# Supplementary material for: An overview of DNA barcoding of biodiversity in South Africa
Source: PLoS One. 2026 Apr 21;21(4):e0345173. doi: 10.1371/journal.pone.0345173 (PMC13098986; doi:10.1371/journal.pone.0345173)
Supplement: S1 Table — (XLSX) [file pone.0345173.s005.xlsx]

## Sheet: Plants
taxstatus	fullname	acceptedname	fullspeciesname	speciesname	alien_or_native	kingdom	phylum	order	family	genus	species	speciesauthorname	subspecies	subspeciesauthorname	variety	varietyauthorname	forma	formaauthorname
acc	Acanthodium capense (L.f.) Nees	Blepharis capensis (L.f.) Pers.	Blepharis capensis	Blepharis capensis	Native	Plant	Anthophyta	Lamiales	Acanthaceae	Acanthodium	capense	(L.f.) Nees
acc	Acanthodium capense auct. [1]	Blepharis hirtinervia (Nees) T.Anderson	Blepharis hirtinervia	Blepharis hirtinervia	Native	Plant	Anthophyta	Lamiales	Acanthaceae	Acanthodium	capense	auct.
acc	Acanthodium capense var. villosum Nees [1]	Blepharis mitrata C.B.Clarke	Blepharis mitrata	Blepharis mitrata	Native	Plant	Anthophyta	Lamiales	Acanthaceae	Acanthodium	capense	(L.f.) Nees			villosum	Nees
acc	Acanthopsis carduifolia (L.f.) Schinz		Acanthopsis carduifolia	Acanthopsis carduifolia	Native	Plant	Anthophyta	Lamiales	Acanthaceae	Acanthopsis	carduifolia	(L.f.) Schinz
acc	Acanthopsis carduifolia auct. [2]	Acanthopsis tuba H.M.Steyn	Acanthopsis tuba	Acanthopsis tuba	Native	Plant	Anthophyta	Lamiales	Acanthaceae	Acanthopsis	carduifolia	auct.
acc	Acanthopsis disperma Nees		Acanthopsis disperma	Acanthopsis disperma	Native	Plant	Anthophyta	Lamiales	Acanthaceae	Acanthopsis	disperma	Nees
acc	Acanthopsis disperma auct. [2]	Acanthopsis dispermoides H.M.Steyn	Acanthopsis dispermoides	Acanthopsis dispermoides	Native	Plant	Anthophyta	Lamiales	Acanthaceae	Acanthopsis	disperma	auct.
acc	Acanthopsis hoffmannseggiana (Nees) C.B.Clarke		Acanthopsis hoffmannseggiana	Acanthopsis hoffmannseggiana	Native	Plant	Anthophyta	Lamiales	Acanthaceae	Acanthopsis	hoffmannseggiana	(Nees) C.B.Clarke
acc	Acanthopsis hoffmannseggiana auct. [1]	Acanthopsis ludoviciana H.M.Steyn	Acanthopsis ludoviciana	Acanthopsis ludoviciana	Native	Plant	Anthophyta	Lamiales	Acanthaceae	Acanthopsis	hoffmannseggiana	auct.
acc	Acanthus carduifolius Thunb.	Acanthopsis villosa H.M.Steyn	Acanthopsis villosa	Acanthopsis villosa	Native	Plant	Anthophyta	Lamiales	Acanthaceae	Acanthus	carduifolius	Thunb.
acc	Adhatoda petiolaris auct. [1]	Justicia flava (Vahl) Vahl	Justicia flava	Justicia flava	Native	Plant	Anthophyta	Lamiales	Acanthaceae	Adhatoda	petiolaris	auct.
acc	Adhatoda petiolaris Nees	Justicia petiolaris (Nees) T.Anderson subsp. petiolaris	Justicia petiolaris petiolaris	Justicia petiolaris	Native	Plant	Anthophyta	Lamiales	Acanthaceae	Adhatoda	petiolaris	Nees
acc	Barleria galpinii C.B.Clarke		Barleria galpinii	Barleria galpinii	Native	Plant	Anthophyta	Lamiales	Acanthaceae	Barleria	galpinii	C.B.Clarke
acc	Barleria galpinii auct. [2]	Barleria mackenii Hook.f.	Barleria mackenii	Barleria mackenii	Native	Plant	Anthophyta	Lamiales	Acanthaceae	Barleria	galpinii	auct.
acc	Blepharis angusta (Nees) T.Anderson		Blepharis angusta	Blepharis angusta	Native	Plant	Anthophyta	Lamiales	Acanthaceae	Blepharis	angusta	(Nees) T.Anderson
acc	Blepharis angusta auct. [1]	Blepharis subvolubilis C.B.Clarke	Blepharis subvolubilis	Blepharis subvolubilis	Native	Plant	Anthophyta	Lamiales	Acanthaceae	Blepharis	angusta	auct.
acc	Blepharis dilatata C.B.Clarke		Blepharis dilatata	Blepharis dilatata	Native	Plant	Anthophyta	Lamiales	Acanthaceae	Blepharis	dilatata	C.B.Clarke
acc	Blepharis dilatata auct. [2]	Blepharis obtusisepala Oberm.	Blepharis obtusisepala	Blepharis obtusisepala	Native	Plant	Anthophyta	Lamiales	Acanthaceae	Blepharis	dilatata	auct.
acc	Blepharis dilatata var. explicator auct. [1]	Blepharis espinosa E.Phillips	Blepharis espinosa	Blepharis espinosa	Native	Plant	Anthophyta	Lamiales	Acanthaceae	Blepharis	dilatata	C.B.Clarke			explicator	auct.
acc	Blepharis diversispina auct. [1]	Blepharis aspera Oberm.	Blepharis aspera	Blepharis aspera	Native	Plant	Anthophyta	Lamiales	Acanthaceae	Blepharis	diversispina	auct.
acc	Blepharis diversispina (Nees) C.B.Clarke		Blepharis diversispina	Blepharis diversispina	Native	Plant	Anthophyta	Lamiales	Acanthaceae	Blepharis	diversispina	(Nees) C.B.Clarke
acc	Blepharis diversispina auct. [2]	Blepharis grossa (Nees) T.Anderson	Blepharis grossa	Blepharis grossa	Native	Plant	Anthophyta	Lamiales	Acanthaceae	Blepharis	diversispina	auct.
acc	Blepharis inaequalis C.B.Clarke		Blepharis inaequalis	Blepharis inaequalis	Native	Plant	Anthophyta	Lamiales	Acanthaceae	Blepharis	inaequalis	C.B.Clarke
acc	Blepharis stainbankiae var. explicator auct. [1]	Blepharis stainbankiae C.B.Clarke	Blepharis stainbankiae	Blepharis stainbankiae	Native	Plant	Anthophyta	Lamiales	Acanthaceae	Blepharis	stainbankiae	C.B.Clarke			explicator	auct.
acc	Dicliptera eenii S.Moore		Dicliptera eenii	Dicliptera eenii	Native	Plant	Anthophyta	Lamiales	Acanthaceae	Dicliptera	eenii	S.Moore
acc	Dicliptera eenii auct. [1]	Dicliptera monroi S.Moore	Dicliptera monroi	Dicliptera monroi	Native	Plant	Anthophyta	Lamiales	Acanthaceae	Dicliptera	eenii	auct.
acc	Dicliptera paniculata (Forssk.) I.Darbysh.		Dicliptera paniculata	Dicliptera paniculata	Native	Plant	Anthophyta	Lamiales	Acanthaceae	Dicliptera	paniculata	(Forssk.) I.Darbysh.
acc	Elytraria acaulis (L.f.) Lindau		Elytraria acaulis	Elytraria acaulis	Native	Plant	Anthophyta	Lamiales	Acanthaceae	Elytraria	acaulis	(L.f.) Lindau
acc	Hypoestes verticillaris (L.f.) Sol. ex Roem. & Schult.	Hypoestes aristata (Vahl) Sol. ex Roem. & Schult. var. aristata	Hypoestes aristata	Hypoestes aristata	Native	Plant	Anthophyta	Lamiales	Acanthaceae	Hypoestes	verticillaris	(L.f.) Sol. ex Roem. & Schult.
acc	Hypoestes verticillaris auct. [1]	Hypoestes forskaolii (Vahl) R.Br.	Hypoestes forskaolii	Hypoestes forskaolii	Native	Plant	Anthophyta	Lamiales	Acanthaceae	Hypoestes	verticillaris	auct.
acc	Isoglossa bolusii C.B.Clarke [1]	Isoglossa delicatula C.B.Clarke	Isoglossa delicatula	Isoglossa delicatula	Native	Plant	Anthophyta	Lamiales	Acanthaceae	Isoglossa	bolusii	C.B.Clarke
acc	Isoglossa bolusii C.B.Clarke	Isoglossa macowanii C.B.Clarke	Isoglossa macowanii	Isoglossa macowanii	Native	Plant	Anthophyta	Lamiales	Acanthaceae	Isoglossa	bolusii	C.B.Clarke
acc	Isoglossa grantii auct. [1]	Isoglossa ciliata (Nees) Engl.	Isoglossa ciliata	Isoglossa ciliata	Native	Plant	Anthophyta	Lamiales	Acanthaceae	Isoglossa	grantii	auct.
acc	Isoglossa grantii C.B.Clarke	Isoglossa woodii C.B.Clarke	Isoglossa woodii	Isoglossa woodii	Native	Plant	Anthophyta	Lamiales	Acanthaceae	Isoglossa	grantii	C.B.Clarke
acc	Isoglossa origanoides auct. [1]	Isoglossa glandulosissima K.Balkwill	Isoglossa glandulosissima	Isoglossa glandulosissima	Native	Plant	Anthophyta	Lamiales	Acanthaceae	Isoglossa	origanoides	auct.
acc	Isoglossa origanoides (Nees) S.Moore		Isoglossa origanoides	Isoglossa origanoides	Native	Plant	Anthophyta	Lamiales	Acanthaceae	Isoglossa	origanoides	(Nees) S.Moore
acc	Justicia aconitiflora (A.Meeuse) Vollesen [1]	Justicia aconitiflora (A.Meeuse) Cubey	Justicia aconitiflora	Justicia aconitiflora	Native	Plant	Anthophyta	Lamiales	Acanthaceae	Justicia	aconitiflora	(A.Meeuse) Vollesen
acc	Justicia anselliana auct. [1]	Justicia anagalloides (Nees) T.Anderson	Justicia anagalloides	Justicia anagalloides	Native	Plant	Anthophyta	Lamiales	Acanthaceae	Justicia	anselliana	auct.
acc	Justicia anselliana auct. [2]	Justicia exigua S.Moore	Justicia exigua	Justicia exigua	Native	Plant	Anthophyta	Lamiales	Acanthaceae	Justicia	anselliana	auct.
acc	Justicia capensis Eckl. ex Nees [1]	Dicliptera cernua (Hook.f. ex Nees) J.C.Manning & Goldblatt	Dicliptera cernua	Dicliptera cernua	Native	Plant	Anthophyta	Lamiales	Acanthaceae	Justicia	capensis	Eckl. ex Nees
acc	Justicia capensis Thunb.		Justicia capensis	Justicia capensis	Native	Plant	Anthophyta	Lamiales	Acanthaceae	Justicia	capensis	Thunb.
acc	Justicia divaricata Licht. ex Roem. & Schult.		Justicia divaricata	Justicia divaricata	Native	Plant	Anthophyta	Lamiales	Acanthaceae	Justicia	divaricata	Licht. ex Roem. & Schult.
acc	Justicia heterostegia E.Mey.	Dicliptera heterostegia Nees	Dicliptera heterostegia	Dicliptera heterostegia	Native	Plant	Anthophyta	Lamiales	Acanthaceae	Justicia	heterostegia	E.Mey.
acc	Justicia heterostegia Thomson [1]	Justicia bracteata (Hochst.) Zarb	Justicia bracteata	Justicia bracteata	Native	Plant	Anthophyta	Lamiales	Acanthaceae	Justicia	heterostegia	Thomson
acc	Justicia linifolia (Lindau) V.A.W.Graham		Justicia linifolia	Justicia linifolia	Native	Plant	Anthophyta	Lamiales	Acanthaceae	Justicia	linifolia	(Lindau) V.A.W.Graham
acc	Justicia matammensis (Schweinf.) Oliv.		Justicia matammensis	Justicia matammensis	Native	Plant	Anthophyta	Lamiales	Acanthaceae	Justicia	matammensis	(Schweinf.) Oliv.
acc	Justicia protracta (Nees) T.Anderson		Justicia protracta	Justicia protracta	Native	Plant	Anthophyta	Lamiales	Acanthaceae	Justicia	protracta	(Nees) T.Anderson
acc	Justicia protracta auct. [1]	Justicia rhodesiana S.Moore	Justicia rhodesiana	Justicia rhodesiana	Native	Plant	Anthophyta	Lamiales	Acanthaceae	Justicia	protracta	auct.
acc	Monechma debile (Forssk.) Nees	Justicia debilis (Forssk.) Vahl	Justicia debilis	Justicia debilis	Native	Plant	Anthophyta	Lamiales	Acanthaceae	Monechma	debile	(Forssk.) Nees
acc	Monechma debile auct. [2]	Justicia monechmoides S.Moore	Justicia monechmoides	Justicia monechmoides	Native	Plant	Anthophyta	Lamiales	Acanthaceae	Monechma	debile	auct.
acc	Peristrophe bicalyculata auct. [1]	Dicliptera decorticans (K.Balkwill) I.Darbysh.	Dicliptera decorticans	Dicliptera decorticans	Native	Plant	Anthophyta	Lamiales	Acanthaceae	Peristrophe	bicalyculata	auct.
acc	Peristrophe cernua auct. [1]	Dicliptera minor subsp. divaricata (Compton) I.Darbysh.	Dicliptera minor divaricata	Dicliptera minor	Native	Plant	Anthophyta	Lamiales	Acanthaceae	Peristrophe	cernua	auct.
acc	Ruellia depressa L. [1]	Dyschoriste depressa (L.) Nees	Dyschoriste depressa	Dyschoriste depressa	Native	Plant	Anthophyta	Lamiales	Acanthaceae	Ruellia	depressa	L.
acc	Ruellia ovata Thunb. [1]	Ruellia cordata Thunb.	Ruellia cordata	Ruellia cordata	Native	Plant	Anthophyta	Lamiales	Acanthaceae	Ruellia	ovata	Thunb.
acc	Ruellia ovata Thunb. [2]	Ruellia pilosa L.f.	Ruellia pilosa	Ruellia pilosa	Native	Plant	Anthophyta	Lamiales	Acanthaceae	Ruellia	ovata	Thunb.
acc	Ruellia prostrata auct. [1]	Ruellia prostrata Poir.	Ruellia prostrata	Ruellia prostrata	Native	Plant	Anthophyta	Lamiales	Acanthaceae	Ruellia	prostrata	auct.
acc	Sambucus nigra var. canadensis (L.) B.L.Turner	Sambucus canadensis L.	Sambucus canadensis	Sambucus canadensis	Alien	Plant	Anthophyta	Dipsacales	Adoxaceae	Sambucus	nigra	L.			canadensis	(L.) B.L.Turner
acc	Anthericum alooides L. [1]	Bulbine alooides (L.) Willd.	Bulbine alooides	Bulbine alooides	Native	Plant	Anthophyta	Asparagales	Agavaceae	Anthericum	alooides	L.
acc	Anthericum alooides Thunb. [2]	Bulbine praemorsa (Jacq.) Spreng.	Bulbine praemorsa	Bulbine praemorsa	Native	Plant	Anthophyta	Asparagales	Agavaceae	Anthericum	alooides	Thunb.
acc	Anthericum asphodeloides auct. [1]	Bulbine abyssinica A.Rich.	Bulbine abyssinica	Bulbine abyssinica	Native	Plant	Anthophyta	Asparagales	Agavaceae	Anthericum	asphodeloides	auct.
acc	Anthericum asphodeloides L.	Bulbine asphodeloides (L.) Spreng.	Bulbine asphodeloides	Bulbine asphodeloides	Native	Plant	Anthophyta	Asparagales	Agavaceae	Anthericum	asphodeloides	L.
acc	Anthericum divaricatum Baker ex Schinz [2]	Chlorophytum galpinii (Baker) Kativu var. galpinii	Chlorophytum galpinii galpinii	Chlorophytum galpinii	Native	Plant	Anthophyta	Asparagales	Agavaceae	Anthericum	divaricatum	Baker ex Schinz
acc	Anthericum divaricatum Jacq. [1]	Trachyandra divaricata (Jacq.) Kunth	Trachyandra divaricata	Trachyandra divaricata	Native	Plant	Anthophyta	Asparagales	Agavaceae	Anthericum	divaricatum	Jacq.
acc	Anthericum filifolium Jacq.	Drimia exuviata (Jacq.) Jessop	Drimia exuviata	Drimia exuviata	Native	Plant	Anthophyta	Asparagales	Agavaceae	Anthericum	filifolium	Jacq.
acc	Anthericum filifolium Thunb. [1]	Ornithogalum thunbergii Kunth	Ornithogalum thunbergii	Ornithogalum thunbergii	Native	Plant	Anthophyta	Asparagales	Agavaceae	Anthericum	filifolium	Thunb.
acc	Anthericum filiforme Aiton	Trachyandra filiformis (Aiton) Oberm.	Trachyandra filiformis	Trachyandra filiformis	Native	Plant	Anthophyta	Asparagales	Agavaceae	Anthericum	filiforme	Aiton
acc	Anthericum filiforme Thunb. [1]	Trachyandra saltii (Baker) Oberm.	Trachyandra saltii	Trachyandra saltii	Native	Plant	Anthophyta	Asparagales	Agavaceae	Anthericum	filiforme	Thunb.
acc	Anthericum latifolium Jacq. [2]	Bulbine cepacea (Burm.f.) Wijnands	Bulbine cepacea	Bulbine cepacea	Native	Plant	Anthophyta	Asparagales	Agavaceae	Anthericum	latifolium	Jacq.
acc	Anthericum latifolium L.f. [1]	Bulbine latifolia (L.f.) Spreng. var. latifolia	Bulbine latifolia latifolia	Bulbine latifolia	Native	Plant	Anthophyta	Asparagales	Agavaceae	Anthericum	latifolium	L.f.
acc	Anthericum nutans Jacq. [1]	Bulbine bachmanniana Schinz	Bulbine bachmanniana	Bulbine bachmanniana	Native	Plant	Anthophyta	Asparagales	Agavaceae	Anthericum	nutans	Jacq.
acc	Anthericum nutans Thunb.	Bulbinella nutans (Thunb.) T.Durand & Schinz	Bulbinella nutans	Bulbinella nutans	Native	Plant	Anthophyta	Asparagales	Agavaceae	Anthericum	nutans	Thunb.
acc	Anthericum pilosum Jacq. [2]	Ornithogalum hispidum Hornem. subsp. hispidum	Ornithogalum hispidum hispidum	Ornithogalum hispidum	Native	Plant	Anthophyta	Asparagales	Agavaceae	Anthericum	pilosum	Jacq.
acc	Anthericum pilosum Baker [1]	Trachyandra capillata (Poelln.) Oberm.	Trachyandra capillata	Trachyandra capillata	Native	Plant	Anthophyta	Asparagales	Agavaceae	Anthericum	pilosum	Baker
acc	Anthericum rigidum K.Krause [2]	Chlorophytum krauseanum (Dinter) Kativu	Chlorophytum krauseanum	Chlorophytum krauseanum	Native	Plant	Anthophyta	Asparagales	Agavaceae	Anthericum	rigidum	K.Krause
acc	Anthericum rigidum (Kunth) Baker [1]	Chlorophytum rigidum Kunth	Chlorophytum rigidum	Chlorophytum rigidum	Native	Plant	Anthophyta	Asparagales	Agavaceae	Anthericum	rigidum	(Kunth) Baker
acc	Anthericum stenophyllum Baker [1]	Trachyandra asperata var. stenophylla (Baker) Oberm.	Trachyandra asperata stenophylla	Trachyandra asperata	Native	Plant	Anthophyta	Asparagales	Agavaceae	Anthericum	stenophyllum	Baker
acc	Anthericum stenophyllum Adamson [2]	Trachyandra brachypoda (Baker) Oberm.	Trachyandra brachypoda	Trachyandra brachypoda	Native	Plant	Anthophyta	Asparagales	Agavaceae	Anthericum	stenophyllum	Adamson
acc	Anthericum undulatum Jacq. [1]	Chlorophytum graminifolium (Willd.) Kunth	Chlorophytum graminifolium	Chlorophytum graminifolium	Native	Plant	Anthophyta	Asparagales	Agavaceae	Anthericum	undulatum	Jacq.
acc	Anthericum undulatum Thunb.	Trachyandra hispida (L.) Kunth	Trachyandra hispida	Trachyandra hispida	Native	Plant	Anthophyta	Asparagales	Agavaceae	Anthericum	undulatum	Thunb.
acc	Chlorophytum pulchellum auct. [1]	Chlorophytum comosum (Thunb.) Jacques	Chlorophytum comosum	Chlorophytum comosum	Alien	Plant	Anthophyta	Asparagales	Agavaceae	Chlorophytum	pulchellum	auct.
acc	Aizoon fruticosum G.Schellenb. [3]	Aizoon schellenbergii Adamson	Aizoon schellenbergii	Aizoon schellenbergii	Native	Plant	Anthophyta	Caryophyllales	Aizoaceae	Aizoon	fruticosum	G.Schellenb.
acc	Aizoon fruticosum G.Schellenb. [1]	Galenia affinis Sond.	Galenia affinis	Galenia affinis	Native	Plant	Anthophyta	Caryophyllales	Aizoaceae	Aizoon	fruticosum	G.Schellenb.
acc	Aizoon fruticosum G.Schellenb. [2]	Galenia fruticosa (L.f.) Sond.	Galenia fruticosa	Galenia fruticosa	Native	Plant	Anthophyta	Caryophyllales	Aizoaceae	Aizoon	fruticosum	G.Schellenb.
acc	Amphibolia gydouwensis (L.Bolus) L.Bolus ex Toelken & Jessop	Phiambolia incumbens (L.Bolus) Klak	Phiambolia incumbens	Phiambolia incumbens	Native	Plant	Anthophyta	Caryophyllales	Aizoaceae	Amphibolia	gydouwensis	(L.Bolus) L.Bolus ex Toelken & Jessop
acc	Amphibolia hallii (L.Bolus) L.Bolus [1]	Phiambolia hallii (L.Bolus) Klak	Phiambolia hallii	Phiambolia hallii	Native	Plant	Anthophyta	Caryophyllales	Aizoaceae	Amphibolia	hallii	(L.Bolus) L.Bolus
acc	Amphibolia littlewoodii (L.Bolus) L.Bolus [1]	Ruschia mutata G.D.Rowley	Ruschia mutata	Ruschia mutata	Native	Plant	Anthophyta	Caryophyllales	Aizoaceae	Amphibolia	littlewoodii	(L.Bolus) L.Bolus
acc	Amphibolia stayneri L.Bolus [1]	Phiambolia littlewoodii (L.Bolus) Klak	Phiambolia littlewoodii	Phiambolia littlewoodii	Native	Plant	Anthophyta	Caryophyllales	Aizoaceae	Amphibolia	stayneri	L.Bolus
acc	Argyroderma carinatum L.Bolus [1]	Argyroderma delaetii C.A.Maass	Argyroderma delaetii	Argyroderma delaetii	Native	Plant	Anthophyta	Caryophyllales	Aizoaceae	Argyroderma	carinatum	L.Bolus
acc	Argyroderma carinatum L.Bolus [2]	Argyroderma testiculare (Aiton) N.E.Br.	Argyroderma testiculare	Argyroderma testiculare	Native	Plant	Anthophyta	Caryophyllales	Aizoaceae	Argyroderma	carinatum	L.Bolus
acc	Argyroderma cuneatipetalum L.Bolus [2]	Argyroderma pearsonii (N.E.Br.) Schwantes	Argyroderma pearsonii	Argyroderma pearsonii	Native	Plant	Anthophyta	Caryophyllales	Aizoaceae	Argyroderma	cuneatipetalum	L.Bolus
inc	Argyroderma framesii L.Bolus		Argyroderma framesii	Argyroderma framesii	Native	Plant	Anthophyta	Caryophyllales	Aizoaceae	Argyroderma	framesii	L.Bolus
acc	Argyroderma rooipanense L.Bolus [1]	Argyroderma congregatum L.Bolus	Argyroderma congregatum	Argyroderma congregatum	Native	Plant	Anthophyta	Caryophyllales	Aizoaceae	Argyroderma	rooipanense	L.Bolus
acc	Aridaria straminea (Haw.) Schwantes	Mesembryanthemum noctiflorum subsp. stramineum (Haw.) Klak	Mesembryanthemum noctiflorum stramineum	Mesembryanthemum noctiflorum	Native	Plant	Anthophyta	Caryophyllales	Aizoaceae	Aridaria	straminea	(Haw.) Schwantes
acc	Aridaria straminea L.Bolus [1]	Mesembryanthemum sinuosum L.Bolus	Mesembryanthemum sinuosum	Mesembryanthemum sinuosum	Native	Plant	Anthophyta	Caryophyllales	Aizoaceae	Aridaria	straminea	L.Bolus
acc	Carpobrotus quadrifidus f. rosea (L.Bolus) G.D.Rowley	Carpobrotus quadrifidus L.Bolus	Carpobrotus quadrifidus	Carpobrotus quadrifidus	Native	Plant	Anthophyta	Caryophyllales	Aizoaceae	Carpobrotus	quadrifidus	L.Bolus					rosea	(L.Bolus) G.D.Rowley
acc	Cephalophyllum herrei f. decumbens L.Bolus	Cephalophyllum numeesense H.E.K.Hartmann	Cephalophyllum numeesense	Cephalophyllum numeesense	Native	Plant	Anthophyta	Caryophyllales	Aizoaceae	Cephalophyllum	herrei	L.Bolus					decumbens	L.Bolus
acc	Cheiridopsis namaquensis (Sond.) H.E.K.Hartmann		Cheiridopsis namaquensis	Cheiridopsis namaquensis	Native	Plant	Anthophyta	Caryophyllales	Aizoaceae	Cheiridopsis	namaquensis	(Sond.) H.E.K.Hartmann
acc	Cheiridopsis schlechteri Schwantes [1]	Cheiridopsis brownii Schick & Tischer	Cheiridopsis brownii	Cheiridopsis brownii	Native	Plant	Anthophyta	Caryophyllales	Aizoaceae	Cheiridopsis	schlechteri	Schwantes
acc	Cheiridopsis schlechteri Tischer		Cheiridopsis schlechteri	Cheiridopsis schlechteri	Native	Plant	Anthophyta	Caryophyllales	Aizoaceae	Cheiridopsis	schlechteri	Tischer
acc	Conophytum angustum N.E.Br.	Conophytum bilobum (Marloth) N.E.Br. subsp. bilobum var. bilobum	Conophytum bilobum bilobum bilobum	Conophytum bilobum	Native	Plant	Anthophyta	Caryophyllales	Aizoaceae	Conophytum	angustum	N.E.Br.
acc	Conophytum calitzdorpense Tischer [2]	Conophytum truncatum subsp. truncatum var. wiggettiae (N.E.Br.) Rawe	Conophytum truncatum truncatum wiggettiae	Conophytum truncatum	Native	Plant	Anthophyta	Caryophyllales	Aizoaceae	Conophytum	calitzdorpense	Tischer
acc	Conophytum haramoepense (L.Bolus) G.D.Rowley [1]	Conophytum lydiae (H.Jacobsen) G.D.Rowley	Conophytum lydiae	Conophytum lydiae	Native	Plant	Anthophyta	Caryophyllales	Aizoaceae	Conophytum	haramoepense	(L.Bolus) G.D.Rowley
acc	Conophytum haramoepense L.Bolus	Conophytum marginatum subsp. haramoepense (L.Bolus) S.A.Hammer	Conophytum marginatum haramoepense	Conophytum marginatum	Native	Plant	Anthophyta	Caryophyllales	Aizoaceae	Conophytum	haramoepense	L.Bolus
acc	Conophytum minutum f. sellatum (Tischer) Rawe	Conophytum minutum (Haw.) N.E.Br. var. minutum	Conophytum minutum minutum	Conophytum minutum	Native	Plant	Anthophyta	Caryophyllales	Aizoaceae	Conophytum	minutum	(Haw.) N.E.Br.					sellatum	(Tischer) Rawe
acc	Conophytum uviforme var. subincanum (Tischer) Rawe	Conophytum uviforme (Haw.) N.E.Br. subsp. uviforme	Conophytum uviforme uviforme	Conophytum uviforme	Native	Plant	Anthophyta	Caryophyllales	Aizoaceae	Conophytum	uviforme	(Haw.) N.E.Br.			subincanum	(Tischer) Rawe
acc	Cryophytum grandiflorum Dinter & Schwantes ex Range [2]	Mesembryanthemum guerichianum Pax	Mesembryanthemum guerichianum	Mesembryanthemum guerichianum	Native	Plant	Anthophyta	Caryophyllales	Aizoaceae	Cryophytum	grandiflorum	Dinter & Schwantes ex Range
acc	Cryophytum squamulosum Dinter [1]	Mesembryanthemum barklyi N.E.Br.	Mesembryanthemum barklyi	Mesembryanthemum barklyi	Native	Plant	Anthophyta	Caryophyllales	Aizoaceae	Cryophytum	squamulosum	Dinter
acc	Delosperma echinatum (Aiton) Schwantes [1]	Delosperma echinatum (Lam.) Schwantes	Delosperma echinatum	Delosperma echinatum	Native	Plant	Anthophyta	Caryophyllales	Aizoaceae	Delosperma	echinatum	(Aiton) Schwantes
acc	Faucaria felina (Weston) Schwantes [1]	Faucaria britteniae L.Bolus	Faucaria britteniae	Faucaria britteniae	Native	Plant	Anthophyta	Caryophyllales	Aizoaceae	Faucaria	felina	(Weston) Schwantes
acc	Faucaria felina (L.) Schwantes		Faucaria felina	Faucaria felina	Native	Plant	Anthophyta	Caryophyllales	Aizoaceae	Faucaria	felina	(L.) Schwantes
acc	Faucaria nemorosa L.Bolus ex L.E.Groen		Faucaria nemorosa	Faucaria nemorosa	Native	Plant	Anthophyta	Caryophyllales	Aizoaceae	Faucaria	nemorosa	L.Bolus ex L.E.Groen
acc	Faucaria tigrina f. splendens H.Jacobsen & G.D.Rowley	Faucaria tigrina (Haw.) Schwantes	Faucaria tigrina	Faucaria tigrina	Native	Plant	Anthophyta	Caryophyllales	Aizoaceae	Faucaria	tigrina	(Haw.) Schwantes					splendens	H.Jacobsen & G.D.Rowley
acc	Galenia collina (Eckl. & Zeyh.) Walp.		Galenia collina	Galenia collina	Native	Plant	Anthophyta	Caryophyllales	Aizoaceae	Galenia	collina	(Eckl. & Zeyh.) Walp.
acc	Galenia collina auct. [1]	Galenia meziana K.Mull.	Galenia meziana	Galenia meziana	Native	Plant	Anthophyta	Caryophyllales	Aizoaceae	Galenia	collina	auct.
acc	Galenia glauca Sond. [1]	Galenia ecklonis Walp.	Galenia ecklonis	Galenia ecklonis	Native	Plant	Anthophyta	Caryophyllales	Aizoaceae	Galenia	glauca	Sond.
acc	Galenia glauca Walp.	Galenia pallens (Eckl. & Zeyh.) Walp.	Galenia pallens	Galenia pallens	Native	Plant	Anthophyta	Caryophyllales	Aizoaceae	Galenia	glauca	Walp.
acc	Galenia namaensis auct. [1]	Galenia africana L.	Galenia africana	Galenia africana	Native	Plant	Anthophyta	Caryophyllales	Aizoaceae	Galenia	namaensis	auct.
acc	Galenia namaensis Schinz		Galenia namaensis	Galenia namaensis	Native	Plant	Anthophyta	Caryophyllales	Aizoaceae	Galenia	namaensis	Schinz
acc	Gibbaeum album f. roseum (N.E.Br.) G.D.Rowley	Gibbaeum album N.E.Br.	Gibbaeum album	Gibbaeum album	Native	Plant	Anthophyta	Caryophyllales	Aizoaceae	Gibbaeum	album	N.E.Br.					roseum	(N.E.Br.) G.D.Rowley
acc	Gibbaeum haagei Schwantes ex H.Jacobsen [1]	Gibbaeum petrense (N.E.Br.) Tischer	Gibbaeum petrense	Gibbaeum petrense	Native	Plant	Anthophyta	Caryophyllales	Aizoaceae	Gibbaeum	haagei	Schwantes ex H.Jacobsen
acc	Gibbaeum haagei Schwantes	Gibbaeum velutinum (L.Bolus) Schwantes	Gibbaeum velutinum	Gibbaeum velutinum	Native	Plant	Anthophyta	Caryophyllales	Aizoaceae	Gibbaeum	haagei	Schwantes
acc	Hereroa tugwelliae auct. [1]	Bijlia dilatata H.E.K.Hartmann	Bijlia dilatata	Bijlia dilatata	Native	Plant	Anthophyta	Caryophyllales	Aizoaceae	Hereroa	tugwelliae	auct.
acc	Hereroa tugwelliae (L.Bolus) L.Bolus	Bijlia tugwelliae (L.Bolus) S.A.Hammer	Bijlia tugwelliae	Bijlia tugwelliae	Native	Plant	Anthophyta	Caryophyllales	Aizoaceae	Hereroa	tugwelliae	(L.Bolus) L.Bolus
acc	Lampranthus bicolor (L.) N.E.Br.		Lampranthus bicolor	Lampranthus bicolor	Native	Plant	Anthophyta	Caryophyllales	Aizoaceae	Lampranthus	bicolor	(L.) N.E.Br.
acc	Lampranthus caespitosus f. luxurians (L.Bolus) H.Jacobsen	Lampranthus caespitosus (L.Bolus) N.E.Br.	Lampranthus caespitosus	Lampranthus caespitosus	Native	Plant	Anthophyta	Caryophyllales	Aizoaceae	Lampranthus	caespitosus	(L.Bolus) N.E.Br.					luxurians	(L.Bolus) H.Jacobsen
acc	Lampranthus caespitosus var. luxurians (L.Bolus) H.Jacobsen	Lampranthus debilis (Haw.) N.E.Br.	Lampranthus debilis	Lampranthus debilis	Native	Plant	Anthophyta	Caryophyllales	Aizoaceae	Lampranthus	caespitosus	(L.Bolus) N.E.Br.			luxurians	(L.Bolus) H.Jacobsen
acc	Lampranthus comptonii f. roseus (L.Bolus) G.D.Rowley	Oscularia comptonii (L.Bolus) H.E.K.Hartmann	Oscularia comptonii	Oscularia comptonii	Native	Plant	Anthophyta	Caryophyllales	Aizoaceae	Lampranthus	comptonii	(L.Bolus) N.E.Br.					roseus	(L.Bolus) G.D.Rowley
acc	Lampranthus curviflorus (Haw.) H.E.K.Hartmann		Lampranthus curviflorus	Lampranthus curviflorus	Native	Plant	Anthophyta	Caryophyllales	Aizoaceae	Lampranthus	curviflorus	(Haw.) H.E.K.Hartmann
acc	Lampranthus curvifolius (Haw.) Schwantes [1]	Lampranthus curvifolius (Haw.) N.E.Br.	Lampranthus curvifolius	Lampranthus curvifolius	Native	Plant	Anthophyta	Caryophyllales	Aizoaceae	Lampranthus	curvifolius	(Haw.) Schwantes
acc	Lampranthus matutinus (L.Bolus) N.E.Br.		Lampranthus matutinus	Lampranthus matutinus	Native	Plant	Anthophyta	Caryophyllales	Aizoaceae	Lampranthus	matutinus	(L.Bolus) N.E.Br.
acc	Lithops aucampiae var. euniceae de Boer	Lithops aucampiae subsp. euniceae (de Boer) D.T.Cole	Lithops aucampiae euniceae	Lithops aucampiae	Native	Plant	Anthophyta	Caryophyllales	Aizoaceae	Lithops	aucampiae	L.Bolus			euniceae	de Boer
acc	Lithops dinteri var. frederici D.T.Cole	Lithops dinteri subsp. frederici (D.T.Cole) D.T.Cole	Lithops dinteri frederici	Lithops dinteri	Native	Plant	Anthophyta	Caryophyllales	Aizoaceae	Lithops	dinteri	Schwantes			frederici	D.T.Cole
acc	Lithops lesliei f. minor (de Boer) B.Fearn	Lithops lesliei (N.E.Br.) N.E.Br. subsp. lesliei	Lithops lesliei lesliei	Lithops lesliei	Native	Plant	Anthophyta	Caryophyllales	Aizoaceae	Lithops	lesliei	(N.E.Br.) N.E.Br.					minor	(de Boer) B.Fearn
acc	Lithops localis (N.E.Br.) Schwantes		Lithops localis	Lithops localis	Native	Plant	Anthophyta	Caryophyllales	Aizoaceae	Lithops	localis	(N.E.Br.) Schwantes
acc	Lithops villetii var. deboeri (Schwantes) D.T.Cole	Lithops villetii subsp. deboeri (Schwantes) D.T.Cole	Lithops villetii deboeri	Lithops villetii	Native	Plant	Anthophyta	Caryophyllales	Aizoaceae	Lithops	villetii	L.Bolus			deboeri	(Schwantes) D.T.Cole
acc	Mesembryanthemum acinaciforme Gouan [1]	Carpobrotus acinaciformis (L.) L.Bolus	Carpobrotus acinaciformis	Carpobrotus acinaciformis	Native	Plant	Anthophyta	Caryophyllales	Aizoaceae	Mesembryanthemum	acinaciforme	Gouan
acc	Mesembryanthemum aduncum Haw.	Lampranthus aduncus (Haw.) N.E.Br.	Lampranthus aduncus	Lampranthus aduncus	Native	Plant	Anthophyta	Caryophyllales	Aizoaceae	Mesembryanthemum	aduncum	Haw.
acc	Mesembryanthemum aduncum Jacq. [1]	Ruschia schollii (Salm-Dyck) Schwantes	Ruschia schollii	Ruschia schollii	Native	Plant	Anthophyta	Caryophyllales	Aizoaceae	Mesembryanthemum	aduncum	Jacq.
acc	Mesembryanthemum aduncum Willd. [2]	Ruschia willdenowii Schwantes	Ruschia willdenowii	Ruschia willdenowii	Native	Plant	Anthophyta	Caryophyllales	Aizoaceae	Mesembryanthemum	aduncum	Willd.
acc	Mesembryanthemum albicaule Haw. [1]	Mesembryanthemum splendens L. subsp. splendens	Mesembryanthemum splendens splendens	Mesembryanthemum splendens	Native	Plant	Anthophyta	Caryophyllales	Aizoaceae	Mesembryanthemum	albicaule	Haw.
acc	Mesembryanthemum androsaceum (Schwantes) N.E.Br. [1]	Antimima androsacea (Marloth & Schwantes) H.E.K.Hartmann	Antimima androsacea	Antimima androsacea	Native	Plant	Anthophyta	Caryophyllales	Aizoaceae	Mesembryanthemum	androsaceum	(Schwantes) N.E.Br.
acc	Mesembryanthemum angustum var. heterophyllum auct. [1]	Glottiphyllum depressum (Haw.) N.E.Br.	Glottiphyllum depressum	Glottiphyllum depressum	Native	Plant	Anthophyta	Caryophyllales	Aizoaceae	Mesembryanthemum	angustum	Haw.			heterophyllum	auct.
acc	Mesembryanthemum angustum var. heterophyllum Haw.	Glottiphyllum longum (Haw.) N.E.Br.	Glottiphyllum longum	Glottiphyllum longum	Native	Plant	Anthophyta	Caryophyllales	Aizoaceae	Mesembryanthemum	angustum	Haw.			heterophyllum	Haw.
acc	Mesembryanthemum arenosum L.Bolus [1]	Lampranthus lavisii (L.Bolus) L.Bolus	Lampranthus lavisii	Lampranthus lavisii	Native	Plant	Anthophyta	Caryophyllales	Aizoaceae	Mesembryanthemum	arenosum	L.Bolus
acc	Mesembryanthemum arenosum Schinz		Mesembryanthemum arenosum	Mesembryanthemum arenosum	Native	Plant	Anthophyta	Caryophyllales	Aizoaceae	Mesembryanthemum	arenosum	Schinz
acc	Mesembryanthemum aureum L.	Lampranthus aureus (L.) N.E.Br.	Lampranthus aureus	Lampranthus aureus	Native	Plant	Anthophyta	Caryophyllales	Aizoaceae	Mesembryanthemum	aureum	L.
acc	Mesembryanthemum aureum Thunb. [1]	Mesembryanthemum nitidum Haw.	Mesembryanthemum nitidum	Mesembryanthemum nitidum	Native	Plant	Anthophyta	Caryophyllales	Aizoaceae	Mesembryanthemum	aureum	Thunb.
acc	Mesembryanthemum bellidiflorum L.	Acrodon bellidiflorus (L.) N.E.Br.	Acrodon bellidiflorus	Acrodon bellidiflorus	Native	Plant	Anthophyta	Caryophyllales	Aizoaceae	Mesembryanthemum	bellidiflorum	L.
acc	Mesembryanthemum bibracteatum Eckl. & Zeyh. [1]	Bergeranthus multiceps (Salm-Dyck) Schwantes	Bergeranthus multiceps	Bergeranthus multiceps	Native	Plant	Anthophyta	Caryophyllales	Aizoaceae	Mesembryanthemum	bibracteatum	Eckl. & Zeyh.
acc	Mesembryanthemum bibracteatum Haw.	Cheiridopsis rostrata (L.) N.E.Br.	Cheiridopsis rostrata	Cheiridopsis rostrata	Native	Plant	Anthophyta	Caryophyllales	Aizoaceae	Mesembryanthemum	bibracteatum	Haw.
acc	Mesembryanthemum binum N.E.Br.	Braunsia bina (N.E.Br.) Schwantes	Braunsia bina	Braunsia bina	Native	Plant	Anthophyta	Caryophyllales	Aizoaceae	Mesembryanthemum	binum	N.E.Br.
acc	Mesembryanthemum binum L.Bolus [1]	Braunsia maximiliani (Schltr. & A.Berger) Schwantes	Braunsia maximiliani	Braunsia maximiliani	Native	Plant	Anthophyta	Caryophyllales	Aizoaceae	Mesembryanthemum	binum	L.Bolus
acc	Mesembryanthemum caducum Klak [1]	Mesembryanthemum flavidum Klak	Mesembryanthemum flavidum	Mesembryanthemum flavidum	Native	Plant	Anthophyta	Caryophyllales	Aizoaceae	Mesembryanthemum	caducum	Klak
acc	Mesembryanthemum caducum Aiton	Mesembryanthemum nodiflorum L.	Mesembryanthemum nodiflorum	Mesembryanthemum nodiflorum	Native	Plant	Anthophyta	Caryophyllales	Aizoaceae	Mesembryanthemum	caducum	Aiton
acc	Mesembryanthemum canum A.Berger [2]	Deilanthe peersii (L.Bolus) N.E.Br.	Deilanthe peersii	Deilanthe peersii	Native	Plant	Anthophyta	Caryophyllales	Aizoaceae	Mesembryanthemum	canum	A.Berger
acc	Mesembryanthemum canum Haw. [1]	Pleiospilos compactus subsp. canus (Haw.) H.E.K.Hartmann & Liede	Pleiospilos compactus canus	Pleiospilos compactus	Native	Plant	Anthophyta	Caryophyllales	Aizoaceae	Mesembryanthemum	canum	Haw.
acc	Mesembryanthemum clavatum Haw.	Cleretum clavatum (Haw.) Klak	Cleretum clavatum	Cleretum clavatum	Native	Plant	Anthophyta	Caryophyllales	Aizoaceae	Mesembryanthemum	clavatum	Haw.
acc	Mesembryanthemum conspicuum Haw. [2]	Lampranthus conspicuus (Haw.) N.E.Br.	Lampranthus conspicuus	Lampranthus conspicuus	Native	Plant	Anthophyta	Caryophyllales	Aizoaceae	Mesembryanthemum	conspicuum	Haw.
acc	Mesembryanthemum conspicuum Salm-Dyck [1]	Lampranthus dyckii (A.Berger) N.E.Br.	Lampranthus dyckii	Lampranthus dyckii	Native	Plant	Anthophyta	Caryophyllales	Aizoaceae	Mesembryanthemum	conspicuum	Salm-Dyck
acc	Mesembryanthemum corallinum Haw. [1]	Lampranthus coralliflorus (Salm-Dyck) Schwantes	Lampranthus coralliflorus	Lampranthus coralliflorus	Native	Plant	Anthophyta	Caryophyllales	Aizoaceae	Mesembryanthemum	corallinum	Haw.
acc	Mesembryanthemum corallinum Thunb.		Mesembryanthemum corallinum	Mesembryanthemum corallinum	Native	Plant	Anthophyta	Caryophyllales	Aizoaceae	Mesembryanthemum	corallinum	Thunb.
acc	Mesembryanthemum dejagerae (L.Bolus) L.Bolus [1]	Mesembryanthemum stenandrum (L.Bolus) L.Bolus	Mesembryanthemum stenandrum	Mesembryanthemum stenandrum	Native	Plant	Anthophyta	Caryophyllales	Aizoaceae	Mesembryanthemum	dejagerae	(L.Bolus) L.Bolus
acc	Mesembryanthemum dejagerae (L.Bolus) N.E.Br.	Ruschia dejagerae L.Bolus	Ruschia dejagerae	Ruschia dejagerae	Native	Plant	Anthophyta	Caryophyllales	Aizoaceae	Mesembryanthemum	dejagerae	(L.Bolus) N.E.Br.
acc	Mesembryanthemum difforme L.	Glottiphyllum difforme (L.) N.E.Br.	Glottiphyllum difforme	Glottiphyllum difforme	Native	Plant	Anthophyta	Caryophyllales	Aizoaceae	Mesembryanthemum	difforme	L.
acc	Mesembryanthemum digitatum Aiton		Mesembryanthemum digitatum	Mesembryanthemum digitatum	Native	Plant	Anthophyta	Caryophyllales	Aizoaceae	Mesembryanthemum	digitatum	Aiton
acc	Mesembryanthemum ebracteatum Schltr. & Diels [1]	Cephalophyllum ebracteatum (Pax ex Schltr. & Diels) Dinter & Schwantes	Cephalophyllum ebracteatum	Cephalophyllum ebracteatum	Native	Plant	Anthophyta	Caryophyllales	Aizoaceae	Mesembryanthemum	ebracteatum	Schltr. & Diels
acc	Mesembryanthemum ebracteatum L.Bolus [2]	Mesembryanthemum trichotomum Thunb.	Mesembryanthemum trichotomum	Mesembryanthemum trichotomum	Native	Plant	Anthophyta	Caryophyllales	Aizoaceae	Mesembryanthemum	ebracteatum	L.Bolus
acc	Mesembryanthemum edule Haw. [1]	Carpobrotus edulis (L.) N.E.Br.	Carpobrotus edulis	Carpobrotus edulis	Native	Plant	Anthophyta	Caryophyllales	Aizoaceae	Mesembryanthemum	edule	Haw.
acc	Mesembryanthemum elongatum Haw. [1]	Conicosia elongata (Haw.) N.E.Br.	Conicosia elongata	Conicosia elongata	Native	Plant	Anthophyta	Caryophyllales	Aizoaceae	Mesembryanthemum	elongatum	Haw.
acc	Mesembryanthemum elongatum Eckl. & Zeyh. [2]	Mesembryanthemum haeckelianum A.Berger	Mesembryanthemum haeckelianum	Mesembryanthemum haeckelianum	Native	Plant	Anthophyta	Caryophyllales	Aizoaceae	Mesembryanthemum	elongatum	Eckl. & Zeyh.
acc	Mesembryanthemum erectum Haw.	Mesembryanthemum fastigiatum Thunb.	Mesembryanthemum fastigiatum	Mesembryanthemum fastigiatum	Native	Plant	Anthophyta	Caryophyllales	Aizoaceae	Mesembryanthemum	erectum	Haw.
acc	Mesembryanthemum erectum L.Bolus [1]	Ruschia erecta (L.Bolus) Schwantes	Ruschia erecta	Ruschia erecta	Native	Plant	Anthophyta	Caryophyllales	Aizoaceae	Mesembryanthemum	erectum	L.Bolus
acc	Mesembryanthemum expansum L.		Mesembryanthemum expansum	Mesembryanthemum expansum	Native	Plant	Anthophyta	Caryophyllales	Aizoaceae	Mesembryanthemum	expansum	L.
acc	Mesembryanthemum expansum Thunb. [1]	Skiatophytum tripolium (L.) L.Bolus	Skiatophytum tripolium	Skiatophytum tripolium	Native	Plant	Anthophyta	Caryophyllales	Aizoaceae	Mesembryanthemum	expansum	Thunb.
acc	Mesembryanthemum fissum Haw. [1]	Argyroderma fissum (Haw.) L.Bolus	Argyroderma fissum	Argyroderma fissum	Native	Plant	Anthophyta	Caryophyllales	Aizoaceae	Mesembryanthemum	fissum	Haw.
acc	Mesembryanthemum fissum N.E.Br. [2]	Gibbaeum heathii (N.E.Br.) L.Bolus	Gibbaeum heathii	Gibbaeum heathii	Native	Plant	Anthophyta	Caryophyllales	Aizoaceae	Mesembryanthemum	fissum	N.E.Br.
acc	Mesembryanthemum flaccidum L.Bolus [2]	Lampranthus marcidulus N.E.Br.	Lampranthus marcidulus	Lampranthus marcidulus	Native	Plant	Anthophyta	Caryophyllales	Aizoaceae	Mesembryanthemum	flaccidum	L.Bolus
acc	Mesembryanthemum flaccidum Jacq. [1]	Saphesia flaccida (Jacq.) N.E.Br.	Saphesia flaccida	Saphesia flaccida	Native	Plant	Anthophyta	Caryophyllales	Aizoaceae	Mesembryanthemum	flaccidum	Jacq.
acc	Mesembryanthemum framesii L.Bolus	Lampranthus framesii (L.Bolus) N.E.Br.	Lampranthus framesii	Lampranthus framesii	Native	Plant	Anthophyta	Caryophyllales	Aizoaceae	Mesembryanthemum	framesii	L.Bolus
acc	Mesembryanthemum framesii (L.Bolus) N.E.Br. [1]	Ruschia framesii L.Bolus	Ruschia framesii	Ruschia framesii	Native	Plant	Anthophyta	Caryophyllales	Aizoaceae	Mesembryanthemum	framesii	(L.Bolus) N.E.Br.
acc	Mesembryanthemum geminatum Haw. [1]	Braunsia geminata (Haw.) L.Bolus	Braunsia geminata	Braunsia geminata	Native	Plant	Anthophyta	Caryophyllales	Aizoaceae	Mesembryanthemum	geminatum	Haw.
acc	Mesembryanthemum geminatum Jacq. [2]	Ruschia geminiflora (Haw.) Schwantes	Ruschia geminiflora	Ruschia geminiflora	Native	Plant	Anthophyta	Caryophyllales	Aizoaceae	Mesembryanthemum	geminatum	Jacq.
acc	Mesembryanthemum globosum N.E.Br.	Conophytum globosum (N.E.Br.) N.E.Br.	Conophytum globosum	Conophytum globosum	Native	Plant	Anthophyta	Caryophyllales	Aizoaceae	Mesembryanthemum	globosum	N.E.Br.
acc	Mesembryanthemum globosum L.Bolus [1]	Lampranthus globosus (L.Bolus) L.Bolus	Lampranthus globosus	Lampranthus globosus	Native	Plant	Anthophyta	Caryophyllales	Aizoaceae	Mesembryanthemum	globosum	L.Bolus
acc	Mesembryanthemum grandiflorum Haw. [1]	Glottiphyllum grandiflorum (Haw.) N.E.Br.	Glottiphyllum grandiflorum	Glottiphyllum grandiflorum	Native	Plant	Anthophyta	Caryophyllales	Aizoaceae	Mesembryanthemum	grandiflorum	Haw.
acc	Mesembryanthemum haworthii Donn ex Haw. [2]	Lampranthus haworthii (Haw.) N.E.Br.	Lampranthus haworthii	Lampranthus haworthii	Native	Plant	Anthophyta	Caryophyllales	Aizoaceae	Mesembryanthemum	haworthii	Donn ex Haw.
acc	Mesembryanthemum haworthii Eckl. & Zeyh. [3]	Lampranthus zeyheri (Salm-Dyck) N.E.Br.	Lampranthus zeyheri	Lampranthus zeyheri	Native	Plant	Anthophyta	Caryophyllales	Aizoaceae	Mesembryanthemum	haworthii	Eckl. & Zeyh.
acc	Mesembryanthemum herrei (Schwantes) N.E.Br.	Antimima herrei (Schwantes) H.E.K.Hartmann	Antimima herrei	Antimima herrei	Native	Plant	Anthophyta	Caryophyllales	Aizoaceae	Mesembryanthemum	herrei	(Schwantes) N.E.Br.
acc	Mesembryanthemum herrei L.Bolus [1]	Ruschia sandbergensis L.Bolus	Ruschia sandbergensis	Ruschia sandbergensis	Native	Plant	Anthophyta	Caryophyllales	Aizoaceae	Mesembryanthemum	herrei	L.Bolus
acc	Mesembryanthemum hesperanthum Dinter & A.Berger	Hereroa hesperantha (Dinter & A.Berger) Dinter & Schwantes	Hereroa hesperantha	Hereroa hesperantha	Native	Plant	Anthophyta	Caryophyllales	Aizoaceae	Mesembryanthemum	hesperanthum	Dinter & A.Berger
acc	Mesembryanthemum hesperanthum L.Bolus [1]	Mesembryanthemum longistylum DC.	Mesembryanthemum longistylum	Mesembryanthemum longistylum	Native	Plant	Anthophyta	Caryophyllales	Aizoaceae	Mesembryanthemum	hesperanthum	L.Bolus
acc	Mesembryanthemum latum L.Bolus [1]	Lampranthus densipetalus (L.Bolus) L.Bolus	Lampranthus densipetalus	Lampranthus densipetalus	Native	Plant	Anthophyta	Caryophyllales	Aizoaceae	Mesembryanthemum	latum	L.Bolus
acc	Mesembryanthemum laxum L.Bolus [1]	Lampranthus sublaxus (L.Bolus) L.Bolus	Lampranthus sublaxus	Lampranthus sublaxus	Native	Plant	Anthophyta	Caryophyllales	Aizoaceae	Mesembryanthemum	laxum	L.Bolus
acc	Mesembryanthemum laxum Willd.	Ruschia laxa (Willd.) Schwantes	Ruschia laxa	Ruschia laxa	Native	Plant	Anthophyta	Caryophyllales	Aizoaceae	Mesembryanthemum	laxum	Willd.
acc	Mesembryanthemum linguiforme (L.) N.E.Br.	Glottiphyllum linguiforme (L.) N.E.Br.	Glottiphyllum linguiforme	Glottiphyllum linguiforme	Native	Plant	Anthophyta	Caryophyllales	Aizoaceae	Mesembryanthemum	linguiforme	(L.) N.E.Br.
acc	Mesembryanthemum longispinulum Haw. [1]	Mesembryanthemum grossum Aiton	Mesembryanthemum grossum	Mesembryanthemum grossum	Native	Plant	Anthophyta	Caryophyllales	Aizoaceae	Mesembryanthemum	longispinulum	Haw.
acc	Mesembryanthemum longistylum L.Bolus [1]	Lampranthus altistylus N.E.Br.	Lampranthus altistylus	Lampranthus altistylus	Native	Plant	Anthophyta	Caryophyllales	Aizoaceae	Mesembryanthemum	longistylum	L.Bolus
acc	Mesembryanthemum melanospermum A.Berger [1]	Mesembryanthemum geniculiflorum L.	Mesembryanthemum geniculiflorum	Mesembryanthemum geniculiflorum	Native	Plant	Anthophyta	Caryophyllales	Aizoaceae	Mesembryanthemum	melanospermum	A.Berger
acc	Mesembryanthemum melanospermum Dinter [2]	Mesembryanthemum ligneum (L.Bolus) Klak	Mesembryanthemum ligneum	Mesembryanthemum ligneum	Native	Plant	Anthophyta	Caryophyllales	Aizoaceae	Mesembryanthemum	melanospermum	Dinter
acc	Mesembryanthemum molle Aiton	Malephora mollis (Aiton) N.E.Br.	Malephora mollis	Malephora mollis	Native	Plant	Anthophyta	Caryophyllales	Aizoaceae	Mesembryanthemum	molle	Aiton
acc	Mesembryanthemum molle auct. [2]	Ruschia mollis Schwantes	Ruschia mollis	Ruschia mollis	Native	Plant	Anthophyta	Caryophyllales	Aizoaceae	Mesembryanthemum	molle	auct.
acc	Mesembryanthemum odoratum N.E.Br.	Conophytum ficiforme (Haw.) N.E.Br.	Conophytum ficiforme	Conophytum ficiforme	Native	Plant	Anthophyta	Caryophyllales	Aizoaceae	Mesembryanthemum	odoratum	N.E.Br.
acc	Mesembryanthemum odoratum L.Bolus [1]	Hereroa odorata (L.Bolus) L.Bolus	Hereroa odorata	Hereroa odorata	Native	Plant	Anthophyta	Caryophyllales	Aizoaceae	Mesembryanthemum	odoratum	L.Bolus
acc	Mesembryanthemum pallidum L.Bolus [1]	Lampranthus dilutus N.E.Br.	Lampranthus dilutus	Lampranthus dilutus	Native	Plant	Anthophyta	Caryophyllales	Aizoaceae	Mesembryanthemum	pallidum	L.Bolus
acc	Mesembryanthemum parviflorum Jacq.		Mesembryanthemum parviflorum	Mesembryanthemum parviflorum	Native	Plant	Anthophyta	Caryophyllales	Aizoaceae	Mesembryanthemum	parviflorum	Jacq.
acc	Mesembryanthemum parviflorum Haw. [1]	Ruschia parviflora (Haw.) Schwantes	Ruschia parviflora	Ruschia parviflora	Native	Plant	Anthophyta	Caryophyllales	Aizoaceae	Mesembryanthemum	parviflorum	Haw.
acc	Mesembryanthemum proximum N.E.Br. [1]	Mitrophyllum dissitum (N.E.Br.) Schwantes	Mitrophyllum dissitum	Mitrophyllum dissitum	Native	Plant	Anthophyta	Caryophyllales	Aizoaceae	Mesembryanthemum	proximum	N.E.Br.
acc	Mesembryanthemum proximum L.Bolus [2]	Mitrophyllum grande N.E.Br.	Mitrophyllum grande	Mitrophyllum grande	Native	Plant	Anthophyta	Caryophyllales	Aizoaceae	Mesembryanthemum	proximum	L.Bolus
acc	Mesembryanthemum pumilum L.Bolus ex Fedde & C.Schust.	Antimima pumila (Fedde & C.Schust.) H.E.K.Hartmann	Antimima pumila	Antimima pumila	Native	Plant	Anthophyta	Caryophyllales	Aizoaceae	Mesembryanthemum	pumilum	L.Bolus ex Fedde & C.Schust.
acc	Mesembryanthemum pumilum (L.Bolus) Klak [2]	Mesembryanthemum oubergense (L.Bolus) Klak	Mesembryanthemum oubergense	Mesembryanthemum oubergense	Native	Plant	Anthophyta	Caryophyllales	Aizoaceae	Mesembryanthemum	pumilum	(L.Bolus) Klak
acc	Mesembryanthemum recurvum L.Bolus [2]	Lampranthus recurvus (L.Bolus) Schwantes	Lampranthus recurvus	Lampranthus recurvus	Native	Plant	Anthophyta	Caryophyllales	Aizoaceae	Mesembryanthemum	recurvum	L.Bolus
acc	Mesembryanthemum recurvum Moench	Ruschia recurva (Moench) H.E.K.Hartmann	Ruschia recurva	Ruschia recurva	Native	Plant	Anthophyta	Caryophyllales	Aizoaceae	Mesembryanthemum	recurvum	Moench
acc	Mesembryanthemum reductum N.E.Br. [1]	Octopoma nanum (L.Bolus) Klak	Octopoma nanum	Octopoma nanum	Native	Plant	Anthophyta	Caryophyllales	Aizoaceae	Mesembryanthemum	reductum	N.E.Br.
acc	Mesembryanthemum reductum N.E.Br.	Schlechteranthus subglobosus (L.Bolus) R.F.Powell	Schlechteranthus subglobosus	Schlechteranthus subglobosus	Native	Plant	Anthophyta	Caryophyllales	Aizoaceae	Mesembryanthemum	reductum	N.E.Br.
acc	Mesembryanthemum sabulosum Thunb.	Apatesia sabulosa (Thunb.) L.Bolus	Apatesia sabulosa	Apatesia sabulosa	Native	Plant	Anthophyta	Caryophyllales	Aizoaceae	Mesembryanthemum	sabulosum	Thunb.
acc	Mesembryanthemum sabulosum Schltr. [1]	Lampranthus schlechteri (Zahlbr.) L.Bolus	Lampranthus schlechteri	Lampranthus schlechteri	Native	Plant	Anthophyta	Caryophyllales	Aizoaceae	Mesembryanthemum	sabulosum	Schltr.
acc	Mesembryanthemum salmoneum Haw. [2]	Mesembryanthemum canaliculatum Haw.	Mesembryanthemum canaliculatum	Mesembryanthemum canaliculatum	Native	Plant	Anthophyta	Caryophyllales	Aizoaceae	Mesembryanthemum	salmoneum	Haw.
acc	Mesembryanthemum schlechteri (Schwantes) N.E.Br.	Antimima schlechteri (Schwantes) H.E.K.Hartmann	Antimima schlechteri	Antimima schlechteri	Native	Plant	Anthophyta	Caryophyllales	Aizoaceae	Mesembryanthemum	schlechteri	(Schwantes) N.E.Br.
acc	Mesembryanthemum semidentatum Haw. [1]	Ruschia semidentata (Haw.) Schwantes	Ruschia semidentata	Ruschia semidentata	Native	Plant	Anthophyta	Caryophyllales	Aizoaceae	Mesembryanthemum	semidentatum	Haw.
acc	Mesembryanthemum spathulatum Thunb. [1]	Aloinopsis spathulata (Thunb.) L.Bolus	Aloinopsis spathulata	Aloinopsis spathulata	Native	Plant	Anthophyta	Caryophyllales	Aizoaceae	Mesembryanthemum	spathulatum	Thunb.
acc	Mesembryanthemum spathulatum L.Bolus [2]	Lampranthus otzenianus (Dinter) Friedrich	Lampranthus otzenianus	Lampranthus otzenianus	Native	Plant	Anthophyta	Caryophyllales	Aizoaceae	Mesembryanthemum	spathulatum	L.Bolus
acc	Mesembryanthemum staminodiosum L.Bolus [2]	Lampranthus staminodiosus (L.Bolus) Schwantes	Lampranthus staminodiosus	Lampranthus staminodiosus	Native	Plant	Anthophyta	Caryophyllales	Aizoaceae	Mesembryanthemum	staminodiosum	L.Bolus
acc	Mesembryanthemum staminodiosum (L.Bolus) N.E.Br. [1]	Ruschia staminodiosa L.Bolus	Ruschia staminodiosa	Ruschia staminodiosa	Native	Plant	Anthophyta	Caryophyllales	Aizoaceae	Mesembryanthemum	staminodiosum	(L.Bolus) N.E.Br.
acc	Mesembryanthemum stipulaceum L.Bolus [1]	Lampranthus disgregus (N.E.Br.) N.E.Br.	Lampranthus disgregus	Lampranthus disgregus	Native	Plant	Anthophyta	Caryophyllales	Aizoaceae	Mesembryanthemum	stipulaceum	L.Bolus
acc	Mesembryanthemum stipulaceum L.	Lampranthus stipulaceus (L.) N.E.Br.	Lampranthus stipulaceus	Lampranthus stipulaceus	Native	Plant	Anthophyta	Caryophyllales	Aizoaceae	Mesembryanthemum	stipulaceum	L.
acc	Mesembryanthemum subglobosum Haw.	Drosanthemum capillare (Thunb.) Schwantes	Drosanthemum capillare	Drosanthemum capillare	Native	Plant	Anthophyta	Caryophyllales	Aizoaceae	Mesembryanthemum	subglobosum	Haw.
acc	Mesembryanthemum subglobosum L.Bolus [1]	Lampranthus subrotundus L.Bolus	Lampranthus subrotundus	Lampranthus subrotundus	Native	Plant	Anthophyta	Caryophyllales	Aizoaceae	Mesembryanthemum	subglobosum	L.Bolus
acc	Mesembryanthemum tenue L.Bolus [2]	Lampranthus parcus N.E.Br.	Lampranthus parcus	Lampranthus parcus	Native	Plant	Anthophyta	Caryophyllales	Aizoaceae	Mesembryanthemum	tenue	L.Bolus
acc	Mesembryanthemum tulbaghense L.Bolus [2]	Lampranthus argillosus L.Bolus	Lampranthus argillosus	Lampranthus argillosus	Native	Plant	Anthophyta	Caryophyllales	Aizoaceae	Mesembryanthemum	tulbaghense	L.Bolus
acc	Mesembryanthemum tulbaghense A.Berger [1]	Lampranthus tulbaghensis (A.Berger) N.E.Br.	Lampranthus tulbaghensis	Lampranthus tulbaghensis	Native	Plant	Anthophyta	Caryophyllales	Aizoaceae	Mesembryanthemum	tulbaghense	A.Berger
acc	Mesembryanthemum vaginatum Lam.		Mesembryanthemum vaginatum	Mesembryanthemum vaginatum	Native	Plant	Anthophyta	Caryophyllales	Aizoaceae	Mesembryanthemum	vaginatum	Lam.
acc	Mesembryanthemum vaginatum Haw. [1]	Ruschia vaginata Schwantes	Ruschia vaginata	Ruschia vaginata	Native	Plant	Anthophyta	Caryophyllales	Aizoaceae	Mesembryanthemum	vaginatum	Haw.
acc	Mesembryanthemum validum Salm-Dyck [1]	Cephalophyllum corniculatum (L.) Schwantes	Cephalophyllum corniculatum	Cephalophyllum corniculatum	Native	Plant	Anthophyta	Caryophyllales	Aizoaceae	Mesembryanthemum	validum	Salm-Dyck
acc	Mesembryanthemum validum Haw. [2]	Ruschia vetovalida H.E.K.Hartmann	Ruschia vetovalida	Ruschia vetovalida	Native	Plant	Anthophyta	Caryophyllales	Aizoaceae	Mesembryanthemum	validum	Haw.
acc	Mesembryanthemum verruculoides Sond. [1]	Malephora verruculoides (Sond.) Schwantes	Malephora verruculoides	Malephora verruculoides	Native	Plant	Anthophyta	Caryophyllales	Aizoaceae	Mesembryanthemum	verruculoides	Sond.
acc	Mesembryanthemum virens Salm-Dyck [2]	Ruschia knysnana (L.Bolus) L.Bolus	Ruschia knysnana	Ruschia knysnana	Native	Plant	Anthophyta	Caryophyllales	Aizoaceae	Mesembryanthemum	virens	Salm-Dyck
acc	Mesembryanthemum virens Haw. [1]	Ruschia nelii Schwantes	Ruschia nelii	Ruschia nelii	Native	Plant	Anthophyta	Caryophyllales	Aizoaceae	Mesembryanthemum	virens	Haw.
acc	Mestoklema tuberosum (L.) N.E.Br. ex Glen		Mestoklema tuberosum	Mestoklema tuberosum	Native	Plant	Anthophyta	Caryophyllales	Aizoaceae	Mestoklema	tuberosum	(L.) N.E.Br. ex Glen
acc	Mitrophyllum marlothianum Schwantes [1]	Mitrophyllum clivorum (N.E.Br.) Schwantes	Mitrophyllum clivorum	Mitrophyllum clivorum	Native	Plant	Anthophyta	Caryophyllales	Aizoaceae	Mitrophyllum	marlothianum	Schwantes
acc	Mitrophyllum pillansii N.E.Br. [2]	Mitrophyllum mitratum (Marloth) Schwantes	Mitrophyllum mitratum	Mitrophyllum mitratum	Native	Plant	Anthophyta	Caryophyllales	Aizoaceae	Mitrophyllum	pillansii	N.E.Br.
acc	Monilaria chrysoleuca f. purpurea (L.Bolus) G.D.Rowley	Monilaria chrysoleuca (Schltr.) Schwantes	Monilaria chrysoleuca	Monilaria chrysoleuca	Native	Plant	Anthophyta	Caryophyllales	Aizoaceae	Monilaria	chrysoleuca	(Schltr.) Schwantes					purpurea	(L.Bolus) G.D.Rowley
acc	Nananthus vittatus (N.E.Br.) Schwantes		Nananthus vittatus	Nananthus vittatus	Native	Plant	Anthophyta	Caryophyllales	Aizoaceae	Nananthus	vittatus	(N.E.Br.) Schwantes
acc	Nycteranthus paucandrus (L.Bolus) Schwantes [1]	Mesembryanthemum serotinum (L.Bolus) Klak	Mesembryanthemum serotinum	Mesembryanthemum serotinum	Native	Plant	Anthophyta	Caryophyllales	Aizoaceae	Nycteranthus	paucandrus	(L.Bolus) Schwantes
acc	Ophthalmophyllum latum f. rubrum (Tischer) G.D.Rowley	Conophytum maughanii subsp. latum (Tischer) S.A.Hammer	Conophytum maughanii latum	Conophytum maughanii	Native	Plant	Anthophyta	Caryophyllales	Aizoaceae	Ophthalmophyllum	latum	Tischer					rubrum	(Tischer) G.D.Rowley
acc	Ophthalmophyllum subfenestratum auct. [1]	Conophytum limpidum S.A.Hammer	Conophytum limpidum	Conophytum limpidum	Native	Plant	Anthophyta	Caryophyllales	Aizoaceae	Ophthalmophyllum	subfenestratum	auct.
acc	Ophthalmophyllum subfenestratum (Schwantes) Tischer	Conophytum subfenestratum Schwantes	Conophytum subfenestratum	Conophytum subfenestratum	Native	Plant	Anthophyta	Caryophyllales	Aizoaceae	Ophthalmophyllum	subfenestratum	(Schwantes) Tischer
acc	Oscularia deltata (Mill.) Schwantes [1]	Oscularia deltoides (L.) Schwantes	Oscularia deltoides	Oscularia deltoides	Native	Plant	Anthophyta	Caryophyllales	Aizoaceae	Oscularia	deltata	(Mill.) Schwantes
acc	Oscularia deltata Schwantes	Oscularia major (Weston) Schwantes	Oscularia major	Oscularia major	Native	Plant	Anthophyta	Caryophyllales	Aizoaceae	Oscularia	deltata	Schwantes
acc	Ruschia ceresiana Schwantes [1]	Ruschia ceresiana L.Bolus	Ruschia ceresiana	Ruschia ceresiana	Native	Plant	Anthophyta	Caryophyllales	Aizoaceae	Ruschia	ceresiana	Schwantes
acc	Ruschia congesta (Salm-Dyck) L.Bolus		Ruschia congesta	Ruschia congesta	Native	Plant	Anthophyta	Caryophyllales	Aizoaceae	Ruschia	congesta	(Salm-Dyck) L.Bolus
acc	Ruschia derenbergiana (Dinter) L.Bolus [1]	Ebracteola derenbergiana (Dinter) Dinter & Schwantes	Ebracteola derenbergiana	Ebracteola derenbergiana	Native	Plant	Anthophyta	Caryophyllales	Aizoaceae	Ruschia	derenbergiana	(Dinter) L.Bolus
acc	Ruschia forficata auct. [1]	Acrodon purpureostylus (L.Bolus) Burgoyne	Acrodon purpureostylus	Acrodon purpureostylus	Native	Plant	Anthophyta	Caryophyllales	Aizoaceae	Ruschia	forficata	auct.
acc	Ruschia forficata (L.) L.Bolus	Erepsia forficata (L.) Schwantes	Erepsia forficata	Erepsia forficata	Native	Plant	Anthophyta	Caryophyllales	Aizoaceae	Ruschia	forficata	(L.) L.Bolus
acc	Ruschia intervallaris L.Bolus [1]	Antimima intervallaris (L.Bolus) H.E.K.Hartmann	Antimima intervallaris	Antimima intervallaris	Native	Plant	Anthophyta	Caryophyllales	Aizoaceae	Ruschia	intervallaris	L.Bolus
acc	Ruschia intervallaris N.E.Br. [2]	Mossia intervallaris (L.Bolus) N.E.Br.	Mossia intervallaris	Mossia intervallaris	Native	Plant	Anthophyta	Caryophyllales	Aizoaceae	Ruschia	intervallaris	N.E.Br.
acc	Ruschia longifolia (L.Bolus) L.Bolus [2]	Astridia longifolia (L.Bolus) L.Bolus	Astridia longifolia	Astridia longifolia	Native	Plant	Anthophyta	Caryophyllales	Aizoaceae	Ruschia	longifolia	(L.Bolus) L.Bolus
acc	Ruschia persistens L.Bolus [1]	Antimima persistens (L.Bolus) H.E.K.Hartmann	Antimima persistens	Antimima persistens	Native	Plant	Anthophyta	Caryophyllales	Aizoaceae	Ruschia	persistens	L.Bolus
acc	Ruschia persistens L.Bolus	Ruschia intricata (N.E.Br.) H.E.K.Hartmann & Stuber	Ruschia intricata	Ruschia intricata	Native	Plant	Anthophyta	Caryophyllales	Aizoaceae	Ruschia	persistens	L.Bolus
acc	Ruschia rigida L.Bolus [1]	Ruschia bolusiae Schwantes	Ruschia bolusiae	Ruschia bolusiae	Native	Plant	Anthophyta	Caryophyllales	Aizoaceae	Ruschia	rigida	L.Bolus
acc	Ruschia rigida (Haw.) Schwantes		Ruschia rigida	Ruschia rigida	Native	Plant	Anthophyta	Caryophyllales	Aizoaceae	Ruschia	rigida	(Haw.) Schwantes
acc	Ruschia robusta L.Bolus		Ruschia robusta	Ruschia robusta	Native	Plant	Anthophyta	Caryophyllales	Aizoaceae	Ruschia	robusta	L.Bolus
acc	Ruschia robusta Schwantes [1]	Ruschia valida Schwantes	Ruschia valida	Ruschia valida	Native	Plant	Anthophyta	Caryophyllales	Aizoaceae	Ruschia	robusta	Schwantes
acc	Vanheerdea primosii L.Bolus [1]	Vanheerdea primosii (L.Bolus) L.Bolus ex H.E.K.Hartmann	Vanheerdea primosii	Vanheerdea primosii	Native	Plant	Anthophyta	Caryophyllales	Aizoaceae	Vanheerdea	primosii	L.Bolus
acc	Tulbaghia pulchella Ave-Lall. [1]	Tulbaghia capensis L.	Tulbaghia capensis	Tulbaghia capensis	Native	Plant	Anthophyta	Asparagales	Alliaceae	Tulbaghia	pulchella	Ave-Lall.
acc	Tulbaghia pulchella P.E.Barnes [2]	Tulbaghia simmleri P.Beauv.	Tulbaghia simmleri	Tulbaghia simmleri	Native	Plant	Anthophyta	Asparagales	Alliaceae	Tulbaghia	pulchella	P.E.Barnes
acc	Amaranthus paniculatus auct. [1]	Amaranthus hybridus L. subsp. hybridus var. hybridus	Amaranthus hybridus hybridus hybridus	Amaranthus hybridus	Native	Plant	Anthophyta	Caryophyllales	Amaranthaceae	Amaranthus	paniculatus	auct.
acc	Amaranthus schinzianus auct. [1]	Amaranthus praetermissus Brenan	Amaranthus praetermissus	Amaranthus praetermissus	Native	Plant	Anthophyta	Caryophyllales	Amaranthaceae	Amaranthus	schinzianus	auct.
acc	Amaranthus schinzianus Thell.		Amaranthus schinzianus	Amaranthus schinzianus	Native	Plant	Anthophyta	Caryophyllales	Amaranthaceae	Amaranthus	schinzianus	Thell.
acc	Amaranthus thunbergii Moq.		Amaranthus thunbergii	Amaranthus thunbergii	Native	Plant	Anthophyta	Caryophyllales	Amaranthaceae	Amaranthus	thunbergii	Moq.
acc	Amaranthus viridis auct. [1]	Amaranthus deflexus L.	Amaranthus deflexus	Amaranthus deflexus	Alien	Plant	Anthophyta	Caryophyllales	Amaranthaceae	Amaranthus	viridis	auct.
acc	Amaranthus viridis L.		Amaranthus viridis	Amaranthus viridis	Native	Plant	Anthophyta	Caryophyllales	Amaranthaceae	Amaranthus	viridis	L.
acc	Atriplex littoralis L.		Atriplex littoralis	Atriplex littoralis	Native	Plant	Anthophyta	Caryophyllales	Amaranthaceae	Atriplex	littoralis	L.
acc	Atriplex littoralis C.H.Wright [1]	Atriplex patula subsp. verreauxii Aellen	Atriplex patula verreauxii	Atriplex patula	Native	Plant	Anthophyta	Caryophyllales	Amaranthaceae	Atriplex	littoralis	C.H.Wright
acc	Atriplex rosea C.H.Wright [1]	Atriplex erosa G.Bruckn. & I.Verd.	Atriplex erosa	Atriplex erosa	Native	Plant	Anthophyta	Caryophyllales	Amaranthaceae	Atriplex	rosea	C.H.Wright
acc	Atriplex rosea L.		Atriplex rosea	Atriplex rosea	Native	Plant	Anthophyta	Caryophyllales	Amaranthaceae	Atriplex	rosea	L.
acc	Chenopodium foetidum var. pseudomultiflorum (Murr) Graebn.	Dysphania pseudomultiflora (Murray) Verloove & Lambinon	Dysphania pseudomultiflora	Dysphania pseudomultiflora	Native	Plant	Anthophyta	Caryophyllales	Amaranthaceae	Chenopodium	foetidum	Schrad.			pseudomultiflorum	(Murr) Graebn.
acc	Chenopodium vulvaria auct. [1]	Chenopodium mucronatum Thunb.	Chenopodium mucronatum	Chenopodium mucronatum	Native	Plant	Anthophyta	Caryophyllales	Amaranthaceae	Chenopodium	vulvaria	auct.
acc	Cyphocarpa zeyheri (Moq.) Lopr.	Cyphocarpa angustifolia (Moq.) Lopr.	Cyphocarpa angustifolia	Cyphocarpa angustifolia	Native	Plant	Anthophyta	Caryophyllales	Amaranthaceae	Cyphocarpa	zeyheri	(Moq.) Lopr.
acc	Cyphocarpa zeyheri auct. [1]	Sericocoma avolans Fenzl	Sericocoma avolans	Sericocoma avolans	Native	Plant	Anthophyta	Caryophyllales	Amaranthaceae	Cyphocarpa	zeyheri	auct.
acc	Exomis axyrioides C.H.Wright [2]	Exomis microphylla var. axyrioides (Fenzl) Aellen	Exomis microphylla axyrioides	Exomis microphylla	Native	Plant	Anthophyta	Caryophyllales	Amaranthaceae	Exomis	axyrioides	C.H.Wright
acc	Hermbstaedtia transvaalensis Lopr.	Hermbstaedtia odorata (Burch.) T.Cooke var. odorata	Hermbstaedtia odorata odorata	Hermbstaedtia odorata	Native	Plant	Anthophyta	Caryophyllales	Amaranthaceae	Hermbstaedtia	transvaalensis	Lopr.
acc	Salsola glabrescens Burtt Davy		Salsola glabrescens	Salsola glabrescens	Native	Plant	Anthophyta	Caryophyllales	Amaranthaceae	Salsola	glabrescens	Burtt Davy
acc	Salsola glabrescens auct. [1]	Salsola rabieana I.Verd.	Salsola rabieana	Salsola rabieana	Native	Plant	Anthophyta	Caryophyllales	Amaranthaceae	Salsola	glabrescens	auct.
acc	Salsola tuberculata auct. [1]	Salsola gemmifera Botsch.	Salsola gemmifera	Salsola gemmifera	Native	Plant	Anthophyta	Caryophyllales	Amaranthaceae	Salsola	tuberculata	auct.
acc	Salsola tuberculata (Moq.) Fenzl		Salsola tuberculata	Salsola tuberculata	Native	Plant	Anthophyta	Caryophyllales	Amaranthaceae	Salsola	tuberculata	(Moq.) Fenzl
acc	Cyrtanthus lutescens auct. [1]	Cyrtanthus mckenii subsp. cooperi (Baker) Snijman	Cyrtanthus mckenii cooperi	Cyrtanthus mckenii	Native	Plant	Anthophyta	Asparagales	Amaryllidaceae	Cyrtanthus	lutescens	auct.
acc	Cyrtanthus lutescens Herb.	Cyrtanthus ochroleucus (Herb.) Burch. ex Steud.	Cyrtanthus ochroleucus	Cyrtanthus ochroleucus	Native	Plant	Anthophyta	Asparagales	Amaryllidaceae	Cyrtanthus	lutescens	Herb.
acc	Cyrtanthus speciosus (L.f.) Traub [1]	Cyrtanthus elatus (Jacq.) Traub	Cyrtanthus elatus	Cyrtanthus elatus	Native	Plant	Anthophyta	Asparagales	Amaryllidaceae	Cyrtanthus	speciosus	(L.f.) Traub
acc	Cyrtanthus speciosus R.A.Dyer	Cyrtanthus loddigesianus (Herb.) R.A.Dyer	Cyrtanthus loddigesianus	Cyrtanthus loddigesianus	Native	Plant	Anthophyta	Asparagales	Amaryllidaceae	Cyrtanthus	speciosus	R.A.Dyer
inc	Haemanthus amarylloides Jacq.		Haemanthus amarylloides	Haemanthus amarylloides	Native	Plant	Anthophyta	Asparagales	Amaryllidaceae	Haemanthus	amarylloides	Jacq.
acc	Haemanthus amarylloides auct. [1]	Haemanthus montanus Baker	Haemanthus montanus	Haemanthus montanus	Native	Plant	Anthophyta	Asparagales	Amaryllidaceae	Haemanthus	amarylloides	auct.
acc	Haemanthus magnificus f. gumbletonii (Baker) Traub	Scadoxus puniceus (L.) Friis & Nordal	Scadoxus puniceus	Scadoxus puniceus	Native	Plant	Anthophyta	Asparagales	Amaryllidaceae	Haemanthus	magnificus	(Herb.) Herb.					gumbletonii	(Baker) Traub
acc	Haemanthus puniceus var. membranaceus (Baker) Baker	Scadoxus membranaceus (Baker) Friis & Nordal	Scadoxus membranaceus	Scadoxus membranaceus	Native	Plant	Anthophyta	Asparagales	Amaryllidaceae	Haemanthus	puniceus	L.			membranaceus	(Baker) Baker
acc	Hessea spiralis Baker [1]	Strumaria pygmaea Snijman	Strumaria pygmaea	Strumaria pygmaea	Native	Plant	Anthophyta	Asparagales	Amaryllidaceae	Hessea	spiralis	Baker
acc	Hessea spiralis (L'Her.) K.Bergius	Strumaria spiralis (L'Her.) W.T.Aiton	Strumaria spiralis	Strumaria spiralis	Native	Plant	Anthophyta	Asparagales	Amaryllidaceae	Hessea	spiralis	(L'Her.) K.Bergius
inc	Nerine bowdenii W.Watson		Nerine bowdenii	Nerine bowdenii	Native	Plant	Anthophyta	Asparagales	Amaryllidaceae	Nerine	bowdenii	W.Watson
acc	Nerine flexuosa (Jacq.) Herb. [1]	Nerine humilis (Jacq.) Herb.	Nerine humilis	Nerine humilis	Native	Plant	Anthophyta	Asparagales	Amaryllidaceae	Nerine	flexuosa	(Jacq.) Herb.
acc	Nerine flexuosa (Jacq.) Herb. [2]	Nerine undulata (L.) Herb.	Nerine undulata	Nerine undulata	Native	Plant	Anthophyta	Asparagales	Amaryllidaceae	Nerine	flexuosa	(Jacq.) Herb.
acc	Anacampseros quinaria auct. [1]	Anacampseros albissima Marloth	Anacampseros albissima	Anacampseros albissima	Native	Plant	Anthophyta	Caryophyllales	Anacampserotaceae	Anacampseros	quinaria	auct.
acc	Anacampseros quinaria E.Mey. ex Fenzl		Anacampseros quinaria	Anacampseros quinaria	Native	Plant	Anthophyta	Caryophyllales	Anacampserotaceae	Anacampseros	quinaria	E.Mey. ex Fenzl
acc	Rhus africana Mill.	Searsia lucida (L.) F.A.Barkley f. lucida	Searsia lucida lucida	Searsia lucida	Native	Plant	Anthophyta	Sapindales	Anacardiaceae	Rhus	africana	Mill.
acc	Rhus africana auct. [1]	Searsia scytophylla (Eckl. & Zeyh.) Moffett var. scytophylla	Searsia scytophylla scytophylla	Searsia scytophylla	Native	Plant	Anthophyta	Sapindales	Anacardiaceae	Rhus	africana	auct.
acc	Rhus ciliata Licht. ex Schult.	Searsia ciliata (Licht. ex Schult.) A.J.Mill.	Searsia ciliata	Searsia ciliata	Native	Plant	Anthophyta	Sapindales	Anacardiaceae	Rhus	ciliata	Licht. ex Schult.
acc	Rhus ciliata auct. [1]	Searsia tridactyla (Burch.) Moffett	Searsia tridactyla	Searsia tridactyla	Native	Plant	Anthophyta	Sapindales	Anacardiaceae	Rhus	ciliata	auct.
acc	Rhus dentata var. parvifolia Eckl. & Zeyh. [2]	Searsia dentata (Thunb.) F.A.Barkley	Searsia dentata	Searsia dentata	Native	Plant	Anthophyta	Sapindales	Anacardiaceae	Rhus	dentata	Thunb.			parvifolia	Eckl. & Zeyh.
acc	Rhus discolor f. villosissima (Engl.) Schonland	Searsia discolor (E.Mey. ex Sond.) Moffett	Searsia discolor	Searsia discolor	Native	Plant	Anthophyta	Sapindales	Anacardiaceae	Rhus	discolor	E.Mey. ex Sond.					villosissima	(Engl.) Schonland
acc	Rhus gueinzii Sond.	Searsia gueinzii (Sond.) F.A.Barkley	Searsia gueinzii	Searsia gueinzii	Native	Plant	Anthophyta	Sapindales	Anacardiaceae	Rhus	gueinzii	Sond.
acc	Rhus gueinzii auct. [1]	Searsia leptodictya (Diels) T.S.Yi, A.J.Mill. & J.Wen f. leptodictya	Searsia leptodictya leptodictya	Searsia leptodictya	Native	Plant	Anthophyta	Sapindales	Anacardiaceae	Rhus	gueinzii	auct.
acc	Rhus laevigata auct. [1]	Searsia chirindensis (Baker f.) Moffett	Searsia chirindensis	Searsia chirindensis	Native	Plant	Anthophyta	Sapindales	Anacardiaceae	Rhus	laevigata	auct.
acc	Rhus laevigata L.	Searsia laevigata (L.) F.A.Barkley	Searsia laevigata	Searsia laevigata	Native	Plant	Anthophyta	Sapindales	Anacardiaceae	Rhus	laevigata	L.
acc	Rhus longispina Eckl. & Zeyh.	Searsia longispina (Eckl. & Zeyh.) Moffett	Searsia longispina	Searsia longispina	Native	Plant	Anthophyta	Sapindales	Anacardiaceae	Rhus	longispina	Eckl. & Zeyh.
acc	Rhus longispina auct. [1]	Searsia pterota (C.Presl) Moffett	Searsia pterota	Searsia pterota	Native	Plant	Anthophyta	Sapindales	Anacardiaceae	Rhus	longispina	auct.
acc	Rhus rigida Mill.	Searsia rigida (Mill.) F.A.Barkley	Searsia rigida	Searsia rigida	Native	Plant	Anthophyta	Sapindales	Anacardiaceae	Rhus	rigida	Mill.
acc	Rhus rigida auct. [1]	Searsia rimosa (Eckl. & Zeyh.) Moffett	Searsia rimosa	Searsia rimosa	Native	Plant	Anthophyta	Sapindales	Anacardiaceae	Rhus	rigida	auct.
acc	Rhus viminalis Aiton [1]	Searsia lancea (L.f.) F.A.Barkley	Searsia lancea	Searsia lancea	Alien	Plant	Anthophyta	Sapindales	Anacardiaceae	Rhus	viminalis	Aiton
acc	Rhus viminalis auct. [2]	Searsia pendulina (Jacq.) Moffett	Searsia pendulina	Searsia pendulina	Native	Plant	Anthophyta	Sapindales	Anacardiaceae	Rhus	viminalis	auct.
acc	Rhus vulgaris Meikle	Searsia pyroides (Burch.) Moffett var. pyroides	Searsia pyroides pyroides	Searsia pyroides	Native	Plant	Anthophyta	Sapindales	Anacardiaceae	Rhus	vulgaris	Meikle
acc	Rhus vulgaris auct. [1]	Searsia rehmanniana (Engl.) Moffett var. rehmanniana	Searsia rehmanniana rehmanniana	Searsia rehmanniana	Native	Plant	Anthophyta	Sapindales	Anacardiaceae	Rhus	vulgaris	auct.
inc	Sclerocarya birrea (A.Rich.) Hochst.		Sclerocarya birrea	Sclerocarya birrea	Native	Plant	Anthophyta	Sapindales	Anacardiaceae	Sclerocarya	birrea	(A.Rich.) Hochst.
acc	Phalangium revolutum (L.f.) Pers. [1]	Ledebouria revoluta (L.f.) Jessop	Ledebouria revoluta	Ledebouria revoluta	Native	Plant	Anthophyta	Asparagales	Anthericaceae	Phalangium	revolutum	(L.f.) Pers.
acc	Phalangium revolutum Poir. [2]	Trachyandra revoluta (L.) Kunth	Trachyandra revoluta	Trachyandra revoluta	Native	Plant	Anthophyta	Asparagales	Anthericaceae	Phalangium	revolutum	Poir.
acc	Alepidea ciliaris F.Delaroche [2]	Alepidea capensis var. tenella (Schltr. & H.Wolff) Weim.	Alepidea capensis tenella	Alepidea capensis	Native	Plant	Anthophyta	Apiales	Apiaceae	Alepidea	ciliaris	F.Delaroche
acc	Alepidea ciliaris F.Delaroche [1]	Alepidea pilifera Weim.	Alepidea pilifera	Alepidea pilifera	Native	Plant	Anthophyta	Apiales	Apiaceae	Alepidea	ciliaris	F.Delaroche
acc	Alepidea longifolia var. angusta Dummer	Alepidea peduncularis Steud. ex A.Rich.	Alepidea peduncularis	Alepidea peduncularis	Native	Plant	Anthophyta	Apiales	Apiaceae	Alepidea	longifolia	E.Mey. ex Dummer			angusta	Dummer
acc	Annesorhiza gummifera auct. [2]	Glia prolifera (Burm.f.) B.L.Burtt	Glia prolifera	Glia prolifera	Native	Plant	Anthophyta	Apiales	Apiaceae	Annesorhiza	gummifera	auct.
acc	Annesorhiza gummifera (L.) Kuntze [1]	Notobubon gummiferum (L.) Magee	Notobubon gummiferum	Notobubon gummiferum	Native	Plant	Anthophyta	Apiales	Apiaceae	Annesorhiza	gummifera	(L.) Kuntze
acc	Annesorhiza marlothii H.Wolff	Annesorhiza lateriflora (Eckl. & Zeyh.) B.-E.van Wyk	Annesorhiza lateriflora	Annesorhiza lateriflora	Native	Plant	Anthophyta	Apiales	Apiaceae	Annesorhiza	marlothii	H.Wolff
acc	Annesorhiza marlothii (H.Wolff) M.Hiroe [1]	Polemanniopsis marlothii (H.Wolff) B.L.Burtt	Polemanniopsis marlothii	Polemanniopsis marlothii	Native	Plant	Anthophyta	Apiales	Apiaceae	Annesorhiza	marlothii	(H.Wolff) M.Hiroe
acc	Bubon tenuifolium E.Mey. [2]	Notobubon sonderi (M.Hiroe) Magee	Notobubon sonderi	Notobubon sonderi	Native	Plant	Anthophyta	Apiales	Apiaceae	Bubon	tenuifolium	E.Mey.
acc	Bubon tenuifolium (Thunb.) Sond. [1]	Notobubon tenuifolium (Thunb.) Magee	Notobubon tenuifolium	Notobubon tenuifolium	Native	Plant	Anthophyta	Apiales	Apiaceae	Bubon	tenuifolium	(Thunb.) Sond.
acc	Caucalis latifolia auct. [1]	Agrocharis melanantha Hochst.	Agrocharis melanantha	Agrocharis melanantha	Native	Plant	Anthophyta	Apiales	Apiaceae	Caucalis	latifolia	auct.
acc	Caucalis latifolia L.	Turgenia latifolia (L.) Hoffm.	Turgenia latifolia	Turgenia latifolia	Native	Plant	Anthophyta	Apiales	Apiaceae	Caucalis	latifolia	L.
acc	Cyclospermum leptophyllum (Pers.) Sprague ex Britton & P.Wilson		Cyclospermum leptophyllum	Cyclospermum leptophyllum	Alien	Plant	Anthophyta	Apiales	Apiaceae	Cyclospermum	leptophyllum	(Pers.) Sprague ex Britton & P.Wilson
acc	Heteromorpha abyssinica Hochst. ex A.Rich.	Heteromorpha arborescens var. abyssinica (Hochst. ex A.Rich.) H.Wolff	Heteromorpha arborescens abyssinica	Heteromorpha arborescens	Native	Plant	Anthophyta	Apiales	Apiaceae	Heteromorpha	abyssinica	Hochst. ex A.Rich.
acc	Heteromorpha transvaalensis Schltr. & H.Wolff	Heteromorpha stenophylla var. transvaalensis (Schltr. & H.Wolff) P.J.D.Winter	Heteromorpha stenophylla transvaalensis	Heteromorpha stenophylla	Native	Plant	Anthophyta	Apiales	Apiaceae	Heteromorpha	transvaalensis	Schltr. & H.Wolff
acc	Peucedanum abbreviatum E.Mey. ex Sond. [1]	Notobubon laevigatum (Aiton) Magee	Notobubon laevigatum	Notobubon laevigatum	Native	Plant	Anthophyta	Apiales	Apiaceae	Peucedanum	abbreviatum	E.Mey. ex Sond.
acc	Peucedanum capense (Eckl. & Zeyh.) D.Dietr. [1]	Notobubon capense (Eckl. & Zeyh.) Magee	Notobubon capense	Notobubon capense	Native	Plant	Anthophyta	Apiales	Apiaceae	Peucedanum	capense	(Eckl. & Zeyh.) D.Dietr.
acc	Peucedanum montanum (Eckl. & Zeyh.) Druce [2]	Notobubon montanum (Eckl. & Zeyh.) Magee	Notobubon montanum	Notobubon montanum	Native	Plant	Anthophyta	Apiales	Apiaceae	Peucedanum	montanum	(Eckl. & Zeyh.) Druce
acc	Peucedanum zeyheri Sond. [1]	Cynorhiza typica Eckl. & Zeyh.	Cynorhiza typica	Cynorhiza typica	Native	Plant	Anthophyta	Apiales	Apiaceae	Peucedanum	zeyheri	Sond.
acc	Peucedanum zeyheri Steud.	Nanobubon capillaceum (Thunb.) Magee	Nanobubon capillaceum	Nanobubon capillaceum	Native	Plant	Anthophyta	Apiales	Apiaceae	Peucedanum	zeyheri	Steud.
acc	Asclepias filiformis (E.Mey.) Benth. & Hook.f. [3]	Gomphocarpus filiformis (E.Mey.) D.Dietr.	Gomphocarpus filiformis	Gomphocarpus filiformis	Native	Plant	Anthophyta	Gentianales	Apocynaceae	Asclepias	filiformis	(E.Mey.) Benth. & Hook.f.
acc	Asclepias filiformis L.f. [2]	Schizoglossum linifolium Schltr. var. linifolium	Schizoglossum linifolium linifolium	Schizoglossum linifolium	Native	Plant	Anthophyta	Gentianales	Apocynaceae	Asclepias	filiformis	L.f.
acc	Asclepias glabra Mill. [2]	Gomphocarpus fruticosus (L.) W.T.Aiton subsp. fruticosus	Gomphocarpus fruticosus fruticosus	Gomphocarpus fruticosus	Native	Plant	Anthophyta	Gentianales	Apocynaceae	Asclepias	glabra	Mill.
acc	Asclepias glabra Forssk. [1]	Pergularia daemia (Forssk.) Chiov. subsp. daemia	Pergularia daemia daemia	Pergularia daemia	Native	Plant	Anthophyta	Gentianales	Apocynaceae	Asclepias	glabra	Forssk.
acc	Asclepias laniflora Delile [1]	Kanahia laniflora (Forssk.) R.Br.	Kanahia laniflora	Kanahia laniflora	Native	Plant	Anthophyta	Gentianales	Apocynaceae	Asclepias	laniflora	Delile
acc	Asclepias sulphurea auct. [1]	Xysmalobium asperum N.E.Br.	Xysmalobium asperum	Xysmalobium asperum	Native	Plant	Anthophyta	Gentianales	Apocynaceae	Asclepias	sulphurea	auct.
acc	Asclepias sulphurea auct. [2]	Xysmalobium gerrardii Scott-Elliot	Xysmalobium gerrardii	Xysmalobium gerrardii	Native	Plant	Anthophyta	Gentianales	Apocynaceae	Asclepias	sulphurea	auct.
acc	Asclepias undulata L. [1]	Asclepias crispa P.J.Bergius var. crispa	Asclepias crispa crispa	Asclepias crispa	Native	Plant	Anthophyta	Gentianales	Apocynaceae	Asclepias	undulata	L.
acc	Asclepias undulata L. [2]	Xysmalobium undulatum (L.) W.T.Aiton var. undulatum	Xysmalobium undulatum undulatum	Xysmalobium undulatum	Native	Plant	Anthophyta	Gentianales	Apocynaceae	Asclepias	undulata	L.
acc	Caralluma carnosa Stent	Orbea carnosa (Stent) Bruyns subsp. carnosa	Orbea carnosa carnosa	Orbea carnosa	Native	Plant	Anthophyta	Gentianales	Apocynaceae	Caralluma	carnosa	Stent
acc	Caralluma incarnata (L.f.) N.E.Br. [1]	Quaqua incarnata (L.f.) Bruyns subsp. incarnata	Quaqua incarnata incarnata	Quaqua incarnata	Native	Plant	Anthophyta	Gentianales	Apocynaceae	Caralluma	incarnata	(L.f.) N.E.Br.
acc	Caralluma parviflora (Masson) N.E.Br.	Quaqua parviflora (Masson) Bruyns subsp. parviflora	Quaqua parviflora parviflora	Quaqua parviflora	Native	Plant	Anthophyta	Gentianales	Apocynaceae	Caralluma	parviflora	(Masson) N.E.Br.
acc	Ceropegia burchellii subsp. profusa (N.E.Br.) H.Huber [1]	Riocreuxia polyantha Schltr.	Riocreuxia polyantha	Riocreuxia polyantha	Native	Plant	Anthophyta	Gentianales	Apocynaceae	Ceropegia	burchellii	(K.Schum.) H.Huber	profusa	(N.E.Br.) H.Huber
acc	Ceropegia radicans var. smithii (M.R.Hend.) H.Huber	Ceropegia radicans subsp. smithii (M.R.Hend.) R.A.Dyer	Ceropegia radicans smithii	Ceropegia radicans	Native	Plant	Anthophyta	Gentianales	Apocynaceae	Ceropegia	radicans	Schltr.			smithii	(M.R.Hend.) H.Huber
acc	Cordylogyne globosa E.Mey.		Cordylogyne globosa	Cordylogyne globosa	Native	Plant	Anthophyta	Gentianales	Apocynaceae	Cordylogyne	globosa	E.Mey.
acc	Cordylogyne globosa auct. [1]	Periglossum angustifolium Decne.	Periglossum angustifolium	Periglossum angustifolium	Native	Plant	Anthophyta	Gentianales	Apocynaceae	Cordylogyne	globosa	auct.
acc	Cynanchum africanum R.Br. [1]	Cynanchum africanum (L.) Hoffmanns.	Cynanchum africanum	Cynanchum africanum	Native	Plant	Anthophyta	Gentianales	Apocynaceae	Cynanchum	africanum	R.Br.
acc	Cynanchum capense Thunb. [1]	Cynanchum ellipticum (Harv.) R.A.Dyer	Cynanchum ellipticum	Cynanchum ellipticum	Native	Plant	Anthophyta	Gentianales	Apocynaceae	Cynanchum	capense	Thunb.
acc	Cynanchum capense R.Br. [2]	Cynanchum obtusifolium L.f.	Cynanchum obtusifolium	Cynanchum obtusifolium	Native	Plant	Anthophyta	Gentianales	Apocynaceae	Cynanchum	capense	R.Br.
acc	Duvalia caespitosa (Masson) Haw. var. caespitosa	Duvalia caespitosa (Masson) Haw. subsp. caespitosa	Duvalia caespitosa caespitosa	Duvalia caespitosa	Native	Plant	Anthophyta	Gentianales	Apocynaceae	Duvalia	caespitosa	(Masson) Haw.			caespitosa
acc	Duvalia maculata N.E.Br.		Duvalia maculata	Duvalia maculata	Native	Plant	Anthophyta	Gentianales	Apocynaceae	Duvalia	maculata	N.E.Br.
acc	Eustegia hastata (Thunb.) Spreng. [2]	Eustegia minuta (L.f.) R.Br.	Eustegia minuta	Eustegia minuta	Native	Plant	Anthophyta	Gentianales	Apocynaceae	Eustegia	hastata	(Thunb.) Spreng.
acc	Eustegia hastata Sieber ex Decne. [1]	Microloma sagittatum (L.) R.Br.	Microloma sagittatum	Microloma sagittatum	Native	Plant	Anthophyta	Gentianales	Apocynaceae	Eustegia	hastata	Sieber ex Decne.
acc	Gomphocarpus cancellatus (Burm.f.) Nicholas & P.I.Forst. [1]	Gomphocarpus cancellatus (Burm.f.) Bruyns	Gomphocarpus cancellatus	Gomphocarpus cancellatus	Native	Plant	Anthophyta	Gentianales	Apocynaceae	Gomphocarpus	cancellatus	(Burm.f.) Nicholas & P.I.Forst.
acc	Gomphocarpus grandiflorus (E.Mey.) K.Schum. [1]	Pachycarpus grandiflorus (L.f.) E.Mey. subsp. grandiflorus	Pachycarpus grandiflorus grandiflorus	Pachycarpus grandiflorus	Native	Plant	Anthophyta	Gentianales	Apocynaceae	Gomphocarpus	grandiflorus	(E.Mey.) K.Schum.
acc	Gomphocarpus marginatus Schltr. [2]	Asclepias fulva N.E.Br.	Asclepias fulva	Asclepias fulva	Native	Plant	Anthophyta	Gentianales	Apocynaceae	Gomphocarpus	marginatus	Schltr.
acc	Gomphocarpus marginatus (E.Mey.) Decne. [1]	Woodia mucronata (Thunb.) N.E.Br.	Woodia mucronata	Woodia mucronata	Native	Plant	Anthophyta	Gentianales	Apocynaceae	Gomphocarpus	marginatus	(E.Mey.) Decne.
acc	Gomphocarpus truncatus (E.Mey.) Harv. [2]	Asclepias praemorsa Schltr.	Asclepias praemorsa	Asclepias praemorsa	Native	Plant	Anthophyta	Gentianales	Apocynaceae	Gomphocarpus	truncatus	(E.Mey.) Harv.
acc	Huernia brevirostris var. intermedia N.E.Br.	Huernia thuretii J.F.Cels	Huernia thuretii	Huernia thuretii	Native	Plant	Anthophyta	Gentianales	Apocynaceae	Huernia	brevirostris	N.E.Br.			intermedia	N.E.Br.
acc	Huernia hystrix (Hook.f.) N.E.Br. var. hystrix	Huernia hystrix (Hook.f.) N.E.Br. subsp. hystrix	Huernia hystrix hystrix	Huernia hystrix	Native	Plant	Anthophyta	Gentianales	Apocynaceae	Huernia	hystrix	(Hook.f.) N.E.Br.			hystrix
acc	Huernia zebrina var. magniflora E.Phillips	Huernia zebrina N.E.Br. subsp. zebrina	Huernia zebrina zebrina	Huernia zebrina	Native	Plant	Anthophyta	Gentianales	Apocynaceae	Huernia	zebrina	N.E.Br.			magniflora	E.Phillips
acc	Lochnera rosea (L.) Rchb. ex Endl. [1]	Catharanthus roseus (L.) G.Don	Catharanthus roseus	Catharanthus roseus	Alien	Plant	Anthophyta	Gentianales	Apocynaceae	Lochnera	rosea	(L.) Rchb. ex Endl.
acc	Ophionella arcuata var. mirkinii (Pillans) Bruyns	Ophionella arcuata subsp. mirkinii (Pillans) Bruyns	Ophionella arcuata mirkinii	Ophionella arcuata	Native	Plant	Anthophyta	Gentianales	Apocynaceae	Ophionella	arcuata	(N.E.Br.) Bruyns			mirkinii	(Pillans) Bruyns
acc	Pectinaria articulata var. namaquensis N.E.Br.	Pectinaria articulata subsp. namaquensis (N.E.Br.) Bruyns	Pectinaria articulata namaquensis	Pectinaria articulata	Native	Plant	Anthophyta	Gentianales	Apocynaceae	Pectinaria	articulata	(Aiton) Haw.			namaquensis	N.E.Br.
acc	Piaranthus geminatus (Masson) N.E.Br. var. geminatus	Piaranthus geminatus (Masson) N.E.Br. subsp. geminatus	Piaranthus geminatus geminatus	Piaranthus geminatus	Native	Plant	Anthophyta	Gentianales	Apocynaceae	Piaranthus	geminatus	(Masson) N.E.Br.			geminatus
acc	Riocreuxia flanaganii var. alexandrina H.Huber		Riocreuxia flanaganii alexandrina	Riocreuxia flanaganii	Native	Plant	Anthophyta	Gentianales	Apocynaceae	Riocreuxia	flanaganii	Schltr.			alexandrina	H.Huber
acc	Riocreuxia torulosa (E.Mey.) Decne.		Riocreuxia torulosa	Riocreuxia torulosa	Native	Plant	Anthophyta	Gentianales	Apocynaceae	Riocreuxia	torulosa	(E.Mey.) Decne.
acc	Sarcophagophilus armatus (N.E.Br.) Dinter [1]	Quaqua armata (N.E.Br.) Bruyns subsp. armata	Quaqua armata armata	Quaqua armata	Native	Plant	Anthophyta	Gentianales	Apocynaceae	Sarcophagophilus	armatus	(N.E.Br.) Dinter
acc	Sarcophagophilus armatus Dinter [2]	Quaqua mammillaris (L.) Bruyns	Quaqua mammillaris	Quaqua mammillaris	Native	Plant	Anthophyta	Gentianales	Apocynaceae	Sarcophagophilus	armatus	Dinter
acc	Sarcostemma aphyllum (L.) R.Br. [1]	Cynanchum viminale (L.) L. subsp. viminale	Cynanchum viminale viminale	Cynanchum viminale	Native	Plant	Anthophyta	Gentianales	Apocynaceae	Sarcostemma	aphyllum	(L.) R.Br.
acc	Sisyranthus imberbis E.Mey. [1]	Sisyranthus barbatus (Turcz.) N.E.Br.	Sisyranthus barbatus	Sisyranthus barbatus	Native	Plant	Anthophyta	Gentianales	Apocynaceae	Sisyranthus	imberbis	E.Mey.
acc	Sisyranthus imberbis Harv.		Sisyranthus imberbis	Sisyranthus imberbis	Native	Plant	Anthophyta	Gentianales	Apocynaceae	Sisyranthus	imberbis	Harv.
acc	Sphaerocodon natalense (Meisn.) Hook.f.		Sphaerocodon natalense	Sphaerocodon natalense	Native	Plant	Anthophyta	Gentianales	Apocynaceae	Sphaerocodon	natalense	(Meisn.) Hook.f.
acc	Sphaerocodon natalense Benth. [1]	Vincetoxicum caffrum (Meisn.) Kuntze	Vincetoxicum caffrum	Vincetoxicum caffrum	Native	Plant	Anthophyta	Gentianales	Apocynaceae	Sphaerocodon	natalense	Benth.
acc	Stapelia bufonia (Haw.) Sims [1]	Orbea variegata (L.) Haw.	Orbea variegata	Orbea variegata	Native	Plant	Anthophyta	Gentianales	Apocynaceae	Stapelia	bufonia	(Haw.) Sims
acc	Stapelia radiata Jacq. [1]	Duvalia elegans (Masson) Haw.	Duvalia elegans	Duvalia elegans	Native	Plant	Anthophyta	Gentianales	Apocynaceae	Stapelia	radiata	Jacq.
acc	Stapelia rugosa J.C.Wendl. [1]	Orbea verrucosa (Masson) L.C.Leach	Orbea verrucosa	Orbea verrucosa	Native	Plant	Anthophyta	Gentianales	Apocynaceae	Stapelia	rugosa	J.C.Wendl.
acc	Tavaresia grandiflora (Dinter) A.Berger [1]	Tavaresia barklyi (Dyer) N.E.Br.	Tavaresia barklyi	Tavaresia barklyi	Native	Plant	Anthophyta	Gentianales	Apocynaceae	Tavaresia	grandiflora	(Dinter) A.Berger
acc	Telosma africana (N.E.Br.) Coville [1]	Telosma africana (N.E.Br.) N.E.Br.	Telosma africana	Telosma africana	Native	Plant	Anthophyta	Gentianales	Apocynaceae	Telosma	africana	(N.E.Br.) Coville
acc	Tridentea parvipuncta var. truncata (C.A.Luckh.) L.C.Leach	Tridentea parvipuncta subsp. truncata (C.A.Luckh.) Bruyns	Tridentea parvipuncta truncata	Tridentea parvipuncta	Native	Plant	Anthophyta	Gentianales	Apocynaceae	Tridentea	parvipuncta	(N.E.Br.) L.C.Leach			truncata	(C.A.Luckh.) L.C.Leach
acc	Xysmalobium prunelloides Turcz.		Xysmalobium prunelloides	Xysmalobium prunelloides	Native	Plant	Anthophyta	Gentianales	Apocynaceae	Xysmalobium	prunelloides	Turcz.
acc	Cussonia chartacea auct. [1]	Cussonia sphaerocephala Strey	Cussonia sphaerocephala	Cussonia sphaerocephala	Native	Plant	Anthophyta	Apiales	Araliaceae	Cussonia	chartacea	auct.
acc	Cussonia chartacea Schinz	Schefflera umbellifera (Sond.) Baill.	Schefflera umbellifera	Schefflera umbellifera	Native	Plant	Anthophyta	Apiales	Araliaceae	Cussonia	chartacea	Schinz
acc	Cussonia paniculata Eckl. & Zeyh. var. paniculata	Cussonia paniculata Eckl. & Zeyh. subsp. paniculata	Cussonia paniculata paniculata	Cussonia paniculata	Native	Plant	Anthophyta	Apiales	Araliaceae	Cussonia	paniculata	Eckl. & Zeyh.			paniculata
acc	Asparagus microraphis (Kunth) Baker		Asparagus microraphis	Asparagus microraphis	Native	Plant	Anthophyta	Asparagales	Asparagaceae	Asparagus	microraphis	(Kunth) Baker
acc	Asparagus microraphis auct. [2]	Asparagus stellatus Baker	Asparagus stellatus	Asparagus stellatus	Native	Plant	Anthophyta	Asparagales	Asparagaceae	Asparagus	microraphis	auct.
acc	Aloe angustifolia Haw.	Aloe africana Mill.	Aloe africana	Aloe africana	Native	Plant	Anthophyta	Asparagales	Asphodelaceae	Aloe	angustifolia	Haw.
acc	Aloe angustifolia Groenew. [2]	Aloe zebrina Baker	Aloe zebrina	Aloe zebrina	Native	Plant	Anthophyta	Asparagales	Asphodelaceae	Aloe	angustifolia	Groenew.
acc	Aloe angustifolia (Aiton) Salm-Dyck [1]	Gasteria disticha (L.) Haw. var. disticha	Gasteria disticha disticha	Gasteria disticha	Native	Plant	Anthophyta	Asparagales	Asphodelaceae	Aloe	angustifolia	(Aiton) Salm-Dyck
inc	Aloe brevifolia Mill.		Aloe brevifolia	Aloe brevifolia	Native	Plant	Anthophyta	Asparagales	Asphodelaceae	Aloe	brevifolia	Mill.
acc	Aloe brevifolia (Aiton) Haw. [1]	Aloe mitriformis Mill.	Aloe mitriformis	Aloe mitriformis	Native	Plant	Anthophyta	Asparagales	Asphodelaceae	Aloe	brevifolia	(Aiton) Haw.
acc	Aloe carinata Mill.	Gasteria carinata (Mill.) Duval var. carinata	Gasteria carinata carinata	Gasteria carinata	Native	Plant	Anthophyta	Asparagales	Asphodelaceae	Aloe	carinata	Mill.
acc	Aloe dichotoma var. ramosissima (Pillans) Glen & D.S.Hardy	Aloidendron ramosissimum (Pillans) Klopper & Gideon F.Sm.	Aloidendron ramosissimum	Aloidendron ramosissimum	Native	Plant	Anthophyta	Asparagales	Asphodelaceae	Aloe	dichotoma	Masson			ramosissima	(Pillans) Glen & D.S.Hardy
acc	Aloe disticha Mill. [3]	Aloe maculata All. subsp. maculata	Aloe maculata maculata	Aloe maculata	Native	Plant	Anthophyta	Asparagales	Asphodelaceae	Aloe	disticha	Mill.
acc	Aloe erecta (Haw.) Schult. & Schult.f. [1]	Tulista minor (Aiton) Gideon F.Sm. & Molteno	Tulista minor	Tulista minor	Native	Plant	Anthophyta	Asparagales	Asphodelaceae	Aloe	erecta	(Haw.) Schult. & Schult.f.
acc	Aloe erecta (Haw.) Salm-Dyck	Tulista pumila (L.) G.D.Rowley	Tulista pumila	Tulista pumila	Native	Plant	Anthophyta	Asparagales	Asphodelaceae	Aloe	erecta	(Haw.) Salm-Dyck
acc	Aloe glauca Mill.		Aloe glauca	Aloe glauca	Native	Plant	Anthophyta	Asparagales	Asphodelaceae	Aloe	glauca	Mill.
acc	Aloe gracilis Baker [1]	Aloiampelos commixta (A.Berger) Klopper & Gideon F.Sm.	Aloiampelos commixta	Aloiampelos commixta	Native	Plant	Anthophyta	Asparagales	Asphodelaceae	Aloe	gracilis	Baker
acc	Aloe gracilis Haw.	Aloiampelos gracilis (Haw.) Klopper & Gideon F.Sm.	Aloiampelos gracilis	Aloiampelos gracilis	Native	Plant	Anthophyta	Asparagales	Asphodelaceae	Aloe	gracilis	Haw.
acc	Aloe herbacea Mill.	Haworthia herbacea (Mill.) Stearn var. herbacea	Haworthia herbacea herbacea	Haworthia herbacea	Native	Plant	Anthophyta	Asparagales	Asphodelaceae	Aloe	herbacea	Mill.
acc	Aloe herbacea DC. [1]	Haworthia reticulata (Haw.) Haw. var. reticulata	Haworthia reticulata reticulata	Haworthia reticulata	Native	Plant	Anthophyta	Asparagales	Asphodelaceae	Aloe	herbacea	DC.
acc	Aloe humilis var. incurva subvar. minor (Salm-Dyck) A.Berger	Aloe humilis (L.) Mill.	Aloe humilis	Aloe humilis	Native	Plant	Anthophyta	Asparagales	Asphodelaceae	Aloe	humilis	(L.) Mill.			incurva	Haw.
acc	Aloe kraussii Schonland [1]	Aloe albida (Stapf) Reynolds	Aloe albida	Aloe albida	Native	Plant	Anthophyta	Asparagales	Asphodelaceae	Aloe	kraussii	Schonland
acc	Aloe kraussii Baker		Aloe kraussii	Aloe kraussii	Native	Plant	Anthophyta	Asparagales	Asphodelaceae	Aloe	kraussii	Baker
acc	Aloe lingua Ker Gawl. [1]	Gasteria bicolor Haw. var. bicolor	Gasteria bicolor bicolor	Gasteria bicolor	Native	Plant	Anthophyta	Asparagales	Asphodelaceae	Aloe	lingua	Ker Gawl.
acc	Aloe lingua Thunb.	Kumara plicatilis (L.) G.D.Rowley	Kumara plicatilis	Kumara plicatilis	Native	Plant	Anthophyta	Asparagales	Asphodelaceae	Aloe	lingua	Thunb.
acc	Aloe longifolia Lam.	Kniphofia uvaria (L.) Oken	Kniphofia uvaria	Kniphofia uvaria	Native	Plant	Anthophyta	Asparagales	Asphodelaceae	Aloe	longifolia	Lam.
acc	Aloe maculata auct. [3]	Aloe hahnii Gideon F.Sm. & Klopper	Aloe hahnii	Aloe hahnii	Native	Plant	Anthophyta	Asparagales	Asphodelaceae	Aloe	maculata	auct.
acc	Aloe maculata Ker Gawl. [2]	Gasteria pulchra (Aiton) Haw.	Gasteria pulchra	Gasteria pulchra	Native	Plant	Anthophyta	Asparagales	Asphodelaceae	Aloe	maculata	Ker Gawl.
acc	Aloe marlothii A.Berger var. marlothii	Aloe marlothii A.Berger subsp. marlothii	Aloe marlothii marlothii	Aloe marlothii	Native	Plant	Anthophyta	Asparagales	Asphodelaceae	Aloe	marlothii	A.Berger			marlothii
acc	Aloe minima Baker		Aloe minima	Aloe minima	Native	Plant	Anthophyta	Asparagales	Asphodelaceae	Aloe	minima	Baker
acc	Aloe minima J.M.Wood [1]	Aloe saundersiae (Reynolds) Reynolds	Aloe saundersiae	Aloe saundersiae	Native	Plant	Anthophyta	Asparagales	Asphodelaceae	Aloe	minima	J.M.Wood
acc	Aloe nitens Baker [1]	Aloe rupestris Baker	Aloe rupestris	Aloe rupestris	Native	Plant	Anthophyta	Asparagales	Asphodelaceae	Aloe	nitens	Baker
acc	Aloe nitens (Haw.) Schult.Schult.f.	Gasteria acinacifolia (J.Jacq.) Haw.	Gasteria acinacifolia	Gasteria acinacifolia	Native	Plant	Anthophyta	Asparagales	Asphodelaceae	Aloe	nitens	(Haw.) Schult.Schult.f.
unc	Aloe perfoliata L.		Aloe perfoliata	Aloe perfoliata	Native	Plant	Anthophyta	Asparagales	Asphodelaceae	Aloe	perfoliata	L.
acc	Aloe perfoliata Thunb. [1]	Aloe ferox Mill.	Aloe ferox	Aloe ferox	Native	Plant	Anthophyta	Asparagales	Asphodelaceae	Aloe	perfoliata	Thunb.
acc	Aloe radula Ker Gawl. [1]	Haworthiopsis attenuata (Haw.) G.D.Rowley var. attenuata	Haworthiopsis attenuata attenuata	Haworthiopsis attenuata	Native	Plant	Anthophyta	Asparagales	Asphodelaceae	Aloe	radula	Ker Gawl.
acc	Aloe rigida Jacq. [2]	Haworthiopsis viscosa (L.) Gildenh. & Klopper	Haworthiopsis viscosa	Haworthiopsis viscosa	Native	Plant	Anthophyta	Asparagales	Asphodelaceae	Aloe	rigida	Jacq.
acc	Aloe trigona Salm-Dyck	Gasteria nitida (Salm-Dyck) Haw.	Gasteria nitida	Gasteria nitida	Native	Plant	Anthophyta	Asparagales	Asphodelaceae	Aloe	trigona	Salm-Dyck
acc	Bulbine canaliculata G.Will. [1]	Bulbine erectipilosa G.Will.	Bulbine erectipilosa	Bulbine erectipilosa	Native	Plant	Anthophyta	Asparagales	Asphodelaceae	Bulbine	canaliculata	G.Will.
acc	Bulbine canaliculata (Aiton) Spreng. [2]	Trachyandra ciliata (L.f.) Kunth	Trachyandra ciliata	Trachyandra ciliata	Native	Plant	Anthophyta	Asparagales	Asphodelaceae	Bulbine	canaliculata	(Aiton) Spreng.
acc	Bulbinella brevifolia (Thunb.) Roem. & Schult. [2]	Caesia contorta (L.f.) T.Durand & Schinz	Caesia contorta	Caesia contorta	Native	Plant	Anthophyta	Asparagales	Asphodelaceae	Bulbinella	brevifolia	(Thunb.) Roem. & Schult.
acc	Bulbinella latifolia var. doleritica P.L.Perry	Bulbinella latifolia subsp. doleritica (P.L.Perry) P.L.Perry	Bulbinella latifolia doleritica	Bulbinella latifolia	Native	Plant	Anthophyta	Asparagales	Asphodelaceae	Bulbinella	latifolia	Kunth			doleritica	P.L.Perry
acc	Gasteria subverrucosa var. marginata auct. [1]	Gasteria batesiana G.D.Rowley var. batesiana	Gasteria batesiana batesiana	Gasteria batesiana	Native	Plant	Anthophyta	Asparagales	Asphodelaceae	Gasteria	subverrucosa	(Salm-Dyck) Haw.			marginata	auct.
acc	Haworthia angustifolia f. paucifolia (G.G.Sm.) Pilbeam	Haworthia angustifolia var. paucifolia G.G.Sm.	Haworthia angustifolia paucifolia	Haworthia angustifolia	Native	Plant	Anthophyta	Asparagales	Asphodelaceae	Haworthia	angustifolia	Haw.					paucifolia	(G.G.Sm.) Pilbeam
inc	Haworthia arachnoidea (L.) Duval		Haworthia arachnoidea	Haworthia arachnoidea	Native	Plant	Anthophyta	Asparagales	Asphodelaceae	Haworthia	arachnoidea	(L.) Duval
acc	Haworthia arachnoidea auct. [1]	Haworthia cooperi Baker var. cooperi	Haworthia cooperi cooperi	Haworthia cooperi	Native	Plant	Anthophyta	Asparagales	Asphodelaceae	Haworthia	arachnoidea	auct.
inc	Haworthia blackburniae W.F.Barker		Haworthia blackburniae	Haworthia blackburniae	Native	Plant	Anthophyta	Asparagales	Asphodelaceae	Haworthia	blackburniae	W.F.Barker
acc	Haworthia blackburniae Poelln. [1]	Haworthia emelyae Poelln. var. emelyae	Haworthia emelyae emelyae	Haworthia emelyae	Native	Plant	Anthophyta	Asparagales	Asphodelaceae	Haworthia	blackburniae	Poelln.
acc	Haworthia coarctata var. adelaidensis (Poelln.) M.B.Bayer	Haworthiopsis coarctata var. adelaidensis (Poelln.) G.D.Rowley	Haworthiopsis coarctata adelaidensis	Haworthiopsis coarctata	Native	Plant	Anthophyta	Asparagales	Asphodelaceae	Haworthia	coarctata	Haw.			adelaidensis	(Poelln.) M.B.Bayer
acc	Haworthia coarctata Haw. var. coarctata f. coarctata	Hesperantha coarctata (Haw.) G.D.Rowley var. coarctata	Hesperantha coarctata coarctata	Hesperantha coarctata	Native	Plant	Anthophyta	Asparagales	Asphodelaceae	Haworthia	coarctata	Haw.			coarctata		coarctata
acc	Haworthia fasciata f. browniana (Poelln.) M.B.Bayer	Haworthiopsis fasciata var. browniana (Poelln.) Gildenh. & Klopper	Haworthiopsis fasciata browniana	Haworthiopsis fasciata	Native	Plant	Anthophyta	Asparagales	Asphodelaceae	Haworthia	fasciata	(Willd.) Haw.					browniana	(Poelln.) M.B.Bayer
acc	Haworthia intermedia Poelln.	Haworthia mirabilis var. notabilis (Poelln.) M.B.Bayer	Haworthia mirabilis notabilis	Haworthia mirabilis	Native	Plant	Anthophyta	Asparagales	Asphodelaceae	Haworthia	intermedia	Poelln.
acc	Haworthia limifolia f. marlothiana Resende	Haworthiopsis limifolia (Marloth) G.D.Rowley var. limifolia	Haworthiopsis limifolia limifolia	Haworthiopsis limifolia	Native	Plant	Anthophyta	Asparagales	Asphodelaceae	Haworthia	limifolia	Marloth					marlothiana	Resende
acc	Haworthia nigra f. angustata (Poelln.) Pilbeam	Haworthiopsis nigra (Haw.) G.D.Rowley var. nigra	Haworthiopsis nigra nigra	Haworthiopsis nigra	Native	Plant	Anthophyta	Asparagales	Asphodelaceae	Haworthia	nigra	(Haw.) Poelln.					angustata	(Poelln.) Pilbeam
acc	Haworthia scabra var. starkiana (Poelln.) M.B.Bayer	Haworthiopsis scabra var. starkiana (Poelln.) G.D.Rowley	Haworthiopsis scabra starkiana	Haworthiopsis scabra	Native	Plant	Anthophyta	Asparagales	Asphodelaceae	Haworthia	scabra	Haw.			starkiana	(Poelln.) M.B.Bayer
acc	Haworthia schmidtiana G.G.Sm. [1]	Haworthia nortieri G.G.Sm. var. nortieri	Haworthia nortieri nortieri	Haworthia nortieri	Native	Plant	Anthophyta	Asparagales	Asphodelaceae	Haworthia	schmidtiana	G.G.Sm.
acc	Haworthia transiens (Poelln.) M.Hayashi		Haworthia transiens	Haworthia transiens	Native	Plant	Anthophyta	Asparagales	Asphodelaceae	Haworthia	transiens	(Poelln.) M.Hayashi
acc	Haworthia truncata f. tenuis Poelln.	Haworthia truncata Schonland var. truncata	Haworthia truncata truncata	Haworthia truncata	Native	Plant	Anthophyta	Asparagales	Asphodelaceae	Haworthia	truncata	Schonland					tenuis	Poelln.
acc	Haworthia turgida f. suberecta (Poelln.) Pilbeam	Haworthia retusa var. suberecta (Poelln.) M.B.Bayer	Haworthia retusa suberecta	Haworthia retusa	Native	Plant	Anthophyta	Asparagales	Asphodelaceae	Haworthia	turgida	Haw.					suberecta	(Poelln.) Pilbeam
acc	Haworthia venosa var. tessellata (Haw.) Halda	Haworthiopsis tessellata (Haw.) G.D.Rowley	Haworthiopsis tessellata	Haworthiopsis tessellata	Native	Plant	Anthophyta	Asparagales	Asphodelaceae	Haworthia	venosa	(Lam.) Haw.			tessellata	(Haw.) Halda
acc	Haworthia venosa subsp. woolleyi (Poelln.) M.B.Bayer [1]	Haworthiopsis woolleyi (Poelln.) G.D.Rowley	Haworthiopsis woolleyi	Haworthiopsis woolleyi	Native	Plant	Anthophyta	Asparagales	Asphodelaceae	Haworthia	venosa	(Lam.) Haw.	woolleyi	(Poelln.) M.B.Bayer
acc	Haworthia willowmorensis auct. [1]	Haworthia bayeri J.D.Venter & S.A.Hammer	Haworthia bayeri	Haworthia bayeri	Native	Plant	Anthophyta	Asparagales	Asphodelaceae	Haworthia	willowmorensis	auct.
acc	Haworthiopsis koelmaniorum var. mcmurtryi (C.L.Scott) Gildenh. & Klopper		Haworthiopsis koelmaniorum mcmurtryi	Haworthiopsis koelmaniorum	Native	Plant	Anthophyta	Asparagales	Asphodelaceae	Haworthiopsis	koelmaniorum	(Oberm. & D.S.Hardy) Boatwr. & J.C.Manning			mcmurtryi	(C.L.Scott) Gildenh. & Klopper
acc	Kniphofia modesta auct. [1]	Kniphofia gracilis Harv. ex Baker	Kniphofia gracilis	Kniphofia gracilis	Native	Plant	Anthophyta	Asparagales	Asphodelaceae	Kniphofia	modesta	auct.
acc	Kniphofia modesta Baker	Kniphofia parviflora Kunth	Kniphofia parviflora	Kniphofia parviflora	Native	Plant	Anthophyta	Asparagales	Asphodelaceae	Kniphofia	modesta	Baker
acc	Kniphofia schlechteri Schinz [2]	Kniphofia breviflora Harv. ex Baker	Kniphofia breviflora	Kniphofia breviflora	Native	Plant	Anthophyta	Asparagales	Asphodelaceae	Kniphofia	schlechteri	Schinz
acc	Kniphofia schlechteri Baker [1]	Kniphofia ichopensis Schinz var. ichopensis	Kniphofia ichopensis ichopensis	Kniphofia ichopensis	Native	Plant	Anthophyta	Asparagales	Asphodelaceae	Kniphofia	schlechteri	Baker
acc	Tulista kingiana (Poelln.) Gideon F.Sm. & Molteno		Tulista kingiana	Tulista kingiana	Native	Plant	Anthophyta	Asparagales	Asphodelaceae	Tulista	kingiana	(Poelln.) Gideon F.Sm. & Molteno
acc	Asplenium achilleifolium Lam. [1]	Asplenium rutifolium (P.J.Bergius) Kunze	Asplenium rutifolium	Asplenium rutifolium	Native	Plant	Pteridophyta	Polypodiales	Aspleniaceae	Asplenium	achilleifolium	Lam.
acc	Asplenium canariense Willd.	Asplenium aethiopicum (Burm.f.) Bech.	Asplenium aethiopicum	Asplenium aethiopicum	Native	Plant	Pteridophyta	Polypodiales	Aspleniaceae	Asplenium	canariense	Willd.
acc	Asplenium dregeanum var. brachypterum (Kunze ex Houlston & T.Moore) Bonap.	Asplenium dregeanum Kunze	Asplenium dregeanum	Asplenium dregeanum	Native	Plant	Pteridophyta	Polypodiales	Aspleniaceae	Asplenium	dregeanum	Kunze			brachypterum	(Kunze ex Houlston & T.Moore) Bonap.
acc	Asplenium furcatum auct. [2]	Asplenium friesiorum C.Chr.	Asplenium friesiorum	Asplenium friesiorum	Native	Plant	Pteridophyta	Polypodiales	Aspleniaceae	Asplenium	furcatum	auct.
acc	Asplenium gracile Pappe & Rawson [1]	Asplenium lobatum Pappe & Rawson var. lobatum	Asplenium lobatum lobatum	Asplenium lobatum	Native	Plant	Pteridophyta	Polypodiales	Aspleniaceae	Asplenium	gracile	Pappe & Rawson
acc	Asplenium lucidum Schltdl. [2]	Asplenium × flexuosum Schrad.	Asplenium × flexuosum	Asplenium ×	Native	Plant	Pteridophyta	Polypodiales	Aspleniaceae	Asplenium	lucidum	Schltdl.
acc	Asplenium lucidum Burm.f. [1]	Asplenium adiantum-nigrum L. var. adiantum-nigrum	Asplenium adiantum-nigrum adiantum-nigrum	Asplenium adiantum-nigrum	Native	Plant	Pteridophyta	Polypodiales	Aspleniaceae	Asplenium	lucidum	Burm.f.
acc	Asplenium lunulatum var. erectum subvar. subbiauritum C.Chr.	Asplenium erectum Bory ex Willd. var. erectum	Asplenium erectum erectum	Asplenium erectum	Native	Plant	Pteridophyta	Polypodiales	Aspleniaceae	Asplenium	lunulatum	Sw.			erectum	(Bory ex Willd.) Sim
acc	Asplenium theciferum auct. [1]	Asplenium theciferum (Humb., Bonpl. & Kunth) Mett.	Asplenium theciferum	Asplenium theciferum	Native	Plant	Pteridophyta	Polypodiales	Aspleniaceae	Asplenium	theciferum	auct.
inc	Asplenium varians Wall. ex Hook. & Grev.		Asplenium varians	Asplenium varians	Native	Plant	Pteridophyta	Polypodiales	Aspleniaceae	Asplenium	varians	Wall. ex Hook. & Grev.
acc	Acanthospermum australe (Loefl.) Kuntze		Acanthospermum australe	Acanthospermum australe	Alien	Plant	Anthophyta	Asterales	Asteraceae	Acanthospermum	australe	(Loefl.) Kuntze
acc	Acanthospermum australe auct. [1]	Acanthospermum glabratum (DC.) Wild	Acanthospermum glabratum	Acanthospermum glabratum	Native	Plant	Anthophyta	Asterales	Asteraceae	Acanthospermum	australe	auct.
acc	Achillea millefolium var. lanulosa (Nutt.) Piper & Beattie	Achillea millefolium L.	Achillea millefolium	Achillea millefolium	Alien	Plant	Anthophyta	Asterales	Asteraceae	Achillea	millefolium	L.			lanulosa	(Nutt.) Piper & Beattie
acc	Ambrosia maritima auct. [1]	Ambrosia artemisiifolia L.	Ambrosia artemisiifolia	Ambrosia artemisiifolia	Alien	Plant	Anthophyta	Asterales	Asteraceae	Ambrosia	maritima	auct.
acc	Amellus lychnitis var. flosculosus Benth. ex Harv. [2]	Amellus asteroides subsp. mollis Rommel	Amellus asteroides mollis	Amellus asteroides	Native	Plant	Anthophyta	Asterales	Asteraceae	Amellus	lychnitis	L.			flosculosus	Benth. ex Harv.
acc	Amellus lychnitis var. flosculosus Benth. ex Harv. [1]	Amellus capensis (Walp.) Hutch.	Amellus capensis	Amellus capensis	Native	Plant	Anthophyta	Asterales	Asteraceae	Amellus	lychnitis	L.			flosculosus	Benth. ex Harv.
acc	Amellus strigosus var. thunbergii Harv. [1]	Amellus strigosus (Thunb.) Less. subsp. strigosus	Amellus strigosus strigosus	Amellus strigosus	Native	Plant	Anthophyta	Asterales	Asteraceae	Amellus	strigosus	(Thunb.) Less.			thunbergii	Harv.
acc	Amellus strigosus var. thunbergii Harv. [3]	Amellus tridactylus DC. subsp. tridactylus	Amellus tridactylus tridactylus	Amellus tridactylus	Native	Plant	Anthophyta	Asterales	Asteraceae	Amellus	strigosus	(Thunb.) Less.			thunbergii	Harv.
acc	Arctotis acaulis L.		Arctotis acaulis	Arctotis acaulis	Native	Plant	Anthophyta	Asterales	Asteraceae	Arctotis	acaulis	L.
acc	Arctotis acaulis Jacq. [1]	Arctotis adpressa DC.	Arctotis adpressa	Arctotis adpressa	Native	Plant	Anthophyta	Asterales	Asteraceae	Arctotis	acaulis	Jacq.
acc	Arctotis angustifolia L.		Arctotis angustifolia	Arctotis angustifolia	Native	Plant	Anthophyta	Asterales	Asteraceae	Arctotis	angustifolia	L.
acc	Arctotis angustifolia (DC.) Beauverd [1]	Arctotis scabra Thunb.	Arctotis scabra	Arctotis scabra	Native	Plant	Anthophyta	Asterales	Asteraceae	Arctotis	angustifolia	(DC.) Beauverd
acc	Arctotis arborescens Willd. ex Harv. [1]	Arctotis aspera L.	Arctotis aspera	Arctotis aspera	Native	Plant	Anthophyta	Asterales	Asteraceae	Arctotis	arborescens	Willd. ex Harv.
acc	Arctotis aspera f. undulata (P.J.Bergius) Gaertn.	Arctotis laciniata Lam.	Arctotis laciniata	Arctotis laciniata	Native	Plant	Anthophyta	Asterales	Asteraceae	Arctotis	aspera	L.					undulata	(P.J.Bergius) Gaertn.
acc	Arctotis decumbens Thunb. [1]	Arctotis stoechadifolia P.J.Bergius	Arctotis stoechadifolia	Arctotis stoechadifolia	Native	Plant	Anthophyta	Asterales	Asteraceae	Arctotis	decumbens	Thunb.
acc	Arctotis flaccida Jacq.		Arctotis flaccida	Arctotis flaccida	Native	Plant	Anthophyta	Asterales	Asteraceae	Arctotis	flaccida	Jacq.
acc	Arctotis microcephala S.Moore [1]	Arctotis leiocarpa Harv.	Arctotis leiocarpa	Arctotis leiocarpa	Native	Plant	Anthophyta	Asterales	Asteraceae	Arctotis	microcephala	S.Moore
acc	Arctotis microcephala (DC.) Beauverd		Arctotis microcephala	Arctotis microcephala	Native	Plant	Anthophyta	Asterales	Asteraceae	Arctotis	microcephala	(DC.) Beauverd
acc	Arctotis paleacea L. [1]	Ursinia paleacea (L.) Moench	Ursinia paleacea	Ursinia paleacea	Native	Plant	Anthophyta	Asterales	Asteraceae	Arctotis	paleacea	L.
acc	Arctotis paleacea Thunb. [2]	Ursinia subflosculosa (DC.) Prassler	Ursinia subflosculosa	Ursinia subflosculosa	Native	Plant	Anthophyta	Asterales	Asteraceae	Arctotis	paleacea	Thunb.
acc	Arctotis revoluta Jacq.		Arctotis revoluta	Arctotis revoluta	Native	Plant	Anthophyta	Asterales	Asteraceae	Arctotis	revoluta	Jacq.
acc	Arctotis stoechadifolia auct. [1]	Arctotis venusta Norl.	Arctotis venusta	Arctotis venusta	Native	Plant	Anthophyta	Asterales	Asteraceae	Arctotis	stoechadifolia	auct.
acc	Arctotis tenuifolia Poir. [1]	Ursinia tenuifolia (L.) Poir.	Ursinia tenuifolia	Ursinia tenuifolia	Native	Plant	Anthophyta	Asterales	Asteraceae	Arctotis	tenuifolia	Poir.
acc	Aster crinitus Thunb. [2]	Athrixia capensis Ker Gawl.	Athrixia capensis	Athrixia capensis	Native	Plant	Anthophyta	Asterales	Asteraceae	Aster	crinitus	Thunb.
acc	Aster crinitus L. [1]	Athrixia crinita (L.) Druce	Athrixia crinita	Athrixia crinita	Native	Plant	Anthophyta	Asterales	Asteraceae	Aster	crinitus	L.
acc	Aster elongatus var. thunbergii Harv. [1]	Felicia elongata (Thunb.) O.Hoffm. ex Zahlbr.	Felicia elongata	Felicia elongata	Native	Plant	Anthophyta	Asterales	Asteraceae	Aster	elongatus	Thunb.			thunbergii	Harv.
acc	Aster elongatus var. thunbergii Harv. [2]	Felicia hispida (DC.) Grau	Felicia hispida	Felicia hispida	Native	Plant	Anthophyta	Asterales	Asteraceae	Aster	elongatus	Thunb.			thunbergii	Harv.
acc	Aster hirtus (DC.) Harv. [1]	Felicia aculeata Grau	Felicia aculeata	Felicia aculeata	Native	Plant	Anthophyta	Asterales	Asteraceae	Aster	hirtus	(DC.) Harv.
acc	Aster hirtus Thunb. [2]	Felicia hirta (Thunb.) Grau	Felicia hirta	Felicia hirta	Native	Plant	Anthophyta	Asterales	Asteraceae	Aster	hirtus	Thunb.
acc	Aster imbricatus (DC.) Harv. [1]	Polyarrhena imbricata (DC.) Grau	Polyarrhena imbricata	Polyarrhena imbricata	Native	Plant	Anthophyta	Asterales	Asteraceae	Aster	imbricatus	(DC.) Harv.
acc	Aster imbricatus L. [2]	Polyarrhena reflexa (L.) Cass. subsp. reflexa	Polyarrhena reflexa reflexa	Polyarrhena reflexa	Native	Plant	Anthophyta	Asterales	Asteraceae	Aster	imbricatus	L.
acc	Aster strigosus (A.Spreng.) Harv. [1]	Felicia ovata (Thunb.) Compton	Felicia ovata	Felicia ovata	Native	Plant	Anthophyta	Asterales	Asteraceae	Aster	strigosus	(A.Spreng.) Harv.
acc	Aster villosus Thunb. [1]	Felicia hyssopifolia (P.J.Bergius) Nees subsp. hyssopifolia	Felicia hyssopifolia hyssopifolia	Felicia hyssopifolia	Native	Plant	Anthophyta	Asterales	Asteraceae	Aster	villosus	Thunb.
acc	Aster villosus Thunb. [2]	Felicia muricata (Thunb.) Nees subsp. muricata	Felicia muricata muricata	Felicia muricata	Native	Plant	Anthophyta	Asterales	Asteraceae	Aster	villosus	Thunb.
acc	Athanasia dentata L.f. [1]	Athanasia dentata (L.) L.	Athanasia dentata	Athanasia dentata	Native	Plant	Anthophyta	Asterales	Asteraceae	Athanasia	dentata	L.f.
acc	Athanasia flexuosa Thunb.		Athanasia flexuosa	Athanasia flexuosa	Native	Plant	Anthophyta	Asterales	Asteraceae	Athanasia	flexuosa	Thunb.
acc	Athanasia flexuosa E.Mey. ex DC. [1]	Athanasia microcephala (DC.) D.Dietr.	Athanasia microcephala	Athanasia microcephala	Native	Plant	Anthophyta	Asterales	Asteraceae	Athanasia	flexuosa	E.Mey. ex DC.
acc	Athanasia linifolia Burm.f.		Athanasia linifolia	Athanasia linifolia	Native	Plant	Anthophyta	Asterales	Asteraceae	Athanasia	linifolia	Burm.f.
acc	Athanasia punctata P.J.Bergius [2]	Athanasia capitata (L.) L.	Athanasia capitata	Athanasia capitata	Native	Plant	Anthophyta	Asterales	Asteraceae	Athanasia	punctata	P.J.Bergius
acc	Athanasia punctata (DC.) Harv. [1]	Inulanthera dregeana (DC.) Kallersjo	Inulanthera dregeana	Inulanthera dregeana	Native	Plant	Anthophyta	Asterales	Asteraceae	Athanasia	punctata	(DC.) Harv.
acc	Berkheya debilis MacOwan		Berkheya debilis	Berkheya debilis	Native	Plant	Anthophyta	Asterales	Asteraceae	Berkheya	debilis	MacOwan
acc	Berkheya debilis auct. [1]	Berkheya erysithales (DC.) Roessler	Berkheya erysithales	Berkheya erysithales	Native	Plant	Anthophyta	Asterales	Asteraceae	Berkheya	debilis	auct.
acc	Berkheya grandiflora (Thunb.) Willd. [2]	Berkheya barbata (L.f.) Hutch.	Berkheya barbata	Berkheya barbata	Native	Plant	Anthophyta	Asterales	Asteraceae	Berkheya	grandiflora	(Thunb.) Willd.
acc	Berkheya grandiflora Willd. [1]	Berkheya rosulata Roessler	Berkheya rosulata	Berkheya rosulata	Native	Plant	Anthophyta	Asterales	Asteraceae	Berkheya	grandiflora	Willd.
acc	Berkheya oppositifolia Range [2]	Berkheya spinosissima (Thunb.) Willd. subsp. spinosissima	Berkheya spinosissima spinosissima	Berkheya spinosissima	Native	Plant	Anthophyta	Asterales	Asteraceae	Berkheya	oppositifolia	Range
acc	Berkheya polyacantha (DC.) Schonland [1]	Berkheya decurrens (Thunb.) Willd.	Berkheya decurrens	Berkheya decurrens	Native	Plant	Anthophyta	Asterales	Asteraceae	Berkheya	polyacantha	(DC.) Schonland
acc	Berkheya polyacantha S.Moore [2]	Berkheya discolor (DC.) O.Hoffm. & Muschl.	Berkheya discolor	Berkheya discolor	Native	Plant	Anthophyta	Asterales	Asteraceae	Berkheya	polyacantha	S.Moore
inc	Berkheya subulata Harv.		Berkheya subulata	Berkheya subulata	Native	Plant	Anthophyta	Asterales	Asteraceae	Berkheya	subulata	Harv.
acc	Berkheya subulata J.M.Wood [1]	Berkheya insignis (Harv.) Thell.	Berkheya insignis	Berkheya insignis	Native	Plant	Anthophyta	Asterales	Asteraceae	Berkheya	subulata	J.M.Wood
acc	Brachylaena dentata DC. [2]	Brachylaena elliptica (Thunb.) DC.	Brachylaena elliptica	Brachylaena elliptica	Native	Plant	Anthophyta	Asterales	Asteraceae	Brachylaena	dentata	DC.
acc	Brachylaena dentata (Thunb.) Harv. [1]	Brachylaena glabra (L.f.) Druce	Brachylaena glabra	Brachylaena glabra	Native	Plant	Anthophyta	Asterales	Asteraceae	Brachylaena	dentata	(Thunb.) Harv.
acc	Cacalia tomentosa Haw. [2]	Caputia tomentosa (Haw.) B.Nord. & Pelser	Caputia tomentosa	Caputia tomentosa	Native	Plant	Anthophyta	Asterales	Asteraceae	Cacalia	tomentosa	Haw.
acc	Cacalia tomentosa Thunb. [1]	Senecio thunbergii Harv.	Senecio thunbergii	Senecio thunbergii	Native	Plant	Anthophyta	Asterales	Asteraceae	Cacalia	tomentosa	Thunb.
acc	Carduus pycnocephalus L.		Carduus pycnocephalus	Carduus pycnocephalus	Alien	Plant	Anthophyta	Asterales	Asteraceae	Carduus	pycnocephalus	L.
acc	Carduus pycnocephalus auct.	Carduus tenuiflorus Curtis	Carduus tenuiflorus	Carduus tenuiflorus	Native	Plant	Anthophyta	Asterales	Asteraceae	Carduus	pycnocephalus	auct.
acc	Chrysocoma ciliata L.		Chrysocoma ciliata	Chrysocoma ciliata	Native	Plant	Anthophyta	Asterales	Asteraceae	Chrysocoma	ciliata	L.
acc	Chrysocoma ciliata E.Mey. [1]	Chrysocoma oblongifolia DC.	Chrysocoma oblongifolia	Chrysocoma oblongifolia	Native	Plant	Anthophyta	Asterales	Asteraceae	Chrysocoma	ciliata	E.Mey.
acc	Chrysocoma puberula Schltr. ex Merxm.		Chrysocoma puberula	Chrysocoma puberula	Native	Plant	Anthophyta	Asterales	Asteraceae	Chrysocoma	puberula	Schltr. ex Merxm.
acc	Chrysocoma puberula Schltr. ex Hutch. [1]	Chrysocoma schlechteri Ehr.Bayer	Chrysocoma schlechteri	Chrysocoma schlechteri	Native	Plant	Anthophyta	Asterales	Asteraceae	Chrysocoma	puberula	Schltr. ex Hutch.
acc	Cineraria albicans N.E.Br.		Cineraria albicans	Cineraria albicans	Native	Plant	Anthophyta	Asterales	Asteraceae	Cineraria	albicans	N.E.Br.
acc	Cineraria albicans auct. [1]	Cineraria canescens var. flabellifolia Harv.	Cineraria canescens flabellifolia	Cineraria canescens	Native	Plant	Anthophyta	Asterales	Asteraceae	Cineraria	albicans	auct.
acc	Cineraria hastifolia Thunb. [2]	Senecio hastifolius (L.f.) Less.	Senecio hastifolius	Senecio hastifolius	Native	Plant	Anthophyta	Asterales	Asteraceae	Cineraria	hastifolia	Thunb.
acc	Cineraria linifolia (L.) L. [1]	Euryops linifolius (L.) DC.	Euryops linifolius	Euryops linifolius	Native	Plant	Anthophyta	Asterales	Asteraceae	Cineraria	linifolia	(L.) L.
acc	Cineraria linifolia Zeyh. ex DC. [2]	Felicia linifolia (Harv.) Grau	Felicia linifolia	Felicia linifolia	Native	Plant	Anthophyta	Asterales	Asteraceae	Cineraria	linifolia	Zeyh. ex DC.
acc	Cineraria tussilaginea Thunb. [1]	Cineraria erodioides DC. var. erodioides	Cineraria erodioides erodioides	Cineraria erodioides	Native	Plant	Anthophyta	Asterales	Asteraceae	Cineraria	tussilaginea	Thunb.
acc	Cineraria tussilaginea Thunb. [2]	Senecio verbascifolius Burm.f.	Senecio verbascifolius	Senecio verbascifolius	Native	Plant	Anthophyta	Asterales	Asteraceae	Cineraria	tussilaginea	Thunb.
acc	Cotula sericea Thunb. [1]	Cotula lineariloba (DC.) Hilliard	Cotula lineariloba	Cotula lineariloba	Native	Plant	Anthophyta	Asterales	Asteraceae	Cotula	sericea	Thunb.
acc	Cotula sericea L.f.		Cotula sericea	Cotula sericea	Native	Plant	Anthophyta	Asterales	Asteraceae	Cotula	sericea	L.f.
inc	Cullumia setosa (L.) R.Br.		Cullumia setosa	Cullumia setosa	Native	Plant	Anthophyta	Asterales	Asteraceae	Cullumia	setosa	(L.) R.Br.
acc	Dichrocephala latifolia f. javanica (Blume) Asch.	Dichrocephala integrifolia (L.f.) Kuntze subsp. integrifolia	Dichrocephala integrifolia integrifolia	Dichrocephala integrifolia	Native	Plant	Anthophyta	Asterales	Asteraceae	Dichrocephala	latifolia	(Lam.) DC.					javanica	(Blume) Asch.
acc	Dicoma anomala f. microcephala (Harv.) Oliv. & Hiern	Dicoma anomala subsp. gerrardii (Harv. ex F.C.Wilson) S.Ortiz & Rodr.Oubina	Dicoma anomala gerrardii	Dicoma anomala	Native	Plant	Anthophyta	Asterales	Asteraceae	Dicoma	anomala	Sond.					microcephala	(Harv.) Oliv. & Hiern
acc	Dimorphotheca aurantiaca Hort. [2]	Dimorphotheca sinuata DC.	Dimorphotheca sinuata	Dimorphotheca sinuata	Native	Plant	Anthophyta	Asterales	Asteraceae	Dimorphotheca	aurantiaca	Hort.
acc	Dimorphotheca aurantiaca DC. [1]	Dimorphotheca tragus (Aiton) B.Nord.	Dimorphotheca tragus	Dimorphotheca tragus	Native	Plant	Anthophyta	Asterales	Asteraceae	Dimorphotheca	aurantiaca	DC.
acc	Dimorphotheca ecklonis DC.		Dimorphotheca ecklonis	Dimorphotheca ecklonis	Native	Plant	Anthophyta	Asterales	Asteraceae	Dimorphotheca	ecklonis	DC.
acc	Dimorphotheca ecklonis Harv. [1]	Dimorphotheca spectabilis Schltr.	Dimorphotheca spectabilis	Dimorphotheca spectabilis	Native	Plant	Anthophyta	Asterales	Asteraceae	Dimorphotheca	ecklonis	Harv.
acc	Dimorphotheca nudicaulis (L.) DC.		Dimorphotheca nudicaulis	Dimorphotheca nudicaulis	Native	Plant	Anthophyta	Asterales	Asteraceae	Dimorphotheca	nudicaulis	(L.) DC.
acc	Dimorphotheca nudicaulis auct. [1]	Dimorphotheca pluvialis (L.) Moench	Dimorphotheca pluvialis	Dimorphotheca pluvialis	Native	Plant	Anthophyta	Asterales	Asteraceae	Dimorphotheca	nudicaulis	auct.
acc	Dimorphotheca tragus DC. [1]	Dimorphotheca acutifolia Hutch.	Dimorphotheca acutifolia	Dimorphotheca acutifolia	Native	Plant	Anthophyta	Asterales	Asteraceae	Dimorphotheca	tragus	DC.
acc	Disparago ericoides (P.J.Bergius) Gaertn.		Disparago ericoides	Disparago ericoides	Native	Plant	Anthophyta	Asterales	Asteraceae	Disparago	ericoides	(P.J.Bergius) Gaertn.
acc	Disparago ericoides auct. [1]	Disparago tortilis (DC.) Sch.Bip.	Disparago tortilis	Disparago tortilis	Native	Plant	Anthophyta	Asterales	Asteraceae	Disparago	ericoides	auct.
acc	Doria lingua (L.f.) DC. [2]	Othonna bulbosa L.	Othonna bulbosa	Othonna bulbosa	Native	Plant	Anthophyta	Asterales	Asteraceae	Doria	lingua	(L.f.) DC.
acc	Elytropappus glandulosus var. microphyllus DC. [1]	Myrovernix glandulosus Koekemoer	Myrovernix glandulosus	Myrovernix glandulosus	Native	Plant	Anthophyta	Asterales	Asteraceae	Elytropappus	glandulosus	Less.			microphyllus	DC.
acc	Elytropappus glandulosus var. microphyllus DC. [2]	Myrovernix scaber (L.f.) Koekemoer	Myrovernix scaber	Myrovernix scaber	Native	Plant	Anthophyta	Asterales	Asteraceae	Elytropappus	glandulosus	Less.			microphyllus	DC.
acc	Elytropappus scaber (L.f.) Kuntze [1]	Myrovernix gnaphaloides Koekemoer	Myrovernix gnaphaloides	Myrovernix gnaphaloides	Native	Plant	Anthophyta	Asterales	Asteraceae	Elytropappus	scaber	(L.f.) Kuntze
inc	Eriocephalus africanus L.		Eriocephalus africanus	Eriocephalus africanus	Native	Plant	Anthophyta	Asterales	Asteraceae	Eriocephalus	africanus	L.
acc	Eriocephalus aspalathoides Merxm. [3]	Eriocephalus ambiguus (DC.) M.A.N.Mull.	Eriocephalus ambiguus	Eriocephalus ambiguus	Native	Plant	Anthophyta	Asterales	Asteraceae	Eriocephalus	aspalathoides	Merxm.
acc	Eriocephalus aspalathoides DC. [1]	Eriocephalus decussatus Burch.	Eriocephalus decussatus	Eriocephalus decussatus	Native	Plant	Anthophyta	Asterales	Asteraceae	Eriocephalus	aspalathoides	DC.
acc	Eriocephalus capitellatus DC.		Eriocephalus capitellatus	Eriocephalus capitellatus	Native	Plant	Anthophyta	Asterales	Asteraceae	Eriocephalus	capitellatus	DC.
acc	Eriocephalus capitellatus auct. [1]	Eriocephalus scariosus DC.	Eriocephalus scariosus	Eriocephalus scariosus	Native	Plant	Anthophyta	Asterales	Asteraceae	Eriocephalus	capitellatus	auct.
acc	Eriocephalus pubescens auct. [1]	Eriocephalus luederitzianus O.Hoffm.	Eriocephalus luederitzianus	Eriocephalus luederitzianus	Native	Plant	Anthophyta	Asterales	Asteraceae	Eriocephalus	pubescens	auct.
acc	Eriocephalus pubescens DC.	Eriocephalus microphyllus var. pubescens (DC.) M.A.N.Mull.	Eriocephalus microphyllus pubescens	Eriocephalus microphyllus	Native	Plant	Anthophyta	Asterales	Asteraceae	Eriocephalus	pubescens	DC.
inc	Eriocephalus racemosus L.		Eriocephalus racemosus	Eriocephalus racemosus	Native	Plant	Anthophyta	Asterales	Asteraceae	Eriocephalus	racemosus	L.
acc	Eriocephalus spinescens auct. [2]	Eriocephalus karooicus M.A.N.Mull.	Eriocephalus karooicus	Eriocephalus karooicus	Native	Plant	Anthophyta	Asterales	Asteraceae	Eriocephalus	spinescens	auct.
acc	Eriocephalus spinescens Burch.		Eriocephalus spinescens	Eriocephalus spinescens	Native	Plant	Anthophyta	Asterales	Asteraceae	Eriocephalus	spinescens	Burch.
acc	Euryops abrotanifolius (L.) DC.		Euryops abrotanifolius	Euryops abrotanifolius	Native	Plant	Anthophyta	Asterales	Asteraceae	Euryops	abrotanifolius	(L.) DC.
acc	Euryops abrotanifolius auct. [1]	Euryops pinnatipartitus (DC.) B.Nord.	Euryops pinnatipartitus	Euryops pinnatipartitus	Native	Plant	Anthophyta	Asterales	Asteraceae	Euryops	abrotanifolius	auct.
acc	Euryops ciliatus B.Nord.		Euryops ciliatus	Euryops ciliatus	Native	Plant	Anthophyta	Asterales	Asteraceae	Euryops	ciliatus	B.Nord.
acc	Euryops ciliatus Harv. [1]	Euryops empetrifolius DC.	Euryops empetrifolius	Euryops empetrifolius	Native	Plant	Anthophyta	Asterales	Asteraceae	Euryops	ciliatus	Harv.
acc	Euryops galpinii E.Phillips [1]	Euryops candollei Harv.	Euryops candollei	Euryops candollei	Native	Plant	Anthophyta	Asterales	Asteraceae	Euryops	galpinii	E.Phillips
acc	Euryops galpinii Bolus		Euryops galpinii	Euryops galpinii	Native	Plant	Anthophyta	Asterales	Asteraceae	Euryops	galpinii	Bolus
acc	Euryops lateriflorus (L.f.) DC.		Euryops lateriflorus	Euryops lateriflorus	Native	Plant	Anthophyta	Asterales	Asteraceae	Euryops	lateriflorus	(L.f.) DC.
acc	Euryops lateriflorus auct. [1]	Euryops tysonii E.Phillips	Euryops tysonii	Euryops tysonii	Native	Plant	Anthophyta	Asterales	Asteraceae	Euryops	lateriflorus	auct.
acc	Euryops linifolius auct. [1]	Euryops thunbergii B.Nord.	Euryops thunbergii	Euryops thunbergii	Native	Plant	Anthophyta	Asterales	Asteraceae	Euryops	linifolius	auct.
inc	Euryops longipes DC.		Euryops longipes	Euryops longipes	Native	Plant	Anthophyta	Asterales	Asteraceae	Euryops	longipes	DC.
acc	Euryops montanus auct. [1]	Euryops decumbens B.Nord.	Euryops decumbens	Euryops decumbens	Native	Plant	Anthophyta	Asterales	Asteraceae	Euryops	montanus	auct.
acc	Euryops montanus Schltr.		Euryops montanus	Euryops montanus	Native	Plant	Anthophyta	Asterales	Asteraceae	Euryops	montanus	Schltr.
acc	Euryops multifidus (Thunb.) DC.		Euryops multifidus	Euryops multifidus	Native	Plant	Anthophyta	Asterales	Asteraceae	Euryops	multifidus	(Thunb.) DC.
acc	Euryops multifidus auct. [2]	Euryops subcarnosus subsp. minor B.Nord.	Euryops subcarnosus minor	Euryops subcarnosus	Native	Plant	Anthophyta	Asterales	Asteraceae	Euryops	multifidus	auct.
acc	Euryops racemosus auct. [1]	Euryops annae E.Phillips	Euryops annae	Euryops annae	Native	Plant	Anthophyta	Asterales	Asteraceae	Euryops	racemosus	auct.
acc	Euryops racemosus DC.	Euryops oligoglossus subsp. racemosus (DC.) B.Nord.	Euryops oligoglossus racemosus	Euryops oligoglossus	Native	Plant	Anthophyta	Asterales	Asteraceae	Euryops	racemosus	DC.
acc	Euryops serra auct. [1]	Euryops brevilobus Compton	Euryops brevilobus	Euryops brevilobus	Native	Plant	Anthophyta	Asterales	Asteraceae	Euryops	serra	auct.
acc	Euryops serra DC.		Euryops serra	Euryops serra	Native	Plant	Anthophyta	Asterales	Asteraceae	Euryops	serra	DC.
acc	Euryops sulcatus (Thunb.) Less. ex Harv.		Euryops sulcatus	Euryops sulcatus	Native	Plant	Anthophyta	Asterales	Asteraceae	Euryops	sulcatus	(Thunb.) Less. ex Harv.
acc	Euryops trifurcatus auct. [1]	Euryops rupestris Schltr. var. rupestris	Euryops rupestris rupestris	Euryops rupestris	Native	Plant	Anthophyta	Asterales	Asteraceae	Euryops	trifurcatus	auct.
acc	Euryops trifurcatus (L.f.) Cass.	Euryops tenuissimus subsp. trifurcatus (L.f.) B.Nord.	Euryops tenuissimus trifurcatus	Euryops tenuissimus	Native	Plant	Anthophyta	Asterales	Asteraceae	Euryops	trifurcatus	(L.f.) Cass.
acc	Felicia amelloides (L.) Voss		Felicia amelloides	Felicia amelloides	Native	Plant	Anthophyta	Asterales	Asteraceae	Felicia	amelloides	(L.) Voss
acc	Felicia amelloides Schltr. [1]	Felicia drakensbergensis J.M.Wood & M.S.Evans	Felicia drakensbergensis	Felicia drakensbergensis	Native	Plant	Anthophyta	Asterales	Asteraceae	Felicia	amelloides	Schltr.
acc	Felicia bergeriana (Spreng.) Bolus & Wolley-Dod ex Adamson & T.M.Salter [1]	Felicia bergeriana (Spreng.) O.Hoffm. ex Zahlbr.	Felicia bergeriana	Felicia bergeriana	Native	Plant	Anthophyta	Asterales	Asteraceae	Felicia	bergeriana	(Spreng.) Bolus & Wolley-Dod ex Adamson & T.M.Salter
acc	Felicia deserti Schltr. ex Grau		Felicia deserti	Felicia deserti	Native	Plant	Anthophyta	Asterales	Asteraceae	Felicia	deserti	Schltr. ex Grau
acc	Felicia hyssopifolia auct. [1]	Felicia clavipilosa Grau subsp. clavipilosa	Felicia clavipilosa clavipilosa	Felicia clavipilosa	Native	Plant	Anthophyta	Asterales	Asteraceae	Felicia	hyssopifolia	auct.
acc	Felicia lasiocarpa DC.		Felicia lasiocarpa	Felicia lasiocarpa	Native	Plant	Anthophyta	Asterales	Asteraceae	Felicia	lasiocarpa	DC.
acc	Felicia lasiocarpa (DC.) Compton [1]	Zyrphelis lasiocarpa (DC.) Kuntze	Zyrphelis lasiocarpa	Zyrphelis lasiocarpa	Native	Plant	Anthophyta	Asterales	Asteraceae	Felicia	lasiocarpa	(DC.) Compton
acc	Felicia natalensis Sch.Bip. ex Walp. [2]	Felicia erigeroides DC.	Felicia erigeroides	Felicia erigeroides	Native	Plant	Anthophyta	Asterales	Asteraceae	Felicia	natalensis	Sch.Bip. ex Walp.
acc	Felicia natalensis (Sch.Bip.) Schltr. [1]	Felicia rosulata Yeo	Felicia rosulata	Felicia rosulata	Native	Plant	Anthophyta	Asterales	Asteraceae	Felicia	natalensis	(Sch.Bip.) Schltr.
acc	Felicia tenella var. longifolia DC.	Felicia tenella subsp. longifolia (DC.) Grau	Felicia tenella longifolia	Felicia tenella	Native	Plant	Anthophyta	Asterales	Asteraceae	Felicia	tenella	(L.) Nees			longifolia	DC.
acc	Gazania suffruticosa auct. [1]	Gazania lichtensteinii Less.	Gazania lichtensteinii	Gazania lichtensteinii	Native	Plant	Anthophyta	Asterales	Asteraceae	Gazania	suffruticosa	auct.
acc	Gazania suffruticosa Muschl.	Gazania schenckii O.Hoffm.	Gazania schenckii	Gazania schenckii	Native	Plant	Anthophyta	Asterales	Asteraceae	Gazania	suffruticosa	Muschl.
acc	Gazania varians auct. [1]	Gazania jurineifolia subsp. scabra (DC.) Roessler	Gazania jurineifolia scabra	Gazania jurineifolia	Native	Plant	Anthophyta	Asterales	Asteraceae	Gazania	varians	auct.
acc	Gazania varians DC.	Gazania krebsiana Less. subsp. krebsiana	Gazania krebsiana krebsiana	Gazania krebsiana	Native	Plant	Anthophyta	Asterales	Asteraceae	Gazania	varians	DC.
acc	Geigeria burkei var. diffusa Harv.	Geigeria burkei subsp. diffusa (Harv.) Merxm.	Geigeria burkei diffusa	Geigeria burkei	Native	Plant	Anthophyta	Asterales	Asteraceae	Geigeria	burkei	Harv.			diffusa	Harv.
acc	Geigeria passerinoides (L'Her.) Harv. [2]	Geigeria filifolia Mattf.	Geigeria filifolia	Geigeria filifolia	Native	Plant	Anthophyta	Asterales	Asteraceae	Geigeria	passerinoides	(L'Her.) Harv.
acc	Geigeria passerinoides (L'Her.) Harv. [3]	Geigeria ornativa O.Hoffm. subsp. ornativa	Geigeria ornativa ornativa	Geigeria ornativa	Native	Plant	Anthophyta	Asterales	Asteraceae	Geigeria	passerinoides	(L'Her.) Harv.
acc	Geigeria passerinoides (L'Her.) Harv. [1]	Oedera genistifolia (L.) Anderb. & K.Bremer	Oedera genistifolia	Oedera genistifolia	Native	Plant	Anthophyta	Asterales	Asteraceae	Geigeria	passerinoides	(L'Her.) Harv.
acc	Gnaphalium indicum auct. [1]	Helichrysum herniarioides DC.	Helichrysum herniarioides	Helichrysum herniarioides	Native	Plant	Anthophyta	Asterales	Asteraceae	Gnaphalium	indicum	auct.
acc	Gnaphalium indicum L.	Helichrysum indicum (L.) Grierson	Helichrysum indicum	Helichrysum indicum	Alien	Plant	Anthophyta	Asterales	Asteraceae	Gnaphalium	indicum	L.
acc	Haplocarpha thunbergii DC. [1]	Haplocarpha scaposa Harv.	Haplocarpha scaposa	Haplocarpha scaposa	Native	Plant	Anthophyta	Asterales	Asteraceae	Haplocarpha	thunbergii	DC.
acc	Helichrysum adscendens (Thunb.) Less.	Helichrysum cephaloideum DC.	Helichrysum cephaloideum	Helichrysum cephaloideum	Native	Plant	Anthophyta	Asterales	Asteraceae	Helichrysum	adscendens	(Thunb.) Less.
acc	Helichrysum aretioides Thell. [2]	Helichrysum sessilioides Hilliard	Helichrysum sessilioides	Helichrysum sessilioides	Native	Plant	Anthophyta	Asterales	Asteraceae	Helichrysum	aretioides	Thell.
acc	Helichrysum aretioides Turcz. [1]	Muscosomorphe aretioides (Turcz.) J.C.Manning	Muscosomorphe aretioides	Muscosomorphe aretioides	Native	Plant	Anthophyta	Asterales	Asteraceae	Helichrysum	aretioides	Turcz.
acc	Helichrysum auriculatum auct. [1]	Helichrysum panduratum O.Hoffm. var. panduratum	Helichrysum panduratum panduratum	Helichrysum panduratum	Native	Plant	Anthophyta	Asterales	Asteraceae	Helichrysum	auriculatum	auct.
acc	Helichrysum auriculatum Less.	Helichrysum pandurifolium Schrank	Helichrysum pandurifolium	Helichrysum pandurifolium	Native	Plant	Anthophyta	Asterales	Asteraceae	Helichrysum	auriculatum	Less.
acc	Helichrysum calocephalum Klatt		Helichrysum calocephalum	Helichrysum calocephalum	Native	Plant	Anthophyta	Asterales	Asteraceae	Helichrysum	calocephalum	Klatt
acc	Helichrysum calocephalum Schltr. [1]	Helichrysum ecklonis Sond.	Helichrysum ecklonis	Helichrysum ecklonis	Native	Plant	Anthophyta	Asterales	Asteraceae	Helichrysum	calocephalum	Schltr.
acc	Helichrysum cochleariforme DC.		Helichrysum cochleariforme	Helichrysum cochleariforme	Native	Plant	Anthophyta	Asterales	Asteraceae	Helichrysum	cochleariforme	DC.
acc	Helichrysum cochleariforme auct. [1]	Helichrysum pulchellum DC.	Helichrysum pulchellum	Helichrysum pulchellum	Native	Plant	Anthophyta	Asterales	Asteraceae	Helichrysum	cochleariforme	auct.
acc	Helichrysum coriaceum Harv. [2]	Helichrysum nudifolium (L.) Less. var. nudifolium	Helichrysum nudifolium nudifolium	Helichrysum nudifolium	Native	Plant	Anthophyta	Asterales	Asteraceae	Helichrysum	coriaceum	Harv.
acc	Helichrysum coriaceum (DC.) Harv. [1]	Helichrysum rotundatum Harv.	Helichrysum rotundatum	Helichrysum rotundatum	Native	Plant	Anthophyta	Asterales	Asteraceae	Helichrysum	coriaceum	(DC.) Harv.
acc	Helichrysum crispum (L.) D.Don		Helichrysum crispum	Helichrysum crispum	Native	Plant	Anthophyta	Asterales	Asteraceae	Helichrysum	crispum	(L.) D.Don
acc	Helichrysum crispum auct. [1]	Helichrysum patulum (L.) D.Don	Helichrysum patulum	Helichrysum patulum	Native	Plant	Anthophyta	Asterales	Asteraceae	Helichrysum	crispum	auct.
acc	Helichrysum galpinii Schltr. & Moeser [1]	Helichrysum acutatum DC.	Helichrysum acutatum	Helichrysum acutatum	Native	Plant	Anthophyta	Asterales	Asteraceae	Helichrysum	galpinii	Schltr. & Moeser
acc	Helichrysum galpinii N.E.Br.		Helichrysum galpinii	Helichrysum galpinii	Native	Plant	Anthophyta	Asterales	Asteraceae	Helichrysum	galpinii	N.E.Br.
acc	Helichrysum marifolium auct. [1]	Helichrysum capense Hilliard	Helichrysum capense	Helichrysum capense	Native	Plant	Anthophyta	Asterales	Asteraceae	Helichrysum	marifolium	auct.
acc	Helichrysum marifolium DC.		Helichrysum marifolium	Helichrysum marifolium	Native	Plant	Anthophyta	Asterales	Asteraceae	Helichrysum	marifolium	DC.
acc	Helichrysum niveum (L.) Less.		Helichrysum niveum	Helichrysum niveum	Native	Plant	Anthophyta	Asterales	Asteraceae	Helichrysum	niveum	(L.) Less.
acc	Helichrysum niveum auct. [1]	Helichrysum rutilans (L.) D.Don	Helichrysum rutilans	Helichrysum rutilans	Native	Plant	Anthophyta	Asterales	Asteraceae	Helichrysum	niveum	auct.
acc	Helichrysum oreophilum Klatt		Helichrysum oreophilum	Helichrysum oreophilum	Native	Plant	Anthophyta	Asterales	Asteraceae	Helichrysum	oreophilum	Klatt
acc	Helichrysum oreophilum Dinter [1]	Troglophyton capillaceum (Thunb.) Hilliard & B.L.Burtt subsp. capillaceum	Troglophyton capillaceum capillaceum	Troglophyton capillaceum	Native	Plant	Anthophyta	Asterales	Asteraceae	Helichrysum	oreophilum	Dinter
acc	Helichrysum pedunculare auct. [1]	Helichrysum pedunculatum Hilliard & B.L.Burtt	Helichrysum pedunculatum	Helichrysum pedunculatum	Native	Plant	Anthophyta	Asterales	Asteraceae	Helichrysum	pedunculare	auct.
acc	Helichrysum rotundifolium (Thunb.) Less.		Helichrysum rotundifolium	Helichrysum rotundifolium	Native	Plant	Anthophyta	Asterales	Asteraceae	Helichrysum	rotundifolium	(Thunb.) Less.
acc	Helichrysum rutilans auct. [1]	Helichrysum moeserianum Thell.	Helichrysum moeserianum	Helichrysum moeserianum	Native	Plant	Anthophyta	Asterales	Asteraceae	Helichrysum	rutilans	auct.
acc	Helichrysum sessile DC.		Helichrysum sessile	Helichrysum sessile	Native	Plant	Anthophyta	Asterales	Asteraceae	Helichrysum	sessile	DC.
acc	Helichrysum squamosum (Jacq.) Thunb.	Edmondia pinifolia (Lam.) Hilliard	Edmondia pinifolia	Edmondia pinifolia	Native	Plant	Anthophyta	Asterales	Asteraceae	Helichrysum	squamosum	(Jacq.) Thunb.
acc	Helichrysum squamosum auct. [1]	Helichrysum herbaceum (Andrews) Sweet	Helichrysum herbaceum	Helichrysum herbaceum	Native	Plant	Anthophyta	Asterales	Asteraceae	Helichrysum	squamosum	auct.
acc	Helichrysum tenuiculum auct. [1]	Helichrysum melanacme DC.	Helichrysum melanacme	Helichrysum melanacme	Native	Plant	Anthophyta	Asterales	Asteraceae	Helichrysum	tenuiculum	auct.
acc	Helichrysum tenuiculum DC.		Helichrysum tenuiculum	Helichrysum tenuiculum	Native	Plant	Anthophyta	Asterales	Asteraceae	Helichrysum	tenuiculum	DC.
acc	Hippia integrifolia Less. [2]	Hippia simplicior Magee & B.Busch	Hippia simplicior	Hippia simplicior	Native	Plant	Anthophyta	Asterales	Asteraceae	Hippia	integrifolia	Less.
acc	Ifloga ambigua (L.) Druce		Ifloga ambigua	Ifloga ambigua	Native	Plant	Anthophyta	Asterales	Asteraceae	Ifloga	ambigua	(L.) Druce
acc	Ifloga ambigua Thell. [1]	Ifloga thellungiana Hilliard & B.L.Burtt	Ifloga thellungiana	Ifloga thellungiana	Native	Plant	Anthophyta	Asterales	Asteraceae	Ifloga	ambigua	Thell.
acc	Kleinia pusilla Dinter ex Range [1]	Curio citriformis (G.D.Rowley) P.V.Heath	Curio citriformis	Curio citriformis	Native	Plant	Anthophyta	Asterales	Asteraceae	Kleinia	pusilla	Dinter ex Range
acc	Kleinia pusilla (Dinter) Merxm.	Curio sulcicalyx (N.E.Br.) P.V.Heath	Curio sulcicalyx	Curio sulcicalyx	Native	Plant	Anthophyta	Asterales	Asteraceae	Kleinia	pusilla	(Dinter) Merxm.
acc	Lasiocoma petrophiloides auct. [1]	Euryops cuneatus B.Nord.	Euryops cuneatus	Euryops cuneatus	Native	Plant	Anthophyta	Asterales	Asteraceae	Lasiocoma	petrophiloides	auct.
acc	Mairia lasiocarpa Drege ex Harv. [1]	Zyrphelis taxifolia (L.) Nees	Zyrphelis taxifolia	Zyrphelis taxifolia	Native	Plant	Anthophyta	Asterales	Asteraceae	Mairia	lasiocarpa	Drege ex Harv.
acc	Metalasia cephalotes Levyns [2]	Metalasia cephalotes (Thunb.) Less.	Metalasia cephalotes	Metalasia cephalotes	Native	Plant	Anthophyta	Asterales	Asteraceae	Metalasia	cephalotes	Levyns
acc	Metalasia cephalotes DC. [1]	Metalasia seriphiifolia DC.	Metalasia seriphiifolia	Metalasia seriphiifolia	Native	Plant	Anthophyta	Asterales	Asteraceae	Metalasia	cephalotes	DC.
acc	Metalasia muricata auct. [1]	Metalasia densa (Lam.) P.O.Karis	Metalasia densa	Metalasia densa	Native	Plant	Anthophyta	Asterales	Asteraceae	Metalasia	muricata	auct.
acc	Metalasia muricata (L.) D.Don		Metalasia muricata	Metalasia muricata	Native	Plant	Anthophyta	Asterales	Asteraceae	Metalasia	muricata	(L.) D.Don
inc	Metalasia pulcherrima Less.		Metalasia pulcherrima	Metalasia pulcherrima	Native	Plant	Anthophyta	Asterales	Asteraceae	Metalasia	pulcherrima	Less.
acc	Metalasia pulcherrima Eckl. ex Harv. [1]	Stoebe gomphrenoides (Lam.) P.J.Bergius	Stoebe gomphrenoides	Stoebe gomphrenoides	Native	Plant	Anthophyta	Asterales	Asteraceae	Metalasia	pulcherrima	Eckl. ex Harv.
acc	Metalasia umbellata (L.f.) D.Don [2]	Lachnospermum umbellatum (L.f.) Pillans	Lachnospermum umbellatum	Lachnospermum umbellatum	Native	Plant	Anthophyta	Asterales	Asteraceae	Metalasia	umbellata	(L.f.) D.Don
acc	Nidorella solidaginea auct. [1]	Nidorella anomala Steetz	Nidorella anomala	Nidorella anomala	Native	Plant	Anthophyta	Asterales	Asteraceae	Nidorella	solidaginea	auct.
acc	Nidorella solidaginea DC.	Nidorella resedifolia DC. subsp. resedifolia	Nidorella resedifolia resedifolia	Nidorella resedifolia	Native	Plant	Anthophyta	Asterales	Asteraceae	Nidorella	solidaginea	DC.
acc	Oedera speciosa (DC.) N.G.Bergh		Oedera speciosa	Oedera speciosa	Native	Plant	Anthophyta	Asterales	Asteraceae	Oedera	speciosa	(DC.) N.G.Bergh
acc	Oligocarpus calendulaceus (L.f.) Less.	Osteospermum calendulaceum L.f.	Osteospermum calendulaceum	Osteospermum calendulaceum	Native	Plant	Anthophyta	Asterales	Asteraceae	Oligocarpus	calendulaceus	(L.f.) Less.
acc	Oligocarpus calendulaceus auct. [1]	Osteospermum muricatum E.Mey. ex DC. subsp. muricatum	Osteospermum muricatum muricatum	Osteospermum muricatum	Native	Plant	Anthophyta	Asterales	Asteraceae	Oligocarpus	calendulaceus	auct.
acc	Osmites bellidiastrum (L.) L. [1]	Oedera fruticosa (L.) N.G.Bergh	Oedera fruticosa	Oedera fruticosa	Native	Plant	Anthophyta	Asterales	Asteraceae	Osmites	bellidiastrum	(L.) L.
acc	Osmites bellidiastrum auct. [2]	Osmitopsis osmitoides (Less.) K.Bremer	Osmitopsis osmitoides	Osmitopsis osmitoides	Native	Plant	Anthophyta	Asterales	Asteraceae	Osmites	bellidiastrum	auct.
acc	Osmitopsis asteriscoides (P.J.Bergius) Less.		Osmitopsis asteriscoides	Osmitopsis asteriscoides	Native	Plant	Anthophyta	Asterales	Asteraceae	Osmitopsis	asteriscoides	(P.J.Bergius) Less.
acc	Osteospermum calendulaceum Harv. [1]	Garuleum latifolium Harv.	Garuleum latifolium	Garuleum latifolium	Native	Plant	Anthophyta	Asterales	Asteraceae	Osteospermum	calendulaceum	Harv.
acc	Osteospermum corymbosum L.		Osteospermum corymbosum	Osteospermum corymbosum	Native	Plant	Anthophyta	Asterales	Asteraceae	Osteospermum	corymbosum	L.
acc	Osteospermum corymbosum DC. [1]	Osteospermum imbricatum L. subsp. imbricatum	Osteospermum imbricatum imbricatum	Osteospermum imbricatum	Native	Plant	Anthophyta	Asterales	Asteraceae	Osteospermum	corymbosum	DC.
acc	Osteospermum imbricatum Harv. [1]	Osteospermum polygaloides L. var. polygaloides	Osteospermum polygaloides polygaloides	Osteospermum polygaloides	Native	Plant	Anthophyta	Asterales	Asteraceae	Osteospermum	imbricatum	Harv.
acc	Osteospermum moniliferum var. pisiferum (L.) Harv.	Osteospermum moniliferum subsp. pisiferum (L.) J.C.Manning & Goldblatt	Osteospermum moniliferum pisiferum	Osteospermum moniliferum	Native	Plant	Anthophyta	Asterales	Asteraceae	Osteospermum	moniliferum	L.			pisiferum	(L.) Harv.
acc	Osteospermum spinescens Thunb.		Osteospermum spinescens	Osteospermum spinescens	Native	Plant	Anthophyta	Asterales	Asteraceae	Osteospermum	spinescens	Thunb.
acc	Osteospermum spinescens Willd. [1]	Osteospermum spinosum var. runcinatum P.J.Bergius	Osteospermum spinosum runcinatum	Osteospermum spinosum	Native	Plant	Anthophyta	Asterales	Asteraceae	Osteospermum	spinescens	Willd.
acc	Othonna abrotanifolia (Harv.) Druce [1]	Othonna daucifolia J.C.Manning & Goldblatt	Othonna daucifolia	Othonna daucifolia	Native	Plant	Anthophyta	Asterales	Asteraceae	Othonna	abrotanifolia	(Harv.) Druce
acc	Othonna floribunda auct. [2]	Crassothonna alba (Compton) B.Nord.	Crassothonna alba	Crassothonna alba	Native	Plant	Anthophyta	Asterales	Asteraceae	Othonna	floribunda	auct.
acc	Othonna floribunda Schltr. [1]	Crassothonna floribunda (Schltr.) B.Nord.	Crassothonna floribunda	Crassothonna floribunda	Native	Plant	Anthophyta	Asterales	Asteraceae	Othonna	floribunda	Schltr.
acc	Othonna lingua auct. [3]	Othonna gymnodiscus (DC.) Sch.Bip.	Othonna gymnodiscus	Othonna gymnodiscus	Native	Plant	Anthophyta	Asterales	Asteraceae	Othonna	lingua	auct.
acc	Othonna linifolia L.f. [2]	Othonna stenophylla Levyns	Othonna stenophylla	Othonna stenophylla	Native	Plant	Anthophyta	Asterales	Asteraceae	Othonna	linifolia	L.f.
acc	Othonna parviflora P.J.Bergius		Othonna parviflora	Othonna parviflora	Native	Plant	Anthophyta	Asterales	Asteraceae	Othonna	parviflora	P.J.Bergius
acc	Othonna parviflora L. [1]	Othonna quinquedentata Thunb.	Othonna quinquedentata	Othonna quinquedentata	Native	Plant	Anthophyta	Asterales	Asteraceae	Othonna	parviflora	L.
acc	Othonna perfoliata (L.f.) Jacq.		Othonna perfoliata	Othonna perfoliata	Native	Plant	Anthophyta	Asterales	Asteraceae	Othonna	perfoliata	(L.f.) Jacq.
acc	Othonna retrofracta F.Bolus, L.Bolus & Glover [1]	Othonna lasiocarpa (DC.) Sch.Bip.	Othonna lasiocarpa	Othonna lasiocarpa	Native	Plant	Anthophyta	Asterales	Asteraceae	Othonna	retrofracta	F.Bolus, L.Bolus & Glover
acc	Othonna retrofracta Jacq.		Othonna retrofracta	Othonna retrofracta	Native	Plant	Anthophyta	Asterales	Asteraceae	Othonna	retrofracta	Jacq.
acc	Othonna rosea Klatt [1]	Emilia schinzii (O.Hoffm.) Cron	Emilia schinzii	Emilia schinzii	Native	Plant	Anthophyta	Asterales	Asteraceae	Othonna	rosea	Klatt
acc	Othonna rosea Harv.		Othonna rosea	Othonna rosea	Native	Plant	Anthophyta	Asterales	Asteraceae	Othonna	rosea	Harv.
acc	Othonna sonchifolia DC. [1]	Othonna rotundiloba DC.	Othonna rotundiloba	Othonna rotundiloba	Native	Plant	Anthophyta	Asterales	Asteraceae	Othonna	sonchifolia	DC.
acc	Othonna sonchifolia L.	Senecio cymbalariifolius (L.) Less.	Senecio cymbalariifolius	Senecio cymbalariifolius	Native	Plant	Anthophyta	Asterales	Asteraceae	Othonna	sonchifolia	L.
acc	Othonna tenuissima Haw. [1]	Crassothonna cylindrica (Lam.) B.Nord.	Crassothonna cylindrica	Crassothonna cylindrica	Native	Plant	Anthophyta	Asterales	Asteraceae	Othonna	tenuissima	Haw.
acc	Othonna tuberosa DC. [1]	Othonna heterophylla L.f.	Othonna heterophylla	Othonna heterophylla	Native	Plant	Anthophyta	Asterales	Asteraceae	Othonna	tuberosa	DC.
acc	Pentzia burchellii (DC.) Fenzl ex Harv. [3]	Foveolina burchellii (DC.) Magee	Foveolina burchellii	Foveolina burchellii	Native	Plant	Anthophyta	Asterales	Asteraceae	Pentzia	burchellii	(DC.) Fenzl ex Harv.
acc	Pentzia burchellii (DC.) Fenzl [1]	Pentzia punctata Harv. ex Hutch.	Pentzia punctata	Pentzia punctata	Native	Plant	Anthophyta	Asterales	Asteraceae	Pentzia	burchellii	(DC.) Fenzl
acc	Pentzia cooperi auct. [1]	Pentzia calcarea Kies	Pentzia calcarea	Pentzia calcarea	Native	Plant	Anthophyta	Asterales	Asteraceae	Pentzia	cooperi	auct.
acc	Pentzia cooperi Harv.		Pentzia cooperi	Pentzia cooperi	Native	Plant	Anthophyta	Asterales	Asteraceae	Pentzia	cooperi	Harv.
acc	Pentzia globifera (Thunb.) Hutch. [1]	Oncosiphon pilulifer (L.f.) Kallersjo	Oncosiphon pilulifer	Oncosiphon pilulifer	Native	Plant	Anthophyta	Asterales	Asteraceae	Pentzia	globifera	(Thunb.) Hutch.
acc	Pentzia globifera Licht. ex Less. [2]	Pentzia globosa Less.	Pentzia globosa	Pentzia globosa	Native	Plant	Anthophyta	Asterales	Asteraceae	Pentzia	globifera	Licht. ex Less.
acc	Pentzia quinquefida auct. [1]	Pentzia argentea Hutch.	Pentzia argentea	Pentzia argentea	Native	Plant	Anthophyta	Asterales	Asteraceae	Pentzia	quinquefida	auct.
acc	Pentzia quinquefida (Thunb.) Less.		Pentzia quinquefida	Pentzia quinquefida	Native	Plant	Anthophyta	Asterales	Asteraceae	Pentzia	quinquefida	(Thunb.) Less.
acc	Pteronia anisata B.Nord.		Pteronia anisata	Pteronia anisata	Native	Plant	Anthophyta	Asterales	Asteraceae	Pteronia	anisata	B.Nord.
acc	Pteronia anisata Dinter ex Merxm. [1]	Pteronia glabrata L.f.	Pteronia glabrata	Pteronia glabrata	Native	Plant	Anthophyta	Asterales	Asteraceae	Pteronia	anisata	Dinter ex Merxm.
acc	Pteronia camphorata var. armata auct. [2]	Pteronia aspera Thunb.	Pteronia aspera	Pteronia aspera	Native	Plant	Anthophyta	Asterales	Asteraceae	Pteronia	camphorata	(L.) L.			armata	auct.
acc	Pteronia camphorata var. armata Harv. [1]	Pteronia camphorata (L.) L.	Pteronia camphorata	Pteronia camphorata	Native	Plant	Anthophyta	Asterales	Asteraceae	Pteronia	camphorata	(L.) L.			armata	Harv.
acc	Pteronia flexicaulis L.f.		Pteronia flexicaulis	Pteronia flexicaulis	Native	Plant	Anthophyta	Asterales	Asteraceae	Pteronia	flexicaulis	L.f.
acc	Pteronia flexicaulis DC. [1]	Pteronia paniculata Thunb.	Pteronia paniculata	Pteronia paniculata	Native	Plant	Anthophyta	Asterales	Asteraceae	Pteronia	flexicaulis	DC.
acc	Pteronia glabrata DC. [1]	Pteronia glauca Thunb.	Pteronia glauca	Pteronia glauca	Native	Plant	Anthophyta	Asterales	Asteraceae	Pteronia	glabrata	DC.
acc	Pteronia glomerata L.f.		Pteronia glomerata	Pteronia glomerata	Native	Plant	Anthophyta	Asterales	Asteraceae	Pteronia	glomerata	L.f.
acc	Pteronia glomerata auct. [1]	Pteronia sordida N.E.Br.	Pteronia sordida	Pteronia sordida	Native	Plant	Anthophyta	Asterales	Asteraceae	Pteronia	glomerata	auct.
acc	Pteronia gymnocline DC.		Pteronia gymnocline	Pteronia gymnocline	Native	Plant	Anthophyta	Asterales	Asteraceae	Pteronia	gymnocline	DC.
acc	Pteronia gymnocline E.Mey. [1]	Pteronia lucilioides DC.	Pteronia lucilioides	Pteronia lucilioides	Native	Plant	Anthophyta	Asterales	Asteraceae	Pteronia	gymnocline	E.Mey.
acc	Pteronia succulenta Thunb.		Pteronia succulenta	Pteronia succulenta	Native	Plant	Anthophyta	Asterales	Asteraceae	Pteronia	succulenta	Thunb.
acc	Pteronia viscosa DC. [1]	Pteronia adenocarpa Harv.	Pteronia adenocarpa	Pteronia adenocarpa	Native	Plant	Anthophyta	Asterales	Asteraceae	Pteronia	viscosa	DC.
acc	Pteronia viscosa Thunb.		Pteronia viscosa	Pteronia viscosa	Native	Plant	Anthophyta	Asterales	Asteraceae	Pteronia	viscosa	Thunb.
acc	Relhania pedunculata (DC.) Harv. [1]	Rhynchopsidium pumilum (L.f.) DC.	Rhynchopsidium pumilum	Rhynchopsidium pumilum	Native	Plant	Anthophyta	Asterales	Asteraceae	Relhania	pedunculata	(DC.) Harv.
acc	Relhania tomentosa Thunb.	Amphiglossa tomentosa (Thunb.) Harv.	Amphiglossa tomentosa	Amphiglossa tomentosa	Native	Plant	Anthophyta	Asterales	Asteraceae	Relhania	tomentosa	Thunb.
acc	Schistostephium heptalobum (DC.) Oliv. & Hiern	Schistostephium crataegifolium (DC.) Fenzl ex Harv.	Schistostephium crataegifolium	Schistostephium crataegifolium	Native	Plant	Anthophyta	Asterales	Asteraceae	Schistostephium	heptalobum	(DC.) Oliv. & Hiern
acc	Senecio caulopterus DC. [1]	Senecio inornatus DC.	Senecio inornatus	Senecio inornatus	Native	Plant	Anthophyta	Asterales	Asteraceae	Senecio	caulopterus	DC.
acc	Senecio caulopterus Harv. [2]	Senecio scoparius Harv.	Senecio scoparius	Senecio scoparius	Native	Plant	Anthophyta	Asterales	Asteraceae	Senecio	caulopterus	Harv.
acc	Senecio elegans Thunb. [1]	Senecio arenarius Thunb.	Senecio arenarius	Senecio arenarius	Native	Plant	Anthophyta	Asterales	Asteraceae	Senecio	elegans	Thunb.
acc	Senecio elegans Willd. [2]	Senecio elegans L.	Senecio elegans	Senecio elegans	Native	Plant	Anthophyta	Asterales	Asteraceae	Senecio	elegans	Willd.
acc	Senecio erubescens var. crepidifolius DC.		Senecio erubescens crepidifolius	Senecio erubescens	Native	Plant	Anthophyta	Asterales	Asteraceae	Senecio	erubescens	Aiton			crepidifolius	DC.
acc	Senecio erubescens var. crepidifolius Harv. [1]	Senecio variabilis Sch.Bip.	Senecio variabilis	Senecio variabilis	Native	Plant	Anthophyta	Asterales	Asteraceae	Senecio	erubescens	Aiton			crepidifolius	Harv.
acc	Senecio galpinii (Hook.f.) H.Jacobsen [1]	Kleinia galpinii Hook.f.	Kleinia galpinii	Kleinia galpinii	Native	Plant	Anthophyta	Asterales	Asteraceae	Senecio	galpinii	(Hook.f.) H.Jacobsen
acc	Senecio glutinosus E.Mey. ex DC. [1]	Senecio glutinarius DC.	Senecio glutinarius	Senecio glutinarius	Native	Plant	Anthophyta	Asterales	Asteraceae	Senecio	glutinosus	E.Mey. ex DC.
acc	Senecio glutinosus Thunb.		Senecio glutinosus	Senecio glutinosus	Native	Plant	Anthophyta	Asterales	Asteraceae	Senecio	glutinosus	Thunb.
acc	Senecio lyratus DC. [2]	Senecio anapetes C.Jeffrey	Senecio anapetes	Senecio anapetes	Native	Plant	Anthophyta	Asterales	Asteraceae	Senecio	lyratus	DC.
acc	Senecio lyratus Thunb. [3]	Senecio neoviscidulus Soldano	Senecio neoviscidulus	Senecio neoviscidulus	Native	Plant	Anthophyta	Asterales	Asteraceae	Senecio	lyratus	Thunb.
acc	Senecio lyratus L.f. [1]	Senecio variifolius DC.	Senecio variifolius	Senecio variifolius	Native	Plant	Anthophyta	Asterales	Asteraceae	Senecio	lyratus	L.f.
acc	Senecio panduratus (Thunb.) Less.	Senecio erosus L.f.	Senecio erosus	Senecio erosus	Native	Plant	Anthophyta	Asterales	Asteraceae	Senecio	panduratus	(Thunb.) Less.
acc	Senecio panduratus auct. [1]	Senecio robertiifolius DC.	Senecio robertiifolius	Senecio robertiifolius	Native	Plant	Anthophyta	Asterales	Asteraceae	Senecio	panduratus	auct.
acc	Senecio paniculatus J.M.Wood [1]	Senecio chrysocoma Meerb.	Senecio chrysocoma	Senecio chrysocoma	Native	Plant	Anthophyta	Asterales	Asteraceae	Senecio	paniculatus	J.M.Wood
acc	Senecio paniculatus P.J.Bergius		Senecio paniculatus	Senecio paniculatus	Native	Plant	Anthophyta	Asterales	Asteraceae	Senecio	paniculatus	P.J.Bergius
acc	Senecio persicifolius Burm. [1]	Senecio lineatus (L.f.) DC.	Senecio lineatus	Senecio lineatus	Native	Plant	Anthophyta	Asterales	Asteraceae	Senecio	persicifolius	Burm.
acc	Senecio persicifolius L.		Senecio persicifolius	Senecio persicifolius	Native	Plant	Anthophyta	Asterales	Asteraceae	Senecio	persicifolius	L.
acc	Senecio petiolaris DC. [1]	Bolandia pinnatifida (Thunb.) J.C.Manning & Cron	Bolandia pinnatifida	Bolandia pinnatifida	Native	Plant	Anthophyta	Asterales	Asteraceae	Senecio	petiolaris	DC.
acc	Senecio petiolaris Less. [2]	Senecio lessingii Harv.	Senecio lessingii	Senecio lessingii	Native	Plant	Anthophyta	Asterales	Asteraceae	Senecio	petiolaris	Less.
acc	Senecio pinnulatus Sieber ex Harv. [1]	Senecio crassiusculus DC.	Senecio crassiusculus	Senecio crassiusculus	Native	Plant	Anthophyta	Asterales	Asteraceae	Senecio	pinnulatus	Sieber ex Harv.
acc	Senecio pinnulatus Thunb.		Senecio pinnulatus	Senecio pinnulatus	Native	Plant	Anthophyta	Asterales	Asteraceae	Senecio	pinnulatus	Thunb.
acc	Senecio serratus (Thunb.) Sond. [1]	Senecio glanduloso-pilosus Volkens & Muschl.	Senecio glanduloso-pilosus	Senecio glanduloso-pilosus	Native	Plant	Anthophyta	Asterales	Asteraceae	Senecio	serratus	(Thunb.) Sond.
acc	Senecio serratus E.Mey. [2]	Senecio incomptus DC.	Senecio incomptus	Senecio incomptus	Native	Plant	Anthophyta	Asterales	Asteraceae	Senecio	serratus	E.Mey.
acc	Senecio sisymbriifolius Dinter [1]	Mesogramma apiifolium DC.	Mesogramma apiifolium	Mesogramma apiifolium	Native	Plant	Anthophyta	Asterales	Asteraceae	Senecio	sisymbriifolius	Dinter
acc	Senecio sisymbriifolius DC.		Senecio sisymbriifolius	Senecio sisymbriifolius	Native	Plant	Anthophyta	Asterales	Asteraceae	Senecio	sisymbriifolius	DC.
acc	Senecio vimineus Harv. [1]	Senecio harveianus MacOwan	Senecio harveianus	Senecio harveianus	Native	Plant	Anthophyta	Asterales	Asteraceae	Senecio	vimineus	Harv.
acc	Senecio vimineus DC.		Senecio vimineus	Senecio vimineus	Native	Plant	Anthophyta	Asterales	Asteraceae	Senecio	vimineus	DC.
inc	Sphaeranthus peduncularis DC.		Sphaeranthus peduncularis	Sphaeranthus peduncularis	Native	Plant	Anthophyta	Asterales	Asteraceae	Sphaeranthus	peduncularis	DC.
acc	Stobaea pinnatifida auct. [1]	Berkheya carlinifolia subsp. promontorii Roessler	Berkheya carlinifolia promontorii	Berkheya carlinifolia	Native	Plant	Anthophyta	Asterales	Asteraceae	Stobaea	pinnatifida	auct.
acc	Stobaea pinnatifida Thunb.	Berkheya pinnatifida (Thunb.) Thell. subsp. pinnatifida	Berkheya pinnatifida pinnatifida	Berkheya pinnatifida	Native	Plant	Anthophyta	Asterales	Asteraceae	Stobaea	pinnatifida	Thunb.
acc	Stoebe cinerea (L.) Thunb. [2]	Seriphium cinereum L.	Seriphium cinereum	Seriphium cinereum	Native	Plant	Anthophyta	Asterales	Asteraceae	Stoebe	cinerea	(L.) Thunb.
acc	Stoebe cinerea Thunb. [1]	Seriphium plumosum L.	Seriphium plumosum	Seriphium plumosum	Native	Plant	Anthophyta	Asterales	Asteraceae	Stoebe	cinerea	Thunb.
acc	Tarchonanthus camphoratus auct. [1]	Brachylaena huillensis O.Hoffm.	Brachylaena huillensis	Brachylaena huillensis	Native	Plant	Anthophyta	Asterales	Asteraceae	Tarchonanthus	camphoratus	auct.
acc	Tarchonanthus camphoratus L.		Tarchonanthus camphoratus	Tarchonanthus camphoratus	Native	Plant	Anthophyta	Asterales	Asteraceae	Tarchonanthus	camphoratus	L.
acc	Tarchonanthus dentatus Eckl. & Zeyh. ex DC. [1]	Brachylaena neriifolia (L.) R.Br.	Brachylaena neriifolia	Brachylaena neriifolia	Native	Plant	Anthophyta	Asterales	Asteraceae	Tarchonanthus	dentatus	Eckl. & Zeyh. ex DC.
acc	Tripteris amplexicaulis DC. [2]	Osteospermum amplectens (Harv.) Norl.	Osteospermum amplectens	Osteospermum amplectens	Native	Plant	Anthophyta	Asterales	Asteraceae	Tripteris	amplexicaulis	DC.
acc	Tripteris amplexicaulis (Thunb.) Less. [1]	Osteospermum connatum DC.	Osteospermum connatum	Osteospermum connatum	Native	Plant	Anthophyta	Asterales	Asteraceae	Tripteris	amplexicaulis	(Thunb.) Less.
acc	Tripteris arborescens (Jacq.) Less. [1]	Osteospermum dentatum Burm.f.	Osteospermum dentatum	Osteospermum dentatum	Native	Plant	Anthophyta	Asterales	Asteraceae	Tripteris	arborescens	(Jacq.) Less.
acc	Tripteris arborescens Harv. [2]	Osteospermum grandiflorum DC.	Osteospermum grandiflorum	Osteospermum grandiflorum	Native	Plant	Anthophyta	Asterales	Asteraceae	Tripteris	arborescens	Harv.
acc	Tripteris fruticosa Muschl. ex Engl. [1]	Osteospermum crassifolium (O.Hoffm.) Norl.	Osteospermum crassifolium	Osteospermum crassifolium	Native	Plant	Anthophyta	Asterales	Asteraceae	Tripteris	fruticosa	Muschl. ex Engl.
acc	Tripteris fruticosa Muschl. ex Dinter [2]	Osteospermum karrooicum (Bolus) Norl.	Osteospermum karrooicum	Osteospermum karrooicum	Native	Plant	Anthophyta	Asterales	Asteraceae	Tripteris	fruticosa	Muschl. ex Dinter
acc	Tripteris glandulosa Muschl. [1]	Osteospermum microcarpum (Harv.) Norl.	Osteospermum microcarpum	Osteospermum microcarpum	Native	Plant	Anthophyta	Asterales	Asteraceae	Tripteris	glandulosa	Muschl.
acc	Tripteris glandulosa Turcz. [2]	Osteospermum scariosum var. integrifolium (Harv.) Norl.	Osteospermum scariosum integrifolium	Osteospermum scariosum	Native	Plant	Anthophyta	Asterales	Asteraceae	Tripteris	glandulosa	Turcz.
acc	Venidium hispidulum DC. [1]	Arctotis hirsuta (Harv.) Beauverd	Arctotis hirsuta	Arctotis hirsuta	Native	Plant	Anthophyta	Asterales	Asteraceae	Venidium	hispidulum	DC.
acc	Venidium hispidulum Less. [2]	Arctotis hispidula (Less.) Beauverd	Arctotis hispidula	Arctotis hispidula	Native	Plant	Anthophyta	Asterales	Asteraceae	Venidium	hispidulum	Less.
acc	Verbesina encelioides (Cav.) Benth. & Hook.f. ex A.Gray var. encelioides	Verbesina encelioides (Cav.) Benth. & Hook.f. ex A.Gray subsp. encelioides	Verbesina encelioides	Verbesina encelioides	Alien	Plant	Anthophyta	Asterales	Asteraceae	Verbesina	encelioides	(Cav.) Benth. & Hook.f. ex A.Gray			encelioides
acc	Vernonia collina Klatt [1]	Pegolettia lanceolata Harv.	Pegolettia lanceolata	Pegolettia lanceolata	Native	Plant	Anthophyta	Asterales	Asteraceae	Vernonia	collina	Klatt
acc	Vernonia collina Schltr. [2]	Pseudopegolettia thodei (E.Phillips) H.Rob., Skvarla & V.A.Funk	Pseudopegolettia thodei	Pseudopegolettia thodei	Native	Plant	Anthophyta	Asterales	Asteraceae	Vernonia	collina	Schltr.
acc	Vernonia poskeana var. botswanica G.V.Pope	Crystallopollen angustifolium Steetz	Crystallopollen angustifolium	Crystallopollen angustifolium	Native	Plant	Anthophyta	Asterales	Asteraceae	Vernonia	poskeana	Vatke & Hildebr.			botswanica	G.V.Pope
acc	Athyrium newtonii (Baker) Diels [1]	Athyrium newtonii Baker	Athyrium newtonii	Athyrium newtonii	Native	Plant	Pteridophyta	Polypodiales	Athyriaceae	Athyrium	newtonii	(Baker) Diels
acc	Catalpa speciosa Teas		Catalpa speciosa	Catalpa speciosa	Native	Plant	Anthophyta	Lamiales	Bignoniaceae	Catalpa	speciosa	Teas
acc	Blechnum capense (L.) Schltdl. [1]	Blechnum capense Burm.f.	Blechnum capense	Blechnum capense	Native	Plant	Pteridophyta	Polypodiales	Blechnaceae	Blechnum	capense	(L.) Schltdl.
acc	Lomaria coriacea Schrad.	Blechnum tabulare (Thunb.) Kuhn	Blechnum tabulare	Blechnum tabulare	Native	Plant	Pteridophyta	Polypodiales	Blechnaceae	Lomaria	coriacea	Schrad.
acc	Lomaria coriacea auct. [1]	Stangeria eriopus (Kunze) Baill.	Stangeria eriopus	Stangeria eriopus	Native	Plant	Pteridophyta	Polypodiales	Blechnaceae	Lomaria	coriacea	auct.
acc	Cynoglossum austroafricanum Hilliard & B.L.Burtt		Cynoglossum austroafricanum	Cynoglossum austroafricanum	Native	Plant	Anthophyta	Boraginales	Boraginaceae	Cynoglossum	austroafricanum	Hilliard & B.L.Burtt
acc	Echium hispidum Burm. [2]	Lobostemon capitatus (L.) H.Buek	Lobostemon capitatus	Lobostemon capitatus	Native	Plant	Anthophyta	Boraginales	Boraginaceae	Echium	hispidum	Burm.
acc	Echium hispidum Thunb. [1]	Lobostemon glaber (Vahl) H.Buek	Lobostemon glaber	Lobostemon glaber	Native	Plant	Anthophyta	Boraginales	Boraginaceae	Echium	hispidum	Thunb.
acc	Echium laevigatum Lam. [2]	Lobostemon glaucophyllus (Jacq.) H.Buek	Lobostemon glaucophyllus	Lobostemon glaucophyllus	Native	Plant	Anthophyta	Boraginales	Boraginaceae	Echium	laevigatum	Lam.
acc	Echium laevigatum L. [1]	Lobostemon laevigatus (L.) H.Buek	Lobostemon laevigatus	Lobostemon laevigatus	Native	Plant	Anthophyta	Boraginales	Boraginaceae	Echium	laevigatum	L.
acc	Echium scabrum Thunb. [2]	Lobostemon fruticosus (L.) H.Buek	Lobostemon fruticosus	Lobostemon fruticosus	Native	Plant	Anthophyta	Boraginales	Boraginaceae	Echium	scabrum	Thunb.
acc	Echium scabrum Lehm. [1]	Lobostemon strigosus (Lehm.) H.Buek	Lobostemon strigosus	Lobostemon strigosus	Native	Plant	Anthophyta	Boraginales	Boraginaceae	Echium	scabrum	Lehm.
acc	Ehretia hottentotica Burch.	Ehretia rigida (Thunb.) Druce subsp. rigida	Ehretia rigida rigida	Ehretia rigida	Native	Plant	Anthophyta	Boraginales	Boraginaceae	Ehretia	hottentotica	Burch.
acc	Ehretia obtusifolia auct. [1]	Ehretia amoena Klotzsch	Ehretia amoena	Ehretia amoena	Native	Plant	Anthophyta	Boraginales	Boraginaceae	Ehretia	obtusifolia	auct.
acc	Ehretia obtusifolia Hochst. ex A.DC.		Ehretia obtusifolia	Ehretia obtusifolia	Native	Plant	Anthophyta	Boraginales	Boraginaceae	Ehretia	obtusifolia	Hochst. ex A.DC.
acc	Lobostemon scaber DC. [1]	Lobostemon trigonus (Thunb.) H.Buek	Lobostemon trigonus	Lobostemon trigonus	Native	Plant	Anthophyta	Boraginales	Boraginaceae	Lobostemon	scaber	DC.
acc	Wellstedia dinteri Pilg. var. dinteri	Wellstedia dinteri Pilg. subsp. dinteri	Wellstedia dinteri dinteri	Wellstedia dinteri	Native	Plant	Anthophyta	Boraginales	Boraginaceae	Wellstedia	dinteri	Pilg.			dinteri
inc	Heliophila arenaria Sond.		Heliophila arenaria	Heliophila arenaria	Native	Plant	Anthophyta	Brassicales	Brassicaceae	Heliophila	arenaria	Sond.
acc	Heliophila arenaria Schltr. [1]	Heliophila lactea Schltr.	Heliophila lactea	Heliophila lactea	Native	Plant	Anthophyta	Brassicales	Brassicaceae	Heliophila	arenaria	Schltr.
acc	Heliophila coronopifolia auct. [1]	Heliophila concatenata Sond.	Heliophila concatenata	Heliophila concatenata	Native	Plant	Anthophyta	Brassicales	Brassicaceae	Heliophila	coronopifolia	auct.
acc	Heliophila coronopifolia L.		Heliophila coronopifolia	Heliophila coronopifolia	Native	Plant	Anthophyta	Brassicales	Brassicaceae	Heliophila	coronopifolia	L.
acc	Heliophila crithmifolia Eckl. & Zeyh. [1]	Heliophila carnosa (Thunb.) Steud.	Heliophila carnosa	Heliophila carnosa	Native	Plant	Anthophyta	Brassicales	Brassicaceae	Heliophila	crithmifolia	Eckl. & Zeyh.
acc	Heliophila crithmifolia Willd.		Heliophila crithmifolia	Heliophila crithmifolia	Native	Plant	Anthophyta	Brassicales	Brassicaceae	Heliophila	crithmifolia	Willd.
acc	Heliophila diffusa (Thunb.) DC. var. diffusa	Heliophila diffusa (Thunb.) DC. subsp. diffusa	Heliophila diffusa diffusa	Heliophila diffusa	Native	Plant	Anthophyta	Brassicales	Brassicaceae	Heliophila	diffusa	(Thunb.) DC.			diffusa
acc	Heliophila edentula O.E.Schulz	Heliophila deserticola Schltr. var. deserticola	Heliophila deserticola deserticola	Heliophila deserticola	Native	Plant	Anthophyta	Brassicales	Brassicaceae	Heliophila	edentula	O.E.Schulz
acc	Heliophila edentula auct. [1]	Heliophila minima (Stephens) Marais	Heliophila minima	Heliophila minima	Native	Plant	Anthophyta	Brassicales	Brassicaceae	Heliophila	edentula	auct.
acc	Heliophila edentula auct. [2]	Heliophila trifurca Burch. ex DC.	Heliophila trifurca	Heliophila trifurca	Native	Plant	Anthophyta	Brassicales	Brassicaceae	Heliophila	edentula	auct.
acc	Heliophila elata Sond. var. elata	Heliophila elata Sond. subsp. elata	Heliophila elata elata	Heliophila elata	Native	Plant	Anthophyta	Brassicales	Brassicaceae	Heliophila	elata	Sond.			elata
acc	Heliophila foeniculacea R.Br. [2]	Heliophila variabilis Burch. ex DC.	Heliophila variabilis	Heliophila variabilis	Native	Plant	Anthophyta	Brassicales	Brassicaceae	Heliophila	foeniculacea	R.Br.
acc	Heliophila glauca Burch. ex DC.		Heliophila glauca	Heliophila glauca	Native	Plant	Anthophyta	Brassicales	Brassicaceae	Heliophila	glauca	Burch. ex DC.
acc	Heliophila integrifolia auct. [1]	Heliophila africana (L.) Marais	Heliophila africana	Heliophila africana	Native	Plant	Anthophyta	Brassicales	Brassicaceae	Heliophila	integrifolia	auct.
acc	Heliophila pinnata Vent. [1]	Heliophila pendula Willd.	Heliophila pendula	Heliophila pendula	Native	Plant	Anthophyta	Brassicales	Brassicaceae	Heliophila	pinnata	Vent.
acc	Heliophila pinnata L.f.		Heliophila pinnata	Heliophila pinnata	Native	Plant	Anthophyta	Brassicales	Brassicaceae	Heliophila	pinnata	L.f.
acc	Heliophila polygaloides (Sond.) Compton [1]	Heliophila nubigena Schltr.	Heliophila nubigena	Heliophila nubigena	Native	Plant	Anthophyta	Brassicales	Brassicaceae	Heliophila	polygaloides	(Sond.) Compton
acc	Heliophila polygaloides Schltr.		Heliophila polygaloides	Heliophila polygaloides	Native	Plant	Anthophyta	Brassicales	Brassicaceae	Heliophila	polygaloides	Schltr.
acc	Heliophila pusilla var. macrosperma Marais	Heliophila pusilla subsp. macrosperma (Marais) Al-Shehbaz	Heliophila pusilla macrosperma	Heliophila pusilla	Native	Plant	Anthophyta	Brassicales	Brassicaceae	Heliophila	pusilla	L.f.			macrosperma	Marais
acc	Heliophila seselifolia var. nigellifolia (Schltr.) Marais	Heliophila seselifolia subsp. nigellifolia (Schltr.) Al-Shehbaz	Heliophila seselifolia nigellifolia	Heliophila seselifolia	Native	Plant	Anthophyta	Brassicales	Brassicaceae	Heliophila	seselifolia	Burch. ex DC.			nigellifolia	(Schltr.) Marais
acc	Heliophila suavissima Burch. ex DC.		Heliophila suavissima	Heliophila suavissima	Native	Plant	Anthophyta	Brassicales	Brassicaceae	Heliophila	suavissima	Burch. ex DC.
acc	Heliophila torulosa O.E.Schulz [1]	Heliophila linoides Schltr.	Heliophila linoides	Heliophila linoides	Native	Plant	Anthophyta	Brassicales	Brassicaceae	Heliophila	torulosa	O.E.Schulz
acc	Heliophila torulosa O.E.Schulz	Heliophila remotiflora O.E.Schulz	Heliophila remotiflora	Heliophila remotiflora	Native	Plant	Anthophyta	Brassicales	Brassicaceae	Heliophila	torulosa	O.E.Schulz
acc	Heliophila trifida auct. [1]	Heliophila promontorii Marais	Heliophila promontorii	Heliophila promontorii	Native	Plant	Anthophyta	Brassicales	Brassicaceae	Heliophila	trifida	auct.
acc	Heliophila virgata Burch. ex DC.	Heliophila elongata (Thunb.) DC.	Heliophila elongata	Heliophila elongata	Native	Plant	Anthophyta	Brassicales	Brassicaceae	Heliophila	virgata	Burch. ex DC.
acc	Heliophila virgata auct. [1]	Heliophila rigidiuscula Sond.	Heliophila rigidiuscula	Heliophila rigidiuscula	Native	Plant	Anthophyta	Brassicales	Brassicaceae	Heliophila	virgata	auct.
acc	Heliophila woodii var. schlechteri (Schinz) O.E.Schulz	Heliophila filiformis L.f.	Heliophila filiformis	Heliophila filiformis	Native	Plant	Anthophyta	Brassicales	Brassicaceae	Heliophila	woodii	Conrath			schlechteri	(Schinz) O.E.Schulz
acc	Heliophila woodii var. schlechteri (Schinz) O.E.Schulz [1]	Heliophila subulata Burch. ex DC. subsp. subulata	Heliophila subulata subulata	Heliophila subulata	Native	Plant	Anthophyta	Brassicales	Brassicaceae	Heliophila	woodii	Conrath			schlechteri	(Schinz) O.E.Schulz
acc	Lepidium africanum (Burm.f.) DC.		Lepidium africanum	Lepidium africanum	Native	Plant	Anthophyta	Brassicales	Brassicaceae	Lepidium	africanum	(Burm.f.) DC.
acc	Lepidium africanum auct. [2]	Lepidium capense Thunb.	Lepidium capense	Lepidium capense	Native	Plant	Anthophyta	Brassicales	Brassicaceae	Lepidium	africanum	auct.
acc	Lepidium capense auct. [1]	Lepidium ecklonii Schrad.	Lepidium ecklonii	Lepidium ecklonii	Native	Plant	Anthophyta	Brassicales	Brassicaceae	Lepidium	capense	auct.
acc	Lepidium pinnatum Thunb.		Lepidium pinnatum	Lepidium pinnatum	Native	Plant	Anthophyta	Brassicales	Brassicaceae	Lepidium	pinnatum	Thunb.
acc	Lepidium schlechteri Thell.		Lepidium schlechteri	Lepidium schlechteri	Native	Plant	Anthophyta	Brassicales	Brassicaceae	Lepidium	schlechteri	Thell.
acc	Lepidium trifurcum auct. [1]	Lepidium schinzii Thell.	Lepidium schinzii	Lepidium schinzii	Native	Plant	Anthophyta	Brassicales	Brassicaceae	Lepidium	trifurcum	auct.
acc	Lepidium trifurcum Sond.		Lepidium trifurcum	Lepidium trifurcum	Native	Plant	Anthophyta	Brassicales	Brassicaceae	Lepidium	trifurcum	Sond.
acc	Nasturtium fluviatile E.Mey. ex Sond. [1]	Rorippa fluviatilis (E.Mey. ex Sond.) R.A.Dyer var. fluviatilis	Rorippa fluviatilis fluviatilis	Rorippa fluviatilis	Native	Plant	Anthophyta	Brassicales	Brassicaceae	Nasturtium	fluviatile	E.Mey. ex Sond.
acc	Nasturtium fluviatile E.Mey. [2]	Rorippa nudiuscula Thell.	Rorippa nudiuscula	Rorippa nudiuscula	Native	Plant	Anthophyta	Brassicales	Brassicaceae	Nasturtium	fluviatile	E.Mey.
acc	Peltaria capensis Thunb. [1]	Heliophila suborbicularis Al-Shehbaz & Mumm.	Heliophila suborbicularis	Heliophila suborbicularis	Native	Plant	Anthophyta	Brassicales	Brassicaceae	Peltaria	capensis	Thunb.
acc	Brunia nodiflora auct. [1]	Brunia noduliflora Goldblatt & J.C.Manning	Brunia noduliflora	Brunia noduliflora	Native	Plant	Anthophyta	Bruniales	Bruniaceae	Brunia	nodiflora	auct.
acc	Brunia nodiflora L.	Widdringtonia nodiflora (L.) Powrie	Widdringtonia nodiflora	Widdringtonia nodiflora	Native	Plant	Anthophyta	Bruniales	Bruniaceae	Brunia	nodiflora	L.
acc	Brunia phylicoides E.Mey. ex Harv. & Sond. [1]	Brunia dregeana (Sond.) Class.-Bockh. & E.G.H.Oliv.	Brunia dregeana	Brunia dregeana	Native	Plant	Anthophyta	Bruniales	Bruniaceae	Brunia	phylicoides	E.Mey. ex Harv. & Sond.
acc	Brunia phylicoides Thunb.		Brunia phylicoides	Brunia phylicoides	Native	Plant	Anthophyta	Bruniales	Bruniaceae	Brunia	phylicoides	Thunb.
acc	Brunia verticillata Eckl. & Zeyh. [1]	Brunia virgata Brongn.	Brunia virgata	Brunia virgata	Native	Plant	Anthophyta	Bruniales	Bruniaceae	Brunia	verticillata	Eckl. & Zeyh.
acc	Brunia verticillata L.f.	Staavia verticillata (L.f.) Pillans	Staavia verticillata	Staavia verticillata	Native	Plant	Anthophyta	Bruniales	Bruniaceae	Brunia	verticillata	L.f.
acc	Linconia cuspidata Eckl. & Zeyh. [1]	Linconia alopecuroidea L.	Linconia alopecuroidea	Linconia alopecuroidea	Native	Plant	Anthophyta	Bruniales	Bruniaceae	Linconia	cuspidata	Eckl. & Zeyh.
acc	Linconia cuspidata (Thunb.) Sw.		Linconia cuspidata	Linconia cuspidata	Native	Plant	Anthophyta	Bruniales	Bruniaceae	Linconia	cuspidata	(Thunb.) Sw.
acc	Raspalia palustris (Schltr. ex Kirchn.) Pillans [2]	Brunia palustris (Schltr. ex Dummer) Class.-Bockh. & E.G.H.Oliv.	Brunia palustris	Brunia palustris	Native	Plant	Anthophyta	Bruniales	Bruniaceae	Raspalia	palustris	(Schltr. ex Kirchn.) Pillans
acc	Staavia comosa (Thunb.) Colozza	Berzelia lanuginosa (L.) Brongn.	Berzelia lanuginosa	Berzelia lanuginosa	Native	Plant	Anthophyta	Bruniales	Bruniaceae	Staavia	comosa	(Thunb.) Colozza
acc	Staavia comosa auct. [1]	Staavia capitella (Thunb.) Sond.	Staavia capitella	Staavia capitella	Native	Plant	Anthophyta	Bruniales	Bruniaceae	Staavia	comosa	auct.
acc	Burmannia madagascariensis Mart.		Burmannia madagascariensis	Burmannia madagascariensis	Native	Plant	Anthophyta	Dioscoreales	Burmanniaceae	Burmannia	madagascariensis	Mart.
acc	Commiphora merkeri Engl.	Commiphora viminea Burtt Davy	Commiphora viminea	Commiphora viminea	Native	Plant	Anthophyta	Sapindales	Burseraceae	Commiphora	merkeri	Engl.
acc	Lightfootia laricina H.Buek [1]	Wahlenbergia albens (Spreng. ex A.DC.) Lammers	Wahlenbergia albens	Wahlenbergia albens	Native	Plant	Anthophyta	Asterales	Campanulaceae	Lightfootia	laricina	H.Buek
acc	Lightfootia laricina H.Buek [2]	Wahlenbergia thunbergii var. filifolia (Adamson) B.Nord.	Wahlenbergia thunbergii filifolia	Wahlenbergia thunbergii	Native	Plant	Anthophyta	Asterales	Campanulaceae	Lightfootia	laricina	H.Buek
acc	Lightfootia tenella (L.f.) A.DC. [1]	Wahlenbergia tenella (L.f.) Lammers var. tenella	Wahlenbergia tenella tenella	Wahlenbergia tenella	Native	Plant	Anthophyta	Asterales	Campanulaceae	Lightfootia	tenella	(L.f.) A.DC.
acc	Lightfootia tenella G.Lodd. [2]	Wahlenbergia tenerrima (H.Buek) Lammers	Wahlenbergia tenerrima	Wahlenbergia tenerrima	Native	Plant	Anthophyta	Asterales	Campanulaceae	Lightfootia	tenella	G.Lodd.
acc	Wahlenbergia depressa Wolley-Dod [1]	Treichelia longibracteata (H.Buek ex Eckl. & Zeyh.) Vatke	Treichelia longibracteata	Treichelia longibracteata	Native	Plant	Anthophyta	Asterales	Campanulaceae	Wahlenbergia	depressa	Wolley-Dod
acc	Wahlenbergia depressa J.M.Wood & M.S.Evans		Wahlenbergia depressa	Wahlenbergia depressa	Native	Plant	Anthophyta	Asterales	Campanulaceae	Wahlenbergia	depressa	J.M.Wood & M.S.Evans
acc	Wahlenbergia pilosa H.Buek		Wahlenbergia pilosa	Wahlenbergia pilosa	Native	Plant	Anthophyta	Asterales	Campanulaceae	Wahlenbergia	pilosa	H.Buek
acc	Wahlenbergia pilosa A.DC. [1]	Wahlenbergia polyclada A.DC.	Wahlenbergia polyclada	Wahlenbergia polyclada	Native	Plant	Anthophyta	Asterales	Campanulaceae	Wahlenbergia	pilosa	A.DC.
acc	Chaetachme aristata Planch.		Chaetachme aristata	Chaetachme aristata	Native	Plant	Anthophyta	Rosales	Cannabaceae	Chaetachme	aristata	Planch.
inc	Boscia angustifolia A.Rich.		Boscia angustifolia	Boscia angustifolia	Native	Plant	Anthophyta	Brassicales	Capparaceae	Boscia	angustifolia	A.Rich.
acc	Boscia angustifolia auct. [1]	Maerua gilgii Schinz	Maerua gilgii	Maerua gilgii	Native	Plant	Anthophyta	Brassicales	Capparaceae	Boscia	angustifolia	auct.
acc	Capparis oleoides auct. [1]	Boscia albitrunca (Burch.) Gilg & Gilg-Ben.	Boscia albitrunca	Boscia albitrunca	Native	Plant	Anthophyta	Brassicales	Capparaceae	Capparis	oleoides	auct.
acc	Capparis oleoides Burch. ex DC.	Boscia oleoides (Burch. ex DC.) Toelken	Boscia oleoides	Boscia oleoides	Native	Plant	Anthophyta	Brassicales	Capparaceae	Capparis	oleoides	Burch. ex DC.
acc	Dianthus crenatus auct. [1]	Dianthus caespitosus subsp. pectinatus (E.Mey. ex Sond.) S.S.Hooper	Dianthus caespitosus pectinatus	Dianthus caespitosus	Native	Plant	Anthophyta	Caryophyllales	Caryophyllaceae	Dianthus	crenatus	auct.
acc	Dianthus crenatus Thunb.		Dianthus crenatus	Dianthus crenatus	Native	Plant	Anthophyta	Caryophyllales	Caryophyllaceae	Dianthus	crenatus	Thunb.
acc	Dianthus prostratus auct. [1]	Dianthus zeyheri subsp. natalensis S.S.Hooper	Dianthus zeyheri natalensis	Dianthus zeyheri	Native	Plant	Anthophyta	Caryophyllales	Caryophyllaceae	Dianthus	prostratus	auct.
acc	Silene burchellii Otth ex DC. var. burchellii	Silene burchellii Otth ex DC. subsp. burchellii	Silene burchellii burchellii	Silene burchellii	Native	Plant	Anthophyta	Caryophyllales	Caryophyllaceae	Silene	burchellii	Otth ex DC.			burchellii
acc	Silene burchellii var. cernua (Thunb.) Williams	Silene aethiopica Burm. subsp. aethiopica	Silene aethiopica aethiopica	Silene aethiopica	Native	Plant	Anthophyta	Caryophyllales	Caryophyllaceae	Silene	burchellii	Otth ex DC.			cernua	(Thunb.) Williams
acc	Cassine aethiopica auct. [1]	Cassine peragua L. subsp. peragua	Cassine peragua peragua	Cassine peragua	Native	Plant	Anthophyta	Celastrales	Celastraceae	Cassine	aethiopica	auct.
acc	Cassine aethiopica Thunb.	Mystroxylon aethiopicum (Thunb.) Loes. subsp. aethiopicum	Mystroxylon aethiopicum aethiopicum	Mystroxylon aethiopicum	Native	Plant	Anthophyta	Celastrales	Celastraceae	Cassine	aethiopica	Thunb.
acc	Cassine crocea (Thunb.) Kuntze	Elaeodendron croceum (Thunb.) DC.	Elaeodendron croceum	Elaeodendron croceum	Alien	Plant	Anthophyta	Celastrales	Celastraceae	Cassine	crocea	(Thunb.) Kuntze
acc	Cassine crocea auct. [1]	Elaeodendron zeyheri Spreng. ex Turcz.	Elaeodendron zeyheri	Elaeodendron zeyheri	Native	Plant	Anthophyta	Celastrales	Celastraceae	Cassine	crocea	auct.
acc	Cassine parvifolia Sond.		Cassine parvifolia	Cassine parvifolia	Native	Plant	Anthophyta	Celastrales	Celastraceae	Cassine	parvifolia	Sond.
acc	Cassine tetragona Thunb. [4]	Lauridia tetragona (L.f.) R.H.Archer	Lauridia tetragona	Lauridia tetragona	Native	Plant	Anthophyta	Celastrales	Celastraceae	Cassine	tetragona	Thunb.
acc	Hartogia capensis L.	Cassine schinoides (Spreng.) R.H.Archer	Cassine schinoides	Cassine schinoides	Native	Plant	Anthophyta	Celastrales	Celastraceae	Hartogia	capensis	L.
acc	Pristimera bojeri (Tul.) N.Halle		Pristimera bojeri	Pristimera bojeri	Native	Plant	Anthophyta	Celastrales	Celastraceae	Pristimera	bojeri	(Tul.) N.Halle
acc	Pristimera bojeri auct. [1]	Pristimera peglerae (Loes.) R.H.Archer	Pristimera peglerae	Pristimera peglerae	Native	Plant	Anthophyta	Celastrales	Celastraceae	Pristimera	bojeri	auct.
acc	Parinari capensis var. latifolia Oliv.	Parinari capensis Harv. subsp. capensis	Parinari capensis capensis	Parinari capensis	Native	Plant	Anthophyta	Malpighiales	Chrysobalanaceae	Parinari	capensis	Harv.			latifolia	Oliv.
acc	Parinari curatellifolia Planch. ex Benth.		Parinari curatellifolia	Parinari curatellifolia	Native	Plant	Anthophyta	Malpighiales	Chrysobalanaceae	Parinari	curatellifolia	Planch. ex Benth.
acc	Cleome diandra Burch.	Cleome angustifolia subsp. diandra (Burch.) Kers	Cleome angustifolia diandra	Cleome angustifolia	Native	Plant	Anthophyta	Brassicales	Cleomaceae	Cleome	diandra	Burch.
acc	Androcymbium eucomoides Sweet [1]	Colchicum capense (L.) J.C.Manning & Vinn. subsp. capense	Colchicum capense capense	Colchicum capense	Native	Plant	Anthophyta	Liliales	Colchicaceae	Androcymbium	eucomoides	Sweet
acc	Androcymbium eucomoides (Jacq.) Willd. [2]	Colchicum eucomoides (Jacq.) J.C.Manning & Vinn.	Colchicum eucomoides	Colchicum eucomoides	Native	Plant	Anthophyta	Liliales	Colchicaceae	Androcymbium	eucomoides	(Jacq.) Willd.
acc	Ornithoglossum glaucum Salisb.	Ornithoglossum viride (L.f.) W.T.Aiton	Ornithoglossum viride	Ornithoglossum viride	Native	Plant	Anthophyta	Liliales	Colchicaceae	Ornithoglossum	glaucum	Salisb.
acc	Ornithoglossum glaucum auct. [1]	Ornithoglossum vulgare B.Nord.	Ornithoglossum vulgare	Ornithoglossum vulgare	Native	Plant	Anthophyta	Liliales	Colchicaceae	Ornithoglossum	glaucum	auct.
acc	Ornithoglossum glaucum var. grandiflorum Baker [1]	Ornithoglossum dinteri K.Krause	Ornithoglossum dinteri	Ornithoglossum dinteri	Native	Plant	Anthophyta	Liliales	Colchicaceae	Ornithoglossum	glaucum	Salisb.			grandiflorum	Baker
acc	Ornithoglossum glaucum var. grandiflorum Baker [2]	Ornithoglossum undulatum Sweet	Ornithoglossum undulatum	Ornithoglossum undulatum	Native	Plant	Anthophyta	Liliales	Colchicaceae	Ornithoglossum	glaucum	Salisb.			grandiflorum	Baker
acc	Wurmbea spicata f. truncata (Schltdl.) T.Durand & Schinz	Wurmbea monopetala (L.f.) B.Nord.	Wurmbea monopetala	Wurmbea monopetala	Native	Plant	Anthophyta	Liliales	Colchicaceae	Wurmbea	spicata	(Burm.f.) T.Durand & Schinz					truncata	(Schltdl.) T.Durand & Schinz
acc	Convolvulus multifidus Thunb.		Convolvulus multifidus	Convolvulus multifidus	Native	Plant	Anthophyta	Solanales	Convolvulaceae	Convolvulus	multifidus	Thunb.
acc	Convolvulus multifidus Hallier f. [1]	Convolvulus ocellatus Hook. var. ocellatus	Convolvulus ocellatus ocellatus	Convolvulus ocellatus	Native	Plant	Anthophyta	Solanales	Convolvulaceae	Convolvulus	multifidus	Hallier f.
acc	Convolvulus penicellatus Hallier f. [2]	Convolvulus aschersonii Engl.	Convolvulus aschersonii	Convolvulus aschersonii	Native	Plant	Anthophyta	Solanales	Convolvulaceae	Convolvulus	penicellatus	Hallier f.
acc	Convolvulus penicellatus A.Rich. [1]	Convolvulus farinosus L.	Convolvulus farinosus	Convolvulus farinosus	Native	Plant	Anthophyta	Solanales	Convolvulaceae	Convolvulus	penicellatus	A.Rich.
acc	Convolvulus sagittatus var. grandiflorus subvar. graminifolia Hallier f.	Convolvulus sagittatus Thunb.	Convolvulus sagittatus	Convolvulus sagittatus	Native	Plant	Anthophyta	Solanales	Convolvulaceae	Convolvulus	sagittatus	Thunb.			grandiflorus	Hallier f.
acc	Convolvulus thunbergii Roem. & Schult.		Convolvulus thunbergii	Convolvulus thunbergii	Native	Plant	Anthophyta	Solanales	Convolvulaceae	Convolvulus	thunbergii	Roem. & Schult.
acc	Ipomoea aitoni Lindl. [1]	Ipomoea dichroa Choisy	Ipomoea dichroa	Ipomoea dichroa	Native	Plant	Anthophyta	Solanales	Convolvulaceae	Ipomoea	aitoni	Lindl.
acc	Ipomoea aitoni Choisy [2]	Ipomoea ficifolia Lindl.	Ipomoea ficifolia	Ipomoea ficifolia	Native	Plant	Anthophyta	Solanales	Convolvulaceae	Ipomoea	aitoni	Choisy
acc	Ipomoea contorta Choisy [1]	Ipomoea crispa (Thunb.) Hallier f.	Ipomoea crispa	Ipomoea crispa	Native	Plant	Anthophyta	Solanales	Convolvulaceae	Ipomoea	contorta	Choisy
acc	Ipomoea contorta Engl. [2]	Ipomoea suffruticosa Burch.	Ipomoea suffruticosa	Ipomoea suffruticosa	Native	Plant	Anthophyta	Solanales	Convolvulaceae	Ipomoea	contorta	Engl.
acc	Ipomoea oblongata Dammer [1]	Ipomoea crassipes Hook. var. crassipes	Ipomoea crassipes crassipes	Ipomoea crassipes	Native	Plant	Anthophyta	Solanales	Convolvulaceae	Ipomoea	oblongata	Dammer
acc	Ipomoea oblongata E.Mey. ex Choisy		Ipomoea oblongata	Ipomoea oblongata	Native	Plant	Anthophyta	Solanales	Convolvulaceae	Ipomoea	oblongata	E.Mey. ex Choisy
acc	Ipomoea purpurea Baker & C.H.Wright [1]	Ipomoea indica (Burm.) Merr.	Ipomoea indica	Ipomoea indica	Alien	Plant	Anthophyta	Solanales	Convolvulaceae	Ipomoea	purpurea	Baker & C.H.Wright
acc	Ipomoea purpurea (L.) Roth		Ipomoea purpurea	Ipomoea purpurea	Alien	Plant	Anthophyta	Solanales	Convolvulaceae	Ipomoea	purpurea	(L.) Roth
acc	Ipomoea simplex auct. [1]	Ipomoea bolusiana Schinz	Ipomoea bolusiana	Ipomoea bolusiana	Native	Plant	Anthophyta	Solanales	Convolvulaceae	Ipomoea	simplex	auct.
acc	Ipomoea simplex Thunb.		Ipomoea simplex	Ipomoea simplex	Native	Plant	Anthophyta	Solanales	Convolvulaceae	Ipomoea	simplex	Thunb.
acc	Adromischus antidorcadum Poelln.	Adromischus marianiae var. immaculatus Uitewaal	Adromischus marianiae immaculatus	Adromischus marianiae	Native	Plant	Anthophyta	Saxifragales	Crassulaceae	Adromischus	antidorcadum	Poelln.
acc	Adromischus cooperi (Baker) A.Berger		Adromischus cooperi	Adromischus cooperi	Native	Plant	Anthophyta	Saxifragales	Crassulaceae	Adromischus	cooperi	(Baker) A.Berger
acc	Adromischus cuneatus (Thunb.) Lem.	Cotyledon cuneata Thunb.	Cotyledon cuneata	Cotyledon cuneata	Native	Plant	Anthophyta	Saxifragales	Crassulaceae	Adromischus	cuneatus	(Thunb.) Lem.
acc	Adromischus mammillaris auct. [2]	Adromischus filicaulis subsp. marlothii (Schonland) Toelken	Adromischus filicaulis marlothii	Adromischus filicaulis	Native	Plant	Anthophyta	Saxifragales	Crassulaceae	Adromischus	mammillaris	auct.
acc	Adromischus mammillaris (L.f.) Lem.		Adromischus mammillaris	Adromischus mammillaris	Native	Plant	Anthophyta	Saxifragales	Crassulaceae	Adromischus	mammillaris	(L.f.) Lem.
acc	Adromischus nanus (N.E.Br.) Poelln.		Adromischus nanus	Adromischus nanus	Native	Plant	Anthophyta	Saxifragales	Crassulaceae	Adromischus	nanus	(N.E.Br.) Poelln.
acc	Adromischus nanus auct. [1]	Adromischus trigynus (Burch.) Poelln.	Adromischus trigynus	Adromischus trigynus	Native	Plant	Anthophyta	Saxifragales	Crassulaceae	Adromischus	nanus	auct.
acc	Adromischus rhombifolius (Haw.) Lem.	Adromischus hemisphaericus (L.) Lem.	Adromischus hemisphaericus	Adromischus hemisphaericus	Native	Plant	Anthophyta	Saxifragales	Crassulaceae	Adromischus	rhombifolius	(Haw.) Lem.
acc	Adromischus rhombifolius auct. [2]	Adromischus maculatus (Salm-Dyck) Lem.	Adromischus maculatus	Adromischus maculatus	Native	Plant	Anthophyta	Saxifragales	Crassulaceae	Adromischus	rhombifolius	auct.
acc	Adromischus rhombifolius Haw. [1]	Adromischus sphenophyllus C.A.Sm.	Adromischus sphenophyllus	Adromischus sphenophyllus	Native	Plant	Anthophyta	Saxifragales	Crassulaceae	Adromischus	rhombifolius	Haw.
acc	Adromischus subcompressus Poelln. [1]	Adromischus triflorus (L.f.) A.Berger	Adromischus triflorus	Adromischus triflorus	Native	Plant	Anthophyta	Saxifragales	Crassulaceae	Adromischus	subcompressus	Poelln.
acc	Cotyledon cacalioides L.f.	Tylecodon cacalioides (L.f.) Toelken	Tylecodon cacalioides	Tylecodon cacalioides	Native	Plant	Anthophyta	Saxifragales	Crassulaceae	Cotyledon	cacalioides	L.f.
acc	Cotyledon cacalioides auct. [1]	Tylecodon wallichii subsp. ecklonianus (Harv.) Toelken	Tylecodon wallichii ecklonianus	Tylecodon wallichii	Native	Plant	Anthophyta	Saxifragales	Crassulaceae	Cotyledon	cacalioides	auct.
acc	Cotyledon crassifolia Haw. [2]	Cotyledon orbiculata var. oblonga (Haw.) DC.	Cotyledon orbiculata oblonga	Cotyledon orbiculata	Native	Plant	Anthophyta	Saxifragales	Crassulaceae	Cotyledon	crassifolia	Haw.
acc	Cotyledon cuneata auct. [1]	Cotyledon papillaris L.f.	Cotyledon papillaris	Cotyledon papillaris	Native	Plant	Anthophyta	Saxifragales	Crassulaceae	Cotyledon	cuneata	auct.
acc	Cotyledon ladismithensis auct. [1]	Cotyledon tomentosa Harv. subsp. tomentosa	Cotyledon tomentosa tomentosa	Cotyledon tomentosa	Native	Plant	Anthophyta	Saxifragales	Crassulaceae	Cotyledon	ladismithensis	auct.
acc	Cotyledon mollis Schonland [2]	Cotyledon velutina Hook.f.	Cotyledon velutina	Cotyledon velutina	Native	Plant	Anthophyta	Saxifragales	Crassulaceae	Cotyledon	mollis	Schonland
acc	Cotyledon mollis Dinter [1]	Tylecodon paniculatus (L.f.) Toelken	Tylecodon paniculatus	Tylecodon paniculatus	Native	Plant	Anthophyta	Saxifragales	Crassulaceae	Cotyledon	mollis	Dinter
acc	Cotyledon nana Marloth [2]	Adromischus humilis (Marloth) Poelln.	Adromischus humilis	Adromischus humilis	Native	Plant	Anthophyta	Saxifragales	Crassulaceae	Cotyledon	nana	Marloth
acc	Cotyledon ovata Mill.	Crassula ovata (Mill.) Druce	Crassula ovata	Crassula ovata	Native	Plant	Anthophyta	Saxifragales	Crassulaceae	Cotyledon	ovata	Mill.
acc	Cotyledon pearsonii Schonland [1]	Tylecodon hallii (Toelken) Toelken	Tylecodon hallii	Tylecodon hallii	Native	Plant	Anthophyta	Saxifragales	Crassulaceae	Cotyledon	pearsonii	Schonland
acc	Cotyledon pearsonii Schonland [2]	Tylecodon pearsonii (Schonland) Toelken	Tylecodon pearsonii	Tylecodon pearsonii	Native	Plant	Anthophyta	Saxifragales	Crassulaceae	Cotyledon	pearsonii	Schonland
acc	Cotyledon purpurea auct. [1]	Tylecodon grandiflorus (Burm.f.) Toelken	Tylecodon grandiflorus	Tylecodon grandiflorus	Native	Plant	Anthophyta	Saxifragales	Crassulaceae	Cotyledon	purpurea	auct.
acc	Cotyledon racemosa Harv. [1]	Tylecodon racemosus (Harv.) Toelken	Tylecodon racemosus	Tylecodon racemosus	Native	Plant	Anthophyta	Saxifragales	Crassulaceae	Cotyledon	racemosa	Harv.
acc	Cotyledon ramosissima Salm-Dyck ex Haw.	Cotyledon woodii Schonland & Baker f.	Cotyledon woodii	Cotyledon woodii	Native	Plant	Anthophyta	Saxifragales	Crassulaceae	Cotyledon	ramosissima	Salm-Dyck ex Haw.
acc	Cotyledon rhombifolia auct. [2]	Adromischus inamoenus Toelken	Adromischus inamoenus	Adromischus inamoenus	Native	Plant	Anthophyta	Saxifragales	Crassulaceae	Cotyledon	rhombifolia	auct.
acc	Cotyledon teretifolia Thunb. [1]	Cotyledon campanulata Marloth	Cotyledon campanulata	Cotyledon campanulata	Native	Plant	Anthophyta	Saxifragales	Crassulaceae	Cotyledon	teretifolia	Thunb.
acc	Cotyledon trigyna auct. [2]	Adromischus umbraticola C.A.Sm. subsp. umbraticola	Adromischus umbraticola umbraticola	Adromischus umbraticola	Native	Plant	Anthophyta	Saxifragales	Crassulaceae	Cotyledon	trigyna	auct.
acc	Crassula acutifolia Lam.	Crassula tetragona subsp. acutifolia (Lam.) Toelken	Crassula tetragona acutifolia	Crassula tetragona	Native	Plant	Anthophyta	Saxifragales	Crassulaceae	Crassula	acutifolia	Lam.
acc	Crassula albicaulis Harv.	Crassula expansa Aiton subsp. expansa	Crassula expansa expansa	Crassula expansa	Native	Plant	Anthophyta	Saxifragales	Crassulaceae	Crassula	albicaulis	Harv.
inc	Crassula alpestris Thunb.		Crassula alpestris	Crassula alpestris	Native	Plant	Anthophyta	Saxifragales	Crassulaceae	Crassula	alpestris	Thunb.
acc	Crassula alpestris auct. [2]	Crassula dependens Bolus	Crassula dependens	Crassula dependens	Native	Plant	Anthophyta	Saxifragales	Crassulaceae	Crassula	alpestris	auct.
acc	Crassula alpestris auct. [1]	Crassula exilis Harv. subsp. exilis	Crassula exilis exilis	Crassula exilis	Native	Plant	Anthophyta	Saxifragales	Crassulaceae	Crassula	alpestris	auct.
acc	Crassula arborea Medik. [2]	Crassula arborescens (Mill.) Willd. subsp. arborescens	Crassula arborescens arborescens	Crassula arborescens	Native	Plant	Anthophyta	Saxifragales	Crassulaceae	Crassula	arborea	Medik.
acc	Crassula arborea L. [1]	Portulacaria afra Jacq.	Portulacaria afra	Portulacaria afra	Native	Plant	Anthophyta	Saxifragales	Crassulaceae	Crassula	arborea	L.
acc	Crassula argyrophylla var. ramosa auct. [1]	Crassula sericea Schonland var. sericea	Crassula sericea sericea	Crassula sericea	Native	Plant	Anthophyta	Saxifragales	Crassulaceae	Crassula	argyrophylla	Diels ex Schonland & Baker f.			ramosa	auct.
acc	Crassula argyrophylla var. ramosa Schonland	Crassula swaziensis Schonland	Crassula swaziensis	Crassula swaziensis	Native	Plant	Anthophyta	Saxifragales	Crassulaceae	Crassula	argyrophylla	Diels ex Schonland & Baker f.			ramosa	Schonland
acc	Crassula arta Schonland	Crassula deceptor Schonland & Baker f.	Crassula deceptor	Crassula deceptor	Native	Plant	Anthophyta	Saxifragales	Crassulaceae	Crassula	arta	Schonland
acc	Crassula arta auct. [1]	Crassula plegmatoides Friedrich	Crassula plegmatoides	Crassula plegmatoides	Native	Plant	Anthophyta	Saxifragales	Crassulaceae	Crassula	arta	auct.
acc	Crassula barklyi N.E.Br.		Crassula barklyi	Crassula barklyi	Native	Plant	Anthophyta	Saxifragales	Crassulaceae	Crassula	barklyi	N.E.Br.
acc	Crassula barklyi auct. [1]	Crassula columnaris subsp. prolifera Friedrich	Crassula columnaris prolifera	Crassula columnaris	Native	Plant	Anthophyta	Saxifragales	Crassulaceae	Crassula	barklyi	auct.
acc	Crassula biconvexa Haw. [2]	Crassula fascicularis Lam.	Crassula fascicularis	Crassula fascicularis	Native	Plant	Anthophyta	Saxifragales	Crassulaceae	Crassula	biconvexa	Haw.
acc	Crassula biconvexa (Eckl. & Zeyh.) Harv. [1]	Crassula pubescens Thunb. subsp. pubescens	Crassula pubescens pubescens	Crassula pubescens	Native	Plant	Anthophyta	Saxifragales	Crassulaceae	Crassula	biconvexa	(Eckl. & Zeyh.) Harv.
acc	Crassula biplanata Haw.		Crassula biplanata	Crassula biplanata	Native	Plant	Anthophyta	Saxifragales	Crassulaceae	Crassula	biplanata	Haw.
inc	Crassula brevifolia Harv.		Crassula brevifolia	Crassula brevifolia	Native	Plant	Anthophyta	Saxifragales	Crassulaceae	Crassula	brevifolia	Harv.
acc	Crassula brevifolia (Eckl. & Zeyh.) Schonland [1]	Crassula decumbens var. brachyphylla (Adamson) Toelken	Crassula decumbens brachyphylla	Crassula decumbens	Native	Plant	Anthophyta	Saxifragales	Crassulaceae	Crassula	brevifolia	(Eckl. & Zeyh.) Schonland
acc	Crassula brevifolia auct. [2]	Crassula rupestris subsp. commutata (Friedrich) Toelken	Crassula rupestris commutata	Crassula rupestris	Native	Plant	Anthophyta	Saxifragales	Crassulaceae	Crassula	brevifolia	auct.
acc	Crassula canescens auct. [1]	Crassula cotyledonis Thunb.	Crassula cotyledonis	Crassula cotyledonis	Native	Plant	Anthophyta	Saxifragales	Crassulaceae	Crassula	canescens	auct.
acc	Crassula canescens (Haw.) Schult.	Crassula nudicaulis L. var. nudicaulis	Crassula nudicaulis nudicaulis	Crassula nudicaulis	Native	Plant	Anthophyta	Saxifragales	Crassulaceae	Crassula	canescens	(Haw.) Schult.
acc	Crassula capillacea E.Mey. ex Drege [1]	Crassula filiformis (Eckl. & Zeyh.) D.Dietr.	Crassula filiformis	Crassula filiformis	Native	Plant	Anthophyta	Saxifragales	Crassulaceae	Crassula	capillacea	E.Mey. ex Drege
acc	Crassula capillacea E.Mey. ex Drege [2]	Crassula glomerata P.J.Bergius	Crassula glomerata	Crassula glomerata	Native	Plant	Anthophyta	Saxifragales	Crassulaceae	Crassula	capillacea	E.Mey. ex Drege
acc	Crassula capitata Lam. [1]	Crassula subulata L. var. subulata	Crassula subulata subulata	Crassula subulata	Native	Plant	Anthophyta	Saxifragales	Crassulaceae	Crassula	capitata	Lam.
acc	Crassula capitella auct. [1]	Crassula capitella subsp. meyeri (Harv.) Toelken	Crassula capitella meyeri	Crassula capitella	Native	Plant	Anthophyta	Saxifragales	Crassulaceae	Crassula	capitella	auct.
acc	Crassula centauroides auct. [1]	Crassula pellucida L. subsp. pellucida	Crassula pellucida pellucida	Crassula pellucida	Native	Plant	Anthophyta	Saxifragales	Crassulaceae	Crassula	centauroides	auct.
acc	Crassula centauroides L.	Crassula strigosa L.	Crassula strigosa	Crassula strigosa	Native	Plant	Anthophyta	Saxifragales	Crassulaceae	Crassula	centauroides	L.
inc	Crassula corallina Thunb.		Crassula corallina	Crassula corallina	Native	Plant	Anthophyta	Saxifragales	Crassulaceae	Crassula	corallina	Thunb.
acc	Crassula cordata Thunb.		Crassula cordata	Crassula cordata	Native	Plant	Anthophyta	Saxifragales	Crassulaceae	Crassula	cordata	Thunb.
acc	Crassula cordata auct. [1]	Crassula nemorosa (Eckl. & Zeyh.) Endl. ex Walp.	Crassula nemorosa	Crassula nemorosa	Native	Plant	Anthophyta	Saxifragales	Crassulaceae	Crassula	cordata	auct.
acc	Crassula cordata auct. [2]	Crassula spathulata Thunb.	Crassula spathulata	Crassula spathulata	Native	Plant	Anthophyta	Saxifragales	Crassulaceae	Crassula	cordata	auct.
acc	Crassula cymosa P.J.Bergius		Crassula cymosa	Crassula cymosa	Native	Plant	Anthophyta	Saxifragales	Crassulaceae	Crassula	cymosa	P.J.Bergius
acc	Crassula cymosa auct. [1]	Crassula flava L.	Crassula flava	Crassula flava	Native	Plant	Anthophyta	Saxifragales	Crassulaceae	Crassula	cymosa	auct.
acc	Crassula decumbens (Willd.) Harv. [1]	Crassula thunbergiana Schult. subsp. thunbergiana	Crassula thunbergiana thunbergiana	Crassula thunbergiana	Native	Plant	Anthophyta	Saxifragales	Crassulaceae	Crassula	decumbens	(Willd.) Harv.
acc	Crassula deltoidea auct. [3]	Crassula alstonii Marloth	Crassula alstonii	Crassula alstonii	Native	Plant	Anthophyta	Saxifragales	Crassulaceae	Crassula	deltoidea	auct.
acc	Crassula deltoidea Thunb.		Crassula deltoidea	Crassula deltoidea	Native	Plant	Anthophyta	Saxifragales	Crassulaceae	Crassula	deltoidea	Thunb.
acc	Crassula dichotoma L.		Crassula dichotoma	Crassula dichotoma	Native	Plant	Anthophyta	Saxifragales	Crassulaceae	Crassula	dichotoma	L.
acc	Crassula divaricata Eckl. & Zeyh.	Crassula muricata Thunb.	Crassula muricata	Crassula muricata	Native	Plant	Anthophyta	Saxifragales	Crassulaceae	Crassula	divaricata	Eckl. & Zeyh.
acc	Crassula divaricata auct. [1]	Crassula whiteheadii Harv.	Crassula whiteheadii	Crassula whiteheadii	Native	Plant	Anthophyta	Saxifragales	Crassulaceae	Crassula	divaricata	auct.
acc	Crassula exilis auct. [1]	Crassula setulosa var. rubra (N.E.Br.) G.D.Rowley	Crassula setulosa rubra	Crassula setulosa	Native	Plant	Anthophyta	Saxifragales	Crassulaceae	Crassula	exilis	auct.
acc	Crassula fruticulosa auct. [2]	Crassula sarcocaulis subsp. rupicola Toelken	Crassula sarcocaulis rupicola	Crassula sarcocaulis	Native	Plant	Anthophyta	Saxifragales	Crassulaceae	Crassula	fruticulosa	auct.
acc	Crassula furcata (Eckl. & Zeyh.) Endl. ex Walp.	Crassula ericoides Haw. subsp. ericoides	Crassula ericoides ericoides	Crassula ericoides	Native	Plant	Anthophyta	Saxifragales	Crassulaceae	Crassula	furcata	(Eckl. & Zeyh.) Endl. ex Walp.
acc	Crassula hispida (Haw.) D.Dietr.	Crassula mesembryanthoides subsp. hispida (Haw.) Toelken	Crassula mesembryanthoides hispida	Crassula mesembryanthoides	Native	Plant	Anthophyta	Saxifragales	Crassulaceae	Crassula	hispida	(Haw.) D.Dietr.
acc	Crassula mesembryanthoides Schonland & Baker f. [1]	Crassula elegans Schonland & Baker f. subsp. elegans	Crassula elegans elegans	Crassula elegans	Native	Plant	Anthophyta	Saxifragales	Crassulaceae	Crassula	mesembryanthoides	Schonland & Baker f.
acc	Crassula minima Thunb.	Crassula dentata Thunb.	Crassula dentata	Crassula dentata	Native	Plant	Anthophyta	Saxifragales	Crassulaceae	Crassula	minima	Thunb.
inc	Crassula multicava Lem.		Crassula multicava	Crassula multicava	Alien	Plant	Anthophyta	Saxifragales	Crassulaceae	Crassula	multicava	Lem.
inc	Crassula muscosa L.		Crassula muscosa	Crassula muscosa	Native	Plant	Anthophyta	Saxifragales	Crassulaceae	Crassula	muscosa	L.
acc	Crassula muscosa auct. [1]	Crassula lanceolata (Eckl. & Zeyh.) Endl. ex Walp. subsp. lanceolata	Crassula lanceolata	Crassula lanceolata	Native	Plant	Anthophyta	Saxifragales	Crassulaceae	Crassula	muscosa	auct.
acc	Crassula namaquensis var. lutea Schonland	Crassula namaquensis subsp. lutea (Schonland) Toelken	Crassula namaquensis lutea	Crassula namaquensis	Native	Plant	Anthophyta	Saxifragales	Crassulaceae	Crassula	namaquensis	Schonland & Baker f.			lutea	Schonland
acc	Crassula natans f. filiformis (Eckl. & Zeyh.) Schonland	Crassula natans var. minus (Eckl. & Zeyh.) G.D.Rowley	Crassula natans minus	Crassula natans	Native	Plant	Anthophyta	Saxifragales	Crassulaceae	Crassula	natans	Thunb.					filiformis	(Eckl. & Zeyh.) Schonland
acc	Crassula obliqua Haw. [1]	Crassula atropurpurea (Haw.) D.Dietr. var. atropurpurea	Crassula atropurpurea atropurpurea	Crassula atropurpurea	Native	Plant	Anthophyta	Saxifragales	Crassulaceae	Crassula	obliqua	Haw.
acc	Crassula obvallata auct. [1]	Crassula undulata Haw.	Crassula undulata	Crassula undulata	Native	Plant	Anthophyta	Saxifragales	Crassulaceae	Crassula	obvallata	auct.
acc	Crassula ovata E.Mey. ex Harv. & Sond. [1]	Crassula sarmentosa Harv. var. sarmentosa	Crassula sarmentosa sarmentosa	Crassula sarmentosa	Native	Plant	Anthophyta	Saxifragales	Crassulaceae	Crassula	ovata	E.Mey. ex Harv. & Sond.
acc	Crassula pallida Baker	Crassula perfoliata L. var. perfoliata	Crassula perfoliata perfoliata	Crassula perfoliata	Native	Plant	Anthophyta	Saxifragales	Crassulaceae	Crassula	pallida	Baker
acc	Crassula peploides Harv.		Crassula peploides	Crassula peploides	Native	Plant	Anthophyta	Saxifragales	Crassulaceae	Crassula	peploides	Harv.
inc	Crassula perforata Thunb.		Crassula perforata	Crassula perforata	Native	Plant	Anthophyta	Saxifragales	Crassulaceae	Crassula	perforata	Thunb.
acc	Crassula perforata auct.	Crassula obovata Haw. var. obovata	Crassula obovata obovata	Crassula obovata	Native	Plant	Anthophyta	Saxifragales	Crassulaceae	Crassula	perforata	auct.
acc	Crassula pruinosa L.		Crassula pruinosa	Crassula pruinosa	Native	Plant	Anthophyta	Saxifragales	Crassulaceae	Crassula	pruinosa	L.
acc	Crassula pruinosa auct. [1]	Crassula pustulata Toelken	Crassula pustulata	Crassula pustulata	Native	Plant	Anthophyta	Saxifragales	Crassulaceae	Crassula	pruinosa	auct.
acc	Crassula ramosa auct. [1]	Crassula macowaniana Schonland & Baker f.	Crassula macowaniana	Crassula macowaniana	Native	Plant	Anthophyta	Saxifragales	Crassulaceae	Crassula	ramosa	auct.
acc	Crassula rubescens Schonland & Baker f. [2]	Crassula natalensis Schonland	Crassula natalensis	Crassula natalensis	Native	Plant	Anthophyta	Saxifragales	Crassulaceae	Crassula	rubescens	Schonland & Baker f.
acc	Crassula saxifraga auct. [1]	Crassula capensis (L.) Baill. var. capensis	Crassula capensis capensis	Crassula capensis	Native	Plant	Anthophyta	Saxifragales	Crassulaceae	Crassula	saxifraga	auct.
acc	Crassula saxifraga Harv.		Crassula saxifraga	Crassula saxifraga	Native	Plant	Anthophyta	Saxifragales	Crassulaceae	Crassula	saxifraga	Harv.
acc	Crassula squamulosa auct. [2]	Crassula alba Forssk. var. alba	Crassula alba alba	Crassula alba	Native	Plant	Anthophyta	Saxifragales	Crassulaceae	Crassula	squamulosa	auct.
acc	Crassula squamulosa auct. [1]	Crassula scabra L.	Crassula scabra	Crassula scabra	Native	Plant	Anthophyta	Saxifragales	Crassulaceae	Crassula	squamulosa	auct.
acc	Crassula strigosa auct. [1]	Crassula lanuginosa Harv. var. lanuginosa	Crassula lanuginosa lanuginosa	Crassula lanuginosa	Native	Plant	Anthophyta	Saxifragales	Crassulaceae	Crassula	strigosa	auct.
acc	Crassula tenuis auct. [1]	Crassula oblanceolata Schonland & Baker f.	Crassula oblanceolata	Crassula oblanceolata	Native	Plant	Anthophyta	Saxifragales	Crassulaceae	Crassula	tenuis	auct.
acc	Crassula tenuis Wolley-Dod	Crassula umbellata Thunb.	Crassula umbellata	Crassula umbellata	Native	Plant	Anthophyta	Saxifragales	Crassulaceae	Crassula	tenuis	Wolley-Dod
inc	Crassula tomentosa Thunb.		Crassula tomentosa	Crassula tomentosa	Native	Plant	Anthophyta	Saxifragales	Crassulaceae	Crassula	tomentosa	Thunb.
acc	Crassula turrita auct. [1]	Crassula barbata Thunb. subsp. barbata	Crassula barbata barbata	Crassula barbata	Native	Plant	Anthophyta	Saxifragales	Crassulaceae	Crassula	turrita	auct.
acc	Crassula virgata Harv.	Crassula subaphylla var. virgata (Harv.) Toelken	Crassula subaphylla virgata	Crassula subaphylla	Native	Plant	Anthophyta	Saxifragales	Crassulaceae	Crassula	virgata	Harv.
acc	Kalanchoe hirta Harv.	Kalanchoe crenata (Andrews) Haw.	Kalanchoe crenata	Kalanchoe crenata	Native	Plant	Anthophyta	Saxifragales	Crassulaceae	Kalanchoe	hirta	Harv.
acc	Kalanchoe hirta auct. [1]	Kalanchoe lanceolata (Forssk.) Pers.	Kalanchoe lanceolata	Kalanchoe lanceolata	Native	Plant	Anthophyta	Saxifragales	Crassulaceae	Kalanchoe	hirta	auct.
acc	Cucumis melo var. agrestis Naudin	Cucumis melo subsp. agrestis (Naudin) Pangalo	Cucumis melo agrestis	Cucumis melo	Native	Plant	Anthophyta	Cucurbitales	Cucurbitaceae	Cucumis	melo	L.			agrestis	Naudin
acc	Carex capensis Thunb.		Carex capensis	Carex capensis	Native	Plant	Anthophyta	Poales	Cyperaceae	Carex	capensis	Thunb.
acc	Carex sylvatica C.Archer [1]	Carex rainbowii Luceno, Jim.Mejias, M.Escudero & Martin-Bravo	Carex rainbowii	Carex rainbowii	Native	Plant	Anthophyta	Poales	Cyperaceae	Carex	sylvatica	C.Archer
acc	Carex sylvatica Huds.		Carex sylvatica	Carex sylvatica	Native	Plant	Anthophyta	Poales	Cyperaceae	Carex	sylvatica	Huds.
inc	Cladium mariscus (L.) Pohl		Cladium mariscus	Cladium mariscus	Native	Plant	Anthophyta	Poales	Cyperaceae	Cladium	mariscus	(L.) Pohl
acc	Courtoisia assimilis (Steud.) Maquet [1]	Cyperus assimilis Steud.	Cyperus assimilis	Cyperus assimilis	Native	Plant	Anthophyta	Poales	Cyperaceae	Courtoisia	assimilis	(Steud.) Maquet
acc	Cyperus alopecuroides Rottb.		Cyperus alopecuroides	Cyperus alopecuroides	Native	Plant	Anthophyta	Poales	Cyperaceae	Cyperus	alopecuroides	Rottb.
acc	Cyperus alopecuroides auct. [1]	Cyperus thunbergii Vahl	Cyperus thunbergii	Cyperus thunbergii	Native	Plant	Anthophyta	Poales	Cyperaceae	Cyperus	alopecuroides	auct.
acc	Cyperus fenzelianus Steud. [1]	Cyperus longus var. tenuiflorus (Rottb.) Boeckeler	Cyperus longus tenuiflorus	Cyperus longus	Native	Plant	Anthophyta	Poales	Cyperaceae	Cyperus	fenzelianus	Steud.
acc	Cyperus fenzelianus K.Schum. [2]	Cyperus rotundus subsp. tuberosus (Rottb.) Kuk.	Cyperus rotundus tuberosus	Cyperus rotundus	Native	Plant	Anthophyta	Poales	Cyperaceae	Cyperus	fenzelianus	K.Schum.
acc	Cyperus uncinatus auct. [1]	Cyperus cuspidatus Kunth	Cyperus cuspidatus	Cyperus cuspidatus	Native	Plant	Anthophyta	Poales	Cyperaceae	Cyperus	uncinatus	auct.
acc	Elynanthus auritus Nees	Schoenus auritus (Nees) T.L.Elliott & Muasya	Schoenus auritus	Schoenus auritus	Native	Plant	Anthophyta	Poales	Cyperaceae	Elynanthus	auritus	Nees
acc	Elynanthus compar (L.) T.Lestib. ex Nees	Schoenus compar L.	Schoenus compar	Schoenus compar	Native	Plant	Anthophyta	Poales	Cyperaceae	Elynanthus	compar	(L.) T.Lestib. ex Nees
acc	Elynanthus microstachyus Boeckeler [2]	Schoenus crassus (Levyns) T.L.Elliott & Muasya	Schoenus crassus	Schoenus crassus	Native	Plant	Anthophyta	Poales	Cyperaceae	Elynanthus	microstachyus	Boeckeler
acc	Elynanthus microstachyus Boeckeler [1]	Schoenus cuspidatus Rottb.	Schoenus cuspidatus	Schoenus cuspidatus	Native	Plant	Anthophyta	Poales	Cyperaceae	Elynanthus	microstachyus	Boeckeler
acc	Ficinia angustifolia (Schrad.) Levyns		Ficinia angustifolia	Ficinia angustifolia	Native	Plant	Anthophyta	Poales	Cyperaceae	Ficinia	angustifolia	(Schrad.) Levyns
acc	Ficinia angustifolia C.B.Clarke [1]	Ficinia polystachya Levyns	Ficinia polystachya	Ficinia polystachya	Native	Plant	Anthophyta	Poales	Cyperaceae	Ficinia	angustifolia	C.B.Clarke
acc	Ficinia bergiana auct. [1]	Ficinia crinita (Poir.) B.L.Burtt	Ficinia crinita	Ficinia crinita	Native	Plant	Anthophyta	Poales	Cyperaceae	Ficinia	bergiana	auct.
acc	Ficinia bergiana Kunth	Ficinia tristachya (Rottb.) Nees	Ficinia tristachya	Ficinia tristachya	Native	Plant	Anthophyta	Poales	Cyperaceae	Ficinia	bergiana	Kunth
acc	Ficinia capillaris (Nees) Levyns	Ficinia filiformis (Lam.) Schrad.	Ficinia filiformis	Ficinia filiformis	Native	Plant	Anthophyta	Poales	Cyperaceae	Ficinia	capillaris	(Nees) Levyns
acc	Fimbristylis obtusifolia (Lam.) Kunth [2]	Fimbristylis cymosa R.Br.	Fimbristylis cymosa	Fimbristylis cymosa	Native	Plant	Anthophyta	Poales	Cyperaceae	Fimbristylis	obtusifolia	(Lam.) Kunth
acc	Fimbristylis obtusifolia (Lam.) Kunth [1]	Fimbristylis dichotoma (L.) Vahl subsp. dichotoma	Fimbristylis dichotoma dichotoma	Fimbristylis dichotoma	Native	Plant	Anthophyta	Poales	Cyperaceae	Fimbristylis	obtusifolia	(Lam.) Kunth
acc	Fuirena ciliaris (L.) Roxb. f. ciliaris		Fuirena ciliaris ciliaris	Fuirena ciliaris	Native	Plant	Anthophyta	Poales	Cyperaceae	Fuirena	ciliaris	(L.) Roxb.					ciliaris
acc	Fuirena leptostachya f. nudiflora Lye		Fuirena leptostachya nudiflora	Fuirena leptostachya	Native	Plant	Anthophyta	Poales	Cyperaceae	Fuirena	leptostachya	Oliv.					nudiflora	Lye
acc	Isolepis antarctica (L.) Roem. & Schult.		Isolepis antarctica	Isolepis antarctica	Native	Plant	Anthophyta	Poales	Cyperaceae	Isolepis	antarctica	(L.) Roem. & Schult.
acc	Isolepis antarctica Nees [1]	Isolepis diabolica (Steud.) Schrad.	Isolepis diabolica	Isolepis diabolica	Native	Plant	Anthophyta	Poales	Cyperaceae	Isolepis	antarctica	Nees
acc	Isolepis chlorostachya Nees	Isolepis cernua (Vahl) Roem. & Schult. var. cernua	Isolepis cernua cernua	Isolepis cernua	Native	Plant	Anthophyta	Poales	Cyperaceae	Isolepis	chlorostachya	Nees
acc	Isolepis chlorostachya (Levyns) Sojak [1]	Isolepis sepulcralis Steud.	Isolepis sepulcralis	Isolepis sepulcralis	Native	Plant	Anthophyta	Poales	Cyperaceae	Isolepis	chlorostachya	(Levyns) Sojak
acc	Isolepis hystrix (Thunb.) Nees		Isolepis hystrix	Isolepis hystrix	Native	Plant	Anthophyta	Poales	Cyperaceae	Isolepis	hystrix	(Thunb.) Nees
acc	Isolepis hystrix Schrad. [1]	Isolepis natans (Thunb.) A.Dietr.	Isolepis natans	Isolepis natans	Native	Plant	Anthophyta	Poales	Cyperaceae	Isolepis	hystrix	Schrad.
acc	Isolepis setacea Nees [1]	Isolepis marginata (Thunb.) A.Dietr.	Isolepis marginata	Isolepis marginata	Native	Plant	Anthophyta	Poales	Cyperaceae	Isolepis	setacea	Nees
acc	Isolepis setacea (L.) R.Br.		Isolepis setacea	Isolepis setacea	Native	Plant	Anthophyta	Poales	Cyperaceae	Isolepis	setacea	(L.) R.Br.
acc	Mariscus umbellatus auct. [1]	Cyperus cyperoides subsp. flavus Lye	Cyperus cyperoides flavus	Cyperus cyperoides	Native	Plant	Anthophyta	Poales	Cyperaceae	Mariscus	umbellatus	auct.
acc	Rhynchospora glauca auct. [1]	Rhynchospora brownii Roem. & Schult.	Rhynchospora brownii	Rhynchospora brownii	Native	Plant	Anthophyta	Poales	Cyperaceae	Rhynchospora	glauca	auct.
inc	Schoenoplectus confusus (N.E.Br.) Lye		Schoenoplectus confusus	Schoenoplectus confusus	Native	Plant	Anthophyta	Poales	Cyperaceae	Schoenoplectus	confusus	(N.E.Br.) Lye
acc	Schoenoplectus confusus (N.E.Br.) Lye	Schoenoplectus muricinux (C.B.Clarke) J.Raynal	Schoenoplectus muricinux	Schoenoplectus muricinux	Native	Plant	Anthophyta	Poales	Cyperaceae	Schoenoplectus	confusus	(N.E.Br.) Lye
acc	Schoenoxiphium buchananii C.B.Clarke ex C.B.Clarke	Carex kukkoneniana Luceno & Martin-Bravo	Carex kukkoneniana	Carex kukkoneniana	Native	Plant	Anthophyta	Poales	Cyperaceae	Schoenoxiphium	buchananii	C.B.Clarke ex C.B.Clarke
acc	Schoenoxiphium buchananii auct. [1]	Carex ludwigii (Hochst.) Luceno & Martin-Bravo	Carex ludwigii	Carex ludwigii	Native	Plant	Anthophyta	Poales	Cyperaceae	Schoenoxiphium	buchananii	auct.
acc	Schoenoxiphium burkei C.B.Clarke	Carex burkei (C.B.Clarke) Luceno & Martin-Bravo	Carex burkei	Carex burkei	Native	Plant	Anthophyta	Poales	Cyperaceae	Schoenoxiphium	burkei	C.B.Clarke
acc	Schoenus flexuosus Thunb.	Tetraria flexuosa (Thunb.) C.B.Clarke	Tetraria flexuosa	Tetraria flexuosa	Native	Plant	Anthophyta	Poales	Cyperaceae	Schoenus	flexuosus	Thunb.
acc	Schoenus thermalis Willd. [1]	Tetraria bromoides (Lam.) H.Pfeiff.	Tetraria bromoides	Tetraria bromoides	Native	Plant	Anthophyta	Poales	Cyperaceae	Schoenus	thermalis	Willd.
acc	Schoenus thermalis L.	Tetraria thermalis (L.) C.B.Clarke	Tetraria thermalis	Tetraria thermalis	Native	Plant	Anthophyta	Poales	Cyperaceae	Schoenus	thermalis	L.
acc	Tetraria thuarii auct. [1]	Cyathocoma ecklonii Nees	Cyathocoma ecklonii	Cyathocoma ecklonii	Native	Plant	Anthophyta	Poales	Cyperaceae	Tetraria	thuarii	auct.
acc	Cystopteris fragilis var. canariensis (Willd. ex C.Presl) Milde	Cystopteris fragilis (L.) Bernh. subsp. fragilis	Cystopteris fragilis fragilis	Cystopteris fragilis	Native	Plant	Pteridophyta	Polypodiales	Cystopteridaceae	Cystopteris	fragilis	(L.) Bernh.			canariensis	(Willd. ex C.Presl) Milde
acc	Hypolepis punctata auct. [1]	Hypolepis villoso-viscida (Thouars) Tardieu	Hypolepis villoso-viscida	Hypolepis villoso-viscida	Native	Plant	Pteridophyta	Polypodiales	Dennstaedtiaceae	Hypolepis	punctata	auct.
acc	Testudinaria montana Burch. [1]	Dioscorea elephantipes (L'Her.) Engl.	Dioscorea elephantipes	Dioscorea elephantipes	Native	Plant	Anthophyta	Dioscoreales	Dioscoreaceae	Testudinaria	montana	Burch.
acc	Testudinaria montana Eckl. & Zeyh. [2]	Dioscorea sylvatica Eckl. var. sylvatica	Dioscorea sylvatica sylvatica	Dioscorea sylvatica	Native	Plant	Anthophyta	Dioscoreales	Dioscoreaceae	Testudinaria	montana	Eckl. & Zeyh.
acc	Drosera acaulis Thunb. [2]	Drosera acaulis L.f.	Drosera acaulis	Drosera acaulis	Native	Plant	Anthophyta	Caryophyllales	Droseraceae	Drosera	acaulis	Thunb.
acc	Drosera acaulis auct. [1]	Drosera pauciflora Banks ex DC.	Drosera pauciflora	Drosera pauciflora	Native	Plant	Anthophyta	Caryophyllales	Droseraceae	Drosera	acaulis	auct.
acc	Drosera cuneifolia L.f.		Drosera cuneifolia	Drosera cuneifolia	Native	Plant	Anthophyta	Caryophyllales	Droseraceae	Drosera	cuneifolia	L.f.
acc	Drosera ramentacea auct. [1]	Drosera glabripes (Harv.) Stein	Drosera glabripes	Drosera glabripes	Native	Plant	Anthophyta	Caryophyllales	Droseraceae	Drosera	ramentacea	auct.
acc	Drosera ramentacea auct. [2]	Drosera madagascariensis DC.	Drosera madagascariensis	Drosera madagascariensis	Native	Plant	Anthophyta	Caryophyllales	Droseraceae	Drosera	ramentacea	auct.
acc	Drosera ramentacea Burch. ex DC.		Drosera ramentacea	Drosera ramentacea	Native	Plant	Anthophyta	Caryophyllales	Droseraceae	Drosera	ramentacea	Burch. ex DC.
acc	Cyrtomium caryotideum var. micropterum auct. [1]	Cyrtomium luctuosum J.P.Roux	Cyrtomium luctuosum	Cyrtomium luctuosum	Native	Plant	Pteridophyta	Polypodiales	Dryopteridaceae	Cyrtomium	caryotideum	(L.f.) C.Presl			micropterum	auct.
acc	Cyrtomium caryotideum var. micropterum (Kunze) C.Chr.	Cyrtomium micropterum (Kunze) Ching	Cyrtomium micropterum	Cyrtomium micropterum	Native	Plant	Pteridophyta	Polypodiales	Dryopteridaceae	Cyrtomium	caryotideum	(Wall. ex Hook. & Grev.) C.Presl			micropterum	(Kunze) C.Chr.
acc	Cyrtomium falcatum (L.f.) C.Presl		Cyrtomium falcatum	Cyrtomium falcatum	Alien	Plant	Pteridophyta	Polypodiales	Dryopteridaceae	Cyrtomium	falcatum	(L.f.) C.Presl
acc	Cyrtomium falcatum auct. [3]	Cyrtomium pseudocaryotideum J.P.Roux	Cyrtomium pseudocaryotideum	Cyrtomium pseudocaryotideum	Native	Plant	Pteridophyta	Polypodiales	Dryopteridaceae	Cyrtomium	falcatum	auct.
acc	Dryopteris inaequalis (Schltdl.) Kuntze		Dryopteris inaequalis	Dryopteris inaequalis	Native	Plant	Pteridophyta	Polypodiales	Dryopteridaceae	Dryopteris	inaequalis	(Schltdl.) Kuntze
acc	Dryopteris inaequalis auct. [1]	Dryopteris pentheri (Krasser) C.Chr.	Dryopteris pentheri	Dryopteris pentheri	Native	Plant	Pteridophyta	Polypodiales	Dryopteridaceae	Dryopteris	inaequalis	auct.
acc	Nephrodium molle auct. [1]	Christella dentata (Forssk.) Brownsey & Jermy	Christella dentata	Christella dentata	Native	Plant	Pteridophyta	Polypodiales	Dryopteridaceae	Nephrodium	molle	auct.
acc	Polystichum pungens auct. [1]	Polystichum monticola N.C.Anthony & Schelpe	Polystichum monticola	Polystichum monticola	Native	Plant	Pteridophyta	Polypodiales	Dryopteridaceae	Polystichum	pungens	auct.
acc	Polystichum pungens (Kaulf.) C.Presl		Polystichum pungens	Polystichum pungens	Native	Plant	Pteridophyta	Polypodiales	Dryopteridaceae	Polystichum	pungens	(Kaulf.) C.Presl
acc	Euclea crispa (Thunb.) Gurke var. crispa	Euclea crispa (Thunb.) Gurke subsp. crispa	Euclea crispa crispa	Euclea crispa	Native	Plant	Anthophyta	Ericales	Ebenaceae	Euclea	crispa	(Thunb.) Gurke			crispa
acc	Blaeria purpurea L.f. [1]	Erica equisetifolia Salisb.	Erica equisetifolia	Erica equisetifolia	Native	Plant	Anthophyta	Ericales	Ericaceae	Blaeria	purpurea	L.f.
acc	Blaeria purpurea P.J.Bergius	Erica glabella Thunb. subsp. glabella	Erica glabella glabella	Erica glabella	Native	Plant	Anthophyta	Ericales	Ericaceae	Blaeria	purpurea	P.J.Bergius
acc	Blaeria pusilla Klotzsch [1]	Erica klotzschii (Alm & T.C.E.Fr.) E.G.H.Oliv.	Erica klotzschii	Erica klotzschii	Native	Plant	Anthophyta	Ericales	Ericaceae	Blaeria	pusilla	Klotzsch
acc	Blaeria pusilla J.C.Wendl. [2]	Erica muscosa (Aiton) E.G.H.Oliv.	Erica muscosa	Erica muscosa	Native	Plant	Anthophyta	Ericales	Ericaceae	Blaeria	pusilla	J.C.Wendl.
inc	Erica abietina L.		Erica abietina	Erica abietina	Native	Plant	Anthophyta	Ericales	Ericaceae	Erica	abietina	L.
acc	Erica abietina auct. [1]	Erica patersonia Andrews	Erica patersonia	Erica patersonia	Native	Plant	Anthophyta	Ericales	Ericaceae	Erica	abietina	auct.
inc	Erica albens L.		Erica albens	Erica albens	Native	Plant	Anthophyta	Ericales	Ericaceae	Erica	albens	L.
acc	Erica barbata Andrews [2]	Erica pannosa Salisb.	Erica pannosa	Erica pannosa	Native	Plant	Anthophyta	Ericales	Ericaceae	Erica	barbata	Andrews
acc	Erica bicolor Thunb.		Erica bicolor	Erica bicolor	Native	Plant	Anthophyta	Ericales	Ericaceae	Erica	bicolor	Thunb.
acc	Erica bicolor Andrews [1]	Erica unicolor subsp. mutica E.G.H.Oliv. & I.M.Oliv.	Erica unicolor mutica	Erica unicolor	Native	Plant	Anthophyta	Ericales	Ericaceae	Erica	bicolor	Andrews
inc	Erica coccinea L.		Erica coccinea	Erica coccinea	Native	Plant	Anthophyta	Ericales	Ericaceae	Erica	coccinea	L.
acc	Erica coccinea var. echiiflora (Andrews) Benth.	Erica viscaria subsp. gallorum (L.Bolus) E.G.H.Oliv. & I.M.Oliv.	Erica viscaria gallorum	Erica viscaria	Native	Plant	Anthophyta	Ericales	Ericaceae	Erica	coccinea	P.J.Bergius			echiiflora	(Andrews) Benth.
acc	Erica curviflora auct. [1]	Erica bibax Salisb.	Erica bibax	Erica bibax	Native	Plant	Anthophyta	Ericales	Ericaceae	Erica	curviflora	auct.
acc	Erica curviflora L.		Erica curviflora	Erica curviflora	Native	Plant	Anthophyta	Ericales	Ericaceae	Erica	curviflora	L.
acc	Erica filipendula Benth. var. filipendula	Erica filipendula Benth. subsp. filipendula	Erica filipendula filipendula	Erica filipendula	Native	Plant	Anthophyta	Ericales	Ericaceae	Erica	filipendula	Benth.			filipendula
acc	Erica filipendula var. minor Bolus [1]	Erica globulifera Dulfer	Erica globulifera	Erica globulifera	Native	Plant	Anthophyta	Ericales	Ericaceae	Erica	filipendula	Benth.			minor	Bolus
acc	Erica foliacea Andrews var. foliacea	Erica foliacea Andrews subsp. foliacea	Erica foliacea foliacea	Erica foliacea	Native	Plant	Anthophyta	Ericales	Ericaceae	Erica	foliacea	Andrews			foliacea
acc	Erica glandulosa var. bondiae (Compton) Dulfer	Erica glandulosa subsp. bondiae (Compton) E.G.H.Oliv. & I.M.Oliv.	Erica glandulosa bondiae	Erica glandulosa	Native	Plant	Anthophyta	Ericales	Ericaceae	Erica	glandulosa	Thunb.			bondiae	(Compton) Dulfer
inc	Erica glutinosa P.J.Bergius		Erica glutinosa	Erica glutinosa	Native	Plant	Anthophyta	Ericales	Ericaceae	Erica	glutinosa	P.J.Bergius
acc	Erica hirsuta Klotzsch ex Benth. [1]	Erica aneimena Dulfer	Erica aneimena	Erica aneimena	Native	Plant	Anthophyta	Ericales	Ericaceae	Erica	hirsuta	Klotzsch ex Benth.
acc	Erica hirsuta Thunb. [2]	Erica eriocephala Lam.	Erica eriocephala	Erica eriocephala	Native	Plant	Anthophyta	Ericales	Ericaceae	Erica	hirsuta	Thunb.
acc	Erica hirta Andrews [1]	Erica discolor Andrews	Erica discolor	Erica discolor	Alien	Plant	Anthophyta	Ericales	Ericaceae	Erica	hirta	Andrews
acc	Erica hirta Thunb.		Erica hirta	Erica hirta	Native	Plant	Anthophyta	Ericales	Ericaceae	Erica	hirta	Thunb.
acc	Erica paniculata L.		Erica paniculata	Erica paniculata	Native	Plant	Anthophyta	Ericales	Ericaceae	Erica	paniculata	L.
acc	Erica paniculata Thunb. [1]	Erica quadrifida (Benth.) E.G.H.Oliv.	Erica quadrifida	Erica quadrifida	Native	Plant	Anthophyta	Ericales	Ericaceae	Erica	paniculata	Thunb.
acc	Erica pectinata Klotzsch [1]	Erica cristata Dulfer	Erica cristata	Erica cristata	Native	Plant	Anthophyta	Ericales	Ericaceae	Erica	pectinata	Klotzsch
acc	Erica pectinata Bartl. [2]	Erica totta Thunb.	Erica totta	Erica totta	Native	Plant	Anthophyta	Ericales	Ericaceae	Erica	pectinata	Bartl.
acc	Erica penicillata Benth. [1]	Erica plukenetii subsp. breviflora (Dulfer) E.G.H.Oliv. & I.M.Oliv.	Erica plukenetii breviflora	Erica plukenetii	Native	Plant	Anthophyta	Ericales	Ericaceae	Erica	penicillata	Benth.
acc	Erica perspicua var. latifolia Benth.	Erica perspicua subsp. latifolia (Benth.) E.G.H.Oliv. & I.M.Oliv.	Erica perspicua latifolia	Erica perspicua	Native	Plant	Anthophyta	Ericales	Ericaceae	Erica	perspicua	J.C.Wendl.			latifolia	Benth.
acc	Erica pinea Thunb.		Erica pinea	Erica pinea	Native	Plant	Anthophyta	Ericales	Ericaceae	Erica	pinea	Thunb.
acc	Erica scariosa P.J.Bergius [1]	Erica spumosa L.	Erica spumosa	Erica spumosa	Native	Plant	Anthophyta	Ericales	Ericaceae	Erica	scariosa	P.J.Bergius
acc	Erica splendens J.C.Wendl. [2]	Erica conspicua Aiton	Erica conspicua	Erica conspicua	Native	Plant	Anthophyta	Ericales	Ericaceae	Erica	splendens	J.C.Wendl.
acc	Erica splendens Andrews [1]	Erica tumida Ker Gawl. var. tumida	Erica tumida tumida	Erica tumida	Native	Plant	Anthophyta	Ericales	Ericaceae	Erica	splendens	Andrews
acc	Erica thodei Gilg [1]	Erica natalensis Dulfer	Erica natalensis	Erica natalensis	Native	Plant	Anthophyta	Ericales	Ericaceae	Erica	thodei	Gilg
acc	Erica thodei Guthrie & Bolus		Erica thodei	Erica thodei	Native	Plant	Anthophyta	Ericales	Ericaceae	Erica	thodei	Guthrie & Bolus
acc	Erica transparens Lodd. [1]	Erica diaphana Spreng.	Erica diaphana	Erica diaphana	Native	Plant	Anthophyta	Ericales	Ericaceae	Erica	transparens	Lodd.
acc	Erica transparens P.J.Bergius		Erica transparens	Erica transparens	Native	Plant	Anthophyta	Ericales	Ericaceae	Erica	transparens	P.J.Bergius
acc	Salaxis hexandra Klotzsch [1]	Erica axillaris Thunb.	Erica axillaris	Erica axillaris	Native	Plant	Anthophyta	Ericales	Ericaceae	Salaxis	hexandra	Klotzsch
acc	Salaxis hexandra Klotzsch [2]	Erica subcapitata (N.E.Br.) E.G.H.Oliv.	Erica subcapitata	Erica subcapitata	Native	Plant	Anthophyta	Ericales	Ericaceae	Salaxis	hexandra	Klotzsch
acc	Thoracosperma paniculatum auct. [1]	Erica thamnoides E.G.H.Oliv.	Erica thamnoides	Erica thamnoides	Native	Plant	Anthophyta	Ericales	Ericaceae	Thoracosperma	paniculatum	auct.
acc	Chamaesyce hypericifolia (L.) Millsp.	Euphorbia hypericifolia L.	Euphorbia hypericifolia	Euphorbia hypericifolia	Native	Plant	Anthophyta	Malpighiales	Euphorbiaceae	Chamaesyce	hypericifolia	(L.) Millsp.
acc	Chamaesyce hypericifolia auct. [1]	Euphorbia indica Lam.	Euphorbia indica	Euphorbia indica	Alien	Plant	Anthophyta	Malpighiales	Euphorbiaceae	Chamaesyce	hypericifolia	auct.
acc	Euphorbia angularis auct. [1]	Euphorbia cooperi N.E.Br. ex A.Berger var. cooperi	Euphorbia cooperi cooperi	Euphorbia cooperi	Native	Plant	Anthophyta	Malpighiales	Euphorbiaceae	Euphorbia	angularis	auct.
acc	Euphorbia cooperi auct. [1]	Euphorbia ingens E.Mey. ex Boiss.	Euphorbia ingens	Euphorbia ingens	Native	Plant	Anthophyta	Malpighiales	Euphorbiaceae	Euphorbia	cooperi	auct.
acc	Euphorbia enopla Boiss.	Euphorbia heptagona L.	Euphorbia heptagona	Euphorbia heptagona	Native	Plant	Anthophyta	Malpighiales	Euphorbiaceae	Euphorbia	enopla	Boiss.
acc	Euphorbia ephedroides var. imminuta L.C.Leach & G.Will.	Euphorbia ephedroides subsp. imminuta (L.C.Leach & G.Will.) Bruyns	Euphorbia ephedroides imminuta	Euphorbia ephedroides	Native	Plant	Anthophyta	Malpighiales	Euphorbiaceae	Euphorbia	ephedroides	E.Mey. ex Boiss.			imminuta	L.C.Leach & G.Will.
acc	Euphorbia evansii Pax	Euphorbia grandidens Haw.	Euphorbia grandidens	Euphorbia grandidens	Native	Plant	Anthophyta	Malpighiales	Euphorbiaceae	Euphorbia	evansii	Pax
acc	Euphorbia evansii auct. [1]	Euphorbia triangularis Desf. ex A.Berger	Euphorbia triangularis	Euphorbia triangularis	Native	Plant	Anthophyta	Malpighiales	Euphorbiaceae	Euphorbia	evansii	auct.
acc	Euphorbia fasciculata Thunb.		Euphorbia fasciculata	Euphorbia fasciculata	Native	Plant	Anthophyta	Malpighiales	Euphorbiaceae	Euphorbia	fasciculata	Thunb.
acc	Euphorbia fasciculata auct. [1]	Euphorbia schoenlandii Pax	Euphorbia schoenlandii	Euphorbia schoenlandii	Native	Plant	Anthophyta	Malpighiales	Euphorbiaceae	Euphorbia	fasciculata	auct.
acc	Euphorbia fimbriata Scop.	Euphorbia mammillaris L.	Euphorbia mammillaris	Euphorbia mammillaris	Native	Plant	Anthophyta	Malpighiales	Euphorbiaceae	Euphorbia	fimbriata	Scop.
acc	Euphorbia fimbriata auct. [1]	Euphorbia nesemannii R.A.Dyer	Euphorbia nesemannii	Euphorbia nesemannii	Native	Plant	Anthophyta	Malpighiales	Euphorbiaceae	Euphorbia	fimbriata	auct.
acc	Euphorbia grandicornis Blanc		Euphorbia grandicornis	Euphorbia grandicornis	Native	Plant	Anthophyta	Malpighiales	Euphorbiaceae	Euphorbia	grandicornis	Blanc
acc	Euphorbia heptagona A.Berger [1]	Euphorbia pentagona Haw.	Euphorbia pentagona	Euphorbia pentagona	Native	Plant	Anthophyta	Malpighiales	Euphorbiaceae	Euphorbia	heptagona	A.Berger
acc	Euphorbia marlothii auct. [1]	Euphorbia caput-medusae L.	Euphorbia caput-medusae	Euphorbia caput-medusae	Native	Plant	Anthophyta	Malpighiales	Euphorbiaceae	Euphorbia	marlothii	auct.
acc	Euphorbia marlothii Pax	Euphorbia monteiroi Hook.f.	Euphorbia monteiroi	Euphorbia monteiroi	Native	Plant	Anthophyta	Malpighiales	Euphorbiaceae	Euphorbia	marlothii	Pax
acc	Euphorbia mauritanica var. namaquensis auct. [1]	Euphorbia mauritanica L.	Euphorbia mauritanica	Euphorbia mauritanica	Native	Plant	Anthophyta	Malpighiales	Euphorbiaceae	Euphorbia	mauritanica	L.			namaquensis	auct.
acc	Euphorbia mundii auct. [1]	Euphorbia rhombifolia Boiss.	Euphorbia rhombifolia	Euphorbia rhombifolia	Native	Plant	Anthophyta	Malpighiales	Euphorbiaceae	Euphorbia	mundii	auct.
acc	Euphorbia natalensis Bernh. ex Krauss		Euphorbia natalensis	Euphorbia natalensis	Native	Plant	Anthophyta	Malpighiales	Euphorbiaceae	Euphorbia	natalensis	Bernh. ex Krauss
acc	Euphorbia procumbens auct. [2]	Euphorbia flanaganii N.E.Br.	Euphorbia flanaganii	Euphorbia flanaganii	Native	Plant	Anthophyta	Malpighiales	Euphorbiaceae	Euphorbia	procumbens	auct.
acc	Euphorbia procumbens Mill.		Euphorbia procumbens	Euphorbia procumbens	Native	Plant	Anthophyta	Malpighiales	Euphorbiaceae	Euphorbia	procumbens	Mill.
acc	Euphorbia procumbens Meerb. [1]	Euphorbia stellata Willd.	Euphorbia stellata	Euphorbia stellata	Native	Plant	Anthophyta	Malpighiales	Euphorbiaceae	Euphorbia	procumbens	Meerb.
acc	Euphorbia radiata E.Mey. ex Boiss. [2]	Euphorbia restituta N.E.Br.	Euphorbia restituta	Euphorbia restituta	Native	Plant	Anthophyta	Malpighiales	Euphorbiaceae	Euphorbia	radiata	E.Mey. ex Boiss.
acc	Euphorbia rhipsaloides Lem.	Euphorbia tirucalli L.	Euphorbia tirucalli	Euphorbia tirucalli	Native	Plant	Anthophyta	Malpighiales	Euphorbiaceae	Euphorbia	rhipsaloides	Lem.
acc	Acacia brevispica var. dregeana (Benth.) J.H.Ross & Gordon-Gray	Senegalia brevispica subsp. dregeana (Benth.) Kyal. & Boatwr.	Senegalia brevispica dregeana	Senegalia brevispica	Native	Plant	Anthophyta	Fabales	Fabaceae	Acacia	brevispica	Harms			dregeana	(Benth.) J.H.Ross & Gordon-Gray
acc	Acacia hirtella Willd. [1]	Vachellia karroo (Hayne) Banfi & Galasso	Vachellia karroo	Vachellia karroo	Native	Plant	Anthophyta	Fabales	Fabaceae	Acacia	hirtella	Willd.
acc	Acacia nilotica var. kraussiana (Benth.) A.F.Hill	Vachellia nilotica subsp. kraussiana (Benth.) Kyal. & Boatwr.	Vachellia nilotica kraussiana	Vachellia nilotica	Native	Plant	Anthophyta	Fabales	Fabaceae	Acacia	nilotica	(L.) Willd. ex Delile			kraussiana	(Benth.) A.F.Hill
acc	Acacia robusta Burch.	Vachellia robusta (Burch.) Kyal. & Boatwr.	Vachellia robusta	Vachellia robusta	Native	Plant	Anthophyta	Fabales	Fabaceae	Acacia	robusta	Burch.
acc	Acacia spinosa E.Mey.	Dichrostachys cinerea subsp. africana Brenan & Brummitt var. africana	Dichrostachys cinerea africana africana	Dichrostachys cinerea	Native	Plant	Anthophyta	Fabales	Fabaceae	Acacia	spinosa	E.Mey.
acc	Acacia spinosa Marloth & Engl. [1]	Senegalia senegal var. rostrata (Brenan) Kyal. & Boatwr.	Senegalia senegal rostrata	Senegalia senegal	Native	Plant	Anthophyta	Fabales	Fabaceae	Acacia	spinosa	Marloth & Engl.
acc	Albizia sassa (Willd.) Chiov.	Albizia adianthifolia (Schumach.) W.Wight var. adianthifolia	Albizia adianthifolia adianthifolia	Albizia adianthifolia	Native	Plant	Anthophyta	Fabales	Fabaceae	Albizia	sassa	(Willd.) Chiov.
acc	Argyrolobium nanum Burtt Davy [1]	Argyrolobium molle Eckl. & Zeyh.	Argyrolobium molle	Argyrolobium molle	Native	Plant	Anthophyta	Fabales	Fabaceae	Argyrolobium	nanum	Burtt Davy
acc	Argyrolobium nanum Schltr. ex Harms		Argyrolobium nanum	Argyrolobium nanum	Native	Plant	Anthophyta	Fabales	Fabaceae	Argyrolobium	nanum	Schltr. ex Harms
acc	Argyrolobium nanum Walp. [3]	Argyrolobium nigrescens Dummer	Argyrolobium nigrescens	Argyrolobium nigrescens	Native	Plant	Anthophyta	Fabales	Fabaceae	Argyrolobium	nanum	Walp.
acc	Argyrolobium petiolare Walp. [1]	Argyrolobium petiolare (E.Mey.) Steud.	Argyrolobium petiolare	Argyrolobium petiolare	Native	Plant	Anthophyta	Fabales	Fabaceae	Argyrolobium	petiolare	Walp.
acc	Aspalathus chenopoda var. gracilis Eckl. & Zeyh.	Aspalathus chenopoda subsp. gracilis (Eckl. & Zeyh.) R.Dahlgren	Aspalathus chenopoda gracilis	Aspalathus chenopoda	Native	Plant	Anthophyta	Fabales	Fabaceae	Aspalathus	chenopoda	L.			gracilis	Eckl. & Zeyh.
acc	Aspalathus elongata E.Mey. [2]	Aspalathus linguiloba R.Dahlgren	Aspalathus linguiloba	Aspalathus linguiloba	Native	Plant	Anthophyta	Fabales	Fabaceae	Aspalathus	elongata	E.Mey.
acc	Aspalathus elongata Eckl. & Zeyh. [1]	Aspalathus quinquefolia subsp. virgata (Thunb.) R.Dahlgren	Aspalathus quinquefolia virgata	Aspalathus quinquefolia	Native	Plant	Anthophyta	Fabales	Fabaceae	Aspalathus	elongata	Eckl. & Zeyh.
acc	Aspalathus glomerata L.f. [2]	Aspalathus capitata L.	Aspalathus capitata	Aspalathus capitata	Native	Plant	Anthophyta	Fabales	Fabaceae	Aspalathus	glomerata	L.f.
acc	Aspalathus glomerata Benth. [1]	Aspalathus florifera R.Dahlgren	Aspalathus florifera	Aspalathus florifera	Native	Plant	Anthophyta	Fabales	Fabaceae	Aspalathus	glomerata	Benth.
inc	Aspalathus laricifolia P.J.Bergius		Aspalathus laricifolia	Aspalathus laricifolia	Native	Plant	Anthophyta	Fabales	Fabaceae	Aspalathus	laricifolia	P.J.Bergius
acc	Aspalathus laricifolia Lam. [1]	Aspalathus uniflora L.	Aspalathus uniflora	Aspalathus uniflora	Native	Plant	Anthophyta	Fabales	Fabaceae	Aspalathus	laricifolia	Lam.
acc	Aspalathus linearifolia (Burm.f.) DC.		Aspalathus linearifolia	Aspalathus linearifolia	Native	Plant	Anthophyta	Fabales	Fabaceae	Aspalathus	linearifolia	(Burm.f.) DC.
acc	Aspalathus pedunculata L'Her. [1]	Aspalathus bracteata Thunb.	Aspalathus bracteata	Aspalathus bracteata	Native	Plant	Anthophyta	Fabales	Fabaceae	Aspalathus	pedunculata	L'Her.
acc	Aspalathus pedunculata Houtt.		Aspalathus pedunculata	Aspalathus pedunculata	Native	Plant	Anthophyta	Fabales	Fabaceae	Aspalathus	pedunculata	Houtt.
acc	Aspalathus remota L.Bolus [2]	Aspalathus calcarea R.Dahlgren	Aspalathus calcarea	Aspalathus calcarea	Native	Plant	Anthophyta	Fabales	Fabaceae	Aspalathus	remota	L.Bolus
acc	Aspalathus remota Eckl. & Zeyh. [1]	Aspalathus spicata Thunb.	Aspalathus spicata	Aspalathus spicata	Native	Plant	Anthophyta	Fabales	Fabaceae	Aspalathus	remota	Eckl. & Zeyh.
acc	Aspalathus retroflexa var. bicolor (Eckl. & Zeyh.) Harv.	Aspalathus retroflexa subsp. bicolor (Eckl. & Zeyh.) R.Dahlgren	Aspalathus retroflexa bicolor	Aspalathus retroflexa	Native	Plant	Anthophyta	Fabales	Fabaceae	Aspalathus	retroflexa	L.			bicolor	(Eckl. & Zeyh.) Harv.
acc	Aspalathus sericea Lam. [1]	Aspalathus candicans W.T.Aiton	Aspalathus candicans	Aspalathus candicans	Native	Plant	Anthophyta	Fabales	Fabaceae	Aspalathus	sericea	Lam.
acc	Aspalathus sericea P.J.Bergius		Aspalathus sericea	Aspalathus sericea	Native	Plant	Anthophyta	Fabales	Fabaceae	Aspalathus	sericea	P.J.Bergius
acc	Aspalathus spinosa var. flavispina C.Presl ex Benth.	Aspalathus spinosa subsp. flavispina (C.Presl ex Benth.) R.Dahlgren	Aspalathus spinosa flavispina	Aspalathus spinosa	Native	Plant	Anthophyta	Fabales	Fabaceae	Aspalathus	spinosa	L.			flavispina	C.Presl ex Benth.
acc	Borbonia perfoliata Lam. [1]	Aspalathus perfoliata (Lam.) R.Dahlgren subsp. perfoliata	Aspalathus perfoliata perfoliata	Aspalathus perfoliata	Native	Plant	Anthophyta	Fabales	Fabaceae	Borbonia	perfoliata	Lam.
acc	Borbonia perfoliata Thunb. [2]	Rafnia acuminata (E.Mey.) G.J.Campb. & B.-E.van Wyk	Rafnia acuminata	Rafnia acuminata	Native	Plant	Anthophyta	Fabales	Fabaceae	Borbonia	perfoliata	Thunb.
acc	Borbonia perforata Thunb. [2]	Aspalathus perforata (Thunb.) R.Dahlgren	Aspalathus perforata	Aspalathus perforata	Native	Plant	Anthophyta	Fabales	Fabaceae	Borbonia	perforata	Thunb.
acc	Borbonia villosa Harv. [1]	Aspalathus lanifera R.Dahlgren	Aspalathus lanifera	Aspalathus lanifera	Native	Plant	Anthophyta	Fabales	Fabaceae	Borbonia	villosa	Harv.
acc	Borbonia villosa Thunb. [2]	Liparia angustifolia (Eckl. & Zeyh.) A.L.Schutte	Liparia angustifolia	Liparia angustifolia	Native	Plant	Anthophyta	Fabales	Fabaceae	Borbonia	villosa	Thunb.
acc	Calpurnia intrusa (R.Br.) E.Mey.		Calpurnia intrusa	Calpurnia intrusa	Native	Plant	Anthophyta	Fabales	Fabaceae	Calpurnia	intrusa	(R.Br.) E.Mey.
acc	Calpurnia intrusa auct. [1]	Calpurnia sericea Harv.	Calpurnia sericea	Calpurnia sericea	Native	Plant	Anthophyta	Fabales	Fabaceae	Calpurnia	intrusa	auct.
acc	Calpurnia robinioides auct. [1]	Calpurnia reflexa A.J.Beaumont	Calpurnia reflexa	Calpurnia reflexa	Native	Plant	Anthophyta	Fabales	Fabaceae	Calpurnia	robinioides	auct.
acc	Cassia floribunda Cav.	Senna × floribunda (Cav.) H.S.Irwin & Barneby	Senna × floribunda	Senna ×	Native	Plant	Anthophyta	Fabales	Fabaceae	Cassia	floribunda	Cav.
acc	Cassia floribunda auct. [1]	Senna septemtrionalis (Viv.) H.S.Irwin & Barneby	Senna septemtrionalis	Senna septemtrionalis	Alien	Plant	Anthophyta	Fabales	Fabaceae	Cassia	floribunda	auct.
acc	Cassia nairobensis Aggeler & Musser [2]	Senna didymobotrya (Fresen.) H.S.Irwin & Barneby	Senna didymobotrya	Senna didymobotrya	Alien	Plant	Anthophyta	Fabales	Fabaceae	Cassia	nairobensis	Aggeler & Musser
acc	Cassia obovata Collad.	Senna italica Mill.	Senna italica	Senna italica	Native	Plant	Anthophyta	Fabales	Fabaceae	Cassia	obovata	Collad.
acc	Cassia tomentosa auct. [1]	Senna hirsuta (L.) H.S.Irwin & Barneby	Senna hirsuta	Senna hirsuta	Alien	Plant	Anthophyta	Fabales	Fabaceae	Cassia	tomentosa	auct.
acc	Cassia tomentosa L.f.	Senna multiglandulosa (Jacq.) H.S.Irwin & Barneby	Senna multiglandulosa	Senna multiglandulosa	Alien	Plant	Anthophyta	Fabales	Fabaceae	Cassia	tomentosa	L.f.
acc	Crotalaria effusa auct. [1]	Crotalaria excisa (Thunb.) Baker f. subsp. excisa	Crotalaria excisa excisa	Crotalaria excisa	Native	Plant	Anthophyta	Fabales	Fabaceae	Crotalaria	effusa	auct.
acc	Crotalaria effusa E.Mey.	Crotalaria humilis Eckl. & Zeyh.	Crotalaria humilis	Crotalaria humilis	Native	Plant	Anthophyta	Fabales	Fabaceae	Crotalaria	effusa	E.Mey.
acc	Crotalaria globifera var. glabra E.Mey.	Crotalaria globifera E.Mey.	Crotalaria globifera	Crotalaria globifera	Native	Plant	Anthophyta	Fabales	Fabaceae	Crotalaria	globifera	E.Mey.			glabra	E.Mey.
acc	Cyclopia galioides Eckl. & Zeyh. [2]	Cyclopia galioides (P.J.Bergius) DC.	Cyclopia galioides	Cyclopia galioides	Native	Plant	Anthophyta	Fabales	Fabaceae	Cyclopia	galioides	Eckl. & Zeyh.
acc	Cyclopia galioides E.Mey. ex Benth. [1]	Cyclopia genistoides (L.) R.Br.	Cyclopia genistoides	Cyclopia genistoides	Native	Plant	Anthophyta	Fabales	Fabaceae	Cyclopia	galioides	E.Mey. ex Benth.
acc	Cyclopia latifolia E.Mey. [2]	Cyclopia buxifolia (Burm.f.) Kies	Cyclopia buxifolia	Cyclopia buxifolia	Native	Plant	Anthophyta	Fabales	Fabaceae	Cyclopia	latifolia	E.Mey.
acc	Cyclopia latifolia DC.		Cyclopia latifolia	Cyclopia latifolia	Native	Plant	Anthophyta	Fabales	Fabaceae	Cyclopia	latifolia	DC.
acc	Cyclopia latifolia Eckl. & Zeyh. [1]	Cyclopia subternata Vogel	Cyclopia subternata	Cyclopia subternata	Native	Plant	Anthophyta	Fabales	Fabaceae	Cyclopia	latifolia	Eckl. & Zeyh.
acc	Cyclopia sessiliflora E.Mey. [1]	Cyclopia meyeriana Walp.	Cyclopia meyeriana	Cyclopia meyeriana	Native	Plant	Anthophyta	Fabales	Fabaceae	Cyclopia	sessiliflora	E.Mey.
acc	Cyclopia sessiliflora Eckl. & Zeyh.		Cyclopia sessiliflora	Cyclopia sessiliflora	Native	Plant	Anthophyta	Fabales	Fabaceae	Cyclopia	sessiliflora	Eckl. & Zeyh.
acc	Cyclopia subternata auct. [1]	Cyclopia intermedia E.Mey.	Cyclopia intermedia	Cyclopia intermedia	Native	Plant	Anthophyta	Fabales	Fabaceae	Cyclopia	subternata	auct.
acc	Cylista angustifolia Eckl. & Zeyh. [1]	Rhynchosia angustifolia (Jacq.) DC.	Rhynchosia angustifolia	Rhynchosia angustifolia	Native	Plant	Anthophyta	Fabales	Fabaceae	Cylista	angustifolia	Eckl. & Zeyh.
acc	Cylista angustifolia E.Mey. [2]	Rhynchosia leucoscias Benth. ex Harv.	Rhynchosia leucoscias	Rhynchosia leucoscias	Native	Plant	Anthophyta	Fabales	Fabaceae	Cylista	angustifolia	E.Mey.
acc	Desmodium barbatum var. dimorphum (Welw. ex Baker) B.G.Schub.		Desmodium barbatum dimorphum	Desmodium barbatum	Native	Plant	Anthophyta	Fabales	Fabaceae	Desmodium	barbatum	(L.) Benth.			dimorphum	(Welw. ex Baker) B.G.Schub.
acc	Desmodium caffrum (E.Mey.) Druce [1]	Desmodium dregeanum Benth.	Desmodium dregeanum	Desmodium dregeanum	Native	Plant	Anthophyta	Fabales	Fabaceae	Desmodium	caffrum	(E.Mey.) Druce
acc	Desmodium caffrum Eckl. & Zeyh. [2]	Desmodium repandum (Vahl) DC.	Desmodium repandum	Desmodium repandum	Native	Plant	Anthophyta	Fabales	Fabaceae	Desmodium	caffrum	Eckl. & Zeyh.
acc	Dichilus pilosus Conrath ex Schinz		Dichilus pilosus	Dichilus pilosus	Native	Plant	Anthophyta	Fabales	Fabaceae	Dichilus	pilosus	Conrath ex Schinz
acc	Dolichos brachypus Engl. [1]	Neorautanenia mitis (A.Rich.) Verdc.	Neorautanenia mitis	Neorautanenia mitis	Native	Plant	Anthophyta	Fabales	Fabaceae	Dolichos	brachypus	Engl.
inc	Indigofera alopecuroides (Burm.f.) DC.		Indigofera alopecuroides	Indigofera alopecuroides	Native	Plant	Anthophyta	Fabales	Fabaceae	Indigofera	alopecuroides	(Burm.f.) DC.
acc	Indigofera alopecuroides E.Mey. [1]	Indigofera candolleana Meisn.	Indigofera candolleana	Indigofera candolleana	Native	Plant	Anthophyta	Fabales	Fabaceae	Indigofera	alopecuroides	E.Mey.
inc	Indigofera angustifolia L.		Indigofera angustifolia	Indigofera angustifolia	Native	Plant	Anthophyta	Fabales	Fabaceae	Indigofera	angustifolia	L.
acc	Indigofera angustifolia Thunb. [2]	Indigofera brachystachya (DC.) E.Mey.	Indigofera brachystachya	Indigofera brachystachya	Native	Plant	Anthophyta	Fabales	Fabaceae	Indigofera	angustifolia	Thunb.
acc	Indigofera angustifolia Curtis [1]	Indigofera verrucosa Eckl. & Zeyh.	Indigofera verrucosa	Indigofera verrucosa	Native	Plant	Anthophyta	Fabales	Fabaceae	Indigofera	angustifolia	Curtis
acc	Indigofera arrecta Hochst. ex A.Rich.		Indigofera arrecta	Indigofera arrecta	Native	Plant	Anthophyta	Fabales	Fabaceae	Indigofera	arrecta	Hochst. ex A.Rich.
acc	Indigofera arrecta Benth. ex Harv. [1]	Indigofera confusa Prain & Baker f.	Indigofera confusa	Indigofera confusa	Native	Plant	Anthophyta	Fabales	Fabaceae	Indigofera	arrecta	Benth. ex Harv.
acc	Indigofera burchellii E.Mey. [1]	Indigastrum niveum (Willd. ex Spreng.) Schrire & Callm.	Indigastrum niveum	Indigastrum niveum	Native	Plant	Anthophyta	Fabales	Fabaceae	Indigofera	burchellii	E.Mey.
acc	Indigofera burchellii DC.		Indigofera burchellii	Indigofera burchellii	Native	Plant	Anthophyta	Fabales	Fabaceae	Indigofera	burchellii	DC.
acc	Indigofera burkeana Benth. ex Harv.	Indigastrum burkeanum (Benth. ex Harv.) Schrire	Indigastrum burkeanum	Indigastrum burkeanum	Native	Plant	Anthophyta	Fabales	Fabaceae	Indigofera	burkeana	Benth. ex Harv.
acc	Indigofera burkeana auct. [1]	Indigastrum costatum subsp. theuschii (O.Hoffm.) Schrire	Indigastrum costatum theuschii	Indigastrum costatum	Native	Plant	Anthophyta	Fabales	Fabaceae	Indigofera	burkeana	auct.
acc	Indigofera candicans Aiton		Indigofera candicans	Indigofera candicans	Native	Plant	Anthophyta	Fabales	Fabaceae	Indigofera	candicans	Aiton
acc	Indigofera candicans Sieber [2]	Indigofera filiformis L.f.	Indigofera filiformis	Indigofera filiformis	Native	Plant	Anthophyta	Fabales	Fabaceae	Indigofera	candicans	Sieber
acc	Indigofera candicans E.Mey. [1]	Indigofera heterophylla Thunb.	Indigofera heterophylla	Indigofera heterophylla	Native	Plant	Anthophyta	Fabales	Fabaceae	Indigofera	candicans	E.Mey.
acc	Indigofera cylindrica DC.	Indigofera frutescens L.f.	Indigofera frutescens	Indigofera frutescens	Native	Plant	Anthophyta	Fabales	Fabaceae	Indigofera	cylindrica	DC.
acc	Indigofera cylindrica auct. [2]	Indigofera ionii Jarvie & C.H.Stirt.	Indigofera ionii	Indigofera ionii	Native	Plant	Anthophyta	Fabales	Fabaceae	Indigofera	cylindrica	auct.
acc	Indigofera cylindrica auct. [1]	Indigofera jucunda Schrire	Indigofera jucunda	Indigofera jucunda	Native	Plant	Anthophyta	Fabales	Fabaceae	Indigofera	cylindrica	auct.
acc	Indigofera erecta Thunb.		Indigofera erecta	Indigofera erecta	Native	Plant	Anthophyta	Fabales	Fabaceae	Indigofera	erecta	Thunb.
acc	Indigofera erecta Eckl. & Zeyh. [1]	Indigofera gracilis Spreng.	Indigofera gracilis	Indigofera gracilis	Native	Plant	Anthophyta	Fabales	Fabaceae	Indigofera	erecta	Eckl. & Zeyh.
acc	Indigofera filifolia Ker Gawl. [1]	Indigofera filifolia Thunb.	Indigofera filifolia	Indigofera filifolia	Native	Plant	Anthophyta	Fabales	Fabaceae	Indigofera	filifolia	Ker Gawl.
acc	Indigofera heterotricha DC.		Indigofera heterotricha	Indigofera heterotricha	Native	Plant	Anthophyta	Fabales	Fabaceae	Indigofera	heterotricha	DC.
acc	Indigofera heterotricha Eckl. & Zeyh. [1]	Indigofera poliotes Eckl. & Zeyh.	Indigofera poliotes	Indigofera poliotes	Native	Plant	Anthophyta	Fabales	Fabaceae	Indigofera	heterotricha	Eckl. & Zeyh.
acc	Indigofera lotoides auct. [1]	Indigofera cytisoides (L.) L.	Indigofera cytisoides	Indigofera cytisoides	Native	Plant	Anthophyta	Fabales	Fabaceae	Indigofera	lotoides	auct.
acc	Indigofera lotoides E.Mey.	Indigofera hispida Eckl. & Zeyh.	Indigofera hispida	Indigofera hispida	Native	Plant	Anthophyta	Fabales	Fabaceae	Indigofera	lotoides	E.Mey.
acc	Indigofera mollis E.Mey. [1]	Indigofera mollis Eckl. & Zeyh.	Indigofera mollis	Indigofera mollis	Native	Plant	Anthophyta	Fabales	Fabaceae	Indigofera	mollis	E.Mey.
acc	Indigofera oliveri Schweinf. ex Engl. [1]	Indigofera swaziensis Bolus var. swaziensis	Indigofera swaziensis swaziensis	Indigofera swaziensis	Native	Plant	Anthophyta	Fabales	Fabaceae	Indigofera	oliveri	Schweinf. ex Engl.
acc	Indigofera pauciflora Eckl. & Zeyh.		Indigofera pauciflora	Indigofera pauciflora	Native	Plant	Anthophyta	Fabales	Fabaceae	Indigofera	pauciflora	Eckl. & Zeyh.
acc	Indigofera pauciflora E.Mey. [1]	Indigofera stricta L.f.	Indigofera stricta	Indigofera stricta	Native	Plant	Anthophyta	Fabales	Fabaceae	Indigofera	pauciflora	E.Mey.
acc	Indigofera procumbens L.		Indigofera procumbens	Indigofera procumbens	Native	Plant	Anthophyta	Fabales	Fabaceae	Indigofera	procumbens	L.
acc	Indigofera psoraloides (L.) L.		Indigofera psoraloides	Indigofera psoraloides	Native	Plant	Anthophyta	Fabales	Fabaceae	Indigofera	psoraloides	(L.) L.
acc	Indigofera psoraloides auct. [1]	Indigofera racemosa L.	Indigofera racemosa	Indigofera racemosa	Native	Plant	Anthophyta	Fabales	Fabaceae	Indigofera	psoraloides	auct.
acc	Indigofera rostrata Conrath [1]	Indigastrum fastigiatum (E.Mey.) Schrire	Indigastrum fastigiatum	Indigastrum fastigiatum	Native	Plant	Anthophyta	Fabales	Fabaceae	Indigofera	rostrata	Conrath
acc	Indigofera rostrata Bolus		Indigofera rostrata	Indigofera rostrata	Native	Plant	Anthophyta	Fabales	Fabaceae	Indigofera	rostrata	Bolus
inc	Indigofera torulosa E.Mey.		Indigofera torulosa	Indigofera torulosa	Native	Plant	Anthophyta	Fabales	Fabaceae	Indigofera	torulosa	E.Mey.
acc	Indigofera torulosa Baker [1]	Indigofera ormocarpoides Baker	Indigofera ormocarpoides	Indigofera ormocarpoides	Native	Plant	Anthophyta	Fabales	Fabaceae	Indigofera	torulosa	Baker
acc	Indigofera trita var. scabra (Roth) Ali	Indigofera subulata var. scabra (Roth) Meikle	Indigofera subulata scabra	Indigofera subulata	Native	Plant	Anthophyta	Fabales	Fabaceae	Indigofera	trita	L.f.			scabra	(Roth) Ali
acc	Indigofera variabilis N.E.Br. [2]	Indigofera bainesii Baker	Indigofera bainesii	Indigofera bainesii	Native	Plant	Anthophyta	Fabales	Fabaceae	Indigofera	variabilis	N.E.Br.
acc	Indigofera variabilis N.E.Br. [1]	Indigofera nebrowniana J.B.Gillett	Indigofera nebrowniana	Indigofera nebrowniana	Native	Plant	Anthophyta	Fabales	Fabaceae	Indigofera	variabilis	N.E.Br.
acc	Indigofera vicioides var. rogersii (R.E.Fr.) J.B.Gillett	Indigofera vicioides subsp. rogersii (R.E.Fr.) Schrire	Indigofera vicioides rogersii	Indigofera vicioides	Native	Plant	Anthophyta	Fabales	Fabaceae	Indigofera	vicioides	Jaub. & Spach			rogersii	(R.E.Fr.) J.B.Gillett
acc	Lebeckia armata E.Mey. [1]	Calobota spinescens (Harv.) Boatwr. & B.-E.van Wyk	Calobota spinescens	Calobota spinescens	Native	Plant	Anthophyta	Fabales	Fabaceae	Lebeckia	armata	E.Mey.
acc	Lebeckia armata Thunb. [2]	Wiborgia mucronata (L.f.) Druce	Wiborgia mucronata	Wiborgia mucronata	Native	Plant	Anthophyta	Fabales	Fabaceae	Lebeckia	armata	Thunb.
acc	Lebeckia contaminata (L.) Thunb.		Lebeckia contaminata	Lebeckia contaminata	Native	Plant	Anthophyta	Fabales	Fabaceae	Lebeckia	contaminata	(L.) Thunb.
acc	Lebeckia sepiaria (L.) Thunb.		Lebeckia sepiaria	Lebeckia sepiaria	Native	Plant	Anthophyta	Fabales	Fabaceae	Lebeckia	sepiaria	(L.) Thunb.
acc	Leobordea furcata (Merxm. & A.Schreib.) L.A.Silva & J.Freitas		Leobordea furcata	Leobordea furcata	Native	Plant	Anthophyta	Fabales	Fabaceae	Leobordea	furcata	(Merxm. & A.Schreib.) L.A.Silva & J.Freitas
acc	Leobordea platycarpa Viv. [1]	Leobordea platycarpa (Viv.) B.-E.van Wyk & Boatwr.	Leobordea platycarpa	Leobordea platycarpa	Native	Plant	Anthophyta	Fabales	Fabaceae	Leobordea	platycarpa	Viv.
acc	Lessertia stipulata Baker [1]	Astragalus atropilosulus subsp. burkeanus (Harv.) J.B.Gillett var. burkeanus	Astragalus atropilosulus burkeanus burkeanus	Astragalus atropilosulus	Native	Plant	Anthophyta	Fabales	Fabaceae	Lessertia	stipulata	Baker
acc	Lessertia stipulata Baker f.		Lessertia stipulata	Lessertia stipulata	Native	Plant	Anthophyta	Fabales	Fabaceae	Lessertia	stipulata	Baker f.
acc	Lotononis hirsuta (Thunb.) D.Dietr. [1]	Euchlora hirsuta (Thunb.) Druce	Euchlora hirsuta	Euchlora hirsuta	Native	Plant	Anthophyta	Fabales	Fabaceae	Lotononis	hirsuta	(Thunb.) D.Dietr.
acc	Lotononis hirsuta Schinz [2]	Leobordea hirsuta (Schinz) B.-E.van Wyk & Boatwr.	Leobordea hirsuta	Leobordea hirsuta	Native	Plant	Anthophyta	Fabales	Fabaceae	Lotononis	hirsuta	Schinz
acc	Lotononis tenella Harv. [1]	Leobordea divaricata Eckl. & Zeyh.	Leobordea divaricata	Leobordea divaricata	Native	Plant	Anthophyta	Fabales	Fabaceae	Lotononis	tenella	Harv.
acc	Lotononis tenella (E.Mey.) Eckl. & Zeyh.		Lotononis tenella	Lotononis tenella	Native	Plant	Anthophyta	Fabales	Fabaceae	Lotononis	tenella	(E.Mey.) Eckl. & Zeyh.
acc	Lupinus pilosus L.		Lupinus pilosus	Lupinus pilosus	Native	Plant	Anthophyta	Fabales	Fabaceae	Lupinus	pilosus	L.
acc	Medicago laciniata (L.) Mill.		Medicago laciniata	Medicago laciniata	Alien	Plant	Anthophyta	Fabales	Fabaceae	Medicago	laciniata	(L.) Mill.
acc	Peltaria capensis Burm.f. [2]	Wiborgia fusca Thunb. subsp. fusca	Wiborgia fusca fusca	Wiborgia fusca	Native	Plant	Anthophyta	Fabales	Fabaceae	Peltaria	capensis	Burm.f.
acc	Podalyria argentea (Salisb.) Salisb.		Podalyria argentea	Podalyria argentea	Native	Plant	Anthophyta	Fabales	Fabaceae	Podalyria	argentea	(Salisb.) Salisb.
acc	Podalyria argentea Eckl. & Zeyh. [1]	Podalyria biflora (L.) Lam.	Podalyria biflora	Podalyria biflora	Native	Plant	Anthophyta	Fabales	Fabaceae	Podalyria	argentea	Eckl. & Zeyh.
acc	Podalyria burchellii Eckl. & Zeyh. [1]	Podalyria burchellii DC.	Podalyria burchellii	Podalyria burchellii	Native	Plant	Anthophyta	Fabales	Fabaceae	Podalyria	burchellii	Eckl. & Zeyh.
acc	Podalyria buxifolia Willd. [1]	Podalyria buxifolia Lam.	Podalyria buxifolia	Podalyria buxifolia	Native	Plant	Anthophyta	Fabales	Fabaceae	Podalyria	buxifolia	Willd.
acc	Podalyria buxifolia Eckl. & Zeyh. [3]	Podalyria myrtillifolia (Retz.) Willd.	Podalyria myrtillifolia	Podalyria myrtillifolia	Native	Plant	Anthophyta	Fabales	Fabaceae	Podalyria	buxifolia	Eckl. & Zeyh.
acc	Podalyria canescens E.Mey. [1]	Podalyria rotundifolia (P.J.Bergius) A.L.Schutte	Podalyria rotundifolia	Podalyria rotundifolia	Native	Plant	Anthophyta	Fabales	Fabaceae	Podalyria	canescens	E.Mey.
acc	Podalyria canescens Eckl. & Zeyh. [2]	Podalyria sericea (Andrews) R.Br.	Podalyria sericea	Podalyria sericea	Native	Plant	Anthophyta	Fabales	Fabaceae	Podalyria	canescens	Eckl. & Zeyh.
acc	Podalyria myrtillifolia Eckl. & Zeyh. [1]	Podalyria calyptrata (Retz.) Willd.	Podalyria calyptrata	Podalyria calyptrata	Native	Plant	Anthophyta	Fabales	Fabaceae	Podalyria	myrtillifolia	Eckl. & Zeyh.
acc	Priestleya laevigata (L.) Druce [1]	Liparia laevigata (L.) Thunb.	Liparia laevigata	Liparia laevigata	Native	Plant	Anthophyta	Fabales	Fabaceae	Priestleya	laevigata	(L.) Druce
acc	Priestleya umbellifera (Thunb.) DC. [1]	Liparia umbellifera Thunb.	Liparia umbellifera	Liparia umbellifera	Native	Plant	Anthophyta	Fabales	Fabaceae	Priestleya	umbellifera	(Thunb.) DC.
acc	Priestleya villosa DC. [1]	Xiphotheca fruticosa (L.) A.L.Schutte & B.-E.van Wyk	Xiphotheca fruticosa	Xiphotheca fruticosa	Native	Plant	Anthophyta	Fabales	Fabaceae	Priestleya	villosa	DC.
acc	Psoralea aculeata Thunb. ex Harv. & Sond. [1]	Otholobium fruticans (L.) C.H.Stirt.	Otholobium fruticans	Otholobium fruticans	Native	Plant	Anthophyta	Fabales	Fabaceae	Psoralea	aculeata	Thunb. ex Harv. & Sond.
acc	Psoralea aculeata L.		Psoralea aculeata	Psoralea aculeata	Native	Plant	Anthophyta	Fabales	Fabaceae	Psoralea	aculeata	L.
acc	Psoralea axillaris L.f.		Psoralea axillaris	Psoralea axillaris	Native	Plant	Anthophyta	Fabales	Fabaceae	Psoralea	axillaris	L.f.
acc	Psoralea axillaris Eckl. & Zeyh. [1]	Psoralea glaucina Harv.	Psoralea glaucina	Psoralea glaucina	Native	Plant	Anthophyta	Fabales	Fabaceae	Psoralea	axillaris	Eckl. & Zeyh.
acc	Psoralea decumbens Willd. [2]	Otholobium mundianum (Eckl. & Zeyh.) C.H.Stirt.	Otholobium mundianum	Otholobium mundianum	Native	Plant	Anthophyta	Fabales	Fabaceae	Psoralea	decumbens	Willd.
acc	Psoralea decumbens Aiton [1]	Otholobium virgatum (Burm.f.) C.H.Stirt.	Otholobium virgatum	Otholobium virgatum	Native	Plant	Anthophyta	Fabales	Fabaceae	Psoralea	decumbens	Aiton
acc	Psoralea tenuifolia Thunb. [1]	Psoralea fascicularis DC.	Psoralea fascicularis	Psoralea fascicularis	Native	Plant	Anthophyta	Fabales	Fabaceae	Psoralea	tenuifolia	Thunb.
acc	Psoralea tenuifolia L.		Psoralea tenuifolia	Psoralea tenuifolia	Native	Plant	Anthophyta	Fabales	Fabaceae	Psoralea	tenuifolia	L.
acc	Psoralea triflora Poir. [1]	Otholobium trianthum (E.Mey.) C.H.Stirt.	Otholobium trianthum	Otholobium trianthum	Native	Plant	Anthophyta	Fabales	Fabaceae	Psoralea	triflora	Poir.
acc	Psoralea triflora Thunb.		Psoralea triflora	Psoralea triflora	Native	Plant	Anthophyta	Fabales	Fabaceae	Psoralea	triflora	Thunb.
acc	Rafnia axillaris auct. [4]	Rafnia crassifolia Harv.	Rafnia crassifolia	Rafnia crassifolia	Native	Plant	Anthophyta	Fabales	Fabaceae	Rafnia	axillaris	auct.
acc	Rafnia axillaris Thunb. [1]	Rafnia elliptica Thunb.	Rafnia elliptica	Rafnia elliptica	Native	Plant	Anthophyta	Fabales	Fabaceae	Rafnia	axillaris	Thunb.
acc	Rafnia cordata Eckl. & Zeyh. [2]	Rafnia capensis subsp. ovata (P.J.Bergius) G.J.Campb. & B.-E.van Wyk	Rafnia capensis ovata	Rafnia capensis	Native	Plant	Anthophyta	Fabales	Fabaceae	Rafnia	cordata	Eckl. & Zeyh.
acc	Rafnia cordata (L.) Mart. [1]	Rafnia triflora Thunb.	Rafnia triflora	Rafnia triflora	Native	Plant	Anthophyta	Fabales	Fabaceae	Rafnia	cordata	(L.) Mart.
acc	Rafnia diffusa Thunb.		Rafnia diffusa	Rafnia diffusa	Native	Plant	Anthophyta	Fabales	Fabaceae	Rafnia	diffusa	Thunb.
acc	Rafnia ovata E.Mey.		Rafnia ovata	Rafnia ovata	Native	Plant	Anthophyta	Fabales	Fabaceae	Rafnia	ovata	E.Mey.
acc	Rafnia spicata Thunb.		Rafnia spicata	Rafnia spicata	Native	Plant	Anthophyta	Fabales	Fabaceae	Rafnia	spicata	Thunb.
acc	Rhynchosia caribaea auct. [1]	Rhynchosia calvescens Meikle	Rhynchosia calvescens	Rhynchosia calvescens	Native	Plant	Anthophyta	Fabales	Fabaceae	Rhynchosia	caribaea	auct.
acc	Rhynchosia caribaea (Jacq.) DC.		Rhynchosia caribaea	Rhynchosia caribaea	Native	Plant	Anthophyta	Fabales	Fabaceae	Rhynchosia	caribaea	(Jacq.) DC.
acc	Rhynchosia clivorum S.Moore var. clivorum	Rhynchosia clivorum S.Moore subsp. clivorum	Rhynchosia clivorum clivorum	Rhynchosia clivorum	Native	Plant	Anthophyta	Fabales	Fabaceae	Rhynchosia	clivorum	S.Moore			clivorum
acc	Rhynchosia hirsuta Eckl. & Zeyh.		Rhynchosia hirsuta	Rhynchosia hirsuta	Native	Plant	Anthophyta	Fabales	Fabaceae	Rhynchosia	hirsuta	Eckl. & Zeyh.
acc	Rhynchosia hirsuta Schinz [1]	Rhynchosia totta var. venulosa (Hiern) Verdc.	Rhynchosia totta venulosa	Rhynchosia totta	Native	Plant	Anthophyta	Fabales	Fabaceae	Rhynchosia	hirsuta	Schinz
acc	Schotia latifolia auct. [1]	Schotia brachypetala Sond.	Schotia brachypetala	Schotia brachypetala	Native	Plant	Anthophyta	Fabales	Fabaceae	Schotia	latifolia	auct.
acc	Schotia latifolia Jacq.		Schotia latifolia	Schotia latifolia	Native	Plant	Anthophyta	Fabales	Fabaceae	Schotia	latifolia	Jacq.
acc	Sesbania aegyptiaca Pers.	Sesbania sesban (L.) Merr. subsp. sesban var. sesban	Sesbania sesban sesban sesban	Sesbania sesban	Native	Plant	Anthophyta	Fabales	Fabaceae	Sesbania	aegyptiaca	Pers.
acc	Tephrosia diffusa (E.Mey.) Harv. [1]	Tephrosia macropoda var. diffusa (E.Mey.) Schrire	Tephrosia macropoda diffusa	Tephrosia macropoda	Native	Plant	Anthophyta	Fabales	Fabaceae	Tephrosia	diffusa	(E.Mey.) Harv.
acc	Tephrosia diffusa Roxb. [2]	Tephrosia purpurea (L.) Pers. subsp. purpurea	Tephrosia purpurea purpurea	Tephrosia purpurea	Native	Plant	Anthophyta	Fabales	Fabaceae	Tephrosia	diffusa	Roxb.
acc	Tephrosia linearis var. discolor (E.Mey.) Brummitt	Tephrosia linearis (Willd.) Pers.	Tephrosia linearis	Tephrosia linearis	Native	Plant	Anthophyta	Fabales	Fabaceae	Tephrosia	linearis	(Willd.) Pers.			discolor	(E.Mey.) Brummitt
acc	Trifolium repens Thunb. [1]	Trifolium burchellianum Ser. subsp. burchellianum	Trifolium burchellianum burchellianum	Trifolium burchellianum	Native	Plant	Anthophyta	Fabales	Fabaceae	Trifolium	repens	Thunb.
acc	Trifolium repens L.		Trifolium repens	Trifolium repens	Alien	Plant	Anthophyta	Fabales	Fabaceae	Trifolium	repens	L.
acc	Vigna angustifolia Benth. [2]	Sphenostylis angustifolia Sond.	Sphenostylis angustifolia	Sphenostylis angustifolia	Native	Plant	Anthophyta	Fabales	Fabaceae	Vigna	angustifolia	Benth.
acc	Vigna angustifolia (Schumach. & Thonn.) Hook.f. [1]	Vigna vexillata var. angustifolia (Schumach. & Thonn.) Baker	Vigna vexillata angustifolia	Vigna vexillata	Native	Plant	Anthophyta	Fabales	Fabaceae	Vigna	angustifolia	(Schumach. & Thonn.) Hook.f.
acc	Vigna unguiculata subsp. dekindtiana var. huillensis (Welw. ex Baker) Mithen	Vigna unguiculata subsp. dekindtiana (Harms) Verdc.	Vigna unguiculata dekindtiana	Vigna unguiculata	Native	Plant	Anthophyta	Fabales	Fabaceae	Vigna	unguiculata	(L.) Walp.	dekindtiana	(Harms) Verdc.	huillensis	(Welw. ex Baker) Mithen
acc	Virgilia capensis auct. [1]	Virgilia divaricata Adamson	Virgilia divaricata	Virgilia divaricata	Alien	Plant	Anthophyta	Fabales	Fabaceae	Virgilia	capensis	auct.
acc	Virgilia capensis (L.) Lam.	Virgilia oroboides (P.J.Bergius) T.M.Salter subsp. oroboides	Virgilia oroboides oroboides	Virgilia oroboides	Native	Plant	Anthophyta	Fabales	Fabaceae	Virgilia	capensis	(L.) Lam.
acc	Fissidens rufescens auct. [1]	Fissidens megalotis Schimp. ex Mull.Hal. subsp. megalotis	Fissidens megalotis megalotis	Fissidens megalotis	Native	Plant	Bryophyta	Dicranales	Fissidentaceae	Fissidens	rufescens	auct.
acc	Fissidens rufescens Hornsch.		Fissidens rufescens	Fissidens rufescens	Native	Plant	Bryophyta	Dicranales	Fissidentaceae	Fissidens	rufescens	Hornsch.
acc	Cysticapnos grandiflora E.Mey. [2]	Cysticapnos vesicaria (L.) Fedde subsp. vesicaria	Cysticapnos vesicaria vesicaria	Cysticapnos vesicaria	Native	Plant	Anthophyta	Ranunculales	Fumariaceae	Cysticapnos	grandiflora	E.Mey.
acc	Sebaea hymenosepala Gilg		Sebaea hymenosepala	Sebaea hymenosepala	Native	Plant	Anthophyta	Gentianales	Gentianaceae	Sebaea	hymenosepala	Gilg
acc	Sebaea hymenosepala auct. [1]	Sebaea macrophylla Gilg	Sebaea macrophylla	Sebaea macrophylla	Native	Plant	Anthophyta	Gentianales	Gentianaceae	Sebaea	hymenosepala	auct.
acc	Pelargonium aristatum (Sweet) G.Don		Pelargonium aristatum	Pelargonium aristatum	Native	Plant	Anthophyta	Geraniales	Geraniaceae	Pelargonium	aristatum	(Sweet) G.Don
acc	Pelargonium astragalifolium (Cav.) Jacq. [1]	Pelargonium pinnatum (L.) L'Her.	Pelargonium pinnatum	Pelargonium pinnatum	Native	Plant	Anthophyta	Geraniales	Geraniaceae	Pelargonium	astragalifolium	(Cav.) Jacq.
acc	Pelargonium astragalifolium (Andrews) Loudon [2]	Pelargonium trifoliolatum (Eckl. & Zeyh.) E.M.Marais	Pelargonium trifoliolatum	Pelargonium trifoliolatum	Native	Plant	Anthophyta	Geraniales	Geraniaceae	Pelargonium	astragalifolium	(Andrews) Loudon
acc	Pelargonium auritum (L.) Willd. var. auritum		Pelargonium auritum auritum	Pelargonium auritum	Native	Plant	Anthophyta	Geraniales	Geraniaceae	Pelargonium	auritum	(L.) Willd.			auritum
acc	Pelargonium campestre (Eckl. & Zeyh.) F.Dietr.		Pelargonium campestre	Pelargonium campestre	Native	Plant	Anthophyta	Geraniales	Geraniaceae	Pelargonium	campestre	(Eckl. & Zeyh.) F.Dietr.
acc	Pelargonium ciliatum L'Her. [2]	Pelargonium longifolium (Burm.f.) Jacq.	Pelargonium longifolium	Pelargonium longifolium	Native	Plant	Anthophyta	Geraniales	Geraniaceae	Pelargonium	ciliatum	L'Her.
acc	Pelargonium ciliatum (Cav.) Pers. [3]	Pelargonium proliferum (Burm.f.) Steud.	Pelargonium proliferum	Pelargonium proliferum	Native	Plant	Anthophyta	Geraniales	Geraniaceae	Pelargonium	ciliatum	(Cav.) Pers.
acc	Pelargonium eberlanzii R.Knuth [2]	Pelargonium carnosum (L.) L'Her. subsp. carnosum	Pelargonium carnosum carnosum	Pelargonium carnosum	Native	Plant	Anthophyta	Geraniales	Geraniaceae	Pelargonium	eberlanzii	R.Knuth
acc	Pelargonium eberlanzii Dinter [1]	Pelargonium sibthorpiifolium Harv.	Pelargonium sibthorpiifolium	Pelargonium sibthorpiifolium	Native	Plant	Anthophyta	Geraniales	Geraniaceae	Pelargonium	eberlanzii	Dinter
acc	Pelargonium eupatoriifolium (Eckl. & Zeyh.) F.Dietr.		Pelargonium eupatoriifolium	Pelargonium eupatoriifolium	Native	Plant	Anthophyta	Geraniales	Geraniaceae	Pelargonium	eupatoriifolium	(Eckl. & Zeyh.) F.Dietr.
acc	Pelargonium heterophyllum Jacq.		Pelargonium heterophyllum	Pelargonium heterophyllum	Native	Plant	Anthophyta	Geraniales	Geraniaceae	Pelargonium	heterophyllum	Jacq.
acc	Pelargonium hirsutum Loudon [2]	Pelargonium undulatum (Andrews) Pers.	Pelargonium undulatum	Pelargonium undulatum	Native	Plant	Anthophyta	Geraniales	Geraniaceae	Pelargonium	hirsutum	Loudon
acc	Pelargonium hirtum (Burm.f.) Jacq.		Pelargonium hirtum	Pelargonium hirtum	Native	Plant	Anthophyta	Geraniales	Geraniaceae	Pelargonium	hirtum	(Burm.f.) Jacq.
acc	Pelargonium ionidiflorum (Eckl. & Zeyh.) F.Dietr.		Pelargonium ionidiflorum	Pelargonium ionidiflorum	Native	Plant	Anthophyta	Geraniales	Geraniaceae	Pelargonium	ionidiflorum	(Eckl. & Zeyh.) F.Dietr.
acc	Pelargonium laciniatum R.Knuth		Pelargonium laciniatum	Pelargonium laciniatum	Native	Plant	Anthophyta	Geraniales	Geraniaceae	Pelargonium	laciniatum	R.Knuth
acc	Pelargonium pilosellifolium (Eckl. & Zeyh.) F.Dietr.		Pelargonium pilosellifolium	Pelargonium pilosellifolium	Native	Plant	Anthophyta	Geraniales	Geraniaceae	Pelargonium	pilosellifolium	(Eckl. & Zeyh.) F.Dietr.
acc	Pelargonium pilosum (Andrews) Pers. [2]	Pelargonium petroselinifolium G.Don	Pelargonium petroselinifolium	Pelargonium petroselinifolium	Native	Plant	Anthophyta	Geraniales	Geraniaceae	Pelargonium	pilosum	(Andrews) Pers.
acc	Pelargonium pulchellum Sims		Pelargonium pulchellum	Pelargonium pulchellum	Native	Plant	Anthophyta	Geraniales	Geraniaceae	Pelargonium	pulchellum	Sims
acc	Pelargonium pulchellum Salisb. [1]	Pelargonium reflexipetalum E.M.Marais	Pelargonium reflexipetalum	Pelargonium reflexipetalum	Native	Plant	Anthophyta	Geraniales	Geraniaceae	Pelargonium	pulchellum	Salisb.
acc	Pelargonium quercifolium auct. [1]	Pelargonium panduriforme Eckl. & Zeyh.	Pelargonium panduriforme	Pelargonium panduriforme	Native	Plant	Anthophyta	Geraniales	Geraniaceae	Pelargonium	quercifolium	auct.
acc	Pelargonium quercifolium (L.f.) L'Her.		Pelargonium quercifolium	Pelargonium quercifolium	Native	Plant	Anthophyta	Geraniales	Geraniaceae	Pelargonium	quercifolium	(L.f.) L'Her.
acc	Pelargonium trifoliatum Harv. [2]	Pelargonium ternifolium Vorster	Pelargonium ternifolium	Pelargonium ternifolium	Native	Plant	Anthophyta	Geraniales	Geraniaceae	Pelargonium	trifoliatum	Harv.
unc	Pelargonium woodii R.Knuth [2]		Pelargonium woodii	Pelargonium woodii	Native	Plant	Anthophyta	Geraniales	Geraniaceae	Pelargonium	woodii	R.Knuth
acc	Pelargonium woodii N.E.Br. [1]	Pelargonium bowkeri Harv.	Pelargonium bowkeri	Pelargonium bowkeri	Native	Plant	Anthophyta	Geraniales	Geraniaceae	Pelargonium	woodii	N.E.Br.
inc	Streptocarpus cyaneus S.Moore		Streptocarpus cyaneus	Streptocarpus cyaneus	Native	Plant	Anthophyta	Lamiales	Gesneriaceae	Streptocarpus	cyaneus	S.Moore
inc	Streptocarpus parviflorus Hook.f.		Streptocarpus parviflorus	Streptocarpus parviflorus	Native	Plant	Anthophyta	Lamiales	Gesneriaceae	Streptocarpus	parviflorus	Hook.f.
acc	Streptocarpus parviflorus E.Mey. ex C.B.Clarke [1]	Streptocarpus meyeri B.L.Burtt	Streptocarpus meyeri	Streptocarpus meyeri	Native	Plant	Anthophyta	Lamiales	Gesneriaceae	Streptocarpus	parviflorus	E.Mey. ex C.B.Clarke
acc	Streptocarpus saundersii Hook.		Streptocarpus saundersii	Streptocarpus saundersii	Native	Plant	Anthophyta	Lamiales	Gesneriaceae	Streptocarpus	saundersii	Hook.
acc	Streptocarpus saundersii auct. [1]	Streptocarpus wendlandii Spreng.	Streptocarpus wendlandii	Streptocarpus wendlandii	Native	Plant	Anthophyta	Lamiales	Gesneriaceae	Streptocarpus	saundersii	auct.
inc	Grubbia rosmarinifolia P.J.Bergius		Grubbia rosmarinifolia	Grubbia rosmarinifolia	Native	Plant	Anthophyta	Cornales	Grubbiaceae	Grubbia	rosmarinifolia	P.J.Bergius
acc	Albuca abyssinica Welw. ex Baker [1]	Albuca abyssinica Jacq.	Albuca abyssinica	Albuca abyssinica	Native	Plant	Anthophyta	Asparagales	Hyacinthaceae	Albuca	abyssinica	Welw. ex Baker
acc	Albuca schlechteri Baker		Albuca schlechteri	Albuca schlechteri	Native	Plant	Anthophyta	Asparagales	Hyacinthaceae	Albuca	schlechteri	Baker
acc	Albuca schlechteri Baker [1]	Albuca viscosa L.f.	Albuca viscosa	Albuca viscosa	Native	Plant	Anthophyta	Asparagales	Hyacinthaceae	Albuca	schlechteri	Baker
acc	Dipcadi bakerianum Bolus		Dipcadi bakerianum	Dipcadi bakerianum	Native	Plant	Anthophyta	Asparagales	Hyacinthaceae	Dipcadi	bakerianum	Bolus
acc	Dipcadi bakerianum Schinz [1]	Dipcadi marlothii Engl.	Dipcadi marlothii	Dipcadi marlothii	Native	Plant	Anthophyta	Asparagales	Hyacinthaceae	Dipcadi	bakerianum	Schinz
acc	Drimia altissima (L.f.) Ker Gawl.		Drimia altissima	Drimia altissima	Native	Plant	Anthophyta	Asparagales	Hyacinthaceae	Drimia	altissima	(L.f.) Ker Gawl.
acc	Drimia altissima Hook.f. [1]	Drimia elata Jacq. ex Willd.	Drimia elata	Drimia elata	Native	Plant	Anthophyta	Asparagales	Hyacinthaceae	Drimia	altissima	Hook.f.
acc	Drimia media Jacq. ex Willd.		Drimia media	Drimia media	Native	Plant	Anthophyta	Asparagales	Hyacinthaceae	Drimia	media	Jacq. ex Willd.
acc	Drimia undulata Jacq. [1]	Ledebouria undulata (Jacq.) Jessop ex Willd.	Ledebouria undulata	Ledebouria undulata	Native	Plant	Anthophyta	Asparagales	Hyacinthaceae	Drimia	undulata	Jacq.
acc	Eucomis undulata Aiton	Eucomis autumnalis (Mill.) Chitt. subsp. autumnalis	Eucomis autumnalis autumnalis	Eucomis autumnalis	Native	Plant	Anthophyta	Asparagales	Hyacinthaceae	Eucomis	undulata	Aiton
acc	Lachenalia aloides (L.f.) Engl.		Lachenalia aloides	Lachenalia aloides	Native	Plant	Anthophyta	Asparagales	Hyacinthaceae	Lachenalia	aloides	(L.f.) Engl.
acc	Lachenalia bifolia (Burm.f.) W.F.Barker ex G.D.Duncan [1]	Lachenalia bulbifera (Cirillo) Engl.	Lachenalia bulbifera	Lachenalia bulbifera	Native	Plant	Anthophyta	Asparagales	Hyacinthaceae	Lachenalia	bifolia	(Burm.f.) W.F.Barker ex G.D.Duncan
acc	Lachenalia bifolia Ker Gawl.	Lachenalia rosea Andrews	Lachenalia rosea	Lachenalia rosea	Native	Plant	Anthophyta	Asparagales	Hyacinthaceae	Lachenalia	bifolia	Ker Gawl.
acc	Lachenalia fragrans Lodd. [2]	Lachenalia contaminata Aiton	Lachenalia contaminata	Lachenalia contaminata	Native	Plant	Anthophyta	Asparagales	Hyacinthaceae	Lachenalia	fragrans	Lodd.
acc	Lachenalia fragrans Andrews [1]	Lachenalia nervosa Ker Gawl.	Lachenalia nervosa	Lachenalia nervosa	Native	Plant	Anthophyta	Asparagales	Hyacinthaceae	Lachenalia	fragrans	Andrews
acc	Lachenalia fragrans Jacq.	Lachenalia pallida Aiton	Lachenalia pallida	Lachenalia pallida	Native	Plant	Anthophyta	Asparagales	Hyacinthaceae	Lachenalia	fragrans	Jacq.
acc	Lachenalia mediana Jacq. var. mediana	Lachenalia mediana Jacq. subsp. mediana	Lachenalia mediana mediana	Lachenalia mediana	Native	Plant	Anthophyta	Asparagales	Hyacinthaceae	Lachenalia	mediana	Jacq.			mediana
acc	Lachenalia orchioides var. glaucina (Jacq.) W.F.Barker	Lachenalia orchioides subsp. glaucina (Jacq.) G.D.Duncan	Lachenalia orchioides glaucina	Lachenalia orchioides	Native	Plant	Anthophyta	Asparagales	Hyacinthaceae	Lachenalia	orchioides	(L.) Aiton			glaucina	(Jacq.) W.F.Barker
acc	Lachenalia reflexa Thunb.		Lachenalia reflexa	Lachenalia reflexa	Native	Plant	Anthophyta	Asparagales	Hyacinthaceae	Lachenalia	reflexa	Thunb.
acc	Lachenalia reflexa Andr. [1]	Ledebouria ovalifolia (Schrad.) Jessop	Ledebouria ovalifolia	Ledebouria ovalifolia	Native	Plant	Anthophyta	Asparagales	Hyacinthaceae	Lachenalia	reflexa	Andr.
acc	Lachenalia tricolor var. aurea (Lindl.) Hook.f.	Lachenalia flava Andrews	Lachenalia flava	Lachenalia flava	Native	Plant	Anthophyta	Asparagales	Hyacinthaceae	Lachenalia	tricolor	Thunb.			aurea	(Lindl.) Hook.f.
acc	Lachenalia tricolor var. luteola (Jacq.) Baker [1]	Lachenalia luteola Jacq.	Lachenalia luteola	Lachenalia luteola	Native	Plant	Anthophyta	Asparagales	Hyacinthaceae	Lachenalia	tricolor	Thunb.			luteola	(Jacq.) Baker
acc	Massonia angustifolia auct. [1]	Daubenya marginata (Willd. ex Kunth) J.C.Manning & A.M.van der Merwe	Daubenya marginata	Daubenya marginata	Native	Plant	Anthophyta	Asparagales	Hyacinthaceae	Massonia	angustifolia	auct.
acc	Massonia angustifolia L.f.		Massonia angustifolia	Massonia angustifolia	Native	Plant	Anthophyta	Asparagales	Hyacinthaceae	Massonia	angustifolia	L.f.
acc	Massonia sessiliflora (Dinter) Mart.-Azorin, M.B.Crespo, M.Pinter & Wetschnig		Massonia sessiliflora	Massonia sessiliflora	Native	Plant	Anthophyta	Asparagales	Hyacinthaceae	Massonia	sessiliflora	(Dinter) Mart.-Azorin, M.B.Crespo, M.Pinter & Wetschnig
acc	Ornithogalum baurii (Baker) J.C.Manning & Goldblatt [1]	Albuca baurii Baker	Albuca baurii	Albuca baurii	Native	Plant	Anthophyta	Asparagales	Hyacinthaceae	Ornithogalum	baurii	(Baker) J.C.Manning & Goldblatt
acc	Ornithogalum baurii Baker		Ornithogalum baurii	Ornithogalum baurii	Native	Plant	Anthophyta	Asparagales	Hyacinthaceae	Ornithogalum	baurii	Baker
acc	Ornithogalum brevifolium Poelln. [1]	Ornithogalum graminifolium Thunb.	Ornithogalum graminifolium	Ornithogalum graminifolium	Native	Plant	Anthophyta	Asparagales	Hyacinthaceae	Ornithogalum	brevifolium	Poelln.
acc	Ornithogalum brevifolium F.M.Leight. [2]	Ornithogalum juncifolium Jacq. var. juncifolium	Ornithogalum juncifolium juncifolium	Ornithogalum juncifolium	Native	Plant	Anthophyta	Asparagales	Hyacinthaceae	Ornithogalum	brevifolium	F.M.Leight.
acc	Ornithogalum ciliatum L.f.	Drimia ciliata (L.f.) J.C.Manning & Goldblatt	Drimia ciliata	Drimia ciliata	Native	Plant	Anthophyta	Asparagales	Hyacinthaceae	Ornithogalum	ciliatum	L.f.
acc	Ornithogalum conicum var. strictum (L.Bolus) F.M.Leight.	Ornithogalum strictum L.Bolus	Ornithogalum strictum	Ornithogalum strictum	Native	Plant	Anthophyta	Asparagales	Hyacinthaceae	Ornithogalum	conicum	Jacq.			strictum	(L.Bolus) F.M.Leight.
acc	Ornithogalum cooperi (Baker) J.C.Manning & Goldblatt [1]	Albuca cooperi Baker	Albuca cooperi	Albuca cooperi	Native	Plant	Anthophyta	Asparagales	Hyacinthaceae	Ornithogalum	cooperi	(Baker) J.C.Manning & Goldblatt
acc	Ornithogalum cooperi Baker	Drimia echinostachya (Baker) Eggli & N.R.Crouch	Drimia echinostachya	Drimia echinostachya	Native	Plant	Anthophyta	Asparagales	Hyacinthaceae	Ornithogalum	cooperi	Baker
acc	Ornithogalum diphyllum J.C.Manning & Goldblatt [1]	Albuca bifolia Baker	Albuca bifolia	Albuca bifolia	Native	Plant	Anthophyta	Asparagales	Hyacinthaceae	Ornithogalum	diphyllum	J.C.Manning & Goldblatt
acc	Ornithogalum diphyllum Baker		Ornithogalum diphyllum	Ornithogalum diphyllum	Native	Plant	Anthophyta	Asparagales	Hyacinthaceae	Ornithogalum	diphyllum	Baker
acc	Ornithogalum ecklonii Schltdl. [1]	Albuca virens (Ker Gawl.) J.C.Manning & Goldblatt	Albuca virens	Albuca virens	Native	Plant	Anthophyta	Asparagales	Hyacinthaceae	Ornithogalum	ecklonii	Schltdl.
acc	Ornithogalum etesiogaripense U.Mull.-Doblies & D.Mull.-Doblies	Albuca deserticola J.C.Manning & Goldblatt	Albuca deserticola	Albuca deserticola	Native	Plant	Anthophyta	Asparagales	Hyacinthaceae	Ornithogalum	etesiogaripense	U.Mull.-Doblies & D.Mull.-Doblies
acc	Ornithogalum etesiogaripense (U.Mull.-Doblies) J.C.Manning & Goldblatt [1]	Albuca etesiogaripensis U.Mull.-Doblies	Albuca etesiogaripensis	Albuca etesiogaripensis	Native	Plant	Anthophyta	Asparagales	Hyacinthaceae	Ornithogalum	etesiogaripense	(U.Mull.-Doblies) J.C.Manning & Goldblatt
acc	Ornithogalum graminifolium auct. [1]	Ornithogalum dregeanum Kunth	Ornithogalum dregeanum	Ornithogalum dregeanum	Native	Plant	Anthophyta	Asparagales	Hyacinthaceae	Ornithogalum	graminifolium	auct.
acc	Ornithogalum hallii (U.Mull.-Doblies) J.C.Manning & Goldblatt [1]	Albuca hallii U.Mull.-Doblies	Albuca hallii	Albuca hallii	Native	Plant	Anthophyta	Asparagales	Hyacinthaceae	Ornithogalum	hallii	(U.Mull.-Doblies) J.C.Manning & Goldblatt
acc	Ornithogalum hallii Oberm.		Ornithogalum hallii	Ornithogalum hallii	Native	Plant	Anthophyta	Asparagales	Hyacinthaceae	Ornithogalum	hallii	Oberm.
acc	Ornithogalum longifolium (Baker) J.C.Manning & Goldblatt [1]	Albuca longifolia Baker	Albuca longifolia	Albuca longifolia	Native	Plant	Anthophyta	Asparagales	Hyacinthaceae	Ornithogalum	longifolium	(Baker) J.C.Manning & Goldblatt
acc	Ornithogalum longifolium (Ker Gawl.) J.C.Manning & Goldblatt [2]	Dipcadi longifolium (Ker Gawl.) Baker	Dipcadi longifolium	Dipcadi longifolium	Native	Plant	Anthophyta	Asparagales	Hyacinthaceae	Ornithogalum	longifolium	(Ker Gawl.) J.C.Manning & Goldblatt
acc	Ornithogalum maculatum Jacq.		Ornithogalum maculatum	Ornithogalum maculatum	Native	Plant	Anthophyta	Asparagales	Hyacinthaceae	Ornithogalum	maculatum	Jacq.
acc	Ornithogalum miniatum Jacq.	Ornithogalum dubium Houtt.	Ornithogalum dubium	Ornithogalum dubium	Native	Plant	Anthophyta	Asparagales	Hyacinthaceae	Ornithogalum	miniatum	Jacq.
acc	Ornithogalum niveum Aiton		Ornithogalum niveum	Ornithogalum niveum	Native	Plant	Anthophyta	Asparagales	Hyacinthaceae	Ornithogalum	niveum	Aiton
acc	Ornithogalum niveum auct. [1]	Ornithogalum schlechterianum Schinz	Ornithogalum schlechterianum	Ornithogalum schlechterianum	Native	Plant	Anthophyta	Asparagales	Hyacinthaceae	Ornithogalum	niveum	auct.
acc	Ornithogalum prasinum Lindl. [2]	Albuca prasina (Ker Gawl.) J.C.Manning & Goldblatt	Albuca prasina	Albuca prasina	Native	Plant	Anthophyta	Asparagales	Hyacinthaceae	Ornithogalum	prasinum	Lindl.
acc	Ornithogalum uitenhagense (Schonland) J.C.Manning & Goldblatt [2]	Ornithogalum neopatersonia J.C.Manning & Goldblatt	Ornithogalum neopatersonia	Ornithogalum neopatersonia	Native	Plant	Anthophyta	Asparagales	Hyacinthaceae	Ornithogalum	uitenhagense	(Schonland) J.C.Manning & Goldblatt
acc	Ornithogalum uitenhagense Poelln. [1]	Ornithogalum paludosum Baker	Ornithogalum paludosum	Ornithogalum paludosum	Native	Plant	Anthophyta	Asparagales	Hyacinthaceae	Ornithogalum	uitenhagense	Poelln.
acc	Polyxena odorata (Hook.f.) G.Nicholson [1]	Lachenalia ensifolia (Thunb.) J.C.Manning & Goldblatt	Lachenalia ensifolia	Lachenalia ensifolia	Native	Plant	Anthophyta	Asparagales	Hyacinthaceae	Polyxena	odorata	(Hook.f.) G.Nicholson
acc	Scilla plumbea Lindl. [1]	Merwilla plumbea (Lindl.) Speta	Merwilla plumbea	Merwilla plumbea	Native	Plant	Anthophyta	Asparagales	Hyacinthaceae	Scilla	plumbea	Lindl.
acc	Scilla plumbea auct. [2]	Spetaea lachenaliiflora Wetschnig & Pfosser	Spetaea lachenaliiflora	Spetaea lachenaliiflora	Native	Plant	Anthophyta	Asparagales	Hyacinthaceae	Scilla	plumbea	auct.
acc	Hypoxis obtusa Burch. [1]	Hypoxis iridifolia Baker	Hypoxis iridifolia	Hypoxis iridifolia	Native	Plant	Anthophyta	Asparagales	Hypoxidaceae	Hypoxis	obtusa	Burch.
acc	Hypoxis obtusa Burch. ex Ker Gawl.		Hypoxis obtusa	Hypoxis obtusa	Native	Plant	Anthophyta	Asparagales	Hypoxidaceae	Hypoxis	obtusa	Burch. ex Ker Gawl.
acc	Hypoxis sericea var. dregei Baker [1]	Hypoxis argentea var. sericea Baker	Hypoxis argentea sericea	Hypoxis argentea	Native	Plant	Anthophyta	Asparagales	Hypoxidaceae	Hypoxis	sericea	Baker			dregei	Baker
acc	Hypoxis sericea var. dregei Baker [2]	Hypoxis filiformis Baker	Hypoxis filiformis	Hypoxis filiformis	Native	Plant	Anthophyta	Asparagales	Hypoxidaceae	Hypoxis	sericea	Baker			dregei	Baker
acc	Hypoxis stellata (Thunb.) L.f.	Pauridia capensis (L.) Snijman & Kocyan	Pauridia capensis	Pauridia capensis	Native	Plant	Anthophyta	Asparagales	Hypoxidaceae	Hypoxis	stellata	(Thunb.) L.f.
acc	Antholyza aethiopica L.	Chasmanthe aethiopica (L.) N.E.Br.	Chasmanthe aethiopica	Chasmanthe aethiopica	Native	Plant	Anthophyta	Asparagales	Iridaceae	Antholyza	aethiopica	L.
acc	Antholyza aethiopica auct. [1]	Chasmanthe floribunda (Salisb.) N.E.Br.	Chasmanthe floribunda	Chasmanthe floribunda	Native	Plant	Anthophyta	Asparagales	Iridaceae	Antholyza	aethiopica	auct.
acc	Antholyza revoluta auct. [1]	Gladiolus watsonius Thunb.	Gladiolus watsonius	Gladiolus watsonius	Native	Plant	Anthophyta	Asparagales	Iridaceae	Antholyza	revoluta	auct.
acc	Antholyza revoluta Burm.	Tritoniopsis revoluta (Burm.f.) Goldblatt	Tritoniopsis revoluta	Tritoniopsis revoluta	Native	Plant	Anthophyta	Asparagales	Iridaceae	Antholyza	revoluta	Burm.
acc	Antholyza ringens L.	Babiana ringens (L.) Ker Gawl. subsp. ringens	Babiana ringens ringens	Babiana ringens	Native	Plant	Anthophyta	Asparagales	Iridaceae	Antholyza	ringens	L.
acc	Aristea compressa Buchinger ex Baker		Aristea compressa	Aristea compressa	Native	Plant	Anthophyta	Asparagales	Iridaceae	Aristea	compressa	Buchinger ex Baker
acc	Babiana flabellifolia Harv. ex Klatt		Babiana flabellifolia	Babiana flabellifolia	Native	Plant	Anthophyta	Asparagales	Iridaceae	Babiana	flabellifolia	Harv. ex Klatt
acc	Babiana flabellifolia auct. [1]	Babiana praemorsa Goldblatt & J.C.Manning	Babiana praemorsa	Babiana praemorsa	Native	Plant	Anthophyta	Asparagales	Iridaceae	Babiana	flabellifolia	auct.
acc	Babiana hypogaea auct. [1]	Babiana bainesii Baker	Babiana bainesii	Babiana bainesii	Native	Plant	Anthophyta	Asparagales	Iridaceae	Babiana	hypogaea	auct.
acc	Babiana hypogaea Burch.		Babiana hypogaea	Babiana hypogaea	Native	Plant	Anthophyta	Asparagales	Iridaceae	Babiana	hypogaea	Burch.
acc	Babiana longiflora Goldblatt & J.C.Manning [1]	Babiana tubaeformis Goldblatt & J.C.Manning	Babiana tubaeformis	Babiana tubaeformis	Native	Plant	Anthophyta	Asparagales	Iridaceae	Babiana	longiflora	Goldblatt & J.C.Manning
acc	Babiana longiflora (P.J.Bergius) Steud.	Ixia paniculata D.Delaroche	Ixia paniculata	Ixia paniculata	Native	Plant	Anthophyta	Asparagales	Iridaceae	Babiana	longiflora	(P.J.Bergius) Steud.
acc	Babiana mucronata var. minor G.J.Lewis	Babiana mucronata subsp. minor (G.J.Lewis) Goldblatt & J.C.Manning	Babiana mucronata minor	Babiana mucronata	Native	Plant	Anthophyta	Asparagales	Iridaceae	Babiana	mucronata	(Jacq.) Ker Gawl.			minor	G.J.Lewis
acc	Babiana nana var. maculata (Klatt) B.Nord.	Babiana nana subsp. maculata (Klatt) Goldblatt & J.C.Manning	Babiana nana maculata	Babiana nana	Native	Plant	Anthophyta	Asparagales	Iridaceae	Babiana	nana	(Andrews) Spreng.			maculata	(Klatt) B.Nord.
acc	Babiana sambucina var. longibracteata G.J.Lewis	Babiana sambucina subsp. longibracteata (G.J.Lewis) Goldblatt & J.C.Manning	Babiana sambucina longibracteata	Babiana sambucina	Native	Plant	Anthophyta	Asparagales	Iridaceae	Babiana	sambucina	(Jacq.) Ker Gawl.			longibracteata	G.J.Lewis
acc	Babiana stricta var. sulphurea auct. [2]	Babiana fragrans (Jacq.) Steud.	Babiana fragrans	Babiana fragrans	Native	Plant	Anthophyta	Asparagales	Iridaceae	Babiana	stricta	(Aiton) Ker Gawl.			sulphurea	auct.
acc	Babiana stricta var. sulphurea auct. [1]	Babiana nervosa (Lam.) Goldblatt & J.C.Manning	Babiana nervosa	Babiana nervosa	Native	Plant	Anthophyta	Asparagales	Iridaceae	Babiana	stricta	(Aiton) Ker Gawl.			sulphurea	auct.
acc	Ferraria undulata L. [1]	Ferraria crispa Burm.	Ferraria crispa	Ferraria crispa	Native	Plant	Anthophyta	Asparagales	Iridaceae	Ferraria	undulata	L.
acc	Geissorhiza rosea Eckl.	Geissorhiza erosa (Salisb.) R.C.Foster	Geissorhiza erosa	Geissorhiza erosa	Native	Plant	Anthophyta	Asparagales	Iridaceae	Geissorhiza	rosea	Eckl.
acc	Geissorhiza rosea (Klatt) R.C.Foster [1]	Geissorhiza heterostyla subsp. rosea (Klatt) Goldblatt & J.C.Manning	Geissorhiza heterostyla rosea	Geissorhiza heterostyla	Native	Plant	Anthophyta	Asparagales	Iridaceae	Geissorhiza	rosea	(Klatt) R.C.Foster
acc	Gladiolus alopecuroides L.	Micranthus alopecuroides (L.) Eckl.	Micranthus alopecuroides	Micranthus alopecuroides	Native	Plant	Anthophyta	Asparagales	Iridaceae	Gladiolus	alopecuroides	L.
acc	Gladiolus alopecuroides Pers. [1]	Thereianthus spicatus (L.) G.J.Lewis	Thereianthus spicatus	Thereianthus spicatus	Native	Plant	Anthophyta	Asparagales	Iridaceae	Gladiolus	alopecuroides	Pers.
acc	Gladiolus anceps L.f.	Lapeirousia anceps (L.f.) Ker Gawl.	Lapeirousia anceps	Lapeirousia anceps	Native	Plant	Anthophyta	Asparagales	Iridaceae	Gladiolus	anceps	L.f.
acc	Gladiolus anceps auct. [1]	Lapeirousia jacquinii N.E.Br.	Lapeirousia jacquinii	Lapeirousia jacquinii	Native	Plant	Anthophyta	Asparagales	Iridaceae	Gladiolus	anceps	auct.
acc	Gladiolus atropurpureus auct. [1]	Gladiolus oatesii Rolfe	Gladiolus oatesii	Gladiolus oatesii	Native	Plant	Anthophyta	Asparagales	Iridaceae	Gladiolus	atropurpureus	auct.
acc	Gladiolus bicolor Eckl. ex Baker [1]	Gladiolus virescens Thunb.	Gladiolus virescens	Gladiolus virescens	Native	Plant	Anthophyta	Asparagales	Iridaceae	Gladiolus	bicolor	Eckl. ex Baker
acc	Gladiolus bicolor Thunb. [2]	Sparaxis villosa (Burm.f.) Goldblatt	Sparaxis villosa	Sparaxis villosa	Native	Plant	Anthophyta	Asparagales	Iridaceae	Gladiolus	bicolor	Thunb.
acc	Gladiolus coccineus L.Bolus [1]	Gladiolus dalenii Van Geel subsp. dalenii	Gladiolus dalenii dalenii	Gladiolus dalenii	Native	Plant	Anthophyta	Asparagales	Iridaceae	Gladiolus	coccineus	L.Bolus
acc	Gladiolus coccineus (Thunb.) Schrank	Ixia campanulata Houtt.	Ixia campanulata	Ixia campanulata	Native	Plant	Anthophyta	Asparagales	Iridaceae	Gladiolus	coccineus	(Thunb.) Schrank
acc	Gladiolus crassifolius Baker		Gladiolus crassifolius	Gladiolus crassifolius	Native	Plant	Anthophyta	Asparagales	Iridaceae	Gladiolus	crassifolius	Baker
acc	Gladiolus crassifolius auct. [1]	Gladiolus paludosus Baker	Gladiolus paludosus	Gladiolus paludosus	Native	Plant	Anthophyta	Asparagales	Iridaceae	Gladiolus	crassifolius	auct.
acc	Gladiolus cruentus T.Moore		Gladiolus cruentus	Gladiolus cruentus	Native	Plant	Anthophyta	Asparagales	Iridaceae	Gladiolus	cruentus	T.Moore
acc	Gladiolus cruentus auct. [2]	Gladiolus saundersii Hook.f.	Gladiolus saundersii	Gladiolus saundersii	Native	Plant	Anthophyta	Asparagales	Iridaceae	Gladiolus	cruentus	auct.
acc	Gladiolus dalenii auct. [1]	Gladiolus antholyzoides Baker	Gladiolus antholyzoides	Gladiolus antholyzoides	Native	Plant	Anthophyta	Asparagales	Iridaceae	Gladiolus	dalenii	auct.
acc	Gladiolus elliotii Baker		Gladiolus elliotii	Gladiolus elliotii	Native	Plant	Anthophyta	Asparagales	Iridaceae	Gladiolus	elliotii	Baker
acc	Gladiolus elliotii auct. [1]	Gladiolus sericeovillosus subsp. calvatus (Baker) Goldblatt	Gladiolus sericeovillosus calvatus	Gladiolus sericeovillosus	Native	Plant	Anthophyta	Asparagales	Iridaceae	Gladiolus	elliotii	auct.
acc	Gladiolus hirsutus auct. [1]	Gladiolus caryophyllaceus (Burm.f.) Poir.	Gladiolus caryophyllaceus	Gladiolus caryophyllaceus	Native	Plant	Anthophyta	Asparagales	Iridaceae	Gladiolus	hirsutus	auct.
acc	Gladiolus hirsutus Jacq.		Gladiolus hirsutus	Gladiolus hirsutus	Native	Plant	Anthophyta	Asparagales	Iridaceae	Gladiolus	hirsutus	Jacq.
acc	Gladiolus longicollis var. platypetalus (Baker) Oberm.	Gladiolus longicollis subsp. platypetalus (Baker) Goldblatt & J.C.Manning	Gladiolus longicollis platypetalus	Gladiolus longicollis	Native	Plant	Anthophyta	Asparagales	Iridaceae	Gladiolus	longicollis	Baker			platypetalus	(Baker) Oberm.
acc	Gladiolus longiflorus auct. [2]	Tritonia pallida Ker Gawl. subsp. pallida	Tritonia pallida pallida	Tritonia pallida	Native	Plant	Anthophyta	Asparagales	Iridaceae	Gladiolus	longiflorus	auct.
acc	Gladiolus montanus L.f. [2]	Tritoniopsis parviflora (Jacq.) G.J.Lewis var. parviflora	Tritoniopsis parviflora parviflora	Tritoniopsis parviflora	Native	Plant	Anthophyta	Asparagales	Iridaceae	Gladiolus	montanus	L.f.
acc	Gladiolus montanus Thunb. [1]	Tritoniopsis unguicularis (Lam.) G.J.Lewis	Tritoniopsis unguicularis	Tritoniopsis unguicularis	Native	Plant	Anthophyta	Asparagales	Iridaceae	Gladiolus	montanus	Thunb.
acc	Gladiolus muirii L.Bolus [2]	Gladiolus involutus D.Delaroche	Gladiolus involutus	Gladiolus involutus	Native	Plant	Anthophyta	Asparagales	Iridaceae	Gladiolus	muirii	L.Bolus
acc	Gladiolus muirii L.Bolus [1]	Gladiolus mutabilis G.J.Lewis	Gladiolus mutabilis	Gladiolus mutabilis	Native	Plant	Anthophyta	Asparagales	Iridaceae	Gladiolus	muirii	L.Bolus
acc	Gladiolus nervosus (Thunb.) Baker [1]	Tritoniopsis antholyza (Poir.) Goldblatt	Tritoniopsis antholyza	Tritoniopsis antholyza	Native	Plant	Anthophyta	Asparagales	Iridaceae	Gladiolus	nervosus	(Thunb.) Baker
acc	Gladiolus pulchellus Salisb. [2]	Freesia verrucosa (B.Vogel) Goldblatt & J.C.Manning	Freesia verrucosa	Freesia verrucosa	Native	Plant	Anthophyta	Asparagales	Iridaceae	Gladiolus	pulchellus	Salisb.
acc	Gladiolus ramosus L.	Ixia scillaris L. subsp. scillaris	Ixia scillaris scillaris	Ixia scillaris	Native	Plant	Anthophyta	Asparagales	Iridaceae	Gladiolus	ramosus	L.
acc	Gladiolus ramosus (Klatt) N.E.Br. [1]	Tritoniopsis ramosa (Eckl. ex Klatt) G.J.Lewis var. ramosa	Tritoniopsis ramosa ramosa	Tritoniopsis ramosa	Native	Plant	Anthophyta	Asparagales	Iridaceae	Gladiolus	ramosus	(Klatt) N.E.Br.
acc	Gladiolus recurvus auct. [1]	Gladiolus carinatus Aiton	Gladiolus carinatus	Gladiolus carinatus	Native	Plant	Anthophyta	Asparagales	Iridaceae	Gladiolus	recurvus	auct.
acc	Gladiolus recurvus L.		Gladiolus recurvus	Gladiolus recurvus	Native	Plant	Anthophyta	Asparagales	Iridaceae	Gladiolus	recurvus	L.
acc	Gladiolus scullyi Baker		Gladiolus scullyi	Gladiolus scullyi	Native	Plant	Anthophyta	Asparagales	Iridaceae	Gladiolus	scullyi	Baker
acc	Gladiolus scullyi auct. [1]	Gladiolus venustus G.J.Lewis	Gladiolus venustus	Gladiolus venustus	Native	Plant	Anthophyta	Asparagales	Iridaceae	Gladiolus	scullyi	auct.
acc	Gladiolus splendens Baker [1]	Gladiolus sempervirens G.J.Lewis	Gladiolus sempervirens	Gladiolus sempervirens	Native	Plant	Anthophyta	Asparagales	Iridaceae	Gladiolus	splendens	Baker
acc	Gladiolus splendens (Sweet) Herb.		Gladiolus splendens	Gladiolus splendens	Native	Plant	Anthophyta	Asparagales	Iridaceae	Gladiolus	splendens	(Sweet) Herb.
acc	Gladiolus strictus Jacq. [1]	Gladiolus hyalinus Jacq.	Gladiolus hyalinus	Gladiolus hyalinus	Native	Plant	Anthophyta	Asparagales	Iridaceae	Gladiolus	strictus	Jacq.
acc	Gladiolus tenellus auct. [2]	Gladiolus trichonemifolius Ker Gawl.	Gladiolus trichonemifolius	Gladiolus trichonemifolius	Native	Plant	Anthophyta	Asparagales	Iridaceae	Gladiolus	tenellus	auct.
acc	Gladiolus woodii auct. [1]	Gladiolus malvinus Goldblatt & J.C.Manning	Gladiolus malvinus	Gladiolus malvinus	Native	Plant	Anthophyta	Asparagales	Iridaceae	Gladiolus	woodii	auct.
acc	Gladiolus woodii Baker		Gladiolus woodii	Gladiolus woodii	Native	Plant	Anthophyta	Asparagales	Iridaceae	Gladiolus	woodii	Baker
acc	Hesperantha candida Baker		Hesperantha candida	Hesperantha candida	Native	Plant	Anthophyta	Asparagales	Iridaceae	Hesperantha	candida	Baker
acc	Hesperantha candida auct. [1]	Hesperantha leucantha Baker	Hesperantha leucantha	Hesperantha leucantha	Native	Plant	Anthophyta	Asparagales	Iridaceae	Hesperantha	candida	auct.
acc	Hexaglottis longifolia (Jacq.) Salisb. [1]	Moraea longifolia (Jacq.) Pers.	Moraea longifolia	Moraea longifolia	Native	Plant	Anthophyta	Asparagales	Iridaceae	Hexaglottis	longifolia	(Jacq.) Salisb.
acc	Iris tricuspis Thunb. [1]	Moraea tricuspidata (L.f.) G.J.Lewis	Moraea tricuspidata	Moraea tricuspidata	Native	Plant	Anthophyta	Asparagales	Iridaceae	Iris	tricuspis	Thunb.
acc	Iris tricuspis L.f. [2]	Moraea villosa (Ker Gawl.) Ker Gawl. subsp. villosa	Moraea villosa villosa	Moraea villosa	Native	Plant	Anthophyta	Asparagales	Iridaceae	Iris	tricuspis	L.f.
acc	Iris tripetala Thunb. [2]	Moraea mutila (C.H.Bergius ex Eckl.) Goldblatt & J.C.Manning	Moraea mutila	Moraea mutila	Native	Plant	Anthophyta	Asparagales	Iridaceae	Iris	tripetala	Thunb.
acc	Iris tripetala L.f. [1]	Moraea tripetala (L.f.) Ker Gawl. subsp. tripetala	Moraea tripetala tripetala	Moraea tripetala	Native	Plant	Anthophyta	Asparagales	Iridaceae	Iris	tripetala	L.f.
acc	Ixia anemonaeflora auct. [1]	Sparaxis bulbifera (L.) Ker Gawl.	Sparaxis bulbifera	Sparaxis bulbifera	Native	Plant	Anthophyta	Asparagales	Iridaceae	Ixia	anemonaeflora	auct.
acc	Ixia aristata Aiton [1]	Sparaxis grandiflora (D.Delaroche) Ker Gawl. subsp. grandiflora	Sparaxis grandiflora grandiflora	Sparaxis grandiflora	Native	Plant	Anthophyta	Asparagales	Iridaceae	Ixia	aristata	Aiton
acc	Ixia crispa auct. [1]	Ixia erubescens Goldblatt	Ixia erubescens	Ixia erubescens	Native	Plant	Anthophyta	Asparagales	Iridaceae	Ixia	crispa	auct.
acc	Ixia crispa L.f.	Tritonia undulata (Burm.f.) Baker	Tritonia undulata	Tritonia undulata	Native	Plant	Anthophyta	Asparagales	Iridaceae	Ixia	crispa	L.f.
acc	Ixia erecta Thunb. [1]	Ixia odorata Ker Gawl.	Ixia odorata	Ixia odorata	Native	Plant	Anthophyta	Asparagales	Iridaceae	Ixia	erecta	Thunb.
acc	Ixia erecta P.J.Bergius	Ixia polystachya L.	Ixia polystachya	Ixia polystachya	Native	Plant	Anthophyta	Asparagales	Iridaceae	Ixia	erecta	P.J.Bergius
acc	Ixia flaccida (G.J.Lewis) Goldblatt & J.C.Manning [1]	Ixia mollis Goldblatt & J.C.Manning	Ixia mollis	Ixia mollis	Native	Plant	Anthophyta	Asparagales	Iridaceae	Ixia	flaccida	(G.J.Lewis) Goldblatt & J.C.Manning
acc	Ixia flaccida Salisb.	Ixia patens Aiton	Ixia patens	Ixia patens	Native	Plant	Anthophyta	Asparagales	Iridaceae	Ixia	flaccida	Salisb.
acc	Ixia flava Hornem. [1]	Ixia maculata L.	Ixia maculata	Ixia maculata	Native	Plant	Anthophyta	Asparagales	Iridaceae	Ixia	flava	Hornem.
acc	Ixia flava Lam.	Romulea flava (Lam.) M.P.de Vos	Romulea flava	Romulea flava	Native	Plant	Anthophyta	Asparagales	Iridaceae	Ixia	flava	Lam.
acc	Ixia flexuosa L.		Ixia flexuosa	Ixia flexuosa	Native	Plant	Anthophyta	Asparagales	Iridaceae	Ixia	flexuosa	L.
acc	Ixia grandiflora (Andrews) Pers. [1]	Ixia monadelpha D.Delaroche	Ixia monadelpha	Ixia monadelpha	Native	Plant	Anthophyta	Asparagales	Iridaceae	Ixia	grandiflora	(Andrews) Pers.
acc	Ixia hyalina L.f.	Tritonia crocata (L.) Ker Gawl.	Tritonia crocata	Tritonia crocata	Native	Plant	Anthophyta	Asparagales	Iridaceae	Ixia	hyalina	L.f.
acc	Ixia hyalina auct. [1]	Tritonia squalida (Aiton) Ker Gawl.	Tritonia squalida	Tritonia squalida	Native	Plant	Anthophyta	Asparagales	Iridaceae	Ixia	hyalina	auct.
acc	Ixia lancea Jacq. [1]	Ixia marginifolia Salisb. ex G.J.Lewis	Ixia marginifolia	Ixia marginifolia	Native	Plant	Anthophyta	Asparagales	Iridaceae	Ixia	lancea	Jacq.
acc	Ixia lancea Thunb.	Tritonia lancea (Thunb.) N.E.Br.	Tritonia lancea	Tritonia lancea	Native	Plant	Anthophyta	Asparagales	Iridaceae	Ixia	lancea	Thunb.
acc	Ixia maculata var. viridis Ker Gawl.	Ixia viridiflora Lam.	Ixia viridiflora	Ixia viridiflora	Native	Plant	Anthophyta	Asparagales	Iridaceae	Ixia	maculata	L.			viridis	Ker Gawl.
acc	Ixia miniata DC. [2]	Tritonia deusta (Aiton) Ker Gawl. subsp. deusta	Tritonia deusta deusta	Tritonia deusta	Native	Plant	Anthophyta	Asparagales	Iridaceae	Ixia	miniata	DC.
acc	Ixia purpurea Jacq. [1]	Babiana purpurea Ker Gawl.	Babiana purpurea	Babiana purpurea	Native	Plant	Anthophyta	Asparagales	Iridaceae	Ixia	purpurea	Jacq.
acc	Ixia rapunculoides var. rigida auct. [1]	Ixia contorta Goldblatt & J.C.Manning	Ixia contorta	Ixia contorta	Native	Plant	Anthophyta	Asparagales	Iridaceae	Ixia	rapunculoides	Delile			rigida	auct.
acc	Ixia rapunculoides var. rigida G.J.Lewis	Ixia divaricata Goldblatt & J.C.Manning	Ixia divaricata	Ixia divaricata	Native	Plant	Anthophyta	Asparagales	Iridaceae	Ixia	rapunculoides	Delile			rigida	G.J.Lewis
acc	Ixia rochensis Ker Gawl.	Geissorhiza radians (Thunb.) Goldblatt	Geissorhiza radians	Geissorhiza radians	Native	Plant	Anthophyta	Asparagales	Iridaceae	Ixia	rochensis	Ker Gawl.
acc	Ixia rochensis (Ker Gawl.) L.Bolus [1]	Ixia bellendenii R.C.Foster	Ixia bellendenii	Ixia bellendenii	Native	Plant	Anthophyta	Asparagales	Iridaceae	Ixia	rochensis	(Ker Gawl.) L.Bolus
acc	Ixia scariosa var. longifolia Baker [1]	Ixia orientalis L.Bolus	Ixia orientalis	Ixia orientalis	Native	Plant	Anthophyta	Asparagales	Iridaceae	Ixia	scariosa	Thunb.			longifolia	Baker
acc	Ixia spicata Burm.f.	Hesperantha spicata (Burm.f.) N.E.Br. subsp. spicata	Hesperantha spicata spicata	Hesperantha spicata	Native	Plant	Anthophyta	Asparagales	Iridaceae	Ixia	spicata	Burm.f.
acc	Ixia squalida Thunb. [1]	Tritonia securigera (Aiton) Ker Gawl. subsp. securigera	Tritonia securigera securigera	Tritonia securigera	Native	Plant	Anthophyta	Asparagales	Iridaceae	Ixia	squalida	Thunb.
acc	Lapeirousia fabricii (D.Delaroche) Ker Gawl.		Lapeirousia fabricii	Lapeirousia fabricii	Native	Plant	Anthophyta	Asparagales	Iridaceae	Lapeirousia	fabricii	(D.Delaroche) Ker Gawl.
acc	Lapeirousia grandiflora (Baker) Baker [2]	Freesia grandiflora (Baker) Klatt subsp. grandiflora	Freesia grandiflora grandiflora	Freesia grandiflora	Native	Plant	Anthophyta	Asparagales	Iridaceae	Lapeirousia	grandiflora	(Baker) Baker
acc	Lapeirousia grandiflora Jacq. [1]	Freesia laxa (Thunb.) Goldblatt & J.C.Manning subsp. laxa	Freesia laxa laxa	Freesia laxa	Native	Plant	Anthophyta	Asparagales	Iridaceae	Lapeirousia	grandiflora	Jacq.
acc	Melasphaerula ramosa (L.) N.E.Br. [1]	Melasphaerula graminea (L.f.) Ker Gawl.	Melasphaerula graminea	Melasphaerula graminea	Native	Plant	Anthophyta	Asparagales	Iridaceae	Melasphaerula	ramosa	(L.) N.E.Br.
acc	Montbretia rosea (Klatt) Baker [1]	Tritonia disticha subsp. rubrolucens (R.C.Foster) M.P.de Vos	Tritonia disticha rubrolucens	Tritonia disticha	Native	Plant	Anthophyta	Asparagales	Iridaceae	Montbretia	rosea	(Klatt) Baker
acc	Montbretia rosea (Jacq.) Voigt [2]	Tritonia flabellifolia var. major (Ker Gawl.) M.P.de Vos	Tritonia flabellifolia major	Tritonia flabellifolia	Native	Plant	Anthophyta	Asparagales	Iridaceae	Montbretia	rosea	(Jacq.) Voigt
acc	Moraea crispa Thunb.		Moraea crispa	Moraea crispa	Native	Plant	Anthophyta	Asparagales	Iridaceae	Moraea	crispa	Thunb.
acc	Moraea crispa (L.f.) Ker Gawl. [1]	Moraea gawleri Spreng.	Moraea gawleri	Moraea gawleri	Native	Plant	Anthophyta	Asparagales	Iridaceae	Moraea	crispa	(L.f.) Ker Gawl.
acc	Moraea edulis (L.f.) Ker Gawl. [1]	Moraea fugax (D.Delaroche) Jacq.	Moraea fugax	Moraea fugax	Native	Plant	Anthophyta	Asparagales	Iridaceae	Moraea	edulis	(L.f.) Ker Gawl.
acc	Moraea edulis L.f. [2]	Moraea gracilenta Goldblatt	Moraea gracilenta	Moraea gracilenta	Native	Plant	Anthophyta	Asparagales	Iridaceae	Moraea	edulis	L.f.
acc	Moraea polyanthos auct. [1]	Moraea bipartita L.Bolus	Moraea bipartita	Moraea bipartita	Native	Plant	Anthophyta	Asparagales	Iridaceae	Moraea	polyanthos	auct.
acc	Moraea polyanthos L.f.		Moraea polyanthos	Moraea polyanthos	Native	Plant	Anthophyta	Asparagales	Iridaceae	Moraea	polyanthos	L.f.
acc	Moraea thomsonii auct. [1]	Moraea stricta Baker	Moraea stricta	Moraea stricta	Native	Plant	Anthophyta	Asparagales	Iridaceae	Moraea	thomsonii	auct.
acc	Moraea thomsonii Baker		Moraea thomsonii	Moraea thomsonii	Native	Plant	Anthophyta	Asparagales	Iridaceae	Moraea	thomsonii	Baker
acc	Moraea violacea Baker [2]	Moraea elliotii Baker	Moraea elliotii	Moraea elliotii	Native	Plant	Anthophyta	Asparagales	Iridaceae	Moraea	violacea	Baker
acc	Moraea violacea L.Bolus [1]	Moraea unguiculata Ker Gawl.	Moraea unguiculata	Moraea unguiculata	Native	Plant	Anthophyta	Asparagales	Iridaceae	Moraea	violacea	L.Bolus
acc	Nivenia argentea Goldblatt		Nivenia argentea	Nivenia argentea	Native	Plant	Anthophyta	Asparagales	Iridaceae	Nivenia	argentea	Goldblatt
acc	Nivenia argentea auct. [1]	Nivenia inaequalis Goldblatt & J.C.Manning	Nivenia inaequalis	Nivenia inaequalis	Native	Plant	Anthophyta	Asparagales	Iridaceae	Nivenia	argentea	auct.
acc	Romulea rosea var. reflexa auct. [1]	Romulea rosea var. muirii (N.E.Br.) J.C.Manning & Goldblatt	Romulea rosea muirii	Romulea rosea	Native	Plant	Anthophyta	Asparagales	Iridaceae	Romulea	rosea	(L.) Eckl.			reflexa	auct.
acc	Synnotia bicolor Pole-Evans [1]	Sparaxis galeata Ker Gawl.	Sparaxis galeata	Sparaxis galeata	Native	Plant	Anthophyta	Asparagales	Iridaceae	Synnotia	bicolor	Pole-Evans
acc	Syringodea longituba (Klatt) Kuntze var. longituba	Syringodea longituba (Klatt) Kuntze subsp. longituba	Syringodea longituba longituba	Syringodea longituba	Native	Plant	Anthophyta	Asparagales	Iridaceae	Syringodea	longituba	(Klatt) Kuntze			longituba
inc	Tritonia cooperi (Baker) Klatt		Tritonia cooperi	Tritonia cooperi	Native	Plant	Anthophyta	Asparagales	Iridaceae	Tritonia	cooperi	(Baker) Klatt
acc	Tritonia cooperi Baker [1]	Watsonia borbonica (Pourr.) Goldblatt subsp. borbonica	Watsonia borbonica borbonica	Watsonia borbonica	Native	Plant	Anthophyta	Asparagales	Iridaceae	Tritonia	cooperi	Baker
acc	Tritonia flava auct. [1]	Tritonia karooica M.P.de Vos	Tritonia karooica	Tritonia karooica	Native	Plant	Anthophyta	Asparagales	Iridaceae	Tritonia	flava	auct.
acc	Tritoniopsis nervosa (Baker) G.J.Lewis		Tritoniopsis nervosa	Tritoniopsis nervosa	Native	Plant	Anthophyta	Asparagales	Iridaceae	Tritoniopsis	nervosa	(Baker) G.J.Lewis
acc	Watsonia palustris Pers. [1]	Dierama pendulum (L.f.) Baker	Dierama pendulum	Dierama pendulum	Native	Plant	Anthophyta	Asparagales	Iridaceae	Watsonia	palustris	Pers.
acc	Watsonia palustris Goldblatt & J.C.Manning [2]	Watsonia vicschuettei C.J.Potg. & I.M.Johnson	Watsonia vicschuettei	Watsonia vicschuettei	Native	Plant	Anthophyta	Asparagales	Iridaceae	Watsonia	palustris	Goldblatt & J.C.Manning
acc	Leonotis capensis Raf.	Leonotis ocymifolia (Burm.f.) Iwarsson	Leonotis ocymifolia	Leonotis ocymifolia	Native	Plant	Anthophyta	Lamiales	Lamiaceae	Leonotis	capensis	Raf.
acc	Leonotis capensis (Benth.) J.C.Manning & Goldblatt [1]	Leonotis pentadentata J.C.Manning & Goldblatt	Leonotis pentadentata	Leonotis pentadentata	Native	Plant	Anthophyta	Lamiales	Lamiaceae	Leonotis	capensis	(Benth.) J.C.Manning & Goldblatt
inc	Ocimum americanum L.		Ocimum americanum	Ocimum americanum	Native	Plant	Anthophyta	Lamiales	Lamiaceae	Ocimum	americanum	L.
acc	Ocimum natalense Ayob. [1]	Ocimum natalense Ayob. ex A.J.Paton	Ocimum natalense	Ocimum natalense	Native	Plant	Anthophyta	Lamiales	Lamiaceae	Ocimum	natalense	Ayob.
acc	Plectranthus cooperi T.Cooke [2]	Plectranthus dolichopodus Briq.	Plectranthus dolichopodus	Plectranthus dolichopodus	Native	Plant	Anthophyta	Lamiales	Lamiaceae	Plectranthus	cooperi	T.Cooke
acc	Plectranthus cooperi T.Cooke [1]	Plectranthus grallatus Briq.	Plectranthus grallatus	Plectranthus grallatus	Native	Plant	Anthophyta	Lamiales	Lamiaceae	Plectranthus	cooperi	T.Cooke
acc	Salvia rugosa Thunb. [2]	Salvia disermas L.	Salvia disermas	Salvia disermas	Native	Plant	Anthophyta	Lamiales	Lamiaceae	Salvia	rugosa	Thunb.
acc	Cryptocarya liebertiana Engl.		Cryptocarya liebertiana	Cryptocarya liebertiana	Native	Plant	Anthophyta	Laurales	Lauraceae	Cryptocarya	liebertiana	Engl.
acc	Cryptocarya liebertiana auct. [1]	Cryptocarya transvaalensis Burtt Davy	Cryptocarya transvaalensis	Cryptocarya transvaalensis	Native	Plant	Anthophyta	Laurales	Lauraceae	Cryptocarya	liebertiana	auct.
acc	Rectolejeunea rhodesiae auct. [1]	Lejeunea phyllobola Nees & Mont.	Lejeunea phyllobola	Lejeunea phyllobola	Native	Plant	Marchantiophyta	Porellales	Lejeuneaceae	Rectolejeunea	rhodesiae	auct.
acc	Rectolejeunea rhodesiae (Sim) S.W.Arnell	Lejeunea rhodesiae (Sim) R.M.Schust.	Lejeunea rhodesiae	Lejeunea rhodesiae	Native	Plant	Marchantiophyta	Porellales	Lejeuneaceae	Rectolejeunea	rhodesiae	(Sim) S.W.Arnell
acc	Utricularia exilis Oliv.	Utricularia arenaria A.DC.	Utricularia arenaria	Utricularia arenaria	Native	Plant	Anthophyta	Lamiales	Lentibulariaceae	Utricularia	exilis	Oliv.
acc	Utricularia exilis auct. [1]	Utricularia bisquamata Schrank	Utricularia bisquamata	Utricularia bisquamata	Native	Plant	Anthophyta	Lamiales	Lentibulariaceae	Utricularia	exilis	auct.
acc	Utricularia foliosa L.		Utricularia foliosa	Utricularia foliosa	Native	Plant	Anthophyta	Lamiales	Lentibulariaceae	Utricularia	foliosa	L.
acc	Utricularia foliosa auct. [1]	Utricularia stellaris L.f.	Utricularia stellaris	Utricularia stellaris	Native	Plant	Anthophyta	Lamiales	Lentibulariaceae	Utricularia	foliosa	auct.
acc	Utricularia stellaris auct. [1]	Utricularia australis R.Br.	Utricularia australis	Utricularia australis	Native	Plant	Anthophyta	Lamiales	Lentibulariaceae	Utricularia	stellaris	auct.
acc	Campylopus bartramiaceus (Mull.Hal.) Paris		Campylopus bartramiaceus	Campylopus bartramiaceus	Native	Plant	Bryophyta	Dicranales	Leucobryaceae	Campylopus	bartramiaceus	(Mull.Hal.) Paris
acc	Campylopus bartramiaceus (Mull.Hal.) Ther. [1]	Campylopus introflexus (Hedw.) Brid.	Campylopus introflexus	Campylopus introflexus	Native	Plant	Bryophyta	Dicranales	Leucobryaceae	Campylopus	bartramiaceus	(Mull.Hal.) Ther.
inc	Limeum aethiopicum Burm.f.		Limeum aethiopicum	Limeum aethiopicum	Native	Plant	Anthophyta	Caryophyllales	Limeaceae	Limeum	aethiopicum	Burm.f.
acc	Limeum aethiopicum Burtt Davy [1]	Limeum argute-carinatum Wawra ex Wawra & Peyr. var. argute-carinatum	Limeum argute-carinatum argute-carinatum	Limeum argute-carinatum	Native	Plant	Anthophyta	Caryophyllales	Limeaceae	Limeum	aethiopicum	Burtt Davy
inc	Limeum viscosum (J.Gay) Fenzl		Limeum viscosum	Limeum viscosum	Native	Plant	Anthophyta	Caryophyllales	Limeaceae	Limeum	viscosum	(J.Gay) Fenzl
acc	Cyphia linarioides auct. [1]	Cyphia campestris Eckl. & Zeyh. ex C.Presl	Cyphia campestris	Cyphia campestris	Native	Plant	Anthophyta	Asterales	Lobeliaceae	Cyphia	linarioides	auct.
acc	Cyphia linarioides C.Presl		Cyphia linarioides	Cyphia linarioides	Native	Plant	Anthophyta	Asterales	Lobeliaceae	Cyphia	linarioides	C.Presl
acc	Cyphia volubilis var. intermedia E.Wimm. [1]	Cyphia longipetala C.Presl	Cyphia longipetala	Cyphia longipetala	Native	Plant	Anthophyta	Asterales	Lobeliaceae	Cyphia	volubilis	(Burm.f.) Willd.			intermedia	E.Wimm.
acc	Cyphia volubilis var. intermedia Cham.	Cyphia volubilis (Burm.f.) Willd.	Cyphia volubilis	Cyphia volubilis	Native	Plant	Anthophyta	Asterales	Lobeliaceae	Cyphia	volubilis	(Burm.f.) Willd.			intermedia	Cham.
acc	Lobelia corymbosa P.J.Bergius	Lobelia comosa L.	Lobelia comosa	Lobelia comosa	Native	Plant	Anthophyta	Asterales	Lobeliaceae	Lobelia	corymbosa	P.J.Bergius
acc	Lobelia corymbosa Hook. ex Graham [1]	Lobelia jasionoides (A.DC.) E.Wimm.	Lobelia jasionoides	Lobelia jasionoides	Native	Plant	Anthophyta	Asterales	Lobeliaceae	Lobelia	corymbosa	Hook. ex Graham
acc	Lobelia incisa Thunb.	Cyphia incisa (Thunb.) Willd.	Cyphia incisa	Cyphia incisa	Native	Plant	Anthophyta	Asterales	Lobeliaceae	Lobelia	incisa	Thunb.
acc	Lobelia incisa (C.Presl) D.Dietr. [1]	Lobelia pubescens Aiton	Lobelia pubescens	Lobelia pubescens	Native	Plant	Anthophyta	Asterales	Lobeliaceae	Lobelia	incisa	(C.Presl) D.Dietr.
acc	Lobelia parvifolia Raf. [1]	Lobelia erinus L.	Lobelia erinus	Lobelia erinus	Native	Plant	Anthophyta	Asterales	Lobeliaceae	Lobelia	parvifolia	Raf.
acc	Lobelia parvifolia P.J.Bergius	Wahlenbergia parvifolia (P.J.Bergius) Lammers	Wahlenbergia parvifolia	Wahlenbergia parvifolia	Native	Plant	Anthophyta	Asterales	Lobeliaceae	Lobelia	parvifolia	P.J.Bergius
acc	Lobelia pedunculata Sims	Lobelia coronopifolia L.	Lobelia coronopifolia	Lobelia coronopifolia	Native	Plant	Anthophyta	Asterales	Lobeliaceae	Lobelia	pedunculata	Sims
acc	Lobelia pedunculata R.Br.		Lobelia pedunculata	Lobelia pedunculata	Native	Plant	Anthophyta	Asterales	Lobeliaceae	Lobelia	pedunculata	R.Br.
acc	Lobelia scabra Thunb.	Monopsis scabra (Thunb.) Urb.	Monopsis scabra	Monopsis scabra	Native	Plant	Anthophyta	Asterales	Lobeliaceae	Lobelia	scabra	Thunb.
acc	Lobelia scabra Spreng. [1]	Monopsis simplex (L.) E.Wimm.	Monopsis simplex	Monopsis simplex	Native	Plant	Anthophyta	Asterales	Lobeliaceae	Lobelia	scabra	Spreng.
acc	Lobelia unidentata W.T.Aiton	Monopsis unidentata (W.T.Aiton) E.Wimm.	Monopsis unidentata	Monopsis unidentata	Native	Plant	Anthophyta	Asterales	Lobeliaceae	Lobelia	unidentata	W.T.Aiton
acc	Mezleria depressa A.DC. [1]	Lobelia sonderiana (Kuntze) Lammers	Lobelia sonderiana	Lobelia sonderiana	Native	Plant	Anthophyta	Asterales	Lobeliaceae	Mezleria	depressa	A.DC.
acc	Mezleria depressa (L.f.) C.Presl	Monopsis debilis var. depressa (L.f.) Phillipson	Monopsis debilis depressa	Monopsis debilis	Native	Plant	Anthophyta	Asterales	Lobeliaceae	Mezleria	depressa	(L.f.) C.Presl
acc	Mezleria filicaulis C.Presl	Lobelia filicaulis (C.Presl) Schonland	Lobelia filicaulis	Lobelia filicaulis	Native	Plant	Anthophyta	Asterales	Lobeliaceae	Mezleria	filicaulis	C.Presl
acc	Mezleria filicaulis Sond. [1]	Lobelia zwartkopensis E.Wimm.	Lobelia zwartkopensis	Lobelia zwartkopensis	Native	Plant	Anthophyta	Asterales	Lobeliaceae	Mezleria	filicaulis	Sond.
acc	Strychnos suberosa De Wild. [1]	Strychnos cocculoides Baker	Strychnos cocculoides	Strychnos cocculoides	Native	Plant	Anthophyta	Gentianales	Loganiaceae	Strychnos	suberosa	De Wild.
acc	Loranthus dregei f. subcuneifolius Engl.	Erianthemum dregei (Eckl. & Zeyh.) Tiegh.	Erianthemum dregei	Erianthemum dregei	Native	Plant	Anthophyta	Santalales	Loranthaceae	Loranthus	dregei	Eckl. & Zeyh.					subcuneifolius	Engl.
acc	Tapinanthus minor (Sprague) Danser [1]	Agelanthus gracilis (Toelken & Wiens) Polhill & Wiens	Agelanthus gracilis	Agelanthus gracilis	Native	Plant	Anthophyta	Santalales	Loranthaceae	Tapinanthus	minor	(Sprague) Danser
acc	Tapinanthus minor (Harv.) Danser	Agelanthus natalitius subsp. zeyheri (Harv.) Polhill & Wiens	Agelanthus natalitius zeyheri	Agelanthus natalitius	Native	Plant	Anthophyta	Santalales	Loranthaceae	Tapinanthus	minor	(Harv.) Danser
acc	Lycopodium complanatum auct. [1]	Lycopodium zanclophyllum J.H.Wilce	Lycopodium zanclophyllum	Lycopodium zanclophyllum	Native	Plant	Lycopodiophyta	Lycopodiales	Lycopodiaceae	Lycopodium	complanatum	auct.
acc	Abutilon indicum auct. [2]	Abutilon grandiflorum G.Don	Abutilon grandiflorum	Abutilon grandiflorum	Native	Plant	Anthophyta	Malvales	Malvaceae	Abutilon	indicum	auct.
acc	Abutilon indicum auct. [1]	Abutilon grantii A.Meeuse	Abutilon grantii	Abutilon grantii	Native	Plant	Anthophyta	Malvales	Malvaceae	Abutilon	indicum	auct.
acc	Abutilon mendoncae Baker f.	Abutilon pycnodon Hochr.	Abutilon pycnodon	Abutilon pycnodon	Native	Plant	Anthophyta	Malvales	Malvaceae	Abutilon	mendoncae	Baker f.
acc	Abutilon sonneratianum auct. [1]	Abutilon dinteri Ulbr.	Abutilon dinteri	Abutilon dinteri	Native	Plant	Anthophyta	Malvales	Malvaceae	Abutilon	sonneratianum	auct.
acc	Abutilon sonneratianum (Cav.) Sweet		Abutilon sonneratianum	Abutilon sonneratianum	Native	Plant	Anthophyta	Malvales	Malvaceae	Abutilon	sonneratianum	(Cav.) Sweet
acc	Gossypium herbaceum var. africanum (Watt) Hutch. & R.L.M.Ghose	Gossypium herbaceum subsp. africanum (Watt) Vollesen	Gossypium herbaceum africanum	Gossypium herbaceum	Native	Plant	Anthophyta	Malvales	Malvaceae	Gossypium	herbaceum	L.			africanum	(Watt) Hutch. & R.L.M.Ghose
acc	Hermannia candicans auct. [1]	Hermannia althaeoides Link	Hermannia althaeoides	Hermannia althaeoides	Native	Plant	Anthophyta	Malvales	Malvaceae	Hermannia	candicans	auct.
acc	Hermannia candicans Aiton	Hermannia incana Cav.	Hermannia incana	Hermannia incana	Native	Plant	Anthophyta	Malvales	Malvaceae	Hermannia	candicans	Aiton
acc	Hermannia cavanillesiana auct. [1]	Hermannia diversistipula var. graciliflora I.Verd.	Hermannia diversistipula graciliflora	Hermannia diversistipula	Native	Plant	Anthophyta	Malvales	Malvaceae	Hermannia	cavanillesiana	auct.
acc	Hermannia cavanillesiana Eckl. & Zeyh.	Hermannia lavandulifolia L.	Hermannia lavandulifolia	Hermannia lavandulifolia	Native	Plant	Anthophyta	Malvales	Malvaceae	Hermannia	cavanillesiana	Eckl. & Zeyh.
acc	Hermannia chrysophylla Eckl. & Zeyh. [1]	Hermannia involucrata Cav.	Hermannia involucrata	Hermannia involucrata	Native	Plant	Anthophyta	Malvales	Malvaceae	Hermannia	chrysophylla	Eckl. & Zeyh.
acc	Hermannia chrysophylla Eckl. & Zeyh. [2]	Hermannia salviifolia L.f. var. salviifolia	Hermannia salviifolia salviifolia	Hermannia salviifolia	Native	Plant	Anthophyta	Malvales	Malvaceae	Hermannia	chrysophylla	Eckl. & Zeyh.
inc	Hermannia cuneifolia Jacq.		Hermannia cuneifolia	Hermannia cuneifolia	Native	Plant	Anthophyta	Malvales	Malvaceae	Hermannia	cuneifolia	Jacq.
acc	Hermannia cuneifolia auct. [1]	Hermannia multiflora Jacq.	Hermannia multiflora	Hermannia multiflora	Native	Plant	Anthophyta	Malvales	Malvaceae	Hermannia	cuneifolia	auct.
acc	Hermannia linifolia auct. [1]	Hermannia filifolia var. grandicalyx I.Verd.	Hermannia filifolia grandicalyx	Hermannia filifolia	Native	Plant	Anthophyta	Malvales	Malvaceae	Hermannia	linifolia	auct.
acc	Hermannia linifolia Burm.f.		Hermannia linifolia	Hermannia linifolia	Native	Plant	Anthophyta	Malvales	Malvaceae	Hermannia	linifolia	Burm.f.
acc	Hibiscus cannabinus L.		Hibiscus cannabinus	Hibiscus cannabinus	Native	Plant	Anthophyta	Malvales	Malvaceae	Hibiscus	cannabinus	L.
acc	Hibiscus cannabinus auct. [5]	Hibiscus nigricaulis Baker f.	Hibiscus nigricaulis	Hibiscus nigricaulis	Native	Plant	Anthophyta	Malvales	Malvaceae	Hibiscus	cannabinus	auct.
acc	Hibiscus cannabinus Hiern [3]	Hibiscus sabdariffa L.	Hibiscus sabdariffa	Hibiscus sabdariffa	Native	Plant	Anthophyta	Malvales	Malvaceae	Hibiscus	cannabinus	Hiern
acc	Hibiscus cordatus auct. [2]	Hibiscus engleri K.Schum.	Hibiscus engleri	Hibiscus engleri	Native	Plant	Anthophyta	Malvales	Malvaceae	Hibiscus	cordatus	auct.
acc	Hibiscus cordatus auct. [1]	Hibiscus schinzii Gurke	Hibiscus schinzii	Hibiscus schinzii	Native	Plant	Anthophyta	Malvales	Malvaceae	Hibiscus	cordatus	auct.
acc	Hibiscus gossypinus auct. [2]	Hibiscus fuscus Garcke	Hibiscus fuscus	Hibiscus fuscus	Native	Plant	Anthophyta	Malvales	Malvaceae	Hibiscus	gossypinus	auct.
acc	Hibiscus gossypinus Thunb. [1]	Hibiscus pusillus Thunb.	Hibiscus pusillus	Hibiscus pusillus	Native	Plant	Anthophyta	Malvales	Malvaceae	Hibiscus	gossypinus	Thunb.
inc	Hibiscus micranthus L.f.		Hibiscus micranthus	Hibiscus micranthus	Native	Plant	Anthophyta	Malvales	Malvaceae	Hibiscus	micranthus	L.f.
acc	Hibiscus micranthus auct. [1]	Hibiscus praeteritus R.A.Dyer	Hibiscus praeteritus	Hibiscus praeteritus	Native	Plant	Anthophyta	Malvales	Malvaceae	Hibiscus	micranthus	auct.
acc	Hibiscus schinzii (Gurke) Hochr. [1]	Hibiscus sidiformis Baill.	Hibiscus sidiformis	Hibiscus sidiformis	Native	Plant	Anthophyta	Malvales	Malvaceae	Hibiscus	schinzii	(Gurke) Hochr.
acc	Hibiscus surattensis var. villosus Hochr. [2]	Hibiscus surattensis L.	Hibiscus surattensis	Hibiscus surattensis	Native	Plant	Anthophyta	Malvales	Malvaceae	Hibiscus	surattensis	L.			villosus	Hochr.
acc	Mahernia tomentosa Harv. [1]	Hermannia lancifolia Szyszyl.	Hermannia lancifolia	Hermannia lancifolia	Native	Plant	Anthophyta	Malvales	Malvaceae	Mahernia	tomentosa	Harv.
acc	Mahernia tomentosa Turcz. [2]	Hermannia tomentosa (Turcz.) Schinz ex Engl.	Hermannia tomentosa	Hermannia tomentosa	Native	Plant	Anthophyta	Malvales	Malvaceae	Mahernia	tomentosa	Turcz.
acc	Malva amoena Sims	Anisodontea scabrosa (L.) Bates	Anisodontea scabrosa	Anisodontea scabrosa	Native	Plant	Anthophyta	Malvales	Malvaceae	Malva	amoena	Sims
acc	Malva amoena auct. [1]	Anisodontea triloba (Thunb.) Bates	Anisodontea triloba	Anisodontea triloba	Native	Plant	Anthophyta	Malvales	Malvaceae	Malva	amoena	auct.
acc	Malva anomala Link & Otto	Anisodontea anomala (Link & Otto) Bates	Anisodontea anomala	Anisodontea anomala	Native	Plant	Anthophyta	Malvales	Malvaceae	Malva	anomala	Link & Otto
acc	Malva anomala auct. [1]	Anisodontea elegans (Cav.) Bates	Anisodontea elegans	Anisodontea elegans	Native	Plant	Anthophyta	Malvales	Malvaceae	Malva	anomala	auct.
acc	Malva asperrima Jacq.	Anisodontea bryoniifolia (L.) Bates	Anisodontea bryoniifolia	Anisodontea bryoniifolia	Native	Plant	Anthophyta	Malvales	Malvaceae	Malva	asperrima	Jacq.
acc	Malva asperrima auct. [1]	Anisodontea dissecta (Harv.) Bates	Anisodontea dissecta	Anisodontea dissecta	Native	Plant	Anthophyta	Malvales	Malvaceae	Malva	asperrima	auct.
acc	Malva bryoniifolia auct. [1]	Anisodontea reflexa (J.C.Wendl.) Bates	Anisodontea reflexa	Anisodontea reflexa	Native	Plant	Anthophyta	Malvales	Malvaceae	Malva	bryoniifolia	auct.
acc	Malva debilis Salisb.	Anisodontea capensis (L.) Bates	Anisodontea capensis	Anisodontea capensis	Native	Plant	Anthophyta	Malvales	Malvaceae	Malva	debilis	Salisb.
acc	Malva grosulariifolia Cav. [3]	Anisodontea biflora (Desr.) Bates	Anisodontea biflora	Anisodontea biflora	Native	Plant	Anthophyta	Malvales	Malvaceae	Malva	grosulariifolia	Cav.
acc	Malva reflexa Andrews [2]	Anisodontea fruticosa (P.J.Bergius) Bates	Anisodontea fruticosa	Anisodontea fruticosa	Native	Plant	Anthophyta	Malvales	Malvaceae	Malva	reflexa	Andrews
acc	Malvastrum alexandri Baker f.	Anisodontea alexandri (Baker f.) Bates	Anisodontea alexandri	Anisodontea alexandri	Native	Plant	Anthophyta	Malvales	Malvaceae	Malvastrum	alexandri	Baker f.
acc	Malvastrum alexandri auct. [1]	Anisodontea setosa (Harv.) Bates	Anisodontea setosa	Anisodontea setosa	Native	Plant	Anthophyta	Malvales	Malvaceae	Malvastrum	alexandri	auct.
acc	Melhania chrysantha E.Mey. [1]	Hermannia geniculata Eckl. & Zeyh.	Hermannia geniculata	Hermannia geniculata	Native	Plant	Anthophyta	Malvales	Malvaceae	Melhania	chrysantha	E.Mey.
acc	Sphaeralcea pannosa auct. [1]	Anisodontea julii (Burch. ex DC.) D.M.Bates subsp. julii	Anisodontea julii julii	Anisodontea julii	Native	Plant	Anthophyta	Malvales	Malvaceae	Sphaeralcea	pannosa	auct.
acc	Marattia fraxinea var. salicifolia (Schrad.) C.Chr. [1]	Ptisana fraxinea var. salicifolia (Schrad.) Murdock	Ptisana fraxinea salicifolia	Ptisana fraxinea	Native	Plant	Pteridophyta	Marattiales	Marattiaceae	Marattia	fraxinea	Sm.			salicifolia	(Schrad.) C.Chr.
acc	Marsilea trichopoda Lepr. [1]	Marsilea coromandelina Willd.	Marsilea coromandelina	Marsilea coromandelina	Native	Plant	Pteridophyta	Salviniales	Marsileaceae	Marsilea	trichopoda	Lepr.
acc	Zaluzianskya capensis (A.Braun) Kuntze [2]	Marsilea capensis A.Braun	Marsilea capensis	Marsilea capensis	Native	Plant	Pteridophyta	Salviniales	Marsileaceae	Zaluzianskya	capensis	(A.Braun) Kuntze
acc	Zaluzianskya villosa (Kaulf.) Kuntze [1]	Marsilea villifolia Bremek. & Oberm. ex Alston & Schelpe	Marsilea villifolia	Marsilea villifolia	Native	Plant	Pteridophyta	Salviniales	Marsileaceae	Zaluzianskya	villosa	(Kaulf.) Kuntze
acc	Melanthium capense Willd. [1]	Wurmbea punctata (L.) J.C.Manning & Vinn.	Wurmbea punctata	Wurmbea punctata	Native	Plant	Anthophyta	Liliales	Melanthiaceae	Melanthium	capense	Willd.
acc	Melianthus comosus Vahl		Melianthus comosus	Melianthus comosus	Native	Plant	Anthophyta	Geraniales	Melianthaceae	Melianthus	comosus	Vahl
acc	Melianthus comosus auct. [1]	Melianthus dregeanus subsp. insignis (Kuntze) S.A.Tansley	Melianthus dregeanus insignis	Melianthus dregeanus	Native	Plant	Anthophyta	Geraniales	Melianthaceae	Melianthus	comosus	auct.
inc	Nymphoides indica (L.) Kuntze		Nymphoides indica	Nymphoides indica	Native	Plant	Anthophyta	Asterales	Menyanthaceae	Nymphoides	indica	(L.) Kuntze
acc	Nymphoides indica auct. [1]	Nymphoides thunbergiana (Griseb.) Kuntze	Nymphoides thunbergiana	Nymphoides thunbergiana	Native	Plant	Anthophyta	Asterales	Menyanthaceae	Nymphoides	indica	auct.
acc	Metzgeria caledonica Steph. ex Paris [1]	Metzgeria furcata (L.) Dumort.	Metzgeria furcata	Metzgeria furcata	Native	Plant	Marchantiophyta	Metzgeriales	Metzgeriaceae	Metzgeria	caledonica	Steph. ex Paris
acc	Metzgeria hamata Lindb.	Metzgeria leptoneura Spruce	Metzgeria leptoneura	Metzgeria leptoneura	Native	Plant	Marchantiophyta	Metzgeriales	Metzgeriaceae	Metzgeria	hamata	Lindb.
acc	Pharnaceum lanatum auct. [1]	Pharnaceum albens L.f.	Pharnaceum albens	Pharnaceum albens	Native	Plant	Anthophyta	Caryophyllales	Molluginaceae	Pharnaceum	lanatum	auct.
acc	Pharnaceum lanatum Bartl.		Pharnaceum lanatum	Pharnaceum lanatum	Native	Plant	Anthophyta	Caryophyllales	Molluginaceae	Pharnaceum	lanatum	Bartl.
acc	Myrica humilis Cham. & Schltdl.	Morella humilis (Cham. & Schltdl.) Killick	Morella humilis	Morella humilis	Native	Plant	Anthophyta	Fagales	Myricaceae	Myrica	humilis	Cham. & Schltdl.
acc	Myrica humilis auct. [1]	Morella kraussiana (Buchinger ex Meisn.) Killick	Morella kraussiana	Morella kraussiana	Native	Plant	Anthophyta	Fagales	Myricaceae	Myrica	humilis	auct.
acc	Porotrichum stipitatum (Mitt.) W.R.Buck		Porotrichum stipitatum	Porotrichum stipitatum	Native	Plant	Bryophyta	Hypnales	Neckeraceae	Porotrichum	stipitatum	(Mitt.) W.R.Buck
acc	Nymphaea stellata auct. [1]	Nymphaea nouchali var. caerulea (Savigny) Verdc.	Nymphaea nouchali caerulea	Nymphaea nouchali	Native	Plant	Anthophyta	Nymphaeales	Nymphaeaceae	Nymphaea	stellata	auct.
acc	Jasminum tortuosum auct. [1]	Jasminum quinatum Schinz	Jasminum quinatum	Jasminum quinatum	Native	Plant	Anthophyta	Lamiales	Oleaceae	Jasminum	tortuosum	auct.
acc	Jasminum tortuosum Willd.		Jasminum tortuosum	Jasminum tortuosum	Native	Plant	Anthophyta	Lamiales	Oleaceae	Jasminum	tortuosum	Willd.
inc	Olea europaea L.		Olea europaea	Olea europaea	Native	Plant	Anthophyta	Lamiales	Oleaceae	Olea	europaea	L.
acc	Olinia acuminata Klotzsch	Olinia capensis (Jacq.) Klotzsch	Olinia capensis	Olinia capensis	Native	Plant	Anthophyta	Myrtales	Oliniaceae	Olinia	acuminata	Klotzsch
acc	Olinia acuminata auct. [2]	Olinia emarginata Burtt Davy	Olinia emarginata	Olinia emarginata	Native	Plant	Anthophyta	Myrtales	Oliniaceae	Olinia	acuminata	auct.
acc	Olinia acuminata auct. [1]	Olinia micrantha Decne.	Olinia micrantha	Olinia micrantha	Native	Plant	Anthophyta	Myrtales	Oliniaceae	Olinia	acuminata	auct.
acc	Olinia cymosa (L.f.) Thunb.	Olinia ventosa (L.) Cufod.	Olinia ventosa	Olinia ventosa	Native	Plant	Anthophyta	Myrtales	Oliniaceae	Olinia	cymosa	(L.f.) Thunb.
acc	Oenothera grandiflora auct.	Oenothera glazioviana Micheli	Oenothera glazioviana	Oenothera glazioviana	Alien	Plant	Anthophyta	Myrtales	Onagraceae	Oenothera	grandiflora	auct.
acc	Oenothera grandiflora L'Her.		Oenothera grandiflora	Oenothera grandiflora	Native	Plant	Anthophyta	Myrtales	Onagraceae	Oenothera	grandiflora	L'Her.
acc	Ophioglossum nudicaule auct. [1]	Ophioglossum gracile Pocock ex J.E.Burrows	Ophioglossum gracile	Ophioglossum gracile	Native	Plant	Pteridophyta	Ophioglossales	Ophioglossaceae	Ophioglossum	nudicaule	auct.
acc	Ophioglossum nudicaule L.f.		Ophioglossum nudicaule	Ophioglossum nudicaule	Native	Plant	Pteridophyta	Ophioglossales	Ophioglossaceae	Ophioglossum	nudicaule	L.f.
acc	Ophioglossum vulgatum var. kilimandscharicum Hieron.	Ophioglossum vulgatum subsp. kilimandscharicum (Hieron.) J.E.Burrows	Ophioglossum vulgatum kilimandscharicum	Ophioglossum vulgatum	Native	Plant	Pteridophyta	Ophioglossales	Ophioglossaceae	Ophioglossum	vulgatum	L.			kilimandscharicum	Hieron.
acc	Acrolophia cochlearis auct. [1]	Acrolophia bolusii Rolfe	Acrolophia bolusii	Acrolophia bolusii	Native	Plant	Anthophyta	Asparagales	Orchidaceae	Acrolophia	cochlearis	auct.
acc	Acrolophia cochlearis (Lindl.) Schltr. & Bolus		Acrolophia cochlearis	Acrolophia cochlearis	Native	Plant	Anthophyta	Asparagales	Orchidaceae	Acrolophia	cochlearis	(Lindl.) Schltr. & Bolus
acc	Acrolophia micrantha (Lindl.) Pfitzer		Acrolophia micrantha	Acrolophia micrantha	Native	Plant	Anthophyta	Asparagales	Orchidaceae	Acrolophia	micrantha	(Lindl.) Pfitzer
acc	Aerangis kotschyana (Rchb.f.) Schltr.		Aerangis kotschyana	Aerangis kotschyana	Native	Plant	Anthophyta	Asparagales	Orchidaceae	Aerangis	kotschyana	(Rchb.f.) Schltr.
acc	Aerangis kotschyana auct. [1]	Aerangis verdickii (De Wild.) Schltr. var. verdickii	Aerangis verdickii verdickii	Aerangis verdickii	Native	Plant	Anthophyta	Asparagales	Orchidaceae	Aerangis	kotschyana	auct.
acc	Brownleea coerulea Harv. ex Lindl.		Brownleea coerulea	Brownleea coerulea	Native	Plant	Anthophyta	Asparagales	Orchidaceae	Brownleea	coerulea	Harv. ex Lindl.
acc	Brownleea coerulea auct. [1]	Brownleea macroceras Sond.	Brownleea macroceras	Brownleea macroceras	Native	Plant	Anthophyta	Asparagales	Orchidaceae	Brownleea	coerulea	auct.
acc	Brownleea galpinii var. major Bolus	Brownleea galpinii subsp. major (Bolus) H.P.Linder	Brownleea galpinii major	Brownleea galpinii	Native	Plant	Anthophyta	Asparagales	Orchidaceae	Brownleea	galpinii	Bolus			major	Bolus
acc	Ceratandra harveyana Sond. [1]	Ceratandra bicolor Sond. ex Bolus	Ceratandra bicolor	Ceratandra bicolor	Native	Plant	Anthophyta	Asparagales	Orchidaceae	Ceratandra	harveyana	Sond.
acc	Ceratandra harveyana Lindl.		Ceratandra harveyana	Ceratandra harveyana	Native	Plant	Anthophyta	Asparagales	Orchidaceae	Ceratandra	harveyana	Lindl.
acc	Cyrtorchis praetermissa var. zuluensis E.R.Harrison	Cyrtorchis praetermissa subsp. zuluensis (E.R.Harrison) H.P.Linder	Cyrtorchis praetermissa zuluensis	Cyrtorchis praetermissa	Native	Plant	Anthophyta	Asparagales	Orchidaceae	Cyrtorchis	praetermissa	Summerh.			zuluensis	E.R.Harrison
acc	Diplacorchis tenuior auct. [1]	Brachycorythis conica subsp. transvaalensis Summerh.	Brachycorythis conica transvaalensis	Brachycorythis conica	Native	Plant	Anthophyta	Asparagales	Orchidaceae	Diplacorchis	tenuior	auct.
acc	Diplacorchis tenuior (Rchb.f.) Schltr.	Brachycorythis tenuior Rchb.f.	Brachycorythis tenuior	Brachycorythis tenuior	Native	Plant	Anthophyta	Asparagales	Orchidaceae	Diplacorchis	tenuior	(Rchb.f.) Schltr.
acc	Disa basutorum Schltr.		Disa basutorum	Disa basutorum	Native	Plant	Anthophyta	Asparagales	Orchidaceae	Disa	basutorum	Schltr.
acc	Disa basutorum auct. [1]	Disa sankeyi Rolfe	Disa sankeyi	Disa sankeyi	Native	Plant	Anthophyta	Asparagales	Orchidaceae	Disa	basutorum	auct.
acc	Disa chrysostachya Sw.		Disa chrysostachya	Disa chrysostachya	Native	Plant	Anthophyta	Asparagales	Orchidaceae	Disa	chrysostachya	Sw.
acc	Disa chrysostachya auct. [1]	Disa polygonoides Lindl.	Disa polygonoides	Disa polygonoides	Native	Plant	Anthophyta	Asparagales	Orchidaceae	Disa	chrysostachya	auct.
acc	Disa excelsa auct. [1]	Disa procera H.P.Linder	Disa procera	Disa procera	Native	Plant	Anthophyta	Asparagales	Orchidaceae	Disa	excelsa	auct.
acc	Disa excelsa (Thunb.) Sw.	Disa tripetaloides (L.f.) N.E.Br.	Disa tripetaloides	Disa tripetaloides	Native	Plant	Anthophyta	Asparagales	Orchidaceae	Disa	excelsa	(Thunb.) Sw.
acc	Disa lacera Sw.	Disa hians (L.f.) Spreng.	Disa hians	Disa hians	Native	Plant	Anthophyta	Asparagales	Orchidaceae	Disa	lacera	Sw.
acc	Disa lacera auct. [1]	Disa venusta Bolus	Disa venusta	Disa venusta	Native	Plant	Anthophyta	Asparagales	Orchidaceae	Disa	lacera	auct.
acc	Disa macrantha Sw.	Disa cornuta (L.) Sw.	Disa cornuta	Disa cornuta	Native	Plant	Anthophyta	Asparagales	Orchidaceae	Disa	macrantha	Sw.
acc	Disa macrantha auct. [1]	Disa crassicornis Lindl.	Disa crassicornis	Disa crassicornis	Native	Plant	Anthophyta	Asparagales	Orchidaceae	Disa	macrantha	auct.
acc	Disa macrostachya (Lindl.) Bolus		Disa macrostachya	Disa macrostachya	Native	Plant	Anthophyta	Asparagales	Orchidaceae	Disa	macrostachya	(Lindl.) Bolus
acc	Disa macrostachya auct. [1]	Disa reticulata Bolus	Disa reticulata	Disa reticulata	Native	Plant	Anthophyta	Asparagales	Orchidaceae	Disa	macrostachya	auct.
acc	Disa maculata L.f.		Disa maculata	Disa maculata	Native	Plant	Anthophyta	Asparagales	Orchidaceae	Disa	maculata	L.f.
acc	Disa maculata Harv. ex Lindl. [1]	Disa ocellata Bolus	Disa ocellata	Disa ocellata	Native	Plant	Anthophyta	Asparagales	Orchidaceae	Disa	maculata	Harv. ex Lindl.
acc	Disa neglecta auct. [1]	Disa lineata Bolus	Disa lineata	Disa lineata	Native	Plant	Anthophyta	Asparagales	Orchidaceae	Disa	neglecta	auct.
acc	Disa neglecta Sond.		Disa neglecta	Disa neglecta	Native	Plant	Anthophyta	Asparagales	Orchidaceae	Disa	neglecta	Sond.
acc	Disa patens auct. [1]	Disa filicornis (L.f.) Thunb.	Disa filicornis	Disa filicornis	Native	Plant	Anthophyta	Asparagales	Orchidaceae	Disa	patens	auct.
acc	Disa patens (L.f.) Thunb.	Disa tenuifolia Sw.	Disa tenuifolia	Disa tenuifolia	Native	Plant	Anthophyta	Asparagales	Orchidaceae	Disa	patens	(L.f.) Thunb.
acc	Disa tripetaloides var. aurata Bolus	Disa aurata (Bolus) L.T.Parker & Koop.	Disa aurata	Disa aurata	Native	Plant	Anthophyta	Asparagales	Orchidaceae	Disa	tripetaloides	(L.f.) N.E.Br.			aurata	Bolus
acc	Disa venosa Sw.		Disa venosa	Disa venosa	Native	Plant	Anthophyta	Asparagales	Orchidaceae	Disa	venosa	Sw.
acc	Disperis circumflexa var. aemula (Schltr.) Kraenzl.	Disperis circumflexa subsp. aemula (Schltr.) J.C.Manning	Disperis circumflexa aemula	Disperis circumflexa	Native	Plant	Anthophyta	Asparagales	Orchidaceae	Disperis	circumflexa	(L.) T.Durand & Schinz			aemula	(Schltr.) Kraenzl.
acc	Eulophia barbata (Thunb.) Spreng.	Acrolophia lunata (Schltr.) Schltr. & Bolus	Acrolophia lunata	Acrolophia lunata	Native	Plant	Anthophyta	Asparagales	Orchidaceae	Eulophia	barbata	(Thunb.) Spreng.
acc	Eulophia barbata auct. [1]	Eulophia hians var. nutans (Sond.) S.Thomas	Eulophia hians nutans	Eulophia hians	Native	Plant	Anthophyta	Asparagales	Orchidaceae	Eulophia	barbata	auct.
acc	Eulophia nutans auct. [1]	Eulophia tenella Rchb.f.	Eulophia tenella	Eulophia tenella	Native	Plant	Anthophyta	Asparagales	Orchidaceae	Eulophia	nutans	auct.
acc	Eulophia oliveriana Bolus [1]	Orthochilus aculeatus subsp. huttonii (Rolfe) Bytebier	Orthochilus aculeatus huttonii	Orthochilus aculeatus	Native	Plant	Anthophyta	Asparagales	Orchidaceae	Eulophia	oliveriana	Bolus
acc	Eulophia ovalis var. bainesii (Rolfe) P.J.Cribb & la Croix		Eulophia ovalis bainesii	Eulophia ovalis	Native	Plant	Anthophyta	Asparagales	Orchidaceae	Eulophia	ovalis	Lindl.			bainesii	(Rolfe) P.J.Cribb & la Croix
acc	Eulophia robusta Rolfe [2]	Eulophia cooperi Rchb.f.	Eulophia cooperi	Eulophia cooperi	Native	Plant	Anthophyta	Asparagales	Orchidaceae	Eulophia	robusta	Rolfe
acc	Eulophia robusta auct. [3]	Eulophia livingstoneana (Rchb.f.) Schltr.	Eulophia livingstoneana	Eulophia livingstoneana	Native	Plant	Anthophyta	Asparagales	Orchidaceae	Eulophia	robusta	auct.
acc	Habenaria ciliosa Lindl.		Habenaria ciliosa	Habenaria ciliosa	Native	Plant	Anthophyta	Asparagales	Orchidaceae	Habenaria	ciliosa	Lindl.
acc	Habenaria ciliosa auct. [1]	Habenaria pseudociliosa Schelpe ex J.C.Manning	Habenaria pseudociliosa	Habenaria pseudociliosa	Native	Plant	Anthophyta	Asparagales	Orchidaceae	Habenaria	ciliosa	auct.
acc	Habenaria falcicornis (Burch. ex Lindl.) Bolus var. falcicornis	Habenaria falcicornis (Burch. ex Lindl.) Bolus subsp. falcicornis	Habenaria falcicornis falcicornis	Habenaria falcicornis	Native	Plant	Anthophyta	Asparagales	Orchidaceae	Habenaria	falcicornis	(Burch. ex Lindl.) Bolus			falcicornis
acc	Holothrix burchellii (Lindl.) Rchb.f.		Holothrix burchellii	Holothrix burchellii	Native	Plant	Anthophyta	Asparagales	Orchidaceae	Holothrix	burchellii	(Lindl.) Rchb.f.
acc	Holothrix burchellii auct. [1]	Holothrix scopularia (Lindl.) Rchb.f.	Holothrix scopularia	Holothrix scopularia	Native	Plant	Anthophyta	Asparagales	Orchidaceae	Holothrix	burchellii	auct.
acc	Holothrix hispidula auct. [1]	Holothrix brevipetala Immelman & Schelpe	Holothrix brevipetala	Holothrix brevipetala	Native	Plant	Anthophyta	Asparagales	Orchidaceae	Holothrix	hispidula	auct.
acc	Holothrix hispidula (L.f.) T.Durand & Schinz	Holothrix cernua (Burm.f.) Schelpe	Holothrix cernua	Holothrix cernua	Native	Plant	Anthophyta	Asparagales	Orchidaceae	Holothrix	hispidula	(L.f.) T.Durand & Schinz
acc	Holothrix parvifolia Lindl. [3]	Holothrix villosa Lindl. var. villosa	Holothrix villosa villosa	Holothrix villosa	Native	Plant	Anthophyta	Asparagales	Orchidaceae	Holothrix	parvifolia	Lindl.
acc	Lissochilus roseus auct. [1]	Eulophia horsfallii (Bateman) Summerh.	Eulophia horsfallii	Eulophia horsfallii	Native	Plant	Anthophyta	Asparagales	Orchidaceae	Lissochilus	roseus	auct.
acc	Monadenia ophrydea auct. [1]	Disa atrorubens Schltr.	Disa atrorubens	Disa atrorubens	Native	Plant	Anthophyta	Asparagales	Orchidaceae	Monadenia	ophrydea	auct.
acc	Monadenia ophrydea Lindl.	Disa ophrydea (Lindl.) Bolus	Disa ophrydea	Disa ophrydea	Native	Plant	Anthophyta	Asparagales	Orchidaceae	Monadenia	ophrydea	Lindl.
acc	Monadenia rufescens Lindl. [2]	Disa comosa (Rchb.f.) Schltr.	Disa comosa	Disa comosa	Native	Plant	Anthophyta	Asparagales	Orchidaceae	Monadenia	rufescens	Lindl.
acc	Monadenia rufescens (Thunb.) Lindl. [1]	Disa rufescens (Thunb.) Sw.	Disa rufescens	Disa rufescens	Native	Plant	Anthophyta	Asparagales	Orchidaceae	Monadenia	rufescens	(Thunb.) Lindl.
acc	Mystacidium gracile Harv.		Mystacidium gracile	Mystacidium gracile	Native	Plant	Anthophyta	Asparagales	Orchidaceae	Mystacidium	gracile	Harv.
acc	Mystacidium gracile auct. [1]	Mystacidium venosum Harv. ex Rolfe	Mystacidium venosum	Mystacidium venosum	Native	Plant	Anthophyta	Asparagales	Orchidaceae	Mystacidium	gracile	auct.
acc	Nervilia grandiflora auct. [1]	Nervilia bicarinata (Blume) Schltr.	Nervilia bicarinata	Nervilia bicarinata	Native	Plant	Anthophyta	Asparagales	Orchidaceae	Nervilia	grandiflora	auct.
acc	Nervilia grandiflora Schltr.	Nervilia renschiana (Rchb.f.) Schltr.	Nervilia renschiana	Nervilia renschiana	Native	Plant	Anthophyta	Asparagales	Orchidaceae	Nervilia	grandiflora	Schltr.
acc	Nervilia purpurata (Rchb.f. & Sond.) Schltr.	Nervilia kotschyi var. purpurata (Rchb.f. & Sond.) Borge Pett.	Nervilia kotschyi purpurata	Nervilia kotschyi	Native	Plant	Anthophyta	Asparagales	Orchidaceae	Nervilia	purpurata	(Rchb.f. & Sond.) Schltr.
acc	Ophrys volucris Thunb. [1]	Pterygodium orobanchoides (L.f.) Schltr.	Pterygodium orobanchoides	Pterygodium orobanchoides	Native	Plant	Anthophyta	Asparagales	Orchidaceae	Ophrys	volucris	Thunb.
acc	Ophrys volucris L.f. [2]	Pterygodium volucris (L.f.) Sw.	Pterygodium volucris	Pterygodium volucris	Native	Plant	Anthophyta	Asparagales	Orchidaceae	Ophrys	volucris	L.f.
acc	Polystachya sandersonii Harv.		Polystachya sandersonii	Polystachya sandersonii	Native	Plant	Anthophyta	Asparagales	Orchidaceae	Polystachya	sandersonii	Harv.
acc	Polystachya sandersonii auct. [1]	Polystachya zambesiaca Rolfe	Polystachya zambesiaca	Polystachya zambesiaca	Native	Plant	Anthophyta	Asparagales	Orchidaceae	Polystachya	sandersonii	auct.
acc	Satyrium bracteatum (L.f.) Thunb.		Satyrium bracteatum	Satyrium bracteatum	Native	Plant	Anthophyta	Asparagales	Orchidaceae	Satyrium	bracteatum	(L.f.) Thunb.
acc	Satyrium bracteatum Lindl. [1]	Satyrium retusum Lindl.	Satyrium retusum	Satyrium retusum	Native	Plant	Anthophyta	Asparagales	Orchidaceae	Satyrium	bracteatum	Lindl.
acc	Satyrium cornutum L. [1]	Disa biflora (L.) Druce	Disa biflora	Disa biflora	Native	Plant	Anthophyta	Asparagales	Orchidaceae	Satyrium	cornutum	L.
inc	Satyrium cristatum Sond.		Satyrium cristatum	Satyrium cristatum	Native	Plant	Anthophyta	Asparagales	Orchidaceae	Satyrium	cristatum	Sond.
acc	Satyrium parviflorum Sw.		Satyrium parviflorum	Satyrium parviflorum	Native	Plant	Anthophyta	Asparagales	Orchidaceae	Satyrium	parviflorum	Sw.
acc	Satyrium parviflorum Lindl. [1]	Satyrium stenopetalum subsp. brevicalcaratum (Bolus) A.V.Hall	Satyrium stenopetalum brevicalcaratum	Satyrium stenopetalum	Native	Plant	Anthophyta	Asparagales	Orchidaceae	Satyrium	parviflorum	Lindl.
acc	Schizochilus angustifolius Rolfe		Schizochilus angustifolius	Schizochilus angustifolius	Native	Plant	Anthophyta	Asparagales	Orchidaceae	Schizochilus	angustifolius	Rolfe
acc	Schizochilus angustifolius Rolfe [1]	Schizochilus flexuosus Harv. ex Rolfe	Schizochilus flexuosus	Schizochilus flexuosus	Native	Plant	Anthophyta	Asparagales	Orchidaceae	Schizochilus	angustifolius	Rolfe
acc	Schizochilus bulbinella (Rchb.f.) Bolus		Schizochilus bulbinella	Schizochilus bulbinella	Native	Plant	Anthophyta	Asparagales	Orchidaceae	Schizochilus	bulbinella	(Rchb.f.) Bolus
acc	Schizochilus bulbinella auct. [1]	Schizochilus cecilii subsp. culveri (Schltr.) H.P.Linder	Schizochilus cecilii culveri	Schizochilus cecilii	Native	Plant	Anthophyta	Asparagales	Orchidaceae	Schizochilus	bulbinella	auct.
acc	Schizodium bifidum (Thunb.) Rchb.f.	Disa bifida (Thunb.) Sw.	Disa bifida	Disa bifida	Native	Plant	Anthophyta	Asparagales	Orchidaceae	Schizodium	bifidum	(Thunb.) Rchb.f.
acc	Schizodium bifidum auct. [1]	Disa longipetala (Lindl.) Bolus	Disa longipetala	Disa longipetala	Native	Plant	Anthophyta	Asparagales	Orchidaceae	Schizodium	bifidum	auct.
acc	Stenoglottis fimbriata var. saxicola Schltr. ex Kraenzl.	Stenoglottis fimbriata Lindl. var. fimbriata	Stenoglottis fimbriata fimbriata	Stenoglottis fimbriata	Native	Plant	Anthophyta	Asparagales	Orchidaceae	Stenoglottis	fimbriata	Lindl.			saxicola	Schltr. ex Kraenzl.
acc	Stenoglottis molweniensis G.McDonald ex J.M.H.Shaw	Stenoglottis longifolia Hook.f.	Stenoglottis longifolia	Stenoglottis longifolia	Native	Plant	Anthophyta	Asparagales	Orchidaceae	Stenoglottis	molweniensis	G.McDonald ex J.M.H.Shaw
acc	Aulaya capensis Harv.	Harveya bolusii Kuntze	Harveya bolusii	Harveya bolusii	Native	Plant	Anthophyta	Lamiales	Orobanchaceae	Aulaya	capensis	Harv.
acc	Aulaya capensis auct. [1]	Harveya squamosa (Thunb.) Steud.	Harveya squamosa	Harveya squamosa	Native	Plant	Anthophyta	Lamiales	Orobanchaceae	Aulaya	capensis	auct.
acc	Graderia scabra (L.f.) Benth.		Graderia scabra	Graderia scabra	Native	Plant	Anthophyta	Lamiales	Orobanchaceae	Graderia	scabra	(L.f.) Benth.
acc	Graderia scabra auct. [1]	Graderia subintegra Mast.	Graderia subintegra	Graderia subintegra	Native	Plant	Anthophyta	Lamiales	Orobanchaceae	Graderia	scabra	auct.
acc	Harveya capensis Hook.		Harveya capensis	Harveya capensis	Native	Plant	Anthophyta	Lamiales	Orobanchaceae	Harveya	capensis	Hook.
acc	Harveya pumila Schltr.		Harveya pumila	Harveya pumila	Native	Plant	Anthophyta	Lamiales	Orobanchaceae	Harveya	pumila	Schltr.
acc	Harveya pumila auct. [1]	Harveya scarlatina (Benth.) Hook. ex Steud.	Harveya scarlatina	Harveya scarlatina	Native	Plant	Anthophyta	Lamiales	Orobanchaceae	Harveya	pumila	auct.
acc	Harveya squamosa auct. [1]	Harveya pauciflora (Benth.) Hiern	Harveya pauciflora	Harveya pauciflora	Native	Plant	Anthophyta	Lamiales	Orobanchaceae	Harveya	squamosa	auct.
acc	Harveya tubata (E.Mey. ex Drege) Hook. ex Steud. [1]	Harveya speciosa Bernh.	Harveya speciosa	Harveya speciosa	Native	Plant	Anthophyta	Lamiales	Orobanchaceae	Harveya	tubata	(E.Mey. ex Drege) Hook. ex Steud.
acc	Hyobanche sanguinea auct. [1]	Hyobanche barklyi N.E.Br.	Hyobanche barklyi	Hyobanche barklyi	Native	Plant	Anthophyta	Lamiales	Orobanchaceae	Hyobanche	sanguinea	auct.
acc	Hyobanche sanguinea L.		Hyobanche sanguinea	Hyobanche sanguinea	Native	Plant	Anthophyta	Lamiales	Orobanchaceae	Hyobanche	sanguinea	L.
acc	Orobanche purpurea L.f.	Harveya purpurea Harv. ex Hook.	Harveya purpurea	Harveya purpurea	Native	Plant	Anthophyta	Lamiales	Orobanchaceae	Orobanche	purpurea	L.f.
acc	Rhamphicarpa fistulosa auct. [1]	Rhamphicarpa brevipedicellata O.J.Hansen	Rhamphicarpa brevipedicellata	Rhamphicarpa brevipedicellata	Native	Plant	Anthophyta	Lamiales	Orobanchaceae	Rhamphicarpa	fistulosa	auct.
acc	Rhamphicarpa fistulosa (Hochst.) Benth.		Rhamphicarpa fistulosa	Rhamphicarpa fistulosa	Native	Plant	Anthophyta	Lamiales	Orobanchaceae	Rhamphicarpa	fistulosa	(Hochst.) Benth.
acc	Osmunda capensis C.Presl [1]	Osmunda regalis L.	Osmunda regalis	Osmunda regalis	Native	Plant	Pteridophyta	Osmundales	Osmundaceae	Osmunda	capensis	C.Presl
acc	Osmunda thurifraga Comm. ex Savigny [2]	Mohria marginalis (Savigny) J.P.Roux	Mohria marginalis	Mohria marginalis	Native	Plant	Pteridophyta	Osmundales	Osmundaceae	Osmunda	thurifraga	Comm. ex Savigny
acc	Oxalis argentea R.Knuth [1]	Oxalis argyrophylla T.M.Salter	Oxalis argyrophylla	Oxalis argyrophylla	Native	Plant	Anthophyta	Oxalidales	Oxalidaceae	Oxalis	argentea	R.Knuth
acc	Oxalis argentea Eckl. & Zeyh. [2]	Oxalis bifurca var. angustiloba (Eckl. & Zeyh.) Sond.	Oxalis bifurca angustiloba	Oxalis bifurca	Native	Plant	Anthophyta	Oxalidales	Oxalidaceae	Oxalis	argentea	Eckl. & Zeyh.
acc	Oxalis caprina Thunb.		Oxalis caprina	Oxalis caprina	Native	Plant	Anthophyta	Oxalidales	Oxalidaceae	Oxalis	caprina	Thunb.
acc	Oxalis caprina Eckl. & Zeyh. [1]	Oxalis livida var. altior T.M.Salter	Oxalis livida altior	Oxalis livida	Native	Plant	Anthophyta	Oxalidales	Oxalidaceae	Oxalis	caprina	Eckl. & Zeyh.
acc	Oxalis compressa L.f. [1]	Oxalis compressa Thunb.	Oxalis compressa	Oxalis compressa	Native	Plant	Anthophyta	Oxalidales	Oxalidaceae	Oxalis	compressa	L.f.
acc	Oxalis cuneifolia Jacq. [2]	Oxalis cuneata Jacq.	Oxalis cuneata	Oxalis cuneata	Native	Plant	Anthophyta	Oxalidales	Oxalidaceae	Oxalis	cuneifolia	Jacq.
acc	Oxalis cuneifolia Meisn. [1]	Oxalis meisneri Sond.	Oxalis meisneri	Oxalis meisneri	Native	Plant	Anthophyta	Oxalidales	Oxalidaceae	Oxalis	cuneifolia	Meisn.
inc	Oxalis eckloniana C.Presl		Oxalis eckloniana	Oxalis eckloniana	Native	Plant	Anthophyta	Oxalidales	Oxalidaceae	Oxalis	eckloniana	C.Presl
acc	Oxalis eckloniana F.Dietr. [1]	Oxalis tenella Jacq.	Oxalis tenella	Oxalis tenella	Native	Plant	Anthophyta	Oxalidales	Oxalidaceae	Oxalis	eckloniana	F.Dietr.
acc	Oxalis falcata Sond. [2]	Oxalis falcatula T.M.Salter	Oxalis falcatula	Oxalis falcatula	Native	Plant	Anthophyta	Oxalidales	Oxalidaceae	Oxalis	falcata	Sond.
acc	Oxalis falcata Eckl. & Zeyh. [1]	Oxalis polyphylla var. pentaphylla (Sims) T.M.Salter	Oxalis polyphylla pentaphylla	Oxalis polyphylla	Native	Plant	Anthophyta	Oxalidales	Oxalidaceae	Oxalis	falcata	Eckl. & Zeyh.
acc	Oxalis galpinii Burtt Davy [1]	Oxalis davyana R.Knuth	Oxalis davyana	Oxalis davyana	Native	Plant	Anthophyta	Oxalidales	Oxalidaceae	Oxalis	galpinii	Burtt Davy
acc	Oxalis galpinii Schltr. [2]	Oxalis smithiana Eckl. & Zeyh.	Oxalis smithiana	Oxalis smithiana	Native	Plant	Anthophyta	Oxalidales	Oxalidaceae	Oxalis	galpinii	Schltr.
acc	Oxalis lanata Thunb.		Oxalis lanata	Oxalis lanata	Native	Plant	Anthophyta	Oxalidales	Oxalidaceae	Oxalis	lanata	Thunb.
acc	Oxalis minima Eckl. & Zeyh.	Oxalis commutata Sond. var. commutata	Oxalis commutata commutata	Oxalis commutata	Native	Plant	Anthophyta	Oxalidales	Oxalidaceae	Oxalis	minima	Eckl. & Zeyh.
acc	Oxalis minima Sond. [1]	Oxalis sonderiana (Kuntze) T.M.Salter	Oxalis sonderiana	Oxalis sonderiana	Native	Plant	Anthophyta	Oxalidales	Oxalidaceae	Oxalis	minima	Sond.
acc	Oxalis minutifolia F.Bolus [1]	Oxalis burkei Sond.	Oxalis burkei	Oxalis burkei	Native	Plant	Anthophyta	Oxalidales	Oxalidaceae	Oxalis	minutifolia	F.Bolus
acc	Oxalis minutifolia R.Knuth [2]	Oxalis psilopoda Turcz.	Oxalis psilopoda	Oxalis psilopoda	Native	Plant	Anthophyta	Oxalidales	Oxalidaceae	Oxalis	minutifolia	R.Knuth
acc	Oxalis minutifolia Turcz.	Oxalis reclinata var. micromera (Sond.) T.M.Salter	Oxalis reclinata micromera	Oxalis reclinata	Native	Plant	Anthophyta	Oxalidales	Oxalidaceae	Oxalis	minutifolia	Turcz.
acc	Oxalis natans Thunb.		Oxalis natans	Oxalis natans	Native	Plant	Anthophyta	Oxalidales	Oxalidaceae	Oxalis	natans	Thunb.
acc	Oxalis natans Eckl. & Zeyh. [2]	Oxalis obtusa Jacq.	Oxalis obtusa	Oxalis obtusa	Native	Plant	Anthophyta	Oxalidales	Oxalidaceae	Oxalis	natans	Eckl. & Zeyh.
inc	Oxalis nidulans Eckl. & Zeyh.		Oxalis nidulans	Oxalis nidulans	Native	Plant	Anthophyta	Oxalidales	Oxalidaceae	Oxalis	nidulans	Eckl. & Zeyh.
acc	Oxalis pearsonii F.Bolus	Oxalis adenodes Sond.	Oxalis adenodes	Oxalis adenodes	Native	Plant	Anthophyta	Oxalidales	Oxalidaceae	Oxalis	pearsonii	F.Bolus
acc	Oxalis purpurata Lindl. [1]	Oxalis bowiei Lindl.	Oxalis bowiei	Oxalis bowiei	Native	Plant	Anthophyta	Oxalidales	Oxalidaceae	Oxalis	purpurata	Lindl.
acc	Oxalis purpurata Jacq.		Oxalis purpurata	Oxalis purpurata	Native	Plant	Anthophyta	Oxalidales	Oxalidaceae	Oxalis	purpurata	Jacq.
acc	Oxalis reptatrix E.Mey. [1]	Oxalis hirta L. var. hirta	Oxalis hirta hirta	Oxalis hirta	Native	Plant	Anthophyta	Oxalidales	Oxalidaceae	Oxalis	reptatrix	E.Mey.
acc	Oxalis reptatrix Jacq. [2]	Oxalis purpurea L.	Oxalis purpurea	Oxalis purpurea	Native	Plant	Anthophyta	Oxalidales	Oxalidaceae	Oxalis	reptatrix	Jacq.
acc	Oxalis saronensis F.Bolus [1]	Oxalis droseroides E.Mey. ex Sond.	Oxalis droseroides	Oxalis droseroides	Native	Plant	Anthophyta	Oxalidales	Oxalidaceae	Oxalis	saronensis	F.Bolus
inc	Argemone mexicana L.		Argemone mexicana	Argemone mexicana	Alien	Plant	Anthophyta	Ranunculales	Papaveraceae	Argemone	mexicana	L.
acc	Argemone mexicana auct. [1]	Argemone ochroleuca Sweet subsp. ochroleuca	Argemone ochroleuca ochroleuca	Argemone ochroleuca	Native	Plant	Anthophyta	Ranunculales	Papaveraceae	Argemone	mexicana	auct.
acc	Pterodiscus luridus Hook.f.		Pterodiscus luridus	Pterodiscus luridus	Native	Plant	Anthophyta	Lamiales	Pedaliaceae	Pterodiscus	luridus	Hook.f.
acc	Pterodiscus luridus auct. [1]	Pterodiscus ngamicus N.E.Br. ex Stapf	Pterodiscus ngamicus	Pterodiscus ngamicus	Native	Plant	Anthophyta	Lamiales	Pedaliaceae	Pterodiscus	luridus	auct.
acc	Clutia ovalis (E.Mey. ex Sond.) Scheele [1]	Andrachne ovalis (E.Mey. ex Sond.) Mull.Arg.	Andrachne ovalis	Andrachne ovalis	Native	Plant	Anthophyta	Malpighiales	Peraceae	Clutia	ovalis	(E.Mey. ex Sond.) Scheele
acc	Clutia ovalis Sond.		Clutia ovalis	Clutia ovalis	Native	Plant	Anthophyta	Malpighiales	Peraceae	Clutia	ovalis	Sond.
acc	Phyllanthus niruri L.	Phyllanthus fraternus G.L.Webster	Phyllanthus fraternus	Phyllanthus fraternus	Native	Plant	Anthophyta	Malpighiales	Phyllanthaceae	Phyllanthus	niruri	L.
acc	Antirrhinum capense Burm.f.	Nemesia bicornis (L.) Pers.	Nemesia bicornis	Nemesia bicornis	Native	Plant	Anthophyta	Lamiales	Plantaginaceae	Antirrhinum	capense	Burm.f.
acc	Antirrhinum capense Thunb. [1]	Nemesia fruticans (Thunb.) Benth.	Nemesia fruticans	Nemesia fruticans	Native	Plant	Anthophyta	Lamiales	Plantaginaceae	Antirrhinum	capense	Thunb.
acc	Erinus africanus Thunb. [1]	Zaluzianskya pumila (Benth.) Walp.	Zaluzianskya pumila	Zaluzianskya pumila	Native	Plant	Anthophyta	Lamiales	Plantaginaceae	Erinus	africanus	Thunb.
acc	Erinus africanus L.	Zaluzianskya villosa F.W.Schmidt	Zaluzianskya villosa	Zaluzianskya villosa	Native	Plant	Anthophyta	Lamiales	Plantaginaceae	Erinus	africanus	L.
acc	Erinus lychnideus (L.) L.f.	Lyperia lychnidea (L.) Druce	Lyperia lychnidea	Lyperia lychnidea	Native	Plant	Anthophyta	Lamiales	Plantaginaceae	Erinus	lychnideus	(L.) L.f.
acc	Erinus lychnideus auct. [1]	Zaluzianskya maritima (L.f.) Walp.	Zaluzianskya maritima	Zaluzianskya maritima	Native	Plant	Anthophyta	Lamiales	Plantaginaceae	Erinus	lychnideus	auct.
inc	Alloteropsis semialata (R.Br.) Hitchc.		Alloteropsis semialata	Alloteropsis semialata	Native	Plant	Anthophyta	Poales	Poaceae	Alloteropsis	semialata	(R.Br.) Hitchc.
acc	Aristida diffusa var. burkei (Stapf) Schweick.	Aristida diffusa subsp. burkei (Stapf) Melderis	Aristida diffusa burkei	Aristida diffusa	Native	Plant	Anthophyta	Poales	Poaceae	Aristida	diffusa	Trin.			burkei	(Stapf) Schweick.
acc	Aristida scabrivalvis var. contracta De Winter	Aristida scabrivalvis subsp. contracta (De Winter) Melderis	Aristida scabrivalvis contracta	Aristida scabrivalvis	Native	Plant	Anthophyta	Poales	Poaceae	Aristida	scabrivalvis	Hack.			contracta	De Winter
acc	Aristida stipitata var. graciliflora (Pilg.) De Winter	Aristida stipitata subsp. graciliflora (Pilg.) Melderis	Aristida stipitata graciliflora	Aristida stipitata	Native	Plant	Anthophyta	Poales	Poaceae	Aristida	stipitata	Hack.			graciliflora	(Pilg.) De Winter
inc	Bromus speciosus Nees		Bromus speciosus	Bromus speciosus	Native	Plant	Anthophyta	Poales	Poaceae	Bromus	speciosus	Nees
acc	Bromus speciosus auct. [1]	Bromus natalensis Stapf	Bromus natalensis	Bromus natalensis	Native	Plant	Anthophyta	Poales	Poaceae	Bromus	speciosus	auct.
acc	Chaetobromus dregeanus Barker [2]	Chaetobromus involucratus (Schrad.) Nees subsp. involucratus	Chaetobromus involucratus involucratus	Chaetobromus involucratus	Native	Plant	Anthophyta	Poales	Poaceae	Chaetobromus	dregeanus	Barker
acc	Digitaria eriantha var. stolonifera Stapf	Digitaria eriantha Steud.	Digitaria eriantha	Digitaria eriantha	Native	Plant	Anthophyta	Poales	Poaceae	Digitaria	eriantha	Steud.			stolonifera	Stapf
acc	Diplachne biflora Hack. ex Schinz [1]	Bewsia biflora (Hack. ex Schinz) Gooss.	Bewsia biflora	Bewsia biflora	Native	Plant	Anthophyta	Poales	Poaceae	Diplachne	biflora	Hack. ex Schinz
acc	Ehrharta ramosa var. aphylla (Schrad.) Gluckm.	Ehrharta ramosa subsp. aphylla (Schrad.) Gibbs Russ.	Ehrharta ramosa aphylla	Ehrharta ramosa	Native	Plant	Anthophyta	Poales	Poaceae	Ehrharta	ramosa	(Thunb.) Thunb.			aphylla	(Schrad.) Gluckm.
acc	Ehrharta rehmannii var. filiformis Stapf	Ehrharta rehmannii subsp. filiformis (Stapf) Gibbs Russ.	Ehrharta rehmannii filiformis	Ehrharta rehmannii	Native	Plant	Anthophyta	Poales	Poaceae	Ehrharta	rehmannii	Stapf			filiformis	Stapf
acc	Ehrharta setacea var. scabra Stapf	Ehrharta setacea subsp. scabra (Stapf) Gibbs Russ.	Ehrharta setacea scabra	Ehrharta setacea	Native	Plant	Anthophyta	Poales	Poaceae	Ehrharta	setacea	Nees			scabra	Stapf
acc	Eragrostis cylindriflora Hochst.		Eragrostis cylindriflora	Eragrostis cylindriflora	Native	Plant	Anthophyta	Poales	Poaceae	Eragrostis	cylindriflora	Hochst.
acc	Eragrostis cylindriflora auct. [1]	Eragrostis glandulosipedata De Winter	Eragrostis glandulosipedata	Eragrostis glandulosipedata	Native	Plant	Anthophyta	Poales	Poaceae	Eragrostis	cylindriflora	auct.
acc	Eragrostis sclerantha var. villosipes (Jedwabn.) De Winter	Eragrostis sclerantha subsp. villosipes (Jedwabn.) Launert	Eragrostis sclerantha villosipes	Eragrostis sclerantha	Native	Plant	Anthophyta	Poales	Poaceae	Eragrostis	sclerantha	Nees			villosipes	(Jedwabn.) De Winter
acc	Eragrostis uniglumis Hack.	Eragrostis hierniana Rendle	Eragrostis hierniana	Eragrostis hierniana	Native	Plant	Anthophyta	Poales	Poaceae	Eragrostis	uniglumis	Hack.
acc	Eragrostis uniglumis auct. [1]	Eragrostis lappula Nees	Eragrostis lappula	Eragrostis lappula	Native	Plant	Anthophyta	Poales	Poaceae	Eragrostis	uniglumis	auct.
acc	Eriochloa borumensis Hack.	Eriochloa meyeriana (Nees) Pilg. subsp. meyeriana	Eriochloa meyeriana meyeriana	Eriochloa meyeriana	Native	Plant	Anthophyta	Poales	Poaceae	Eriochloa	borumensis	Hack.
acc	Eriochloa borumensis auct. [1]	Eriochloa stapfiana Clayton	Eriochloa stapfiana	Eriochloa stapfiana	Native	Plant	Anthophyta	Poales	Poaceae	Eriochloa	borumensis	auct.
acc	Imperata cylindrica (L.) Raeusch. [1]	Imperata cylindrica (L.) P.Beauv.	Imperata cylindrica	Imperata cylindrica	Alien	Plant	Anthophyta	Poales	Poaceae	Imperata	cylindrica	(L.) Raeusch.
acc	Melica decumbens Thunb.		Melica decumbens	Melica decumbens	Native	Plant	Anthophyta	Poales	Poaceae	Melica	decumbens	Thunb.
acc	Melica decumbens auct. [1]	Melica racemosa Thunb.	Melica racemosa	Melica racemosa	Native	Plant	Anthophyta	Poales	Poaceae	Melica	decumbens	auct.
acc	Merxmuellera arundinacea (P.J.Bergius) Conert [2]	Capeochloa arundinacea (P.J.Bergius) N.P.Barker & H.P.Linder	Capeochloa arundinacea	Capeochloa arundinacea	Native	Plant	Anthophyta	Poales	Poaceae	Merxmuellera	arundinacea	(P.J.Bergius) Conert
acc	Sporobolus schlechteri Schweick.	Sporobolus centrifugus (Trin.) Nees	Sporobolus centrifugus	Sporobolus centrifugus	Native	Plant	Anthophyta	Poales	Poaceae	Sporobolus	schlechteri	Schweick.
acc	Sporobolus schlechteri auct. [1]	Sporobolus congoensis Franch.	Sporobolus congoensis	Sporobolus congoensis	Native	Plant	Anthophyta	Poales	Poaceae	Sporobolus	schlechteri	auct.
acc	Sporobolus tenellus auct. [1]	Sporobolus acinifolius Stapf	Sporobolus acinifolius	Sporobolus acinifolius	Native	Plant	Anthophyta	Poales	Poaceae	Sporobolus	tenellus	auct.
acc	Sporobolus tenellus (Spreng.) Kunth		Sporobolus tenellus	Sporobolus tenellus	Native	Plant	Anthophyta	Poales	Poaceae	Sporobolus	tenellus	(Spreng.) Kunth
acc	Mundia spinosa (L.) DC. [1]	Muraltia spinosa (L.) F.Forest & J.C.Manning	Muraltia spinosa	Muraltia spinosa	Native	Plant	Anthophyta	Fabales	Polygalaceae	Mundia	spinosa	(L.) DC.
acc	Muraltia macroceras auct. [1]	Muraltia alopecuroides (L.) DC.	Muraltia alopecuroides	Muraltia alopecuroides	Native	Plant	Anthophyta	Fabales	Polygalaceae	Muraltia	macroceras	auct.
acc	Muraltia macroceras DC.		Muraltia macroceras	Muraltia macroceras	Native	Plant	Anthophyta	Fabales	Polygalaceae	Muraltia	macroceras	DC.
acc	Muraltia scoparia auct. [1]	Muraltia parvifolia N.E.Br.	Muraltia parvifolia	Muraltia parvifolia	Native	Plant	Anthophyta	Fabales	Polygalaceae	Muraltia	scoparia	auct.
acc	Muraltia scoparia (Eckl. & Zeyh.) Levyns		Muraltia scoparia	Muraltia scoparia	Native	Plant	Anthophyta	Fabales	Polygalaceae	Muraltia	scoparia	(Eckl. & Zeyh.) Levyns
acc	Muraltia serpylloides DC.		Muraltia serpylloides	Muraltia serpylloides	Native	Plant	Anthophyta	Fabales	Polygalaceae	Muraltia	serpylloides	DC.
acc	Muraltia serpylloides auct. [1]	Muraltia thymifolia (Thunb.) DC.	Muraltia thymifolia	Muraltia thymifolia	Native	Plant	Anthophyta	Fabales	Polygalaceae	Muraltia	serpylloides	auct.
acc	Muraltia squarrosa (L.f.) DC.		Muraltia squarrosa	Muraltia squarrosa	Native	Plant	Anthophyta	Fabales	Polygalaceae	Muraltia	squarrosa	(L.f.) DC.
acc	Muraltia stipulacea auct. [1]	Muraltia ericoides (Burm.f.) Steud.	Muraltia ericoides	Muraltia ericoides	Native	Plant	Anthophyta	Fabales	Polygalaceae	Muraltia	stipulacea	auct.
acc	Muraltia stipulacea Burch. ex DC.		Muraltia stipulacea	Muraltia stipulacea	Native	Plant	Anthophyta	Fabales	Polygalaceae	Muraltia	stipulacea	Burch. ex DC.
acc	Muraltia striata Eckl. & Zeyh. [2]	Muraltia angulosa Turcz.	Muraltia angulosa	Muraltia angulosa	Native	Plant	Anthophyta	Fabales	Polygalaceae	Muraltia	striata	Eckl. & Zeyh.
acc	Muraltia striata DC. [1]	Muraltia brevicornu DC.	Muraltia brevicornu	Muraltia brevicornu	Native	Plant	Anthophyta	Fabales	Polygalaceae	Muraltia	striata	DC.
acc	Polygala beiliana Eckl. & Zeyh. [1]	Muraltia muraltioides (Eckl. & Zeyh.) Levyns	Muraltia muraltioides	Muraltia muraltioides	Native	Plant	Anthophyta	Fabales	Polygalaceae	Polygala	beiliana	Eckl. & Zeyh.
acc	Polygala beiliana Eckl. & Zeyh. [2]	Muraltia trinervia (L.f.) DC.	Muraltia trinervia	Muraltia trinervia	Native	Plant	Anthophyta	Fabales	Polygalaceae	Polygala	beiliana	Eckl. & Zeyh.
acc	Polygala capillaris E.Mey. ex Harv.		Polygala capillaris	Polygala capillaris	Native	Plant	Anthophyta	Fabales	Polygalaceae	Polygala	capillaris	E.Mey. ex Harv.
acc	Polygala ericaefolia DC.		Polygala ericaefolia	Polygala ericaefolia	Native	Plant	Anthophyta	Fabales	Polygalaceae	Polygala	ericaefolia	DC.
acc	Polygala ericaefolia auct. [1]	Polygala microlopha DC. var. microlopha	Polygala microlopha microlopha	Polygala microlopha	Native	Plant	Anthophyta	Fabales	Polygalaceae	Polygala	ericaefolia	auct.
acc	Polygala hispida Busch. ex DC. [1]	Polygala declinata (Harv.) E.Mey. ex Paiva	Polygala declinata	Polygala declinata	Native	Plant	Anthophyta	Fabales	Polygalaceae	Polygala	hispida	Busch. ex DC.
acc	Polygala hispida auct.	Polygala erubescens E.Mey. ex Chodat	Polygala erubescens	Polygala erubescens	Native	Plant	Anthophyta	Fabales	Polygalaceae	Polygala	hispida	auct.
acc	Polygala hispida Burch. ex DC.		Polygala hispida	Polygala hispida	Native	Plant	Anthophyta	Fabales	Polygalaceae	Polygala	hispida	Burch. ex DC.
acc	Polygala pinifolia Lam. ex Poir. [1]	Polygala myrtifolia var. pinifolia (Lam. ex Poir.) Paiva	Polygala myrtifolia pinifolia	Polygala myrtifolia	Native	Plant	Anthophyta	Fabales	Polygalaceae	Polygala	pinifolia	Lam. ex Poir.
acc	Polygala pinifolia L.f. [2]	Polygala teretifolia L.f.	Polygala teretifolia	Polygala teretifolia	Native	Plant	Anthophyta	Fabales	Polygalaceae	Polygala	pinifolia	L.f.
acc	Polygala speciosa auct. [1]	Polygala virgata var. decora (Sond.) Harv.	Polygala virgata decora	Polygala virgata	Native	Plant	Anthophyta	Fabales	Polygalaceae	Polygala	speciosa	auct.
acc	Polygala teretifolia Baker f. [1]	Polygala gazensis Baker f.	Polygala gazensis	Polygala gazensis	Native	Plant	Anthophyta	Fabales	Polygalaceae	Polygala	teretifolia	Baker f.
acc	Oxygonum dregeanum Meisn. var. dregeanum	Oxygonum dregeanum Meisn. subsp. dregeanum	Oxygonum dregeanum dregeanum	Oxygonum dregeanum	Native	Plant	Anthophyta	Caryophyllales	Polygonaceae	Oxygonum	dregeanum	Meisn.			dregeanum
acc	Polygonum lapathifolium var. maculatum Dyer & Trimen	Persicaria lapathifolia (L.) Delarbre	Persicaria lapathifolia	Persicaria lapathifolia	Alien	Plant	Anthophyta	Caryophyllales	Polygonaceae	Polygonum	lapathifolium	L.			maculatum	Dyer & Trimen
acc	Polygonum senegalense f. albotomentosum R.A.Graham	Persicaria senegalensis f. albotomentosa (R.A.Graham) K.L.Wilson	Persicaria senegalensis albotomentosa	Persicaria senegalensis	Native	Plant	Anthophyta	Caryophyllales	Polygonaceae	Polygonum	senegalense	Meisn.					albotomentosum	R.A.Graham
acc	Rumex cordatus Desf. [1]	Rumex cordatus Desf. ex Poir.	Rumex cordatus	Rumex cordatus	Native	Plant	Anthophyta	Caryophyllales	Polygonaceae	Rumex	cordatus	Desf.
acc	Rumex nepalensis Spreng.		Rumex nepalensis	Rumex nepalensis	Native	Plant	Anthophyta	Caryophyllales	Polygonaceae	Rumex	nepalensis	Spreng.
acc	Rumex nepalensis Baker & C.H.Wright [1]	Rumex steudelii Hochst. ex A.Rich.	Rumex steudelii	Rumex steudelii	Native	Plant	Anthophyta	Caryophyllales	Polygonaceae	Rumex	nepalensis	Baker & C.H.Wright
acc	Microgramma lycopodioides auct. [2]	Microgramma mauritiana (Willd.) Tardieu	Microgramma mauritiana	Microgramma mauritiana	Native	Plant	Pteridophyta	Polypodiales	Polypodiaceae	Microgramma	lycopodioides	auct.
acc	Polypodium africanum (Kunze) Mett. [2]	Pyrrosia africana (Kunze) F.Ballard	Pyrrosia africana	Pyrrosia africana	Native	Plant	Pteridophyta	Polypodiales	Polypodiaceae	Polypodium	africanum	(Kunze) Mett.
acc	Polypodium africanum Desv. [1]	Stegnogramma pozoi (Lag.) K.Iwats.	Stegnogramma pozoi	Stegnogramma pozoi	Native	Plant	Pteridophyta	Polypodiales	Polypodiaceae	Polypodium	africanum	Desv.
acc	Polypodium lanceolatum L.	Pleopeltis macrocarpa (Bory ex Willd.) Kaulf.	Pleopeltis macrocarpa	Pleopeltis macrocarpa	Native	Plant	Pteridophyta	Polypodiales	Polypodiaceae	Polypodium	lanceolatum	L.
acc	Polypodium lineare Burm.f.	Dicranopteris linearis (Burm.f.) Underw.	Dicranopteris linearis	Dicranopteris linearis	Native	Plant	Pteridophyta	Polypodiales	Polypodiaceae	Polypodium	lineare	Burm.f.
acc	Polypodium lineare auct. [1]	Lepisorus excavatus (Bory ex Willd.) Ching	Lepisorus excavatus	Lepisorus excavatus	Native	Plant	Pteridophyta	Polypodiales	Polypodiaceae	Polypodium	lineare	auct.
acc	Polypodium polypodioides (L.) Watt	Pleopeltis polypodioides (L.) E.G.Andrews & Windham	Pleopeltis polypodioides	Pleopeltis polypodioides	Native	Plant	Pteridophyta	Polypodiales	Polypodiaceae	Polypodium	polypodioides	(L.) Watt
acc	Polypodium punctatum (L.) Sw.	Microsorum punctatum (L.) Copel.	Microsorum punctatum	Microsorum punctatum	Native	Plant	Pteridophyta	Polypodiales	Polypodiaceae	Polypodium	punctatum	(L.) Sw.
acc	Potamogeton capensis Scheele ex A.Benn. [2]	Potamogeton schweinfurthii A.Benn.	Potamogeton schweinfurthii	Potamogeton schweinfurthii	Native	Plant	Anthophyta	Alismatales	Potamogetonaceae	Potamogeton	capensis	Scheele ex A.Benn.
acc	Hakea drupacea (C.F.Gaertn.) Roem. & Schult.		Hakea drupacea	Hakea drupacea	Alien	Plant	Anthophyta	Proteales	Proteaceae	Hakea	drupacea	(C.F.Gaertn.) Roem. & Schult.
acc	Leucadendron cinereum (Sol. ex Aiton) R.Br.		Leucadendron cinereum	Leucadendron cinereum	Native	Plant	Anthophyta	Proteales	Proteaceae	Leucadendron	cinereum	(Sol. ex Aiton) R.Br.
acc	Leucadendron cinereum R.Br. [1]	Leucadendron verticillatum (Thunb.) Meisn.	Leucadendron verticillatum	Leucadendron verticillatum	Native	Plant	Anthophyta	Proteales	Proteaceae	Leucadendron	cinereum	R.Br.
acc	Leucadendron humifusum E.Phillips & Hutch. [2]	Leucadendron cordatum E.Phillips	Leucadendron cordatum	Leucadendron cordatum	Native	Plant	Anthophyta	Proteales	Proteaceae	Leucadendron	humifusum	E.Phillips & Hutch.
acc	Leucadendron humifusum E.Phillips [3]	Leucadendron sessile R.Br.	Leucadendron sessile	Leucadendron sessile	Alien	Plant	Anthophyta	Proteales	Proteaceae	Leucadendron	humifusum	E.Phillips
acc	Leucadendron humifusum (Meisn.) E.Phillips & Hutch. [1]	Leucadendron tinctum I.Williams	Leucadendron tinctum	Leucadendron tinctum	Alien	Plant	Anthophyta	Proteales	Proteaceae	Leucadendron	humifusum	(Meisn.) E.Phillips & Hutch.
acc	Leucadendron inflexum Link [1]	Leucadendron brunioides Meisn. var. brunioides	Leucadendron brunioides brunioides	Leucadendron brunioides	Native	Plant	Anthophyta	Proteales	Proteaceae	Leucadendron	inflexum	Link
acc	Leucadendron inflexum Link [2]	Leucadendron coniferum (L.) Meisn.	Leucadendron coniferum	Leucadendron coniferum	Native	Plant	Anthophyta	Proteales	Proteaceae	Leucadendron	inflexum	Link
acc	Leucadendron salignum P.J.Bergius		Leucadendron salignum	Leucadendron salignum	Native	Plant	Anthophyta	Proteales	Proteaceae	Leucadendron	salignum	P.J.Bergius
acc	Leucadendron salignum R.Br. [1]	Leucadendron xanthoconus (Kuntze) K.Schum.	Leucadendron xanthoconus	Leucadendron xanthoconus	Native	Plant	Anthophyta	Proteales	Proteaceae	Leucadendron	salignum	R.Br.
acc	Leucospermum bolusii Gand.		Leucospermum bolusii	Leucospermum bolusii	Native	Plant	Anthophyta	Proteales	Proteaceae	Leucospermum	bolusii	Gand.
acc	Leucospermum bolusii E.Phillips [1]	Leucospermum cordifolium (Salisb. ex Knight) Fourc.	Leucospermum cordifolium	Leucospermum cordifolium	Alien	Plant	Anthophyta	Proteales	Proteaceae	Leucospermum	bolusii	E.Phillips
acc	Nivenia capitata R.Br.	Paranomus capitatus (R.Br.) Kuntze	Paranomus capitatus	Paranomus capitatus	Native	Plant	Anthophyta	Proteales	Proteaceae	Nivenia	capitata	R.Br.
acc	Paranomus spathulatus N.E.Br. [1]	Paranomus adiantifolius Salisb. ex Knight	Paranomus adiantifolius	Paranomus adiantifolius	Native	Plant	Anthophyta	Proteales	Proteaceae	Paranomus	spathulatus	N.E.Br.
acc	Paranomus spathulatus (Thunb.) Kuntze		Paranomus spathulatus	Paranomus spathulatus	Native	Plant	Anthophyta	Proteales	Proteaceae	Paranomus	spathulatus	(Thunb.) Kuntze
acc	Protea acaulis Thunb. [2]	Protea acaulos (L.) Reichard	Protea acaulos	Protea acaulos	Native	Plant	Anthophyta	Proteales	Proteaceae	Protea	acaulis	Thunb.
acc	Protea acaulis (L.) Reichard [1]	Protea tenax (Salisb.) R.Br.	Protea tenax	Protea tenax	Native	Plant	Anthophyta	Proteales	Proteaceae	Protea	acaulis	(L.) Reichard
acc	Protea minor (E.Phillips) Compton	Protea longifolia Andrews	Protea longifolia	Protea longifolia	Native	Plant	Anthophyta	Proteales	Proteaceae	Protea	minor	(E.Phillips) Compton
acc	Protea minor auct. [1]	Protea pudens Rourke	Protea pudens	Protea pudens	Native	Plant	Anthophyta	Proteales	Proteaceae	Protea	minor	auct.
acc	Protea welwitschii var. glabrescens (Beard) Beard	Protea welwitschii Engl.	Protea welwitschii	Protea welwitschii	Native	Plant	Anthophyta	Proteales	Proteaceae	Protea	welwitschii	Engl.			glabrescens	(Beard) Beard
acc	Actiniopteris dichotoma auct. [1]	Actiniopteris dimorpha Pic.Serm. subsp. dimorpha	Actiniopteris dimorpha dimorpha	Actiniopteris dimorpha	Native	Plant	Pteridophyta	Polypodiales	Pteridaceae	Actiniopteris	dichotoma	auct.
acc	Actiniopteris dichotoma (Forssk.) Kuhn	Actiniopteris radiata (J.Koenig ex Sw.) Link	Actiniopteris radiata	Actiniopteris radiata	Native	Plant	Pteridophyta	Polypodiales	Pteridaceae	Actiniopteris	dichotoma	(Forssk.) Kuhn
acc	Adiantum caffrorum Sw. [1]	Cheilanthes hirta Sw. var. hirta	Cheilanthes hirta hirta	Cheilanthes hirta	Native	Plant	Pteridophyta	Polypodiales	Pteridaceae	Adiantum	caffrorum	Sw.
acc	Adiantum caffrorum (L.) L.f.	Mohria caffrorum (L.) Desv.	Mohria caffrorum	Mohria caffrorum	Native	Plant	Pteridophyta	Polypodiales	Pteridaceae	Adiantum	caffrorum	(L.) L.f.
acc	Adiantum lunulatum Burm.f.		Adiantum lunulatum	Adiantum lunulatum	Native	Plant	Pteridophyta	Polypodiales	Pteridaceae	Adiantum	lunulatum	Burm.f.
acc	Adiantum lunulatum Houtt. [1]	Didymochlaena truncatula (Sw.) J.Sm.	Didymochlaena truncatula	Didymochlaena truncatula	Native	Plant	Pteridophyta	Polypodiales	Pteridaceae	Adiantum	lunulatum	Houtt.
acc	Cheilanthes hirta var. contracta Kunze	Cheilanthes contracta (Kunze) Mett. ex Kuhn	Cheilanthes contracta	Cheilanthes contracta	Native	Plant	Pteridophyta	Polypodiales	Pteridaceae	Cheilanthes	hirta	Sw.			contracta	Kunze
acc	Pellaea goudotii auct. [1]	Pellaea pectiniformis Baker	Pellaea pectiniformis	Pellaea pectiniformis	Native	Plant	Pteridophyta	Polypodiales	Pteridaceae	Pellaea	goudotii	auct.
acc	Pellaea hastata (L.f.) Link	Cheilanthes hastata (L.f.) Kunze	Cheilanthes hastata	Cheilanthes hastata	Native	Plant	Pteridophyta	Polypodiales	Pteridaceae	Pellaea	hastata	(L.f.) Link
acc	Pellaea hastata auct. [1]	Cheilanthes viridis (Forssk.) Sw. var. viridis	Cheilanthes viridis viridis	Cheilanthes viridis	Native	Plant	Pteridophyta	Polypodiales	Pteridaceae	Pellaea	hastata	auct.
acc	Pellaea hastata var. minor (Kunze) Schelpe [2]	Cheilanthes kunzei Mett.	Cheilanthes kunzei	Cheilanthes kunzei	Native	Plant	Pteridophyta	Polypodiales	Pteridaceae	Pellaea	hastata	(L.f.) Link			minor	(Kunze) Schelpe
acc	Pteris hastata auct. [1]	Pellaea calomelanos (Sw.) Link var. calomelanos	Pellaea calomelanos calomelanos	Pellaea calomelanos	Native	Plant	Pteridophyta	Polypodiales	Pteridaceae	Pteris	hastata	auct.
acc	Pteris longifolia Wall.	Pteris vittata L.	Pteris vittata	Pteris vittata	Native	Plant	Pteridophyta	Polypodiales	Pteridaceae	Pteris	longifolia	Wall.
acc	Pteris quadriaurita var. abyssinica (Hieron.) Pic.Serm.	Pteris catoptera Kunze	Pteris catoptera	Pteris catoptera	Native	Plant	Pteridophyta	Polypodiales	Pteridaceae	Pteris	quadriaurita	Retz.			abyssinica	(Hieron.) Pic.Serm.
acc	Anemone capensis L. [1]	Anemone tenuifolia (L.f.) DC.	Anemone tenuifolia	Anemone tenuifolia	Native	Plant	Anthophyta	Ranunculales	Ranunculaceae	Anemone	capensis	L.
inc	Clematis hirsuta Guill. & Perr.		Clematis hirsuta	Clematis hirsuta	Native	Plant	Anthophyta	Ranunculales	Ranunculaceae	Clematis	hirsuta	Guill. & Perr.
acc	Clematis hirsuta auct. [1]	Clematis brachiata Thunb.	Clematis brachiata	Clematis brachiata	Native	Plant	Anthophyta	Ranunculales	Ranunculaceae	Clematis	hirsuta	auct.
acc	Clematis thunbergii Steud.	Clematis triloba Thunb.	Clematis triloba	Clematis triloba	Native	Plant	Anthophyta	Ranunculales	Ranunculaceae	Clematis	thunbergii	Steud.
acc	Knowltonia rigida Sauvages [1]	Anemone knowltonia Burtt Davy	Anemone knowltonia	Anemone knowltonia	Native	Plant	Anthophyta	Ranunculales	Ranunculaceae	Knowltonia	rigida	Sauvages
acc	Ranunculus pinnatus Poir.	Ranunculus multifidus Forssk.	Ranunculus multifidus	Ranunculus multifidus	Native	Plant	Anthophyta	Ranunculales	Ranunculaceae	Ranunculus	pinnatus	Poir.
acc	Ranunculus trichophyllus auct. [1]	Ranunculus sphaerospermus Boiss. & C.I.Blanche	Ranunculus sphaerospermus	Ranunculus sphaerospermus	Native	Plant	Anthophyta	Ranunculales	Ranunculaceae	Ranunculus	trichophyllus	auct.
acc	Ranunculus trichophyllus Chaix		Ranunculus trichophyllus	Ranunculus trichophyllus	Native	Plant	Anthophyta	Ranunculales	Ranunculaceae	Ranunculus	trichophyllus	Chaix
acc	Calopsis incurvata Pillans [1]	Restio vimineus Rottb.	Restio vimineus	Restio vimineus	Native	Plant	Anthophyta	Poales	Restionaceae	Calopsis	incurvata	Pillans
acc	Calopsis incurvata (Thunb.) Kunth [2]	Willdenowia incurvata (Thunb.) H.P.Linder	Willdenowia incurvata	Willdenowia incurvata	Native	Plant	Anthophyta	Poales	Restionaceae	Calopsis	incurvata	(Thunb.) Kunth
acc	Elegia parviflora (Thunb.) Kunth	Cannomois parviflora (Thunb.) Pillans	Cannomois parviflora	Cannomois parviflora	Native	Plant	Anthophyta	Poales	Restionaceae	Elegia	parviflora	(Thunb.) Kunth
acc	Elegia parviflora Pillans [1]	Elegia filacea Mast.	Elegia filacea	Elegia filacea	Native	Plant	Anthophyta	Poales	Restionaceae	Elegia	parviflora	Pillans
acc	Restio acuminatus Thunb. [2]	Elegia nuda (Rottb.) Kunth	Elegia nuda	Elegia nuda	Native	Plant	Anthophyta	Poales	Restionaceae	Restio	acuminatus	Thunb.
acc	Restio ferruginosus Link ex Kunth [1]	Restio gaudichaudianus Kunth	Restio gaudichaudianus	Restio gaudichaudianus	Native	Plant	Anthophyta	Poales	Restionaceae	Restio	ferruginosus	Link ex Kunth
acc	Restio intermedius Steud.	Elegia intermedia (Steud.) Pillans	Elegia intermedia	Elegia intermedia	Native	Plant	Anthophyta	Poales	Restionaceae	Restio	intermedius	Steud.
acc	Restio intermedius Kunth [1]	Restio sieberi Kunth	Restio sieberi	Restio sieberi	Native	Plant	Anthophyta	Poales	Restionaceae	Restio	intermedius	Kunth
acc	Restio nutans Steud. [1]	Restio tenuissimus Kunth	Restio tenuissimus	Restio tenuissimus	Native	Plant	Anthophyta	Poales	Restionaceae	Restio	nutans	Steud.
acc	Restio nutans Thunb. [2]	Thamnochortus nutans (Thunb.) Pillans	Thamnochortus nutans	Thamnochortus nutans	Native	Plant	Anthophyta	Poales	Restionaceae	Restio	nutans	Thunb.
acc	Thamnochortus argenteus (Thunb.) Kunth	Hypodiscus argenteus (Thunb.) Mast.	Hypodiscus argenteus	Hypodiscus argenteus	Native	Plant	Anthophyta	Poales	Restionaceae	Thamnochortus	argenteus	(Thunb.) Kunth
acc	Thamnochortus argenteus Pillans [1]	Thamnochortus cinereus H.P.Linder	Thamnochortus cinereus	Thamnochortus cinereus	Native	Plant	Anthophyta	Poales	Restionaceae	Thamnochortus	argenteus	Pillans
acc	Willdenowia ecklonii (Nees) T.Durand & Schinz [2]	Anthochortus ecklonii Nees	Anthochortus ecklonii	Anthochortus ecklonii	Native	Plant	Anthophyta	Poales	Restionaceae	Willdenowia	ecklonii	(Nees) T.Durand & Schinz
acc	Phylica reclinata Bernh. [1]	Phylica curvifolia Pillans	Phylica curvifolia	Phylica curvifolia	Native	Plant	Anthophyta	Rosales	Rhamnaceae	Phylica	reclinata	Bernh.
acc	Phylica reclinata J.C.Wendl. [2]	Phylica pinea Thunb.	Phylica pinea	Phylica pinea	Native	Plant	Anthophyta	Rosales	Rhamnaceae	Phylica	reclinata	J.C.Wendl.
acc	Roridula dentata L.		Roridula dentata	Roridula dentata	Native	Plant	Anthophyta	Ericales	Roridulaceae	Roridula	dentata	L.
acc	Roridula dentata auct. [1]	Roridula gorgonias Planch.	Roridula gorgonias	Roridula gorgonias	Native	Plant	Anthophyta	Ericales	Roridulaceae	Roridula	dentata	auct.
acc	Cliffortia complanata E.Mey. ex Weim.		Cliffortia complanata	Cliffortia complanata	Native	Plant	Anthophyta	Rosales	Rosaceae	Cliffortia	complanata	E.Mey. ex Weim.
acc	Cliffortia conifera E.G.H.Oliv. & Fellingham		Cliffortia conifera	Cliffortia conifera	Native	Plant	Anthophyta	Rosales	Rosaceae	Cliffortia	conifera	E.G.H.Oliv. & Fellingham
acc	Cliffortia conifera Christm. [1]	Cliffortia strobilifera L.	Cliffortia strobilifera	Cliffortia strobilifera	Native	Plant	Anthophyta	Rosales	Rosaceae	Cliffortia	conifera	Christm.
acc	Cliffortia cordifolia Lam.	Cliffortia ilicifolia var. cordifolia (Lam.) Harv.	Cliffortia ilicifolia cordifolia	Cliffortia ilicifolia	Native	Plant	Anthophyta	Rosales	Rosaceae	Cliffortia	cordifolia	Lam.
acc	Cliffortia cordifolia auct. [1]	Cliffortia virgata Weim.	Cliffortia virgata	Cliffortia virgata	Native	Plant	Anthophyta	Rosales	Rosaceae	Cliffortia	cordifolia	auct.
acc	Cliffortia dentata Willd.		Cliffortia dentata	Cliffortia dentata	Native	Plant	Anthophyta	Rosales	Rosaceae	Cliffortia	dentata	Willd.
acc	Cliffortia dentata Eckl. & Zeyh. [1]	Cliffortia triloba Harv.	Cliffortia triloba	Cliffortia triloba	Native	Plant	Anthophyta	Rosales	Rosaceae	Cliffortia	dentata	Eckl. & Zeyh.
acc	Cliffortia dregeana var. meyeriana auct. [1]	Cliffortia acanthophylla C.Whitehouse	Cliffortia acanthophylla	Cliffortia acanthophylla	Native	Plant	Anthophyta	Rosales	Rosaceae	Cliffortia	dregeana	C.Presl			meyeriana	auct.
acc	Cliffortia dregeana var. meyeriana (C.Presl) Weim.	Cliffortia dregeana C.Presl var. dregeana	Cliffortia dregeana dregeana	Cliffortia dregeana	Native	Plant	Anthophyta	Rosales	Rosaceae	Cliffortia	dregeana	C.Presl			meyeriana	(C.Presl) Weim.
acc	Cliffortia ericifolia L.f.		Cliffortia ericifolia	Cliffortia ericifolia	Native	Plant	Anthophyta	Rosales	Rosaceae	Cliffortia	ericifolia	L.f.
acc	Cliffortia ericifolia auct. [1]	Cliffortia eriocephalina Cham.	Cliffortia eriocephalina	Cliffortia eriocephalina	Native	Plant	Anthophyta	Rosales	Rosaceae	Cliffortia	ericifolia	auct.
acc	Cliffortia falcata Spreng. ex Eckl. & Zeyh. [1]	Cliffortia drepanoides Eckl. & Zeyh.	Cliffortia drepanoides	Cliffortia drepanoides	Native	Plant	Anthophyta	Rosales	Rosaceae	Cliffortia	falcata	Spreng. ex Eckl. & Zeyh.
acc	Cliffortia falcata L.f.		Cliffortia falcata	Cliffortia falcata	Native	Plant	Anthophyta	Rosales	Rosaceae	Cliffortia	falcata	L.f.
acc	Cliffortia filicaulis Schltdl.		Cliffortia filicaulis	Cliffortia filicaulis	Native	Plant	Anthophyta	Rosales	Rosaceae	Cliffortia	filicaulis	Schltdl.
acc	Cliffortia filicaulis E.Mey. ex Harv. [1]	Cliffortia tricuspidata Harv.	Cliffortia tricuspidata	Cliffortia tricuspidata	Native	Plant	Anthophyta	Rosales	Rosaceae	Cliffortia	filicaulis	E.Mey. ex Harv.
acc	Cliffortia galpinii auct. [1]	Cliffortia paucistaminea Weim.	Cliffortia paucistaminea	Cliffortia paucistaminea	Native	Plant	Anthophyta	Rosales	Rosaceae	Cliffortia	galpinii	auct.
acc	Cliffortia galpinii N.E.Br.	Cliffortia ramosissima Schltr.	Cliffortia ramosissima	Cliffortia ramosissima	Native	Plant	Anthophyta	Rosales	Rosaceae	Cliffortia	galpinii	N.E.Br.
acc	Cliffortia gracilis auct. [1]	Cliffortia gracillima C.Whitehouse	Cliffortia gracillima	Cliffortia gracillima	Native	Plant	Anthophyta	Rosales	Rosaceae	Cliffortia	gracilis	auct.
acc	Cliffortia ilicifolia auct. [1]	Cliffortia ceresana C.Whitehouse	Cliffortia ceresana	Cliffortia ceresana	Native	Plant	Anthophyta	Rosales	Rosaceae	Cliffortia	ilicifolia	auct.
acc	Cliffortia × intermedia Eckl. & Zeyh.		Cliffortia intermedia	Cliffortia intermedia	Native	Plant	Anthophyta	Rosales	Rosaceae	Cliffortia	intermedia	Eckl. & Zeyh.
acc	Cliffortia intermedia auct. [1]	Cliffortia denticulata (Weim.) C.Whitehouse	Cliffortia denticulata	Cliffortia denticulata	Native	Plant	Anthophyta	Rosales	Rosaceae	Cliffortia	intermedia	auct.
acc	Cliffortia juniperina L.f.		Cliffortia juniperina	Cliffortia juniperina	Native	Plant	Anthophyta	Rosales	Rosaceae	Cliffortia	juniperina	L.f.
acc	Cliffortia laricina E.Mey. ex Drege [2]	Cliffortia atrata Weim.	Cliffortia atrata	Cliffortia atrata	Native	Plant	Anthophyta	Rosales	Rosaceae	Cliffortia	laricina	E.Mey. ex Drege
acc	Cliffortia laricina E.Mey. ex Drege [3]	Cliffortia pterocarpa (Harv.) Weim.	Cliffortia pterocarpa	Cliffortia pterocarpa	Native	Plant	Anthophyta	Rosales	Rosaceae	Cliffortia	laricina	E.Mey. ex Drege
acc	Cliffortia laricina E.Mey. ex Drege [1]	Cliffortia tuberculata (Harv.) Weim.	Cliffortia tuberculata	Cliffortia tuberculata	Native	Plant	Anthophyta	Rosales	Rosaceae	Cliffortia	laricina	E.Mey. ex Drege
acc	Cliffortia linearifolia Eckl. & Zeyh.		Cliffortia linearifolia	Cliffortia linearifolia	Native	Plant	Anthophyta	Rosales	Rosaceae	Cliffortia	linearifolia	Eckl. & Zeyh.
acc	Cliffortia linearifolia auct. [1]	Cliffortia serpyllifolia Cham. & Schltdl.	Cliffortia serpyllifolia	Cliffortia serpyllifolia	Native	Plant	Anthophyta	Rosales	Rosaceae	Cliffortia	linearifolia	auct.
acc	Cliffortia pterocarpa auct. [1]	Cliffortia sparsa C.Whitehouse	Cliffortia sparsa	Cliffortia sparsa	Native	Plant	Anthophyta	Rosales	Rosaceae	Cliffortia	pterocarpa	auct.
acc	Cliffortia serpyllifolia var. chamissonis auct. [1]	Cliffortia propinqua Eckl. & Zeyh.	Cliffortia propinqua	Cliffortia propinqua	Native	Plant	Anthophyta	Rosales	Rosaceae	Cliffortia	serpyllifolia	Cham. & Schltdl.			chamissonis	auct.
acc	Cliffortia teretifolia auct. [1]	Cliffortia pungens C.Presl	Cliffortia pungens	Cliffortia pungens	Native	Plant	Anthophyta	Rosales	Rosaceae	Cliffortia	teretifolia	auct.
acc	Cliffortia teretifolia L.f.		Cliffortia teretifolia	Cliffortia teretifolia	Native	Plant	Anthophyta	Rosales	Rosaceae	Cliffortia	teretifolia	L.f.
syn	Crataegus × lavalleei Herincq ex Lavallee 'Carrierei'	Crataegus × lavalleei Herincq ex Lavallee	Crataegus × lavalleei	Crataegus ×	Native	Plant	Anthophyta	Rosales	Rosaceae	Crataegus	lavalleei	Herincq ex Lavallee
acc	Crataegus × lavalleei Herincq ex Lavallee		Crataegus lavalleei	Crataegus lavalleei	Native	Plant	Anthophyta	Rosales	Rosaceae	Crataegus	lavalleei	Herincq ex Lavallee
acc	Rubus fruticosus L.		Rubus fruticosus	Rubus fruticosus	Alien	Plant	Anthophyta	Rosales	Rosaceae	Rubus	fruticosus	L.
acc	Rubus pinnatus var. afrotropicus (Engl.) Gust.	Rubus pinnatus Willd.	Rubus pinnatus	Rubus pinnatus	Native	Plant	Anthophyta	Rosales	Rosaceae	Rubus	pinnatus	Willd.			afrotropicus	(Engl.) Gust.
acc	Ambraria acerosa Sond. [1]	Nenax acerosa Gaertn. subsp. acerosa	Nenax acerosa acerosa	Nenax acerosa	Native	Plant	Anthophyta	Gentianales	Rubiaceae	Ambraria	acerosa	Sond.
acc	Ambraria acerosa Sond. [2]	Nenax divaricata T.M.Salter	Nenax divaricata	Nenax divaricata	Native	Plant	Anthophyta	Gentianales	Rubiaceae	Ambraria	acerosa	Sond.
acc	Catunaregam obovata (Hochst.) A.E.Gonç.		Catunaregam obovata	Catunaregam obovata	Native	Plant	Anthophyta	Gentianales	Rubiaceae	Catunaregam	obovata	(Hochst.) A.E.Gonç.
acc	Catunaregam obovata auct. [1]	Catunaregam taylorii (S.Moore) Bridson	Catunaregam taylorii	Catunaregam taylorii	Native	Plant	Anthophyta	Gentianales	Rubiaceae	Catunaregam	obovata	auct.
acc	Coffea racemosa Lour.		Coffea racemosa	Coffea racemosa	Native	Plant	Anthophyta	Gentianales	Rubiaceae	Coffea	racemosa	Lour.
acc	Coffea racemosa auct. [1]	Coffea zanguebariae Lour.	Coffea zanguebariae	Coffea zanguebariae	Native	Plant	Anthophyta	Gentianales	Rubiaceae	Coffea	racemosa	auct.
acc	Galium rotundifolium auct. [1]	Galium thunbergianum Eckl. & Zeyh. var. thunbergianum	Galium thunbergianum thunbergianum	Galium thunbergianum	Native	Plant	Anthophyta	Gentianales	Rubiaceae	Galium	rotundifolium	auct.
acc	Gardenia spatulifolia auct. [1]	Gardenia volkensii K.Schum. subsp. volkensii var. volkensii	Gardenia volkensii volkensii volkensii	Gardenia volkensii	Native	Plant	Anthophyta	Gentianales	Rubiaceae	Gardenia	spatulifolia	auct.
inc	Heinsia crinita (Afzel.) G.Taylor		Heinsia crinita	Heinsia crinita	Native	Plant	Anthophyta	Gentianales	Rubiaceae	Heinsia	crinita	(Afzel.) G.Taylor
acc	Oxyanthus gerrardii Sond.	Oxyanthus speciosus subsp. gerrardii (Sond.) Bridson	Oxyanthus speciosus gerrardii	Oxyanthus speciosus	Native	Plant	Anthophyta	Gentianales	Rubiaceae	Oxyanthus	gerrardii	Sond.
acc	Pavetta bechuanensis S.Moore	Pavetta eylesii S.Moore	Pavetta eylesii	Pavetta eylesii	Native	Plant	Anthophyta	Gentianales	Rubiaceae	Pavetta	bechuanensis	S.Moore
acc	Pavetta bechuanensis auct. [1]	Pavetta harborii S.Moore	Pavetta harborii	Pavetta harborii	Native	Plant	Anthophyta	Gentianales	Rubiaceae	Pavetta	bechuanensis	auct.
inc	Rothmannia fischeri (K.Schum.) Bullock		Rothmannia fischeri	Rothmannia fischeri	Native	Plant	Anthophyta	Gentianales	Rubiaceae	Rothmannia	fischeri	(K.Schum.) Bullock
inc	Tricalysia coriacea (Benth.) Hiern		Tricalysia coriacea	Tricalysia coriacea	Native	Plant	Anthophyta	Gentianales	Rubiaceae	Tricalysia	coriacea	(Benth.) Hiern
acc	Tricalysia coriacea K.Schum. [1]	Empogona coriacea (Sond.) Tosh & Robbr.	Empogona coriacea	Empogona coriacea	Native	Plant	Anthophyta	Gentianales	Rubiaceae	Tricalysia	coriacea	K.Schum.
acc	Eriospermum dissitiflorum Schltr.		Eriospermum dissitiflorum	Eriospermum dissitiflorum	Native	Plant	Anthophyta	Asparagales	Ruscaceae	Eriospermum	dissitiflorum	Schltr.
acc	Eriospermum dissitiflorum Baker [1]	Eriospermum porphyrovalve Baker	Eriospermum porphyrovalve	Eriospermum porphyrovalve	Native	Plant	Anthophyta	Asparagales	Ruscaceae	Eriospermum	dissitiflorum	Baker
acc	Eriospermum folioliferum Andrews		Eriospermum folioliferum	Eriospermum folioliferum	Native	Plant	Anthophyta	Asparagales	Ruscaceae	Eriospermum	folioliferum	Andrews
acc	Eriospermum folioliferum Ker Gawl. [1]	Eriospermum proliferum Baker	Eriospermum proliferum	Eriospermum proliferum	Native	Plant	Anthophyta	Asparagales	Ruscaceae	Eriospermum	folioliferum	Ker Gawl.
acc	Eriospermum lanceifolium Jacq. ex Willd.		Eriospermum lanceifolium	Eriospermum lanceifolium	Native	Plant	Anthophyta	Asparagales	Ruscaceae	Eriospermum	lanceifolium	Jacq. ex Willd.
acc	Eriospermum lanuginosum Jacq. ex Ker Gawl.		Eriospermum lanuginosum	Eriospermum lanuginosum	Native	Plant	Anthophyta	Asparagales	Ruscaceae	Eriospermum	lanuginosum	Jacq. ex Ker Gawl.
acc	Eriospermum latifolium Jacq. [1]	Eriospermum capense (L.) Thunb.	Eriospermum capense	Eriospermum capense	Native	Plant	Anthophyta	Asparagales	Ruscaceae	Eriospermum	latifolium	Jacq.
acc	Eriospermum parvifolium Jacq. [1]	Eriospermum parvifolium Jacq. ex Willd.	Eriospermum parvifolium	Eriospermum parvifolium	Native	Plant	Anthophyta	Asparagales	Ruscaceae	Eriospermum	parvifolium	Jacq.
acc	Eriospermum pubescens Jacq. [1]	Eriospermum pubescens Jacq. ex Ker Gawl.	Eriospermum pubescens	Eriospermum pubescens	Native	Plant	Anthophyta	Asparagales	Ruscaceae	Eriospermum	pubescens	Jacq.
acc	Eriospermum schinzii Engl. & K.Krause [1]	Eriospermum abyssinicum Baker	Eriospermum abyssinicum	Eriospermum abyssinicum	Native	Plant	Anthophyta	Asparagales	Ruscaceae	Eriospermum	schinzii	Engl. & K.Krause
acc	Eriospermum schinzii Baker		Eriospermum schinzii	Eriospermum schinzii	Native	Plant	Anthophyta	Asparagales	Ruscaceae	Eriospermum	schinzii	Baker
acc	Acmadenia gracilis Dummer		Acmadenia gracilis	Acmadenia gracilis	Native	Plant	Anthophyta	Sapindales	Rutaceae	Acmadenia	gracilis	Dummer
acc	Acmadenia gracilis Compton [1]	Acmadenia sheilae I.Williams	Acmadenia sheilae	Acmadenia sheilae	Native	Plant	Anthophyta	Sapindales	Rutaceae	Acmadenia	gracilis	Compton
acc	Agathosma acuminata Willd.	Agathosma imbricata (L.) Willd.	Agathosma imbricata	Agathosma imbricata	Native	Plant	Anthophyta	Sapindales	Rutaceae	Agathosma	acuminata	Willd.
acc	Agathosma acuminata E.Mey. [1]	Agathosma ovalifolia Pillans	Agathosma ovalifolia	Agathosma ovalifolia	Native	Plant	Anthophyta	Sapindales	Rutaceae	Agathosma	acuminata	E.Mey.
acc	Agathosma apiculata E.Mey. ex Bartl. & H.L.Wendl.		Agathosma apiculata	Agathosma apiculata	Native	Plant	Anthophyta	Sapindales	Rutaceae	Agathosma	apiculata	E.Mey. ex Bartl. & H.L.Wendl.
acc	Agathosma apiculata E.Mey. [1]	Agathosma leptospermoides Sond.	Agathosma leptospermoides	Agathosma leptospermoides	Native	Plant	Anthophyta	Sapindales	Rutaceae	Agathosma	apiculata	E.Mey.
acc	Agathosma crenulata (L.) Pillans		Agathosma crenulata	Agathosma crenulata	Native	Plant	Anthophyta	Sapindales	Rutaceae	Agathosma	crenulata	(L.) Pillans
acc	Agathosma crenulata (L.) Pillans [1]	Agathosma serratifolia (Curtis) Spreeth	Agathosma serratifolia	Agathosma serratifolia	Native	Plant	Anthophyta	Sapindales	Rutaceae	Agathosma	crenulata	(L.) Pillans
acc	Agathosma glabrata E.Mey. ex Mull.Berol. [1]	Agathosma crassifolia Sond.	Agathosma crassifolia	Agathosma crassifolia	Native	Plant	Anthophyta	Sapindales	Rutaceae	Agathosma	glabrata	E.Mey. ex Mull.Berol.
acc	Agathosma glabrata Bartl. & H.L.Wendl.		Agathosma glabrata	Agathosma glabrata	Native	Plant	Anthophyta	Sapindales	Rutaceae	Agathosma	glabrata	Bartl. & H.L.Wendl.
acc	Agathosma hispida (Thunb.) F.Dietr.		Agathosma hispida	Agathosma hispida	Native	Plant	Anthophyta	Sapindales	Rutaceae	Agathosma	hispida	(Thunb.) F.Dietr.
acc	Agathosma mollis Bartl. & H.L.Wendl.	Agathosma ciliaris (L.) Druce	Agathosma ciliaris	Agathosma ciliaris	Native	Plant	Anthophyta	Sapindales	Rutaceae	Agathosma	mollis	Bartl. & H.L.Wendl.
acc	Agathosma mollis Eckl. & Zeyh. ex Mull.Berol. [1]	Agathosma florida Sond.	Agathosma florida	Agathosma florida	Native	Plant	Anthophyta	Sapindales	Rutaceae	Agathosma	mollis	Eckl. & Zeyh. ex Mull.Berol.
acc	Agathosma obtusa E.Mey. [1]	Agathosma cerefolium (Vent.) Bartl. & H.L.Wendl.	Agathosma cerefolium	Agathosma cerefolium	Native	Plant	Anthophyta	Sapindales	Rutaceae	Agathosma	obtusa	E.Mey.
acc	Agathosma ovata (Thunb.) Pillans [1]	Agathosma ovata (Thunb.) F.Dietr.	Agathosma ovata	Agathosma ovata	Native	Plant	Anthophyta	Sapindales	Rutaceae	Agathosma	ovata	(Thunb.) Pillans
acc	Agathosma pubescens G.Don [1]	Agathosma corymbosa (Montin) G.Don	Agathosma corymbosa	Agathosma corymbosa	Native	Plant	Anthophyta	Sapindales	Rutaceae	Agathosma	pubescens	G.Don
acc	Agathosma pubescens Sond. [2]	Agathosma elegans Cham.	Agathosma elegans	Agathosma elegans	Native	Plant	Anthophyta	Sapindales	Rutaceae	Agathosma	pubescens	Sond.
acc	Agathosma thunbergiana Sond. [2]	Agathosma capensis (L.) Dummer	Agathosma capensis	Agathosma capensis	Native	Plant	Anthophyta	Sapindales	Rutaceae	Agathosma	thunbergiana	Sond.
acc	Agathosma thunbergiana Schltdl. [1]	Agathosma serpyllacea Licht. ex Roem. & Schult.	Agathosma serpyllacea	Agathosma serpyllacea	Native	Plant	Anthophyta	Sapindales	Rutaceae	Agathosma	thunbergiana	Schltdl.
acc	Barosma latifolia Sond. [2]	Agathosma odoratissima (Montin) Pillans	Agathosma odoratissima	Agathosma odoratissima	Native	Plant	Anthophyta	Sapindales	Rutaceae	Barosma	latifolia	Sond.
acc	Diosma betulina Thunb. [2]	Agathosma betulina (P.J.Bergius) Pillans	Agathosma betulina	Agathosma betulina	Native	Plant	Anthophyta	Sapindales	Rutaceae	Diosma	betulina	Thunb.
acc	Diosma ciliata L. [2]	Agathosma ciliata (L.) Link	Agathosma ciliata	Agathosma ciliata	Native	Plant	Anthophyta	Sapindales	Rutaceae	Diosma	ciliata	L.
acc	Diosma glandulosa Thunb.	Agathosma glandulosa (Thunb.) Sond.	Agathosma glandulosa	Agathosma glandulosa	Native	Plant	Anthophyta	Sapindales	Rutaceae	Diosma	glandulosa	Thunb.
acc	Diosma hirta Lam. [1]	Agathosma hirta (Lam.) Bartl. & H.L.Wendl.	Agathosma hirta	Agathosma hirta	Native	Plant	Anthophyta	Sapindales	Rutaceae	Diosma	hirta	Lam.
acc	Diosma lanceolata L.	Agathosma lanceolata (L.) Engl.	Agathosma lanceolata	Agathosma lanceolata	Native	Plant	Anthophyta	Sapindales	Rutaceae	Diosma	lanceolata	L.
acc	Diosma orbicularis Thunb.	Agathosma orbicularis (Thunb.) Bartl. & H.L.Wendl.	Agathosma orbicularis	Agathosma orbicularis	Native	Plant	Anthophyta	Sapindales	Rutaceae	Diosma	orbicularis	Thunb.
acc	Diosma pulchella L.	Agathosma pulchella (L.) Link	Agathosma pulchella	Agathosma pulchella	Native	Plant	Anthophyta	Sapindales	Rutaceae	Diosma	pulchella	L.
acc	Diosma rubra L. [1]	Diosma hirsuta L.	Diosma hirsuta	Diosma hirsuta	Native	Plant	Anthophyta	Sapindales	Rutaceae	Diosma	rubra	L.
acc	Diosma virgata Lam.	Agathosma virgata (Lam.) Bartl. & H.L.Wendl.	Agathosma virgata	Agathosma virgata	Native	Plant	Anthophyta	Sapindales	Rutaceae	Diosma	virgata	Lam.
acc	Diosma virgata G.Mey. ex Bartl. & H.L.Wendl. [1]	Diosma meyeriana Spreng.	Diosma meyeriana	Diosma meyeriana	Native	Plant	Anthophyta	Sapindales	Rutaceae	Diosma	virgata	G.Mey. ex Bartl. & H.L.Wendl.
acc	Azolla pinnata var. africana (Desv.) Baker	Azolla pinnata subsp. africana (Desv.) R.M.K.Saunders & K.Fowler	Azolla pinnata africana	Azolla pinnata	Native	Plant	Pteridophyta	Salviniales	Salviniaceae	Azolla	pinnata	R.Br.			africana	(Desv.) Baker
acc	Thesium capitatum L.		Thesium capitatum	Thesium capitatum	Native	Plant	Anthophyta	Santalales	Santalaceae	Thesium	capitatum	L.
acc	Thesium capitatum auct. [1]	Thesium scabrum L.	Thesium scabrum	Thesium scabrum	Native	Plant	Anthophyta	Santalales	Santalaceae	Thesium	capitatum	auct.
acc	Thesium crassifolium R.Br.	Thesium frisea var. thunbergii A.DC.	Thesium frisea thunbergii	Thesium frisea	Native	Plant	Anthophyta	Santalales	Santalaceae	Thesium	crassifolium	R.Br.
acc	Thesium crassifolium Sond. [1]	Thesium sedifolium (Kuntze) A.DC. ex Levyns	Thesium sedifolium	Thesium sedifolium	Native	Plant	Anthophyta	Santalales	Santalaceae	Thesium	crassifolium	Sond.
acc	Thesium fragile L.f.		Thesium fragile	Thesium fragile	Native	Plant	Anthophyta	Santalales	Santalaceae	Thesium	fragile	L.f.
acc	Thesium funale L.		Thesium funale	Thesium funale	Native	Plant	Anthophyta	Santalales	Santalaceae	Thesium	funale	L.
acc	Thesium funale auct. [1]	Thesium subnudum Sond. var. subnudum	Thesium subnudum subnudum	Thesium subnudum	Native	Plant	Anthophyta	Santalales	Santalaceae	Thesium	funale	auct.
acc	Thesium spinosum L.f.		Thesium spinosum	Thesium spinosum	Native	Plant	Anthophyta	Santalales	Santalaceae	Thesium	spinosum	L.f.
acc	Thesium spinosum auct. [1]	Thesium spinulosum A.DC.	Thesium spinulosum	Thesium spinulosum	Native	Plant	Anthophyta	Santalales	Santalaceae	Thesium	spinosum	auct.
acc	Allophylus erlangeri Gilg ex Engl. [1]	Allophylus rubifolius (Hochst. ex A.Rich.) Engl. var. rubifolius	Allophylus rubifolius rubifolius	Allophylus rubifolius	Native	Plant	Anthophyta	Sapindales	Sapindaceae	Allophylus	erlangeri	Gilg ex Engl.
acc	Cardiospermum grandiflorum f. elegans (Kunth) Radlk.	Cardiospermum grandiflorum Sw.	Cardiospermum grandiflorum	Cardiospermum grandiflorum	Alien	Plant	Anthophyta	Sapindales	Sapindaceae	Cardiospermum	grandiflorum	Sw.					elegans	(Kunth) Radlk.
acc	Mimusops natalensis (Pierre ex L.Planch.) Engl. [1]	Manilkara discolor (Sond.) J.H.Hemsl.	Manilkara discolor	Manilkara discolor	Native	Plant	Anthophyta	Ericales	Sapotaceae	Mimusops	natalensis	(Pierre ex L.Planch.) Engl.
acc	Mimusops natalensis Schinz	Vitellariopsis marginata (N.E.Br.) Aubrev.	Vitellariopsis marginata	Vitellariopsis marginata	Native	Plant	Anthophyta	Ericales	Sapotaceae	Mimusops	natalensis	Schinz
acc	Aptosimum viscosum Benth.		Aptosimum viscosum	Aptosimum viscosum	Native	Plant	Anthophyta	Lamiales	Scrophulariaceae	Aptosimum	viscosum	Benth.
acc	Aptosimum viscosum (E.Mey. ex Benth.) E.Phillips [1]	Peliostomum viscosum E.Mey. ex Benth.	Peliostomum viscosum	Peliostomum viscosum	Native	Plant	Anthophyta	Lamiales	Scrophulariaceae	Aptosimum	viscosum	(E.Mey. ex Benth.) E.Phillips
acc	Capraria lanceolata Hort. ex Steud. [2]	Freylinia lanceolata (L.f.) G.Don	Freylinia lanceolata	Freylinia lanceolata	Native	Plant	Anthophyta	Lamiales	Scrophulariaceae	Capraria	lanceolata	Hort. ex Steud.
acc	Chaenostoma calycinum var. ß laxiflorum Benth. [1]	Chaenostoma calycinum Benth.	Chaenostoma calycinum	Chaenostoma calycinum	Native	Plant	Anthophyta	Lamiales	Scrophulariaceae	Chaenostoma	calycinum	Benth.			ß laxiflorum	Benth.
acc	Chaenostoma calycinum var. ß laxiflorum Benth. [2]	Chaenostoma patrioticum (Hiern) Kornhall	Chaenostoma patrioticum	Chaenostoma patrioticum	Native	Plant	Anthophyta	Lamiales	Scrophulariaceae	Chaenostoma	calycinum	Benth.			ß laxiflorum	Benth.
acc	Chaenostoma cuneatum Benth. [2]	Chaenostoma hispidum (Thunb.) Benth.	Chaenostoma hispidum	Chaenostoma hispidum	Native	Plant	Anthophyta	Lamiales	Scrophulariaceae	Chaenostoma	cuneatum	Benth.
acc	Chaenostoma cuneatum (Benth.) Wettst. ex Diels [1]	Jamesbrittenia argentea (L.f.) Hilliard	Jamesbrittenia argentea	Jamesbrittenia argentea	Native	Plant	Anthophyta	Lamiales	Scrophulariaceae	Chaenostoma	cuneatum	(Benth.) Wettst. ex Diels
acc	Chaenostoma denudatum auct. [1]	Chaenostoma affine Bernh.	Chaenostoma affine	Chaenostoma affine	Native	Plant	Anthophyta	Lamiales	Scrophulariaceae	Chaenostoma	denudatum	auct.
acc	Chaenostoma denudatum Benth.		Chaenostoma denudatum	Chaenostoma denudatum	Native	Plant	Anthophyta	Lamiales	Scrophulariaceae	Chaenostoma	denudatum	Benth.
acc	Chaenostoma pauciflorum Benth.		Chaenostoma pauciflorum	Chaenostoma pauciflorum	Native	Plant	Anthophyta	Lamiales	Scrophulariaceae	Chaenostoma	pauciflorum	Benth.
acc	Chaenostoma polyanthum auct. [1]	Chaenostoma campanulatum Benth.	Chaenostoma campanulatum	Chaenostoma campanulatum	Native	Plant	Anthophyta	Lamiales	Scrophulariaceae	Chaenostoma	polyanthum	auct.
acc	Chaenostoma polyanthum Benth.		Chaenostoma polyanthum	Chaenostoma polyanthum	Native	Plant	Anthophyta	Lamiales	Scrophulariaceae	Chaenostoma	polyanthum	Benth.
acc	Chaenostoma racemosum Benth.		Chaenostoma racemosum	Chaenostoma racemosum	Native	Plant	Anthophyta	Lamiales	Scrophulariaceae	Chaenostoma	racemosum	Benth.
acc	Chaenostoma racemosum (Benth.) Wettst. ex Diels [1]	Jamesbrittenia racemosa (Benth.) Hilliard	Jamesbrittenia racemosa	Jamesbrittenia racemosa	Native	Plant	Anthophyta	Lamiales	Scrophulariaceae	Chaenostoma	racemosum	(Benth.) Wettst. ex Diels
acc	Chaenostoma revolutum var. ß pubescens Benth. [1]	Chaenostoma paniculatum (Hilliard) Kornhall	Chaenostoma paniculatum	Chaenostoma paniculatum	Native	Plant	Anthophyta	Lamiales	Scrophulariaceae	Chaenostoma	revolutum	(Thunb.) Benth.			ß pubescens	Benth.
acc	Chaenostoma revolutum var. ß pubescens Benth. [2]	Chaenostoma subsessile (Hilliard) Kornhall	Chaenostoma subsessile	Chaenostoma subsessile	Native	Plant	Anthophyta	Lamiales	Scrophulariaceae	Chaenostoma	revolutum	(Thunb.) Benth.			ß pubescens	Benth.
acc	Diascia bergiana Link & Otto		Diascia bergiana	Diascia bergiana	Native	Plant	Anthophyta	Lamiales	Scrophulariaceae	Diascia	bergiana	Link & Otto
acc	Diascia bergiana Eckl. ex Hiern [2]	Diascia elongata Benth.	Diascia elongata	Diascia elongata	Native	Plant	Anthophyta	Lamiales	Scrophulariaceae	Diascia	bergiana	Eckl. ex Hiern
acc	Diascia bergiana Benth. [1]	Diascia sacculata Benth.	Diascia sacculata	Diascia sacculata	Native	Plant	Anthophyta	Lamiales	Scrophulariaceae	Diascia	bergiana	Benth.
acc	Diascia rigescens auct. [1]	Diascia personata Hilliard & B.L.Burtt	Diascia personata	Diascia personata	Native	Plant	Anthophyta	Lamiales	Scrophulariaceae	Diascia	rigescens	auct.
acc	Diascia rigescens E.Mey. ex Benth.		Diascia rigescens	Diascia rigescens	Native	Plant	Anthophyta	Lamiales	Scrophulariaceae	Diascia	rigescens	E.Mey. ex Benth.
acc	Dischisma clandestinum Schltr. [1]	Dischisma capitatum (Thunb.) Choisy	Dischisma capitatum	Dischisma capitatum	Native	Plant	Anthophyta	Lamiales	Scrophulariaceae	Dischisma	clandestinum	Schltr.
acc	Dischisma clandestinum E.Mey.		Dischisma clandestinum	Dischisma clandestinum	Native	Plant	Anthophyta	Lamiales	Scrophulariaceae	Dischisma	clandestinum	E.Mey.
acc	Hebenstretia dentata auct. [1]	Hebenstretia angolensis Rolfe	Hebenstretia angolensis	Hebenstretia angolensis	Native	Plant	Anthophyta	Lamiales	Scrophulariaceae	Hebenstretia	dentata	auct.
acc	Hebenstretia dentata L.		Hebenstretia dentata	Hebenstretia dentata	Native	Plant	Anthophyta	Lamiales	Scrophulariaceae	Hebenstretia	dentata	L.
acc	Hebenstretia dentata var. ß integrifolia (L.) Choisy [1]	Hebenstretia integrifolia L.	Hebenstretia integrifolia	Hebenstretia integrifolia	Native	Plant	Anthophyta	Lamiales	Scrophulariaceae	Hebenstretia	dentata	L.			ß integrifolia	(L.) Choisy
acc	Hebenstretia fruticosa L.f.	Dischisma fruticosum (L.f.) Rolfe	Dischisma fruticosum	Dischisma fruticosum	Native	Plant	Anthophyta	Lamiales	Scrophulariaceae	Hebenstretia	fruticosa	L.f.
acc	Hebenstretia fruticosa Sims [1]	Hebenstretia dura Choisy	Hebenstretia dura	Hebenstretia dura	Native	Plant	Anthophyta	Lamiales	Scrophulariaceae	Hebenstretia	fruticosa	Sims
acc	Hebenstretia integrifolia auct. [1]	Hebenstretia parviflora E.Mey.	Hebenstretia parviflora	Hebenstretia parviflora	Native	Plant	Anthophyta	Lamiales	Scrophulariaceae	Hebenstretia	integrifolia	auct.
acc	Hebenstretia tenuifolia E.Mey. [2]	Hebenstretia robusta E.Mey.	Hebenstretia robusta	Hebenstretia robusta	Native	Plant	Anthophyta	Lamiales	Scrophulariaceae	Hebenstretia	tenuifolia	E.Mey.
acc	Hemimeris sessilifolia Benth. [2]	Diclis petiolaris Benth.	Diclis petiolaris	Diclis petiolaris	Native	Plant	Anthophyta	Lamiales	Scrophulariaceae	Hemimeris	sessilifolia	Benth.
acc	Hemimeris sessilifolia Benth. [1]	Hemimeris racemosa (Houtt.) Merr.	Hemimeris racemosa	Hemimeris racemosa	Native	Plant	Anthophyta	Lamiales	Scrophulariaceae	Hemimeris	sessilifolia	Benth.
acc	Limosella aquatica auct. [2]	Limosella africana Gluck var. africana	Limosella africana africana	Limosella africana	Native	Plant	Anthophyta	Lamiales	Scrophulariaceae	Limosella	aquatica	auct.
acc	Limosella aquatica L.		Limosella aquatica	Limosella aquatica	Native	Plant	Anthophyta	Lamiales	Scrophulariaceae	Limosella	aquatica	L.
acc	Limosella aquatica auct. [1]	Limosella australis R.Br.	Limosella australis	Limosella australis	Native	Plant	Anthophyta	Lamiales	Scrophulariaceae	Limosella	aquatica	auct.
acc	Limosella grandiflora Benth.		Limosella grandiflora	Limosella grandiflora	Native	Plant	Anthophyta	Lamiales	Scrophulariaceae	Limosella	grandiflora	Benth.
acc	Limosella grandiflora auct. [1]	Limosella inflata Hilliard & B.L.Burtt	Limosella inflata	Limosella inflata	Native	Plant	Anthophyta	Lamiales	Scrophulariaceae	Limosella	grandiflora	auct.
acc	Lyperia aspalathoides Benth. [1]	Jamesbrittenia aspalathoides (Benth.) Hilliard	Jamesbrittenia aspalathoides	Jamesbrittenia aspalathoides	Native	Plant	Anthophyta	Lamiales	Scrophulariaceae	Lyperia	aspalathoides	Benth.
acc	Lyperia aspalathoides Benth. [2]	Jamesbrittenia microphylla (L.f.) Hilliard	Jamesbrittenia microphylla	Jamesbrittenia microphylla	Native	Plant	Anthophyta	Lamiales	Scrophulariaceae	Lyperia	aspalathoides	Benth.
acc	Lyperia atropurpurea Benth. [1]	Jamesbrittenia atropurpurea (Benth.) Hilliard subsp. atropurpurea	Jamesbrittenia atropurpurea atropurpurea	Jamesbrittenia atropurpurea	Native	Plant	Anthophyta	Lamiales	Scrophulariaceae	Lyperia	atropurpurea	Benth.
acc	Lyperia atropurpurea Benth. [2]	Jamesbrittenia tortuosa (Benth.) Hilliard	Jamesbrittenia tortuosa	Jamesbrittenia tortuosa	Native	Plant	Anthophyta	Lamiales	Scrophulariaceae	Lyperia	atropurpurea	Benth.
acc	Lyperia pinnatifida var. macrophylla Benth. [2]	Jamesbrittenia aurantiaca (Burch.) Hilliard	Jamesbrittenia aurantiaca	Jamesbrittenia aurantiaca	Native	Plant	Anthophyta	Lamiales	Scrophulariaceae	Lyperia	pinnatifida	(L.f.) Benth.			macrophylla	Benth.
acc	Lyperia pinnatifida var. macrophylla Benth. [1]	Jamesbrittenia tysonii (Hiern) Hilliard	Jamesbrittenia tysonii	Jamesbrittenia tysonii	Native	Plant	Anthophyta	Lamiales	Scrophulariaceae	Lyperia	pinnatifida	(L.f.) Benth.			macrophylla	Benth.
acc	Manulea altissima var. glabricaulis Hiern	Manulea altissima subsp. glabricaulis (Hiern) Hilliard	Manulea altissima glabricaulis	Manulea altissima	Native	Plant	Anthophyta	Lamiales	Scrophulariaceae	Manulea	altissima	L.f.			glabricaulis	Hiern
acc	Manulea benthamiana auct. [1]	Manulea androsacea E.Mey. ex Benth.	Manulea androsacea	Manulea androsacea	Native	Plant	Anthophyta	Lamiales	Scrophulariaceae	Manulea	benthamiana	auct.
[truncated: 19,525 more rows]
