# Supplementary material for: An overview of DNA barcoding of biodiversity in South Africa
Source: PLoS One. 2026 Apr 21;21(4):e0345173. doi: 10.1371/journal.pone.0345173 (PMC13098986; doi:10.1371/journal.pone.0345173)
Supplement: S2 Table — (XLSX) [file pone.0345173.s006.xlsx]

## Sheet: Fungi Checklist
kingdom	phylum	class	order	family	genus	species	full species Name
Fungi	Ascomycota	Dothideomycetes	Pleosporales	Dacampiaceae	Aaosphaeria	arxii	Aaosphaeria arxii
Fungi	Basidiomycota	Agaricomycetes	Polyporales	Podoscyphaceae	Abortiporus	biennis	Abortiporus biennis
Fungi	Ascomycota	Dothideomycetes	Abrothallales	Abrothallaceae	Abrothallus	microspermus	Abrothallus microspermus
Fungi	Mucoromycota	Mucoromycetes	Mucorales	Cunninghamellaceae	Absidia	anomala	Absidia anomala
Fungi	Mucoromycota	Mucoromycetes	Mucorales	Cunninghamellaceae	Absidia	caatinguensis	Absidia caatinguensis
Fungi	Mucoromycota	Mucoromycetes	Mucorales	Cunninghamellaceae	Absidia	cylindrospora	Absidia cylindrospora
Fungi	Mucoromycota	Mucoromycetes	Mucorales	Cunninghamellaceae	Absidia	healeyae	Absidia healeyae
Fungi	Mucoromycota	Mucoromycetes	Mucorales	Cunninghamellaceae	Absidia	pseudocylindrospora	Absidia pseudocylindrospora
Fungi	Mucoromycota	Mucoromycetes	Mucorales	Cunninghamellaceae	Absidia	repens	Absidia repens
Fungi	Mucoromycota	Mucoromycetes	Mucorales	Cunninghamellaceae	Absidia	spinosa	Absidia spinosa
Fungi	Basidiomycota	Agaricomycetes	Polyporales	Polyporaceae	Abundisporus	pubertatis	Abundisporus pubertatis
Fungi	Ascomycota	Dothideomycetes	Tubeufiales	Tubeufiaceae	Acanthohelicospora	aurea	Acanthohelicospora aurea
Fungi	Basidiomycota	Agaricomycetes	Agaricales	Stereaceae	Acanthophysellum	dextrinoideocerussatum	Acanthophysellum dextrinoideocerussatum
Fungi	Ascomycota	Lecanoromycetes	Ostropales	Graphidaceae	Acanthothecis	dialeucoides	Acanthothecis dialeucoides
Fungi	Ascomycota	Lecanoromycetes	Acarosporales	Acarosporaceae	Acarospora	deserticola	Acarospora deserticola
Fungi	Ascomycota	Lecanoromycetes	Acarosporales	Acarosporaceae	Acarospora	fuscata	Acarospora fuscata
Fungi	Ascomycota	Lecanoromycetes	Acarosporales	Acarosporaceae	Acarospora	glaucocarpa	Acarospora glaucocarpa
Fungi	Ascomycota	Lecanoromycetes	Acarosporales	Acarosporaceae	Acarospora	heufleriana	Acarospora heufleriana
Fungi	Ascomycota	Lecanoromycetes	Acarosporales	Acarosporaceae	Acarospora	impressula	Acarospora impressula
Fungi	Ascomycota	Lecanoromycetes	Acarosporales	Acarosporaceae	Acarospora	laeta laeta	Acarospora laeta laeta
Fungi	Ascomycota	Lecanoromycetes	Acarosporales	Acarosporaceae	Acarospora	laeta var. laeta	Acarospora laeta var. laeta
Fungi	Ascomycota	Lecanoromycetes	Acarosporales	Acarosporaceae	Acarospora	lavicola	Acarospora lavicola
Fungi	Ascomycota	Lecanoromycetes	Acarosporales	Acarosporaceae	Acarospora	luederitzensis	Acarospora luederitzensis
Fungi	Ascomycota	Lecanoromycetes	Acarosporales	Acarosporaceae	Acarospora	schleicheri	Acarospora schleicheri
Fungi	Ascomycota	Lecanoromycetes	Acarosporales	Acarosporaceae	Acarospora	strigata	Acarospora strigata
Fungi	Ascomycota	Lecanoromycetes	Acarosporales	Acarosporaceae	Acarospora	subochracea	Acarospora subochracea
Fungi	Ascomycota	Lecanoromycetes	Acarosporales	Acarosporaceae	Acarospora	thamnina	Acarospora thamnina
Fungi	Ascomycota	Lecanoromycetes	Acarosporales	Acarosporaceae	Acarospora	xanthophana	Acarospora xanthophana
Fungi	Ascomycota	Sordariomycetes	Microascales	Microascaceae	Acaulium	caviariforme	Acaulium caviariforme
Fungi	Glomeromycota	Glomeromycetes	Diversisporales	Acaulosporaceae	Acaulospora	lacunosa	Acaulospora lacunosa
Fungi	Ascomycota	Dothideomycetes	Mycosphaerellales	Mycosphaerellaceae	Acervuloseptoria	capensis	Acervuloseptoria capensis
Fungi	Ascomycota	Dothideomycetes	Mycosphaerellales	Mycosphaerellaceae	Acervuloseptoria	ziziphicola	Acervuloseptoria ziziphicola
Fungi	Ascomycota	Sordariomycetes	Sordariales	Chaetomiaceae	Achaetomium	acristalliferum	Achaetomium acristalliferum
Fungi	Ascomycota	Sordariomycetes	Pisorisporiales	Pisorisporiaceae	Achroceratosphaeria	potamia	Achroceratosphaeria potamia
Fungi	Ascomycota	Sordariomycetes	Hypocreales	Stachybotryaceae	Achroiostachys	saccharicola	Achroiostachys saccharicola
Fungi	Ascomycota	Pucciniomycetes	Pucciniales	Chaconiaceae	Achrotelium	sp.	Achrotelium sp.
Fungi	Basidiomycota	Agaricomycetes	Polyporales	Meruliaceae	Acia	conferta	Acia conferta
Fungi	Basidiomycota	Agaricomycetes	Polyporales	Meruliaceae	Acia	uda	Acia uda
Fungi	Ascomycota	Dothideomycetes	Mycosphaerellales	Teratosphaeriaceae	Acidiella	americana	Acidiella americana
Fungi	Ascomycota	Dothideomycetes	Mycosphaerellales	Teratosphaeriaceae	Acidiella	bohemica	Acidiella bohemica
Fungi	Ascomycota	Dothideomycetes	Mycosphaerellales	Teratosphaeriaceae	Acidomyces	acidophilus	Acidomyces acidophilus
Fungi	Basidiomycota	Agaricomycetes	Cantharellales	Botryobasidiaceae	Acladium	curtisii	Acladium curtisii
Fungi	Ascomycota	Incertae sedis	Incertae sedis	Incertae sedis	Acremoniella	atra	Acremoniella atra
Fungi	Ascomycota	Incertae sedis	Incertae sedis	Incertae sedis	Acremoniella	atra	Acremoniella atra
Fungi	Ascomycota	Sordariomycetes	Hypocreales	Acremoniopsidaceae	Acremoniopsis	suttoniae	Acremoniopsis suttoniae
Fungi	Ascomycota	Incertae sedis	Incertae sedis	Incertae sedis	Acremoniula	brevis	Acremoniula brevis
Fungi	Ascomycota	Sordariomycetes	Hypocreales	Bionectriaceae	Acremonium	alternatum	Acremonium alternatum
Fungi	Ascomycota	Sordariomycetes	Hypocreales	Bionectriaceae	Acremonium	behniae	Acremonium behniae
Fungi	Ascomycota	Sordariomycetes	Hypocreales	Bionectriaceae	Acremonium	blochii	Acremonium blochii
Fungi	Ascomycota	Sordariomycetes	Hypocreales	Bionectriaceae	Acremonium	camptosporum	Acremonium camptosporum
Fungi	Ascomycota	Sordariomycetes	Hypocreales	Bionectriaceae	Acremonium	charticola	Acremonium charticola
Fungi	Ascomycota	Sordariomycetes	Hypocreales	Bionectriaceae	Acremonium	fusidioides	Acremonium fusidioides
Fungi	Ascomycota	Sordariomycetes	Hypocreales	Bionectriaceae	Acremonium	hennebertii	Acremonium hennebertii
Fungi	Ascomycota	Sordariomycetes	Hypocreales	Bionectriaceae	Acremonium	murorum	Acremonium murorum
Fungi	Ascomycota	Sordariomycetes	Hypocreales	Bionectriaceae	Acremonium	persicinum	Acremonium persicinum
Fungi	Ascomycota	Sordariomycetes	Hypocreales	Bionectriaceae	Acremonium	polychromum	Acremonium polychromum
Fungi	Ascomycota	Sordariomycetes	Hypocreales	Bionectriaceae	Acremonium	potronii	Acremonium potronii
Fungi	Ascomycota	Sordariomycetes	Hypocreales	Bionectriaceae	Acremonium	subulatum	Acremonium subulatum
Fungi	Ascomycota	Sordariomycetes	Hypocreales	Bionectriaceae	Acremonium	vitellinum	Acremonium vitellinum
Fungi	Ascomycota	Dothideomycetes	Pleosporales	Acrocalymmaceae	Acrocalymma	fici	Acrocalymma fici
Fungi	Ascomycota	Dothideomycetes	Pleosporales	Acrocalymmaceae	Acrocalymma	pterocarpi	Acrocalymma pterocarpi
Fungi	Ascomycota	Dothideomycetes	Pleosporales	Acrocalymmaceae	Acrocalymma	vagum	Acrocalymma vagum
Fungi	Ascomycota	Sordariomycetes	Diaporthales	Acrodictyaceae	Acrodictys	eickeri	Acrodictys eickeri
Fungi	Ascomycota	Incertae sedis	Incertae sedis	Incertae sedis	Acrodontium	burrowsianum	Acrodontium burrowsianum
Fungi	Ascomycota	Incertae sedis	Incertae sedis	Incertae sedis	Acrodontium	crateriforme	Acrodontium crateriforme
Fungi	Ascomycota	Dothideomycetes	Minutisphaerales	Acrogenosporaceae	Acrogenospora	sphaerocephala	Acrogenospora sphaerocephala
Fungi	Ascomycota	Sordariomycetes	Sordariales	Chaetomiaceae	Acrophialophora	fusispora	Acrophialophora fusispora
Fungi	Ascomycota	Lecanoromycetes	Caliciales	Caliciaceae	Acroscyphus	sphaerophoroides	Acroscyphus sphaerophoroides
Fungi	Ascomycota	Leotiomycetes	Helotiales	Erysiphaceae	Acrosporium	verbenae	Acrosporium verbenae
Fungi	Ascomycota	Sordariomycetes	Hypocreales	Hypocreaceae	Acrostalagmus	annulatus	Acrostalagmus annulatus
Fungi	Ascomycota	Sordariomycetes	Hypocreales	Hypocreaceae	Acrostalagmus	luteoalbus	Acrostalagmus luteoalbus
Fungi	Ascomycota	Incertae sedis	Incertae sedis	Incertae sedis	Actinocladium	rhodosporum	Actinocladium rhodosporum
Fungi	Mucoromycota	Mortierellomycetes	Mortierellales	Mortierellaceae	Actinomortierella	actinoambigua	Actinomortierella actinoambigua
Fungi	Mucoromycota	Mortierellomycetes	Mortierellales	Mortierellaceae	Actinomortierella	actinocapitata	Actinomortierella actinocapitata
Fungi	Mucoromycota	Mucoromycetes	Mucorales	Mucoraceae	Actinomucor	elegans	Actinomucor elegans
Fungi	Ascomycota	Dothideomycetes	Microthyriales	Trichothyriaceae	Actinopeltis	hysterostomellae	Actinopeltis hysterostomellae
Fungi	Ascomycota	Dothideomycetes	Microthyriales	Trichothyriaceae	Actinopeltis	nitida	Actinopeltis nitida
Fungi	Ascomycota	Lecanoromycetes	Ostropales	Gomphillaceae	Actinoplaca	strigulacea	Actinoplaca strigulacea
Fungi	Ascomycota	Lecanoromycetes	Graphidales	Gomphillaceae	Aderkomyces	albostrigosus	Aderkomyces albostrigosus
Fungi	Basidiomycota	Pucciniomycetes	Pucciniales	Pucciniaceae	Aecidium	acanthacearum	Aecidium acanthacearum
Fungi	Basidiomycota	Pucciniomycetes	Pucciniales	Pucciniaceae	Aecidium	albilabrum	Aecidium albilabrum
Fungi	Basidiomycota	Pucciniomycetes	Pucciniales	Pucciniaceae	Aecidium	anceps	Aecidium anceps
Fungi	Basidiomycota	Pucciniomycetes	Pucciniales	Pucciniaceae	Aecidium	antherici	Aecidium antherici
Fungi	Basidiomycota	Pucciniomycetes	Pucciniales	Pucciniaceae	Aecidium	antholyzae	Aecidium antholyzae
Fungi	Basidiomycota	Pucciniomycetes	Pucciniales	Pucciniaceae	Aecidium	baumianum	Aecidium baumianum
Fungi	Basidiomycota	Pucciniomycetes	Pucciniales	Pucciniaceae	Aecidium	berkleyae	Aecidium berkleyae
Fungi	Basidiomycota	Pucciniomycetes	Pucciniales	Pucciniaceae	Aecidium	brachycomes	Aecidium brachycomes
Fungi	Basidiomycota	Pucciniomycetes	Pucciniales	Pucciniaceae	Aecidium	brunsvigiae	Aecidium brunsvigiae
Fungi	Basidiomycota	Pucciniomycetes	Pucciniales	Pucciniaceae	Aecidium	bulbines	Aecidium bulbines
Fungi	Basidiomycota	Pucciniomycetes	Pucciniales	Pucciniaceae	Aecidium	burtt-davyi	Aecidium burtt-davyi
Fungi	Basidiomycota	Pucciniomycetes	Pucciniales	Pucciniaceae	Aecidium	bylianum	Aecidium bylianum
Fungi	Basidiomycota	Pucciniomycetes	Pucciniales	Pucciniaceae	Aecidium	capense	Aecidium capense
Fungi	Basidiomycota	Pucciniomycetes	Pucciniales	Pucciniaceae	Aecidium	cardiospermi	Aecidium cardiospermi
Fungi	Basidiomycota	Pucciniomycetes	Pucciniales	Pucciniaceae	Aecidium	cephalariae	Aecidium cephalariae
Fungi	Basidiomycota	Pucciniomycetes	Pucciniales	Pucciniaceae	Aecidium	clematidis-brachiatae	Aecidium clematidis-brachiatae
Fungi	Basidiomycota	Pucciniomycetes	Pucciniales	Pucciniaceae	Aecidium	clutiae	Aecidium clutiae
Fungi	Basidiomycota	Pucciniomycetes	Pucciniales	Pucciniaceae	Aecidium	cluytiae	Aecidium cluytiae
Fungi	Basidiomycota	Pucciniomycetes	Pucciniales	Pucciniaceae	Aecidium	conyzae-pinnatilobatae	Aecidium conyzae-pinnatilobatae
Fungi	Basidiomycota	Pucciniomycetes	Pucciniales	Pucciniaceae	Aecidium	crini	Aecidium crini
Fungi	Basidiomycota	Pucciniomycetes	Pucciniales	Pucciniaceae	Aecidium	crypticum	Aecidium crypticum
Fungi	Basidiomycota	Pucciniomycetes	Pucciniales	Pucciniaceae	Aecidium	cussoniae	Aecidium cussoniae
Fungi	Basidiomycota	Pucciniomycetes	Pucciniales	Pucciniaceae	Aecidium	davyi	Aecidium davyi
Fungi	Basidiomycota	Pucciniomycetes	Pucciniales	Pucciniaceae	Aecidium	dielsii	Aecidium dielsii
Fungi	Basidiomycota	Pucciniomycetes	Pucciniales	Pucciniaceae	Aecidium	dipcadi-viridis	Aecidium dipcadi-viridis
Fungi	Basidiomycota	Pucciniomycetes	Pucciniales	Pucciniaceae	Aecidium	dissotidis	Aecidium dissotidis
Fungi	Basidiomycota	Pucciniomycetes	Pucciniales	Pucciniaceae	Aecidium	dubiosum	Aecidium dubiosum
Fungi	Basidiomycota	Pucciniomycetes	Pucciniales	Pucciniaceae	Aecidium	elegans	Aecidium elegans
Fungi	Basidiomycota	Pucciniomycetes	Pucciniales	Pucciniaceae	Aecidium	elytropappi	Aecidium elytropappi
Fungi	Basidiomycota	Pucciniomycetes	Pucciniales	Pucciniaceae	Aecidium	evansii	Aecidium evansii
Fungi	Basidiomycota	Pucciniomycetes	Pucciniales	Pucciniaceae	Aecidium	fluggeae	Aecidium fluggeae
Fungi	Basidiomycota	Pucciniomycetes	Pucciniales	Pucciniaceae	Aecidium	hartwegiae	Aecidium hartwegiae
Fungi	Basidiomycota	Pucciniomycetes	Pucciniales	Pucciniaceae	Aecidium	heliotropiicola	Aecidium heliotropiicola
Fungi	Basidiomycota	Pucciniomycetes	Pucciniales	Pucciniaceae	Aecidium	impatientis-capensis	Aecidium impatientis-capensis
Fungi	Basidiomycota	Pucciniomycetes	Pucciniales	Pucciniaceae	Aecidium	incertum	Aecidium incertum
Fungi	Basidiomycota	Pucciniomycetes	Pucciniales	Pucciniaceae	Aecidium	inornatum	Aecidium inornatum
Fungi	Basidiomycota	Pucciniomycetes	Pucciniales	Pucciniaceae	Aecidium	kraussiae	Aecidium kraussiae
Fungi	Basidiomycota	Pucciniomycetes	Pucciniales	Pucciniaceae	Aecidium	leiocarpum	Aecidium leiocarpum
Fungi	Basidiomycota	Pucciniomycetes	Pucciniales	Pucciniaceae	Aecidium	loranthi	Aecidium loranthi
Fungi	Basidiomycota	Pucciniomycetes	Pucciniales	Pucciniaceae	Aecidium	macowanianum	Aecidium macowanianum
Fungi	Basidiomycota	Pucciniomycetes	Pucciniales	Pucciniaceae	Aecidium	macowanianum conyzae-pinnatilobatae	Aecidium macowanianum conyzae-pinnatilobatae
Fungi	Basidiomycota	Pucciniomycetes	Pucciniales	Pucciniaceae	Aecidium	moggii	Aecidium moggii
Fungi	Basidiomycota	Pucciniomycetes	Pucciniales	Pucciniaceae	Aecidium	nestlerae	Aecidium nestlerae
Fungi	Basidiomycota	Pucciniomycetes	Pucciniales	Pucciniaceae	Aecidium	nidorellae	Aecidium nidorellae
Fungi	Basidiomycota	Pucciniomycetes	Pucciniales	Pucciniaceae	Aecidium	osyridicarpi	Aecidium osyridicarpi
Fungi	Basidiomycota	Pucciniomycetes	Pucciniales	Pucciniaceae	Aecidium	pachystigmae	Aecidium pachystigmae
Fungi	Basidiomycota	Pucciniomycetes	Pucciniales	Pucciniaceae	Aecidium	pelargonii	Aecidium pelargonii
Fungi	Basidiomycota	Pucciniomycetes	Pucciniales	Pucciniaceae	Aecidium	pentziae-globosae	Aecidium pentziae-globosae
Fungi	Basidiomycota	Pucciniomycetes	Pucciniales	Pucciniaceae	Aecidium	permultum	Aecidium permultum
Fungi	Basidiomycota	Pucciniomycetes	Pucciniales	Pucciniaceae	Aecidium	plectroniae	Aecidium plectroniae
Fungi	Basidiomycota	Pucciniomycetes	Pucciniales	Pucciniaceae	Aecidium	polygoni-cuspidati	Aecidium polygoni-cuspidati
Fungi	Basidiomycota	Pucciniomycetes	Pucciniales	Pucciniaceae	Aecidium	pretoriense	Aecidium pretoriense
Fungi	Basidiomycota	Pucciniomycetes	Pucciniales	Pucciniaceae	Aecidium	pycnostachydis	Aecidium pycnostachydis
Fungi	Basidiomycota	Pucciniomycetes	Pucciniales	Pucciniaceae	Aecidium	relhaniae	Aecidium relhaniae
Fungi	Basidiomycota	Pucciniomycetes	Pucciniales	Pucciniaceae	Aecidium	royenae	Aecidium royenae
Fungi	Basidiomycota	Pucciniomycetes	Pucciniales	Pucciniaceae	Aecidium	rumicis	Aecidium rumicis
Fungi	Basidiomycota	Pucciniomycetes	Pucciniales	Pucciniaceae	Aecidium	senecionis	Aecidium senecionis
Fungi	Basidiomycota	Pucciniomycetes	Pucciniales	Pucciniaceae	Aecidium	serrae	Aecidium serrae
Fungi	Basidiomycota	Pucciniomycetes	Pucciniales	Pucciniaceae	Aecidium	spinicola	Aecidium spinicola
Fungi	Basidiomycota	Pucciniomycetes	Pucciniales	Pucciniaceae	Aecidium	stobaeae	Aecidium stobaeae
Fungi	Basidiomycota	Pucciniomycetes	Pucciniales	Pucciniaceae	Aecidium	tetragoniae	Aecidium tetragoniae
Fungi	Basidiomycota	Pucciniomycetes	Pucciniales	Pucciniaceae	Aecidium	tinneae	Aecidium tinneae
Fungi	Basidiomycota	Pucciniomycetes	Pucciniales	Pucciniaceae	Aecidium	tragiae	Aecidium tragiae
Fungi	Basidiomycota	Pucciniomycetes	Pucciniales	Pucciniaceae	Aecidium	transvaaliae	Aecidium transvaaliae
Fungi	Basidiomycota	Pucciniomycetes	Pucciniales	Pucciniaceae	Aecidium	tylophorae	Aecidium tylophorae
Fungi	Basidiomycota	Pucciniomycetes	Pucciniales	Pucciniaceae	Aecidium	urgineae	Aecidium urgineae
Fungi	Basidiomycota	Pucciniomycetes	Pucciniales	Pucciniaceae	Aecidium	vangueriae	Aecidium vangueriae
Fungi	Basidiomycota	Pucciniomycetes	Pucciniales	Pucciniaceae	Aecidium	vernoniae-podocomae	Aecidium vernoniae-podocomae
Fungi	Basidiomycota	Pucciniomycetes	Pucciniales	Pucciniaceae	Aecidium	vignae	Aecidium vignae
Fungi	Basidiomycota	Pucciniomycetes	Pucciniales	Pucciniaceae	Aecidium	withaniae	Aecidium withaniae
Fungi	Basidiomycota	Pucciniomycetes	Pucciniales	Pucciniaceae	Aecidium	woodianum	Aecidium woodianum
Fungi	Basidiomycota	Agaricomycetes	Polyporales	Incertae sedis	Aegerita	webberi	Aegerita webberi
Fungi	Ascomycota	Eurotiomycetes	Phaeomoniellales	Celotheliaceae	Aequabiliella	effusa	Aequabiliella effusa
Fungi	Ascomycota	Sordariomycetes	Ophiostomatales	Ophiostomataceae	Afroraffaelea	ambrosiae	Afroraffaelea ambrosiae
Fungi	Basidiomycota	Agaricomycetes	Agaricales	Agaricaceae	Agaricus	abruptibulbus	Agaricus abruptibulbus
Fungi	Basidiomycota	Agaricomycetes	Agaricales	Agaricaceae	Agaricus	actiniceps	Agaricus actiniceps
Fungi	Basidiomycota	Agaricomycetes	Agaricales	Agaricaceae	Agaricus	alboargillascens	Agaricus alboargillascens
Fungi	Basidiomycota	Agaricomycetes	Agaricales	Agaricaceae	Agaricus	alveolatus	Agaricus alveolatus
Fungi	Basidiomycota	Agaricomycetes	Agaricales	Agaricaceae	Agaricus	arvensis	Agaricus arvensis
Fungi	Basidiomycota	Agaricomycetes	Agaricales	Agaricaceae	Agaricus	augustus	Agaricus augustus
Fungi	Basidiomycota	Agaricomycetes	Agaricales	Agaricaceae	Agaricus	aures	Agaricus aures
Fungi	Basidiomycota	Agaricomycetes	Agaricales	Agaricaceae	Agaricus	bisporus	Agaricus bisporus
Fungi	Basidiomycota	Agaricomycetes	Agaricales	Agaricaceae	Agaricus	bitorquis	Agaricus bitorquis
Fungi	Basidiomycota	Agaricomycetes	Agaricales	Agaricaceae	Agaricus	caliginosus	Agaricus caliginosus
Fungi	Basidiomycota	Agaricomycetes	Agaricales	Agaricaceae	Agaricus	campestris	Agaricus campestris
Fungi	Basidiomycota	Agaricomycetes	Agaricales	Agaricaceae	Agaricus	chortophilus	Agaricus chortophilus
Fungi	Basidiomycota	Agaricomycetes	Agaricales	Agaricaceae	Agaricus	cinnabarinus	Agaricus cinnabarinus
Fungi	Basidiomycota	Agaricomycetes	Agaricales	Agaricaceae	Agaricus	comtulus	Agaricus comtulus
Fungi	Basidiomycota	Agaricomycetes	Agaricales	Agaricaceae	Agaricus	crocopeplus	Agaricus crocopeplus
Fungi	Basidiomycota	Agaricomycetes	Agaricales	Agaricaceae	Agaricus	daliensis	Agaricus daliensis
Fungi	Basidiomycota	Agaricomycetes	Agaricales	Agaricaceae	Agaricus	diminutivus	Agaricus diminutivus
Fungi	Basidiomycota	Agaricomycetes	Agaricales	Agaricaceae	Agaricus	endoxanthus	Agaricus endoxanthus
Fungi	Basidiomycota	Agaricomycetes	Agaricales	Agaricaceae	Agaricus	episphaeria	Agaricus episphaeria
Fungi	Basidiomycota	Agaricomycetes	Agaricales	Agaricaceae	Agaricus	fuscofibrillosus	Agaricus fuscofibrillosus
Fungi	Basidiomycota	Agaricomycetes	Agaricales	Agaricaceae	Agaricus	gastronevadensis	Agaricus gastronevadensis
Fungi	Basidiomycota	Agaricomycetes	Agaricales	Agaricaceae	Agaricus	gregariomyces	Agaricus gregariomyces
Fungi	Basidiomycota	Agaricomycetes	Agaricales	Agaricaceae	Agaricus	griseovinaceus	Agaricus griseovinaceus
Fungi	Basidiomycota	Agaricomycetes	Agaricales	Agaricaceae	Agaricus	griseus	Agaricus griseus
Fungi	Basidiomycota	Agaricomycetes	Agaricales	Agaricaceae	Agaricus	inandae	Agaricus inandae
Fungi	Basidiomycota	Agaricomycetes	Agaricales	Agaricaceae	Agaricus	karstomyces	Agaricus karstomyces
Fungi	Basidiomycota	Agaricomycetes	Agaricales	Agaricaceae	Agaricus	langensis	Agaricus langensis
Fungi	Basidiomycota	Agaricomycetes	Agaricales	Agaricaceae	Agaricus	lepiotoides	Agaricus lepiotoides
Fungi	Basidiomycota	Agaricomycetes	Agaricales	Agaricaceae	Agaricus	luteofibrillosus	Agaricus luteofibrillosus
Fungi	Basidiomycota	Agaricomycetes	Agaricales	Agaricaceae	Agaricus	meleagrioides	Agaricus meleagrioides
Fungi	Basidiomycota	Agaricomycetes	Agaricales	Agaricaceae	Agaricus	moelleri	Agaricus moelleri
Fungi	Basidiomycota	Agaricomycetes	Agaricales	Agaricaceae	Agaricus	moelleroides	Agaricus moelleroides
Fungi	Basidiomycota	Agaricomycetes	Agaricales	Agaricaceae	Agaricus	montagnei	Agaricus montagnei
Fungi	Basidiomycota	Agaricomycetes	Agaricales	Agaricaceae	Agaricus	nobilis	Agaricus nobilis
Fungi	Basidiomycota	Agaricomycetes	Agaricales	Agaricaceae	Agaricus	papilionaceus	Agaricus papilionaceus
Fungi	Basidiomycota	Agaricomycetes	Agaricales	Agaricaceae	Agaricus	parvitigrinus	Agaricus parvitigrinus
Fungi	Basidiomycota	Agaricomycetes	Agaricales	Agaricaceae	Agaricus	paurophyllus	Agaricus paurophyllus
Fungi	Basidiomycota	Agaricomycetes	Agaricales	Agaricaceae	Agaricus	peroxydatus	Agaricus peroxydatus
Fungi	Basidiomycota	Agaricomycetes	Agaricales	Agaricaceae	Agaricus	placomyces	Agaricus placomyces
Fungi	Basidiomycota	Agaricomycetes	Agaricales	Agaricaceae	Agaricus	pleropus	Agaricus pleropus
Fungi	Basidiomycota	Agaricomycetes	Agaricales	Agaricaceae	Agaricus	pogonatus	Agaricus pogonatus
Fungi	Basidiomycota	Agaricomycetes	Agaricales	Agaricaceae	Agaricus	proteus	Agaricus proteus
Fungi	Basidiomycota	Agaricomycetes	Agaricales	Agaricaceae	Agaricus	purpurellus	Agaricus purpurellus
Fungi	Basidiomycota	Agaricomycetes	Agaricales	Agaricaceae	Agaricus	sagittiformis	Agaricus sagittiformis
Fungi	Basidiomycota	Agaricomycetes	Agaricales	Agaricaceae	Agaricus	semotus	Agaricus semotus
Fungi	Basidiomycota	Agaricomycetes	Agaricales	Agaricaceae	Agaricus	separatus	Agaricus separatus
Fungi	Basidiomycota	Agaricomycetes	Agaricales	Agaricaceae	Agaricus	silvaticus	Agaricus silvaticus
Fungi	Basidiomycota	Agaricomycetes	Agaricales	Agaricaceae	Agaricus	silvicola	Agaricus silvicola
Fungi	Basidiomycota	Agaricomycetes	Agaricales	Agaricaceae	Agaricus	subrufescens	Agaricus subrufescens
Fungi	Basidiomycota	Agaricomycetes	Agaricales	Agaricaceae	Agaricus	subsaharianus	Agaricus subsaharianus
Fungi	Basidiomycota	Agaricomycetes	Agaricales	Agaricaceae	Agaricus	sulphurellus	Agaricus sulphurellus
Fungi	Basidiomycota	Agaricomycetes	Agaricales	Agaricaceae	Agaricus	sylvaticus	Agaricus sylvaticus
Fungi	Basidiomycota	Agaricomycetes	Agaricales	Agaricaceae	Agaricus	sylvicola	Agaricus sylvicola
Fungi	Basidiomycota	Agaricomycetes	Agaricales	Agaricaceae	Agaricus	trisulphuratus	Agaricus trisulphuratus
Fungi	Basidiomycota	Agaricomycetes	Agaricales	Agaricaceae	Agaricus	xanthodermulus	Agaricus xanthodermulus
Fungi	Basidiomycota	Agaricomycetes	Agaricales	Agaricaceae	Agaricus	xanthodermus	Agaricus xanthodermus
Fungi	Basidiomycota	Agaricomycetes	Agaricales	Agaricaceae	Agaricus	zeyheri	Agaricus zeyheri
Fungi	Basidiomycota	Agaricomycetes	Agaricales	Strophariaceae	Agrocybe	liberata	Agrocybe liberata
Fungi	Basidiomycota	Agaricomycetes	Agaricales	Strophariaceae	Agrocybe	pediades	Agrocybe pediades
Fungi	Basidiomycota	Agaricomycetes	Agaricales	Strophariaceae	Agrocybe	praecox	Agrocybe praecox
Fungi	Basidiomycota	Agaricomycetes	Agaricales	Strophariaceae	Agrocybe	rivulosa	Agrocybe rivulosa
Fungi	Ascomycota	Sordariomycetes	Hypocreales	Cordycipitaceae	Akanthomyces	lecanii	Akanthomyces lecanii
Fungi	Ascomycota	Sordariomycetes	Hypocreales	Cordycipitaceae	Akanthomyces	muscarius	Akanthomyces muscarius
Fungi	Basidiomycota	Agaricomycetes	Incertae sedis	Incertae sedis	Akenomyces	costatus	Akenomyces costatus
Fungi	Basidiomycota	Agaricomycetes	Incertae sedis	Incertae sedis	Akenomyces	enigmaticus	Akenomyces enigmaticus
Fungi	Ascomycota	Dothideomycetes	Botryosphaeriales	Botryosphaeriaceae	Alanphillipsia	aloeicola	Alanphillipsia aloeicola
Fungi	Ascomycota	Dothideomycetes	Botryosphaeriales	Botryosphaeriaceae	Alanphillipsia	aloeigena	Alanphillipsia aloeigena
Fungi	Ascomycota	Dothideomycetes	Botryosphaeriales	Botryosphaeriaceae	Alanphillipsia	aloes	Alanphillipsia aloes
Fungi	Ascomycota	Dothideomycetes	Botryosphaeriales	Botryosphaeriaceae	Alanphillipsia	aloetica	Alanphillipsia aloetica
Fungi	Ascomycota	Dothideomycetes	Botryosphaeriales	Botryosphaeriaceae	Alanphillipsia	aloicola	Alanphillipsia aloicola
Fungi	Ascomycota	Dothideomycetes	Botryosphaeriales	Botryosphaeriaceae	Alanphillipsia	aloigena	Alanphillipsia aloigena
Fungi	Ascomycota	Dothideomycetes	Botryosphaeriales	Botryosphaeriaceae	Alanphillipsia	euphorbiae	Alanphillipsia euphorbiae
Fungi	Ascomycota	Sordariomycetes	Hypocreales	Stachybotryaceae	Albifimbria	verrucaria	Albifimbria verrucaria
Fungi	Ascomycota	Sordariomycetes	Hypocreales	Stachybotryaceae	Albifimbria	viridis	Albifimbria viridis
Fungi	Ascomycota	Sordariomycetes	Hypocreales	Nectriaceae	Albonectria	rigidiuscula	Albonectria rigidiuscula
Fungi	Ascomycota	Lecanoromycetes	Lecanorales	Parmeliaceae	Alectoria	ochroleuca	Alectoria ochroleuca
Fungi	Ascomycota	Pezizomycetes	Pezizales	Pyronemataceae	Aleuria	aurantia	Aleuria aurantia
Fungi	Basidiomycota	Agaricomycetes	Agaricales	Incertae sedis	Aleurocystis	capensis	Aleurocystis capensis
Fungi	Basidiomycota	Agaricomycetes	Agaricales	Incertae sedis	Aleurocystis	hakgallae	Aleurocystis hakgallae
Fungi	Basidiomycota	Agaricomycetes	Russulales	Stereaceae	Aleurodiscus	acerinus var. longispora	Aleurodiscus acerinus var. longispora
Fungi	Basidiomycota	Agaricomycetes	Russulales	Stereaceae	Aleurodiscus	botryosus	Aleurodiscus botryosus
Fungi	Basidiomycota	Agaricomycetes	Russulales	Stereaceae	Aleurodiscus	disciformis	Aleurodiscus disciformis
Fungi	Basidiomycota	Agaricomycetes	Russulales	Stereaceae	Aleurodiscus	limonisporus	Aleurodiscus limonisporus
Fungi	Basidiomycota	Agaricomycetes	Russulales	Stereaceae	Aleurodiscus	mirabilis	Aleurodiscus mirabilis
Fungi	Basidiomycota	Agaricomycetes	Russulales	Stereaceae	Aleurodiscus	polygonioides	Aleurodiscus polygonioides
Fungi	Basidiomycota	Agaricomycetes	Russulales	Stereaceae	Aleurodiscus	roseus	Aleurodiscus roseus
Fungi	Basidiomycota	Agaricomycetes	Russulales	Stereaceae	Aleurodiscus	vitellinus	Aleurodiscus vitellinus
Fungi	Ascomycota	Sordariomycetes	Hypocreales	Stachybotryaceae	Alfaria	acaciae	Alfaria acaciae
Fungi	Ascomycota	Sordariomycetes	Hypocreales	Stachybotryaceae	Alfaria	caricicola	Alfaria caricicola
Fungi	Ascomycota	Sordariomycetes	Hypocreales	Stachybotryaceae	Alfaria	putrefolia	Alfaria putrefolia
Fungi	Ascomycota	Sordariomycetes	Hypocreales	Stachybotryaceae	Alfaria	thamnochorti	Alfaria thamnochorti
Fungi	Ascomycota	Dothideomycetes	Pleosporales	Amorosiaceae	Alfoldia	vorosii	Alfoldia vorosii
Fungi	Ascomycota	Sordariomycetes	Hypocreales	Nectriaceae	Allantonectria	miltina	Allantonectria miltina
Fungi	Ascomycota	Sordariomycetes	Amphisphaeriales	Sporocadaceae	Allelochaeta	eucalypti	Allelochaeta eucalypti
Fungi	Ascomycota	Sordariomycetes	Amphisphaeriales	Sporocadaceae	Allelochaeta	neoacuta	Allelochaeta neoacuta
Fungi	Ascomycota	Dothideomycetes	Pleosporales	Didymosphaeriaceae	Alloconiothyrium	aptrootii	Alloconiothyrium aptrootii
Fungi	Ascomycota	Dothideomycetes	Pleosporales	Didymosphaeriaceae	Alloconiothyrium	encephalarti	Alloconiothyrium encephalarti
Fungi	Ascomycota	Dothideomycetes	Pleosporales	Didymosphaeriaceae	Alloconiothyrium	rabenhorstii	Alloconiothyrium rabenhorstii
Fungi	Ascomycota	Lecanoromycetes	Ostropales	Graphidaceae	Allographa	acharii	Allographa acharii
Fungi	Ascomycota	Lecanoromycetes	Ostropales	Graphidaceae	Allographa	consanguinea	Allographa consanguinea
Fungi	Ascomycota	Lecanoromycetes	Ostropales	Graphidaceae	Allographa	macella	Allographa macella
Fungi	Ascomycota	Lecanoromycetes	Ostropales	Graphidaceae	Allographa	oldayana	Allographa oldayana
Fungi	Ascomycota	Lecanoromycetes	Ostropales	Graphidaceae	Allographa	plurispora	Allographa plurispora
Fungi	Ascomycota	Dothideomycetes	Pleosporales	Didymellaceae	Allophoma	labilis	Allophoma labilis
Fungi	Ascomycota	Dothideomycetes	Pleosporales	Didymellaceae	Allophoma	minor	Allophoma minor
Fungi	Ascomycota	Dothideomycetes	Pleosporales	Didymellaceae	Allophoma	tropica	Allophoma tropica
Fungi	Ascomycota	Dothideomycetes	Pleosporales	Didymellaceae	Allophoma	zantedeschiae	Allophoma zantedeschiae
Fungi	Ascomycota	Lecanoromycetes	Lecanorales	Parmeliaceae	Almbornia	azaniensis	Almbornia azaniensis
Fungi	Ascomycota	Lecanoromycetes	Lecanorales	Parmeliaceae	Almbornia	cafferensis	Almbornia cafferensis
Fungi	Basidiomycota	Agaricomycetes	Boletales	Paxillaceae	Alpova	alpestris	Alpova alpestris
Fungi	Ascomycota	Dothideomycetes	Pleosporales	Pleosporaceae	Alternaria	alternata	Alternaria alternata
Fungi	Ascomycota	Dothideomycetes	Pleosporales	Pleosporaceae	Alternaria	anodae	Alternaria anodae
Fungi	Ascomycota	Dothideomycetes	Pleosporales	Pleosporaceae	Alternaria	arborescens	Alternaria arborescens
Fungi	Ascomycota	Dothideomycetes	Pleosporales	Pleosporaceae	Alternaria	argyroxiphii	Alternaria argyroxiphii
Fungi	Ascomycota	Dothideomycetes	Pleosporales	Pleosporaceae	Alternaria	atra	Alternaria atra
Fungi	Ascomycota	Dothideomycetes	Pleosporales	Pleosporaceae	Alternaria	bataticola	Alternaria bataticola
Fungi	Ascomycota	Dothideomycetes	Pleosporales	Pleosporaceae	Alternaria	betae-kenyensis	Alternaria betae-kenyensis
Fungi	Ascomycota	Dothideomycetes	Pleosporales	Pleosporaceae	Alternaria	brassicae	Alternaria brassicae
Fungi	Ascomycota	Dothideomycetes	Pleosporales	Pleosporaceae	Alternaria	brassicicola	Alternaria brassicicola
Fungi	Ascomycota	Dothideomycetes	Pleosporales	Pleosporaceae	Alternaria	burnsii	Alternaria burnsii
Fungi	Ascomycota	Dothideomycetes	Pleosporales	Pleosporaceae	Alternaria	chartarum	Alternaria chartarum
Fungi	Ascomycota	Dothideomycetes	Pleosporales	Pleosporaceae	Alternaria	chlamydospora	Alternaria chlamydospora
Fungi	Ascomycota	Dothideomycetes	Pleosporales	Pleosporaceae	Alternaria	cinerariae	Alternaria cinerariae
Fungi	Ascomycota	Dothideomycetes	Pleosporales	Pleosporaceae	Alternaria	citri	Alternaria citri
Fungi	Ascomycota	Dothideomycetes	Pleosporales	Pleosporaceae	Alternaria	consortialis	Alternaria consortialis
Fungi	Ascomycota	Dothideomycetes	Pleosporales	Pleosporaceae	Alternaria	crassa	Alternaria crassa
Fungi	Ascomycota	Dothideomycetes	Pleosporales	Pleosporaceae	Alternaria	cucumerina	Alternaria cucumerina
Fungi	Ascomycota	Dothideomycetes	Pleosporales	Pleosporaceae	Alternaria	cucurbitae	Alternaria cucurbitae
Fungi	Ascomycota	Dothideomycetes	Pleosporales	Pleosporaceae	Alternaria	cyamopsidis	Alternaria cyamopsidis
Fungi	Ascomycota	Dothideomycetes	Pleosporales	Pleosporaceae	Alternaria	dauci	Alternaria dauci
Fungi	Ascomycota	Dothideomycetes	Pleosporales	Pleosporaceae	Alternaria	deserticola	Alternaria deserticola
Fungi	Ascomycota	Dothideomycetes	Pleosporales	Pleosporaceae	Alternaria	destruens	Alternaria destruens
Fungi	Ascomycota	Dothideomycetes	Pleosporales	Pleosporaceae	Alternaria	dianthi	Alternaria dianthi
Fungi	Ascomycota	Dothideomycetes	Pleosporales	Pleosporaceae	Alternaria	dianthicola	Alternaria dianthicola
Fungi	Ascomycota	Dothideomycetes	Pleosporales	Pleosporaceae	Alternaria	dumosa	Alternaria dumosa
Fungi	Ascomycota	Dothideomycetes	Pleosporales	Pleosporaceae	Alternaria	eichhorniae	Alternaria eichhorniae
Fungi	Ascomycota	Dothideomycetes	Pleosporales	Pleosporaceae	Alternaria	ellipsoidea	Alternaria ellipsoidea
Fungi	Ascomycota	Dothideomycetes	Pleosporales	Pleosporaceae	Alternaria	embellisia	Alternaria embellisia
Fungi	Ascomycota	Dothideomycetes	Pleosporales	Pleosporaceae	Alternaria	eureka	Alternaria eureka
Fungi	Ascomycota	Dothideomycetes	Pleosporales	Pleosporaceae	Alternaria	gaisen	Alternaria gaisen
Fungi	Ascomycota	Dothideomycetes	Pleosporales	Pleosporaceae	Alternaria	gossypina	Alternaria gossypina
Fungi	Ascomycota	Dothideomycetes	Pleosporales	Pleosporaceae	Alternaria	grandis	Alternaria grandis
Fungi	Ascomycota	Dothideomycetes	Pleosporales	Pleosporaceae	Alternaria	helianthicola	Alternaria helianthicola
Fungi	Ascomycota	Dothideomycetes	Pleosporales	Pleosporaceae	Alternaria	infectoria	Alternaria infectoria
Fungi	Ascomycota	Dothideomycetes	Pleosporales	Pleosporaceae	Alternaria	ipomoeae	Alternaria ipomoeae
Fungi	Ascomycota	Dothideomycetes	Pleosporales	Pleosporaceae	Alternaria	longipes	Alternaria longipes
Fungi	Ascomycota	Dothideomycetes	Pleosporales	Pleosporaceae	Alternaria	macrospora	Alternaria macrospora
Fungi	Ascomycota	Dothideomycetes	Pleosporales	Pleosporaceae	Alternaria	mali	Alternaria mali
Fungi	Ascomycota	Dothideomycetes	Pleosporales	Pleosporaceae	Alternaria	malorum	Alternaria malorum
Fungi	Ascomycota	Dothideomycetes	Pleosporales	Pleosporaceae	Alternaria	neoipomoeae	Alternaria neoipomoeae
Fungi	Ascomycota	Dothideomycetes	Pleosporales	Pleosporaceae	Alternaria	nobilis	Alternaria nobilis
Fungi	Ascomycota	Dothideomycetes	Pleosporales	Pleosporaceae	Alternaria	novae-guineensis	Alternaria novae-guineensis
Fungi	Ascomycota	Dothideomycetes	Pleosporales	Pleosporaceae	Alternaria	obtusa	Alternaria obtusa
Fungi	Ascomycota	Dothideomycetes	Pleosporales	Pleosporaceae	Alternaria	ochroleuca	Alternaria ochroleuca
Fungi	Ascomycota	Dothideomycetes	Pleosporales	Pleosporaceae	Alternaria	passiflorae	Alternaria passiflorae
Fungi	Ascomycota	Dothideomycetes	Pleosporales	Pleosporaceae	Alternaria	peponicola	Alternaria peponicola
Fungi	Ascomycota	Dothideomycetes	Pleosporales	Pleosporaceae	Alternaria	petroselini	Alternaria petroselini
Fungi	Ascomycota	Dothideomycetes	Pleosporales	Pleosporaceae	Alternaria	planifunda	Alternaria planifunda
Fungi	Ascomycota	Dothideomycetes	Pleosporales	Pleosporaceae	Alternaria	porri	Alternaria porri
Fungi	Ascomycota	Dothideomycetes	Pleosporales	Pleosporaceae	Alternaria	protenta	Alternaria protenta
Fungi	Ascomycota	Dothideomycetes	Pleosporales	Pleosporaceae	Alternaria	radicina	Alternaria radicina
Fungi	Ascomycota	Dothideomycetes	Pleosporales	Pleosporaceae	Alternaria	raphani	Alternaria raphani
Fungi	Ascomycota	Dothideomycetes	Pleosporales	Pleosporaceae	Alternaria	ricini	Alternaria ricini
Fungi	Ascomycota	Dothideomycetes	Pleosporales	Pleosporaceae	Alternaria	solani	Alternaria solani
Fungi	Ascomycota	Dothideomycetes	Pleosporales	Pleosporaceae	Alternaria	sonchi	Alternaria sonchi
Fungi	Ascomycota	Dothideomycetes	Pleosporales	Pleosporaceae	Alternaria	tabacina	Alternaria tabacina
Fungi	Ascomycota	Dothideomycetes	Pleosporales	Pleosporaceae	Alternaria	tagetica	Alternaria tagetica
Fungi	Ascomycota	Dothideomycetes	Pleosporales	Pleosporaceae	Alternaria	tenuissima	Alternaria tenuissima
Fungi	Ascomycota	Dothideomycetes	Pleosporales	Pleosporaceae	Alternaria	tomato	Alternaria tomato
Fungi	Ascomycota	Dothideomycetes	Pleosporales	Pleosporaceae	Alternaria	triticina	Alternaria triticina
Fungi	Ascomycota	Dothideomycetes	Pleosporales	Pleosporaceae	Alternaria	turkisafria	Alternaria turkisafria
Fungi	Ascomycota	Dothideomycetes	Pleosporales	Pleosporaceae	Alternaria	violae	Alternaria violae
Fungi	Ascomycota	Dothideomycetes	Pleosporales	Pleosporaceae	Alternaria	vitis	Alternaria vitis
Fungi	Ascomycota	Dothideomycetes	Pleosporales	Pleosporaceae	Alternaria	zinniae	Alternaria zinniae
Fungi	Ascomycota	Dothideomycetes	Pleosporales	Pleosporaceae	Alternariaster	helianthi	Alternariaster helianthi
Fungi	Ascomycota	Dothideomycetes	Pleosporales	Pleosporaceae	Alternariaster	ster helianthi	Alternariaster ster helianthi
Fungi	Ascomycota	Eurotiomycetes	Chaetothyriales	Herpotrichiellaceae	Alysidiella	kleinzeensis	Alysidiella kleinzeensis
Fungi	Ascomycota	Incertae sedis	Incertae sedis	Herpotrichiellaceae	Alysidiella	kleinzeensis	Alysidiella kleinzeensis
Fungi	Ascomycota	Incertae sedis	Incertae sedis	Incertae sedis	Alysidiella	parasitica	Alysidiella parasitica
Fungi	Ascomycota	Incertae sedis	Incertae sedis	Incertae sedis	Alysidiopsis	pipsissewae	Alysidiopsis pipsissewae
Fungi	Ascomycota	Arthoniomycetes	Arthoniales	Lecanographaceae	Alyxoria	varia	Alyxoria varia
Fungi	Ascomycota	Lecanoromycetes	Caliciales	Caliciaceae	Amandinea	coniops	Amandinea coniops
Fungi	Ascomycota	Lecanoromycetes	Caliciales	Caliciaceae	Amandinea	decedens	Amandinea decedens
Fungi	Ascomycota	Lecanoromycetes	Caliciales	Caliciaceae	Amandinea	discreta	Amandinea discreta
Fungi	Ascomycota	Lecanoromycetes	Caliciales	Caliciaceae	Amandinea	extenuata	Amandinea extenuata
Fungi	Ascomycota	Lecanoromycetes	Caliciales	Caliciaceae	Amandinea	incrustans	Amandinea incrustans
Fungi	Ascomycota	Lecanoromycetes	Caliciales	Caliciaceae	Amandinea	punctata	Amandinea punctata
Fungi	Ascomycota	Lecanoromycetes	Caliciales	Caliciaceae	Amandinea	submontana	Amandinea submontana
Fungi	Ascomycota	Lecanoromycetes	Caliciales	Caliciaceae	Amandinea	subplicata	Amandinea subplicata
Fungi	Ascomycota	Lecanoromycetes	Caliciales	Caliciaceae	Amandinea	tristiuscula	Amandinea tristiuscula
Fungi	Ascomycota	Lecanoromycetes	Caliciales	Caliciaceae	Amandinea	turgescens	Amandinea turgescens
Fungi	Basidiomycota	Agaricomycetes	Agaricales	Amanitaceae	Amanita	alba	Amanita alba
Fungi	Basidiomycota	Agaricomycetes	Agaricales	Amanitaceae	Amanita	aureofloccosa	Amanita aureofloccosa
Fungi	Basidiomycota	Agaricomycetes	Agaricales	Amanitaceae	Amanita	capensis	Amanita capensis
Fungi	Basidiomycota	Agaricomycetes	Agaricales	Amanitaceae	Amanita	citrina	Amanita citrina
Fungi	Basidiomycota	Agaricomycetes	Agaricales	Amanitaceae	Amanita	codinae	Amanita codinae
Fungi	Basidiomycota	Agaricomycetes	Agaricales	Amanitaceae	Amanita	excelsa	Amanita excelsa
Fungi	Basidiomycota	Agaricomycetes	Agaricales	Amanitaceae	Amanita	foetidissima	Amanita foetidissima
Fungi	Basidiomycota	Agaricomycetes	Agaricales	Amanitaceae	Amanita	formosa	Amanita formosa
Fungi	Basidiomycota	Agaricomycetes	Agaricales	Amanitaceae	Amanita	guessowii	Amanita guessowii
Fungi	Basidiomycota	Agaricomycetes	Agaricales	Amanitaceae	Amanita	mappa	Amanita mappa
Fungi	Basidiomycota	Agaricomycetes	Agaricales	Amanitaceae	Amanita	marmorata	Amanita marmorata
Fungi	Basidiomycota	Agaricomycetes	Agaricales	Amanitaceae	Amanita	muscaria	Amanita muscaria
Fungi	Basidiomycota	Agaricomycetes	Agaricales	Amanitaceae	Amanita	pantherina	Amanita pantherina
Fungi	Basidiomycota	Agaricomycetes	Agaricales	Amanitaceae	Amanita	phalloides	Amanita phalloides
Fungi	Basidiomycota	Agaricomycetes	Agaricales	Amanitaceae	Amanita	pleropus	Amanita pleropus
Fungi	Basidiomycota	Agaricomycetes	Agaricales	Amanitaceae	Amanita	praeclara	Amanita praeclara
Fungi	Basidiomycota	Agaricomycetes	Agaricales	Amanitaceae	Amanita	reidii	Amanita reidii
Fungi	Basidiomycota	Agaricomycetes	Agaricales	Amanitaceae	Amanita	rubescens	Amanita rubescens
Fungi	Basidiomycota	Agaricomycetes	Agaricales	Amanitaceae	Amanita	solitaria	Amanita solitaria
Fungi	Basidiomycota	Agaricomycetes	Agaricales	Amanitaceae	Amanita	spissa	Amanita spissa
Fungi	Basidiomycota	Agaricomycetes	Agaricales	Amanitaceae	Amanita	strobiliformis	Amanita strobiliformis
Fungi	Basidiomycota	Agaricomycetes	Agaricales	Amanitaceae	Amanita	umbrina	Amanita umbrina
Fungi	Basidiomycota	Agaricomycetes	Agaricales	Amanitaceae	Amanita	vaginata	Amanita vaginata
Fungi	Basidiomycota	Agaricomycetes	Agaricales	Amanitaceae	Amanita	veldiei	Amanita veldiei
Fungi	Basidiomycota	Agaricomycetes	Agaricales	Amanitaceae	Amanita	verna verna	Amanita verna verna
Fungi	Mycetozoa	Myxomycetes	Stemonitales	Stemonitidaceae	Amaurochaete	atra	Amaurochaete atra
Fungi	Basidiomycota	Agaricomycetes	Polyporales	Polyporaceae	Amauroderma	auriscalpium	Amauroderma auriscalpium
Fungi	Basidiomycota	Agaricomycetes	Polyporales	Polyporaceae	Amauroderma	fuscoporia	Amauroderma fuscoporia
Fungi	Basidiomycota	Agaricomycetes	Polyporales	Polyporaceae	Amauroderma	leptopus	Amauroderma leptopus
Fungi	Basidiomycota	Agaricomycetes	Polyporales	Polyporaceae	Amauroderma	preussii	Amauroderma preussii
Fungi	Basidiomycota	Agaricomycetes	Polyporales	Polyporaceae	Amauroderma	rude	Amauroderma rude
Fungi	Basidiomycota	Agaricomycetes	Polyporales	Polyporaceae	Amauroderma	rugosum	Amauroderma rugosum
Fungi	Basidiomycota	Agaricomycetes	Polyporales	Polyporaceae	Amauroderma	schomburgkii	Amauroderma schomburgkii
Fungi	Basidiomycota	Agaricomycetes	Polyporales	Ganodermataceae	Amauroderma	sprucei	Amauroderma sprucei
Fungi	Basidiomycota	Agaricomycetes	Polyporales	Polyporaceae	Amauroderma	zuluense	Amauroderma zuluense
Fungi	Basidiomycota	Agaricomycetes	Thelephorales	Thelephoraceae	Amaurodon	viridis	Amaurodon viridis
Fungi	Ascomycota	Sordariomycetes	Meliolales	Meliolaceae	Amazonia	asterinoides	Amazonia asterinoides
Fungi	Ascomycota	Sordariomycetes	Meliolales	Meliolaceae	Amazonia	goniomae	Amazonia goniomae
Fungi	Ascomycota	Sordariomycetes	Microascales	Ceratocystidaceae	Ambrosiella	beaveri	Ambrosiella beaveri
Fungi	Ascomycota	Sordariomycetes	Microascales	Ceratocystidaceae	Ambrosiella	cleistominuta	Ambrosiella cleistominuta
Fungi	Ascomycota	Sordariomycetes	Microascales	Ceratocystidaceae	Ambrosiella	ferruginea	Ambrosiella ferruginea
Fungi	Ascomycota	Sordariomycetes	Microascales	Ceratocystidaceae	Ambrosiella	hartigii	Ambrosiella hartigii
Fungi	Ascomycota	Sordariomycetes	Microascales	Ceratocystidaceae	Ambrosiella	roeperi	Ambrosiella roeperi
Fungi	Ascomycota	Sordariomycetes	Microascales	Ceratocystidaceae	Ambrosiella	xylebori	Ambrosiella xylebori
Fungi	Ascomycota	Saccharomycetes	Saccharomycetales	Saccharomycopsidaceae	Ambrosiozyma	ambrosiae	Ambrosiozyma ambrosiae
Fungi	Ascomycota	Saccharomycetes	Saccharomycetales	Saccharomycopsidaceae	Ambrosiozyma	cicatricosa	Ambrosiozyma cicatricosa
Fungi	Ascomycota	Saccharomycetes	Saccharomycetales	Saccharomycopsidaceae	Ambrosiozyma	philentoma	Ambrosiozyma philentoma
Fungi	Ascomycota	Saccharomycetes	Saccharomycetales	Saccharomycopsidaceae	Ambrosiozyma	platypodis	Ambrosiozyma platypodis
Fungi	Ascomycota	Leotiomycetes	Helotiales	Sclerotiniaceae	Amerosporium	atrum	Amerosporium atrum
Fungi	Ascomycota	Leotiomycetes	Helotiales	Sclerotiniaceae	Amerosporium	concinnum	Amerosporium concinnum
Fungi	Ascomycota	Leotiomycetes	Helotiales	Sclerotiniaceae	Amerosporium	polynematoides	Amerosporium polynematoides
Fungi	Ascomycota	Sordariomycetes	Sordariales	Chaetomiaceae	Amesia	atrobrunnea	Amesia atrobrunnea
Fungi	Ascomycota	Leotiomycetes	Helotiales	Amorphothecaceae	Amorphotheca	resinae	Amorphotheca resinae
Fungi	Basidiomycota	Agaricomycetes	Agaricales	Tricholomataceae	Amparoina	spinosissima	Amparoina spinosissima
Fungi	Ascomycota	Dothideomycetes	Pleosporales	Phaeosphaeriaceae	Ampelomyces	humuli	Ampelomyces humuli
Fungi	Ascomycota	Dothideomycetes	Pleosporales	Phaeosphaeriaceae	Ampelomyces	quisqualis	Ampelomyces quisqualis
Fungi	Ascomycota	Sordariomycetes	Diaporthales	Cryphonectriaceae	Amphilogia	gyrosa	Amphilogia gyrosa
Fungi	Ascomycota	Sordariomycetes	Amphisphaeriales	Amphisphaeriaceae	Amphisphaerella	alpigena	Amphisphaerella alpigena
Fungi	Ascomycota	Sordariomycetes	Amphisphaeriales	Amphisphaeriaceae	Amphisphaeria	doidgeae	Amphisphaeria doidgeae
Fungi	Ascomycota	Sordariomycetes	Amphisphaeriales	Amphisphaeriaceae	Amphisphaeria	umbrina	Amphisphaeria umbrina
Fungi	Ascomycota	Dothideomycetes	Mycosphaerellales	Mycosphaerellaceae	Amycosphaerella	africana	Amycosphaerella africana
Fungi	Mucoromycota	Mucoromycetes	Mucorales	Rhizopodaceae	Amylomyces	rouxii	Amylomyces rouxii
Fungi	Basidiomycota	Agaricomycetes	Russulales	Echinodontiaceae	Amylostereum	areolatum	Amylostereum areolatum
Fungi	Basidiomycota	Agaricomycetes	Russulales	Echinodontiaceae	Amylostereum	chailletii	Amylostereum chailletii
Fungi	Basidiomycota	Agaricomycetes	Russulales	Echinodontiaceae	Amylostereum	ferreum	Amylostereum ferreum
Fungi	Basidiomycota	Agaricomycetes	Russulales	Echinodontiaceae	Amylostereum	laevigatum	Amylostereum laevigatum
Fungi	Ascomycota	Lecanoromycetes	Caliciales	Physciaceae	Anaptychia	crinalis	Anaptychia crinalis
Fungi	Ascomycota	Lecanoromycetes	Caliciales	Physciaceae	Anaptychia	cyathiformis	Anaptychia cyathiformis
Fungi	Ascomycota	Lecanoromycetes	Caliciales	Physciaceae	Anaptychia	esorediata	Anaptychia esorediata
Fungi	Basidiomycota	Agaricomycetes	Agaricales	Galerosidaceae	Anellaria	separata	Anellaria separata
Fungi	Ascomycota	Dothideomycetes	Pleosporales	Amniculicolaceae	Anguillospora	crassa	Anguillospora crassa
Fungi	Ascomycota	Dothideomycetes	Pleosporales	Amniculicolaceae	Anguillospora	filiformis	Anguillospora filiformis
Fungi	Ascomycota	Sordariomycetes	Microascales	Halosphaeriaceae	Aniptodera	palmicola	Aniptodera palmicola
Fungi	Ascomycota	Dothideomycetes	Monoblastiales	Monoblastiaceae	Anisomeridium	anisolobum	Anisomeridium anisolobum
Fungi	Ascomycota	Dothideomycetes	Monoblastiales	Monoblastiaceae	Anisomeridium	polypori	Anisomeridium polypori
Fungi	Ascomycota	Dothideomycetes	Monoblastiales	Monoblastiaceae	Anisomeridium	subnectendum	Anisomeridium subnectendum
Fungi	Ascomycota	Dothideomycetes	Monoblastiales	Monoblastiaceae	Anisomeridium	tamarindii	Anisomeridium tamarindii
Fungi	Ascomycota	Incertae sedis	Incertae sedis	Incertae sedis	Annellophorella	faureae	Annellophorella faureae
Fungi	Ascomycota	Sordariomycetes	Annulatascales	Annulatascaceae	Annulatascus	palmietensis	Annulatascus palmietensis
Fungi	Ascomycota	Sordariomycetes	Xylariales	Hypoxylaceae	Annulohypoxylon	leucadendri	Annulohypoxylon leucadendri
Fungi	Ascomycota	Sordariomycetes	Xylariales	Hypoxylaceae	Annulohypoxylon	nitens	Annulohypoxylon nitens
Fungi	Ascomycota	Sordariomycetes	Xylariales	Hypoxylaceae	Annulohypoxylon	stygium	Annulohypoxylon stygium
Fungi	Ascomycota	Sordariomycetes	Xylariales	Hypoxylaceae	Annulohypoxylon	thouarsianum	Annulohypoxylon thouarsianum
Fungi	Ascomycota	Sordariomycetes	Xylariales	Hypoxylaceae	Annulohypoxylon	truncatum	Annulohypoxylon truncatum
Fungi	Ascomycota	Sordariomycetes	Annulatascales	Annulatascaceae	Annulusmagnus	triseptatus	Annulusmagnus triseptatus
Fungi	Ascomycota	Leotiomycetes	Thelebolales	Thelebolaceae	Antarctomyces	psychrotrophicus	Antarctomyces psychrotrophicus
Fungi	Ascomycota	Dothideomycetes	Pleosporales	Anteagloniaceae	Anteaglonium	abbreviatum	Anteaglonium abbreviatum
Fungi	Basidiomycota	Ustilaginomycetes	Urocystidales	Floromycetaceae	Antherospora	eucomis	Antherospora eucomis
Fungi	Basidiomycota	Ustilaginomycetes	Urocystidales	Floromycetaceae	Antherospora	peglerae	Antherospora peglerae
Fungi	Basidiomycota	Ustilaginomycetes	Urocystidales	Floromycetaceae	Antherospora	vaillantii	Antherospora vaillantii
Fungi	Ascomycota	Sordariomycetes	Xylariales	Diatrypaceae	Anthostoma	gastrinum	Anthostoma gastrinum
Fungi	Ascomycota	Sordariomycetes	Xylariales	Diatrypaceae	Anthostoma	melanotes	Anthostoma melanotes
Fungi	Ascomycota	Sordariomycetes	Xylariales	Xylariaceae	Anthostomella	acuminata	Anthostomella acuminata
Fungi	Ascomycota	Sordariomycetes	Xylariales	Xylariaceae	Anthostomella	appendiculosa	Anthostomella appendiculosa
Fungi	Ascomycota	Sordariomycetes	Xylariales	Xylariaceae	Anthostomella	applanata	Anthostomella applanata
Fungi	Ascomycota	Sordariomycetes	Xylariales	Xylariaceae	Anthostomella	brabeji	Anthostomella brabeji
Fungi	Ascomycota	Sordariomycetes	Xylariales	Xylariaceae	Anthostomella	caffrariae	Anthostomella caffrariae
Fungi	Ascomycota	Sordariomycetes	Xylariales	Xylariaceae	Anthostomella	capensis	Anthostomella capensis
Fungi	Ascomycota	Sordariomycetes	Xylariales	Xylariaceae	Anthostomella	cassinopsidis	Anthostomella cassinopsidis
Fungi	Ascomycota	Sordariomycetes	Xylariales	Xylariaceae	Anthostomella	colligata	Anthostomella colligata
Fungi	Ascomycota	Sordariomycetes	Xylariales	Xylariaceae	Anthostomella	conorum	Anthostomella conorum
Fungi	Ascomycota	Sordariomycetes	Xylariales	Xylariaceae	Anthostomella	cynaroides	Anthostomella cynaroides
Fungi	Ascomycota	Sordariomycetes	Xylariales	Xylariaceae	Anthostomella	leucospermi	Anthostomella leucospermi
Fungi	Ascomycota	Sordariomycetes	Xylariales	Xylariaceae	Anthostomella	meerensis	Anthostomella meerensis
Fungi	Ascomycota	Sordariomycetes	Xylariales	Xylariaceae	Anthostomella	nigroannulata	Anthostomella nigroannulata
Fungi	Ascomycota	Sordariomycetes	Xylariales	Xylariaceae	Anthostomella	palmae	Anthostomella palmae
Fungi	Ascomycota	Sordariomycetes	Xylariales	Xylariaceae	Anthostomella	proteae	Anthostomella proteae
Fungi	Ascomycota	Sordariomycetes	Xylariales	Xylariaceae	Anthostomella	raphiae	Anthostomella raphiae
Fungi	Ascomycota	Sordariomycetes	Xylariales	Xylariaceae	Anthostomella	salaciae	Anthostomella salaciae
Fungi	Ascomycota	Sordariomycetes	Xylariales	Xylariaceae	Anthostomella	spiralis	Anthostomella spiralis
Fungi	Ascomycota	Sordariomycetes	Xylariales	Xylariaceae	Anthostomelloides	brabeji	Anthostomelloides brabeji
Fungi	Ascomycota	Sordariomycetes	Xylariales	Xylariaceae	Anthostomelloides	leucospermi	Anthostomelloides leucospermi
Fungi	Ascomycota	Sordariomycetes	Xylariales	Xylariaceae	Anthostomelloides	proteae	Anthostomelloides proteae
Fungi	Ascomycota	Pezizomycetes	Pezizales	Pyronemataceae	Anthracobia	macrocystis	Anthracobia macrocystis
Fungi	Ascomycota	Pezizomycetes	Pezizales	Pyrenomataceae	Anthracobia	melaloma	Anthracobia melaloma
Fungi	Basidiomycota	Ustilaginomycetes	Ustilaginales	Ustilaginaceae	Anthracocystis	andropogonis-eucomi	Anthracocystis andropogonis-eucomi
Fungi	Basidiomycota	Ustilaginomycetes	Ustilaginales	Ustilaginaceae	Anthracocystis	cenchri	Anthracocystis cenchri
Fungi	Basidiomycota	Ustilaginomycetes	Ustilaginales	Ustilaginaceae	Anthracocystis	crypta	Anthracocystis crypta
Fungi	Basidiomycota	Ustilaginomycetes	Ustilaginales	Ustilaginaceae	Anthracocystis	dembianensis	Anthracocystis dembianensis
Fungi	Basidiomycota	Ustilaginomycetes	Ustilaginales	Ustilaginaceae	Anthracocystis	densiflora	Anthracocystis densiflora
Fungi	Basidiomycota	Ustilaginomycetes	Ustilaginales	Ustilaginaceae	Anthracocystis	elionuri	Anthracocystis elionuri
Fungi	Basidiomycota	Ustilaginomycetes	Ustilaginales	Ustilaginaceae	Anthracocystis	enteromorpha	Anthracocystis enteromorpha
Fungi	Basidiomycota	Ustilaginomycetes	Ustilaginales	Ustilaginaceae	Anthracocystis	everhartii	Anthracocystis everhartii
Fungi	Basidiomycota	Ustilaginomycetes	Ustilaginales	Ustilaginaceae	Anthracocystis	holstii	Anthracocystis holstii
Fungi	Basidiomycota	Ustilaginomycetes	Ustilaginales	Ustilaginaceae	Anthracocystis	hotsonii	Anthracocystis hotsonii
Fungi	Basidiomycota	Ustilaginomycetes	Ustilaginales	Ustilaginaceae	Anthracocystis	loudetiae-pedicellatae	Anthracocystis loudetiae-pedicellatae
Fungi	Basidiomycota	Ustilaginomycetes	Ustilaginales	Ustilaginaceae	Anthracocystis	ovaria	Anthracocystis ovaria
Fungi	Basidiomycota	Ustilaginomycetes	Ustilaginales	Ustilaginaceae	Anthracocystis	paspali-thunbergii	Anthracocystis paspali-thunbergii
Fungi	Basidiomycota	Ustilaginomycetes	Ustilaginales	Ustilaginaceae	Anthracocystis	pseudomaranguensis	Anthracocystis pseudomaranguensis
Fungi	Basidiomycota	Ustilaginomycetes	Ustilaginales	Ustilaginaceae	Anthracocystis	setariae	Anthracocystis setariae
Fungi	Basidiomycota	Ustilaginomycetes	Ustilaginales	Ustilaginaceae	Anthracocystis	sphacelata	Anthracocystis sphacelata
Fungi	Basidiomycota	Ustilaginomycetes	Ustilaginales	Ustilaginaceae	Anthracocystis	tembuti	Anthracocystis tembuti
Fungi	Basidiomycota	Ustilaginomycetes	Ustilaginales	Ustilaginaceae	Anthracocystis	tristachyae-hispidae	Anthracocystis tristachyae-hispidae
Fungi	Basidiomycota	Ustilaginomycetes	Ustilaginales	Ustilaginaceae	Anthracocystis	tristachydis	Anthracocystis tristachydis
Fungi	Basidiomycota	Agaricomycetes	Agaricales	Omphalotaceae	Anthracophyllum	archeri	Anthracophyllum archeri
Fungi	Basidiomycota	Agaricomycetes	Agaricales	Omphalotaceae	Anthracophyllum	melanophyllum	Anthracophyllum melanophyllum
Fungi	Basidiomycota	Agaricomycetes	Agaricales	Omphalotaceae	Anthracophyllum	nigritum	Anthracophyllum nigritum
Fungi	Ascomycota	Eurotiomycetes	Pyrenulales	Pyrenulaceae	Anthracothecium	capense	Anthracothecium capense
Fungi	Basidiomycota	Agaricomycetes	Phallales	Phallaceae	Anthurus	archeri	Anthurus archeri
Fungi	Basidiomycota	Agaricomycetes	Polyporales	Fomitopsidaceae	Antrodia	albida	Antrodia albida
Fungi	Basidiomycota	Agaricomycetes	Polyporales	Fomitopsidaceae	Antrodia	conchata	Antrodia conchata
Fungi	Basidiomycota	Agaricomycetes	Polyporales	Fomitopsidaceae	Antrodia	heteromorpha	Antrodia heteromorpha
Fungi	Ascomycota	Dothideomycetes	Venturiales	Venturiaceae	Anungitea	caespitosa	Anungitea caespitosa
Fungi	Ascomycota	Dothideomycetes	Venturiales	Venturiaceae	Anungitea	globosa	Anungitea globosa
Fungi	Ascomycota	Dothideomycetes	Venturiales	Venturiaceae	Anungitea	syzygii	Anungitea syzygii
Fungi	Ascomycota	Sordariomycetes	Xylariales	Incertae sedis	Anungitiomyces	stellenboschiensis	Anungitiomyces stellenboschiensis
Fungi	Ascomycota	Dothideomycetes	Venturiales	Venturiaceae	Anungitopsis	amoena	Anungitopsis amoena
Fungi	Ascomycota	Lecanoromycetes	Lecanorales	Parmeliaceae	Anzia	americana	Anzia americana
Fungi	Ascomycota	Sordariomycetes	Diaporthales	Gnomoniaceae	Apiognomonia	errabunda	Apiognomonia errabunda
Fungi	Basidiomycota	Agaricomycetes	Agaricales	Lycoperdaceae	Apioperdon	pyriforme	Apioperdon pyriforme
Fungi	Ascomycota	Sordariomycetes	Xylariales	Apiosporaceae	Apiospora	arundinis	Apiospora arundinis
Fungi	Ascomycota	Sordariomycetes	Xylariales	Apiosporaceae	Apiospora	hysterina	Apiospora hysterina
Fungi	Ascomycota	Sordariomycetes	Xylariales	Apiosporaceae	Apiospora	kogelbergensis	Apiospora kogelbergensis
Fungi	Ascomycota	Sordariomycetes	Xylariales	Apiosporaceae	Apiospora	montagnei	Apiospora montagnei
Fungi	Ascomycota	Sordariomycetes	Xylariales	Apiosporaceae	Apiospora	saccharicola	Apiospora saccharicola
Fungi	Ascomycota	Sordariomycetes	Xylariales	Apiosporaceae	Apiospora	shiraiana	Apiospora shiraiana
Fungi	Ascomycota	Sordariomycetes	Xylariales	Apiosporaceae	Apiospora	sphaerosperma	Apiospora sphaerosperma
Fungi	Basidiomycota	Tremellomycetes	Trichosporonales	Trichosporonaceae	Apiotrichum	dehoogii	Apiotrichum dehoogii
Fungi	Basidiomycota	Tremellomycetes	Trichosporonales	Trichosporonaceae	Apiotrichum	dulcitum	Apiotrichum dulcitum
Fungi	Basidiomycota	Tremellomycetes	Trichosporonales	Trichosporonaceae	Apiotrichum	gamsii	Apiotrichum gamsii
Fungi	Basidiomycota	Tremellomycetes	Trichosporonales	Trichosporonaceae	Apiotrichum	gracile	Apiotrichum gracile
Fungi	Basidiomycota	Tremellomycetes	Trichosporonales	Trichosporonaceae	Apiotrichum	laibachii	Apiotrichum laibachii
Fungi	Basidiomycota	Tremellomycetes	Trichosporonales	Trichosporonaceae	Apiotrichum	lignicola	Apiotrichum lignicola
Fungi	Basidiomycota	Tremellomycetes	Trichosporonales	Trichosporonaceae	Apiotrichum	porosum	Apiotrichum porosum
Fungi	Basidiomycota	Tremellomycetes	Trichosporonales	Trichosporonaceae	Apiotrichum	scarabaeorum	Apiotrichum scarabaeorum
Fungi	Basidiomycota	Tremellomycetes	Trichosporonales	Trichosporonaceae	Apiotrichum	wieringae	Apiotrichum wieringae
Fungi	Ascomycota	Dothideomycetes	Botryosphaeriales	Aplosporellaceae	Aplosporella	africana	Aplosporella africana
Fungi	Ascomycota	Dothideomycetes	Botryosphaeriales	Aplosporellaceae	Aplosporella	bakeriana	Aplosporella bakeriana
Fungi	Ascomycota	Dothideomycetes	Botryosphaeriales	Aplosporellaceae	Aplosporella	hesperidica	Aplosporella hesperidica
Fungi	Ascomycota	Dothideomycetes	Botryosphaeriales	Aplosporellaceae	Aplosporella	javeedii	Aplosporella javeedii
Fungi	Ascomycota	Dothideomycetes	Botryosphaeriales	Aplosporellaceae	Aplosporella	papillata	Aplosporella papillata
Fungi	Ascomycota	Dothideomycetes	Botryosphaeriales	Aplosporellaceae	Aplosporella	prunicola	Aplosporella prunicola
Fungi	Ascomycota	Sordariomycetes	Sordariales	Lasiosphaeriaceae	Apodospora	peruviana	Apodospora peruviana
Fungi	Ascomycota	Sordariomycetes	Sordariales	Neoschizotheciaceae	Apodus	deciduus	Apodus deciduus
Fungi	Basidiomycota	Agaricomycetes	Auriculariales	Incertae sedis	Aporpium	caryae	Aporpium caryae
Fungi	Ascomycota	Dothideomycetes	Pleosporales	Melanommataceae	Aposphaeria	sepulta	Aposphaeria sepulta
Fungi	Ascomycota	Sordariomycetes	Meliolales	Meliolaceae	Appendiculella	calostroma	Appendiculella calostroma
Fungi	Ascomycota	Sordariomycetes	Meliolales	Meliolaceae	Appendiculella	echinus	Appendiculella echinus
Fungi	Ascomycota	Sordariomycetes	Meliolales	Meliolaceae	Appendiculella	natalensis	Appendiculella natalensis
Fungi	Ascomycota	Sordariomycetes	Meliolales	Meliolaceae	Appendiculella	speciosa	Appendiculella speciosa
Fungi	Basidiomycota	Agaricomycetes	Agaricales	Agaricaceae	Arachnion	alborosella	Arachnion alborosella
Fungi	Basidiomycota	Agaricomycetes	Agaricales	Agaricaceae	Arachnion	album	Arachnion album
Fungi	Basidiomycota	Agaricomycetes	Agaricales	Agaricaceae	Arachnion	firmoderma	Arachnion firmoderma
Fungi	Basidiomycota	Agaricomycetes	Agaricales	Agaricaceae	Arachnion	scleroderma	Arachnion scleroderma
Fungi	Ascomycota	Eurotiomycetes	Arachnomycetales	Arachnomycetaceae	Arachnomyces	gracilis	Arachnomyces gracilis
Fungi	Ascomycota	Leotiomycetes	Helotiales	Arachnopezizaceae	Arachnopeziza	aurata	Arachnopeziza aurata
Fungi	Ascomycota	Sordariomycetes	Sordariales	Chaetomiaceae	Arcopilus	aureus	Arcopilus aureus
Fungi	Ascomycota	Sordariomycetes	Sordariales	Chaetomiaceae	Arcopilus	cupreus	Arcopilus cupreus
Fungi	Ascomycota	Sordariomycetes	Sordariales	Chaetomiaceae	Arcopilus	flavigenus	Arcopilus flavigenus
Fungi	Ascomycota	Lecanoromycetes	Arctomiales	Arctomiaceae	Arctomia	fascicularis	Arctomia fascicularis
Fungi	Ascomycota	Lecanoromycetes	Arctomiales	Arctomiaceae	Arctomia	subantarctica	Arctomia subantarctica
Fungi	Mycetozoa	Myxomycetes	Trichiales	Trichiaceae	Arcyria	cinerea	Arcyria cinerea
Fungi	Mycetozoa	Myxomycetes	Trichiales	Trichiaceae	Arcyria	denudata	Arcyria denudata
Fungi	Mycetozoa	Myxomycetes	Trichiales	Trichiaceae	Arcyria	incarnata	Arcyria incarnata
Fungi	Mycetozoa	Myxomycetes	Trichiales	Trichiaceae	Arcyria	insignis	Arcyria insignis
Fungi	Mycetozoa	Myxomycetes	Trichiales	Trichiaceae	Arcyria	minuta	Arcyria minuta
Fungi	Mycetozoa	Myxomycetes	Trichiales	Trichiaceae	Arcyria	obvelata	Arcyria obvelata
Fungi	Mycetozoa	Myxomycetes	Trichiales	Trichiaceae	Arcyria	oerstedii	Arcyria oerstedii
Fungi	Mycetozoa	Myxomycetes	Trichiales	Trichiaceae	Arcyria	pomiformis	Arcyria pomiformis
Fungi	Ascomycota	Sordariomycetes	Sordariales	Naviculisporaceae	Areotheca	areolata	Areotheca areolata
Fungi	Basidiomycota	Agaricomycetes	Agaricales	Physalacriaceae	Armillaria	borealis	Armillaria borealis
Fungi	Basidiomycota	Agaricomycetes	Agaricales	Physalacriaceae	Armillaria	calvescens	Armillaria calvescens
Fungi	Basidiomycota	Agaricomycetes	Agaricales	Physalacriaceae	Armillaria	cepistipes	Armillaria cepistipes
Fungi	Basidiomycota	Agaricomycetes	Agaricales	Physalacriaceae	Armillaria	dactyliophora	Armillaria dactyliophora
Fungi	Basidiomycota	Agaricomycetes	Agaricales	Physalacriaceae	Armillaria	ectypa	Armillaria ectypa
Fungi	Basidiomycota	Agaricomycetes	Agaricales	Physalacriaceae	Armillaria	fumosa	Armillaria fumosa
Fungi	Basidiomycota	Agaricomycetes	Agaricales	Physalacriaceae	Armillaria	fuscipes	Armillaria fuscipes
Fungi	Basidiomycota	Agaricomycetes	Agaricales	Physalacriaceae	Armillaria	gallica	Armillaria gallica
Fungi	Basidiomycota	Agaricomycetes	Agaricales	Physalacriaceae	Armillaria	gemina	Armillaria gemina
Fungi	Basidiomycota	Agaricomycetes	Agaricales	Physalacriaceae	Armillaria	hinnulea	Armillaria hinnulea
Fungi	Basidiomycota	Agaricomycetes	Agaricales	Physalacriaceae	Armillaria	limonea	Armillaria limonea
Fungi	Basidiomycota	Agaricomycetes	Agaricales	Physalacriaceae	Armillaria	lutea	Armillaria lutea
Fungi	Basidiomycota	Agaricomycetes	Agaricales	Physalacriaceae	Armillaria	luteobubalina	Armillaria luteobubalina
Fungi	Basidiomycota	Agaricomycetes	Agaricales	Physalacriaceae	Armillaria	mellea	Armillaria mellea
Fungi	Basidiomycota	Agaricomycetes	Agaricales	Physalacriaceae	Armillaria	nabsnona	Armillaria nabsnona
Fungi	Basidiomycota	Agaricomycetes	Agaricales	Physalacriaceae	Armillaria	novae-zelandiae	Armillaria novae-zelandiae
Fungi	Basidiomycota	Agaricomycetes	Agaricales	Physalacriaceae	Armillaria	ostoyae	Armillaria ostoyae
Fungi	Basidiomycota	Agaricomycetes	Agaricales	Physalacriaceae	Armillaria	pallidula	Armillaria pallidula
Fungi	Basidiomycota	Agaricomycetes	Agaricales	Physalacriaceae	Armillaria	ramentacea	Armillaria ramentacea
Fungi	Basidiomycota	Agaricomycetes	Agaricales	Physalacriaceae	Armillaria	sinapina	Armillaria sinapina
Fungi	Basidiomycota	Agaricomycetes	Agaricales	Physalacriaceae	Armillaria	tabescens	Armillaria tabescens
Fungi	Basidiomycota	Agaricomycetes	Agaricales	Physalacriaceae	Armillariella	polymyces	Armillariella polymyces
Fungi	Ascomycota	Sordariomycetes	Sordariales	Lasiosphaeriaceae	Arnium	cirriferum	Arnium cirriferum
Fungi	Basidiomycota	Dacrymycetes	Dacrymycetales	Dacrymycetaceae	Arrhytidia	involuta	Arrhytidia involuta
Fungi	Ascomycota	Arthoniomycetes	Arthoniales	Arthoniaceae	Arthonia	arthonioides	Arthonia arthonioides
Fungi	Ascomycota	Arthoniomycetes	Arthoniales	Arthoniaceae	Arthonia	atra	Arthonia atra
Fungi	Ascomycota	Arthoniomycetes	Arthoniales	Arthoniaceae	Arthonia	ilicina	Arthonia ilicina
Fungi	Ascomycota	Arthoniomycetes	Arthoniales	Arthoniaceae	Arthonia	leptosperma	Arthonia leptosperma
Fungi	Ascomycota	Arthoniomycetes	Arthoniales	Arthoniaceae	Arthonia	melanophthalma	Arthonia melanophthalma
Fungi	Ascomycota	Arthoniomycetes	Arthoniales	Arthoniaceae	Arthonia	microsticta	Arthonia microsticta
Fungi	Ascomycota	Arthoniomycetes	Arthoniales	Arthoniaceae	Arthonia	mira	Arthonia mira
Fungi	Ascomycota	Arthoniomycetes	Arthoniales	Arthoniaceae	Arthonia	punctiformis	Arthonia punctiformis
Fungi	Ascomycota	Arthoniomycetes	Arthoniales	Arthoniaceae	Arthonia	radiata	Arthonia radiata
Fungi	Ascomycota	Arthoniomycetes	Arthoniales	Arthoniaceae	Arthonia	trilocularis	Arthonia trilocularis
Fungi	Ascomycota	Arthoniomycetes	Arthoniales	Arthoniaceae	Arthonia	vinosa	Arthonia vinosa
Fungi	Ascomycota	Dothideomycetes	Trypetheliales	Trypetheliaceae	Arthopyrenia	subcerasi	Arthopyrenia subcerasi
Fungi	Ascomycota	Arthoniomycetes	Arthoniales	Arthoniaceae	Arthothelium	evanescens	Arthothelium evanescens
Fungi	Ascomycota	Arthoniomycetes	Arthoniales	Arthoniaceae	Arthothelium	orbilliferum	Arthothelium orbilliferum
Fungi	Ascomycota	Arthoniomycetes	Arthoniales	Arthoniaceae	Arthothelium	spilomatoides	Arthothelium spilomatoides
Fungi	Ascomycota	Arthoniomycetes	Arthoniales	Arthoniaceae	Arthothelium	taediosum	Arthothelium taediosum
Fungi	Ascomycota	Sordariomycetes	Xylariales	Apiosporaceae	Arthrinium	caricicola	Arthrinium caricicola
Fungi	Ascomycota	Sordariomycetes	Xylariales	Apiosporaceae	Arthrinium	cuspidatum	Arthrinium cuspidatum
Fungi	Ascomycota	Sordariomycetes	Xylariales	Apiosporaceae	Arthrinium	kogelbergense	Arthrinium kogelbergense
Fungi	Ascomycota	Sordariomycetes	Xylariales	Apiosporaceae	Arthrinium	spermum	Arthrinium spermum
Fungi	Ascomycota	Orbiliomycetes	Orbiliales	Orbiliaceae	Arthrobotrys	conoides	Arthrobotrys conoides
Fungi	Ascomycota	Orbiliomycetes	Orbiliales	Orbiliaceae	Arthrobotrys	elegans	Arthrobotrys elegans
Fungi	Ascomycota	Orbiliomycetes	Orbiliales	Orbiliaceae	Arthrobotrys	foliicola	Arthrobotrys foliicola
Fungi	Ascomycota	Orbiliomycetes	Orbiliales	Orbiliaceae	Arthrobotrys	musiformis	Arthrobotrys musiformis
Fungi	Ascomycota	Orbiliomycetes	Orbiliales	Orbiliaceae	Arthrobotrys	superbus	Arthrobotrys superbus
Fungi	Ascomycota	Incertae sedis	Incertae sedis	Incertae sedis	Arthrobotryum	stilboideum	Arthrobotryum stilboideum
Fungi	Ascomycota	Eurotiomycetes	Chaetothyriales	Trichomeriaceae	Arthrocladium	caudatum	Arthrocladium caudatum
Fungi	Ascomycota	Eurotiomycetes	Chaetothyriales	Trichomeriaceae	Arthrocladium	fulminans	Arthrocladium fulminans
Fungi	Ascomycota	Eurotiomycetes	Chaetothyriales	Trichomeriaceae	Arthrocladium	tropicale	Arthrocladium tropicale
Fungi	Ascomycota	Eurotiomycetes	Onygenales	Arthrodermataceae	Arthroderma	benhamiae	Arthroderma benhamiae
Fungi	Ascomycota	Eurotiomycetes	Onygenales	Arthrodermataceae	Arthroderma	fulvum	Arthroderma fulvum
Fungi	Ascomycota	Eurotiomycetes	Onygenales	Arthrodermataceae	Arthroderma	vanbreuseghemii	Arthroderma vanbreuseghemii
Fungi	Ascomycota	Dothideomycetes	Incertae sedis	Eremomycetaceae	Arthrographis	kalrae	Arthrographis kalrae
Fungi	Ascomycota	Eurotiomycetes	Onygenales	Incertae sedis	Arthropsis	truncata	Arthropsis truncata
Fungi	Ascomycota	Lecanoromycetes	Umbilicariales	Arthrorhaphidaceae	Arthrorhaphis	alpina	Arthrorhaphis alpina
Fungi	Ascomycota	Lecanoromycetes	Umbilicariales	Arthrorhaphidaceae	Arthrorhaphis	citrinella	Arthrorhaphis citrinella
Fungi	Ascomycota	Leotiomycetes	Helotiales	Helotiaceae	Articulospora	grandis	Articulospora grandis
Fungi	Ascomycota	Leotiomycetes	Helotiales	Helotiaceae	Articulospora	proliferata	Articulospora proliferata
Fungi	Ascomycota	Dothideomycetes	Muyocopronales	Muyocopronaceae	Arxiella	celtidis	Arxiella celtidis
Fungi	Ascomycota	Dothideomycetes	Muyocopronales	Muyocopronaceae	Arxiella	terrestris	Arxiella terrestris
Fungi	Ascomycota	Incertae sedis	Incertae sedis	Muyocopronaceae	Arxiella	celtidis	Arxiella celtidis
Fungi	Ascomycota	Incertae sedis	Incertae sedis	Incertae sedis	Arxiella	dolichandrae	Arxiella dolichandrae
Fungi	Ascomycota	Incertae sedis	Incertae sedis	Muyocopronaceae	Arxiella	terrestris	Arxiella terrestris
Fungi	Ascomycota	Saccharomycetes	Saccharomycetales	Saccharomycetaceae	Arxiozyma	telluris	Arxiozyma telluris
Fungi	Ascomycota	Sordariomycetes	Sordariales	Chaetomiaceae	Arxotrichum	succineum	Arxotrichum succineum
Fungi	Ascomycota	Saccharomycetes	Saccharomycetales	Trichomonascaceae	Arxula	adeninivorans	Arxula adeninivorans
Fungi	Ascomycota	Saccharomycetes	Saccharomycetales	Trichomonascaceae	Arxula	terrestris	Arxula terrestris
Fungi	Ascomycota	Pezizomycetes	Pezizales	Ascobolaceae	Ascobolus	americanus	Ascobolus americanus
Fungi	Ascomycota	Pezizomycetes	Pezizales	Ascobolaceae	Ascobolus	denudatus	Ascobolus denudatus
Fungi	Ascomycota	Pezizomycetes	Pezizales	Ascobolaceae	Ascobolus	immersus	Ascobolus immersus
Fungi	Ascomycota	Dothideomycetes	Pleosporales	Didymellaceae	Ascochyta	abelmoschi	Ascochyta abelmoschi
Fungi	Ascomycota	Dothideomycetes	Pleosporales	Didymellaceae	Ascochyta	achlydis	Ascochyta achlydis
Fungi	Ascomycota	Dothideomycetes	Pleosporales	Didymellaceae	Ascochyta	alkekengi	Ascochyta alkekengi
Fungi	Ascomycota	Dothideomycetes	Pleosporales	Didymellaceae	Ascochyta	aquilegiae	Ascochyta aquilegiae
Fungi	Ascomycota	Dothideomycetes	Pleosporales	Didymellaceae	Ascochyta	asteris	Ascochyta asteris
Fungi	Ascomycota	Dothideomycetes	Pleosporales	Didymellaceae	Ascochyta	brachypodii	Ascochyta brachypodii
Fungi	Ascomycota	Dothideomycetes	Pleosporales	Didymellaceae	Ascochyta	caricae	Ascochyta caricae
Fungi	Ascomycota	Dothideomycetes	Pleosporales	Didymellaceae	Ascochyta	chenopodii	Ascochyta chenopodii
Fungi	Ascomycota	Dothideomycetes	Pleosporales	Didymellaceae	Ascochyta	cyndrae	Ascochyta cyndrae
Fungi	Ascomycota	Dothideomycetes	Pleosporales	Didymellaceae	Ascochyta	gerberae	Ascochyta gerberae
Fungi	Ascomycota	Dothideomycetes	Pleosporales	Didymellaceae	Ascochyta	grewiae	Ascochyta grewiae
Fungi	Ascomycota	Dothideomycetes	Pleosporales	Didymellaceae	Ascochyta	hordei	Ascochyta hordei
Fungi	Ascomycota	Dothideomycetes	Pleosporales	Didymellaceae	Ascochyta	kentiae	Ascochyta kentiae
Fungi	Ascomycota	Dothideomycetes	Pleosporales	Didymellaceae	Ascochyta	medicaginicola	Ascochyta medicaginicola
Fungi	Ascomycota	Dothideomycetes	Pleosporales	Didymellaceae	Ascochyta	physalidicola	Ascochyta physalidicola
Fungi	Ascomycota	Dothideomycetes	Pleosporales	Didymellaceae	Ascochyta	poagena	Ascochyta poagena
Fungi	Ascomycota	Dothideomycetes	Pleosporales	Didymellaceae	Ascochyta	rabiei	Ascochyta rabiei
Fungi	Ascomycota	Dothideomycetes	Pleosporales	Didymellaceae	Ascochyta	sorghi	Ascochyta sorghi
Fungi	Ascomycota	Dothideomycetes	Pleosporales	Didymellaceae	Ascochyta	subalpina	Ascochyta subalpina
Fungi	Ascomycota	Dothideomycetes	Pleosporales	Didymellaceae	Ascochyta	violae	Ascochyta violae
Fungi	Ascomycota	Eurotiomycetes	Eurotiales	Trichocomaceae	Ascospirella	lutea	Ascospirella lutea
Fungi	Ascomycota	Dothideomycetes	Incertae sedis	Incertae sedis	Ascostratum	insigne	Ascostratum insigne
Fungi	Ascomycota	Sordariomycetes	Xylariales	Xylariaceae	Ascotricha	chartarum	Ascotricha chartarum
Fungi	Ascomycota	Sordariomycetes	Xylariales	Xylariaceae	Ascotricha	erinacea	Ascotricha erinacea
Fungi	Ascomycota	Sordariomycetes	Xylariales	Xylariaceae	Ascotricha	guamensis	Ascotricha guamensis
Fungi	Basidiomycota	Agaricomycetes	Phallales	Phallaceae	Aseroe	rubra	Aseroe rubra
Fungi	Basidiomycota	Agaricomycetes	Phallales	Phallaceae	Aseroë	rubra	Aseroë rubra
Fungi	Ascomycota	Eurotiomycetes	Eurotiales	Aspergillaceae	Aspergillus	acidohumus	Aspergillus acidohumus
Fungi	Ascomycota	Eurotiomycetes	Eurotiales	Aspergillaceae	Aspergillus	aculeatinus	Aspergillus aculeatinus
Fungi	Ascomycota	Eurotiomycetes	Eurotiales	Aspergillaceae	Aspergillus	aculeatus	Aspergillus aculeatus
Fungi	Ascomycota	Eurotiomycetes	Eurotiales	Aspergillaceae	Aspergillus	aeneus	Aspergillus aeneus
Fungi	Ascomycota	Eurotiomycetes	Eurotiales	Aspergillaceae	Aspergillus	alabamensis	Aspergillus alabamensis
Fungi	Ascomycota	Eurotiomycetes	Eurotiales	Aspergillaceae	Aspergillus	alboluteus	Aspergillus alboluteus
Fungi	Ascomycota	Eurotiomycetes	Eurotiales	Aspergillaceae	Aspergillus	allahabadii	Aspergillus allahabadii
Fungi	Ascomycota	Eurotiomycetes	Eurotiales	Aspergillaceae	Aspergillus	alliaceus	Aspergillus alliaceus
Fungi	Ascomycota	Eurotiomycetes	Eurotiales	Aspergillaceae	Aspergillus	amoenus	Aspergillus amoenus
Fungi	Ascomycota	Eurotiomycetes	Eurotiales	Aspergillaceae	Aspergillus	amstelodami	Aspergillus amstelodami
Fungi	Ascomycota	Eurotiomycetes	Eurotiales	Aspergillaceae	Aspergillus	amylovorus	Aspergillus amylovorus
Fungi	Ascomycota	Eurotiomycetes	Eurotiales	Aspergillaceae	Aspergillus	arachidicola	Aspergillus arachidicola
Fungi	Ascomycota	Eurotiomycetes	Eurotiales	Aspergillaceae	Aspergillus	arcoverdensis	Aspergillus arcoverdensis
Fungi	Ascomycota	Eurotiomycetes	Eurotiales	Aspergillaceae	Aspergillus	assiutensis	Aspergillus assiutensis
Fungi	Ascomycota	Eurotiomycetes	Eurotiales	Aspergillaceae	Aspergillus	auratus	Aspergillus auratus
Fungi	Ascomycota	Eurotiomycetes	Eurotiales	Aspergillaceae	Aspergillus	aureolatus	Aspergillus aureolatus
Fungi	Ascomycota	Eurotiomycetes	Eurotiales	Aspergillaceae	Aspergillus	aureolus	Aspergillus aureolus
Fungi	Ascomycota	Eurotiomycetes	Eurotiales	Aspergillaceae	Aspergillus	aureoterreus	Aspergillus aureoterreus
Fungi	Ascomycota	Eurotiomycetes	Eurotiales	Aspergillaceae	Aspergillus	austroafricanus	Aspergillus austroafricanus
Fungi	Ascomycota	Eurotiomycetes	Eurotiales	Aspergillaceae	Aspergillus	avenaceus	Aspergillus avenaceus
Fungi	Ascomycota	Eurotiomycetes	Eurotiales	Aspergillaceae	Aspergillus	awamori	Aspergillus awamori
Fungi	Ascomycota	Eurotiomycetes	Eurotiales	Aspergillaceae	Aspergillus	baarnensis	Aspergillus baarnensis
Fungi	Ascomycota	Eurotiomycetes	Eurotiales	Aspergillaceae	Aspergillus	baeticus	Aspergillus baeticus
Fungi	Ascomycota	Eurotiomycetes	Eurotiales	Aspergillaceae	Aspergillus	biplanus	Aspergillus biplanus
Fungi	Ascomycota	Eurotiomycetes	Eurotiales	Aspergillaceae	Aspergillus	bombycis	Aspergillus bombycis
Fungi	Ascomycota	Eurotiomycetes	Eurotiales	Aspergillaceae	Aspergillus	brasiliensis	Aspergillus brasiliensis
Fungi	Ascomycota	Eurotiomycetes	Eurotiales	Aspergillaceae	Aspergillus	bridgeri	Aspergillus bridgeri
Fungi	Ascomycota	Eurotiomycetes	Eurotiales	Aspergillaceae	Aspergillus	brunneoviolaceus	Aspergillus brunneoviolaceus
Fungi	Ascomycota	Eurotiomycetes	Eurotiales	Aspergillaceae	Aspergillus	calidoustus	Aspergillus calidoustus
Fungi	Ascomycota	Eurotiomycetes	Eurotiales	Aspergillaceae	Aspergillus	campestris	Aspergillus campestris
Fungi	Ascomycota	Eurotiomycetes	Eurotiales	Aspergillaceae	Aspergillus	canadensis	Aspergillus canadensis
Fungi	Ascomycota	Eurotiomycetes	Eurotiales	Aspergillaceae	Aspergillus	candidus	Aspergillus candidus
Fungi	Ascomycota	Eurotiomycetes	Eurotiales	Aspergillaceae	Aspergillus	capensis	Aspergillus capensis
Fungi	Ascomycota	Eurotiomycetes	Eurotiales	Aspergillaceae	Aspergillus	caperatus	Aspergillus caperatus
Fungi	Ascomycota	Eurotiomycetes	Eurotiales	Aspergillaceae	Aspergillus	carbonarius	Aspergillus carbonarius
Fungi	Ascomycota	Eurotiomycetes	Eurotiales	Aspergillaceae	Aspergillus	carlsbadensis	Aspergillus carlsbadensis
Fungi	Ascomycota	Eurotiomycetes	Eurotiales	Aspergillaceae	Aspergillus	carneus	Aspergillus carneus
Fungi	Ascomycota	Eurotiomycetes	Eurotiales	Aspergillaceae	Aspergillus	cejpii	Aspergillus cejpii
Fungi	Ascomycota	Eurotiomycetes	Eurotiales	Aspergillaceae	Aspergillus	cerealis	Aspergillus cerealis
Fungi	Ascomycota	Eurotiomycetes	Eurotiales	Aspergillaceae	Aspergillus	chaetosartoryae	Aspergillus chaetosartoryae
Fungi	Ascomycota	Eurotiomycetes	Eurotiales	Aspergillaceae	Aspergillus	chevalieri	Aspergillus chevalieri
Fungi	Ascomycota	Eurotiomycetes	Eurotiales	Aspergillaceae	Aspergillus	chlamydosporus	Aspergillus chlamydosporus
Fungi	Ascomycota	Eurotiomycetes	Eurotiales	Aspergillaceae	Aspergillus	christenseniae	Aspergillus christenseniae
Fungi	Ascomycota	Eurotiomycetes	Eurotiales	Aspergillaceae	Aspergillus	cibarius	Aspergillus cibarius
Fungi	Ascomycota	Eurotiomycetes	Eurotiales	Aspergillaceae	Aspergillus	citrinoterreus	Aspergillus citrinoterreus
Fungi	Ascomycota	Eurotiomycetes	Eurotiales	Aspergillaceae	Aspergillus	clavatus	Aspergillus clavatus
Fungi	Ascomycota	Eurotiomycetes	Eurotiales	Aspergillaceae	Aspergillus	creber	Aspergillus creber
Fungi	Ascomycota	Eurotiomycetes	Eurotiales	Aspergillaceae	Aspergillus	cretensis	Aspergillus cretensis
Fungi	Ascomycota	Eurotiomycetes	Eurotiales	Aspergillaceae	Aspergillus	cristatellus	Aspergillus cristatellus
Fungi	Ascomycota	Eurotiomycetes	Eurotiales	Aspergillaceae	Aspergillus	cristatus	Aspergillus cristatus
Fungi	Ascomycota	Eurotiomycetes	Eurotiales	Aspergillaceae	Aspergillus	crustosus	Aspergillus crustosus
Fungi	Ascomycota	Eurotiomycetes	Eurotiales	Aspergillaceae	Aspergillus	dimorphicus	Aspergillus dimorphicus
Fungi	Ascomycota	Eurotiomycetes	Eurotiales	Aspergillaceae	Aspergillus	discophorus	Aspergillus discophorus
Fungi	Ascomycota	Eurotiomycetes	Eurotiales	Aspergillaceae	Aspergillus	diversus	Aspergillus diversus
Fungi	Ascomycota	Eurotiomycetes	Eurotiales	Aspergillaceae	Aspergillus	elsenburgensis	Aspergillus elsenburgensis
Fungi	Ascomycota	Eurotiomycetes	Eurotiales	Aspergillaceae	Aspergillus	ficuum	Aspergillus ficuum
Fungi	Ascomycota	Eurotiomycetes	Eurotiales	Aspergillaceae	Aspergillus	fischeri	Aspergillus fischeri
Fungi	Ascomycota	Eurotiomycetes	Eurotiales	Aspergillaceae	Aspergillus	fischeri var. spinosus	Aspergillus fischeri var. spinosus
Fungi	Ascomycota	Eurotiomycetes	Eurotiales	Aspergillaceae	Aspergillus	flaschentraegeri	Aspergillus flaschentraegeri
Fungi	Ascomycota	Eurotiomycetes	Eurotiales	Aspergillaceae	Aspergillus	flavipes	Aspergillus flavipes
Fungi	Ascomycota	Eurotiomycetes	Eurotiales	Aspergillaceae	Aspergillus	flavus	Aspergillus flavus
Fungi	Ascomycota	Eurotiomycetes	Eurotiales	Aspergillaceae	Aspergillus	flavus var. columnaris	Aspergillus flavus var. columnaris
Fungi	Ascomycota	Eurotiomycetes	Eurotiales	Aspergillaceae	Aspergillus	foetidus	Aspergillus foetidus
Fungi	Ascomycota	Eurotiomycetes	Eurotiales	Aspergillaceae	Aspergillus	fructus	Aspergillus fructus
Fungi	Ascomycota	Eurotiomycetes	Eurotiales	Aspergillaceae	Aspergillus	fumigatiaffinis	Aspergillus fumigatiaffinis
Fungi	Ascomycota	Eurotiomycetes	Eurotiales	Aspergillaceae	Aspergillus	fumigatus	Aspergillus fumigatus
Fungi	Ascomycota	Eurotiomycetes	Eurotiales	Aspergillaceae	Aspergillus	germanicus	Aspergillus germanicus
Fungi	Ascomycota	Eurotiomycetes	Eurotiales	Aspergillaceae	Aspergillus	giganteus	Aspergillus giganteus
Fungi	Ascomycota	Eurotiomycetes	Eurotiales	Aspergillaceae	Aspergillus	glaucus	Aspergillus glaucus
Fungi	Ascomycota	Eurotiomycetes	Eurotiales	Aspergillaceae	Aspergillus	gorakhpurensis	Aspergillus gorakhpurensis
Fungi	Ascomycota	Eurotiomycetes	Eurotiales	Aspergillaceae	Aspergillus	griseoaurantiacus	Aspergillus griseoaurantiacus
Fungi	Ascomycota	Eurotiomycetes	Eurotiales	Aspergillaceae	Aspergillus	heldtiae	Aspergillus heldtiae
Fungi	Ascomycota	Eurotiomycetes	Eurotiales	Aspergillaceae	Aspergillus	hiratsukae	Aspergillus hiratsukae
Fungi	Ascomycota	Eurotiomycetes	Eurotiales	Aspergillaceae	Aspergillus	hongkongensis	Aspergillus hongkongensis
Fungi	Ascomycota	Eurotiomycetes	Eurotiales	Aspergillaceae	Aspergillus	hortae	Aspergillus hortae
Fungi	Ascomycota	Eurotiomycetes	Eurotiales	Aspergillaceae	Aspergillus	iizukae	Aspergillus iizukae
Fungi	Ascomycota	Eurotiomycetes	Eurotiales	Aspergillaceae	Aspergillus	inflatus	Aspergillus inflatus
Fungi	Ascomycota	Eurotiomycetes	Eurotiales	Aspergillaceae	Aspergillus	insuetus	Aspergillus insuetus
Fungi	Ascomycota	Eurotiomycetes	Eurotiales	Aspergillaceae	Aspergillus	intermedius	Aspergillus intermedius
Fungi	Ascomycota	Eurotiomycetes	Eurotiales	Aspergillaceae	Aspergillus	janus	Aspergillus janus
Fungi	Ascomycota	Eurotiomycetes	Eurotiales	Aspergillaceae	Aspergillus	japonicus	Aspergillus japonicus
Fungi	Ascomycota	Eurotiomycetes	Eurotiales	Aspergillaceae	Aspergillus	jensenii	Aspergillus jensenii
Fungi	Ascomycota	Eurotiomycetes	Eurotiales	Aspergillaceae	Aspergillus	keveii	Aspergillus keveii
Fungi	Ascomycota	Eurotiomycetes	Eurotiales	Aspergillaceae	Aspergillus	krugeri	Aspergillus krugeri
Fungi	Ascomycota	Eurotiomycetes	Eurotiales	Aspergillaceae	Aspergillus	laciniosus	Aspergillus laciniosus
Fungi	Ascomycota	Eurotiomycetes	Eurotiales	Aspergillaceae	Aspergillus	latus	Aspergillus latus
Fungi	Ascomycota	Eurotiomycetes	Eurotiales	Aspergillaceae	Aspergillus	lentulus	Aspergillus lentulus
Fungi	Ascomycota	Eurotiomycetes	Eurotiales	Aspergillaceae	Aspergillus	luchuensis	Aspergillus luchuensis
Fungi	Ascomycota	Eurotiomycetes	Eurotiales	Aspergillaceae	Aspergillus	magaliesburgensis	Aspergillus magaliesburgensis
Fungi	Ascomycota	Eurotiomycetes	Eurotiales	Aspergillaceae	Aspergillus	melleus	Aspergillus melleus
Fungi	Ascomycota	Eurotiomycetes	Eurotiales	Aspergillaceae	Aspergillus	minisclerotigenes	Aspergillus minisclerotigenes
Fungi	Ascomycota	Eurotiomycetes	Eurotiales	Aspergillaceae	Aspergillus	montevidensis	Aspergillus montevidensis
Fungi	Ascomycota	Eurotiomycetes	Eurotiales	Aspergillaceae	Aspergillus	multicolor	Aspergillus multicolor
Fungi	Ascomycota	Eurotiomycetes	Eurotiales	Aspergillaceae	Aspergillus	nanangensis	Aspergillus nanangensis
Fungi	Ascomycota	Eurotiomycetes	Eurotiales	Aspergillaceae	Aspergillus	neobridgeri	Aspergillus neobridgeri
Fungi	Ascomycota	Eurotiomycetes	Eurotiales	Aspergillaceae	Aspergillus	neoglaber	Aspergillus neoglaber
Fungi	Ascomycota	Eurotiomycetes	Eurotiales	Aspergillaceae	Aspergillus	neoniger	Aspergillus neoniger
Fungi	Ascomycota	Eurotiomycetes	Eurotiales	Aspergillaceae	Aspergillus	neoniveus	Aspergillus neoniveus
Fungi	Ascomycota	Eurotiomycetes	Eurotiales	Aspergillaceae	Aspergillus	neotritici	Aspergillus neotritici
Fungi	Ascomycota	Eurotiomycetes	Eurotiales	Aspergillaceae	Aspergillus	nidulans	Aspergillus nidulans
Fungi	Ascomycota	Eurotiomycetes	Eurotiales	Aspergillaceae	Aspergillus	niger	Aspergillus niger
Fungi	Ascomycota	Eurotiomycetes	Eurotiales	Aspergillaceae	Aspergillus	nomiae	Aspergillus nomiae
Fungi	Ascomycota	Eurotiomycetes	Eurotiales	Aspergillaceae	Aspergillus	nomius	Aspergillus nomius
Fungi	Ascomycota	Eurotiomycetes	Eurotiales	Aspergillaceae	Aspergillus	nutans	Aspergillus nutans
Fungi	Ascomycota	Eurotiomycetes	Eurotiales	Aspergillaceae	Aspergillus	ochraceus	Aspergillus ochraceus
Fungi	Ascomycota	Eurotiomycetes	Eurotiales	Aspergillaceae	Aspergillus	okavangoensis	Aspergillus okavangoensis
Fungi	Ascomycota	Eurotiomycetes	Eurotiales	Aspergillaceae	Aspergillus	oryzae	Aspergillus oryzae
Fungi	Ascomycota	Eurotiomycetes	Eurotiales	Aspergillaceae	Aspergillus	ostianus	Aspergillus ostianus
Fungi	Ascomycota	Eurotiomycetes	Eurotiales	Aspergillaceae	Aspergillus	pallidofulvus	Aspergillus pallidofulvus
Fungi	Ascomycota	Eurotiomycetes	Eurotiales	Aspergillaceae	Aspergillus	papuensis	Aspergillus papuensis
Fungi	Ascomycota	Eurotiomycetes	Eurotiales	Aspergillaceae	Aspergillus	parasiticus	Aspergillus parasiticus
Fungi	Ascomycota	Eurotiomycetes	Eurotiales	Aspergillaceae	Aspergillus	penicillioides	Aspergillus penicillioides
Fungi	Ascomycota	Eurotiomycetes	Eurotiales	Aspergillaceae	Aspergillus	persii	Aspergillus persii
Fungi	Ascomycota	Eurotiomycetes	Eurotiales	Aspergillaceae	Aspergillus	phoenicis	Aspergillus phoenicis
Fungi	Ascomycota	Eurotiomycetes	Eurotiales	Aspergillaceae	Aspergillus	piperis	Aspergillus piperis
Fungi	Ascomycota	Eurotiomycetes	Eurotiales	Aspergillaceae	Aspergillus	porosus	Aspergillus porosus
Fungi	Ascomycota	Eurotiomycetes	Eurotiales	Aspergillaceae	Aspergillus	porphyreostipitatus	Aspergillus porphyreostipitatus
Fungi	Ascomycota	Eurotiomycetes	Eurotiales	Aspergillaceae	Aspergillus	proliferans	Aspergillus proliferans
Fungi	Ascomycota	Eurotiomycetes	Eurotiales	Aspergillaceae	Aspergillus	protuberus	Aspergillus protuberus
Fungi	Ascomycota	Eurotiomycetes	Eurotiales	Aspergillaceae	Aspergillus	pseudodeflectus	Aspergillus pseudodeflectus
Fungi	Ascomycota	Eurotiomycetes	Eurotiales	Aspergillaceae	Aspergillus	pseudoglaucus	Aspergillus pseudoglaucus
Fungi	Ascomycota	Eurotiomycetes	Eurotiales	Aspergillaceae	Aspergillus	pseudonomiae	Aspergillus pseudonomiae
Fungi	Ascomycota	Eurotiomycetes	Eurotiales	Aspergillaceae	Aspergillus	pseudoustus	Aspergillus pseudoustus
Fungi	Ascomycota	Eurotiomycetes	Eurotiales	Aspergillaceae	Aspergillus	puniceus	Aspergillus puniceus
Fungi	Ascomycota	Eurotiomycetes	Eurotiales	Aspergillaceae	Aspergillus	purpureocrustaceus	Aspergillus purpureocrustaceus
Fungi	Ascomycota	Eurotiomycetes	Eurotiales	Aspergillaceae	Aspergillus	quadrilineatus	Aspergillus quadrilineatus
Fungi	Ascomycota	Eurotiomycetes	Eurotiales	Aspergillaceae	Aspergillus	recurvatus	Aspergillus recurvatus
Fungi	Ascomycota	Eurotiomycetes	Eurotiales	Aspergillaceae	Aspergillus	repens	Aspergillus repens
Fungi	Ascomycota	Eurotiomycetes	Eurotiales	Aspergillaceae	Aspergillus	ruber	Aspergillus ruber
Fungi	Ascomycota	Eurotiomycetes	Eurotiales	Aspergillaceae	Aspergillus	rugulosus	Aspergillus rugulosus
Fungi	Ascomycota	Eurotiomycetes	Eurotiales	Aspergillaceae	Aspergillus	salwaensis	Aspergillus salwaensis
Fungi	Ascomycota	Eurotiomycetes	Eurotiales	Aspergillaceae	Aspergillus	sclerotiorum	Aspergillus sclerotiorum
Fungi	Ascomycota	Eurotiomycetes	Eurotiales	Aspergillaceae	Aspergillus	seifertii	Aspergillus seifertii
Fungi	Ascomycota	Eurotiomycetes	Eurotiales	Aspergillaceae	Aspergillus	sepultus	Aspergillus sepultus
Fungi	Ascomycota	Eurotiomycetes	Eurotiales	Aspergillaceae	Aspergillus	sigurros	Aspergillus sigurros
Fungi	Ascomycota	Eurotiomycetes	Eurotiales	Aspergillaceae	Aspergillus	sojae	Aspergillus sojae
Fungi	Ascomycota	Eurotiomycetes	Eurotiales	Aspergillaceae	Aspergillus	sparsus	Aspergillus sparsus
Fungi	Ascomycota	Eurotiomycetes	Eurotiales	Aspergillaceae	Aspergillus	stellatus	Aspergillus stellatus
Fungi	Ascomycota	Eurotiomycetes	Eurotiales	Aspergillaceae	Aspergillus	stromatoides	Aspergillus stromatoides
Fungi	Ascomycota	Eurotiomycetes	Eurotiales	Aspergillaceae	Aspergillus	subalbidus	Aspergillus subalbidus
Fungi	Ascomycota	Eurotiomycetes	Eurotiales	Aspergillaceae	Aspergillus	sublatus	Aspergillus sublatus
Fungi	Ascomycota	Eurotiomycetes	Eurotiales	Aspergillaceae	Aspergillus	subnutans	Aspergillus subnutans
Fungi	Ascomycota	Eurotiomycetes	Eurotiales	Aspergillaceae	Aspergillus	subramanianii	Aspergillus subramanianii
Fungi	Ascomycota	Eurotiomycetes	Eurotiales	Aspergillaceae	Aspergillus	subsessilis	Aspergillus subsessilis
Fungi	Ascomycota	Eurotiomycetes	Eurotiales	Aspergillaceae	Aspergillus	subversicolor	Aspergillus subversicolor
Fungi	Ascomycota	Eurotiomycetes	Eurotiales	Aspergillaceae	Aspergillus	sydowii	Aspergillus sydowii
Fungi	Ascomycota	Eurotiomycetes	Eurotiales	Aspergillaceae	Aspergillus	taichungensis	Aspergillus taichungensis
Fungi	Ascomycota	Eurotiomycetes	Eurotiales	Aspergillaceae	Aspergillus	tamarii	Aspergillus tamarii
Fungi	Ascomycota	Eurotiomycetes	Eurotiales	Aspergillaceae	Aspergillus	tardus	Aspergillus tardus
Fungi	Ascomycota	Eurotiomycetes	Eurotiales	Aspergillaceae	Aspergillus	tenebricus	Aspergillus tenebricus
Fungi	Ascomycota	Eurotiomycetes	Eurotiales	Aspergillaceae	Aspergillus	tennesseensis	Aspergillus tennesseensis
Fungi	Ascomycota	Eurotiomycetes	Eurotiales	Aspergillaceae	Aspergillus	terreus	Aspergillus terreus
Fungi	Ascomycota	Eurotiomycetes	Eurotiales	Aspergillaceae	Aspergillus	terricola	Aspergillus terricola
Fungi	Ascomycota	Eurotiomycetes	Eurotiales	Aspergillaceae	Aspergillus	transmontanensis	Aspergillus transmontanensis
Fungi	Ascomycota	Eurotiomycetes	Eurotiales	Aspergillaceae	Aspergillus	tritici	Aspergillus tritici
Fungi	Ascomycota	Eurotiomycetes	Eurotiales	Aspergillaceae	Aspergillus	tubingensis	Aspergillus tubingensis
Fungi	Ascomycota	Eurotiomycetes	Eurotiales	Aspergillaceae	Aspergillus	udagawae	Aspergillus udagawae
Fungi	Ascomycota	Eurotiomycetes	Eurotiales	Aspergillaceae	Aspergillus	umbrosus	Aspergillus umbrosus
Fungi	Ascomycota	Eurotiomycetes	Eurotiales	Aspergillaceae	Aspergillus	unguis	Aspergillus unguis
Fungi	Ascomycota	Eurotiomycetes	Eurotiales	Aspergillaceae	Aspergillus	ustus	Aspergillus ustus
Fungi	Ascomycota	Eurotiomycetes	Eurotiales	Aspergillaceae	Aspergillus	uvarum	Aspergillus uvarum
Fungi	Ascomycota	Eurotiomycetes	Eurotiales	Aspergillaceae	Aspergillus	versicolor	Aspergillus versicolor
Fungi	Ascomycota	Eurotiomycetes	Eurotiales	Aspergillaceae	Aspergillus	viridinutans	Aspergillus viridinutans
Fungi	Ascomycota	Eurotiomycetes	Eurotiales	Aspergillaceae	Aspergillus	welwitschiae	Aspergillus welwitschiae
Fungi	Ascomycota	Eurotiomycetes	Eurotiales	Aspergillaceae	Aspergillus	wentii	Aspergillus wentii
Fungi	Ascomycota	Eurotiomycetes	Eurotiales	Aspergillaceae	Aspergillus	westerdijkiae	Aspergillus westerdijkiae
Fungi	Ascomycota	Eurotiomycetes	Eurotiales	Aspergillaceae	Aspergillus	wyomingensis	Aspergillus wyomingensis
Fungi	Ascomycota	Eurotiomycetes	Eurotiales	Aspergillaceae	Aspergillus	zutongqii	Aspergillus zutongqii
Fungi	Ascomycota	Dothideomycetes	Mycosphaerellales	Mycosphaerellaceae	Asperisporium	asclepiadis	Asperisporium asclepiadis
Fungi	Ascomycota	Dothideomycetes	Mycosphaerellales	Mycosphaerellaceae	Asperisporium	caricae	Asperisporium caricae
Fungi	Ascomycota	Dothideomycetes	Mycosphaerellales	Mycosphaerellaceae	Asperisporium	gnaphaliatum	Asperisporium gnaphaliatum
Fungi	Ascomycota	Lecanoromycetes	Pertusariales	Hymeneliaceae	Aspicilia	aspera	Aspicilia aspera
Fungi	Ascomycota	Lecanoromycetes	Hymeneliales	Hymeneliaceae	Aspicilia	aspera	Aspicilia aspera
Fungi	Ascomycota	Lecanoromycetes	Pertusariales	Megasporaceae	Aspicilia	candida	Aspicilia candida
Fungi	Ascomycota	Lecanoromycetes	Pertusariales	Megasporaceae	Aspicilia	cinerea	Aspicilia cinerea
Fungi	Ascomycota	Lecanoromycetes	Baeomycetales	Trapeliaceae	Aspiciliopsis	macrophthalma	Aspiciliopsis macrophthalma
Fungi	Basidiomycota	Agaricomycetes	Agaricales	Amanitaceae	Aspidella	aureofloccosa	Aspidella aureofloccosa
Fungi	Basidiomycota	Agaricomycetes	Agaricales	Tricholomataceae	Aspropaxillus	giganteus	Aspropaxillus giganteus
Fungi	Ascomycota	Sordariomycetes	Meliolales	Meliolaceae	Asteridiella	atra	Asteridiella atra
Fungi	Ascomycota	Sordariomycetes	Meliolales	Meliolaceae	Asteridiella	callista	Asteridiella callista
Fungi	Ascomycota	Sordariomycetes	Meliolales	Meliolaceae	Asteridiella	caseariae	Asteridiella caseariae
Fungi	Ascomycota	Sordariomycetes	Meliolales	Meliolaceae	Asteridiella	cuspidata	Asteridiella cuspidata
Fungi	Ascomycota	Sordariomycetes	Meliolales	Meliolaceae	Asteridiella	entebbeensis	Asteridiella entebbeensis
Fungi	Ascomycota	Sordariomycetes	Meliolales	Meliolaceae	Asteridiella	glabra	Asteridiella glabra
Fungi	Ascomycota	Sordariomycetes	Meliolales	Meliolaceae	Asteridiella	glabra var. major	Asteridiella glabra var. major
Fungi	Ascomycota	Sordariomycetes	Meliolales	Meliolaceae	Asteridiella	henningsii	Asteridiella henningsii
Fungi	Ascomycota	Sordariomycetes	Meliolales	Meliolaceae	Asteridiella	implicata	Asteridiella implicata
Fungi	Ascomycota	Sordariomycetes	Meliolales	Meliolaceae	Asteridiella	inermis	Asteridiella inermis
Fungi	Ascomycota	Sordariomycetes	Meliolales	Meliolaceae	Asteridiella	iquitosensis	Asteridiella iquitosensis
Fungi	Ascomycota	Sordariomycetes	Meliolales	Meliolaceae	Asteridiella	manca	Asteridiella manca
Fungi	Ascomycota	Sordariomycetes	Meliolales	Meliolaceae	Asteridiella	melastomatacearum	Asteridiella melastomatacearum
Fungi	Ascomycota	Sordariomycetes	Meliolales	Meliolaceae	Asteridiella	naucleae	Asteridiella naucleae
Fungi	Ascomycota	Sordariomycetes	Meliolales	Meliolaceae	Asteridiella	nuxiae	Asteridiella nuxiae
Fungi	Ascomycota	Sordariomycetes	Meliolales	Meliolaceae	Asteridiella	peddieae	Asteridiella peddieae
Fungi	Ascomycota	Sordariomycetes	Meliolales	Meliolaceae	Asteridiella	peglerae	Asteridiella peglerae
Fungi	Ascomycota	Sordariomycetes	Meliolales	Meliolaceae	Asteridiella	podocarpi	Asteridiella podocarpi
Fungi	Ascomycota	Sordariomycetes	Meliolales	Meliolaceae	Asteridiella	pygei	Asteridiella pygei
Fungi	Ascomycota	Sordariomycetes	Meliolales	Meliolaceae	Asteridiella	reticulata	Asteridiella reticulata
Fungi	Ascomycota	Sordariomycetes	Meliolales	Meliolaceae	Asteridiella	rinoreae	Asteridiella rinoreae
Fungi	Ascomycota	Sordariomycetes	Meliolales	Meliolaceae	Asteridiella	sandorici	Asteridiella sandorici
Fungi	Ascomycota	Sordariomycetes	Meliolales	Meliolaceae	Asteridiella	seminata	Asteridiella seminata
Fungi	Ascomycota	Sordariomycetes	Meliolales	Meliolaceae	Asteridiella	strophanthi	Asteridiella strophanthi
Fungi	Ascomycota	Sordariomycetes	Meliolales	Meliolaceae	Asteridiella	usteriana	Asteridiella usteriana
Fungi	Ascomycota	Sordariomycetes	Meliolales	Meliolaceae	Asteridiella	zeyheri	Asteridiella zeyheri
Fungi	Ascomycota	Dothideomycetes	Asterinales	Asterinaceae	Asterina	africana	Asterina africana
Fungi	Ascomycota	Dothideomycetes	Asterinales	Asterinaceae	Asterina	balansae	Asterina balansae
Fungi	Ascomycota	Dothideomycetes	Asterinales	Asterinaceae	Asterina	bosmanae	Asterina bosmanae
Fungi	Ascomycota	Dothideomycetes	Asterinales	Asterinaceae	Asterina	bottomleyae	Asterina bottomleyae
Fungi	Ascomycota	Dothideomycetes	Asterinales	Asterinaceae	Asterina	capparicola	Asterina capparicola
Fungi	Ascomycota	Dothideomycetes	Asterinales	Asterinaceae	Asterina	celtidicola	Asterina celtidicola
Fungi	Ascomycota	Dothideomycetes	Asterinales	Asterinaceae	Asterina	celtidicola var.microspora	Asterina celtidicola var.microspora
Fungi	Ascomycota	Dothideomycetes	Asterinales	Asterinaceae	Asterina	clausenicola	Asterina clausenicola
Fungi	Ascomycota	Dothideomycetes	Asterinales	Asterinaceae	Asterina	combreti	Asterina combreti
Fungi	Ascomycota	Dothideomycetes	Asterinales	Asterinaceae	Asterina	crotoniensis	Asterina crotoniensis
Fungi	Ascomycota	Dothideomycetes	Asterinales	Asterinaceae	Asterina	delicata	Asterina delicata
Fungi	Ascomycota	Dothideomycetes	Asterinales	Asterinaceae	Asterina	deviata	Asterina deviata
Fungi	Ascomycota	Dothideomycetes	Asterinales	Asterinaceae	Asterina	diplocarpa	Asterina diplocarpa
Fungi	Ascomycota	Dothideomycetes	Asterinales	Asterinaceae	Asterina	diplocarpa var. hibisci	Asterina diplocarpa var. hibisci
Fungi	Ascomycota	Dothideomycetes	Asterinales	Asterinaceae	Asterina	dissiliens var. senegalensis	Asterina dissiliens var. senegalensis
Fungi	Ascomycota	Dothideomycetes	Asterinales	Asterinaceae	Asterina	elegans	Asterina elegans
Fungi	Ascomycota	Dothideomycetes	Asterinales	Asterinaceae	Asterina	eugeniae	Asterina eugeniae
Fungi	Ascomycota	Dothideomycetes	Asterinales	Asterinaceae	Asterina	excoecariae	Asterina excoecariae
Fungi	Ascomycota	Dothideomycetes	Asterinales	Asterinaceae	Asterina	ferruginosa	Asterina ferruginosa
Fungi	Ascomycota	Dothideomycetes	Asterinales	Asterinaceae	Asterina	fimbriata	Asterina fimbriata
Fungi	Ascomycota	Dothideomycetes	Asterinales	Asterinaceae	Asterina	fleuryae	Asterina fleuryae
Fungi	Ascomycota	Dothideomycetes	Asterinales	Asterinaceae	Asterina	funtumiae	Asterina funtumiae
Fungi	Ascomycota	Dothideomycetes	Asterinales	Asterinaceae	Asterina	grewiae	Asterina grewiae
Fungi	Ascomycota	Dothideomycetes	Asterinales	Asterinaceae	Asterina	grewiae var. zonata	Asterina grewiae var. zonata
Fungi	Ascomycota	Dothideomycetes	Asterinales	Asterinaceae	Asterina	hendersonii	Asterina hendersonii
Fungi	Ascomycota	Dothideomycetes	Asterinales	Asterinaceae	Asterina	hibisci	Asterina hibisci
Fungi	Ascomycota	Dothideomycetes	Asterinales	Asterinaceae	Asterina	hypophylla	Asterina hypophylla
Fungi	Ascomycota	Dothideomycetes	Asterinales	Asterinaceae	Asterina	knysnae	Asterina knysnae
Fungi	Ascomycota	Dothideomycetes	Asterinales	Asterinaceae	Asterina	lawsoniae	Asterina lawsoniae
Fungi	Ascomycota	Dothideomycetes	Asterinales	Asterinaceae	Asterina	loranthicola	Asterina loranthicola
Fungi	Ascomycota	Dothideomycetes	Asterinales	Asterinaceae	Asterina	natalensis	Asterina natalensis
Fungi	Ascomycota	Dothideomycetes	Asterinales	Asterinaceae	Asterina	natalitia	Asterina natalitia
Fungi	Ascomycota	Dothideomycetes	Asterinales	Asterinaceae	Asterina	nodosa	Asterina nodosa
Fungi	Ascomycota	Dothideomycetes	Asterinales	Asterinaceae	Asterina	opaca	Asterina opaca
Fungi	Ascomycota	Dothideomycetes	Asterinales	Asterinaceae	Asterina	oxyanthi	Asterina oxyanthi
Fungi	Ascomycota	Dothideomycetes	Asterinales	Asterinaceae	Asterina	pavoniae	Asterina pavoniae
Fungi	Ascomycota	Dothideomycetes	Asterinales	Asterinaceae	Asterina	peglerae	Asterina peglerae
Fungi	Ascomycota	Dothideomycetes	Asterinales	Asterinaceae	Asterina	pemphidioides	Asterina pemphidioides
Fungi	Ascomycota	Dothideomycetes	Asterinales	Asterinaceae	Asterina	polythyria	Asterina polythyria
Fungi	Ascomycota	Dothideomycetes	Asterinales	Asterinaceae	Asterina	radiofissilis	Asterina radiofissilis
Fungi	Ascomycota	Dothideomycetes	Asterinales	Asterinaceae	Asterina	rhamnicola	Asterina rhamnicola
Fungi	Ascomycota	Dothideomycetes	Asterinales	Asterinaceae	Asterina	rinoreae	Asterina rinoreae
Fungi	Ascomycota	Dothideomycetes	Asterinales	Asterinaceae	Asterina	robusta	Asterina robusta
Fungi	Ascomycota	Dothideomycetes	Asterinales	Asterinaceae	Asterina	saniculae	Asterina saniculae
Fungi	Ascomycota	Dothideomycetes	Asterinales	Asterinaceae	Asterina	scolopiae	Asterina scolopiae
Fungi	Ascomycota	Dothideomycetes	Asterinales	Asterinaceae	Asterina	secamonicola	Asterina secamonicola
Fungi	Ascomycota	Dothideomycetes	Asterinales	Asterinaceae	Asterina	simillima	Asterina simillima
Fungi	Ascomycota	Dothideomycetes	Asterinales	Asterinaceae	Asterina	solaris	Asterina solaris
Fungi	Ascomycota	Dothideomycetes	Asterinales	Asterinaceae	Asterina	strophanthi	Asterina strophanthi
Fungi	Ascomycota	Dothideomycetes	Asterinales	Asterinaceae	Asterina	syzygii	Asterina syzygii
Fungi	Ascomycota	Dothideomycetes	Asterinales	Asterinaceae	Asterina	tabernaemontanae	Asterina tabernaemontanae
Fungi	Ascomycota	Dothideomycetes	Asterinales	Asterinaceae	Asterina	trichiliae	Asterina trichiliae
Fungi	Ascomycota	Dothideomycetes	Asterinales	Asterinaceae	Asterina	trichocladi	Asterina trichocladi
Fungi	Ascomycota	Dothideomycetes	Asterinales	Asterinaceae	Asterina	uncinata	Asterina uncinata
Fungi	Ascomycota	Dothideomycetes	Asterinales	Asterinaceae	Asterina	undulata	Asterina undulata
Fungi	Ascomycota	Dothideomycetes	Asterinales	Asterinaceae	Asterina	vanderbijlii	Asterina vanderbijlii
Fungi	Ascomycota	Dothideomycetes	Asterinales	Asterinaceae	Asterina	vepridis	Asterina vepridis
Fungi	Ascomycota	Dothideomycetes	Asterinales	Asterinaceae	Asterina	woodii	Asterina woodii
Fungi	Ascomycota	Dothideomycetes	Asterinales	Asterinaceae	Asterina	xumenensis	Asterina xumenensis
Fungi	Ascomycota	Dothideomycetes	Asterinales	Asterinaceae	Asterina	zeyheri	Asterina zeyheri
Fungi	Ascomycota	Dothideomycetes	Microthyriales	Microthyriaceae	Asterinella	acokantherae	Asterinella acokantherae
Fungi	Ascomycota	Dothideomycetes	Microthyriales	Microthyriaceae	Asterinella	burchelliae	Asterinella burchelliae
Fungi	Ascomycota	Dothideomycetes	Microthyriales	Microthyriaceae	Asterinella	contorta	Asterinella contorta
Fungi	Ascomycota	Dothideomycetes	Microthyriales	Microthyriaceae	Asterinella	dissiliens	Asterinella dissiliens
Fungi	Ascomycota	Dothideomycetes	Microthyriales	Microthyriaceae	Asterinella	lembosioides	Asterinella lembosioides
Fungi	Ascomycota	Dothideomycetes	Microthyriales	Microthyriaceae	Asterinella	tecleae	Asterinella tecleae
Fungi	Ascomycota	Dothideomycetes	Microthyriales	Microthyriaceae	Asterinella	woodiana	Asterinella woodiana
Fungi	Ascomycota	Dothideomycetes	Microthyriales	Microthyriaceae	Asterinothyrium	singulatum	Asterinothyrium singulatum
Fungi	Basidiomycota	Agaricomycetes	Agaricales	Cyphellaceae	Asterocyphella	friesii	Asterocyphella friesii
Fungi	Ascomycota	Dothideomycetes	Asterinales	Asterinaceae	Asterodothis	solaris	Asterodothis solaris
Fungi	Ascomycota	Dothideomycetes	Asterinales	Asterinaceae	Asterolibertia	burchelliae	Asterolibertia burchelliae
Fungi	Ascomycota	Dothideomycetes	Asterinales	Asterinaceae	Asterolibertia	gibbosa	Asterolibertia gibbosa
Fungi	Ascomycota	Dothideomycetes	Asterinales	Asterinaceae	Asterolibertia	megathyria	Asterolibertia megathyria
Fungi	Ascomycota	Dothideomycetes	Asterinales	Asterinaceae	Asterolibertia	randiae	Asterolibertia randiae
Fungi	Ascomycota	Sordariomycetes	Diaporthales	Gnomoniaceae	Asteroma	microspermum	Asteroma microspermum
Fungi	Ascomycota	Dothideomycetes	Incertae sedis	Incertae sedis	Asteromella	carissae	Asteromella carissae
Fungi	Ascomycota	Dothideomycetes	Incertae sedis	Incertae sedis	Asteromella	cephalariae	Asteromella cephalariae
Fungi	Ascomycota	Dothideomycetes	Incertae sedis	Incertae sedis	Asteromella	innumera	Asteromella innumera
Fungi	Ascomycota	Dothideomycetes	Incertae sedis	Incertae sedis	Asteromella	pruni-mahaleb	Asteromella pruni-mahaleb
Fungi	Ascomycota	Dothideomycetes	Incertae sedis	Incertae sedis	Asteromella	rhoina	Asteromella rhoina
Fungi	Ascomycota	Dothideomycetes	Incertae sedis	Incertae sedis	Asteromella	rumicis	Asteromella rumicis
Fungi	Ascomycota	Dothideomycetes	Asterinales	Asterinaceae	Asterostomella	erysiphoides	Asterostomella erysiphoides
Fungi	Ascomycota	Dothideomycetes	Asterinales	Asterinaceae	Asterostomella	eugeniicola	Asterostomella eugeniicola
Fungi	Ascomycota	Dothideomycetes	Asterinales	Asterinaceae	Asterostomella	visci	Asterostomella visci
Fungi	Ascomycota	Dothideomycetes	Asterinales	Asterinaceae	Asterostomella	walleniae	Asterostomella walleniae
Fungi	Basidiomycota	Agaricomycetes	Russulales	Peniophoraceae	Asterostroma	cervicolor	Asterostroma cervicolor
Fungi	Basidiomycota	Agaricomycetes	Russulales	Peniophoraceae	Asterostromella	rumpiana	Asterostromella rumpiana
Fungi	Ascomycota	Dothideomycetes	Asterinales	Asterinaceae	Asterostromina	solaris	Asterostromina solaris
Fungi	Ascomycota	Lecanoromycetes	Ostropales	Gomphillaceae	Asterothyrium	microsporum	Asterothyrium microsporum
Fungi	Ascomycota	Lecanoromycetes	Ostropales	Gomphillaceae	Asterothyrium	rotuliforme	Asterothyrium rotuliforme
Fungi	Basidiomycota	Agaricomycetes	Boletales	Diplocystidiaceae	Astraeus	hygrometricus	Astraeus hygrometricus
Fungi	Basidiomycota	Agaricomycetes	Agaricales	Inocybaceae	Astrosporina	maritima	Astrosporina maritima
Fungi	Ascomycota	Dothideomycetes	Trypetheliales	Trypetheliaceae	Astrothelium	bicolor	Astrothelium bicolor
Fungi	Basidiomycota	Pucciniomycetes	Pucciniales	Pileolariaceae	Atelocauda	digitata	Atelocauda digitata
Fungi	Ascomycota	Lecanoromycetes	Teloschistales	Teloschistaceae	Athallia	holocarpa	Athallia holocarpa
Fungi	Basidiomycota	Agaricomycetes	Atheliales	Atheliaceae	Athelia	rolfsii	Athelia rolfsii
Fungi	Basidiomycota	Agaricomycetes	Atheliales	Atheliaceae	Athelia	scutellaris	Athelia scutellaris
Fungi	Basidiomycota	Agaricomycetes	Polyporales	Phanerochaetaceae	Atheliachaete	galactites	Atheliachaete galactites
Fungi	Basidiomycota	Agaricomycetes	Atheliales	Atheliaceae	Athelopsis	crystallifera	Athelopsis crystallifera
Fungi	Basidiomycota	Agaricomycetes	Atheliales	Atheliaceae	Athelopsis	glaucina	Athelopsis glaucina
Fungi	Basidiomycota	Agaricomycetes	Atheliales	Atheliaceae	Athelopsis	lembospora	Athelopsis lembospora
Fungi	Basidiomycota	Atractiellomycetes	Atractiellales	Phleogenaceae	Atractiella	rhizophila	Atractiella rhizophila
Fungi	Basidiomycota	Atractiellomycetes	Atractiellales	Phleogenaceae	Atractiella	solani	Atractiella solani
Fungi	Ascomycota	Incertae sedis	Incertae sedis	Incertae sedis	Atractilina	Atractilina e	Atractilina Atractilina e
Fungi	Ascomycota	Incertae sedis	Incertae sedis	Incertae sedis	Atractilina	parasitica	Atractilina parasitica
Fungi	Ascomycota	Sordariomycetes	Hypocreales	Nectriaceae	Atractium	crassum	Atractium crassum
Fungi	Ascomycota	Sordariomycetes	Atractosporales	Atractosporaceae	Atractospora	decumbens	Atractospora decumbens
Fungi	Ascomycota	Sordariomycetes	Atractosporales	Atractosporaceae	Atractospora	reticulata	Atractospora reticulata
Fungi	Ascomycota	Dothideomycetes	Botryosphaeriales	Botryosphaeriaceae	Auerswaldiella	puccinioides	Auerswaldiella puccinioides
Fungi	Ascomycota	Lecanoromycetes	Ostropales	Gomphillaceae	Aulaxina	dictyospora	Aulaxina dictyospora
Fungi	Ascomycota	Lecanoromycetes	Ostropales	Gomphillaceae	Aulaxina	quadrangula	Aulaxina quadrangula
Fungi	Ascomycota	Dothideomycetes	Asterinales	Asterinaceae	Aulographina	eucalypti	Aulographina eucalypti
Fungi	Basidiomycota	Microbotryomycetes	Microbotryales	Ustilentylomataceae	Aurantiosporium	marisci	Aurantiosporium marisci
Fungi	Ascomycota	Sordariomycetes	Diaporthales	Cryphonectriaceae	Aurapex	penicillata	Aurapex penicillata
Fungi	Ascomycota	Dothideomycetes	Dothideales	Saccotheciaceae	Aureobasidium	leucospermi	Aureobasidium leucospermi
Fungi	Ascomycota	Dothideomycetes	Dothideales	Saccotheciaceae	Aureobasidium	melanogenum	Aureobasidium melanogenum
Fungi	Ascomycota	Dothideomycetes	Dothideales	Saccotheciaceae	Aureobasidium	microstictum	Aureobasidium microstictum
Fungi	Ascomycota	Dothideomycetes	Dothideales	Saccotheciaceae	Aureobasidium	namibiae	Aureobasidium namibiae
Fungi	Ascomycota	Dothideomycetes	Dothideales	Saccotheciaceae	Aureobasidium	proteae	Aureobasidium proteae
Fungi	Ascomycota	Dothideomycetes	Dothideales	Saccotheciaceae	Aureobasidium	pullulans	Aureobasidium pullulans
Fungi	Ascomycota	Dothideomycetes	Dothideales	Saccotheciaceae	Aureobasidium	subglaciale	Aureobasidium subglaciale
Fungi	Ascomycota	Dothideomycetes	Dothideales	Saccotheciaceae	Aureobasidium	thailandense	Aureobasidium thailandense
Fungi	Basidiomycota	Agaricomycetes	Boletales	Boletaceae	Aureoboletus	gentilis	Aureoboletus gentilis
Fungi	Ascomycota	Dothideomycetes	Aureoconidiellales	Aureoconidiellaceae	Aureoconidiella	foliicola	Aureoconidiella foliicola
Fungi	Ascomycota	Sordariomycetes	Ophiostomatales	Ophiostomataceae	Aureovirgo	volantis	Aureovirgo volantis
Fungi	Basidiomycota	Agaricomycetes	Auriculariales	Auriculariaceae	Auricularia	auricula-judae	Auricularia auricula-judae
Fungi	Basidiomycota	Agaricomycetes	Auriculariales	Auriculariaceae	Auricularia	cornea	Auricularia cornea
Fungi	Basidiomycota	Agaricomycetes	Auriculariales	Auriculariaceae	Auricularia	delicata	Auricularia delicata
Fungi	Basidiomycota	Agaricomycetes	Auriculariales	Auriculariaceae	Auricularia	emini	Auricularia emini
Fungi	Basidiomycota	Agaricomycetes	Auriculariales	Auriculariaceae	Auricularia	eminii	Auricularia eminii
Fungi	Basidiomycota	Agaricomycetes	Auriculariales	Auriculariaceae	Auricularia	fuscosuccinea	Auricularia fuscosuccinea
Fungi	Basidiomycota	Agaricomycetes	Auriculariales	Auriculariaceae	Auricularia	mesenterica	Auricularia mesenterica
Fungi	Basidiomycota	Agaricomycetes	Auriculariales	Auriculariaceae	Auricularia	nigricans	Auricularia nigricans
Fungi	Basidiomycota	Agaricomycetes	Auriculariales	Auriculariaceae	Auricularia	ornata	Auricularia ornata
Fungi	Basidiomycota	Agaricomycetes	Auriculariales	Auriculariaceae	Auricularia	polytricha	Auricularia polytricha
Fungi	Basidiomycota	Agaricomycetes	Auriculariales	Auriculariaceae	Auricularia	sambucina	Auricularia sambucina
Fungi	Ascomycota	Sordariomycetes	Diaporthales	Cryphonectriaceae	Aurifilum	marmelostoma	Aurifilum marmelostoma
Fungi	Ascomycota	Dothideomycetes	Mycosphaerellales	Teratosphaeriaceae	Austroafricana	parva	Austroafricana parva
Fungi	Ascomycota	Lecanoromycetes	Peltigerales	Pannariaceae	Austroparmeliella	lacerata	Austroparmeliella lacerata
Fungi	Ascomycota	Lecanoromycetes	Lecanorales	Parmeliaceae	Austroparmelina	labrosa	Austroparmelina labrosa
Fungi	Ascomycota	Lecanoromycetes	Lecanorales	Parmeliaceae	Austroparmelina	macrospora	Austroparmelina macrospora
Fungi	Ascomycota	Lecanoromycetes	Teloschistales	Teloschistaceae	Austroplaca	cirrochrooides	Austroplaca cirrochrooides
Fungi	Ascomycota	Lecanoromycetes	Teloschistales	Teloschistaceae	Austroplaca	lucens	Austroplaca lucens
Fungi	Ascomycota	Lecanoromycetes	Teloschistales	Teloschistaceae	Austroplaca	soropelta	Austroplaca soropelta
Fungi	Basidiomycota	Pucciniomycetes	Pucciniales	Sphaerophragmiaceae	Austropuccinia	psidii	Austropuccinia psidii
Fungi	Ascomycota	Eurotiomycetes	Onygenales	Onygenaceae	Auxarthron	alboluteum	Auxarthron alboluteum
Fungi	Ascomycota	Eurotiomycetes	Onygenales	Onygenaceae	Auxarthron	concentricum	Auxarthron concentricum
Fungi	Ascomycota	Eurotiomycetes	Onygenales	Onygenaceae	Auxarthron	umbrinum	Auxarthron umbrinum
Fungi	Ascomycota	Lecanoromycetes	Lecanorales	Ramalinaceae	Bacidia	cylindrophora	Bacidia cylindrophora
Fungi	Ascomycota	Lecanoromycetes	Lecanorales	Ramalinaceae	Bacidia	heterochroa	Bacidia heterochroa
Fungi	Ascomycota	Lecanoromycetes	Lecanorales	Ramalinaceae	Bacidia	laurocerasi	Bacidia laurocerasi
Fungi	Ascomycota	Lecanoromycetes	Lecanorales	Ramalinaceae	Bacidia	millegrana	Bacidia millegrana
Fungi	Ascomycota	Lecanoromycetes	Lecanorales	Ramalinaceae	Bacidia	polychroa	Bacidia polychroa
Fungi	Ascomycota	Lecanoromycetes	Lecanorales	Ramalinaceae	Bacidia	rubella	Bacidia rubella
Fungi	Ascomycota	Lecanoromycetes	Lecanorales	Ramalinaceae	Bacidina	apiahica	Bacidina apiahica
Fungi	Ascomycota	Lecanoromycetes	Lecanorales	Ramalinaceae	Bacidina	lacerata	Bacidina lacerata
Fungi	Mucoromycota	Mucoromycetes	Mucorales	Backusellaceae	Backusella	lamprospora	Backusella lamprospora
Fungi	Ascomycota	Incertae sedis	Incertae sedis	Incertae sedis	Bactridium	flavum	Bactridium flavum
Fungi	Ascomycota	Arthoniomycetes	Arthoniales	Roccellaceae	Bactrospora	intermedia	Bactrospora intermedia
Fungi	Ascomycota	Arthoniomycetes	Arthoniales	Roccellaceae	Bactrospora	metabola	Bactrospora metabola
Fungi	Ascomycota	Arthoniomycetes	Arthoniales	Roccellaceae	Bactrospora	patellarioides	Bactrospora patellarioides
Fungi	Ascomycota	Lecanoromycetes	Caliciales	Caliciaceae	Baculifera	micromera	Baculifera micromera
Fungi	Ascomycota	Incertae sedis	Incertae sedis	Incertae sedis	Badarisama	sojae	Badarisama sojae
Fungi	Mycetozoa	Myxomycetes	Physarales	Physaraceae	Badhamia	affinis	Badhamia affinis
Fungi	Mycetozoa	Myxomycetes	Physarales	Physaraceae	Badhamia	foliicola	Badhamia foliicola
Fungi	Mycetozoa	Myxomycetes	Physarales	Physaraceae	Badhamia	macrocarpa	Badhamia macrocarpa
Fungi	Mycetozoa	Myxomycetes	Physarales	Physaraceae	Badhamia	nitens	Badhamia nitens
Fungi	Mycetozoa	Myxomycetes	Physarales	Physaraceae	Badhamia	spinispora	Badhamia spinispora
Fungi	Mycetozoa	Myxomycetes	Physarales	Physaraceae	Badhamia	utricularis	Badhamia utricularis
Fungi	Mycetozoa	Myxomycetes	Physarales	Physaraceae	Badhamiopsis	ainoae	Badhamiopsis ainoae
Fungi	Ascomycota	Lecanoromycetes	Baeomycetales	Baeomycetaceae	Baeomyces	rufus	Baeomyces rufus
Fungi	Ascomycota	Dothideomycetes	Dothideales	Dothideaceae	Bagnisiella	examinans	Bagnisiella examinans
Fungi	Ascomycota	Incertae sedis	Incertae sedis	Incertae sedis	Bahusaganda	elaeodes	Bahusaganda elaeodes
Fungi	Ascomycota	Dothideomycetes	Incertae sedis	Incertae sedis	Bahusakala	longispora	Bahusakala longispora
Fungi	Ascomycota	Dothideomycetes	Incertae sedis	Incertae sedis	Bahusakala	olivaceonigra	Bahusakala olivaceonigra
Fungi	Ascomycota	Incertae sedis	Incertae sedis	Incertae sedis	Balanium	stygium	Balanium stygium
Fungi	Ascomycota	Sordariomycetes	Hypocreales	Clavicipitaceae	Balansia	cynodontis	Balansia cynodontis
Fungi	Ascomycota	Sordariomycetes	Hypocreales	Clavicipitaceae	Balansia	oryzae-sativae	Balansia oryzae-sativae
Fungi	Ascomycota	Sordariomycetes	Hypocreales	Clavicipitaceae	Balansia	trachypogonis	Balansia trachypogonis
Fungi	Ascomycota	Sordariomycetes	Hypocreales	Clavicipitaceae	Balansiopsis	schumanniana	Balansiopsis schumanniana
Fungi	Ascomycota	Dothideomycetes	Incertae sedis	Balladynaceae	Balladyna	psilostomatis	Balladyna psilostomatis
Fungi	Ascomycota	Dothideomycetes	Incertae sedis	Balladynaceae	Balladyna	secedens	Balladyna secedens
Fungi	Ascomycota	Dothideomycetes	Incertae sedis	Balladynaceae	Balladyna	ugandensis	Balladyna ugandensis
Fungi	Ascomycota	Dothideomycetes	Incertae sedis	Balladynaceae	Balladyna	velutina	Balladyna velutina
Fungi	Ascomycota	Dothideomycetes	Dothideales	Parodiopsidaceae	Balladynocallia	glabra	Balladynocallia glabra
Fungi	Basidiomycota	Agaricostilbomycetes	Agaricostilbales	Chionosphaeraceae	Ballistosporomyces	sasicola	Ballistosporomyces sasicola
Fungi	Ascomycota	Dothideomycetes	Pleosporales	Bambusicolaceae	Bambusicola	thailandica	Bambusicola thailandica
Fungi	Ascomycota	Saccharomycetes	Saccharomycetales	Wickerhamomycetaceae	Barnettozyma	salicaria	Barnettozyma salicaria
Fungi	Ascomycota	Saccharomycetes	Saccharomycetales	Wickerhamomycetaceae	Barnettozyma	wickerhamii	Barnettozyma wickerhamii
Fungi	Ascomycota	Dothideomycetes	Botryosphaeriales	Botryosphaeriaceae	Barriopsis	fusca	Barriopsis fusca
Fungi	Ascomycota	Dothideomycetes	Botryosphaeriales	Botryosphaeriaceae	Barriopsis	iraniana	Barriopsis iraniana
Fungi	Ascomycota	Dothideomycetes	Botryosphaeriales	Botryosphaeriaceae	Barriopsis	stevensiana	Barriopsis stevensiana
Fungi	Ascomycota	Dothideomycetes	Botryosphaeriales	Botryosphaeriaceae	Barriopsis	tectonae	Barriopsis tectonae
Fungi	Ascomycota	Sordariomycetes	Xylariales	Barrmaeliaceae	Barrmaelia	rhamnicola	Barrmaelia rhamnicola
Fungi	Ascomycota	Sordariomycetes	Amphisphaeriales	Bartaliniaceae	Bartalinia	bella	Bartalinia bella
Fungi	Ascomycota	Sordariomycetes	Amphisphaeriales	Bartaliniaceae	Bartalinia	kevinhydei	Bartalinia kevinhydei
Fungi	Ascomycota	Sordariomycetes	Amphisphaeriales	Bartaliniaceae	Bartalinia	pondoensis	Bartalinia pondoensis
Fungi	Ascomycota	Sordariomycetes	Amphisphaeriales	Bartaliniaceae	Bartalinia	robillardoides	Bartalinia robillardoides
Fungi	Basidiomycota	Wallemiomycetes	Geminibasidiales	Geminibasidiaceae	Basidioascus	magus	Basidioascus magus
Fungi	Basidiomycota	Wallemiomycetes	Geminibasidiales	Geminibasidiaceae	Basidioascus	persicus	Basidioascus persicus
Fungi	Zygomycota	Incertae sedis	Basidiobolales	Basidiobolaceae	Basidiobolus	magnus	Basidiobolus magnus
Fungi	Zygomycota	Incertae sedis	Basidiobolales	Basidiobolaceae	Basidiobolus	microsporus	Basidiobolus microsporus
Fungi	Zygomycota	Incertae sedis	Basidiobolales	Basidiobolaceae	Basidiobolus	ranarum	Basidiobolus ranarum
Fungi	Basidiomycota	Agaricomycetes	Auriculariales	Incertae sedis	Basidiodendron	spiculosum	Basidiodendron spiculosum
Fungi	Ascomycota	Dothideomycetes	Mycosphaerellales	Teratosphaeriaceae	Batcheloromyces	alistairii	Batcheloromyces alistairii
Fungi	Ascomycota	Dothideomycetes	Mycosphaerellales	Teratosphaeriaceae	Batcheloromyces	leucadendri	Batcheloromyces leucadendri
Fungi	Ascomycota	Dothideomycetes	Mycosphaerellales	Teratosphaeriaceae	Batcheloromyces	leucospermi	Batcheloromyces leucospermi
Fungi	Ascomycota	Dothideomycetes	Mycosphaerellales	Teratosphaeriaceae	Batcheloromyces	proteae	Batcheloromyces proteae
Fungi	Ascomycota	Dothideomycetes	Mycosphaerellales	Teratosphaeriaceae	Batcheloromyces	sedgefieldii	Batcheloromyces sedgefieldii
Fungi	Ascomycota	Dothideomycetes	Trypetheliales	Trypetheliaceae	Bathelium	melodes	Bathelium melodes
Fungi	Basidiomycota	Agaricomycetes	Agaricales	Agaricaceae	Battarrea	levispora	Battarrea levispora
Fungi	Basidiomycota	Agaricomycetes	Agaricales	Agaricaceae	Battarrea	phalloides	Battarrea phalloides
Fungi	Basidiomycota	Agaricomycetes	Agaricales	Agaricaceae	Battarrea	stevenii	Battarrea stevenii
Fungi	Basidiomycota	Agaricomycetes	Agaricales	Agaricaceae	Battarrea	tepperiana	Battarrea tepperiana
Fungi	Basidiomycota	Agaricomycetes	Agaricales	Agaricaceae	Battarreoides	diguetii	Battarreoides diguetii
Fungi	Basidiomycota	Microbotryomycetes	Microbotryales	Microbotryaceae	Bauerago	capensis	Bauerago capensis
Fungi	Ascomycota	Sordariomycetes	Hypocreales	Cordycipitaceae	Beauveria	bassiana	Beauveria bassiana
Fungi	Ascomycota	Sordariomycetes	Hypocreales	Cordycipitaceae	Beauveria	brongniartii	Beauveria brongniartii
Fungi	Ascomycota	Sordariomycetes	Hypocreales	Cordycipitaceae	Beauveria	felina	Beauveria felina
Fungi	Ascomycota	Sordariomycetes	Hypocreales	Cordycipitaceae	Beauveria	malawiensis	Beauveria malawiensis
Fungi	Ascomycota	Sordariomycetes	Hypocreales	Cordycipitaceae	Beauveria	pseudobassiana	Beauveria pseudobassiana
Fungi	Ascomycota	Leotiomycetes	Helotiales	Helotiaceae	Belonioscyphella	hypnorum	Belonioscyphella hypnorum
Fungi	Ascomycota	Sordariomycetes	Sordariales	Beltraniaceae	Beltrania	pseudorhombica	Beltrania pseudorhombica
Fungi	Ascomycota	Sordariomycetes	Sordariales	Beltraniaceae	Beltrania	rhombica	Beltrania rhombica
Fungi	Ascomycota	Sordariomycetes	Amphisphaeriales	Amphisphaeriaceae	Beltraniella	acaciae	Beltraniella acaciae
Fungi	Ascomycota	Sordariomycetes	Amphisphaeriales	Amphisphaeriaceae	Beltraniella	endiandrae	Beltraniella endiandrae
Fungi	Ascomycota	Sordariomycetes	Amphisphaeriales	Amphisphaeriaceae	Beltraniella	podocarpi	Beltraniella podocarpi
Fungi	Ascomycota	Sordariomycetes	Amphisphaeriales	Amphisphaeriaceae	Beltraniella	portoricensis	Beltraniella portoricensis
Fungi	Ascomycota	Sordariomycetes	Amphisphaeriales	Amphisphaeriaceae	Beltraniella	pseudoportoricensis	Beltraniella pseudoportoricensis
Fungi	Ascomycota	Sordariomycetes	Sordariales	Beltraniaceae	Beltraniopsis	longiconidiophora	Beltraniopsis longiconidiophora
Fungi	Ascomycota	Incertae sedis	Incertae sedis	Incertae sedis	Beniowskia	sphaeroidea	Beniowskia sphaeroidea
Fungi	Basidiomycota	Agaricostilbomycetes	Agaricostilbales	Kondoaceae	Bensingtonia	phyllada	Bensingtonia phyllada
Fungi	Ascomycota	Sordariomycetes	Microascales	Ceratocystidaceae	Berkeleyomyces	basicola	Berkeleyomyces basicola
Fungi	Ascomycota	Sordariomycetes	Microascales	Ceratocystidaceae	Berkeleyomyces	rouxiae	Berkeleyomyces rouxiae
Fungi	Ascomycota	Lecanoromycetes	Lecanorales	Ramalinaceae	Biatora	halei	Biatora halei
Fungi	Ascomycota	Lecanoromycetes	Lecanorales	Ramalinaceae	Biatora	kalbii	Biatora kalbii
Fungi	Ascomycota	Lecanoromycetes	Lecanorales	Biatorellaceae	Biatorella	austroafricana	Biatorella austroafricana
Fungi	Ascomycota	Dothideomycetes	Pleosporales	Biatriosporaceae	Biatriospora	mackinnonii	Biatriospora mackinnonii
Fungi	Ascomycota	Lecanoromycetes	Lecanorales	Ramalinaceae	Bibbya	australis	Bibbya australis
Fungi	Ascomycota	Lecanoromycetes	Lecanorales	Ramalinaceae	Bibbya	lutosa	Bibbya lutosa
Fungi	Ascomycota	Lecanoromycetes	Lecanorales	Ramalinaceae	Bibbya	ruginosa	Bibbya ruginosa
Fungi	Ascomycota	Sordariomycetes	Hypocreales	Bionectriaceae	Bionectria	ochroleuca	Bionectria ochroleuca
Fungi	Ascomycota	Sordariomycetes	Hypocreales	Bionectriaceae	Bionectria	subquaternata	Bionectria subquaternata
Fungi	Ascomycota	Dothideomycetes	Pleosporales	Pleosporaceae	Bipolaris	austrostipae	Bipolaris austrostipae
Fungi	Ascomycota	Dothideomycetes	Pleosporales	Pleosporaceae	Bipolaris	bicolor	Bipolaris bicolor
Fungi	Ascomycota	Dothideomycetes	Pleosporales	Pleosporaceae	Bipolaris	coicis	Bipolaris coicis
Fungi	Ascomycota	Dothideomycetes	Pleosporales	Pleosporaceae	Bipolaris	cookei	Bipolaris cookei
Fungi	Ascomycota	Dothideomycetes	Pleosporales	Pleosporaceae	Bipolaris	cynodontis	Bipolaris cynodontis
Fungi	Ascomycota	Dothideomycetes	Pleosporales	Pleosporaceae	Bipolaris	indica	Bipolaris indica
Fungi	Ascomycota	Dothideomycetes	Pleosporales	Pleosporaceae	Bipolaris	leersiae	Bipolaris leersiae
Fungi	Ascomycota	Dothideomycetes	Pleosporales	Pleosporaceae	Bipolaris	maydis	Bipolaris maydis
Fungi	Ascomycota	Dothideomycetes	Pleosporales	Pleosporaceae	Bipolaris	microstegii	Bipolaris microstegii
Fungi	Ascomycota	Dothideomycetes	Pleosporales	Pleosporaceae	Bipolaris	multiformis	Bipolaris multiformis
Fungi	Ascomycota	Dothideomycetes	Pleosporales	Pleosporaceae	Bipolaris	papendorfii	Bipolaris papendorfii
Fungi	Ascomycota	Dothideomycetes	Pleosporales	Pleosporaceae	Bipolaris	prieskaensis	Bipolaris prieskaensis
Fungi	Ascomycota	Dothideomycetes	Pleosporales	Pleosporaceae	Bipolaris	sacchari	Bipolaris sacchari
Fungi	Ascomycota	Dothideomycetes	Pleosporales	Pleosporaceae	Bipolaris	sorokiniana	Bipolaris sorokiniana
Fungi	Ascomycota	Dothideomycetes	Pleosporales	Pleosporaceae	Bipolaris	urochloae	Bipolaris urochloae
Fungi	Ascomycota	Dothideomycetes	Pleosporales	Pleosporaceae	Bipolaris	variabilis	Bipolaris variabilis
Fungi	Ascomycota	Dothideomycetes	Pleosporales	Pleosporaceae	Bipolaris	victoriae	Bipolaris victoriae
Fungi	Ascomycota	Dothideomycetes	Pleosporales	Pleosporaceae	Bipolaris	yamadae	Bipolaris yamadae
Fungi	Ascomycota	Dothideomycetes	Pleosporales	Pleosporaceae	Bipolaris	zeae	Bipolaris zeae
Fungi	Ascomycota	Dothideomycetes	Pleosporales	Pleosporaceae	Bipolaris	zeicola	Bipolaris zeicola
Fungi	Ascomycota	Sordariomycetes	Xylariales	Graphostromataceae	Biscogniauxia	capnodes	Biscogniauxia capnodes
Fungi	Ascomycota	Sordariomycetes	Xylariales	Graphostromataceae	Biscogniauxia	doidgeae	Biscogniauxia doidgeae
Fungi	Ascomycota	Sordariomycetes	Xylariales	Graphostromataceae	Biscogniauxia	exutans	Biscogniauxia exutans
Fungi	Ascomycota	Sordariomycetes	Xylariales	Graphostromataceae	Biscogniauxia	fuscella	Biscogniauxia fuscella
Fungi	Ascomycota	Sordariomycetes	Xylariales	Graphostromataceae	Biscogniauxia	kalchbrenneri	Biscogniauxia kalchbrenneri
Fungi	Ascomycota	Sordariomycetes	Xylariales	Graphostromataceae	Biscogniauxia	mediterranea	Biscogniauxia mediterranea
Fungi	Ascomycota	Sordariomycetes	Xylariales	Graphostromataceae	Biscogniauxia	merrillii	Biscogniauxia merrillii
Fungi	Ascomycota	Sordariomycetes	Xylariales	Graphostromataceae	Biscogniauxia	nummularia	Biscogniauxia nummularia
Fungi	Ascomycota	Sordariomycetes	Xylariales	Graphostromataceae	Biscogniauxia	rosacearum	Biscogniauxia rosacearum
Fungi	Ascomycota	Sordariomycetes	Xylariales	Graphostromataceae	Biscogniauxia	uniapiculata	Biscogniauxia uniapiculata
Fungi	Ascomycota	Sordariomycetes	Hypocreales	Nectriaceae	Bisifusarium	delphinoides	Bisifusarium delphinoides
Fungi	Ascomycota	Sordariomycetes	Hypocreales	Nectriaceae	Bisifusarium	dimerum	Bisifusarium dimerum
Fungi	Ascomycota	Sordariomycetes	Hypocreales	Nectriaceae	Bisifusarium	domesticum	Bisifusarium domesticum
Fungi	Ascomycota	Leotiomycetes	Helotiales	Helotiaceae	Bispora	effusa	Bispora effusa
Fungi	Basidiomycota	Agaricomycetes	Polyporales	Phanerochaetaceae	Bjerkandera	adusta	Bjerkandera adusta
Fungi	Basidiomycota	Agaricomycetes	Polyporales	Phanerochaetaceae	Bjerkandera	fumosa	Bjerkandera fumosa
Fungi	Ascomycota	Incertae sedis	Incertae sedis	Incertae sedis	Blastacervulus	eucalyptorum	Blastacervulus eucalyptorum
Fungi	Ascomycota	Incertae sedis	Incertae sedis	Incertae sedis	Blastacervulus	robbenensis	Blastacervulus robbenensis
Fungi	Ascomycota	Lecanoromycetes	Teloschistales	Teloschistaceae	Blastenia	crenularia	Blastenia crenularia
Fungi	Ascomycota	Lecanoromycetes	Teloschistales	Teloschistaceae	Blastenia	ferruginea	Blastenia ferruginea
Fungi	Ascomycota	Lecanoromycetes	Teloschistales	Teloschistaceae	Blastenia	hungarica	Blastenia hungarica
Fungi	Ascomycota	Saccharomycetes	Saccharomycetales	Trichomonascaceae	Blastobotrys	adeninivorans	Blastobotrys adeninivorans
Fungi	Ascomycota	Saccharomycetes	Saccharomycetales	Trichomonascaceae	Blastobotrys	arbuscula	Blastobotrys arbuscula
Fungi	Ascomycota	Saccharomycetes	Saccharomycetales	Trichomonascaceae	Blastobotrys	aristatus	Blastobotrys aristatus
Fungi	Ascomycota	Saccharomycetes	Saccharomycetales	Trichomonascaceae	Blastobotrys	bombycis	Blastobotrys bombycis
Fungi	Ascomycota	Saccharomycetes	Saccharomycetales	Trichomonascaceae	Blastobotrys	buckinghamii	Blastobotrys buckinghamii
Fungi	Ascomycota	Saccharomycetes	Saccharomycetales	Trichomonascaceae	Blastobotrys	capitulatus	Blastobotrys capitulatus
Fungi	Ascomycota	Saccharomycetes	Saccharomycetales	Trichomonascaceae	Blastobotrys	davincii	Blastobotrys davincii
Fungi	Ascomycota	Saccharomycetes	Saccharomycetales	Trichomonascaceae	Blastobotrys	elegans	Blastobotrys elegans
Fungi	Ascomycota	Saccharomycetes	Saccharomycetales	Trichomonascaceae	Blastobotrys	farinosus	Blastobotrys farinosus
Fungi	Ascomycota	Saccharomycetes	Saccharomycetales	Trichomonascaceae	Blastobotrys	fungorum	Blastobotrys fungorum
Fungi	Ascomycota	Saccharomycetes	Saccharomycetales	Trichomonascaceae	Blastobotrys	mokoenaii	Blastobotrys mokoenaii
Fungi	Ascomycota	Saccharomycetes	Saccharomycetales	Trichomonascaceae	Blastobotrys	niveus	Blastobotrys niveus
Fungi	Ascomycota	Saccharomycetes	Saccharomycetales	Trichomonascaceae	Blastobotrys	persicus	Blastobotrys persicus
Fungi	Ascomycota	Saccharomycetes	Saccharomycetales	Trichomonascaceae	Blastobotrys	proliferans	Blastobotrys proliferans
Fungi	Ascomycota	Saccharomycetes	Saccharomycetales	Trichomonascaceae	Blastobotrys	terrestris	Blastobotrys terrestris
Fungi	Blastocladiomycota	Blastocladiomycetes	Blastocladiales	Blastocladiaceae	Blastocladiella	emersonii	Blastocladiella emersonii
Fungi	Ascomycota	Eurotiomycetes	Onygenales	Onygenaceae	Blastomyces	emzantsi	Blastomyces emzantsi
Fungi	Ascomycota	Eurotiomycetes	Onygenales	Onygenaceae	Blastomyces	percursus	Blastomyces percursus
Fungi	Ascomycota	Incertae sedis	Incertae sedis	Incertae sedis	Blennoria	proteae	Blennoria proteae
Fungi	Ascomycota	Lecanoromycetes	Peltigerales	Collemataceae	Blennothallia	crispa	Blennothallia crispa
Fungi	Basidiomycota	Agaricomycetes	Phallales	Phallaceae	Blumenavia	angolensis	Blumenavia angolensis
Fungi	Ascomycota	Leotiomycetes	Helotiales	Erysiphaceae	Blumeria	graminis	Blumeria graminis
Fungi	Ascomycota	Leotiomycetes	Helotiales	Drepanopezizaceae	Blumeriella	jaapii	Blumeriella jaapii
Fungi	Ascomycota	Dothideomycetes	Pleosporales	Didymellaceae	Boeremia	exigua	Boeremia exigua
Fungi	Ascomycota	Dothideomycetes	Pleosporales	Didymellaceae	Boeremia	exigua var. pseudolilacis	Boeremia exigua var. pseudolilacis
Fungi	Ascomycota	Dothideomycetes	Pleosporales	Didymellaceae	Boeremia	linicola	Boeremia linicola
Fungi	Basidiomycota	Agaricomycetes	Agaricales	Strophariaceae	Bogbodia	uda	Bogbodia uda
Fungi	Ascomycota	Dothideomycetes	Trypetheliales	Trypetheliaceae	Bogoriella	thelena	Bogoriella thelena
Fungi	Basidiomycota	Agaricomycetes	Agaricales	Bolbitiaceae	Bolbitius	liberatus	Bolbitius liberatus
Fungi	Basidiomycota	Agaricomycetes	Agaricales	Bolbitiaceae	Bolbitius	reticulatus	Bolbitius reticulatus
Fungi	Basidiomycota	Agaricomycetes	Agaricales	Bolbitiaceae	Bolbitius	titubans	Bolbitius titubans
Fungi	Basidiomycota	Agaricomycetes	Agaricales	Bolbitiaceae	Bolbitius	vitellinus	Bolbitius vitellinus
Fungi	Basidiomycota	Agaricomycetes	Boletales	Boletaceae	Boletus	aereus	Boletus aereus
Fungi	Basidiomycota	Agaricomycetes	Boletales	Boletaceae	Boletus	aestivalis	Boletus aestivalis
Fungi	Basidiomycota	Agaricomycetes	Boletales	Boletaceae	Boletus	aureus	Boletus aureus
Fungi	Basidiomycota	Agaricomycetes	Boletales	Boletaceae	Boletus	badius	Boletus badius
Fungi	Basidiomycota	Agaricomycetes	Boletales	Boletaceae	Boletus	bovinus	Boletus bovinus
Fungi	Basidiomycota	Agaricomycetes	Boletales	Boletaceae	Boletus	bovinus var. viridocaerulescens	Boletus bovinus var. viridocaerulescens
Fungi	Basidiomycota	Agaricomycetes	Boletales	Boletaceae	Boletus	collinitus	Boletus collinitus
Fungi	Basidiomycota	Agaricomycetes	Boletales	Boletaceae	Boletus	curtipes	Boletus curtipes
Fungi	Basidiomycota	Agaricomycetes	Boletales	Boletaceae	Boletus	edulis	Boletus edulis
Fungi	Basidiomycota	Agaricomycetes	Boletales	Boletaceae	Boletus	flammeus	Boletus flammeus
Fungi	Basidiomycota	Agaricomycetes	Boletales	Boletaceae	Boletus	flavus	Boletus flavus
Fungi	Basidiomycota	Agaricomycetes	Boletales	Boletaceae	Boletus	grevillei	Boletus grevillei
Fungi	Basidiomycota	Agaricomycetes	Boletales	Boletaceae	Boletus	pinicola	Boletus pinicola
Fungi	Basidiomycota	Agaricomycetes	Boletales	Boletaceae	Boletus	reticulatus	Boletus reticulatus
Fungi	Basidiomycota	Agaricomycetes	Boletales	Boletaceae	Boletus	reticulatus var. reticulatus	Boletus reticulatus var. reticulatus
Fungi	Basidiomycota	Agaricomycetes	Boletales	Boletaceae	Boletus	stellenbossiensis	Boletus stellenbossiensis
Fungi	Basidiomycota	Agaricomycetes	Boletales	Boletaceae	Boletus	subflammeus	Boletus subflammeus
Fungi	Basidiomycota	Agaricomycetes	Cantharellales	Botryobasidiaceae	Botryobasidium	asperulum	Botryobasidium asperulum
Fungi	Basidiomycota	Agaricomycetes	Cantharellales	Botryobasidiaceae	Botryobasidium	candicans	Botryobasidium candicans
Fungi	Basidiomycota	Agaricomycetes	Cantharellales	Botryobasidiaceae	Botryobasidium	curtisii	Botryobasidium curtisii
Fungi	Basidiomycota	Agaricomycetes	Cantharellales	Botryobasidiaceae	Botryobasidium	isabellinum	Botryobasidium isabellinum
Fungi	Basidiomycota	Agaricomycetes	Cantharellales	Botryobasidiaceae	Botryobasidium	rubiginosum	Botryobasidium rubiginosum
Fungi	Basidiomycota	Agaricomycetes	Cantharellales	Botryobasidiaceae	Botryobasidium	subcoronatum	Botryobasidium subcoronatum
Fungi	Ascomycota	Incertae sedis	Incertae sedis	Incertae sedis	Botryoderma	lateritium	Botryoderma lateritium
Fungi	Ascomycota	Incertae sedis	Incertae sedis	Incertae sedis	Botryoderma	rostratum	Botryoderma rostratum
Fungi	Ascomycota	Sordariomycetes	Diaporthales	Incertae sedis	Botryodiplodia	palmarum	Botryodiplodia palmarum
Fungi	Ascomycota	Dothideomycetes	Botryosphaeriales	Botryosphaeriaceae	Botryosphaeria	auasmontanum	Botryosphaeria auasmontanum
Fungi	Ascomycota	Dothideomycetes	Botryosphaeriales	Botryosphaeriaceae	Botryosphaeria	australis	Botryosphaeria australis
Fungi	Ascomycota	Dothideomycetes	Botryosphaeriales	Botryosphaeriaceae	Botryosphaeria	corticis	Botryosphaeria corticis
Fungi	Ascomycota	Dothideomycetes	Botryosphaeriales	Botryosphaeriaceae	Botryosphaeria	dothidea	Botryosphaeria dothidea
Fungi	Ascomycota	Dothideomycetes	Botryosphaeriales	Botryosphaeriaceae	Botryosphaeria	eucalypticola	Botryosphaeria eucalypticola
Fungi	Ascomycota	Dothideomycetes	Botryosphaeriales	Botryosphaeriaceae	Botryosphaeria	eucalyptorum	Botryosphaeria eucalyptorum
Fungi	Ascomycota	Dothideomycetes	Botryosphaeriales	Botryosphaeriaceae	Botryosphaeria	fabicerciana	Botryosphaeria fabicerciana
Fungi	Ascomycota	Dothideomycetes	Botryosphaeriales	Botryosphaeriaceae	Botryosphaeria	fusispora	Botryosphaeria fusispora
Fungi	Ascomycota	Dothideomycetes	Botryosphaeriales	Botryosphaeriaceae	Botryosphaeria	lutea	Botryosphaeria lutea
Fungi	Ascomycota	Dothideomycetes	Botryosphaeriales	Botryosphaeriaceae	Botryosphaeria	mamane	Botryosphaeria mamane
Fungi	Ascomycota	Dothideomycetes	Botryosphaeriales	Botryosphaeriaceae	Botryosphaeria	obtusa	Botryosphaeria obtusa
Fungi	Ascomycota	Dothideomycetes	Botryosphaeriales	Botryosphaeriaceae	Botryosphaeria	parva	Botryosphaeria parva
Fungi	Ascomycota	Dothideomycetes	Botryosphaeriales	Botryosphaeriaceae	Botryosphaeria	protearum	Botryosphaeria protearum
Fungi	Ascomycota	Dothideomycetes	Botryosphaeriales	Botryosphaeriaceae	Botryosphaeria	ramosa	Botryosphaeria ramosa
Fungi	Ascomycota	Dothideomycetes	Botryosphaeriales	Botryosphaeriaceae	Botryosphaeria	rhodina	Botryosphaeria rhodina
Fungi	Ascomycota	Dothideomycetes	Botryosphaeriales	Botryosphaeriaceae	Botryosphaeria	ribis	Botryosphaeria ribis
Fungi	Ascomycota	Dothideomycetes	Botryosphaeriales	Botryosphaeriaceae	Botryosphaeria	ribis var. chromogena	Botryosphaeria ribis var. chromogena
Fungi	Ascomycota	Dothideomycetes	Botryosphaeriales	Botryosphaeriaceae	Botryosphaeria	stevensii	Botryosphaeria stevensii
Fungi	Ascomycota	Dothideomycetes	Botryosphaeriales	Botryosphaeriaceae	Botryosphaeria	zeae	Botryosphaeria zeae
Fungi	Ascomycota	Sordariomycetes	Boliniales	Catabotrydaceae	Botryosporium	longibrachiatum	Botryosporium longibrachiatum
Fungi	Ascomycota	Dothideomycetes	Venturiales	Venturiaceae	Botryostroma	eupatorii	Botryostroma eupatorii
Fungi	Ascomycota	Leotiomycetes	Helotiales	Sclerotiniaceae	Botryotinia	fuckeliana	Botryotinia fuckeliana
Fungi	Ascomycota	Leotiomycetes	Helotiales	Sclerotiniaceae	Botryotinia	narcissicola	Botryotinia narcissicola
Fungi	Ascomycota	Sordariomycetes	Sordariales	Chaetomiaceae	Botryotrichum	atrogriseum	Botryotrichum atrogriseum
Fungi	Ascomycota	Leotiomycetes	Helotiales	Sclerotiniaceae	Botrytis	allii	Botrytis allii
Fungi	Ascomycota	Leotiomycetes	Helotiales	Sclerotiniaceae	Botrytis	caroliniana	Botrytis caroliniana
Fungi	Ascomycota	Leotiomycetes	Helotiales	Sclerotiniaceae	Botrytis	cinerea	Botrytis cinerea
Fungi	Ascomycota	Leotiomycetes	Helotiales	Sclerotiniaceae	Botrytis	fabae	Botrytis fabae
Fungi	Ascomycota	Pezizomycetes	Pezizales	Pyronemataceae	Boubovia	luteola	Boubovia luteola
Fungi	Basidiomycota	Atractiellomycetes	Atractiellales	Phleogenaceae	Bourdotigloea	lanea	Bourdotigloea lanea
Fungi	Basidiomycota	Agaricomycetes	Agaricales	Lycoperdaceae	Bovista	acocksii	Bovista acocksii
Fungi	Basidiomycota	Agaricomycetes	Agaricales	Agaricaceae	Bovista	capensis	Bovista capensis
Fungi	Basidiomycota	Agaricomycetes	Agaricales	Lycoperdaceae	Bovista	colorata	Bovista colorata
Fungi	Basidiomycota	Agaricomycetes	Agaricales	Lycoperdaceae	Bovista	dermoxantha	Bovista dermoxantha
Fungi	Basidiomycota	Agaricomycetes	Agaricales	Lycoperdaceae	Bovista	gunnii	Bovista gunnii
Fungi	Basidiomycota	Agaricomycetes	Agaricales	Lycoperdaceae	Bovista	juglandiformis	Bovista juglandiformis
Fungi	Basidiomycota	Agaricomycetes	Agaricales	Agaricaceae	Bovista	lilacina	Bovista lilacina
Fungi	Basidiomycota	Agaricomycetes	Agaricales	Lycoperdaceae	Bovista	longispora	Bovista longispora
Fungi	Basidiomycota	Agaricomycetes	Agaricales	Lycoperdaceae	Bovista	oblongispora	Bovista oblongispora
Fungi	Basidiomycota	Agaricomycetes	Agaricales	Lycoperdaceae	Bovista	plumbea	Bovista plumbea
Fungi	Basidiomycota	Agaricomycetes	Agaricales	Lycoperdaceae	Bovista	polymorpha	Bovista polymorpha
Fungi	Basidiomycota	Agaricomycetes	Agaricales	Lycoperdaceae	Bovista	promontorii	Bovista promontorii
Fungi	Basidiomycota	Agaricomycetes	Agaricales	Lycoperdaceae	Bovista	pusilla	Bovista pusilla
Fungi	Basidiomycota	Agaricomycetes	Agaricales	Lycoperdaceae	Bovista	tomentosa	Bovista tomentosa
Fungi	Basidiomycota	Agaricomycetes	Agaricales	Lycoperdaceae	Bovista	umbrina	Bovista umbrina
Fungi	Basidiomycota	Agaricomycetes	Agaricales	Lycoperdaceae	Bovistella	utriformis	Bovistella utriformis
Fungi	Ascomycota	Orbiliomycetes	Orbiliales	Orbiliaceae	Brachyphoris	oviparasitica	Brachyphoris oviparasitica
Fungi	Ascomycota	Sordariomycetes	Sordariales	Incertae sedis	Brachysporiella	biseptata	Brachysporiella biseptata
Fungi	Ascomycota	Sordariomycetes	Sordariales	Incertae sedis	Brachysporiella	gayana	Brachysporiella gayana
Fungi	Ascomycota	Leotiomycetes	Helotiales	Erysiphaceae	Brasiliomyces	entadae	Brasiliomyces entadae
Fungi	Ascomycota	Saccharomycetes	Saccharomycetales	Saccharomycetaceae	Brettanomyces	bruxellensis	Brettanomyces bruxellensis
Fungi	Ascomycota	Saccharomycetes	Saccharomycetales	Saccharomycetaceae	Brettanomyces	custersianus	Brettanomyces custersianus
Fungi	Ascomycota	Saccharomycetes	Saccharomycetales	Saccharomycetaceae	Brettanomyces	naardenensis	Brettanomyces naardenensis
Fungi	Ascomycota	Sordariomycetes	Microascales	Ceratocystidaceae	Bretziella	fagacearum	Bretziella fagacearum
Fungi	Ascomycota	Dothideomycetes	Pleosporales	Neohendersoniaceae	Brevicollum	hyalosporum	Brevicollum hyalosporum
Fungi	Ascomycota	Dothideomycetes	Pleosporales	Pleosporaceae	Briansuttonomyces	eucalypti	Briansuttonomyces eucalypti
Fungi	Ascomycota	Lecanoromycetes	Teloschistales	Brigantiaeaceae	Brigantiaea	leucoxantha	Brigantiaea leucoxantha
Fungi	Basidiomycota	Agaricomycetes	Agaricales	Broomeiaceae	Broomeia	congregata	Broomeia congregata
Fungi	Basidiomycota	Agaricomycetes	Agaricales	Broomeiaceae	Broomeia	ellipsospora	Broomeia ellipsospora
Fungi	Ascomycota	Lecanoromycetes	Teloschistales	Teloschistaceae	Brownliella	cinnabarina	Brownliella cinnabarina
Fungi	Ascomycota	Sordariomycetes	Glomerellales	Plectosphaerellaceae	Brunneochlamydosporium	cibotii	Brunneochlamydosporium cibotii
Fungi	Ascomycota	Dothideomycetes	Mycosphaerellales	Mycosphaerellaceae	Brunneosphaerella	jonkershoekensis	Brunneosphaerella jonkershoekensis
Fungi	Ascomycota	Dothideomycetes	Capnodiales	Mycosphaerellaceae	Brunneosphaerella	jonkershoekensis	Brunneosphaerella jonkershoekensis
Fungi	Ascomycota	Dothideomycetes	Mycosphaerellales	Mycosphaerellaceae	Brunneosphaerella	nitidae	Brunneosphaerella nitidae
Fungi	Ascomycota	Dothideomycetes	Mycosphaerellales	Mycosphaerellaceae	Brunneosphaerella	protearum	Brunneosphaerella protearum
Fungi	Ascomycota	Dothideomycetes	Mycosphaerellales	Mycosphaerellaceae	Brunneosphaerella	roupeliae	Brunneosphaerella roupeliae
Fungi	Ascomycota	Dothideomycetes	Incertae sedis	Pseudoperisporiaceae	Bryochiton	perpusillus	Bryochiton perpusillus
Fungi	Ascomycota	Lecanoromycetes	Lecanorales	Parmeliaceae	Bryoria	austromontana	Bryoria austromontana
Fungi	Ascomycota	Lecanoromycetes	Lecanorales	Parmeliaceae	Bryoria	bicolor	Bryoria bicolor
Fungi	Ascomycota	Lecanoromycetes	Lecanorales	Parmeliaceae	Bryoria	chalybeiformis	Bryoria chalybeiformis
Fungi	Ascomycota	Lecanoromycetes	Lecanorales	Parmeliaceae	Bryoria	fremontii	Bryoria fremontii
Fungi	Ascomycota	Lecanoromycetes	Lecanorales	Parmeliaceae	Bryoria	fuscescens	Bryoria fuscescens
Fungi	Ascomycota	Lecanoromycetes	Lecanorales	Parmeliaceae	Bryoria	motykae	Bryoria motykae
Fungi	Ascomycota	Arthoniomycetes	Arthoniales	Arthoniaceae	Bryostigma	molendoi	Bryostigma molendoi
Fungi	Basidiomycota	Agaricomycetes	Boletales	Boletaceae	Buchwaldoboletus	hemichrysus	Buchwaldoboletus hemichrysus
Fungi	Basidiomycota	Cystobasidiomycetes	Buckleyzymales	Buckleyzymaceae	Buckleyzyma	armeniaca	Buckleyzyma armeniaca
Fungi	Basidiomycota	Cystobasidiomycetes	Buckleyzymales	Buckleyzymaceae	Buckleyzyma	aurantiaca	Buckleyzyma aurantiaca
Fungi	Basidiomycota	Cystobasidiomycetes	Buckleyzymales	Buckleyzymaceae	Buckleyzyma	kluyveri-nielii	Buckleyzyma kluyveri-nielii
Fungi	Basidiomycota	Cystobasidiomycetes	Buckleyzymales	Buckleyzymaceae	Buckleyzyma	phyllomatis	Buckleyzyma phyllomatis
Fungi	Ascomycota	Lecanoromycetes	Caliciales	Caliciaceae	Buellia	aethalea	Buellia aethalea
Fungi	Ascomycota	Lecanoromycetes	Caliciales	Caliciaceae	Buellia	albulella	Buellia albulella
Fungi	Ascomycota	Lecanoromycetes	Caliciales	Caliciaceae	Buellia	alpina	Buellia alpina
Fungi	Ascomycota	Lecanoromycetes	Caliciales	Caliciaceae	Buellia	amphidexia	Buellia amphidexia
Fungi	Ascomycota	Lecanoromycetes	Caliciales	Caliciaceae	Buellia	badia	Buellia badia
Fungi	Ascomycota	Lecanoromycetes	Caliciales	Caliciaceae	Buellia	demutans	Buellia demutans
Fungi	Ascomycota	Lecanoromycetes	Caliciales	Caliciaceae	Buellia	dialyta	Buellia dialyta
Fungi	Ascomycota	Lecanoromycetes	Caliciales	Caliciaceae	Buellia	disciformis	Buellia disciformis
Fungi	Ascomycota	Lecanoromycetes	Caliciales	Caliciaceae	Buellia	dispersa	Buellia dispersa
Fungi	Ascomycota	Lecanoromycetes	Caliciales	Caliciaceae	Buellia	dissa	Buellia dissa
Fungi	Ascomycota	Lecanoromycetes	Caliciales	Caliciaceae	Buellia	endorhodina	Buellia endorhodina
Fungi	Ascomycota	Lecanoromycetes	Caliciales	Caliciaceae	Buellia	halonia	Buellia halonia
Fungi	Ascomycota	Lecanoromycetes	Caliciales	Caliciaceae	Buellia	lactea	Buellia lactea
Fungi	Ascomycota	Lecanoromycetes	Caliciales	Caliciaceae	Buellia	lutosa	Buellia lutosa
Fungi	Ascomycota	Lecanoromycetes	Caliciales	Caliciaceae	Buellia	mamillana	Buellia mamillana
Fungi	Ascomycota	Lecanoromycetes	Caliciales	Caliciaceae	Buellia	ocellata	Buellia ocellata
Fungi	Ascomycota	Lecanoromycetes	Caliciales	Caliciaceae	Buellia	pachysporoides	Buellia pachysporoides
Fungi	Ascomycota	Lecanoromycetes	Caliciales	Caliciaceae	Buellia	parasema	Buellia parasema
Fungi	Ascomycota	Lecanoromycetes	Caliciales	Caliciaceae	Buellia	procellarum	Buellia procellarum
Fungi	Ascomycota	Lecanoromycetes	Caliciales	Caliciaceae	Buellia	pseudotetrapla	Buellia pseudotetrapla
Fungi	Ascomycota	Lecanoromycetes	Caliciales	Caliciaceae	Buellia	pulverea	Buellia pulverea
Fungi	Ascomycota	Lecanoromycetes	Caliciales	Caliciaceae	Buellia	recepta	Buellia recepta
Fungi	Ascomycota	Lecanoromycetes	Caliciales	Caliciaceae	Buellia	romoletia	Buellia romoletia
Fungi	Ascomycota	Lecanoromycetes	Caliciales	Caliciaceae	Buellia	schaereri	Buellia schaereri
Fungi	Ascomycota	Lecanoromycetes	Caliciales	Caliciaceae	Buellia	sequax	Buellia sequax
Fungi	Ascomycota	Lecanoromycetes	Caliciales	Caliciaceae	Buellia	stellulata	Buellia stellulata
Fungi	Ascomycota	Lecanoromycetes	Caliciales	Caliciaceae	Buellia	subalbula	Buellia subalbula
Fungi	Ascomycota	Lecanoromycetes	Caliciales	Caliciaceae	Buellia	subdisciformis	Buellia subdisciformis
Fungi	Ascomycota	Lecanoromycetes	Caliciales	Caliciaceae	Buellia	tetrapla	Buellia tetrapla
Fungi	Ascomycota	Lecanoromycetes	Caliciales	Caliciaceae	Buellia	uberior	Buellia uberior
Fungi	Ascomycota	Lecanoromycetes	Lecanorales	Parmeliaceae	Bulbothrix	coronata	Bulbothrix coronata
Fungi	Ascomycota	Lecanoromycetes	Lecanorales	Parmeliaceae	Bulbothrix	decurtata	Bulbothrix decurtata
Fungi	Ascomycota	Lecanoromycetes	Lecanorales	Parmeliaceae	Bulbothrix	goebelii	Bulbothrix goebelii
Fungi	Ascomycota	Lecanoromycetes	Lecanorales	Parmeliaceae	Bulbothrix	hypochraea	Bulbothrix hypochraea
Fungi	Ascomycota	Lecanoromycetes	Lecanorales	Parmeliaceae	Bulbothrix	hypocraea	Bulbothrix hypocraea
Fungi	Ascomycota	Lecanoromycetes	Lecanorales	Parmeliaceae	Bulbothrix	isidiza	Bulbothrix isidiza
Fungi	Ascomycota	Lecanoromycetes	Lecanorales	Parmeliaceae	Bulbothrix	scortella	Bulbothrix scortella
Fungi	Ascomycota	Lecanoromycetes	Lecanorales	Parmeliaceae	Bulbothrix	sensibilis	Bulbothrix sensibilis
Fungi	Ascomycota	Lecanoromycetes	Lecanorales	Parmeliaceae	Bulbothrix	suffixa	Bulbothrix suffixa
Fungi	Ascomycota	Lecanoromycetes	Lecanorales	Parmeliaceae	Bulbothrix	tabacina	Bulbothrix tabacina
Fungi	Ascomycota	Lecanoromycetes	Lecanorales	Parmeliaceae	Bulbothrix	ventricosa	Bulbothrix ventricosa
Fungi	Ascomycota	Leotiomycetes	Helotiales	Dermateaceae	Bulgariastrum	africanum	Bulgariastrum africanum
Fungi	Ascomycota	Leotiomycetes	Helotiales	Dermateaceae	Bulgariastrum	bullatum	Bulgariastrum bullatum
Fungi	Ascomycota	Lecanoromycetes	Ostropales	Gomphillaceae	Bullatina	Bullatina viridis	Bullatina Bullatina viridis
Fungi	Ascomycota	Lecanoromycetes	Ostropales	Gomphillaceae	Bullatina	viridis	Bullatina viridis
Fungi	Basidiomycota	Tremellomycetes	Tremellales	Bulleraceae	Bullera	dendrophila	Bullera dendrophila
Fungi	Basidiomycota	Tremellomycetes	Tremellales	Bulleraceae	Bullera	unica	Bullera unica
Fungi	Ascomycota	Dothideomycetes	Mytilinidiales	Mytilinidiaceae	Bulliardella	capensis	Bulliardella capensis
Fungi	Ascomycota	Lecanoromycetes	Lecanorales	Sphaerophoraceae	Bunodophoron	melanocarpum	Bunodophoron melanocarpum
Fungi	Ascomycota	Lecanoromycetes	Caliciales	Caliciaceae	Burrowsia	cataractae	Burrowsia cataractae
Fungi	Ascomycota	Leotiomycetes	Helotiales	Myxotrichaceae	Byssoascus	Byssoascus SH1239667.09FU	Byssoascus Byssoascus SH1239667.09FU
Fungi	Ascomycota	Dothideomycetes	Tubeufiales	Tubeufiaceae	Byssocallis	capensis	Byssocallis capensis
Fungi	Ascomycota	Lecanoromycetes	Lecanorales	Byssolomataceae	Byssoloma	leucoblepharum	Byssoloma leucoblepharum
Fungi	Ascomycota	Lecanoromycetes	Lecanorales	Byssolomataceae	Byssoloma	sprucei	Byssoloma sprucei
Fungi	Ascomycota	Lecanoromycetes	Lecanorales	Byssolomataceae	Byssoloma	subdiscordans	Byssoloma subdiscordans
Fungi	Basidiomycota	Agaricomycetes	Polyporales	Irpicaceae	Byssomerulius	corium	Byssomerulius corium
Fungi	Ascomycota	Pezizomycetes	Pezizales	Pyronemataceae	Byssonectria	fusispora	Byssonectria fusispora
Fungi	Ascomycota	Dothideomycetes	Pleosporales	Melanommataceae	Byssosphaeria	siamensis	Byssosphaeria siamensis
Fungi	Basidiomycota	Agaricomycetes	Polyporales	Steccherinaceae	Cabalodontia	cretacea	Cabalodontia cretacea
Fungi	Ascomycota	Leotiomycetes	Helotiales	Ploettnerulaceae	Cadophora	africana	Cadophora africana
Fungi	Ascomycota	Leotiomycetes	Helotiales	Ploettnerulaceae	Cadophora	bubakii	Cadophora bubakii
Fungi	Ascomycota	Leotiomycetes	Helotiales	Ploettnerulaceae	Cadophora	dextrinospora	Cadophora dextrinospora
Fungi	Ascomycota	Leotiomycetes	Helotiales	Ploettnerulaceae	Cadophora	gregata	Cadophora gregata
Fungi	Ascomycota	Leotiomycetes	Helotiales	Ploettnerulaceae	Cadophora	luteo-olivacea	Cadophora luteo-olivacea
Fungi	Ascomycota	Leotiomycetes	Helotiales	Ploettnerulaceae	Cadophora	malorum	Cadophora malorum
Fungi	Ascomycota	Leotiomycetes	Helotiales	Ploettnerulaceae	Cadophora	novi-eboraci	Cadophora novi-eboraci
Fungi	Ascomycota	Leotiomycetes	Helotiales	Ploettnerulaceae	Cadophora	prunicola	Cadophora prunicola
Fungi	Ascomycota	Leotiomycetes	Helotiales	Ploettnerulaceae	Cadophora	spadicis	Cadophora spadicis
Fungi	Ascomycota	Leotiomycetes	Helotiales	Ploettnerulaceae	Cadophora	vivarii	Cadophora vivarii
Fungi	Basidiomycota	Pucciniomycetes	Pucciniales	Pucciniaceae	Caeoma	nervisequum	Caeoma nervisequum
Fungi	Ascomycota	Sordariomycetes	Hypocreales	Bionectriaceae	Caespitomonium	hyalinulum	Caespitomonium hyalinulum
Fungi	Ascomycota	Sordariomycetes	Xylariales	Xylariaceae	Calceomyces	lacunosus	Calceomyces lacunosus
Fungi	Ascomycota	Eurotiomycetes	Coryneliales	Coryneliaceae	Caliciopsis	cochlearis	Caliciopsis cochlearis
Fungi	Ascomycota	Eurotiomycetes	Coryneliales	Coryneliaceae	Caliciopsis	eucalypti	Caliciopsis eucalypti
Fungi	Ascomycota	Eurotiomycetes	Coryneliales	Coryneliaceae	Caliciopsis	orientalis	Caliciopsis orientalis
Fungi	Ascomycota	Eurotiomycetes	Coryneliales	Coryneliaceae	Caliciopsis	pinea	Caliciopsis pinea
Fungi	Ascomycota	Eurotiomycetes	Coryneliales	Coryneliaceae	Caliciopsis	pseudotsugae	Caliciopsis pseudotsugae
Fungi	Ascomycota	Lecanoromycetes	Caliciales	Caliciaceae	Calicium	hyperelloides	Calicium hyperelloides
Fungi	Ascomycota	Lecanoromycetes	Caliciales	Caliciaceae	Calicium	lenticulare	Calicium lenticulare
Fungi	Ascomycota	Lecanoromycetes	Caliciales	Caliciaceae	Calicium	salicinum	Calicium salicinum
Fungi	Basidiomycota	Agaricomycetes	Agaricales	Callistosporiaceae	Callistosporium	luteo-olivaceum	Callistosporium luteo-olivaceum
Fungi	Basidiomycota	Dacrymycetes	Dacrymycetales	Dacrymycetaceae	Calocera	cornea	Calocera cornea
Fungi	Basidiomycota	Dacrymycetes	Dacrymycetales	Dacrymycetaceae	Calocera	viscosa	Calocera viscosa
Fungi	Basidiomycota	Agaricomycetes	Agaricales	Lyophyllaceae	Calocybe	gambosa	Calocybe gambosa
Fungi	Ascomycota	Lecanoromycetes	Teloschistales	Teloschistaceae	Calogaya	biatorina	Calogaya biatorina
Fungi	Mycetozoa	Myxomycetes	Trichiales	Dianemaceae	Calomyxa	metallica	Calomyxa metallica
Fungi	Ascomycota	Sordariomycetes	Hypocreales	Nectriaceae	Calonectria	acaciicola	Calonectria acaciicola
Fungi	Ascomycota	Sordariomycetes	Hypocreales	Nectriaceae	Calonectria	acicola	Calonectria acicola
Fungi	Ascomycota	Sordariomycetes	Hypocreales	Nectriaceae	Calonectria	aciculata	Calonectria aciculata
Fungi	Ascomycota	Sordariomycetes	Hypocreales	Nectriaceae	Calonectria	aconidialis	Calonectria aconidialis
Fungi	Ascomycota	Sordariomycetes	Hypocreales	Nectriaceae	Calonectria	aeknauliensis	Calonectria aeknauliensis
Fungi	Ascomycota	Sordariomycetes	Hypocreales	Nectriaceae	Calonectria	amazonica	Calonectria amazonica
Fungi	Ascomycota	Sordariomycetes	Hypocreales	Nectriaceae	Calonectria	angustata	Calonectria angustata
Fungi	Ascomycota	Sordariomycetes	Hypocreales	Nectriaceae	Calonectria	asiatica	Calonectria asiatica
Fungi	Ascomycota	Sordariomycetes	Hypocreales	Nectriaceae	Calonectria	auriculiformis	Calonectria auriculiformis
Fungi	Ascomycota	Sordariomycetes	Hypocreales	Nectriaceae	Calonectria	australiensis	Calonectria australiensis
Fungi	Ascomycota	Sordariomycetes	Hypocreales	Nectriaceae	Calonectria	avesiculata	Calonectria avesiculata
Fungi	Ascomycota	Sordariomycetes	Hypocreales	Nectriaceae	Calonectria	baviensis	Calonectria baviensis
Fungi	Ascomycota	Sordariomycetes	Hypocreales	Nectriaceae	Calonectria	blephiliae	Calonectria blephiliae
Fungi	Ascomycota	Sordariomycetes	Hypocreales	Nectriaceae	Calonectria	borneana	Calonectria borneana
Fungi	Ascomycota	Sordariomycetes	Hypocreales	Nectriaceae	Calonectria	brachiatica	Calonectria brachiatica
Fungi	Ascomycota	Sordariomycetes	Hypocreales	Nectriaceae	Calonectria	brasiliana	Calonectria brasiliana
Fungi	Ascomycota	Sordariomycetes	Hypocreales	Nectriaceae	Calonectria	brasiliensis	Calonectria brasiliensis
Fungi	Ascomycota	Sordariomycetes	Hypocreales	Nectriaceae	Calonectria	brassicae	Calonectria brassicae
Fungi	Ascomycota	Sordariomycetes	Hypocreales	Nectriaceae	Calonectria	brevistipitata	Calonectria brevistipitata
Fungi	Ascomycota	Sordariomycetes	Hypocreales	Nectriaceae	Calonectria	bumicola	Calonectria bumicola
Fungi	Ascomycota	Sordariomycetes	Hypocreales	Nectriaceae	Calonectria	canadensis	Calonectria canadensis
Fungi	Ascomycota	Sordariomycetes	Hypocreales	Nectriaceae	Calonectria	canadiana	Calonectria canadiana
Fungi	Ascomycota	Sordariomycetes	Hypocreales	Nectriaceae	Calonectria	candelabra	Calonectria candelabra
Fungi	Ascomycota	Sordariomycetes	Hypocreales	Nectriaceae	Calonectria	candelabrum	Calonectria candelabrum
Fungi	Ascomycota	Sordariomycetes	Hypocreales	Nectriaceae	Calonectria	cerciana	Calonectria cerciana
Fungi	Ascomycota	Sordariomycetes	Hypocreales	Nectriaceae	Calonectria	chinensis	Calonectria chinensis
Fungi	Ascomycota	Sordariomycetes	Hypocreales	Nectriaceae	Calonectria	citri	Calonectria citri
Fungi	Ascomycota	Sordariomycetes	Hypocreales	Nectriaceae	Calonectria	clavata	Calonectria clavata
Fungi	Ascomycota	Sordariomycetes	Hypocreales	Nectriaceae	Calonectria	cliffordiicola	Calonectria cliffordiicola
Fungi	Ascomycota	Sordariomycetes	Hypocreales	Nectriaceae	Calonectria	cochinchinensis	Calonectria cochinchinensis
Fungi	Ascomycota	Sordariomycetes	Hypocreales	Nectriaceae	Calonectria	colhounii	Calonectria colhounii
Fungi	Ascomycota	Sordariomycetes	Hypocreales	Nectriaceae	Calonectria	colhounii macroconidialis	Calonectria colhounii macroconidialis
Fungi	Ascomycota	Sordariomycetes	Hypocreales	Nectriaceae	Calonectria	colhounii var. macroconidialis	Calonectria colhounii var. macroconidialis
Fungi	Ascomycota	Sordariomycetes	Hypocreales	Nectriaceae	Calonectria	colombiana	Calonectria colombiana
Fungi	Ascomycota	Sordariomycetes	Hypocreales	Nectriaceae	Calonectria	colombiensis	Calonectria colombiensis
Fungi	Ascomycota	Sordariomycetes	Hypocreales	Nectriaceae	Calonectria	crousiana	Calonectria crousiana
Fungi	Ascomycota	Sordariomycetes	Hypocreales	Nectriaceae	Calonectria	curvispora	Calonectria curvispora
Fungi	Ascomycota	Sordariomycetes	Hypocreales	Nectriaceae	Calonectria	cylindrospora	Calonectria cylindrospora
Fungi	Ascomycota	Sordariomycetes	Hypocreales	Nectriaceae	Calonectria	densa	Calonectria densa
Fungi	Ascomycota	Sordariomycetes	Hypocreales	Nectriaceae	Calonectria	ecuadorensis	Calonectria ecuadorensis
Fungi	Ascomycota	Sordariomycetes	Hypocreales	Nectriaceae	Calonectria	ecuadoriae	Calonectria ecuadoriae
Fungi	Ascomycota	Sordariomycetes	Hypocreales	Nectriaceae	Calonectria	eucalypti	Calonectria eucalypti
Fungi	Ascomycota	Sordariomycetes	Hypocreales	Nectriaceae	Calonectria	foliicola	Calonectria foliicola
Fungi	Ascomycota	Sordariomycetes	Hypocreales	Nectriaceae	Calonectria	fujianensis	Calonectria fujianensis
Fungi	Ascomycota	Sordariomycetes	Hypocreales	Nectriaceae	Calonectria	gordoniae	Calonectria gordoniae
Fungi	Ascomycota	Sordariomycetes	Hypocreales	Nectriaceae	Calonectria	gracilipes	Calonectria gracilipes
Fungi	Ascomycota	Sordariomycetes	Hypocreales	Nectriaceae	Calonectria	gracilis	Calonectria gracilis
Fungi	Ascomycota	Sordariomycetes	Hypocreales	Nectriaceae	Calonectria	guahibo	Calonectria guahibo
Fungi	Ascomycota	Sordariomycetes	Hypocreales	Nectriaceae	Calonectria	guangdongensis	Calonectria guangdongensis
Fungi	Ascomycota	Sordariomycetes	Hypocreales	Nectriaceae	Calonectria	hawksworthii	Calonectria hawksworthii
Fungi	Ascomycota	Sordariomycetes	Hypocreales	Nectriaceae	Calonectria	heveicola	Calonectria heveicola
Fungi	Ascomycota	Sordariomycetes	Hypocreales	Nectriaceae	Calonectria	honghensis	Calonectria honghensis
Fungi	Ascomycota	Sordariomycetes	Hypocreales	Nectriaceae	Calonectria	hongkongensis	Calonectria hongkongensis
Fungi	Ascomycota	Sordariomycetes	Hypocreales	Nectriaceae	Calonectria	hurae	Calonectria hurae
Fungi	Ascomycota	Sordariomycetes	Hypocreales	Nectriaceae	Calonectria	ilicicola	Calonectria ilicicola
Fungi	Ascomycota	Sordariomycetes	Hypocreales	Nectriaceae	Calonectria	indonesiae	Calonectria indonesiae
Fungi	Ascomycota	Sordariomycetes	Hypocreales	Nectriaceae	Calonectria	indusiata	Calonectria indusiata
Fungi	Ascomycota	Sordariomycetes	Hypocreales	Nectriaceae	Calonectria	insularis	Calonectria insularis
Fungi	Ascomycota	Sordariomycetes	Hypocreales	Nectriaceae	Calonectria	kyotensis	Calonectria kyotensis
Fungi	Ascomycota	Sordariomycetes	Hypocreales	Nectriaceae	Calonectria	ladang	Calonectria ladang
Fungi	Ascomycota	Sordariomycetes	Hypocreales	Nectriaceae	Calonectria	lantauensis	Calonectria lantauensis
Fungi	Ascomycota	Sordariomycetes	Hypocreales	Nectriaceae	Calonectria	lateralis	Calonectria lateralis
Fungi	Ascomycota	Sordariomycetes	Hypocreales	Nectriaceae	Calonectria	lauri	Calonectria lauri
Fungi	Ascomycota	Sordariomycetes	Hypocreales	Nectriaceae	Calonectria	leguminum	Calonectria leguminum
Fungi	Ascomycota	Sordariomycetes	Hypocreales	Nectriaceae	Calonectria	leucothoes	Calonectria leucothoes
Fungi	Ascomycota	Sordariomycetes	Hypocreales	Nectriaceae	Calonectria	lichi	Calonectria lichi
Fungi	Ascomycota	Sordariomycetes	Hypocreales	Nectriaceae	Calonectria	lombardiana	Calonectria lombardiana
Fungi	Ascomycota	Sordariomycetes	Hypocreales	Nectriaceae	Calonectria	macroconidialis	Calonectria macroconidialis
Fungi	Ascomycota	Sordariomycetes	Hypocreales	Nectriaceae	Calonectria	madagascariensis	Calonectria madagascariensis
Fungi	Ascomycota	Sordariomycetes	Hypocreales	Nectriaceae	Calonectria	malesiana	Calonectria malesiana
Fungi	Ascomycota	Sordariomycetes	Hypocreales	Nectriaceae	Calonectria	metrosideri	Calonectria metrosideri
Fungi	Ascomycota	Sordariomycetes	Hypocreales	Nectriaceae	Calonectria	mexicana	Calonectria mexicana
Fungi	Ascomycota	Sordariomycetes	Hypocreales	Nectriaceae	Calonectria	montana	Calonectria montana
Fungi	Ascomycota	Sordariomycetes	Hypocreales	Nectriaceae	Calonectria	morganii	Calonectria morganii
Fungi	Ascomycota	Sordariomycetes	Hypocreales	Nectriaceae	Calonectria	mossambicensis	Calonectria mossambicensis
Fungi	Ascomycota	Sordariomycetes	Hypocreales	Nectriaceae	Calonectria	multilateralis	Calonectria multilateralis
Fungi	Ascomycota	Sordariomycetes	Hypocreales	Nectriaceae	Calonectria	multiphialidica	Calonectria multiphialidica
Fungi	Ascomycota	Sordariomycetes	Hypocreales	Nectriaceae	Calonectria	multiseptata	Calonectria multiseptata
Fungi	Ascomycota	Sordariomycetes	Hypocreales	Nectriaceae	Calonectria	multistipitata	Calonectria multistipitata
Fungi	Ascomycota	Sordariomycetes	Hypocreales	Nectriaceae	Calonectria	naviculata	Calonectria naviculata
Fungi	Ascomycota	Sordariomycetes	Hypocreales	Nectriaceae	Calonectria	octoramosa	Calonectria octoramosa
Fungi	Ascomycota	Sordariomycetes	Hypocreales	Nectriaceae	Calonectria	orientalis	Calonectria orientalis
Fungi	Ascomycota	Sordariomycetes	Hypocreales	Nectriaceae	Calonectria	ovata	Calonectria ovata
Fungi	Ascomycota	Sordariomycetes	Hypocreales	Nectriaceae	Calonectria	pacifica	Calonectria pacifica
Fungi	Ascomycota	Sordariomycetes	Hypocreales	Nectriaceae	Calonectria	parva	Calonectria parva
Fungi	Ascomycota	Sordariomycetes	Hypocreales	Nectriaceae	Calonectria	parvispora	Calonectria parvispora
Fungi	Ascomycota	Sordariomycetes	Hypocreales	Nectriaceae	Calonectria	pauciphialidica	Calonectria pauciphialidica
Fungi	Ascomycota	Sordariomycetes	Hypocreales	Nectriaceae	Calonectria	pauciramosa	Calonectria pauciramosa
Fungi	Ascomycota	Sordariomycetes	Hypocreales	Nectriaceae	Calonectria	penicilloides	Calonectria penicilloides
Fungi	Ascomycota	Sordariomycetes	Hypocreales	Nectriaceae	Calonectria	pini	Calonectria pini
Fungi	Ascomycota	Sordariomycetes	Hypocreales	Nectriaceae	Calonectria	plurilateralis	Calonectria plurilateralis
Fungi	Ascomycota	Sordariomycetes	Hypocreales	Nectriaceae	Calonectria	polizzii	Calonectria polizzii
Fungi	Ascomycota	Sordariomycetes	Hypocreales	Nectriaceae	Calonectria	pseudocolhounii	Calonectria pseudocolhounii
Fungi	Ascomycota	Sordariomycetes	Hypocreales	Nectriaceae	Calonectria	pseudomalesiana	Calonectria pseudomalesiana
Fungi	Ascomycota	Sordariomycetes	Hypocreales	Nectriaceae	Calonectria	pseudomexicana	Calonectria pseudomexicana
Fungi	Ascomycota	Sordariomycetes	Hypocreales	Nectriaceae	Calonectria	pseudonaviculata	Calonectria pseudonaviculata
Fungi	Ascomycota	Sordariomycetes	Hypocreales	Nectriaceae	Calonectria	pseudopteridis	Calonectria pseudopteridis
Fungi	Ascomycota	Sordariomycetes	Hypocreales	Nectriaceae	Calonectria	pseudoreteaudii	Calonectria pseudoreteaudii
Fungi	Ascomycota	Sordariomycetes	Hypocreales	Nectriaceae	Calonectria	pseudoscoparia	Calonectria pseudoscoparia
Fungi	Ascomycota	Sordariomycetes	Hypocreales	Nectriaceae	Calonectria	pseudospathiphylli	Calonectria pseudospathiphylli
Fungi	Ascomycota	Sordariomycetes	Hypocreales	Nectriaceae	Calonectria	pseudoturangicola	Calonectria pseudoturangicola
Fungi	Ascomycota	Sordariomycetes	Hypocreales	Nectriaceae	Calonectria	pseudouxmalensis	Calonectria pseudouxmalensis
Fungi	Ascomycota	Sordariomycetes	Hypocreales	Nectriaceae	Calonectria	pseudoyunnanensis	Calonectria pseudoyunnanensis
Fungi	Ascomycota	Sordariomycetes	Hypocreales	Nectriaceae	Calonectria	pteridis	Calonectria pteridis
Fungi	Ascomycota	Sordariomycetes	Hypocreales	Nectriaceae	Calonectria	putriramosa	Calonectria putriramosa
Fungi	Ascomycota	Sordariomycetes	Hypocreales	Nectriaceae	Calonectria	queenslandica	Calonectria queenslandica
Fungi	Ascomycota	Sordariomycetes	Hypocreales	Nectriaceae	Calonectria	quinqueseptata	Calonectria quinqueseptata
Fungi	Ascomycota	Sordariomycetes	Hypocreales	Nectriaceae	Calonectria	reteaudii	Calonectria reteaudii
Fungi	Ascomycota	Sordariomycetes	Hypocreales	Nectriaceae	Calonectria	rumohrae	Calonectria rumohrae
Fungi	Ascomycota	Sordariomycetes	Hypocreales	Nectriaceae	Calonectria	scoparia	Calonectria scoparia
Fungi	Ascomycota	Sordariomycetes	Hypocreales	Nectriaceae	Calonectria	spathiphylli	Calonectria spathiphylli
Fungi	Ascomycota	Sordariomycetes	Hypocreales	Nectriaceae	Calonectria	spathulata	Calonectria spathulata
Fungi	Ascomycota	Sordariomycetes	Hypocreales	Nectriaceae	Calonectria	sulawesiensis	Calonectria sulawesiensis
Fungi	Ascomycota	Sordariomycetes	Hypocreales	Nectriaceae	Calonectria	sumatrensis	Calonectria sumatrensis
Fungi	Ascomycota	Sordariomycetes	Hypocreales	Nectriaceae	Calonectria	tanah	Calonectria tanah
Fungi	Ascomycota	Sordariomycetes	Hypocreales	Nectriaceae	Calonectria	terrae-reginae	Calonectria terrae-reginae
Fungi	Ascomycota	Sordariomycetes	Hypocreales	Nectriaceae	Calonectria	tonkinensis	Calonectria tonkinensis
Fungi	Ascomycota	Sordariomycetes	Hypocreales	Nectriaceae	Calonectria	tropicalis	Calonectria tropicalis
Fungi	Ascomycota	Sordariomycetes	Hypocreales	Nectriaceae	Calonectria	tunisiana	Calonectria tunisiana
Fungi	Ascomycota	Sordariomycetes	Hypocreales	Nectriaceae	Calonectria	turangicola	Calonectria turangicola
Fungi	Ascomycota	Sordariomycetes	Hypocreales	Nectriaceae	Calonectria	uxmalensis	Calonectria uxmalensis
Fungi	Ascomycota	Sordariomycetes	Hypocreales	Nectriaceae	Calonectria	variabilis	Calonectria variabilis
Fungi	Ascomycota	Sordariomycetes	Hypocreales	Nectriaceae	Calonectria	vegrandis	Calonectria vegrandis
Fungi	Ascomycota	Sordariomycetes	Hypocreales	Nectriaceae	Calonectria	venezuelana	Calonectria venezuelana
Fungi	Ascomycota	Sordariomycetes	Hypocreales	Nectriaceae	Calonectria	yunnanensis	Calonectria yunnanensis
Fungi	Ascomycota	Sordariomycetes	Hypocreales	Nectriaceae	Calonectria	zuluensis	Calonectria zuluensis
Fungi	Ascomycota	Lecanoromycetes	Lecanorales	Byssolomataceae	Calopadia	fusca	Calopadia fusca
Fungi	Ascomycota	Lecanoromycetes	Lecanorales	Byssolomataceae	Calopadia	puiggarii	Calopadia puiggarii
Fungi	Ascomycota	Lecanoromycetes	Lecanorales	Byssolomataceae	Calopadia	subcoerulescens	Calopadia subcoerulescens
Fungi	Ascomycota	Dothideomycetes	Microthyriales	Microthyriaceae	Calopeltis	jasmini	Calopeltis jasmini
Fungi	Ascomycota	Dothideomycetes	Pleosporales	Didymellaceae	Calophoma	complanata	Calophoma complanata
Fungi	Ascomycota	Lecanoromycetes	Teloschistales	Teloschistaceae	Caloplaca	almbornii	Caloplaca almbornii
Fungi	Ascomycota	Lecanoromycetes	Teloschistales	Teloschistaceae	Caloplaca	bonae-spei	Caloplaca bonae-spei
Fungi	Ascomycota	Lecanoromycetes	Teloschistales	Teloschistaceae	Caloplaca	cerina	Caloplaca cerina
Fungi	Ascomycota	Lecanoromycetes	Teloschistales	Teloschistaceae	Caloplaca	cerina cerina	Caloplaca cerina cerina
Fungi	Ascomycota	Lecanoromycetes	Teloschistales	Teloschistaceae	Caloplaca	cerina var. cerina	Caloplaca cerina var. cerina
Fungi	Ascomycota	Lecanoromycetes	Teloschistales	Teloschistaceae	Caloplaca	coccinea	Caloplaca coccinea
Fungi	Ascomycota	Lecanoromycetes	Teloschistales	Teloschistaceae	Caloplaca	crocea	Caloplaca crocea
Fungi	Ascomycota	Lecanoromycetes	Teloschistales	Teloschistaceae	Caloplaca	depauperata	Caloplaca depauperata
Fungi	Ascomycota	Lecanoromycetes	Teloschistales	Teloschistaceae	Caloplaca	gyalectoides	Caloplaca gyalectoides
Fungi	Ascomycota	Lecanoromycetes	Teloschistales	Teloschistaceae	Caloplaca	haematodes	Caloplaca haematodes
Fungi	Ascomycota	Lecanoromycetes	Teloschistales	Teloschistaceae	Caloplaca	herbidella	Caloplaca herbidella
Fungi	Ascomycota	Lecanoromycetes	Teloschistales	Teloschistaceae	Caloplaca	lactea	Caloplaca lactea
Fungi	Ascomycota	Lecanoromycetes	Teloschistales	Teloschistaceae	Caloplaca	obscurella	Caloplaca obscurella
Fungi	Ascomycota	Lecanoromycetes	Teloschistales	Teloschistaceae	Caloplaca	ochracea	Caloplaca ochracea
Fungi	Ascomycota	Lecanoromycetes	Teloschistales	Teloschistaceae	Caloplaca	ochraceofulva	Caloplaca ochraceofulva
Fungi	Ascomycota	Lecanoromycetes	Teloschistales	Teloschistaceae	Caloplaca	rubelliana	Caloplaca rubelliana
Fungi	Ascomycota	Lecanoromycetes	Teloschistales	Teloschistaceae	Caloplaca	subcerina	Caloplaca subcerina
Fungi	Ascomycota	Lecanoromycetes	Teloschistales	Teloschistaceae	Caloplaca	subnitida	Caloplaca subnitida
Fungi	Ascomycota	Lecanoromycetes	Teloschistales	Teloschistaceae	Caloplaca	subochrochroa	Caloplaca subochrochroa
Fungi	Ascomycota	Lecanoromycetes	Teloschistales	Teloschistaceae	Caloplaca	subunicolor	Caloplaca subunicolor
Fungi	Ascomycota	Sordariomycetes	Calosphaeriales	Calosphaeriaceae	Calosphaeria	africana	Calosphaeria africana
Fungi	Ascomycota	Sordariomycetes	Calosphaeriales	Calosphaeriaceae	Calosphaeria	jonkershoekensis	Calosphaeria jonkershoekensis
Fungi	Ascomycota	Sordariomycetes	Calosphaeriales	Calosphaeriaceae	Calosphaeria	princeps	Calosphaeria princeps
Fungi	Ascomycota	Sordariomycetes	Calosphaeriales	Calosphaeriaceae	Calosphaeria	pulchella	Calosphaeria pulchella
Fungi	Ascomycota	Sordariomycetes	Diaporthales	Melanconidaceae	Calospora	bottomleyae	Calospora bottomleyae
Fungi	Basidiomycota	Agaricomycetes	Agaricales	Lycoperdaceae	Calvatia	caelata	Calvatia caelata
Fungi	Basidiomycota	Agaricomycetes	Agaricales	Lycoperdaceae	Calvatia	candida	Calvatia candida
Fungi	Basidiomycota	Agaricomycetes	Agaricales	Lycoperdaceae	Calvatia	capensis	Calvatia capensis
Fungi	Basidiomycota	Agaricomycetes	Agaricales	Lycoperdaceae	Calvatia	craniiformis	Calvatia craniiformis
Fungi	Basidiomycota	Agaricomycetes	Agaricales	Lycoperdaceae	Calvatia	cyathiformis	Calvatia cyathiformis
Fungi	Basidiomycota	Agaricomycetes	Agaricales	Lycoperdaceae	Calvatia	flava	Calvatia flava
Fungi	Basidiomycota	Agaricomycetes	Agaricales	Lycoperdaceae	Calvatia	fragilis	Calvatia fragilis
Fungi	Basidiomycota	Agaricomycetes	Agaricales	Lycoperdaceae	Calvatia	gigantea	Calvatia gigantea
Fungi	Basidiomycota	Agaricomycetes	Agaricales	Lycoperdaceae	Calvatia	homophila	Calvatia homophila
Fungi	Basidiomycota	Agaricomycetes	Agaricales	Lycoperdaceae	Calvatia	incerta	Calvatia incerta
Fungi	Basidiomycota	Agaricomycetes	Agaricales	Lycoperdaceae	Calvatia	lepidophora	Calvatia lepidophora
Fungi	Basidiomycota	Agaricomycetes	Agaricales	Lycoperdaceae	Calvatia	lilacina	Calvatia lilacina
Fungi	Basidiomycota	Agaricomycetes	Agaricales	Lycoperdaceae	Calvatia	macrogemmae	Calvatia macrogemmae
Fungi	Basidiomycota	Agaricomycetes	Agaricales	Lycoperdaceae	Calvatia	nonincerta	Calvatia nonincerta
Fungi	Basidiomycota	Agaricomycetes	Agaricales	Lycoperdaceae	Calvatia	olivacea	Calvatia olivacea
Fungi	Basidiomycota	Agaricomycetes	Agaricales	Lycoperdaceae	Calvatia	rubroflava	Calvatia rubroflava
Fungi	Basidiomycota	Agaricomycetes	Agaricales	Lycoperdaceae	Calvatia	rugosa	Calvatia rugosa
Fungi	Basidiomycota	Agaricomycetes	Agaricales	Lycoperdaceae	Calvatia	sculpta	Calvatia sculpta
Fungi	Basidiomycota	Agaricomycetes	Agaricales	Lycoperdaceae	Calvatia	tygerbergensis	Calvatia tygerbergensis
Fungi	Ascomycota	Sordariomycetes	Chaetosphaeriales	Incertae sedis	Calvolachnella	guaviyunis	Calvolachnella guaviyunis
Fungi	Ascomycota	Leotiomycetes	Helotiales	Pezizellaceae	Calycellina	microspis	Calycellina microspis
Fungi	Ascomycota	Leotiomycetes	Helotiales	Pezizellaceae	Calycellina	phalaridis	Calycellina phalaridis
Fungi	Ascomycota	Leotiomycetes	Helotiales	Pezizellaceae	Calycellina	populina	Calycellina populina
Fungi	Ascomycota	Leotiomycetes	Helotiales	Pezizellaceae	Calycina	claroflava	Calycina claroflava
Fungi	Ascomycota	Leotiomycetes	Helotiales	Pezizellaceae	Calycina	eucalypticola	Calycina eucalypticola
Fungi	Ascomycota	Leotiomycetes	Helotiales	Pezizellaceae	Calycina	turgidella	Calycina turgidella
Fungi	Basidiomycota	Agaricomycetes	Agaricales	Incertae sedis	Calyptella	capensis	Calyptella capensis
Fungi	Ascomycota	Incertae sedis	Incertae sedis	Incertae sedis	Camarographium	carpini	Camarographium carpini
Fungi	Ascomycota	Sordariomycetes	Boliniales	Boliniaceae	Camaropella	lutea	Camaropella lutea
Fungi	Ascomycota	Dothideomycetes	Pleosporales	Camarosporiaceae	Camarosporium	aloes	Camarosporium aloes
Fungi	Ascomycota	Dothideomycetes	Pleosporales	Camarosporiaceae	Camarosporium	brabeji	Camarosporium brabeji
Fungi	Ascomycota	Dothideomycetes	Pleosporales	Camarosporiaceae	Camarosporium	jonkershoekense	Camarosporium jonkershoekense
Fungi	Ascomycota	Dothideomycetes	Pleosporales	Camarosporiaceae	Camarosporium	kogelbergense	Camarosporium kogelbergense
Fungi	Ascomycota	Dothideomycetes	Pleosporales	Camarosporiaceae	Camarosporium	leucadendri	Camarosporium leucadendri
Fungi	Ascomycota	Dothideomycetes	Pleosporales	Camarosporiaceae	Camarosporium	prunifolium	Camarosporium prunifolium
Fungi	Ascomycota	Dothideomycetes	Pleosporales	Camarosporiaceae	Camarosporium	psoraleae	Camarosporium psoraleae
Fungi	Ascomycota	Dothideomycetes	Mycosphaerellales	Teratosphaeriaceae	Camarosporula	persooniae	Camarosporula persooniae
Fungi	Basidiomycota	Agaricomycetes	Agaricales	Marasmiaceae	Campanella	buettneri	Campanella buettneri
Fungi	Basidiomycota	Agaricomycetes	Agaricales	Marasmiaceae	Campanella	caesia	Campanella caesia
Fungi	Basidiomycota	Agaricomycetes	Agaricales	Marasmiaceae	Campanella	capensis	Campanella capensis
Fungi	Basidiomycota	Agaricomycetes	Agaricales	Marasmiaceae	Campanella	junghuhnii	Campanella junghuhnii
Fungi	Ascomycota	Dothideomycetes	Tubeufiales	Tubeufiaceae	Camporesiomyces	vaccinii	Camporesiomyces vaccinii
Fungi	Ascomycota	Dothideomycetes	Pleosporales	Melanommataceae	Camposporium	antennatum	Camposporium antennatum
Fungi	Ascomycota	Dothideomycetes	Pleosporales	Melanommataceae	Camposporium	verruculosum	Camposporium verruculosum
Fungi	Ascomycota	Incertae sedis	Incertae sedis	Incertae sedis	Camptomeris	acaciae	Camptomeris acaciae
Fungi	Ascomycota	Incertae sedis	Incertae sedis	Incertae sedis	Camptomeris	verruculosa	Camptomeris verruculosa
Fungi	Ascomycota	Sordariomycetes	Hypocreales	Nectriaceae	Campylocarpon	fasciculare	Campylocarpon fasciculare
Fungi	Ascomycota	Sordariomycetes	Hypocreales	Nectriaceae	Campylocarpon	pseudofasciculare	Campylocarpon pseudofasciculare
Fungi	Ascomycota	Sordariomycetes	Microascales	Microascaceae	Canariomyces	arenarius	Canariomyces arenarius
Fungi	Ascomycota	Sordariomycetes	Microascales	Microascaceae	Canariomyces	microsporus	Canariomyces microsporus
Fungi	Ascomycota	Sordariomycetes	Microascales	Microascaceae	Canariomyces	notabilis	Canariomyces notabilis
Fungi	Ascomycota	Sordariomycetes	Microascales	Microascaceae	Canariomyces	subthermophilus	Canariomyces subthermophilus
Fungi	Basidiomycota	Agaricomycetes	Polyporales	Phanerochaetaceae	Candelabrochaete	africana	Candelabrochaete africana
Fungi	Ascomycota	Candelariomycetes	Candelariales	Candelariaceae	Candelaria	concolor	Candelaria concolor
Fungi	Ascomycota	Candelariomycetes	Candelariales	Candelariaceae	Candelaria	fibrosa	Candelaria fibrosa
Fungi	Ascomycota	Candelariomycetes	Candelariales	Candelariaceae	Candelaria	pacifica	Candelaria pacifica
Fungi	Ascomycota	Candelariomycetes	Candelariales	Candelariaceae	Candelariella	antennaria	Candelariella antennaria
Fungi	Ascomycota	Candelariomycetes	Candelariales	Candelariaceae	Candelariella	aurella	Candelariella aurella
Fungi	Ascomycota	Candelariomycetes	Candelariales	Candelariaceae	Candelariella	coralliza	Candelariella coralliza
Fungi	Ascomycota	Candelariomycetes	Candelariales	Candelariaceae	Candelariella	medians	Candelariella medians
Fungi	Ascomycota	Candelariomycetes	Candelariales	Candelariaceae	Candelariella	vitellina	Candelariella vitellina
Fungi	Ascomycota	Candelariomycetes	Candelariales	Candelariaceae	Candelariella	vitellina var. vitellina	Candelariella vitellina var. vitellina
Fungi	Ascomycota	Candelariomycetes	Candelariales	Candelariaceae	Candelariella	xanthostigmoides	Candelariella xanthostigmoides
Fungi	Ascomycota	Saccharomycetes	Saccharomycetales	Saccharomycetaceae	Candida	albicans	Candida albicans
Fungi	Ascomycota	Saccharomycetes	Saccharomycetales	Saccharomycetaceae	Candida	apicola	Candida apicola
Fungi	Ascomycota	Saccharomycetes	Saccharomycetales	Saccharomycetaceae	Candida	auris	Candida auris
Fungi	Ascomycota	Saccharomycetes	Saccharomycetales	Saccharomycetaceae	Candida	azyma	Candida azyma
Fungi	Ascomycota	Saccharomycetes	Saccharomycetales	Saccharomycetaceae	Candida	berthetii	Candida berthetii
Fungi	Ascomycota	Saccharomycetes	Saccharomycetales	Saccharomycetaceae	Candida	boidinii	Candida boidinii
Fungi	Ascomycota	Saccharomycetes	Saccharomycetales	Saccharomycetaceae	Candida	bracarensis	Candida bracarensis
Fungi	Ascomycota	Saccharomycetes	Saccharomycetales	Saccharomycetaceae	Candida	cabralensis	Candida cabralensis
Fungi	Ascomycota	Saccharomycetes	Saccharomycetales	Saccharomycetaceae	Candida	carvajalis	Candida carvajalis
Fungi	Ascomycota	Saccharomycetes	Saccharomycetales	Saccharomycetaceae	Candida	corydali	Candida corydali
Fungi	Ascomycota	Saccharomycetes	Saccharomycetales	Saccharomycetaceae	Candida	davisiana	Candida davisiana
Fungi	Ascomycota	Saccharomycetes	Saccharomycetales	Saccharomycetaceae	Candida	dendrica	Candida dendrica
Fungi	Ascomycota	Saccharomycetes	Saccharomycetales	Saccharomycetaceae	Candida	dendronema	Candida dendronema
Fungi	Ascomycota	Saccharomycetes	Saccharomycetales	Saccharomycetaceae	Candida	diddensiae	Candida diddensiae
Fungi	Ascomycota	Saccharomycetes	Saccharomycetales	Saccharomycetaceae	Candida	entomaea	Candida entomaea
Fungi	Ascomycota	Saccharomycetes	Saccharomycetales	Saccharomycetaceae	Candida	entomophila	Candida entomophila
Fungi	Ascomycota	Saccharomycetes	Saccharomycetales	Saccharomycetaceae	Candida	ethanolica	Candida ethanolica
Fungi	Ascomycota	Saccharomycetes	Saccharomycetales	Saccharomycetaceae	Candida	euphorbiae	Candida euphorbiae
Fungi	Ascomycota	Saccharomycetes	Saccharomycetales	Saccharomycetaceae	Candida	euphorbiiphila	Candida euphorbiiphila
Fungi	Ascomycota	Saccharomycetes	Saccharomycetales	Saccharomycetaceae	Candida	fermenticarens	Candida fermenticarens
Fungi	Ascomycota	Saccharomycetes	Saccharomycetales	Saccharomycetaceae	Candida	geochares	Candida geochares
Fungi	Ascomycota	Saccharomycetes	Saccharomycetales	Saccharomycetaceae	Candida	glabrata	Candida glabrata
Fungi	Ascomycota	Saccharomycetes	Saccharomycetales	Saccharomycetaceae	Candida	haemuloni	Candida haemuloni
Fungi	Ascomycota	Saccharomycetes	Saccharomycetales	Saccharomycetaceae	Candida	homilentoma	Candida homilentoma
Fungi	Ascomycota	Saccharomycetes	Saccharomycetales	Saccharomycetaceae	Candida	hylophila	Candida hylophila
Fungi	Ascomycota	Saccharomycetes	Saccharomycetales	Saccharomycetaceae	Candida	inconspicua	Candida inconspicua
Fungi	Ascomycota	Saccharomycetes	Saccharomycetales	Saccharomycetaceae	Candida	ingens	Candida ingens
Fungi	Ascomycota	Saccharomycetes	Saccharomycetales	Saccharomycetaceae	Candida	insectalens	Candida insectalens
Fungi	Ascomycota	Saccharomycetes	Saccharomycetales	Saccharomycetaceae	Candida	insectamans	Candida insectamans
Fungi	Ascomycota	Saccharomycetes	Saccharomycetales	Saccharomycetaceae	Candida	insectorum	Candida insectorum
Fungi	Ascomycota	Saccharomycetes	Saccharomycetales	Saccharomycetaceae	Candida	intermedia	Candida intermedia
Fungi	Ascomycota	Saccharomycetes	Saccharomycetales	Saccharomycetaceae	Candida	lynferdii	Candida lynferdii
Fungi	Ascomycota	Saccharomycetes	Saccharomycetales	Saccharomycetaceae	Candida	lyxosophila	Candida lyxosophila
Fungi	Ascomycota	Saccharomycetes	Saccharomycetales	Saccharomycetaceae	Candida	melibiosica	Candida melibiosica
Fungi	Ascomycota	Saccharomycetes	Saccharomycetales	Saccharomycetaceae	Candida	membranifaciens	Candida membranifaciens
Fungi	Ascomycota	Saccharomycetes	Saccharomycetales	Saccharomycetaceae	Candida	meyerae	Candida meyerae
Fungi	Ascomycota	Saccharomycetes	Saccharomycetales	Saccharomycetaceae	Candida	montrocheri	Candida montrocheri
Fungi	Ascomycota	Saccharomycetes	Saccharomycetales	Saccharomycetaceae	Candida	naeodendra	Candida naeodendra
Fungi	Ascomycota	Saccharomycetes	Saccharomycetales	Saccharomycetaceae	Candida	natalensis	Candida natalensis
Fungi	Ascomycota	Saccharomycetes	Saccharomycetales	Saccharomycetaceae	Candida	nemodendra	Candida nemodendra
Fungi	Ascomycota	Saccharomycetes	Saccharomycetales	Saccharomycetaceae	Candida	nitrativorans	Candida nitrativorans
Fungi	Ascomycota	Saccharomycetes	Saccharomycetales	Saccharomycetaceae	Candida	norvegica	Candida norvegica
Fungi	Ascomycota	Saccharomycetes	Saccharomycetales	Saccharomycetaceae	Candida	oleophila	Candida oleophila
Fungi	Ascomycota	Saccharomycetes	Saccharomycetales	Saccharomycetaceae	Candida	orthopsilosis	Candida orthopsilosis
Fungi	Ascomycota	Saccharomycetes	Saccharomycetales	Saccharomycetaceae	Candida	palmioleophila	Candida palmioleophila
Fungi	Ascomycota	Saccharomycetes	Saccharomycetales	Saccharomycetaceae	Candida	parapsilosis	Candida parapsilosis
Fungi	Ascomycota	Saccharomycetes	Saccharomycetales	Saccharomycetaceae	Candida	philogaea	Candida philogaea
Fungi	Ascomycota	Saccharomycetes	Saccharomycetales	Saccharomycetaceae	Candida	polysorbophila	Candida polysorbophila
Fungi	Ascomycota	Saccharomycetes	Saccharomycetales	Saccharomycetaceae	Candida	pseudointermedia	Candida pseudointermedia
Fungi	Ascomycota	Saccharomycetes	Saccharomycetales	Saccharomycetaceae	Candida	pseudolambica	Candida pseudolambica
Fungi	Ascomycota	Saccharomycetes	Saccharomycetales	Saccharomycetaceae	Candida	pyralidae	Candida pyralidae
Fungi	Ascomycota	Saccharomycetes	Saccharomycetales	Saccharomycetaceae	Candida	railenensis	Candida railenensis
Fungi	Ascomycota	Saccharomycetes	Saccharomycetales	Saccharomycetaceae	Candida	saitoana	Candida saitoana
Fungi	Ascomycota	Saccharomycetes	Saccharomycetales	Saccharomycetaceae	Candida	sake	Candida sake
Fungi	Ascomycota	Saccharomycetes	Saccharomycetales	Saccharomycetaceae	Candida	salmanticensis	Candida salmanticensis
Fungi	Ascomycota	Saccharomycetes	Saccharomycetales	Saccharomycetaceae	Candida	santamariae	Candida santamariae
Fungi	Ascomycota	Saccharomycetes	Saccharomycetales	Saccharomycetaceae	Candida	sanyaensis	Candida sanyaensis
Fungi	Ascomycota	Saccharomycetes	Saccharomycetales	Saccharomycetaceae	Candida	shehatae	Candida shehatae
Fungi	Ascomycota	Saccharomycetes	Saccharomycetales	Saccharomycetaceae	Candida	silvanorum	Candida silvanorum
Fungi	Ascomycota	Saccharomycetes	Saccharomycetales	Saccharomycetaceae	Candida	silvatica	Candida silvatica
Fungi	Ascomycota	Saccharomycetes	Saccharomycetales	Saccharomycetaceae	Candida	silvicultrix	Candida silvicultrix
Fungi	Ascomycota	Saccharomycetes	Saccharomycetales	Saccharomycetaceae	Candida	sojae	Candida sojae
Fungi	Ascomycota	Saccharomycetes	Saccharomycetales	Saccharomycetaceae	Candida	solani	Candida solani
Fungi	Ascomycota	Saccharomycetes	Saccharomycetales	Saccharomycetaceae	Candida	sorboxylosa	Candida sorboxylosa
Fungi	Ascomycota	Saccharomycetes	Saccharomycetales	Saccharomycetaceae	Candida	steatolytica	Candida steatolytica
Fungi	Ascomycota	Saccharomycetes	Saccharomycetales	Saccharomycetaceae	Candida	temnochilae	Candida temnochilae
Fungi	Ascomycota	Saccharomycetes	Saccharomycetales	Saccharomycetaceae	Candida	tropicalis	Candida tropicalis
Fungi	Ascomycota	Saccharomycetes	Saccharomycetales	Saccharomycetaceae	Candida	vartiovaarae	Candida vartiovaarae
Fungi	Ascomycota	Saccharomycetes	Saccharomycetales	Saccharomycetaceae	Candida	vini	Candida vini
Fungi	Ascomycota	Saccharomycetes	Saccharomycetales	Saccharomycetaceae	Candida	xylopsoci	Candida xylopsoci
Fungi	Ascomycota	Saccharomycetes	Saccharomycetales	Saccharomycetaceae	Candida	zeylanoides	Candida zeylanoides
Fungi	Basidiomycota	Agaricomycetes	Agaricales	Psathyrellaceae	Candolleomyces	candolleanus	Candolleomyces candolleanus
Fungi	Ascomycota	Lecanoromycetes	Lecanorales	Parmeliaceae	Canoparmelia	aptata	Canoparmelia aptata
Fungi	Ascomycota	Lecanoromycetes	Lecanorales	Parmeliaceae	Canoparmelia	caroliniana	Canoparmelia caroliniana
Fungi	Ascomycota	Lecanoromycetes	Lecanorales	Parmeliaceae	Canoparmelia	concrescens	Canoparmelia concrescens
Fungi	Ascomycota	Lecanoromycetes	Lecanorales	Parmeliaceae	Canoparmelia	ecaperata	Canoparmelia ecaperata
Fungi	Ascomycota	Lecanoromycetes	Lecanorales	Parmeliaceae	Canoparmelia	nairobiensis	Canoparmelia nairobiensis
Fungi	Ascomycota	Lecanoromycetes	Lecanorales	Parmeliaceae	Canoparmelia	owariensis	Canoparmelia owariensis
Fungi	Ascomycota	Lecanoromycetes	Lecanorales	Parmeliaceae	Canoparmelia	pustulescens	Canoparmelia pustulescens
Fungi	Ascomycota	Lecanoromycetes	Lecanorales	Parmeliaceae	Canoparmelia	raunkiaeri	Canoparmelia raunkiaeri
Fungi	Ascomycota	Lecanoromycetes	Lecanorales	Parmeliaceae	Canoparmelia	terrapapia	Canoparmelia terrapapia
Fungi	Ascomycota	Lecanoromycetes	Lecanorales	Parmeliaceae	Canoparmelia	texana	Canoparmelia texana
Fungi	Basidiomycota	Agaricomycetes	Cantharellales	Hydnaceae	Cantharellus	cibarius	Cantharellus cibarius
Fungi	Basidiomycota	Agaricomycetes	Cantharellales	Hydnaceae	Cantharellus	cinereus cervinus	Cantharellus cinereus cervinus
Fungi	Basidiomycota	Agaricomycetes	Cantharellales	Cantharellaceae	Cantharellus	longisporus	Cantharellus longisporus
Fungi	Ascomycota	Dothideomycetes	Capnodiales	Antennulariellaceae	Capnodendron	trichomeriicola	Capnodendron trichomeriicola
Fungi	Ascomycota	Dothideomycetes	Incertae sedis	Englerulaceae	Capnodiastrum	stylosporum	Capnodiastrum stylosporum
Fungi	Ascomycota	Dothideomycetes	Capnodiales	Capnodiaceae	Capnodium	citri	Capnodium citri
Fungi	Ascomycota	Dothideomycetes	Capnodiales	Capnodiaceae	Capnodium	walteri	Capnodium walteri
Fungi	Ascomycota	Eurotiomycetes	Chaetothyriales	Herpotrichiellaceae	Capronia	brabeji	Capronia brabeji
Fungi	Ascomycota	Eurotiomycetes	Chaetothyriales	Herpotrichiellaceae	Capronia	coronata	Capronia coronata
Fungi	Ascomycota	Eurotiomycetes	Chaetothyriales	Herpotrichiellaceae	Capronia	kleinmondensis	Capronia kleinmondensis
Fungi	Ascomycota	Eurotiomycetes	Chaetothyriales	Herpotrichiellaceae	Capronia	leucadendri	Capronia leucadendri
Fungi	Ascomycota	Eurotiomycetes	Chaetothyriales	Herpotrichiellaceae	Capronia	proteae	Capronia proteae
Fungi	Ascomycota	Lecanoromycetes	Lecanorales	Lecanoraceae	Carbonea	assentiens	Carbonea assentiens
Fungi	Ascomycota	Lecanoromycetes	Lecanorales	Lecanoraceae	Carbonea	latypizodes	Carbonea latypizodes
Fungi	Ascomycota	Lecanoromycetes	Lecanorales	Lecanoraceae	Carbonea	stoma	Carbonea stoma
Fungi	Ascomycota	Sordariomycetes	Xylariales	Castanediellaceae	Castanediella	cagnizarii	Castanediella cagnizarii
Fungi	Ascomycota	Sordariomycetes	Xylariales	Castanediellaceae	Castanediella	couratarii	Castanediella couratarii
Fungi	Ascomycota	Sordariomycetes	Xylariales	Castanediellaceae	Castanediella	eucalypticola	Castanediella eucalypticola
Fungi	Ascomycota	Sordariomycetes	Xylariales	Castanediellaceae	Castanediella	malaysiana	Castanediella malaysiana
Fungi	Ascomycota	Sordariomycetes	Xylariales	Castanediellaceae	Castanediella	senegaliae	Castanediella senegaliae
Fungi	Ascomycota	Eurotiomycetes	Verrucariales	Verrucariaceae	Catapyrenium	cinereum	Catapyrenium cinereum
Fungi	Ascomycota	Eurotiomycetes	Verrucariales	Verrucariaceae	Catapyrenium	kaernefeltii	Catapyrenium kaernefeltii
Fungi	Ascomycota	Eurotiomycetes	Verrucariales	Verrucariaceae	Catapyrenium	lachneum	Catapyrenium lachneum
Fungi	Ascomycota	Eurotiomycetes	Verrucariales	Verrucariaceae	Catapyrenium	squamulosum	Catapyrenium squamulosum
Fungi	Ascomycota	Lecanoromycetes	Lecideales	Lecideaceae	Catarrhospora	mira	Catarrhospora mira
Fungi	Ascomycota	Lecanoromycetes	Lecideales	Lecideaceae	Catarrhospora	splendida	Catarrhospora splendida
Fungi	Ascomycota	Dothideomycetes	Mycosphaerellales	Mycosphaerellaceae	Catenulocercospora	fusimaculans	Catenulocercospora fusimaculans
Fungi	Ascomycota	Dothideomycetes	Mycosphaerellales	Teratosphaeriaceae	Catenulostroma	abietis	Catenulostroma abietis
Fungi	Ascomycota	Dothideomycetes	Capnodiales	Teratosphaeriaceae	Catenulostroma	abietis	Catenulostroma abietis
Fungi	Ascomycota	Dothideomycetes	Mycosphaerellales	Teratosphaeriaceae	Catenulostroma	elginense	Catenulostroma elginense
Fungi	Ascomycota	Dothideomycetes	Mycosphaerellales	Teratosphaeriaceae	Catenulostroma	hermanusense	Catenulostroma hermanusense
Fungi	Ascomycota	Dothideomycetes	Mycosphaerellales	Teratosphaeriaceae	Catenulostroma	microsporum	Catenulostroma microsporum
Fungi	Ascomycota	Dothideomycetes	Capnodiales	Teratosphaeriaceae	Catenulostroma	microsporum	Catenulostroma microsporum
Fungi	Ascomycota	Dothideomycetes	Mycosphaerellales	Teratosphaeriaceae	Catenulostroma	protearum	Catenulostroma protearum
Fungi	Ascomycota	Dothideomycetes	Mycosphaerellales	Teratosphaeriaceae	Catenulostroma	wingfieldii	Catenulostroma wingfieldii
Fungi	Ascomycota	Lecanoromycetes	Lecanorales	Catillariaceae	Catillaria	atomarioides	Catillaria atomarioides
Fungi	Ascomycota	Lecanoromycetes	Lecanorales	Catillariaceae	Catillaria	baliola	Catillaria baliola
Fungi	Ascomycota	Lecanoromycetes	Lecanorales	Catillariaceae	Catillaria	chalybeia	Catillaria chalybeia
Fungi	Ascomycota	Lecanoromycetes	Lecanorales	Catillariaceae	Catillaria	impolita	Catillaria impolita
Fungi	Ascomycota	Lecanoromycetes	Lecanorales	Catillariaceae	Catillaria	lenticularis	Catillaria lenticularis
Fungi	Ascomycota	Eurotiomycetes	Phaeomoniellales	Celotheliaceae	Celerioriella	dura	Celerioriella dura
Fungi	Ascomycota	Eurotiomycetes	Phaeomoniellales	Celotheliaceae	Celerioriella	prunicola	Celerioriella prunicola
Fungi	Ascomycota	Eurotiomycetes	Phaeomoniellales	Celotheliaceae	Celerioriella	umnquma	Celerioriella umnquma
Fungi	Basidiomycota	Agaricomycetes	Agaricales	Tricholomataceae	Cellypha	rhoina	Cellypha rhoina
Fungi	Ascomycota	Sordariomycetes	Diaporthales	Cryphonectriaceae	Celoporthe	borbonica	Celoporthe borbonica
Fungi	Ascomycota	Sordariomycetes	Diaporthales	Cryphonectriaceae	Celoporthe	dispersa	Celoporthe dispersa
Fungi	Ascomycota	Sordariomycetes	Diaporthales	Cryphonectriaceae	Celoporthe	eucalypti	Celoporthe eucalypti
Fungi	Ascomycota	Sordariomycetes	Diaporthales	Cryphonectriaceae	Celoporthe	fontana	Celoporthe fontana
Fungi	Ascomycota	Sordariomycetes	Diaporthales	Cryphonectriaceae	Celoporthe	guangdongensis	Celoporthe guangdongensis
Fungi	Ascomycota	Sordariomycetes	Diaporthales	Cryphonectriaceae	Celoporthe	indonesiensis	Celoporthe indonesiensis
Fungi	Ascomycota	Sordariomycetes	Diaporthales	Cryphonectriaceae	Celoporthe	syzygii	Celoporthe syzygii
Fungi	Ascomycota	Sordariomycetes	Diaporthales	Cryphonectriaceae	Celoporthe	tibouchinae	Celoporthe tibouchinae
Fungi	Ascomycota	Sordariomycetes	Diaporthales	Cryphonectriaceae	Celoporthe	woodiana	Celoporthe woodiana
Fungi	Ascomycota	Leotiomycetes	Helotiales	Cenangiaceae	Cenangium	acuum	Cenangium acuum
Fungi	Ascomycota	Leotiomycetes	Helotiales	Cenangiaceae	Cenangium	ferruginosum	Cenangium ferruginosum
Fungi	Ascomycota	Pezizomycetes	Pezizales	Ascodesmidaceae	Cephaliophora	tropica	Cephaliophora tropica
Fungi	Ascomycota	Sordariomycetes	Hypocreales	Incertae sedis	Cephalosporiopsis	parasitica	Cephalosporiopsis parasitica
Fungi	Basidiomycota	Pucciniomycetes	Pucciniales	Raveneliaceae	Cephalotelium	evansii	Cephalotelium evansii
Fungi	Basidiomycota	Pucciniomycetes	Pucciniales	Raveneliaceae	Cephalotelium	macowanianum	Cephalotelium macowanianum
Fungi	Ascomycota	Sordariomycetes	Cephalothecales	Cephalothecaceae	Cephalotheca	sulfurea	Cephalotheca sulfurea
Fungi	Ascomycota	Sordariomycetes	Microascales	Microascaceae	Cephalotrichum	cylindricum	Cephalotrichum cylindricum
Fungi	Ascomycota	Sordariomycetes	Microascales	Microascaceae	Cephalotrichum	gorgonifer	Cephalotrichum gorgonifer
Fungi	Ascomycota	Sordariomycetes	Microascales	Microascaceae	Cephalotrichum	heliciforme	Cephalotrichum heliciforme
Fungi	Ascomycota	Sordariomycetes	Microascales	Microascaceae	Cephalotrichum	transvaalense	Cephalotrichum transvaalense
Fungi	Ascomycota	Eurotiomycetes	Chaetothyriales	Chaetothyriaceae	Ceramothyrium	parenchymaticum	Ceramothyrium parenchymaticum
Fungi	Ascomycota	Eurotiomycetes	Chaetothyriales	Microascaceae	Ceramothyrium	podocarpi	Ceramothyrium podocarpi
Fungi	Ascomycota	Eurotiomycetes	Chaetothyriales	Chaetothyriaceae	Ceramothyrium	podocarpicola	Ceramothyrium podocarpicola
Fungi	Ascomycota	Sordariomycetes	Microascales	Microascaceae	Ceramothyrium	podocarpi	Ceramothyrium podocarpi
Fungi	Mycetozoa	Protostelids	Protosteliales	Ceratiomyxaceae	Ceratiomyxa	fruticulosa	Ceratiomyxa fruticulosa
Fungi	Mycetozoa	Protostelids	Protosteliales	Ceratiomyxaceae	Ceratium	sphaeroideum	Ceratium sphaeroideum
Fungi	Basidiomycota	Agaricomycetes	Cantharellales	Ceratobasidiaceae	Ceratobasidium	ramicola	Ceratobasidium ramicola
Fungi	Basidiomycota	Pucciniomycetes	Pucciniales	Pucciniosiraceae	Ceratocoma	jacksoniae	Ceratocoma jacksoniae
Fungi	Ascomycota	Sordariomycetes	Ophiostomatales	Ophiostomataceae	Ceratocystiopsis	brevicomis	Ceratocystiopsis brevicomis
Fungi	Ascomycota	Sordariomycetes	Ophiostomatales	Ophiostomataceae	Ceratocystiopsis	crassivaginata	Ceratocystiopsis crassivaginata
Fungi	Ascomycota	Sordariomycetes	Ophiostomatales	Ophiostomataceae	Ceratocystiopsis	lunata	Ceratocystiopsis lunata
Fungi	Ascomycota	Sordariomycetes	Ophiostomatales	Ophiostomataceae	Ceratocystiopsis	manitobensis	Ceratocystiopsis manitobensis
Fungi	Ascomycota	Sordariomycetes	Ophiostomatales	Ophiostomataceae	Ceratocystiopsis	minima	Ceratocystiopsis minima
Fungi	Ascomycota	Sordariomycetes	Ophiostomatales	Ophiostomataceae	Ceratocystiopsis	minuta	Ceratocystiopsis minuta
Fungi	Ascomycota	Sordariomycetes	Ophiostomatales	Ophiostomataceae	Ceratocystiopsis	minuta-bicolor	Ceratocystiopsis minuta-bicolor
Fungi	Ascomycota	Sordariomycetes	Ophiostomatales	Ophiostomataceae	Ceratocystiopsis	neglecta	Ceratocystiopsis neglecta
Fungi	Ascomycota	Sordariomycetes	Ophiostomatales	Ophiostomataceae	Ceratocystiopsis	parva	Ceratocystiopsis parva
Fungi	Ascomycota	Sordariomycetes	Ophiostomatales	Ophiostomataceae	Ceratocystiopsis	proteae	Ceratocystiopsis proteae
Fungi	Ascomycota	Sordariomycetes	Ophiostomatales	Ophiostomataceae	Ceratocystiopsis	ranaculosa	Ceratocystiopsis ranaculosa
Fungi	Ascomycota	Sordariomycetes	Ophiostomatales	Ophiostomataceae	Ceratocystiopsis	rollhanseniana	Ceratocystiopsis rollhanseniana
Fungi	Ascomycota	Sordariomycetes	Microascales	Ceratocystidaceae	Ceratocystis	acaciivora	Ceratocystis acaciivora
Fungi	Ascomycota	Sordariomycetes	Microascales	Ceratocystidaceae	Ceratocystis	adelpha	Ceratocystis adelpha
Fungi	Ascomycota	Sordariomycetes	Microascales	Ceratocystidaceae	Ceratocystis	adiposa	Ceratocystis adiposa
Fungi	Ascomycota	Sordariomycetes	Microascales	Ceratocystidaceae	Ceratocystis	albifundus	Ceratocystis albifundus
Fungi	Ascomycota	Sordariomycetes	Microascales	Ceratocystidaceae	Ceratocystis	albofundus	Ceratocystis albofundus
Fungi	Ascomycota	Sordariomycetes	Microascales	Ceratocystidaceae	Ceratocystis	atrox	Ceratocystis atrox
Fungi	Ascomycota	Sordariomycetes	Microascales	Ceratocystidaceae	Ceratocystis	bhutanensis	Ceratocystis bhutanensis
Fungi	Ascomycota	Sordariomycetes	Microascales	Ceratocystidaceae	Ceratocystis	cacaofunesta	Ceratocystis cacaofunesta
Fungi	Ascomycota	Sordariomycetes	Microascales	Ceratocystidaceae	Ceratocystis	caryae	Ceratocystis caryae
Fungi	Ascomycota	Sordariomycetes	Microascales	Ceratocystidaceae	Ceratocystis	cercfabiensis	Ceratocystis cercfabiensis
Fungi	Ascomycota	Sordariomycetes	Microascales	Ceratocystidaceae	Ceratocystis	changhui	Ceratocystis changhui
Fungi	Ascomycota	Sordariomycetes	Microascales	Ceratocystidaceae	Ceratocystis	chinaeucensis	Ceratocystis chinaeucensis
Fungi	Ascomycota	Sordariomycetes	Microascales	Ceratocystidaceae	Ceratocystis	coerulescens	Ceratocystis coerulescens
Fungi	Ascomycota	Sordariomycetes	Microascales	Ceratocystidaceae	Ceratocystis	collisensis	Ceratocystis collisensis
Fungi	Ascomycota	Sordariomycetes	Microascales	Ceratocystidaceae	Ceratocystis	colombiana	Ceratocystis colombiana
Fungi	Ascomycota	Sordariomycetes	Microascales	Ceratocystidaceae	Ceratocystis	corymbiicola	Ceratocystis corymbiicola
Fungi	Ascomycota	Sordariomycetes	Microascales	Ceratocystidaceae	Ceratocystis	cryptoformis	Ceratocystis cryptoformis
Fungi	Ascomycota	Sordariomycetes	Microascales	Ceratocystidaceae	Ceratocystis	curvata	Ceratocystis curvata
Fungi	Ascomycota	Sordariomycetes	Microascales	Ceratocystidaceae	Ceratocystis	decipiens	Ceratocystis decipiens
Fungi	Ascomycota	Sordariomycetes	Microascales	Ceratocystidaceae	Ceratocystis	diversiconidia	Ceratocystis diversiconidia
Fungi	Ascomycota	Sordariomycetes	Microascales	Ceratocystidaceae	Ceratocystis	douglasii	Ceratocystis douglasii
Fungi	Ascomycota	Sordariomycetes	Microascales	Ceratocystidaceae	Ceratocystis	ecuadoriana	Ceratocystis ecuadoriana
Fungi	Ascomycota	Sordariomycetes	Microascales	Ceratocystidaceae	Ceratocystis	eucalypti	Ceratocystis eucalypti
Fungi	Ascomycota	Sordariomycetes	Microascales	Ceratocystidaceae	Ceratocystis	eucalypticola	Ceratocystis eucalypticola
Fungi	Ascomycota	Sordariomycetes	Microascales	Ceratocystidaceae	Ceratocystis	fagacearum	Ceratocystis fagacearum
Fungi	Ascomycota	Sordariomycetes	Microascales	Ceratocystidaceae	Ceratocystis	ficicola	Ceratocystis ficicola
Fungi	Ascomycota	Sordariomycetes	Microascales	Ceratocystidaceae	Ceratocystis	fimbriata	Ceratocystis fimbriata
Fungi	Ascomycota	Sordariomycetes	Microascales	Ceratocystidaceae	Ceratocystis	fimbriatomima	Ceratocystis fimbriatomima
Fungi	Ascomycota	Sordariomycetes	Microascales	Ceratocystidaceae	Ceratocystis	fujiensis	Ceratocystis fujiensis
Fungi	Ascomycota	Sordariomycetes	Microascales	Ceratocystidaceae	Ceratocystis	harringtonii	Ceratocystis harringtonii
Fungi	Ascomycota	Sordariomycetes	Microascales	Ceratocystidaceae	Ceratocystis	huliohia	Ceratocystis huliohia
Fungi	Ascomycota	Sordariomycetes	Microascales	Ceratocystidaceae	Ceratocystis	inquinans	Ceratocystis inquinans
Fungi	Ascomycota	Sordariomycetes	Microascales	Ceratocystidaceae	Ceratocystis	laricicola	Ceratocystis laricicola
Fungi	Ascomycota	Sordariomycetes	Microascales	Ceratocystidaceae	Ceratocystis	larium	Ceratocystis larium
Fungi	Ascomycota	Sordariomycetes	Microascales	Ceratocystidaceae	Ceratocystis	lukuohia	Ceratocystis lukuohia
Fungi	Ascomycota	Sordariomycetes	Microascales	Ceratocystidaceae	Ceratocystis	major	Ceratocystis major
Fungi	Ascomycota	Sordariomycetes	Microascales	Ceratocystidaceae	Ceratocystis	mangicola	Ceratocystis mangicola
Fungi	Ascomycota	Sordariomycetes	Microascales	Ceratocystidaceae	Ceratocystis	manginecans	Ceratocystis manginecans
Fungi	Ascomycota	Sordariomycetes	Microascales	Ceratocystidaceae	Ceratocystis	mangivora	Ceratocystis mangivora
Fungi	Ascomycota	Sordariomycetes	Microascales	Ceratocystidaceae	Ceratocystis	microbasis	Ceratocystis microbasis
Fungi	Ascomycota	Sordariomycetes	Microascales	Ceratocystidaceae	Ceratocystis	moniliformis	Ceratocystis moniliformis
Fungi	Ascomycota	Sordariomycetes	Microascales	Ceratocystidaceae	Ceratocystis	moniliformopsis	Ceratocystis moniliformopsis
Fungi	Ascomycota	Sordariomycetes	Microascales	Ceratocystidaceae	Ceratocystis	neglecta	Ceratocystis neglecta
Fungi	Ascomycota	Sordariomycetes	Microascales	Ceratocystidaceae	Ceratocystis	oblonga	Ceratocystis oblonga
Fungi	Ascomycota	Sordariomycetes	Microascales	Ceratocystidaceae	Ceratocystis	obpyriformis	Ceratocystis obpyriformis
Fungi	Ascomycota	Sordariomycetes	Microascales	Ceratocystidaceae	Ceratocystis	omanenisis	Ceratocystis omanenisis
Fungi	Ascomycota	Sordariomycetes	Microascales	Ceratocystidaceae	Ceratocystis	papillata	Ceratocystis papillata
Fungi	Ascomycota	Sordariomycetes	Microascales	Ceratocystidaceae	Ceratocystis	paradoxa	Ceratocystis paradoxa
Fungi	Ascomycota	Sordariomycetes	Microascales	Ceratocystidaceae	Ceratocystis	piceae	Ceratocystis piceae
Fungi	Ascomycota	Sordariomycetes	Microascales	Ceratocystidaceae	Ceratocystis	pinicola	Ceratocystis pinicola
Fungi	Ascomycota	Sordariomycetes	Microascales	Ceratocystidaceae	Ceratocystis	pirilliformis	Ceratocystis pirilliformis
Fungi	Ascomycota	Sordariomycetes	Microascales	Ceratocystidaceae	Ceratocystis	platani	Ceratocystis platani
Fungi	Ascomycota	Sordariomycetes	Microascales	Ceratocystidaceae	Ceratocystis	polonica	Ceratocystis polonica
Fungi	Ascomycota	Sordariomycetes	Microascales	Ceratocystidaceae	Ceratocystis	polychroma	Ceratocystis polychroma
Fungi	Ascomycota	Sordariomycetes	Microascales	Ceratocystidaceae	Ceratocystis	polyconidia	Ceratocystis polyconidia
Fungi	Ascomycota	Sordariomycetes	Microascales	Ceratocystidaceae	Ceratocystis	populicola	Ceratocystis populicola
Fungi	Ascomycota	Sordariomycetes	Microascales	Ceratocystidaceae	Ceratocystis	resinifera	Ceratocystis resinifera
Fungi	Ascomycota	Sordariomycetes	Microascales	Ceratocystidaceae	Ceratocystis	rufipenni	Ceratocystis rufipenni
Fungi	Ascomycota	Sordariomycetes	Microascales	Ceratocystidaceae	Ceratocystis	salinaria	Ceratocystis salinaria
Fungi	Ascomycota	Sordariomycetes	Microascales	Ceratocystidaceae	Ceratocystis	savannae	Ceratocystis savannae
Fungi	Ascomycota	Sordariomycetes	Microascales	Ceratocystidaceae	Ceratocystis	smalleyi	Ceratocystis smalleyi
Fungi	Ascomycota	Sordariomycetes	Microascales	Ceratocystidaceae	Ceratocystis	sublaevis	Ceratocystis sublaevis
Fungi	Ascomycota	Sordariomycetes	Microascales	Ceratocystidaceae	Ceratocystis	sumatrana	Ceratocystis sumatrana
Fungi	Ascomycota	Sordariomycetes	Microascales	Ceratocystidaceae	Ceratocystis	tanganyicensis	Ceratocystis tanganyicensis
Fungi	Ascomycota	Sordariomycetes	Microascales	Ceratocystidaceae	Ceratocystis	thulamelensis	Ceratocystis thulamelensis
Fungi	Ascomycota	Sordariomycetes	Microascales	Ceratocystidaceae	Ceratocystis	tribiliformis	Ceratocystis tribiliformis
Fungi	Ascomycota	Sordariomycetes	Microascales	Ceratocystidaceae	Ceratocystis	tsitsikammensis	Ceratocystis tsitsikammensis
Fungi	Ascomycota	Sordariomycetes	Microascales	Ceratocystidaceae	Ceratocystis	tyalla	Ceratocystis tyalla
Fungi	Ascomycota	Sordariomycetes	Microascales	Ceratocystidaceae	Ceratocystis	uchidae	Ceratocystis uchidae
Fungi	Ascomycota	Sordariomycetes	Microascales	Ceratocystidaceae	Ceratocystis	variospora	Ceratocystis variospora
Fungi	Ascomycota	Sordariomycetes	Microascales	Ceratocystidaceae	Ceratocystis	virescens	Ceratocystis virescens
Fungi	Ascomycota	Sordariomycetes	Microascales	Ceratocystidaceae	Ceratocystis	zambeziensis	Ceratocystis zambeziensis
Fungi	Ascomycota	Sordariomycetes	Microascales	Ceratocystidaceae	Ceratocystis	zombamontana	Ceratocystis zombamontana
Fungi	Ascomycota	Sordariomycetes	Magnaporthales	Ceratosphaeriaceae	Ceratosphaeria	lampadophora	Ceratosphaeria lampadophora
Fungi	Ascomycota	Sordariomycetes	Magnaporthales	Ceratosphaeriaceae	Ceratosporella	cheiroidea	Ceratosporella cheiroidea
Fungi	Ascomycota	Sordariomycetes	Sordariales	Neoschizotheciaceae	Cercophora	Cercophora fici	Cercophora Cercophora fici
Fungi	Ascomycota	Sordariomycetes	Sordariales	Neoschizotheciaceae	Cercophora	Cercophora SH0938788.09FU	Cercophora Cercophora SH0938788.09FU
Fungi	Ascomycota	Sordariomycetes	Sordariales	Neoschizotheciaceae	Cercophora	fici	Cercophora fici
Fungi	Ascomycota	Dothideomycetes	Mycosphaerellales	Mycosphaerellaceae	Cercoseptoria	crataegi	Cercoseptoria crataegi
Fungi	Ascomycota	Dothideomycetes	Mycosphaerellales	Mycosphaerellaceae	Cercoseptoria	egenula	Cercoseptoria egenula
Fungi	Ascomycota	Dothideomycetes	Mycosphaerellales	Mycosphaerellaceae	Cercospora	acalyphae	Cercospora acalyphae
Fungi	Ascomycota	Dothideomycetes	Mycosphaerellales	Mycosphaerellaceae	Cercospora	apii	Cercospora apii
Fungi	Ascomycota	Dothideomycetes	Mycosphaerellales	Mycosphaerellaceae	Cercospora	argyrolobii	Cercospora argyrolobii
Fungi	Ascomycota	Dothideomycetes	Mycosphaerellales	Mycosphaerellaceae	Cercospora	armoraciae	Cercospora armoraciae
Fungi	Ascomycota	Dothideomycetes	Mycosphaerellales	Mycosphaerellaceae	Cercospora	aryae	Cercospora aryae
Fungi	Ascomycota	Dothideomycetes	Mycosphaerellales	Mycosphaerellaceae	Cercospora	beticola	Cercospora beticola
Fungi	Ascomycota	Dothideomycetes	Mycosphaerellales	Mycosphaerellaceae	Cercospora	bidentis	Cercospora bidentis
Fungi	Ascomycota	Dothideomycetes	Mycosphaerellales	Mycosphaerellaceae	Cercospora	brachiata	Cercospora brachiata
Fungi	Ascomycota	Dothideomycetes	Mycosphaerellales	Mycosphaerellaceae	Cercospora	byliana	Cercospora byliana
Fungi	Ascomycota	Dothideomycetes	Mycosphaerellales	Mycosphaerellaceae	Cercospora	camelinae	Cercospora camelinae
Fungi	Ascomycota	Dothideomycetes	Mycosphaerellales	Mycosphaerellaceae	Cercospora	canescens	Cercospora canescens
Fungi	Ascomycota	Dothideomycetes	Mycosphaerellales	Mycosphaerellaceae	Cercospora	carissae	Cercospora carissae
Fungi	Ascomycota	Dothideomycetes	Mycosphaerellales	Mycosphaerellaceae	Cercospora	chrysanthemoides	Cercospora chrysanthemoides
Fungi	Ascomycota	Dothideomycetes	Mycosphaerellales	Mycosphaerellaceae	Cercospora	chrysanthemoidis	Cercospora chrysanthemoidis
Fungi	Ascomycota	Dothideomycetes	Mycosphaerellales	Mycosphaerellaceae	Cercospora	cichorii	Cercospora cichorii
Fungi	Ascomycota	Dothideomycetes	Mycosphaerellales	Mycosphaerellaceae	Cercospora	clerodendri	Cercospora clerodendri
Fungi	Ascomycota	Dothideomycetes	Mycosphaerellales	Mycosphaerellaceae	Cercospora	commelinae	Cercospora commelinae
Fungi	Ascomycota	Dothideomycetes	Mycosphaerellales	Mycosphaerellaceae	Cercospora	corchori	Cercospora corchori
Fungi	Ascomycota	Dothideomycetes	Mycosphaerellales	Mycosphaerellaceae	Cercospora	curtisiae	Cercospora curtisiae
Fungi	Ascomycota	Dothideomycetes	Mycosphaerellales	Mycosphaerellaceae	Cercospora	cyperi-rotundi	Cercospora cyperi-rotundi
Fungi	Ascomycota	Dothideomycetes	Mycosphaerellales	Mycosphaerellaceae	Cercospora	delaireae	Cercospora delaireae
Fungi	Ascomycota	Dothideomycetes	Mycosphaerellales	Mycosphaerellaceae	Cercospora	dissotidis	Cercospora dissotidis
Fungi	Ascomycota	Dothideomycetes	Mycosphaerellales	Mycosphaerellaceae	Cercospora	dovyalidis	Cercospora dovyalidis
Fungi	Ascomycota	Dothideomycetes	Mycosphaerellales	Mycosphaerellaceae	Cercospora	echii	Cercospora echii
Fungi	Ascomycota	Dothideomycetes	Mycosphaerellales	Mycosphaerellaceae	Cercospora	flagellaris	Cercospora flagellaris
Fungi	Ascomycota	Dothideomycetes	Mycosphaerellales	Mycosphaerellaceae	Cercospora	gomphrenigena	Cercospora gomphrenigena
Fungi	Ascomycota	Dothideomycetes	Mycosphaerellales	Mycosphaerellaceae	Cercospora	halleriae	Cercospora halleriae
Fungi	Ascomycota	Dothideomycetes	Mycosphaerellales	Mycosphaerellaceae	Cercospora	hayi	Cercospora hayi
Fungi	Ascomycota	Dothideomycetes	Mycosphaerellales	Mycosphaerellaceae	Cercospora	heteromalla	Cercospora heteromalla
Fungi	Ascomycota	Dothideomycetes	Mycosphaerellales	Mycosphaerellaceae	Cercospora	insulana	Cercospora insulana
Fungi	Ascomycota	Dothideomycetes	Mycosphaerellales	Mycosphaerellaceae	Cercospora	kiggelariae	Cercospora kiggelariae
Fungi	Ascomycota	Dothideomycetes	Mycosphaerellales	Mycosphaerellaceae	Cercospora	kikuchii	Cercospora kikuchii
Fungi	Ascomycota	Dothideomycetes	Mycosphaerellales	Mycosphaerellaceae	Cercospora	liebenbergii	Cercospora liebenbergii
Fungi	Ascomycota	Dothideomycetes	Mycosphaerellales	Mycosphaerellaceae	Cercospora	longipes	Cercospora longipes
Fungi	Ascomycota	Dothideomycetes	Mycosphaerellales	Mycosphaerellaceae	Cercospora	malayensis	Cercospora malayensis
Fungi	Ascomycota	Dothideomycetes	Mycosphaerellales	Mycosphaerellaceae	Cercospora	melaena	Cercospora melaena
Fungi	Ascomycota	Dothideomycetes	Mycosphaerellales	Mycosphaerellaceae	Cercospora	modiolae	Cercospora modiolae
Fungi	Ascomycota	Dothideomycetes	Mycosphaerellales	Mycosphaerellaceae	Cercospora	momordicae	Cercospora momordicae
Fungi	Ascomycota	Dothideomycetes	Mycosphaerellales	Mycosphaerellaceae	Cercospora	nicotianae	Cercospora nicotianae
Fungi	Ascomycota	Dothideomycetes	Mycosphaerellales	Mycosphaerellaceae	Cercospora	oblecta	Cercospora oblecta
Fungi	Ascomycota	Dothideomycetes	Mycosphaerellales	Mycosphaerellaceae	Cercospora	pachycarpi	Cercospora pachycarpi
Fungi	Ascomycota	Dothideomycetes	Mycosphaerellales	Mycosphaerellaceae	Cercospora	petuniae	Cercospora petuniae
Fungi	Ascomycota	Dothideomycetes	Mycosphaerellales	Mycosphaerellaceae	Cercospora	physalidis	Cercospora physalidis
Fungi	Ascomycota	Dothideomycetes	Mycosphaerellales	Mycosphaerellaceae	Cercospora	plantaginis	Cercospora plantaginis
Fungi	Ascomycota	Dothideomycetes	Mycosphaerellales	Mycosphaerellaceae	Cercospora	pouzolziae	Cercospora pouzolziae
Fungi	Ascomycota	Dothideomycetes	Mycosphaerellales	Mycosphaerellaceae	Cercospora	pretoriensis	Cercospora pretoriensis
Fungi	Ascomycota	Dothideomycetes	Mycosphaerellales	Mycosphaerellaceae	Cercospora	protearum var. leucadendri	Cercospora protearum var. leucadendri
Fungi	Ascomycota	Dothideomycetes	Mycosphaerellales	Mycosphaerellaceae	Cercospora	protearum var. leucospermi	Cercospora protearum var. leucospermi
Fungi	Ascomycota	Dothideomycetes	Mycosphaerellales	Mycosphaerellaceae	Cercospora	psychotriicola	Cercospora psychotriicola
Fungi	Ascomycota	Dothideomycetes	Mycosphaerellales	Mycosphaerellaceae	Cercospora	resedae	Cercospora resedae
Fungi	Ascomycota	Dothideomycetes	Mycosphaerellales	Mycosphaerellaceae	Cercospora	ricinella	Cercospora ricinella
Fungi	Ascomycota	Dothideomycetes	Mycosphaerellales	Mycosphaerellaceae	Cercospora	rubrotincta	Cercospora rubrotincta
Fungi	Ascomycota	Dothideomycetes	Mycosphaerellales	Mycosphaerellaceae	Cercospora	scitula	Cercospora scitula
Fungi	Ascomycota	Dothideomycetes	Mycosphaerellales	Mycosphaerellaceae	Cercospora	sesami	Cercospora sesami
Fungi	Ascomycota	Dothideomycetes	Mycosphaerellales	Mycosphaerellaceae	Cercospora	sojina	Cercospora sojina
Fungi	Ascomycota	Dothideomycetes	Mycosphaerellales	Mycosphaerellaceae	Cercospora	solani-melongenae	Cercospora solani-melongenae
Fungi	Ascomycota	Dothideomycetes	Mycosphaerellales	Mycosphaerellaceae	Cercospora	sorghi	Cercospora sorghi
Fungi	Ascomycota	Dothideomycetes	Mycosphaerellales	Mycosphaerellaceae	Cercospora	teucrii	Cercospora teucrii
Fungi	Ascomycota	Dothideomycetes	Mycosphaerellales	Mycosphaerellaceae	Cercospora	transvaalensis	Cercospora transvaalensis
Fungi	Ascomycota	Dothideomycetes	Mycosphaerellales	Mycosphaerellaceae	Cercospora	vignigena	Cercospora vignigena
Fungi	Ascomycota	Dothideomycetes	Mycosphaerellales	Mycosphaerellaceae	Cercospora	violae	Cercospora violae
Fungi	Ascomycota	Dothideomycetes	Mycosphaerellales	Mycosphaerellaceae	Cercospora	zeae-maydis	Cercospora zeae-maydis
Fungi	Ascomycota	Dothideomycetes	Mycosphaerellales	Mycosphaerellaceae	Cercospora	zebrina	Cercospora zebrina
Fungi	Ascomycota	Dothideomycetes	Mycosphaerellales	Mycosphaerellaceae	Cercospora	zeina	Cercospora zeina
Fungi	Ascomycota	Dothideomycetes	Mycosphaerellales	Mycosphaerellaceae	Cercospora	zinniae	Cercospora zinniae
Fungi	Ascomycota	Dothideomycetes	Mycosphaerellales	Mycosphaerellaceae	Cercosporella	dolichandrae	Cercosporella dolichandrae
Fungi	Ascomycota	Dothideomycetes	Mycosphaerellales	Mycosphaerellaceae	Cercosporella	ekebergiae	Cercosporella ekebergiae
Fungi	Ascomycota	Dothideomycetes	Mycosphaerellales	Mycosphaerellaceae	Cercosporina	coffeicola	Cercosporina coffeicola
Fungi	Ascomycota	Dothideomycetes	Mycosphaerellales	Mycosphaerellaceae	Cercostigmina	liebenbergii	Cercostigmina liebenbergii
Fungi	Ascomycota	Dothideomycetes	Mycosphaerellales	Mycosphaerellaceae	Cercostigmina	punctata	Cercostigmina punctata
Fungi	Ascomycota	Dothideomycetes	Mycosphaerellales	Mycosphaerellaceae	Cercostigmina	syzygii	Cercostigmina syzygii
Fungi	Ascomycota	Dothideomycetes	Pleosporales	Didymellaceae	Cerebella	cynodontis	Cerebella cynodontis
Fungi	Basidiomycota	Dacrymycetes	Dacrymycetales	Cerinomycetaceae	Cerinomyces	crustulinus	Cerinomyces crustulinus
Fungi	Basidiomycota	Agaricomycetes	Polyporales	Polyporaceae	Cerioporus	flavus	Cerioporus flavus
Fungi	Basidiomycota	Agaricomycetes	Polyporales	Polyporaceae	Cerioporus	leptocephalus	Cerioporus leptocephalus
Fungi	Basidiomycota	Agaricomycetes	Polyporales	Polyporaceae	Cerioporus	squamosus	Cerioporus squamosus
Fungi	Basidiomycota	Agaricomycetes	Polyporales	Polyporaceae	Cerioporus	varius	Cerioporus varius
Fungi	Ascomycota	Sordariomycetes	Amphisphaeriales	Amphisphaeriaceae	Ceriospora	ribis	Ceriospora ribis
Fungi	Basidiomycota	Agaricomycetes	Polyporales	Irpicaceae	Ceriporia	purpurea	Ceriporia purpurea
Fungi	Basidiomycota	Agaricomycetes	Polyporales	Irpicaceae	Ceriporia	reticulata	Ceriporia reticulata
Fungi	Basidiomycota	Pucciniomycetes	Pucciniales	Phakopsoraceae	Cerotelium	Cerotelium fici	Cerotelium Cerotelium fici
Fungi	Basidiomycota	Pucciniomycetes	Pucciniales	Phakopsoraceae	Cerotelium	fici	Cerotelium fici
Fungi	Ascomycota	Lecanoromycetes	Teloschistales	Teloschistaceae	Cerothallia	luteoalba	Cerothallia luteoalba
Fungi	Basidiomycota	Agaricomycetes	Polyporales	Cerrenaceae	Cerrena	caperata	Cerrena caperata
Fungi	Basidiomycota	Agaricomycetes	Polyporales	Cerrenaceae	Cerrena	hydnoides	Cerrena hydnoides
Fungi	Basidiomycota	Agaricomycetes	Polyporales	Cerrenaceae	Cerrena	unicolor	Cerrena unicolor
Fungi	Ascomycota	Lecanoromycetes	Lecanorales	Parmeliaceae	Cetraria	aculeata	Cetraria aculeata
Fungi	Ascomycota	Lecanoromycetes	Lecanorales	Parmeliaceae	Cetraria	muricata	Cetraria muricata
Fungi	Ascomycota	Lecanoromycetes	Lecanorales	Parmeliaceae	Cetrelia	olivetorum	Cetrelia olivetorum
Fungi	Ascomycota	Sordariomycetes	Microascales	Halosphaeriaceae	Chadefaudia	Chadefaudia schizymeniae	Chadefaudia Chadefaudia schizymeniae
Fungi	Ascomycota	Sordariomycetes	Microascales	Halosphaeriaceae	Chadefaudia	schizymeniae	Chadefaudia schizymeniae
Fungi	Ascomycota	Coniocybomycetes	Coniocybales	Coniocybaceae	Chaenotheca	chlorella	Chaenotheca chlorella
Fungi	Ascomycota	Coniocybomycetes	Coniocybales	Coniocybaceae	Chaenotheca	chloroxantha	Chaenotheca chloroxantha
Fungi	Ascomycota	Coniocybomycetes	Coniocybales	Coniocybaceae	Chaenotheca	olivaceorufa	Chaenotheca olivaceorufa
Fungi	Ascomycota	Eurotiomycetes	Mycocaliciales	Mycocaliciaceae	Chaenothecopsis	Chaenothecopsis debilis	Chaenothecopsis Chaenothecopsis debilis
Fungi	Ascomycota	Eurotiomycetes	Mycocaliciales	Mycocaliciaceae	Chaenothecopsis	debilis	Chaenothecopsis debilis
Fungi	Ascomycota	Dothideomycetes	Pleosporales	Didymellaceae	Chaetasbolisia	falcata	Chaetasbolisia falcata
Fungi	Basidiomycota	Agaricomycetes	Agaricales	Marasmiaceae	Chaetocalathus	craterellus	Chaetocalathus craterellus
Fungi	Ascomycota	Dothideomycetes	Capnodiales	Capnodiaceae	Chaetocapnodium	philippinense	Chaetocapnodium philippinense
Fungi	Ascomycota	Dothideomycetes	Capnodiales	Capnodiaceae	Chaetocapnodium	placitae	Chaetocapnodium placitae
Fungi	Ascomycota	Sordariomycetes	Trichosphaeriales	Trichosphaeriaceae	Chaetodimerina	schiffnerulae	Chaetodimerina schiffnerulae
Fungi	Ascomycota	Leotiomycetes	Chaetomellales	Chaetomellaceae	Chaetomella	raphigera	Chaetomella raphigera
Fungi	Ascomycota	Leotiomycetes	Chaetomellales	Chaetomellaceae	Chaetomella	tritici	Chaetomella tritici
Fungi	Ascomycota	Sordariomycetes	Sordariales	Chaetomiaceae	Chaetomidium	fimeti	Chaetomidium fimeti
Fungi	Ascomycota	Sordariomycetes	Sordariales	Chaetomiaceae	Chaetomium	cochliodes	Chaetomium cochliodes
Fungi	Ascomycota	Sordariomycetes	Sordariales	Chaetomiaceae	Chaetomium	confusum	Chaetomium confusum
Fungi	Ascomycota	Sordariomycetes	Sordariales	Chaetomiaceae	Chaetomium	cupreum	Chaetomium cupreum
Fungi	Ascomycota	Sordariomycetes	Sordariales	Chaetomiaceae	Chaetomium	elatum	Chaetomium elatum
Fungi	Ascomycota	Sordariomycetes	Sordariales	Chaetomiaceae	Chaetomium	fimeti	Chaetomium fimeti
Fungi	Ascomycota	Sordariomycetes	Sordariales	Chaetomiaceae	Chaetomium	flavigenum	Chaetomium flavigenum
Fungi	Ascomycota	Sordariomycetes	Sordariales	Chaetomiaceae	Chaetomium	globosum	Chaetomium globosum
Fungi	Ascomycota	Sordariomycetes	Sordariales	Chaetomiaceae	Chaetomium	grande	Chaetomium grande
Fungi	Ascomycota	Sordariomycetes	Sordariales	Chaetomiaceae	Chaetomium	lentum	Chaetomium lentum
Fungi	Ascomycota	Sordariomycetes	Sordariales	Chaetomiaceae	Chaetomium	madrasense	Chaetomium madrasense
Fungi	Ascomycota	Sordariomycetes	Sordariales	Chaetomiaceae	Chaetomium	murorum	Chaetomium murorum
Fungi	Ascomycota	Sordariomycetes	Sordariales	Chaetomiaceae	Chaetomium	pachypodioides	Chaetomium pachypodioides
Fungi	Ascomycota	Sordariomycetes	Sordariales	Chaetomiaceae	Chaetomium	piluliferum	Chaetomium piluliferum
Fungi	Ascomycota	Sordariomycetes	Sordariales	Chaetomiaceae	Chaetomium	rubrogenum	Chaetomium rubrogenum
Fungi	Ascomycota	Sordariomycetes	Sordariales	Chaetomiaceae	Chaetomium	strumarium	Chaetomium strumarium
Fungi	Ascomycota	Sordariomycetes	Sordariales	Chaetomiaceae	Chaetomium	subaffine	Chaetomium subaffine
Fungi	Ascomycota	Sordariomycetes	Sordariales	Chaetomiaceae	Chaetomium	tenue	Chaetomium tenue
Fungi	Ascomycota	Sordariomycetes	Sordariales	Chaetomiaceae	Chaetomium	trilaterale	Chaetomium trilaterale
Fungi	Ascomycota	Dothideomycetes	Pleosporales	Phaeosphaeriaceae	Chaetoplea	helenae	Chaetoplea helenae
Fungi	Ascomycota	Sordariomycetes	Hypocreales	Nectriaceae	Chaetopsina	gautengina	Chaetopsina gautengina
Fungi	Ascomycota	Sordariomycetes	Hypocreales	Nectriaceae	Chaetopsina	melitolunae	Chaetopsina melitolunae
Fungi	Ascomycota	Dothideomycetes	Pleosporales	Didymellaceae	Chaetopyrena	penicillata	Chaetopyrena penicillata
Fungi	Basidiomycota	Agaricomycetes	Sebacinales	Sebacinaceae	Chaetospermum	camelliae	Chaetospermum camelliae
Fungi	Basidiomycota	Agaricomycetes	Sebacinales	Sebacinaceae	Chaetospermum	carneum	Chaetospermum carneum
Fungi	Basidiomycota	Agaricomycetes	Sebacinales	Sebacinaceae	Chaetospermum	chaetosporum	Chaetospermum chaetosporum
Fungi	Ascomycota	Sordariomycetes	Chaetosphaeriales	Chaetosphaeriaceae	Chaetosphaeria	vermicularioides	Chaetosphaeria vermicularioides
Fungi	Ascomycota	Dothideomycetes	Pleosporales	Phaeosphaeriaceae	Chaetosphaeronema	achilleae	Chaetosphaeronema achilleae
Fungi	Ascomycota	Eurotiomycetes	Chaetothyriales	Chaetothyriaceae	Chaetothyrium	agathidis	Chaetothyrium agathidis
Fungi	Ascomycota	Eurotiomycetes	Chaetothyriales	Chaetothyriaceae	Chaetothyrium	capense	Chaetothyrium capense
Fungi	Ascomycota	Eurotiomycetes	Chaetothyriales	Chaetothyriaceae	Chaetothyrium	roseum	Chaetothyrium roseum
Fungi	Ascomycota	Eurotiomycetes	Chaetothyriales	Chaetothyriaceae	Chaetothyrium	syzygii	Chaetothyrium syzygii
Fungi	Ascomycota	Leotiomycetes	Helotiales	Pezizellaceae	Chalara	aurea	Chalara aurea
Fungi	Ascomycota	Leotiomycetes	Helotiales	Pezizellaceae	Chalara	australis	Chalara australis
Fungi	Ascomycota	Leotiomycetes	Helotiales	Pezizellaceae	Chalara	clidemiae	Chalara clidemiae
Fungi	Ascomycota	Leotiomycetes	Helotiales	Pezizellaceae	Chalara	eucalypticola	Chalara eucalypticola
Fungi	Ascomycota	Leotiomycetes	Helotiales	Pezizellaceae	Chalara	hughesii	Chalara hughesii
Fungi	Ascomycota	Leotiomycetes	Helotiales	Pezizellaceae	Chalara	neocaledoniae	Chalara neocaledoniae
Fungi	Ascomycota	Leotiomycetes	Helotiales	Pezizellaceae	Chalara	terrestris	Chalara terrestris
Fungi	Ascomycota	Leotiomycetes	Helotiales	Pezizellaceae	Chalara	transkeiensis	Chalara transkeiensis
Fungi	Ascomycota	Sordariomycetes	Microascales	Ceratocystidaceae	Chalaropsis	ovoidea	Chalaropsis ovoidea
Fungi	Ascomycota	Sordariomycetes	Microascales	Ceratocystidaceae	Chalaropsis	thielavioides	Chalaropsis thielavioides
Fungi	Ascomycota	Dothideomycetes	Pleosporales	Pleosporaceae	Chalastospora	gossypii	Chalastospora gossypii
Fungi	Basidiomycota	Agaricomycetes	Boletales	Boletaceae	Chalciporus	hemichrysus	Chalciporus hemichrysus
Fungi	Basidiomycota	Agaricomycetes	Boletales	Boletaceae	Chalciporus	piperatus	Chalciporus piperatus
Fungi	Basidiomycota	Agaricomycetes	Boletales	Boletaceae	Chalciporus	sphaerocephalus	Chalciporus sphaerocephalus
Fungi	Ascomycota	Lecanoromycetes	Ostropales	Graphidaceae	Chapsa	diploschistoides	Chapsa diploschistoides
Fungi	Ascomycota	Pezizomycetes	Pezizales	Pyronemataceae	Cheilymenia	coprinaria	Cheilymenia coprinaria
Fungi	Ascomycota	Arthoniomycetes	Arthoniales	Roccellaceae	Chiodecton	galactinum	Chiodecton galactinum
Fungi	Ascomycota	Arthoniomycetes	Arthoniales	Roccellaceae	Chiodecton	natalense	Chiodecton natalense
Fungi	Ascomycota	Incertae sedis	Incertae sedis	Incertae sedis	Chionomyces	chorleyi	Chionomyces chorleyi
Fungi	Ascomycota	Incertae sedis	Incertae sedis	Incertae sedis	Chionomyces	sclerochitonis	Chionomyces sclerochitonis
Fungi	Ascomycota	Sordariomycetes	Incertae sedis	Incertae sedis	Chlamydocillium	acaciae	Chlamydocillium acaciae
Fungi	Basidiomycota	Agaricomycetes	Agaricales	Agaricaceae	Chlamydopus	meyenianus	Chlamydopus meyenianus
Fungi	Ascomycota	Sordariomycetes	Vermiculariopsiellales	Vermiculariopsiellaceae	Chloridiopsis	syzygii	Chloridiopsis syzygii
Fungi	Ascomycota	Sordariomycetes	Chaetosphaeriales	Chaetosphaeriaceae	Chloridium	aseptatum	Chloridium aseptatum
Fungi	Ascomycota	Sordariomycetes	Chaetosphaeriales	Chaetosphaeriaceae	Chloridium	constrictospora	Chloridium constrictospora
Fungi	Ascomycota	Sordariomycetes	Chaetosphaeriales	Chaetosphaeriaceae	Chloridium	fuscum	Chloridium fuscum
Fungi	Ascomycota	Sordariomycetes	Chaetosphaeriales	Chaetosphaeriaceae	Chloridium	meliolae	Chloridium meliolae
Fungi	Ascomycota	Sordariomycetes	Chaetosphaeriales	Chaetosphaeriaceae	Chloridium	smithiae	Chloridium smithiae
Fungi	Ascomycota	Sordariomycetes	Chaetosphaeriales	Chaetosphaeriaceae	Chloridium	submersum	Chloridium submersum
Fungi	Ascomycota	Sordariomycetes	Chaetosphaeriales	Chaetosphaeriaceae	Chloridium	transvaalense	Chloridium transvaalense
Fungi	Ascomycota	Leotiomycetes	Helotiales	Chlorociboriaceae	Chlorociboria	aeruginascens	Chlorociboria aeruginascens
Fungi	Ascomycota	Leotiomycetes	Helotiales	Chlorociboriaceae	Chlorociboria	aeruginosa	Chlorociboria aeruginosa
Fungi	Ascomycota	Lecanoromycetes	Lecanorales	Ectolechiaceae	Chlorocyphella	aeruginascens	Chlorocyphella aeruginascens
Fungi	Ascomycota	Lecanoromycetes	Lecanorales	Ectolechiaceae	Chlorocyphella	foliicola	Chlorocyphella foliicola
Fungi	Basidiomycota	Agaricomycetes	Agaricales	Agaricaceae	Chlorophyllum	africanum	Chlorophyllum africanum
Fungi	Basidiomycota	Agaricomycetes	Agaricales	Agaricaceae	Chlorophyllum	brunneum	Chlorophyllum brunneum
Fungi	Basidiomycota	Agaricomycetes	Agaricales	Agaricaceae	Chlorophyllum	globosum	Chlorophyllum globosum
Fungi	Basidiomycota	Agaricomycetes	Agaricales	Agaricaceae	Chlorophyllum	hortense	Chlorophyllum hortense
Fungi	Basidiomycota	Agaricomycetes	Agaricales	Agaricaceae	Chlorophyllum	molybdites	Chlorophyllum molybdites
Fungi	Basidiomycota	Agaricomycetes	Agaricales	Agaricaceae	Chlorophyllum	palaeotropicum	Chlorophyllum palaeotropicum
Fungi	Basidiomycota	Agaricomycetes	Agaricales	Agaricaceae	Chlorophyllum	rhacodes	Chlorophyllum rhacodes
Fungi	Mucoromycota	Mucoromycetes	Mucorales	Choanephoraceae	Choanephora	cucurbitarum	Choanephora cucurbitarum
Fungi	Ascomycota	Pezizomycetes	Pezizales	Tuberaceae	Choiromyces	echinulatus	Choiromyces echinulatus
[truncated: 10,582 more rows]
