# Supplementary material for: An overview of DNA barcoding of biodiversity in South Africa
Source: PLoS One. 2026 Apr 21;21(4):e0345173. doi: 10.1371/journal.pone.0345173 (PMC13098986; doi:10.1371/journal.pone.0345173)
Supplement: S3 Table — (XLSX) [file pone.0345173.s007.xlsx]

## Sheet: Alien Sp
sources	kingdom	phylum	class	order	family	genus	species
BOLD	Animalia	Chordata	Amphibia	Anura	Hyperoliidae	Hyperolius	Hyperolius marmoratus
BOLD	Animalia	Chordata	Amphibia	Anura	Dendrobatidae	Silverstoneia	Silverstoneia punctiventris
BOLD	Animalia	Chordata	Amphibia	Anura	Dendrobatidae	Silverstoneia	Silverstoneia minutissima
BOLD	Animalia	Chordata	Amphibia	Anura	Dendrobatidae	Silverstoneia	Silverstoneia nubicola
BOLD	Animalia	Chordata	Amphibia	Anura	Pipidae	Xenopus	Xenopus laevis
BOLD	Animalia	Chordata	Amphibia	Anura	Ranidae	Pelophylax	Pelophylax demarchii
BOLD	Animalia	Chordata	Amphibia	Caudata	Salamandridae	Triturus	Triturus carnifex
BOLD	Animalia	Chordata	Amphibia	Anura	Ranidae	Pelophylax	Pelophylax epeiroticus
BOLD	Animalia	Chordata	Amphibia	Anura	Ranidae	Pelophylax	Pelophylax cerigensis
BOLD	Animalia	Chordata	Amphibia	Anura	Ranidae	Pelophylax	Pelophylax chosenicus
BOLD	Animalia	Chordata	Amphibia	Anura	Ranidae	Pelophylax	Pelophylax cretensis
BOLD	Animalia	Chordata	Amphibia	Anura	Ranidae	Pelophylax	Pelophylax cypriensis
BOLD	Animalia	Chordata	Amphibia	Anura	Ranidae	Pelophylax	Pelophylax fukienensis
BOLD	Animalia	Chordata	Amphibia	Anura	Ranidae	Pelophylax	Pelophylax terentievi
BOLD	Animalia	Chordata	Amphibia	Anura	Ranidae	Pelophylax	Pelophylax ridibundus
BOLD	Animalia	Chordata	Amphibia	Anura	Ranidae	Pelophylax	Pelophylax porosus
BOLD	Animalia	Chordata	Amphibia	Anura	Ranidae	Pelophylax	Pelophylax plancyi
BOLD	Animalia	Chordata	Amphibia	Anura	Ranidae	Pelophylax	Pelophylax nigromaculatus
BOLD	Animalia	Chordata	Amphibia	Anura	Ranidae	Pelophylax	Pelophylax lessonae
BOLD	Animalia	Chordata	Amphibia	Anura	Ranidae	Pelophylax	Pelophylax saharicus
BOLD	Animalia	Chordata	Amphibia	Anura	Ranidae	Pelophylax	Pelophylax hubeiensis
BOLD	Animalia	Chordata	Amphibia	Anura	Ranidae	Pelophylax	Pelophylax tenggerensis
BOLD	Animalia	Chordata	Amphibia	Anura	Ranidae	Pelophylax	Pelophylax shqipericus
BOLD	Animalia	Chordata	Amphibia	Anura	Ranidae	Pelophylax	Pelophylax kurtmuelleri
BOLD	Animalia	Chordata	Amphibia	Anura	Ranidae	Pelophylax	Pelophylax bergeri
BOLD	Animalia	Chordata	Amphibia	Anura	Ranidae	Pelophylax	Pelophylax caralitanus
BOLD	Animalia	Chordata	Amphibia	Anura	Ranidae	Pelophylax	Pelophylax perezi
BOLD	Animalia	Chordata	Amphibia	Anura	Ranidae	Pelophylax	Pelophylax bedriagae
BOLD	Animalia	Chordata	Amphibia	Anura	Dendrobatidae	Silverstoneia	Silverstoneia minima
BOLD	Animalia	Chordata	Amphibia	Anura	Dendrobatidae	Hyloxalus	Hyloxalus yasuni
BOLD	Animalia	Chordata	Amphibia	Anura	Dendrobatidae	Andinobates	Andinobates daleswansoni
BOLD	Animalia	Chordata	Amphibia	Anura	Dendrobatidae	Andinobates	Andinobates dorisswansonae
BOLD	Animalia	Chordata	Amphibia	Anura	Dendrobatidae	Andinobates	Andinobates fulguritus
BOLD	Animalia	Chordata	Amphibia	Anura	Dendrobatidae	Andinobates	Andinobates claudiae
BOLD	Animalia	Chordata	Amphibia	Anura	Dendrobatidae	Andinobates	Andinobates cassidyhornae
BOLD	Animalia	Chordata	Amphibia	Anura	Dendrobatidae	Andinobates	Andinobates abditus
BOLD	Animalia	Chordata	Amphibia	Anura	Dendrobatidae	Andinobates	Andinobates altobueyensis
BOLD	Animalia	Chordata	Amphibia	Anura	Dendrobatidae	Andinobates	Andinobates bombetes
BOLD	Animalia	Chordata	Amphibia	Anura	Dendrobatidae	Andinobates	Andinobates geminisae
BOLD	Animalia	Chordata	Amphibia	Anura	Dendrobatidae	Andinobates	Andinobates minutus
BOLD	Animalia	Chordata	Amphibia	Anura	Dendrobatidae	Ameerega	Ameerega altamazonica
BOLD	Animalia	Chordata	Amphibia	Anura	Dendrobatidae	Ameerega	Ameerega bassleri
BOLD	Animalia	Chordata	Amphibia	Anura	Dendrobatidae	Ameerega	Ameerega berohoka
BOLD	Animalia	Chordata	Amphibia	Anura	Dendrobatidae	Andinobates	Andinobates virolinensis
BOLD	Animalia	Chordata	Amphibia	Anura	Dendrobatidae	Andinobates	Andinobates viridis
BOLD	Animalia	Chordata	Amphibia	Anura	Dendrobatidae	Andinobates	Andinobates opisthomelas
BOLD	Animalia	Chordata	Amphibia	Anura	Dendrobatidae	Andinobates	Andinobates tolimensis
BOLD	Animalia	Chordata	Amphibia	Anura	Dendrobatidae	Adelphobates	Adelphobates quinquevittatus
BOLD	Animalia	Chordata	Amphibia	Anura	Dendrobatidae	Adelphobates	Adelphobates galactonotus
BOLD	Animalia	Chordata	Amphibia	Anura	Bufonidae	Amietophrynus	Amietophrynus gutturalis
BOLD	Animalia	Chordata	Amphibia	Anura	Dendrobatidae	Adelphobates	Adelphobates castaneoticus
BOLD	Animalia	Chordata	Amphibia	Anura	Dendrobatidae	Ameerega	Ameerega bilinguis
BOLD	Animalia	Chordata	Amphibia	Anura	Dendrobatidae	Ameerega	Ameerega boehmei
BOLD	Animalia	Chordata	Amphibia	Anura	Dendrobatidae	Hyloxalus	Hyloxalus ramosi
BOLD	Animalia	Chordata	Amphibia	Anura	Dendrobatidae	Hyloxalus	Hyloxalus ruizi
BOLD	Animalia	Chordata	Amphibia	Anura	Dendrobatidae	Hyloxalus	Hyloxalus saltuarius
BOLD	Animalia	Chordata	Amphibia	Anura	Dendrobatidae	Hyloxalus	Hyloxalus pumilus
BOLD	Animalia	Chordata	Amphibia	Anura	Dendrobatidae	Hyloxalus	Hyloxalus pulcherrimus
BOLD	Animalia	Chordata	Amphibia	Anura	Dendrobatidae	Hyloxalus	Hyloxalus peruvianus
BOLD	Animalia	Chordata	Amphibia	Anura	Dendrobatidae	Hyloxalus	Hyloxalus pinguis
BOLD	Animalia	Chordata	Amphibia	Anura	Dendrobatidae	Hyloxalus	Hyloxalus pulchellus
BOLD	Animalia	Chordata	Amphibia	Anura	Dendrobatidae	Hyloxalus	Hyloxalus sanctamariensis
BOLD	Animalia	Chordata	Amphibia	Anura	Dendrobatidae	Hyloxalus	Hyloxalus sauli
BOLD	Animalia	Chordata	Amphibia	Anura	Dendrobatidae	Hyloxalus	Hyloxalus sylvaticus
BOLD	Animalia	Chordata	Amphibia	Anura	Dendrobatidae	Hyloxalus	Hyloxalus toachi
BOLD	Animalia	Chordata	Amphibia	Anura	Dendrobatidae	Hyloxalus	Hyloxalus utcubambensis
BOLD	Animalia	Chordata	Amphibia	Anura	Dendrobatidae	Hyloxalus	Hyloxalus subpunctatus
BOLD	Animalia	Chordata	Amphibia	Anura	Dendrobatidae	Hyloxalus	Hyloxalus spilotogaster
BOLD	Animalia	Chordata	Amphibia	Anura	Dendrobatidae	Hyloxalus	Hyloxalus shuar
BOLD	Animalia	Chordata	Amphibia	Anura	Dendrobatidae	Hyloxalus	Hyloxalus sordidatus
BOLD	Animalia	Chordata	Amphibia	Anura	Dendrobatidae	Hyloxalus	Hyloxalus peculiaris
BOLD	Animalia	Chordata	Amphibia	Anura	Dendrobatidae	Hyloxalus	Hyloxalus patitae
BOLD	Animalia	Chordata	Amphibia	Anura	Dendrobatidae	Hyloxalus	Hyloxalus insulatus
BOLD	Animalia	Chordata	Amphibia	Anura	Dendrobatidae	Hyloxalus	Hyloxalus italoi
BOLD	Animalia	Chordata	Amphibia	Anura	Dendrobatidae	Hyloxalus	Hyloxalus lehmanni
BOLD	Animalia	Chordata	Amphibia	Anura	Dendrobatidae	Hyloxalus	Hyloxalus infraguttatus
BOLD	Animalia	Chordata	Amphibia	Anura	Dendrobatidae	Hyloxalus	Hyloxalus idiomelus
BOLD	Animalia	Chordata	Amphibia	Anura	Dendrobatidae	Hyloxalus	Hyloxalus felixcoperari
BOLD	Animalia	Chordata	Amphibia	Anura	Dendrobatidae	Hyloxalus	Hyloxalus fuliginosus
BOLD	Animalia	Chordata	Amphibia	Anura	Dendrobatidae	Hyloxalus	Hyloxalus leucophaeus
BOLD	Animalia	Chordata	Amphibia	Anura	Dendrobatidae	Hyloxalus	Hyloxalus littoralis
BOLD	Animalia	Chordata	Amphibia	Anura	Dendrobatidae	Hyloxalus	Hyloxalus mystax
BOLD	Animalia	Chordata	Amphibia	Anura	Dendrobatidae	Hyloxalus	Hyloxalus nexipus
BOLD	Animalia	Chordata	Amphibia	Anura	Dendrobatidae	Hyloxalus	Hyloxalus parcus
BOLD	Animalia	Chordata	Amphibia	Anura	Dendrobatidae	Hyloxalus	Hyloxalus mittermeieri
BOLD	Animalia	Chordata	Amphibia	Anura	Dendrobatidae	Hyloxalus	Hyloxalus marmoreoventris
BOLD	Animalia	Chordata	Amphibia	Anura	Dendrobatidae	Hyloxalus	Hyloxalus maculosus
BOLD	Animalia	Chordata	Amphibia	Anura	Dendrobatidae	Hyloxalus	Hyloxalus maquipucuna
BOLD	Animalia	Chordata	Amphibia	Anura	Dendrobatidae	Hyloxalus	Hyloxalus vergeli
BOLD	Animalia	Chordata	Amphibia	Anura	Dendrobatidae	Hyloxalus	Hyloxalus vertebralis
BOLD	Animalia	Chordata	Amphibia	Anura	Dendrobatidae	Ranitomeya	Ranitomeya reticulata
BOLD	Animalia	Chordata	Amphibia	Anura	Dendrobatidae	Ranitomeya	Ranitomeya sirensis
BOLD	Animalia	Chordata	Amphibia	Anura	Dendrobatidae	Ranitomeya	Ranitomeya summersi
BOLD	Animalia	Chordata	Amphibia	Anura	Dendrobatidae	Ranitomeya	Ranitomeya imitator
BOLD	Animalia	Chordata	Amphibia	Anura	Dendrobatidae	Ranitomeya	Ranitomeya flavovittata
BOLD	Animalia	Chordata	Amphibia	Anura	Dendrobatidae	Ranitomeya	Ranitomeya cyanovittata
BOLD	Animalia	Chordata	Amphibia	Anura	Dendrobatidae	Ranitomeya	Ranitomeya defleri
BOLD	Animalia	Chordata	Amphibia	Anura	Dendrobatidae	Ranitomeya	Ranitomeya fantastica
BOLD	Animalia	Chordata	Amphibia	Anura	Dendrobatidae	Ranitomeya	Ranitomeya toraro
BOLD	Animalia	Chordata	Amphibia	Anura	Dendrobatidae	Ranitomeya	Ranitomeya uakarii
BOLD	Animalia	Chordata	Amphibia	Anura	Dendrobatidae	Silverstoneia	Silverstoneia dalyi
BOLD	Animalia	Chordata	Amphibia	Anura	Dendrobatidae	Silverstoneia	Silverstoneia erasmios
BOLD	Animalia	Chordata	Amphibia	Anura	Dendrobatidae	Silverstoneia	Silverstoneia flotator
BOLD	Animalia	Chordata	Amphibia	Anura	Dendrobatidae	Ranitomeya	Ranitomeya yavaricola
BOLD	Animalia	Chordata	Amphibia	Anura	Dendrobatidae	Ranitomeya	Ranitomeya ventrimaculata
BOLD	Animalia	Chordata	Amphibia	Anura	Dendrobatidae	Ranitomeya	Ranitomeya vanzolinii
BOLD	Animalia	Chordata	Amphibia	Anura	Dendrobatidae	Ranitomeya	Ranitomeya variabilis
BOLD	Animalia	Chordata	Amphibia	Anura	Dendrobatidae	Ranitomeya	Ranitomeya benedicta
BOLD	Animalia	Chordata	Amphibia	Anura	Dendrobatidae	Ranitomeya	Ranitomeya amazonica
BOLD	Animalia	Chordata	Amphibia	Anura	Dendrobatidae	Oophaga	Oophaga histrionica
BOLD	Animalia	Chordata	Amphibia	Anura	Dendrobatidae	Oophaga	Oophaga lehmanni
BOLD	Animalia	Chordata	Amphibia	Anura	Dendrobatidae	Oophaga	Oophaga occultator
BOLD	Animalia	Chordata	Amphibia	Anura	Dendrobatidae	Oophaga	Oophaga granulifera
BOLD	Animalia	Chordata	Amphibia	Anura	Dendrobatidae	Oophaga	Oophaga arborea
BOLD	Animalia	Chordata	Amphibia	Anura	Dendrobatidae	Hyloxalus	Hyloxalus whymperi
BOLD	Animalia	Chordata	Amphibia	Anura	Dendrobatidae	Minyobates	Minyobates steyermarki
BOLD	Animalia	Chordata	Amphibia	Anura	Dendrobatidae	Oophaga	Oophaga pumilio
BOLD	Animalia	Chordata	Amphibia	Anura	Dendrobatidae	Oophaga	Oophaga speciosa
BOLD	Animalia	Chordata	Amphibia	Anura	Dendrobatidae	Phyllobates	Phyllobates bicolor
BOLD	Animalia	Chordata	Amphibia	Anura	Dendrobatidae	Phyllobates	Phyllobates aurotaenia
BOLD	Animalia	Chordata	Amphibia	Anura	Dendrobatidae	Phyllobates	Phyllobates terribilis
BOLD	Animalia	Chordata	Amphibia	Anura	Dendrobatidae	Phyllobates	Phyllobates vittatus
BOLD	Animalia	Chordata	Amphibia	Anura	Dendrobatidae	Phyllobates	Phyllobates lugubris
BOLD	Animalia	Chordata	Amphibia	Anura	Dendrobatidae	Oophaga	Oophaga sylvatica
BOLD	Animalia	Chordata	Amphibia	Anura	Dendrobatidae	Oophaga	Oophaga vicentei
BOLD	Animalia	Chordata	Amphibia	Anura	Dendrobatidae	Hyloxalus	Hyloxalus fascianigrus
BOLD	Animalia	Chordata	Amphibia	Anura	Dendrobatidae	Hyloxalus	Hyloxalus fallax
BOLD	Animalia	Chordata	Amphibia	Anura	Dendrobatidae	Ameerega	Ameerega yoshina
BOLD	Animalia	Chordata	Amphibia	Anura	Dendrobatidae	Ameerega	Ameerega yungicola
BOLD	Animalia	Chordata	Amphibia	Anura	Dendrobatidae	Colostethus	Colostethus agilis
BOLD	Animalia	Chordata	Amphibia	Anura	Dendrobatidae	Ameerega	Ameerega trivittata
BOLD	Animalia	Chordata	Amphibia	Anura	Dendrobatidae	Ameerega	Ameerega simulans
BOLD	Animalia	Chordata	Amphibia	Anura	Dendrobatidae	Ameerega	Ameerega rubriventris
BOLD	Animalia	Chordata	Amphibia	Anura	Dendrobatidae	Ameerega	Ameerega shihuemoy
BOLD	Animalia	Chordata	Amphibia	Anura	Dendrobatidae	Ameerega	Ameerega silverstonei
BOLD	Animalia	Chordata	Amphibia	Anura	Dendrobatidae	Colostethus	Colostethus alacris
BOLD	Animalia	Chordata	Amphibia	Anura	Dendrobatidae	Colostethus	Colostethus dysprosium
BOLD	Animalia	Chordata	Amphibia	Anura	Dendrobatidae	Colostethus	Colostethus latinasus
BOLD	Animalia	Chordata	Amphibia	Anura	Dendrobatidae	Colostethus	Colostethus lynchi
BOLD	Animalia	Chordata	Amphibia	Anura	Dendrobatidae	Colostethus	Colostethus mertensi
BOLD	Animalia	Chordata	Amphibia	Anura	Dendrobatidae	Colostethus	Colostethus jacobuspetersi
BOLD	Animalia	Chordata	Amphibia	Anura	Dendrobatidae	Colostethus	Colostethus inguinalis
BOLD	Animalia	Chordata	Amphibia	Anura	Dendrobatidae	Colostethus	Colostethus furviventris
BOLD	Animalia	Chordata	Amphibia	Anura	Dendrobatidae	Colostethus	Colostethus imbricolus
BOLD	Animalia	Chordata	Amphibia	Anura	Dendrobatidae	Ameerega	Ameerega pulchripecta
BOLD	Animalia	Chordata	Amphibia	Anura	Dendrobatidae	Ameerega	Ameerega pongoensis
BOLD	Animalia	Chordata	Amphibia	Anura	Dendrobatidae	Ameerega	Ameerega hahneli
BOLD	Animalia	Chordata	Amphibia	Anura	Dendrobatidae	Ameerega	Ameerega ignipedis
BOLD	Animalia	Chordata	Amphibia	Anura	Dendrobatidae	Ameerega	Ameerega ingeri
BOLD	Animalia	Chordata	Amphibia	Anura	Dendrobatidae	Ameerega	Ameerega flavopicta
BOLD	Animalia	Chordata	Amphibia	Anura	Dendrobatidae	Ameerega	Ameerega cainarachi
BOLD	Animalia	Chordata	Amphibia	Anura	Dendrobatidae	Ameerega	Ameerega boliviana
BOLD	Animalia	Chordata	Amphibia	Anura	Dendrobatidae	Ameerega	Ameerega braccata
BOLD	Animalia	Chordata	Amphibia	Anura	Dendrobatidae	Ameerega	Ameerega labialis
BOLD	Animalia	Chordata	Amphibia	Anura	Dendrobatidae	Ameerega	Ameerega macero
BOLD	Animalia	Chordata	Amphibia	Anura	Dendrobatidae	Ameerega	Ameerega petersi
BOLD	Animalia	Chordata	Amphibia	Anura	Dendrobatidae	Ameerega	Ameerega picta
BOLD	Animalia	Chordata	Amphibia	Anura	Dendrobatidae	Ameerega	Ameerega planipaleae
BOLD	Animalia	Chordata	Amphibia	Anura	Dendrobatidae	Ameerega	Ameerega peruviridis
BOLD	Animalia	Chordata	Amphibia	Anura	Dendrobatidae	Ameerega	Ameerega pepperi
BOLD	Animalia	Chordata	Amphibia	Anura	Dendrobatidae	Ameerega	Ameerega munduruku
BOLD	Animalia	Chordata	Amphibia	Anura	Dendrobatidae	Ameerega	Ameerega parvula
BOLD	Animalia	Chordata	Amphibia	Anura	Dendrobatidae	Colostethus	Colostethus panamansis
BOLD	Animalia	Chordata	Amphibia	Anura	Dendrobatidae	Colostethus	Colostethus pratti
BOLD	Animalia	Chordata	Amphibia	Anura	Dendrobatidae	Hyloxalus	Hyloxalus breviquartus
BOLD	Animalia	Chordata	Amphibia	Anura	Dendrobatidae	Hyloxalus	Hyloxalus cevallosi
BOLD	Animalia	Chordata	Amphibia	Anura	Dendrobatidae	Hyloxalus	Hyloxalus chlorocraspedus
BOLD	Animalia	Chordata	Amphibia	Anura	Dendrobatidae	Hyloxalus	Hyloxalus borjai
BOLD	Animalia	Chordata	Amphibia	Anura	Dendrobatidae	Hyloxalus	Hyloxalus bocagei
BOLD	Animalia	Chordata	Amphibia	Anura	Dendrobatidae	Hyloxalus	Hyloxalus awa
BOLD	Animalia	Chordata	Amphibia	Anura	Dendrobatidae	Hyloxalus	Hyloxalus azureiventris
BOLD	Animalia	Chordata	Amphibia	Anura	Dendrobatidae	Hyloxalus	Hyloxalus betancuri
BOLD	Animalia	Chordata	Amphibia	Anura	Dendrobatidae	Hyloxalus	Hyloxalus chocoensis
BOLD	Animalia	Chordata	Amphibia	Anura	Dendrobatidae	Hyloxalus	Hyloxalus craspedoceps
BOLD	Animalia	Chordata	Amphibia	Anura	Dendrobatidae	Hyloxalus	Hyloxalus exasperatus
BOLD	Animalia	Chordata	Amphibia	Anura	Dendrobatidae	Hyloxalus	Hyloxalus excisus
BOLD	Animalia	Chordata	Amphibia	Anura	Dendrobatidae	Hyloxalus	Hyloxalus faciopunctulatus
BOLD	Animalia	Chordata	Amphibia	Anura	Dendrobatidae	Hyloxalus	Hyloxalus eleutherodactylus
BOLD	Animalia	Chordata	Amphibia	Anura	Dendrobatidae	Hyloxalus	Hyloxalus elachyhistus
BOLD	Animalia	Chordata	Amphibia	Anura	Dendrobatidae	Hyloxalus	Hyloxalus delatorreae
BOLD	Animalia	Chordata	Amphibia	Anura	Dendrobatidae	Hyloxalus	Hyloxalus edwardsi
BOLD	Animalia	Chordata	Amphibia	Anura	Dendrobatidae	Hyloxalus	Hyloxalus anthracinus
BOLD	Animalia	Chordata	Amphibia	Anura	Dendrobatidae	Hyloxalus	Hyloxalus aeruginosus
BOLD	Animalia	Chordata	Amphibia	Anura	Dendrobatidae	Dendrobates	Dendrobates leucomelas
BOLD	Animalia	Chordata	Amphibia	Anura	Dendrobatidae	Dendrobates	Dendrobates nubeculosus
BOLD	Animalia	Chordata	Amphibia	Anura	Dendrobatidae	Dendrobates	Dendrobates tinctorius
BOLD	Animalia	Chordata	Amphibia	Anura	Dendrobatidae	Dendrobates	Dendrobates auratus
BOLD	Animalia	Chordata	Amphibia	Anura	Dendrobatidae	Colostethus	Colostethus yaguara
BOLD	Animalia	Chordata	Amphibia	Anura	Dendrobatidae	Colostethus	Colostethus thorntoni
BOLD	Animalia	Chordata	Amphibia	Anura	Dendrobatidae	Colostethus	Colostethus ucumari
BOLD	Animalia	Chordata	Amphibia	Anura	Dendrobatidae	Dendrobates	Dendrobates truncatus
BOLD	Animalia	Chordata	Amphibia	Anura	Dendrobatidae	Epipedobates	Epipedobates anthonyi
BOLD	Animalia	Chordata	Amphibia	Anura	Dendrobatidae	Epipedobates	Epipedobates narinensis
BOLD	Animalia	Chordata	Amphibia	Anura	Dendrobatidae	Epipedobates	Epipedobates tricolor
BOLD	Animalia	Chordata	Amphibia	Anura	Dendrobatidae	Hyloxalus	Hyloxalus abditaurantius
BOLD	Animalia	Chordata	Amphibia	Anura	Dendrobatidae	Epipedobates	Epipedobates machalilla
BOLD	Animalia	Chordata	Amphibia	Anura	Dendrobatidae	Epipedobates	Epipedobates espinosai
BOLD	Animalia	Chordata	Amphibia	Anura	Dendrobatidae	Epipedobates	Epipedobates boulengeri
BOLD	Animalia	Chordata	Amphibia	Anura	Dendrobatidae	Epipedobates	Epipedobates darwinwallacei
BOLD	Animalia	Chordata	Amphibia	Anura	Dendrobatidae	Silverstoneia	Silverstoneia gutturalis
BOLD	Animalia	Chordata	Aves	Anseriformes	Anatidae	Anas	Anas platyrhynchos
BOLD	Animalia	Chordata	Aves	Psittaciformes	Psittacidae	Psittacula	Psittacula krameri
BOLD	Animalia	Chordata	Aves	Passeriformes	Passeridae	Passer	Passer domesticus
BOLD	Animalia	Chordata	Aves	Passeriformes	Fringillidae	Fringilla	Fringilla coelebs
BOLD	Animalia	Chordata	Aves	Passeriformes	Corvidae	Corvus	Corvus splendens
BOLD	Animalia	Chordata	Aves	Passeriformes	Sturnidae	Acridotheres	Acridotheres tristis
BOLD	Animalia	Chordata	Aves	Passeriformes	Sturnidae	Sturnus	Sturnus vulgaris
BOLD	Animalia	Chordata	Aves	Galliformes	Phasianidae	Alectoris	Alectoris chukar
BOLD	Animalia	Chordata	Aves	Passeriformes	Pycnonotidae	Pycnonotus	Pycnonotus cafer
BOLD	Animalia	Chordata	Aves	Columbiformes	Columbidae	Columba	Columa livia
BOLD	Animalia	Chordata	Aves	Passeriformes	Pycnonotidae	Pycnonotus	Pycnonotus jocosus
BOLD	Animalia	Chordata	Aves	Passeriformes	Sturnidae	Acridotheres	Acridotheres fuscus
BOLD	Animalia	Chordata	Aves	Anseriformes	Anatidae	Dendrocygna	Dendrocygna eytoni
BOLD	Animalia	Chordata	Aves	Passeriformes	Thraupidae	Sicalis	Sicalis flaveola
BOLD	Animalia	Chordata	Aves	Passeriformes	Sturnidae	Acridotheres	Acridotheres cristatellus
BOLD	Animalia	Chordata	Aves	Columbiformes	Columbidae	Columba	Columba palumbus
BOLD	Animalia	Chordata	Aves	Passeriformes	Fringillidae	Carduelis	Carduelis flammea
BOLD	Animalia	Chordata	Aves	Passeriformes	Icteridae	Molothrus	Molothrus bonariensis
BOLD	Animalia	Chordata	Aves	Passeriformes	Ploceidae	Foudia	Foudia madagascariensis
BOLD	Animalia	Chordata	Aves	Galliformes	Odontophoridae	Colinus	Colinus virginianus
BOLD	Animalia	Chordata	Aves	Passeriformes	Fringillidae	Carduelis	Carduelis chloris
BOLD	Animalia	Chordata	Aves	Galliformes	Numididae	Numida	Numida meleagris galeata
BOLD	Animalia	Chordata	Aves	Passeriformes	Fringillidae	Carduelis	Carduelis carduelis
BOLD	Animalia	Chordata	Actinopterygii	Perciformes	Centrarchidae	Micropterus	Micropterus salmoides
BOLD	Animalia	Chordata	Actinopterygii	Perciformes	Centrarchidae	Micropterus	Micropterus dolomieu
BOLD	Animalia	Chordata	Actinopterygii	Perciformes	Cichlidae	Oreochromis	Oreochromis niloticus
BOLD	Animalia	Chordata	Actinopterygii	Perciformes	Percidae	Perca	Perca fluviatilis
BOLD	Animalia	Chordata	Actinopterygii	Cypriniformes	Cyprinidae	Hypophthalmichthys	Hypophthalmichthys molitrix
BOLD	Animalia	Chordata	Actinopterygii	Perciformes	Centrarchidae	Micropterus	Micropterus floridanus
BOLD	Animalia	Chordata	Actinopterygii	Perciformes	Centrarchidae	Lepomis	Lepomis macrochirus
BOLD	Animalia	Chordata	Actinopterygii	Perciformes	Centrarchidae	Micropterus	Micropterus punctulatus
BOLD	Animalia	Chordata	Actinopterygii	Cypriniformes	Cyprinidae	Ctenopharyngodon	Ctenopharyngodon idella
BOLD	Animalia	Chordata	Actinopterygii	Cypriniformes	Cyprinidae	Cyprinus	Cyprinus carpio
BOLD	Animalia	Chordata	Actinopterygii	Cyprinodontiformes	Poeciliidae	Gambusia	Gambusia affinis
BOLD	Animalia	Chordata	Actinopterygii	Cypriniformes	Cyprinidae	Tinca	Tinca tinca
BOLD	Animalia	Chordata	Actinopterygii	Siluriformes	Loricariidae	Pterygoplichthys	Pterygoplichthys disjunctivus
BOLD	Animalia	Arthropoda	Insecta	Hymenoptera	Formicidae	Anoplolepis	Anoplolepis gracilipes
BOLD	Animalia	Arthropoda	Insecta	Hymenoptera	Formicidae	Linepithema	Linepithema humile
BOLD	Animalia	Arthropoda	Insecta	Diptera	Culicidae	Aedes	Aedes albopictus
BOLD	Animalia	Arthropoda	Insecta	Hemiptera	Pseudococcidae	Pseudococcus	Pseudococcus calceolariae
BOLD	Animalia	Arthropoda	Insecta	Hemiptera	Pseudococcidae	Phenacoccus	Phenacoccus madeirensis
BOLD	Animalia	Arthropoda	Insecta	Isoptera	Rhinotermitidae	Coptotermes	Coptotermes formosanus
BOLD	Animalia	Arthropoda	Maxillopoda	Sessilia	Balanidae	Balanus	Balanus glandula
BOLD	Animalia	Echinodermata	Echinoidea	Arbacioida	Arbaciidae	Tetrapygus	Tetrapygus niger
BOLD	Animalia	Mollusca	Bivalvia	Mytilida	Mytilidae	Mytilus	Mytilus galloprovincialis
BOLD	Animalia	Nematoda	Chromadorea	Tylenchida	Pratylenchidae	Radopholus	Radopholus similis
BOLD	Animalia	Nematoda	Chromadorea	Tylenchida	Heteroderidae	Globodera	Globodera rostochiensis
BOLD	Animalia	Nematoda	Chromadorea	Tylenchida	Heteroderidae	Meloidogyne	Meloidogyne partityla
BOLD	Animalia	Nematoda	Chromadorea	Tylenchida	Anguinidae	Ditylenchus	Ditylenchus dipsaci
BOLD	Animalia	Nematoda	Chromadorea	Tylenchida	Anguinidae	Ditylenchus	Ditylenchus destructor
BOLD	Animalia	Chordata	Ascidiacea	Phlebobranchia	Cionidae	Ciona	Ciona intestinalis
BOLD	Animalia	Cnidaria	Anthozoa	Actiniaria	Sagartiidae	Sagartia	Sagartia ornata
BOLD	Animalia	Cnidaria	Anthozoa	Actiniaria	Metridiidae	Metridium	Metridium senile
BOLD	Animalia	Arthropoda	Arachnida	Parasitiformes	Varroidae	Varroa	Varroa destructor
BOLD	Animalia	Mollusca	Bivalvia	Mytilida	Mytilidae	Semimytilus	Semimytilus algosus
BOLD	Animalia	Brachiopoda	Lingulata	Lingulida	Discinidae	Discinisca	Discinisca tenuis
BOLD	Animalia	Annelida	Polychaeta	Terebellida	Cirratulidae	Dodecacerea	Dodecacerea fewkesi
BOLD	Animalia	Arthropoda	Arachnida	Trombidiformes	Tarsonemidae	Acarapis	Acarapis woodi
BOLD	Animalia	Arthropoda	Insecta	Hemiptera	Aleyrodidae	Bemisia	Bemisia tabaci
BOLD	Animalia	Mollusca	Bivalvia	Ostreida	Ostreidae	Crassostrea	Crassostrea gigas
BOLD	Animalia	Arthropoda	Insecta	Coleoptera	Dryophthoridae	Cosmopolites	Cosmopolites sordidus
BOLD	Animalia	Arthropoda	Malacostraca	Decapoda	Carcinidae	Carcinus	Carcinus maenas
BOLD	Animalia	Arthropoda	Insecta	Hemiptera	Aphididae	Cinara	Cinara cupressi
BOLD	Animalia	Arthropoda	Malacostraca	Decapoda	Penaeidae	Fenneropenaeus	Fenneropenaeus indicus
BOLD	Animalia	Annelida	Polychaeta	Sabellida	Serpulidae	Ficopomatus	Ficopomatus enigmaticus
BOLD	Animalia	Nematoda	Chromadorea	Rhabditida	Onchocercidae	Dirofilaria	Dirofilaria immitis
BOLD	Animalia	Arthropoda	Insecta	Coleoptera	Dermestidae	Trogoderma	Trogoderma granarium
BOLD	Animalia	Mollusca	Gastropoda		Lymnaeidae	Lymnaea	Lymnaea columella
BOLD	Animalia	Arthropoda	Malacostraca	Decapoda	Parastacidae	Cherax	Cherax tenuimanus
BOLD	Animalia	Arthropoda	Insecta	Hymenoptera	Vespidae	Vespula	Vespula germanica
BOLD	Animalia	Arthropoda	Malacostraca	Decapoda	Parastacidae	Cherax	Cherax destructor
BOLD	Animalia	Mollusca	Gastropoda		Physidae	Aplexa	Aplexa marmorata
BOLD	Animalia	Arthropoda	Malacostraca	Decapoda	Parastacidae	Cherax	Cherax quadricarinatus
BOLD	Animalia	Arthropoda	Malacostraca	Decapoda	Parastacidae	Cherax	Cherax cainii
BOLD	Animalia	Arthropoda	Insecta	Coleoptera	Coccinellidae	Harmonia	Harmonia axyridis
BOLD	Animalia	Annelida	Polychaeta	Spionida	Spionidae	Boccardia	Boccardia proboscidea
BOLD	Animalia	Arthropoda	Insecta	Coleoptera	Bostrichidae	Prostephanus	Prostephanus truncatus
BOLD	Animalia	Arthropoda	Insecta	Hymenoptera	Eumenidae	Polistes	Polistes dominula
BOLD	Animalia	Mollusca	Gastropoda		Thiaridae	Tarebia	Tarebia granifera
BOLD	Animalia	Arthropoda	Malacostraca	Decapoda	Astacidae	Astacus	Astacus leptodactylus
BOLD	Animalia	Arthropoda	Malacostraca	Decapoda	Penaeidae	Penaeus	Penaeus monodon
BOLD	Animalia	Mollusca	Bivalvia	Ostreida	Ostreidae	Ostrea	Ostrea edulis
BOLD	Animalia	Arthropoda	Malacostraca	Decapoda	Penaeidae	Litopenaeus	Litopenaeus vannamei
BOLD	Animalia	Arthropoda	Insecta	Diptera	Tephritidae	Bactrocera	Bactrocera invadens
BOLD	Animalia	Arthropoda	Insecta	Phasmida	Timematidae	Timema	Timema cristinae
BOLD	Animalia	Arthropoda	Insecta	Phasmida	Agathemeridae	Agathemera	Agathemera claraziana
BOLD	Animalia	Arthropoda	Insecta	Phasmida	Agathemeridae	Agathemera	Agathemera crassa
BOLD	Animalia	Arthropoda	Insecta	Phasmida	Agathemeridae	Agathemera	Agathemera elegans
BOLD	Animalia	Arthropoda	Insecta	Phasmida	Agathemeridae	Agathemera	Agathemera grylloidea
BOLD	Animalia	Arthropoda	Insecta	Phasmida	Timematidae	Timema	Timema nevadense
BOLD	Animalia	Arthropoda	Insecta	Phasmida	Timematidae	Timema	Timema petita
BOLD	Animalia	Arthropoda	Insecta	Phasmida	Timematidae	Timema	Timema nakipa
BOLD	Animalia	Arthropoda	Insecta	Phasmida	Timematidae	Timema	Timema morongense
BOLD	Animalia	Arthropoda	Insecta	Phasmida	Timematidae	Timema	Timema landelsense
BOLD	Animalia	Arthropoda	Insecta	Phasmida	Timematidae	Timema	Timema monikense
BOLD	Animalia	Arthropoda	Insecta	Phasmida	Timematidae	Timema	Timema podura
BOLD	Animalia	Arthropoda	Insecta	Phasmida	Timematidae	Timema	Timema poppense
BOLD	Animalia	Arthropoda	Insecta	Phasmida	Timematidae	Timema	Timema tahoe
BOLD	Animalia	Arthropoda	Insecta	Phasmida	Timematidae	Timema	Timema shepardi
BOLD	Animalia	Arthropoda	Insecta	Phasmida	Timematidae	Timema	Timema ritense
BOLD	Animalia	Arthropoda	Insecta	Phasmida	Timematidae	Timema	Timema knulli
BOLD	Animalia	Arthropoda	Insecta	Phasmida	Timematidae	Timema	Timema genevievae
BOLD	Animalia	Arthropoda	Insecta	Phasmida	Agathemeridae	Agathemera	Agathemera millepunctata
BOLD	Animalia	Arthropoda	Insecta	Phasmida	Timematidae	Timema	Timema bartmani
BOLD	Animalia	Arthropoda	Insecta	Phasmida	Agathemeridae	Agathemera	Agathemera mesoauriculae
BOLD	Animalia	Arthropoda	Insecta	Phasmida	Agathemeridae	Agathemera	Agathemera maculafulgens
BOLD	Animalia	Arthropoda	Insecta	Phasmida	Agathemeridae	Agathemera	Agathemera luteola
BOLD	Animalia	Arthropoda	Insecta	Phasmida	Timematidae	Timema	Timema boharti
BOLD	Animalia	Arthropoda	Insecta	Phasmida	Timematidae	Timema	Timema californicum
BOLD	Animalia	Arthropoda	Insecta	Phasmida	Timematidae	Timema	Timema dorotheae
BOLD	Animalia	Arthropoda	Insecta	Phasmida	Timematidae	Timema	Timema douglasi
BOLD	Animalia	Arthropoda	Insecta	Phasmida	Timematidae	Timema	Timema coffmani
BOLD	Animalia	Arthropoda	Insecta	Phasmida	Timematidae	Timema	Timema chumash
BOLD	Animalia	Chordata	Mammalia	Ruminantia	Bovidae	Hemitragus	Hemitragus jemlahicus
BOLD	Animalia	Chordata	Mammalia	Ruminantia	Bovidae	Aepyceros	Aepyceros melampus
BOLD	Animalia	Chordata	Mammalia	Ruminantia	Cervidae	Dama	Dama dama
BOLD	Animalia	Chordata	Mammalia	Rodentia	Sciuridae	Sciurus	Sciurus carolinensis
BOLD	Animalia	Chordata	Mammalia	Rodentia	Muridae	Rattus	Rattus tanezumi
BOLD	Animalia	Chordata	Mammalia	Rodentia	Muridae	Rattus	Rattus rattus
BOLD	Animalia	Chordata	Mammalia	Rodentia	Muridae	Mus	Mus musculus
BOLD	Animalia	Chordata	Mammalia	Artiodactyla	Bovidae	Hippotragus	Hippotragus equinus koba
BOLD	Animalia	Chordata	Mammalia	Artiodactyla	Bovidae	Kobus	Kobus leche leche
BOLD	Animalia	Chordata	Mammalia	Artiodactyla	Bovidae	Kobus	Kobus vardonii
BOLD	Animalia	Chordata	Mammalia	Artiodactyla	Bovidae	Madoqua	Madoqua kirkii
BOLD	Animalia	Chordata	Mammalia	Artiodactyla	Bovidae	Kobus	Kobus ellipsiprymnus defassa
BOLD	Animalia	Chordata	Mammalia	Artiodactyla	Cervidae	Axis	Axis axis
BOLD	Animalia	Chordata	Mammalia	Artiodactyla	Cervidae	Axis	Axis porcinus
BOLD	Animalia	Chordata	Mammalia	Artiodactyla	Bovidae	Antilope	Antilope cervicapra
BOLD	Animalia	Chordata	Mammalia	Artiodactyla	Bovidae	Ammotragus	Ammotragus lervia
BOLD	Animalia	Chordata	Mammalia	Artiodactyla	Bovidae	Addax	Addax nasomaculatus
BOLD	Animalia	Chordata	Mammalia	Artiodactyla	Bovidae	Boselaphus	Boselaphus tragocamelus
BOLD	Animalia	Chordata	Mammalia	Artiodactyla	Bovidae	Capra	Capra hircus
BOLD	Animalia	Chordata	Mammalia	Primates	Cercopithecidae	Erythrocebus	Erythrocebus patas
BOLD	Animalia	Chordata	Mammalia	Carnivora	Felidae	Felis	Felis catus
BOLD	Animalia	Chordata	Mammalia	Artiodactyla	Cervidae	Elaphurus	Elaphurus davidianus
BOLD	Animalia	Chordata	Mammalia	Artiodactyla	Cervidae	Cervus	Cervus elaphus
BOLD	Animalia	Chordata	Mammalia	Artiodactyla	Cervidae	Cervus	Cervus nippon
BOLD	Animalia	Chordata	Mammalia	Primates	Cercopithecidae	Macaca	Macaca fascicularis
BOLD	Animalia	Chordata	Mammalia	Rodentia	Muridae	Rattus	Rattus norvegicus
BOLD	Animalia	Chordata	Mammalia	Artiodactyla	Bovidae	Oryx	Oryx dammah
BOLD	Animalia	Chordata	Mammalia	Rodentia	Myocastoridae	Myocastor	Myocastor coypus
BOLD	Animalia	Chordata	Mammalia	Lagomorpha	Leporidae	Oryctolagus	Oryctolagus cuniculus
BOLD	Animalia	Chordata	Mammalia	Artiodactyla	Cervidae	Rusa	Rusa unicolor
BOLD	Animalia	Chordata	Mammalia	Artiodactyla	Bovidae	Tragelaphus	Tragelaphus spekii
BOLD	Animalia	Chordata	Mammalia	Artiodactyla	Bovidae	Tragelaphus	Tragelaphus imberbis
BOLD	Animalia	Chordata	Mammalia	Artiodactyla	Suidae	Sus	Sus scrofa
BOLD	Animalia	Chordata	Mammalia	Artiodactyla	Bovidae	Ovis	Ovis aries
BOLD	Animalia	Chordata	Mammalia	Artiodactyla	Bovidae	Tragelaphus	Tragelaphus euryceros
BOLD	Animalia	Chordata	Mammalia	Artiodactyla	Bovidae	Tragelaphus	Tragelaphus derbianus
BOLD	Animalia	Chordata	Mammalia	Rodentia	Caviidae	Hydrochaeris	Hydrochaeris hydrochaeris
BOLD	Animalia	Chordata	Mammalia	Perissodactyla	Rhinocerotidae	Diceros	Diceros bicornis michaeli
BOLD	Animalia	Chordata	Mammalia	Artiodactyla	Bovidae	Kobus	Kobus Ieche kafuensis
BOLD	Animalia	Oomycota	Peronosporea	Peronosporales	Peronosporaceae	Phytophthora	Phytophthora pinifolia
BOLD	Animalia	Oomycota	Peronosporea	Peronosporales	Peronosporaceae	Phytophthora	Phytophthora kernoviae
BOLD	Animalia	Oomycota	Peronosporea	Peronosporales	Peronosporaceae	Phytophthora	Phytophthora cinnamomi
BOLD	Animalia	Ascomycota	Dothideomycetes	Mycosphaerellales	Mycosphaerellaceae	Teratosphaeria	Teratosphaeria cryptica
BOLD	Animalia	Ascomycota	Dothideomycetes	Mycosphaerellales	Teratosphaeriaceae	Kirramyces	Kirramyces eucalypti
BOLD	Animalia	Ascomycota	Dothideomycetes	Mycosphaerellales	Teratosphaeriaceae	Kirramyces	Kirramyces destructans
BOLD	Animalia	Ascomycota	Sordariomycetes	Hypocreales	Nectriaceae	Fusarium	Fusarium circinatum
BOLD	Animalia	Chordata	Reptilia	Squamata	Viperidae	Bitis	Bitis gabonica
BOLD	Animalia	Chordata	Reptilia	Squamata	Pythonidae	Morelia	Morelia amethistina
BOLD	Animalia	Chordata	Reptilia	Testudines	Trionychidae	Pelodiscus	Pelodiscus axenaria
BOLD	Animalia	Chordata	Reptilia	Testudines	Chelydridae	Macrochelys	Macrochelys temminckii
BOLD	Animalia	Chordata	Reptilia	Squamata	Gekkonidae	Lepidodactylus	Lepidodactylus lugubris
BOLD	Animalia	Chordata	Reptilia	Squamata	Gekkonidae	Gehyra	Gehyra mutilata
BOLD	Animalia	Chordata	Reptilia	Squamata	Gekkonidae	Gekko	Gekko gecko
BOLD	Animalia	Chordata	Reptilia	Squamata	Iguanidae	Iguana	Iguana iguana
BOLD	Animalia	Chordata	Reptilia	Testudines	Trionychidae	Pelodiscus	Pelodiscus maackii
BOLD	Animalia	Chordata	Reptilia	Testudines	Trionychidae	Pelodiscus	Pelodiscus parviformis
BOLD	Animalia	Chordata	Reptilia	Testudines	Emydidae	Trachemys	Trachemys adiutrix
BOLD	Animalia	Chordata	Reptilia	Testudines	Emydidae	Trachemys	Trachemys callirostris
BOLD	Animalia	Chordata	Reptilia	Testudines	Emydidae	Trachemys	Trachemys decorata
BOLD	Animalia	Chordata	Reptilia	Squamata	Pythonidae	Python	Python bivittatus
BOLD	Animalia	Chordata	Reptilia	Testudines	Trionychidae	Pelodiscus	Pelodiscus sinensis
BOLD	Animalia	Chordata	Reptilia	Testudines	Trionychidae	Pelodiscus	Pelodiscus variegatus
BOLD	Animalia	Chordata	Reptilia	Squamata	Chamaeleonidae	Furcifer	Furcifer pardalis
BOLD	Animalia	Chordata	Reptilia	Squamata	Chamaeleonidae	Furcifer	Furcifer oustaleti
BOLD	Animalia	Chordata	Reptilia	Testudines	Geoemydidae	Cuora	Cuora amboinensis
BOLD	Animalia	Chordata	Reptilia	Testudines	Geoemydidae	Cuora	Cuora aurocapitata
BOLD	Animalia	Chordata	Reptilia	Testudines	Geoemydidae	Cuora	Cuora cyclornata
BOLD	Animalia	Chordata	Reptilia	Testudines	Chelydridae	Chelydra	Chelydra serpentina
BOLD	Animalia	Chordata	Reptilia	Testudines	Testudinidae	Centrochelys	Centrochelys sulcata
BOLD	Animalia	Chordata	Reptilia	Squamata	Boidae	Boa	Boa constrictor
BOLD	Animalia	Chordata	Reptilia	Squamata	Agamidae	Calotes	Calotes versicolor
BOLD	Animalia	Chordata	Reptilia	Testudines	Geoemydidae	Cuora	Cuora flavomarginata
BOLD	Animalia	Chordata	Reptilia	Testudines	Geoemydidae	Cuora	Cuora galbinifrons
BOLD	Animalia	Chordata	Reptilia	Testudines	Geoemydidae	Cuora	Cuora yunnanensis
BOLD	Animalia	Chordata	Reptilia	Testudines	Geoemydidae	Cuora	Cuora zhoui
BOLD	Animalia	Chordata	Reptilia	Testudines	Emydidae	Emys	Emys orbicularis
BOLD	Animalia	Chordata	Reptilia	Testudines	Geoemydidae	Cuora	Cuora trifasciata
BOLD	Animalia	Chordata	Reptilia	Testudines	Geoemydidae	Cuora	Cuora pani
BOLD	Animalia	Chordata	Reptilia	Testudines	Geoemydidae	Cuora	Cuora mccordi
BOLD	Animalia	Chordata	Reptilia	Testudines	Geoemydidae	Cuora	Cuora mouhotii
BOLD	Animalia	Chordata	Reptilia	Testudines	Emydidae	Trachemys	Trachemys decussata
BOLD	Animalia	Chordata	Reptilia	Testudines	Emydidae	Trachemys	Trachemys dorbigni
BOLD	Animalia	Chordata	Reptilia	Testudines	Emydidae	Trachemys	Trachemys ornata
BOLD	Animalia	Chordata	Reptilia	Testudines	Emydidae	Trachemys	Trachemys scripta
BOLD	Animalia	Chordata	Reptilia	Testudines	Emydidae	Trachemys	Trachemys stejnegeri
BOLD	Animalia	Chordata	Reptilia	Testudines	Emydidae	Trachemys	Trachemys nebulosa
BOLD	Animalia	Chordata	Reptilia	Testudines	Emydidae	Trachemys	Trachemys medemi
BOLD	Animalia	Chordata	Reptilia	Testudines	Emydidae	Trachemys	Trachemys emolli
BOLD	Animalia	Chordata	Reptilia	Testudines	Emydidae	Trachemys	Trachemys gaigeae
BOLD	Animalia	Chordata	Reptilia	Testudines	Emydidae	Trachemys	Trachemys taylori
BOLD	Animalia	Chordata	Reptilia	Testudines	Emydidae	Trachemys	Trachemys terrapen
BOLD	Animalia	Chordata	Reptilia	Squamata	Varanidae	Varanus	Varanus salvator
BOLD	Animalia	Chordata	Reptilia	Squamata	Chamaeleonidae	Trioceros	Trioceros melleri
BOLD	Animalia	Chordata	Reptilia	Squamata	Chamaeleonidae	Trioceros	Trioceros jacksonii
BOLD	Animalia	Chordata	Reptilia	Testudines	Emydidae	Trachemys	Trachemys venusta
BOLD	Animalia	Chordata	Reptilia	Testudines	Emydidae	Trachemys	Trachemys yaquia
BOLD	Animalia	Chordata	Reptilia	Squamata	Viperidae	Bitis	Bitis nasicornis
BOLD	Animalia	Chordata	Reptilia	Squamata	Corytophanidae	Basiliscus	Basiliscus plumifrons
BOLD	Animalia	Chordata	Reptilia	Squamata	Corytophanidae	Basiliscus	Basiliscus vittatus
BOLD	Animalia	Chordata	Reptilia	Testudines	Trionychidae	Apalone	Apalone spinifera
BOLD	Animalia	Chordata	Reptilia	Testudines	Trionychidae	Apalone	Apalone mutica
BOLD	Animalia	Chordata	Reptilia	Squamata	Dactyloidae	Anolis	Anolis carolinensis
BOLD	Animalia	Chordata	Reptilia	Testudines	Trionychidae	Apalone	Apalone ferox
BOLD	Animalia	Chordata	Reptilia	Squamata	Pythonidae	Morelia	Morelia spilotes
BOLD	Animalia	Chordata	Reptilia	Testudines	Geoemydidae	Cuora	Cuora bourreti
BOLD	Animalia	Chordata	Reptilia	Testudines	Geoemydidae	Cuora	Cuora picturata
BOLD	Animalia	Chordata	Aves	Columbiformes	Columbidae	Columba	Columba livia
BOLD	Animalia	Chordata	Mammalia	Artiodactyla	Bovidae	Bos	Bos frontalis
BOLD	Animalia	Chordata	Mammalia	Artiodactyla	Bovidae	Hippotragus	Hippotragus niger roosevelti
BOLD	Animalia	Chordata	Mammalia	Artiodactyla	Giraffidae	Giraffa	Giraffa camelopardalis reticulata
BOLD	Animalia	Chordata	Actinopterygii	Characiformes	Serrasalmidae	Serrasalmus	Serrasalmus serrulatus
BOLD	Animalia	Chordata	Actinopterygii	Characiformes	Serrasalmidae	Serrasalmus	Serrasalmus marginatus
BOLD	Animalia	Chordata	Actinopterygii	Characiformes	Serrasalmidae	Serrasalmus	Serrasalmus maculatus
BOLD	Animalia	Chordata	Actinopterygii	Characiformes	Serrasalmidae	Serrasalmus	Serrasalmus hastatus
BOLD	Animalia	Chordata	Actinopterygii	Characiformes	Serrasalmidae	Serrasalmus	Serrasalmus manueli
BOLD	Animalia	Chordata	Actinopterygii	Characiformes	Serrasalmidae	Serrasalmus	Serrasalmus gouldingi
BOLD	Animalia	Chordata	Actinopterygii	Characiformes	Serrasalmidae	Serrasalmus	Serrasalmus geryi
BOLD	Animalia	Chordata	Actinopterygii	Characiformes	Serrasalmidae	Serrasalmus	Serrasalmus brandtii
BOLD	Animalia	Chordata	Actinopterygii	Characiformes	Serrasalmidae	Serrasalmus	Serrasalmus spilopleura
BOLD	Animalia	Chordata	Actinopterygii	Characiformes	Serrasalmidae	Serrasalmus	Serrasalmus eigenmanni
BOLD	Animalia	Chordata	Actinopterygii	Characiformes	Serrasalmidae	Serrasalmus	Serrasalmus medinai
BOLD	Animalia	Chordata	Actinopterygii	Characiformes	Serrasalmidae	Serrasalmus	Serrasalmus gibbus
BOLD	Animalia	Chordata	Actinopterygii	Characiformes	Serrasalmidae	Serrasalmus	Serrasalmus altispinis
BOLD	Animalia	Chordata	Actinopterygii	Characiformes	Serrasalmidae	Serrasalmus	Serrasalmus sanchezi
BOLD	Animalia	Chordata	Actinopterygii	Characiformes	Serrasalmidae	Serrasalmus	Serrasalmus compressus
BOLD	Animalia	Chordata	Actinopterygii	Characiformes	Serrasalmidae	Serrasalmus	Serrasalmus hollandi
BOLD	Animalia	Chordata	Actinopterygii	Characiformes	Serrasalmidae	Serrasalmus	Serrasalmus irritans
BOLD	Animalia	Chordata	Actinopterygii	Characiformes	Serrasalmidae	Serrasalmus	Serrasalmus rhombeus
BOLD	Animalia	Chordata	Actinopterygii	Characiformes	Serrasalmidae	Serrasalmus	Serrasalmus elongatus
BOLD	Animalia	Chordata	Actinopterygii	Characiformes	Serrasalmidae	Serrasalmus	Serrasalmus humeralis
BOLD	Animalia	Chordata	Actinopterygii	Characiformes	Serrasalmidae	Serrasalmus	Serrasalmus scotopterus
BOLD	Animalia	Chordata	Actinopterygii	Characiformes	Serrasalmidae	Serrasalmus	Serrasalmus auriventris
BOLD	Animalia	Chordata	Actinopterygii	Characiformes	Serrasalmidae	Serrasalmus	Serrasalmus undulatus
BOLD	Animalia	Chordata	Actinopterygii	Characiformes	Serrasalmidae	Pygocentrus	Pygocentrus palometa
BOLD	Animalia	Chordata	Actinopterygii	Characiformes	Serrasalmidae	Pygocentrus	Pygocentrus piraya
BOLD	Animalia	Chordata	Actinopterygii	Characiformes	Serrasalmidae	Pygocentrus	Pygocentrus nattereri
BOLD	Animalia	Chordata	Actinopterygii	Characiformes	Serrasalmidae	Pygocentrus	Pygocentrus cariba
BOLD	Animalia	Chordata	Actinopterygii	Perciformes	Cichlidae	Oreochromis	Oreochromis ismailiaensis
BOLD	Animalia	Chordata	Actinopterygii	Perciformes	Cichlidae	Oreochromis	Oreochromis macrochir
BOLD	Animalia	Chordata	Actinopterygii	Perciformes	Cichlidae	Oreochromis	Oreochromis squamipinnis
BOLD	Animalia	Chordata	Actinopterygii	Perciformes	Cichlidae	Oreochromis	Oreochromis chungruruensis
BOLD	Animalia	Chordata	Actinopterygii	Perciformes	Cichlidae	Oreochromis	Oreochromis malagarasi
BOLD	Animalia	Chordata	Actinopterygii	Perciformes	Cichlidae	Oreochromis	Oreochromis karomo
BOLD	Animalia	Chordata	Actinopterygii	Perciformes	Cichlidae	Oreochromis	Oreochromis angolensis
BOLD	Animalia	Chordata	Actinopterygii	Perciformes	Cichlidae	Oreochromis	Oreochromis variabilis
BOLD	Animalia	Chordata	Actinopterygii	Perciformes	Cichlidae	Oreochromis	Oreochromis spilurus
BOLD	Animalia	Chordata	Actinopterygii	Perciformes	Cichlidae	Oreochromis	Oreochromis rukwaensis
BOLD	Animalia	Chordata	Actinopterygii	Perciformes	Cichlidae	Oreochromis	Oreochromis korogwe
BOLD	Animalia	Chordata	Actinopterygii	Perciformes	Cichlidae	Oreochromis	Oreochromis shiranus
BOLD	Animalia	Chordata	Actinopterygii	Perciformes	Cichlidae	Oreochromis	Oreochromis leucostictus
BOLD	Animalia	Chordata	Actinopterygii	Perciformes	Cichlidae	Oreochromis	Oreochromis tanganicae
BOLD	Animalia	Chordata	Actinopterygii	Perciformes	Cichlidae	Oreochromis	Oreochromis hunteri
BOLD	Animalia	Chordata	Actinopterygii	Perciformes	Cichlidae	Oreochromis	Oreochromis mweruensis
BOLD	Animalia	Chordata	Actinopterygii	Perciformes	Cichlidae	Oreochromis	Oreochromis lepidurus
BOLD	Animalia	Chordata	Actinopterygii	Perciformes	Cichlidae	Oreochromis	Oreochromis jipe
BOLD	Animalia	Chordata	Actinopterygii	Perciformes	Cichlidae	Oreochromis	Oreochromis mortimeri
BOLD	Animalia	Chordata	Actinopterygii	Siluriformes	Schilbeidae	Schilbe	Schilbe yangambianus
BOLD	Animalia	Chordata	Actinopterygii	Siluriformes	Schilbeidae	Schilbe	Schilbe zairensis
BOLD	Animalia	Chordata	Actinopterygii	Siluriformes	Schilbeidae	Schilbe	Schilbe djeremi
BOLD	Animalia	Chordata	Actinopterygii	Perciformes	Cichlidae	Oreochromis	Oreochromis karongae
BOLD	Animalia	Chordata	Actinopterygii	Perciformes	Cichlidae	Oreochromis	Oreochromis aureus
BOLD	Animalia	Chordata	Actinopterygii	Perciformes	Cichlidae	Oreochromis	Oreochromis urolepis
BOLD	Animalia	Chordata	Actinopterygii	Perciformes	Cichlidae	Oreochromis	Oreochromis esculentus
BOLD	Animalia	Chordata	Actinopterygii	Perciformes	Cichlidae	Oreochromis	Oreochromis andersonii
BOLD	Animalia	Chordata	Actinopterygii	Perciformes	Cichlidae	Oreochromis	Oreochromis schwebischi
BOLD	Animalia	Chordata	Actinopterygii	Perciformes	Cichlidae	Oreochromis	Oreochromis salinicola
BOLD	Animalia	Chordata	Actinopterygii	Perciformes	Cichlidae	Oreochromis	Oreochromis amphimelas
BOLD	Animalia	Chordata	Actinopterygii	Perciformes	Cichlidae	Oreochromis	Oreochromis upembae
BOLD	Animalia	Chordata	Actinopterygii	Siluriformes	Schilbeidae	Schilbe	Schilbe grenfelli
BOLD	Animalia	Chordata	Actinopterygii	Siluriformes	Schilbeidae	Schilbe	Schilbe uranoscopus
BOLD	Animalia	Chordata	Actinopterygii	Siluriformes	Schilbeidae	Schilbe	Schilbe marmoratus
BOLD	Animalia	Chordata	Actinopterygii	Siluriformes	Schilbeidae	Schilbe	Schilbe laticeps
BOLD	Animalia	Chordata	Actinopterygii	Siluriformes	Schilbeidae	Schilbe	Schilbe multitaeniatus
BOLD	Animalia	Chordata	Actinopterygii	Siluriformes	Schilbeidae	Schilbe	Schilbe mystus
BOLD	Animalia	Chordata	Actinopterygii	Siluriformes	Schilbeidae	Schilbe	Schilbe banguelensis
BOLD	Animalia	Chordata	Actinopterygii	Siluriformes	Schilbeidae	Schilbe	Schilbe brevianalis
BOLD	Animalia	Chordata	Actinopterygii	Siluriformes	Schilbeidae	Schilbe	Schilbe mandibularis
BOLD	Animalia	Chordata	Actinopterygii	Siluriformes	Schilbeidae	Schilbe	Schilbe moebiusii
BOLD	Animalia	Chordata	Actinopterygii	Siluriformes	Schilbeidae	Schilbe	Schilbe congensis
BOLD	Animalia	Chordata	Actinopterygii	Perciformes	Cichlidae	Cichla	Cichla monoculus
BOLD	Animalia	Chordata	Actinopterygii	Perciformes	Cichlidae	Cichla	Cichla orinocensis
BOLD	Animalia	Chordata	Actinopterygii	Perciformes	Cichlidae	Cichla	Cichla melaniae
BOLD	Animalia	Chordata	Actinopterygii	Perciformes	Cichlidae	Cichla	Cichla nigromaculata
BOLD	Animalia	Chordata	Actinopterygii	Perciformes	Cichlidae	Cichla	Cichla kelberi
BOLD	Animalia	Chordata	Actinopterygii	Characiformes	Serrasalmidae	Colossoma	Colossoma macropomum
BOLD	Animalia	Chordata	Actinopterygii	Perciformes	Cichlidae	Cichla	Cichla intermedia
BOLD	Animalia	Chordata	Actinopterygii	Perciformes	Cichlidae	Cichla	Cichla ocellaris
BOLD	Animalia	Chordata	Actinopterygii	Perciformes	Cichlidae	Cichla	Cichla jariina
BOLD	Animalia	Chordata	Actinopterygii	Perciformes	Cichlidae	Cichla	Cichla piquiti
BOLD	Animalia	Chordata	Actinopterygii	Perciformes	Cichlidae	Cichla	Cichla pleiozona
BOLD	Animalia	Chordata	Actinopterygii	Perciformes	Cichlidae	Cichla	Cichla vazzoleri
BOLD	Animalia	Chordata	Actinopterygii	Perciformes	Cichlidae	Cichla	Cichla thyrorus
BOLD	Animalia	Chordata	Actinopterygii	Perciformes	Cichlidae	Cichla	Cichla pinima
BOLD	Animalia	Chordata	Actinopterygii	Perciformes	Cichlidae	Cichla	Cichla temensis
BOLD	Animalia	Chordata	Actinopterygii	Perciformes	Cichlidae	Cichla	Cichla mirianae
BOLD	Animalia	Chordata	Actinopterygii	Gymnotiformes	Gymnotidae	Electrophorus	Electrophorus electricus
BOLD	Animalia	Chordata	Actinopterygii	Osteoglossiformes	Osteoglossidae	Arapaima	Arapaima gigas
BOLD	Animalia	Chordata	Actinopterygii	Characiformes	Characidae	Myleus	Myleus setiger
BOLD	Animalia	Chordata	Actinopterygii	Characiformes	Characidae	Myleus	Myleus pacu
BOLD	Animalia	Chordata	Actinopterygii	Characiformes	Characidae	Myleus	Myleus altipinnis
BOLD	Animalia	Chordata	Actinopterygii	Characiformes	Characidae	Myleus	Myleus knerii
BOLD	Animalia	Chordata	Actinopterygii	Characiformes	Characidae	Myleus	Myleus latus
BOLD	Animalia	Chordata	Actinopterygii	Characiformes	Characidae	Myleus	Myleus micans
BOLD	Animalia	Chordata	Aves	Columbiformes	Columbidae	Streptopelia	Streptopelia picturata
BOLD	Animalia	Chordata	Aves	Struthioniformes	Struthionidae	Struthio	Struthio camelus molybdophanes
BOLD	Animalia	Chordata	Aves	Anseriformes	Anatidae	Oxyura	Oxyura jamaicensis
BOLD	Animalia	Mollusca	Gastropoda	Stylommatophora	Achatinidae	Achatina	Achatina fulica
BOLD	Animalia	Arthropoda	Malacostraca	Decapoda	Astacidae	Pacifastacus	Pacifastacus leniusculus
BOLD	Animalia	Arthropoda	Malacostraca	Decapoda	Cambaridae	Orconectes	Orconectes rusticus
BOLD	Animalia	Arthropoda	Malacostraca	Decapoda	Cambaridae	Orconectes	Orconectes limosus
BOLD	Animalia	Arthropoda	Insecta	Diptera	Tephritidae	Bactrocera	Bactrocera dorsalis
BOLD	Animalia	Chordata	Actinopterygii	Salmoniformes	Salmonidae	Oncorhynchus	Oncorhynchus mykiss
BOLD	Animalia	Chordata	Actinopterygii	Salmoniformes	Salmonidae	Oncorhynchus	Oncorhynchus kisutch
BOLD	Animalia	Chordata	Actinopterygii	Salmoniformes	Salmonidae	Oncorhynchus	Oncorhynchus tshawytscha
BOLD	Animalia	Chordata	Actinopterygii	Perciformes	Latidae	Lates	Lates calcarifer
BOLD	Animalia	Chordata	Actinopterygii	Perciformes	Cichlidae	Oreochromis	Oreochromis lidole
BOLD	Animalia	Chordata	Actinopterygii	Perciformes	Cichlidae	Oreochromis	Oreochromis saka
BOLD	Animalia	Chordata	Actinopterygii	Siluriformes	Clariidae	Clarias	Clarias gariepinus
BOLD	Animalia	Chordata	Actinopterygii	Characiformes	Serrasalmidae	Serrasalmus	Serrasalmus odyssei
BOLD	Animalia	Chordata	Actinopterygii	Characiformes	Serrasalmidae	Serrasalmus	Serrasalmus nigricans
BOLD	Animalia	Chordata	Actinopterygii	Characiformes	Serrasalmidae	Serrasalmus	Serrasalmus nigricauda
BOLD	Animalia	Chordata	Actinopterygii	Salmoniformes	Salmonidae	Salmo	Salmo trutta
BOLD	Animalia	Chordata	Actinopterygii	Characiformes	Serrasalmidae	Serrasalmus	Serrasalmus stagnatilis
BOLD	Animalia	Chordata	Actinopterygii	Characiformes	Serrasalmidae	Serrasalmus	Serrasalmus neveriensis
BOLD	Animalia	Chordata	Actinopterygii	Characiformes	Serrasalmidae	Serrasalmus	Serrasalmus nalseni
BOLD	Animalia	Chordata	Actinopterygii	Siluriformes	Schilbeidae	Schilbe	Schilbe bocagii
BOLD	Animalia	Chordata	Actinopterygii	Siluriformes	Schilbeidae	Schilbe	Schilbe angolensis
BOLD	Animalia	Chordata	Actinopterygii	Siluriformes	Schilbeidae	Schilbe	Schilbe durinii
BOLD	Animalia	Chordata	Actinopterygii	Siluriformes	Schilbeidae	Schilbe	Schilbe micropogon
BOLD	Animalia	Chordata	Actinopterygii	Characiformes	Serrasalmidae	Serrasalmus	Serrasalmus emarginatus
BOLD	Animalia	Chordata	Actinopterygii	Siluriformes	Schilbeidae	Schilbe	Schilbe tumbanus
BOLD	Animalia	Chordata	Actinopterygii	Siluriformes	Schilbeidae	Schilbe	Schilbe nyongensis
BOLD	Animalia	Chordata	Actinopterygii	Characiformes	Serrasalmidae	Serrasalmus	Serrasalmus altuvei
BOLD	Animalia	Chordata	Reptilia	Squamata	Pythonidae	Morelia	Morelia spilota
BOLD	Animalia	Chordata	Reptilia	Squamata	Pythonidae	Python	Python natalensis x Python molurus
BOLD	Animalia	Chordata	Reptilia	Squamata	Viperidae	Bitis	Bitis rhinoceros
BOLD	Animalia	Chordata	Mammalia	Rodentia	Caviidae	Hydrochoerus	Hydrochoerus hydrochaeris
BOLD	Animalia	Chordata	Mammalia	Artiodactyla	Bovidae	Ovis	Ovis aries musimon
BOLD	Animalia	Chordata	Mammalia	Artiodactyla	Bovidae	Tragelaphus	Tragelaphus eurycerus
BOLD	Animalia	Chordata	Mammalia	Artiodactyla	Bovidae	Taurotragus	Taurotragus derbianus
SANBI-CIB	Plantae	Tracheophyta	Magnoliopsida	Malvales	Malvaceae	Abutilon	Abutilon grandifolium
SANBI-CIB	Plantae	Tracheophyta	Magnoliopsida	Fabales	Fabaceae	Acacia	Acacia acuminata
SANBI-CIB	Plantae	Tracheophyta	Magnoliopsida	Fabales	Fabaceae	Acacia	Acacia adunca
SANBI-CIB	Plantae	Tracheophyta	Magnoliopsida	Fabales	Fabaceae	Acacia	Acacia aneura
SANBI-CIB	Plantae	Tracheophyta	Magnoliopsida	Fabales	Fabaceae	Acacia	Acacia baileyana
SANBI-CIB	Plantae	Tracheophyta	Magnoliopsida	Fabales	Fabaceae	Acacia	Acacia calamifolia
SANBI-CIB	Plantae	Tracheophyta	Magnoliopsida	Fabales	Fabaceae	Acacia	Acacia cultriformis
SANBI-CIB	Plantae	Tracheophyta	Magnoliopsida	Fabales	Fabaceae	Acacia	Acacia cyclops
SANBI-CIB	Plantae	Tracheophyta	Magnoliopsida	Fabales	Fabaceae	Acacia	Acacia dealbata
SANBI-CIB	Plantae	Tracheophyta	Magnoliopsida	Fabales	Fabaceae	Acacia	Acacia decurrens
SANBI-CIB	Plantae	Tracheophyta	Magnoliopsida	Fabales	Fabaceae	Acacia	Acacia elata
SANBI-CIB	Plantae	Tracheophyta	Magnoliopsida	Fabales	Fabaceae	Acacia	Acacia fimbriata
SANBI-CIB	Plantae	Tracheophyta	Magnoliopsida	Fabales	Fabaceae	Acacia	Acacia implexa
SANBI-CIB	Plantae	Tracheophyta	Magnoliopsida	Fabales	Fabaceae	Acacia	Acacia longifolia
SANBI-CIB	Plantae	Tracheophyta	Magnoliopsida	Fabales	Fabaceae	Acacia	Acacia mearnsii
SANBI-CIB	Plantae	Tracheophyta	Magnoliopsida	Fabales	Fabaceae	Acacia	Acacia melanoxylon
SANBI-CIB	Plantae	Tracheophyta	Magnoliopsida	Fabales	Fabaceae	Acacia	Acacia paradoxa
SANBI-CIB	Plantae	Tracheophyta	Magnoliopsida	Fabales	Fabaceae	Acacia	Acacia podalyriifolia
SANBI-CIB	Plantae	Tracheophyta	Magnoliopsida	Fabales	Fabaceae	Acacia	Acacia provincialis
SANBI-CIB	Plantae	Tracheophyta	Magnoliopsida	Fabales	Fabaceae	Acacia	Acacia pycnantha
SANBI-CIB	Plantae	Tracheophyta	Magnoliopsida	Fabales	Fabaceae	Acacia	Acacia saligna
SANBI-CIB	Plantae	Tracheophyta	Magnoliopsida	Fabales	Fabaceae	Acacia	Acacia stricta
SANBI-CIB	Plantae	Tracheophyta	Magnoliopsida	Fabales	Fabaceae	Acacia	Acacia viscidula
SANBI-CIB	Plantae	Tracheophyta	Magnoliopsida	Rosales	Rosaceae	Acaena	Acaena pallida
SANBI-CIB	Animalia	Chordata	Aves	Passeriformes	Fringillidae	Acanthis	Acanthis flammea
SANBI-CIB	Animalia	Chordata	Squamata		Elapidae	Acanthophis	Acanthophis antarcticus
SANBI-CIB	Animalia	Arthropoda	Insecta	Coleoptera	Chrysomelidae	Acanthoscelides	Acanthoscelides macrophthalmus
SANBI-CIB	Animalia	Arthropoda	Insecta	Coleoptera	Chrysomelidae	Acanthoscelides	Acanthoscelides obtectus
SANBI-CIB	Plantae	Tracheophyta	Magnoliopsida	Asterales	Asteraceae	Acanthospermum	Acanthospermum australe
SANBI-CIB	Plantae	Tracheophyta	Magnoliopsida	Asterales	Asteraceae	Acanthospermum	Acanthospermum hispidum
SANBI-CIB	Plantae	Tracheophyta	Magnoliopsida	Lamiales	Acanthaceae	Acanthus	Acanthus mollis
SANBI-CIB	Plantae	Tracheophyta	Magnoliopsida	Lamiales	Acanthaceae	Acanthus	Acanthus polystachyus
SANBI-CIB	Animalia	Arthropoda	Copepoda	Calanoida	Acartiidae	Acartia	Acartia spinicauda
SANBI-CIB	Plantae	Tracheophyta	Magnoliopsida	Sapindales	Sapindaceae	Acer	Acer buergerianum
SANBI-CIB	Plantae	Tracheophyta	Magnoliopsida	Sapindales	Sapindaceae	Acer	Acer negundo
SANBI-CIB	Animalia	Arthropoda	Arachnida	Trombidiformes	Eriophyidae	Aceria	Aceria aloinis
SANBI-CIB	Animalia	Arthropoda	Arachnida	Trombidiformes	Eriophyidae	Aceria	Aceria cynodoniensis
SANBI-CIB	Animalia	Arthropoda	Arachnida	Trombidiformes	Eriophyidae	Aceria	Aceria ficus
SANBI-CIB	Animalia	Arthropoda	Arachnida	Trombidiformes	Eriophyidae	Aceria	Aceria lantanae
SANBI-CIB	Animalia	Arthropoda	Arachnida	Trombidiformes	Eriophyidae	Aceria	Aceria mangiferae
SANBI-CIB	Animalia	Arthropoda	Arachnida	Trombidiformes	Eriophyidae	Aceria	Aceria oleae
SANBI-CIB	Animalia	Arthropoda	Arachnida	Trombidiformes	Eriophyidae	Aceria	Aceria sheldoni
SANBI-CIB	Animalia	Mollusca	Gastropoda	Stylommatophora	Achatinidae	Lissachatina	Lissachatina fulica
SANBI-CIB	Plantae	Tracheophyta	Magnoliopsida	Asterales	Asteraceae	Achillea	Achillea millefolium
SANBI-CIB	Plantae	Tracheophyta	Liliopsida	Poales	Poaceae	Amelichloa	Amelichloa caudata
SANBI-CIB	Animalia	Arthropoda	Insecta	Lepidoptera	Pyralidae	Achroia	Achroia grisella
SANBI-CIB	Plantae	Tracheophyta	Magnoliopsida	Caryophyllales	Amaranthaceae	Achyranthes	Achyranthes aspera
SANBI-CIB	Animalia	Platyhelminthes	Monogenea	Dactylogyridea	Dactylogyridae	Acolpenteron	Acolpenteron ureteroecetes
SANBI-CIB	Plantae	Tracheophyta	Liliopsida	Acorales	Acoraceae	Acorus	Acorus calamus
SANBI-CIB	Animalia	Chordata	Squamata		Boidae	Acrantophis	Acrantophis dumerili
SANBI-CIB	Animalia	Chordata	Squamata		Boidae	Acrantophis	Acrantophis madagascariensis
SANBI-CIB	Animalia	Chordata	Squamata		Acrochordidae	Acrochordus	Acrochordus granulatus
SANBI-CIB	Plantae	Tracheophyta	Magnoliopsida	Ericales	Actinidiaceae	Actinidia	Actinidia chinensis
SANBI-CIB	Animalia	Arthropoda	Insecta	Hemiptera	Aphididae	Acyrthosiphon	Acyrthosiphon kondoi
SANBI-CIB	Animalia	Arthropoda	Insecta	Hemiptera	Aphididae	Acyrthosiphon	Acyrthosiphon pisum
SANBI-CIB	Plantae	Tracheophyta	Polypodiopsida	Polypodiales	Pteridaceae	Adiantum	Adiantum raddianum
SANBI-CIB	Animalia	Arthropoda	Insecta	Diptera	Culicidae	Aedes	Aedes aegypti
SANBI-CIB	Plantae	Tracheophyta	Liliopsida	Poales	Poaceae	Aegilops	Aegilops cylindrica
SANBI-CIB	Plantae	Tracheophyta	Liliopsida	Poales	Poaceae	Aegilops	Aegilops geniculata
SANBI-CIB	Plantae	Tracheophyta	Liliopsida	Poales	Poaceae	Aegilops	Aegilops triuncialis
SANBI-CIB	Animalia	Mollusca	Gastropoda	Stylommatophora	Gastrodontidae	Aegopinella	Aegopinella nitidula
SANBI-CIB	Plantae	Tracheophyta	Magnoliopsida	Fabales	Fabaceae	Aeschynomene	Aeschynomene rudis
SANBI-CIB	Animalia	Arthropoda	Arachnida	Sarcoptiformes	Humerobatidae	Antarctozetes	Antarctozetes depilatus
SANBI-CIB	Animalia	Arthropoda	Arachnida	Sarcoptiformes	Humerobatidae	Afroleius	Afroleius undulatus
SANBI-CIB	Animalia	Chordata	Squamata		Agamidae	Agama	Agama agama
SANBI-CIB	Animalia	Chordata	Squamata		Agamidae	Agama	Agama lebretoni
SANBI-CIB	Animalia	Chordata	Squamata		Agamidae	Agama	Agama mucosoensis
SANBI-CIB	Animalia	Chordata	Squamata		Agamidae	Agama	Agama parafricana
SANBI-CIB	Animalia	Chordata	Squamata		Agamidae	Agama	Agama paragama
SANBI-CIB	Animalia	Chordata	Squamata		Agamidae	Agama	Agama planiceps
SANBI-CIB	Animalia	Chordata	Squamata		Agamidae	Agama	Agama africana
SANBI-CIB	Animalia	Chordata	Squamata		Agamidae	Agama	Agama tassiliensis
SANBI-CIB	Animalia	Chordata	Aves	Psittaciformes	Psittacidae	Agapornis	Agapornis canus
SANBI-CIB	Plantae	Tracheophyta	Liliopsida	Asparagales	Asparagaceae	Agave	Agave americana
SANBI-CIB	Plantae	Tracheophyta	Liliopsida	Asparagales	Asparagaceae	Agave	Agave sisalana
SANBI-CIB	Plantae	Tracheophyta	Liliopsida	Asparagales	Asparagaceae	Agave	Agave vivipara
SANBI-CIB	Plantae	Tracheophyta	Magnoliopsida	Asterales	Asteraceae	Ageratina	Ageratina adenophora
SANBI-CIB	Plantae	Tracheophyta	Magnoliopsida	Asterales	Asteraceae	Ageratina	Ageratina riparia
SANBI-CIB	Plantae	Tracheophyta	Magnoliopsida	Asterales	Asteraceae	Ageratum	Ageratum conyzoides
SANBI-CIB	Plantae	Tracheophyta	Magnoliopsida	Asterales	Asteraceae	Ageratum	Ageratum houstonianum
SANBI-CIB	Animalia	Chordata	Squamata		Viperidae	Agkistrodon	Agkistrodon bilineatus
SANBI-CIB	Animalia	Chordata	Squamata		Viperidae	Agkistrodon	Agkistrodon contortrix
SANBI-CIB	Animalia	Chordata	Squamata		Viperidae	Agkistrodon	Agkistrodon piscivorus
SANBI-CIB	Plantae	Tracheophyta	Magnoliopsida	Rosales	Rosaceae	Agrimonia	Agrimonia procera
SANBI-CIB	Plantae	Tracheophyta	Liliopsida	Poales	Poaceae	Agropyron	Agropyron cristatum
SANBI-CIB	Plantae	Tracheophyta	Liliopsida	Poales	Poaceae	Agropyron	Agropyron desertorum
SANBI-CIB	Plantae	Tracheophyta	Liliopsida	Poales	Poaceae	Agropyron	Agropyron fragile
SANBI-CIB	Plantae	Tracheophyta	Liliopsida	Poales	Poaceae	Agrostis	Agrostis capillaris
SANBI-CIB	Plantae	Tracheophyta	Liliopsida	Poales	Poaceae	Agrostis	Agrostis castellana
SANBI-CIB	Plantae	Tracheophyta	Liliopsida	Poales	Poaceae	Agrostis	Agrostis gigantea
SANBI-CIB	Plantae	Tracheophyta	Liliopsida	Poales	Poaceae	Agrostis	Agrostis montevidensis
SANBI-CIB	Plantae	Tracheophyta	Liliopsida	Poales	Poaceae	Agrostis	Agrostis stolonifera
SANBI-CIB	Animalia	Arthropoda	Insecta	Lepidoptera	Noctuidae	Agrotis	Agrotis ipsilon
SANBI-CIB	Animalia	Arthropoda	Insecta	Lepidoptera	Noctuidae	Agrotis	Agrotis segetum
SANBI-CIB	Animalia	Chordata	Squamata		Colubridae	Ahaetulla	Ahaetulla prasina
SANBI-CIB	Animalia	Arthropoda	Insecta	Coleoptera	Silvanidae	Ahasverus	Ahasverus advena
SANBI-CIB	Plantae	Tracheophyta	Magnoliopsida	Sapindales	Simaroubaceae	Ailanthus	Ailanthus altissima
SANBI-CIB	Animalia	Chordata	Aves	Anseriformes	Anatidae	Aix	Aix galericulata
SANBI-CIB	Animalia	Chordata	Aves	Anseriformes	Anatidae	Aix	Aix sponsa
SANBI-CIB	Fungi	Basidiomycota	Agaricomycetes	Russulales	Albatrellaceae	Albatrellus	Albatrellus ovinus
SANBI-CIB	Plantae	Tracheophyta	Magnoliopsida	Fabales	Fabaceae	Albizia	Albizia chinensis
SANBI-CIB	Plantae	Tracheophyta	Magnoliopsida	Fabales	Fabaceae	Albizia	Albizia lebbeck
SANBI-CIB	Plantae	Tracheophyta	Magnoliopsida	Fabales	Fabaceae	Albizia	Albizia procera
SANBI-CIB	Animalia	Chordata	Mammalia	Artiodactyla	Bovidae	Alcelaphus	Alcelaphus buselaphus
SANBI-CIB	Animalia	Chordata	Aves	Galliformes	Phasianidae	Alectoris	Alectoris melanocephala
SANBI-CIB	Animalia	Chordata	Aves	Galliformes	Phasianidae	Alectoris	Alectoris rufa
SANBI-CIB	Animalia	Arthropoda	Insecta	Hemiptera	Aleyrodidae	Aleurocanthus	Aleurocanthus woglumi
SANBI-CIB	Animalia	Arthropoda	Insecta	Hemiptera	Aleyrodidae	Aleurodicus	Aleurodicus destructor
SANBI-CIB	Animalia	Arthropoda	Insecta	Hemiptera	Aleyrodidae	Aleurodicus	Aleurodicus dispersus
SANBI-CIB	Animalia	Arthropoda	Insecta	Hemiptera	Aleyrodidae	Aleurothrixus	Aleurothrixus floccosus
SANBI-CIB	Chromista	Myzozoa	Dinophyceae	Gonyaulacales	Ostreopsidaceae	Alexandrium	Alexandrium minutum
SANBI-CIB	Animalia	Arthropoda	Insecta	Coleoptera	Chrysomelidae	Algarobius	Algarobius prosopis
SANBI-CIB	Plantae	Tracheophyta	Magnoliopsida	Fabales	Fabaceae	Alhagi	Alhagi maurorum
SANBI-CIB	Plantae	Tracheophyta	Liliopsida	Alismatales	Alismataceae	Alisma	Alisma plantago-aquatica
SANBI-CIB	Animalia	Annelida	Polychaeta	Phyllodocida	Nereididae	Alitta	Alitta succinea
SANBI-CIB	Animalia	Chordata	Crocodylia		Alligatoridae	Alligator	Alligator mississippiensis
SANBI-CIB	Plantae	Tracheophyta	Liliopsida	Asparagales	Amaryllidaceae	Allium	Allium paniculatum
SANBI-CIB	Plantae	Tracheophyta	Liliopsida	Asparagales	Amaryllidaceae	Allium	Allium triquetrum
SANBI-CIB	Plantae	Tracheophyta	Liliopsida	Asparagales	Amaryllidaceae	Allium	Allium vineale
SANBI-CIB	Animalia	Annelida	Clitellata	Crassiclitellata	Lumbricidae	Bimastos	Bimastos eiseni
SANBI-CIB	Animalia	Annelida	Clitellata	Crassiclitellata	Lumbricidae	Allolobophora	Allolobophora parva
SANBI-CIB	Plantae	Tracheophyta	Magnoliopsida	Fagales	Betulaceae	Alnus	Alnus formosana
SANBI-CIB	Plantae	Tracheophyta	Magnoliopsida	Fagales	Betulaceae	Alnus	Alnus glutinosa
SANBI-CIB	Plantae	Tracheophyta	Liliopsida	Alismatales	Araceae	Alocasia	Alocasia macrorrhizos
SANBI-CIB	Plantae	Tracheophyta	Liliopsida	Poales	Poaceae	Alopecurus	Alopecurus arundinaceus
SANBI-CIB	Plantae	Tracheophyta	Liliopsida	Poales	Poaceae	Alopecurus	Alopecurus geniculatus
SANBI-CIB	Plantae	Tracheophyta	Magnoliopsida	Lamiales	Verbenaceae	Aloysia	Aloysia citrodora
SANBI-CIB	Plantae	Tracheophyta	Magnoliopsida	Lamiales	Verbenaceae	Aloysia	Aloysia gratissima
SANBI-CIB	Animalia	Arthropoda	Insecta	Coleoptera	Tenebrionidae	Alphitobius	Alphitobius diaperinus
SANBI-CIB	Plantae	Tracheophyta	Liliopsida	Zingiberales	Zingiberaceae	Alpinia	Alpinia zerumbet
SANBI-CIB	Plantae	Tracheophyta	Liliopsida	Liliales	Alstroemeriaceae	Alstroemeria	Alstroemeria pulchella
SANBI-CIB	Plantae	Tracheophyta	Magnoliopsida	Caryophyllales	Amaranthaceae	Alternanthera	Alternanthera sessilis
SANBI-CIB	Plantae	Tracheophyta	Magnoliopsida	Caryophyllales	Amaranthaceae	Alternanthera	Alternanthera pungens
SANBI-CIB	Animalia	Chordata	Aves	Passeriformes	Estrildidae	Amandava	Amandava amandava
SANBI-CIB	Fungi	Basidiomycota	Agaricomycetes	Agaricales	Amanitaceae	Amanita	Amanita excelsa
SANBI-CIB	Fungi	Basidiomycota	Agaricomycetes	Agaricales	Amanitaceae	Amanita	Amanita marmorata
SANBI-CIB	Fungi	Basidiomycota	Agaricomycetes	Agaricales	Amanitaceae	Amanita	Amanita muscaria
SANBI-CIB	Fungi	Basidiomycota	Agaricomycetes	Agaricales	Amanitaceae	Amanita	Amanita pantherina
SANBI-CIB	Fungi	Basidiomycota	Agaricomycetes	Agaricales	Amanitaceae	Amanita	Amanita phalloides
SANBI-CIB	Fungi	Basidiomycota	Agaricomycetes	Agaricales	Amanitaceae	Amanita	Amanita rubescens
SANBI-CIB	Plantae	Tracheophyta	Magnoliopsida	Caryophyllales	Amaranthaceae	Amaranthus	Amaranthus hybridus
SANBI-CIB	Animalia	Chordata	Aves	Psittaciformes	Psittacidae	Amazona	Amazona aestiva
SANBI-CIB	Animalia	Mollusca	Gastropoda	Stylommatophora	Limacidae	Ambigolimax	Ambigolimax valentianus
SANBI-CIB	Animalia	Arthropoda	Insecta	Hemiptera	Coreidae	Amblypelta	Amblypelta lutescens
SANBI-CIB	Plantae	Tracheophyta	Magnoliopsida	Asterales	Asteraceae	Ambrosia	Ambrosia artemisiifolia
SANBI-CIB	Plantae	Tracheophyta	Magnoliopsida	Asterales	Asteraceae	Ambrosia	Ambrosia psilostachya
SANBI-CIB	Plantae	Tracheophyta	Magnoliopsida	Asterales	Asteraceae	Ambrosia	Ambrosia trifida
SANBI-CIB	Animalia	Chordata	Amphibia	Caudata	Ambystomatidae	Ambystoma	Ambystoma mexicanum
SANBI-CIB	Animalia	Chordata	Amphibia	Caudata	Ambystomatidae	Ambystoma	Ambystoma tigrinum
SANBI-CIB	Animalia	Chordata		Amiiformes	Amiidae	Amia	Amia calva
SANBI-CIB	Animalia	Chordata	Amphibia	Anura	Bufonidae	Sclerophrys	Sclerophrys gutturalis
SANBI-CIB	Plantae	Tracheophyta	Magnoliopsida	Apiales	Apiaceae	Ammi	Ammi majus
SANBI-CIB	Plantae			Poales	Poaceae	Ammophila	Ammophila arenaria
SANBI-CIB	Animalia	Arthropoda	Pycnogonida	Pantopoda	Ammotheidae	Ammothella	Ammothella appendiculata
SANBI-CIB	Animalia	Arthropoda	Maxillopoda	Sessilia	Balanidae	Amphibalanus	Amphibalanus venustus
SANBI-CIB	Plantae	Tracheophyta	Magnoliopsida	Lamiales	Bignoniaceae	Amphilophium	Amphilophium buccinatorium
SANBI-CIB	Plantae	Tracheophyta	Magnoliopsida	Boraginales	Boraginaceae	Amsinckia	Amsinckia menziesii
SANBI-CIB	Animalia	Arthropoda	Insecta	Lepidoptera	Pyralidae	Amyelois	Amyelois transitella
SANBI-CIB	Animalia	Annelida	Clitellata	Crassiclitellata	Megascolecidae	Amynthas	Amynthas aeruginosus
SANBI-CIB	Animalia	Annelida	Clitellata	Crassiclitellata	Megascolecidae	Amynthas	Amynthas corticis
SANBI-CIB	Animalia	Annelida	Clitellata	Crassiclitellata	Megascolecidae	Amynthas	Amynthas gracilis
SANBI-CIB	Animalia	Annelida	Clitellata	Crassiclitellata	Megascolecidae	Amynthas	Amynthas hawayanus
SANBI-CIB	Animalia	Annelida	Clitellata	Crassiclitellata	Megascolecidae	Perichaeta	Perichaeta minima
SANBI-CIB	Animalia	Annelida	Clitellata	Crassiclitellata	Megascolecidae	Perichaeta	Perichaeta morrisi
SANBI-CIB	Animalia	Annelida	Clitellata	Crassiclitellata	Megascolecidae	Amynthas	Amynthas rodericensis
SANBI-CIB	Plantae	Tracheophyta	Magnoliopsida	Ericales	Primulaceae	Lysimachia	Lysimachia arvensis
SANBI-CIB	Animalia	Arthropoda	Insecta	Hymenoptera	Mymaridae	Anaphes	Anaphes nitens
SANBI-CIB	Animalia	Chordata	Aves	Anseriformes	Anatidae	Spatula	Spatula clypeata
SANBI-CIB	Animalia	Chordata	Aves	Anseriformes	Anatidae	Spatula	Spatula discors
SANBI-CIB	Animalia	Chordata	Aves	Anseriformes	Anatidae	Spatula	Spatula querquedula
SANBI-CIB	Animalia	Chordata	Aves	Anseriformes	Anatidae	Anas	Anas rubripes
SANBI-CIB	Animalia	Arthropoda	Insecta	Diptera	Tephritidae	Anastrepha	Anastrepha ludens
SANBI-CIB	Animalia	Arthropoda	Insecta	Diptera	Tephritidae	Anastrepha	Anastrepha obliqua
SANBI-CIB	Animalia	Arthropoda	Insecta	Diptera	Tephritidae	Anastrepha	Anastrepha pseudoparallela
SANBI-CIB	Animalia	Arthropoda	Insecta	Diptera	Tephritidae	Anastrepha	Anastrepha serpentina
SANBI-CIB	Animalia	Arthropoda	Insecta	Diptera	Tephritidae	Anastrepha	Anastrepha striata
SANBI-CIB	Animalia	Arthropoda	Insecta	Diptera	Tephritidae	Anastrepha	Anastrepha suspensa
SANBI-CIB	Plantae	Tracheophyta	Liliopsida	Poales	Poaceae	Andropogon	Andropogon bicornis
SANBI-CIB	Plantae	Tracheophyta	Liliopsida	Poales	Poaceae	Andropogon	Andropogon gerardi
SANBI-CIB	Plantae	Tracheophyta	Liliopsida	Poales	Poaceae	Andropogon	Andropogon hallii
SANBI-CIB	Plantae	Tracheophyta	Liliopsida	Poales	Poaceae	Andropogon	Andropogon virginicus
SANBI-CIB	Animalia	Arthropoda	Arachnida	Sarcoptiformes	Humerobatidae	Antarctozetes	Antarctozetes auriculatus
SANBI-CIB	Plantae	Tracheophyta	Liliopsida	Commelinales	Haemodoraceae	Anigozanthos	Anigozanthos flavidus
SANBI-CIB	Plantae	Tracheophyta	Liliopsida	Commelinales	Haemodoraceae	Anigozanthos	Anigozanthos rufus
SANBI-CIB	Animalia	Arthropoda	Insecta	Dermaptera	Anisolabididae	Anisolabis	Anisolabis maritima
SANBI-CIB	Plantae	Tracheophyta	Magnoliopsida	Magnoliales	Annonaceae	Annona	Annona glabra
SANBI-CIB	Animalia	Chordata	Squamata		Dactyloidae	Anolis	Anolis distichus
SANBI-CIB	Animalia	Chordata	Squamata		Dactyloidae	Anolis	Anolis sagrei
SANBI-CIB	Animalia	Arthropoda	Insecta	Coleoptera	Cerambycidae	Anoplophora	Anoplophora glabripennis
SANBI-CIB	Plantae	Tracheophyta	Magnoliopsida	Caryophyllales	Basellaceae	Anredera	Anredera cordifolia
SANBI-CIB	Animalia	Chordata	Squamata		Pythonidae	Antaresia	Antaresia childreni
SANBI-CIB	Animalia	Chordata	Squamata		Pythonidae	Antaresia	Antaresia maculosa
SANBI-CIB	Animalia	Mollusca	Gastropoda	Nudibranchia	Aeolidiidae	Anteaeolidiella	Anteaeolidiella cacaotica
SANBI-CIB	Plantae	Tracheophyta	Magnoliopsida	Asterales	Asteraceae	Anthemis	Anthemis cotula
SANBI-CIB	Animalia	Arthropoda	Insecta	Coleoptera	Curculionidae	Anthonomus	Anthonomus santacruzi
SANBI-CIB	Animalia	Arthropoda	Insecta	Coleoptera	Dermestidae	Anthrenus	Anthrenus verbasci
SANBI-CIB	Plantae	Tracheophyta	Magnoliopsida	Caryophyllales	Polygonaceae	Antigonon	Antigonon leptopus
SANBI-CIB	Plantae	Rhodophyta	Florideophyceae	Ceramiales	Ceramiaceae	Antithamnionella	Antithamnionella spirographidis
SANBI-CIB	Animalia	Arthropoda	Arachnida	Trombidiformes	Anystidae	Anystis	Anystis wallacei
SANBI-CIB	Animalia	Arthropoda	Insecta	Hemiptera	Diaspididae	Aonidiella	Aonidiella aurantii
SANBI-CIB	Animalia	Arthropoda	Insecta	Hemiptera	Diaspididae	Aonidiella	Aonidiella orientalis
SANBI-CIB	Animalia	Arthropoda	Insecta	Hymenoptera	Braconidae	Apanteles	Apanteles subandinus
SANBI-CIB	Animalia	Arthropoda	Insecta	Coleoptera	Cerambycidae	Aphanasium	Aphanasium australe
SANBI-CIB	Chromista	Oomycota	Peronosporea	Saprolegniales	Leptolegniaceae	Aphanomyces	Aphanomyces invadans
SANBI-CIB	Animalia	Nematoda	Chromadorea	Rhabditida	Aphelenchoididae	Aphelenchoides	Aphelenchoides fragariae
SANBI-CIB	Animalia	Arthropoda	Insecta	Hymenoptera	Braconidae	Aphidius	Aphidius matricariae
SANBI-CIB	Animalia	Arthropoda	Insecta	Hemiptera	Aphididae	Protaphis	Protaphis middletonii
SANBI-CIB	Animalia	Arthropoda	Insecta	Hemiptera	Aphididae	Aphis	Aphis craccivora
SANBI-CIB	Animalia	Arthropoda	Insecta	Hemiptera	Aphididae	Aphis	Aphis fabae
SANBI-CIB	Animalia	Arthropoda	Insecta	Hemiptera	Aphididae	Aphis	Aphis gossypii
SANBI-CIB	Animalia	Arthropoda	Insecta	Hemiptera	Aphididae	Aphis	Aphis nasturtii
SANBI-CIB	Animalia	Arthropoda	Insecta	Hemiptera	Aphididae	Aphis	Aphis spiraecola
SANBI-CIB	Animalia	Arthropoda	Insecta	Hymenoptera	Aphelinidae	Aphytis	Aphytis coheni
SANBI-CIB	Animalia	Arthropoda	Insecta	Hymenoptera	Aphelinidae	Aphytis	Aphytis holoxanthus
SANBI-CIB	Animalia	Arthropoda	Insecta	Hymenoptera	Aphelinidae	Aphytis	Aphytis lepidosaphes
SANBI-CIB	Animalia	Arthropoda	Insecta	Hymenoptera	Aphelinidae	Aphytis	Aphytis lingnanensis
SANBI-CIB	Animalia	Arthropoda	Insecta	Hymenoptera	Aphelinidae	Aphytis	Aphytis melinus
SANBI-CIB	Chromista	Ciliophora	Oligohymenophorea	Peritrichida	Epistylididae	Apiosoma	Apiosoma piscicola
SANBI-CIB	Plantae	Tracheophyta	Magnoliopsida	Apiales	Apiaceae	Apium	Apium graveolens
SANBI-CIB	Animalia	Mollusca	Gastropoda		Physidae	Stenophysa	Stenophysa marmorata
SANBI-CIB	Animalia	Arthropoda	Malacostraca	Amphipoda	Corophiidae	Apocorophium	Apocorophium acutum
SANBI-CIB	Animalia	Annelida	Clitellata	Crassiclitellata	Lumbricidae	Aporrectodea	Aporrectodea caliginosa
SANBI-CIB	Animalia	Annelida	Clitellata	Crassiclitellata	Lumbricidae	Aporrectodea	Aporrectodea longa
SANBI-CIB	Animalia	Annelida	Clitellata	Crassiclitellata	Lumbricidae	Aporrectodea	Aporrectodea rosea
SANBI-CIB	Animalia	Arthropoda	Insecta	Thysanoptera	Thripidae	Apterothrips	Apterothrips apteris
SANBI-CIB	Plantae	Tracheophyta	Magnoliopsida	Apiales	Araliaceae	Aralia	Aralia spinosa
SANBI-CIB	Animalia	Chordata	Aves	Psittaciformes	Psittacidae	Aratinga	Aratinga jandaya
SANBI-CIB	Animalia	Chordata	Aves	Psittaciformes	Psittacidae	Aratinga	Aratinga pertinax
SANBI-CIB	Animalia	Chordata	Aves	Psittaciformes	Psittacidae	Aratinga	Aratinga weddellii
SANBI-CIB	Plantae	Tracheophyta	Pinopsida	Pinales	Araucariaceae	Araucaria	Araucaria bidwillii
SANBI-CIB	Plantae	Tracheophyta	Magnoliopsida	Gentianales	Apocynaceae	Araujia	Araujia sericifera
SANBI-CIB	Animalia	Arthropoda	Insecta	Lepidoptera	Tortricidae	Archips	Archips argyrospila
SANBI-CIB	Plantae	Tracheophyta	Magnoliopsida	Ericales	Primulaceae	Ardisia	Ardisia crenata
SANBI-CIB	Plantae	Tracheophyta	Magnoliopsida	Ericales	Primulaceae	Ardisia	Ardisia elliptica
SANBI-CIB	Plantae	Tracheophyta	Magnoliopsida	Ranunculales	Papaveraceae	Argemone	Argemone albiflora
SANBI-CIB	Plantae	Tracheophyta	Magnoliopsida	Ranunculales	Papaveraceae	Argemone	Argemone mexicana
SANBI-CIB	Plantae	Tracheophyta	Magnoliopsida	Ranunculales	Papaveraceae	Argemone	Argemone ochroleuca
SANBI-CIB	Animalia	Mollusca	Bivalvia	Pectinida	Pectinidae	Argopecten	Argopecten purpuratus
SANBI-CIB	Animalia	Arthropoda	Maxillopoda	Arguloida	Argulidae	Argulus	Argulus japonicus
SANBI-CIB	Animalia	Arthropoda	Insecta	Lepidoptera	Tortricidae	Argyrotaenia	Argyrotaenia franciscana
SANBI-CIB	Animalia	Mollusca	Gastropoda	Stylommatophora	Arionidae	Arion	Arion flagellus
SANBI-CIB	Animalia	Mollusca	Gastropoda	Stylommatophora	Arionidae	Arion	Arion hortensis
SANBI-CIB	Animalia	Mollusca	Gastropoda	Stylommatophora	Arionidae	Arion	Arion intermedius
SANBI-CIB	Animalia	Arthropoda	Insecta	Lepidoptera	Gracillariidae	Aristaea	Aristaea thalassias
SANBI-CIB	Plantae	Tracheophyta	Magnoliopsida	Piperales	Aristolochiaceae	Aristolochia	Aristolochia littoralis
SANBI-CIB	Animalia	Arthropoda	Malacostraca	Isopoda	Armadillidiidae	Armadillidium	Armadillidium vulgare
SANBI-CIB	Fungi	Basidiomycota	Agaricomycetes	Agaricales	Physalacriaceae	Armillaria	Armillaria gallica
SANBI-CIB	Fungi	Basidiomycota	Agaricomycetes	Agaricales	Physalacriaceae	Armillaria	Armillaria mellea
SANBI-CIB	Plantae	Tracheophyta	Liliopsida	Poales	Poaceae	Arrhenatherum	Arrhenatherum elatius
SANBI-CIB	Animalia	Arthropoda	Branchiopoda	Anostraca	Artemiidae	Artemia	Artemia monica
SANBI-CIB	Plantae	Tracheophyta	Magnoliopsida	Asterales	Asteraceae	Artemisia	Artemisia verlotiorum
SANBI-CIB	Plantae	Tracheophyta	Liliopsida	Poales	Poaceae	Arundo	Arundo donax
SANBI-CIB	Animalia	Chordata	Ascidiacea	Phlebobranchia	Ascidiidae	Ascidia	Ascidia sydneiensis
SANBI-CIB	Animalia	Chordata	Ascidiacea	Phlebobranchia	Ascidiidae	Ascidiella	Ascidiella aspersa
SANBI-CIB	Plantae	Tracheophyta	Magnoliopsida	Gentianales	Apocynaceae	Asclepias	Asclepias curassavica
SANBI-CIB	Plantae	Rhodophyta	Florideophyceae	Bonnemaisoniales	Bonnemaisoniaceae	Asparagopsis	Asparagopsis armata
SANBI-CIB	Plantae	Rhodophyta	Florideophyceae	Bonnemaisoniales	Bonnemaisoniaceae	Asparagopsis	Asparagopsis taxiformis
SANBI-CIB	Plantae	Tracheophyta	Liliopsida	Asparagales	Asphodelaceae	Asphodelus	Asphodelus fistulosus
SANBI-CIB	Animalia	Arthropoda	Insecta	Hemiptera	Diaspididae	Aspidiotus	Aspidiotus destructor
SANBI-CIB	Animalia	Chordata	Squamata		Pythonidae	Aspidites	Aspidites melanocephalus
SANBI-CIB	Animalia	Chordata	Squamata		Pythonidae	Aspidites	Aspidites ramsayi
SANBI-CIB	Plantae	Tracheophyta	Magnoliopsida	Myrtales	Myrtaceae	Astartea	Astartea fascicularis
SANBI-CIB	Animalia	Tardigrada	Eutardigrada	Parachela	Hypsibiidae	Astatumen	Astatumen trinacriae
SANBI-CIB	Plantae	Tracheophyta	Magnoliopsida	Asterales	Asteraceae	Symphyotrichum	Symphyotrichum squamatum
SANBI-CIB	Animalia	Echinodermata	Asteroidea	Forcipulatida	Asteriidae	Asterias	Asterias amurensis
SANBI-CIB	Fungi	Basidiomycota	Agaricomycetes	Boletales	Diplocystidiaceae	Astraeus	Astraeus hygrometricus
SANBI-CIB	Animalia	Arthropoda	Insecta	Coleoptera	Melyridae	Astylus	Astylus atromaculatus
SANBI-CIB	Animalia	Arthropoda	Insecta	Diptera	Muscidae	Atherigona	Atherigona soccata
SANBI-CIB	Animalia	Platyhelminthes	Cestoda	Caryophyllidea	Lytocestidae	Atractolytocestus	Atractolytocestus huronensis
SANBI-CIB	Plantae	Tracheophyta	Magnoliopsida	Caryophyllales	Amaranthaceae	Atriplex	Atriplex lindleyi
SANBI-CIB	Plantae	Tracheophyta	Magnoliopsida	Caryophyllales	Amaranthaceae	Atriplex	Atriplex muelleri
SANBI-CIB	Plantae	Tracheophyta	Magnoliopsida	Caryophyllales	Amaranthaceae	Atriplex	Atriplex nummularia
SANBI-CIB	Plantae	Tracheophyta	Magnoliopsida	Caryophyllales	Amaranthaceae	Atriplex	Atriplex semibaccata
SANBI-CIB	Plantae	Tracheophyta	Magnoliopsida	Caryophyllales	Amaranthaceae	Atriplex	Atriplex suberecta
SANBI-CIB	Animalia	Arthropoda	Malacostraca	Decapoda	Atyidae	Atyoida	Atyoida serrata
SANBI-CIB	Animalia	Arthropoda	Insecta	Hemiptera	Diaspididae	Aulacaspis	Aulacaspis tubercularis
SANBI-CIB	Animalia	Arthropoda	Insecta	Hemiptera	Diaspididae	Aulacaspis	Aulacaspis yasumatsui
SANBI-CIB	Animalia	Arthropoda	Insecta	Hemiptera	Aphididae	Neomyzus	Neomyzus circumflexus
SANBI-CIB	Animalia	Arthropoda	Insecta	Hemiptera	Aphididae	Aulacorthum	Aulacorthum solani
SANBI-CIB	Plantae	Tracheophyta	Magnoliopsida	Caryophyllales	Cactaceae	Austrocylindropuntia	Austrocylindropuntia cylindrica
SANBI-CIB	Plantae	Tracheophyta	Magnoliopsida	Caryophyllales	Cactaceae	Austrocylindropuntia	Austrocylindropuntia subulata
SANBI-CIB	Plantae	Tracheophyta	Magnoliopsida	Caryophyllales	Cactaceae	Austrocylindropuntia	Austrocylindropuntia vestita
SANBI-CIB	Plantae	Tracheophyta	Liliopsida	Poales	Poaceae	Avena	Avena barbata
SANBI-CIB	Plantae	Tracheophyta	Liliopsida	Poales	Poaceae	Avena	Avena fatua
SANBI-CIB	Plantae	Tracheophyta	Liliopsida	Poales	Poaceae	Avena	Avena nuda
SANBI-CIB	Plantae	Tracheophyta	Liliopsida	Poales	Poaceae	Avena	Avena sativa
SANBI-CIB	Plantae	Tracheophyta	Liliopsida	Poales	Poaceae	Axonopus	Axonopus compressus
SANBI-CIB	Animalia	Chordata	Aves	Anseriformes	Anatidae	Aythya	Aythya ferina
SANBI-CIB	Animalia	Chordata	Aves	Anseriformes	Anatidae	Aythya	Aythya fuligula
SANBI-CIB	Animalia	Chordata	Aves	Anseriformes	Anatidae	Aythya	Aythya nyroca
SANBI-CIB	Plantae	Tracheophyta	Polypodiopsida	Salviniales	Salviniaceae	Azolla	Azolla cristata
SANBI-CIB	Plantae	Tracheophyta	Polypodiopsida	Salviniales	Salviniaceae	Azolla	Azolla filiculoides
SANBI-CIB	Plantae	Tracheophyta	Polypodiopsida	Salviniales	Salviniaceae	Azolla	Azolla pinnata
SANBI-CIB	Plantae	Tracheophyta	Magnoliopsida	Asterales	Asteraceae	Baccharis	Baccharis halimifolia
SANBI-CIB	Animalia	Arthropoda	Insecta	Diptera	Tephritidae	Bactrocera	Bactrocera aquilonis
SANBI-CIB	Animalia	Arthropoda	Insecta	Diptera	Tephritidae	Bactrocera	Bactrocera carambolae
SANBI-CIB	Animalia	Arthropoda	Insecta	Diptera	Tephritidae	Bactrocera	Bactrocera caryeae
SANBI-CIB	Animalia	Arthropoda	Insecta	Diptera	Tephritidae	Bactrocera	Bactrocera correcta
SANBI-CIB	Animalia	Arthropoda	Insecta	Diptera	Tephritidae	Bactrocera	Bactrocera cucurbitae
SANBI-CIB	Animalia	Arthropoda	Insecta	Diptera	Tephritidae	Bactrocera	Bactrocera facialis
SANBI-CIB	Animalia	Arthropoda	Insecta	Diptera	Tephritidae	Bactrocera	Bactrocera frauenfeldi
SANBI-CIB	Animalia	Arthropoda	Insecta	Diptera	Tephritidae	Bactrocera	Bactrocera jarvisi
SANBI-CIB	Animalia	Arthropoda	Insecta	Diptera	Tephritidae	Bactrocera	Bactrocera kandiensis
SANBI-CIB	Animalia	Arthropoda	Insecta	Diptera	Tephritidae	Bactrocera	Bactrocera kirki
SANBI-CIB	Animalia	Arthropoda	Insecta	Diptera	Tephritidae	Bactrocera	Bactrocera latifrons
SANBI-CIB	Animalia	Arthropoda	Insecta	Diptera	Tephritidae	Bactrocera	Bactrocera melanotus
SANBI-CIB	Animalia	Arthropoda	Insecta	Diptera	Tephritidae	Bactrocera	Bactrocera musae
SANBI-CIB	Animalia	Arthropoda	Insecta	Diptera	Tephritidae	Bactrocera	Bactrocera neohumeralis
SANBI-CIB	Animalia	Arthropoda	Insecta	Diptera	Tephritidae	Bactrocera	Bactrocera occipitalis
SANBI-CIB	Animalia	Arthropoda	Insecta	Diptera	Tephritidae	Bactrocera	Bactrocera papayae
SANBI-CIB	Animalia	Arthropoda	Insecta	Diptera	Tephritidae	Bactrocera	Bactrocera passiflorae
SANBI-CIB	Animalia	Arthropoda	Insecta	Diptera	Tephritidae	Bactrocera	Bactrocera philippinensis
SANBI-CIB	Animalia	Arthropoda	Insecta	Diptera	Tephritidae	Bactrocera	Bactrocera psidii
SANBI-CIB	Animalia	Arthropoda	Insecta	Diptera	Tephritidae	Bactrocera	Bactrocera pyrifoliae
SANBI-CIB	Animalia	Arthropoda	Insecta	Diptera	Tephritidae	Bactrocera	Bactrocera tryoni
SANBI-CIB	Animalia	Arthropoda	Insecta	Diptera	Tephritidae	Bactrocera	Bactrocera xanthodes
SANBI-CIB	Animalia	Arthropoda	Insecta	Diptera	Tephritidae	Bactrocera	Bactrocera zonata
SANBI-CIB	Animalia	Arthropoda	Collembola	Entomobryomorpha	Isotomidae	Ballistura	Ballistura schoetti
SANBI-CIB	Plantae	Tracheophyta	Liliopsida	Poales	Poaceae	Bambusa	Bambusa balcooa
SANBI-CIB	Plantae	Tracheophyta	Magnoliopsida	Proteales	Proteaceae	Banksia	Banksia ericifolia
SANBI-CIB	Plantae	Tracheophyta	Magnoliopsida	Proteales	Proteaceae	Banksia	Banksia integrifolia
SANBI-CIB	Plantae	Tracheophyta	Magnoliopsida	Proteales	Proteaceae	Banksia	Banksia serrata
SANBI-CIB	Plantae	Tracheophyta	Magnoliopsida	Proteales	Proteaceae	Banksia	Banksia speciosa
SANBI-CIB	Plantae	Tracheophyta	Magnoliopsida	Asterales	Asteraceae	Bartlettina	Bartlettina sordida
SANBI-CIB	Plantae	Tracheophyta	Magnoliopsida	Fabales	Fabaceae	Bauhinia	Bauhinia forficata
SANBI-CIB	Plantae	Tracheophyta	Magnoliopsida	Fabales	Fabaceae	Bauhinia	Bauhinia purpurea
SANBI-CIB	Plantae	Tracheophyta	Magnoliopsida	Fabales	Fabaceae	Bauhinia	Bauhinia variegata
SANBI-CIB	Animalia	Arthropoda	Arachnida	Trombidiformes	Bdellidae	Bdellodes	Bdellodes lapidaria
SANBI-CIB	Animalia	Mollusca	Gastropoda	Neogastropoda	Muricidae	Bedeva	Bedeva paivae
SANBI-CIB	Plantae	Tracheophyta	Magnoliopsida	Cucurbitales	Begoniaceae	Begonia	Begonia cucullata
SANBI-CIB	Animalia	Nematoda	Chromadorea	Rhabditida	Dolichodoridae	Belonolaimus	Belonolaimus longicaudatus
SANBI-CIB	Plantae	Tracheophyta	Magnoliopsida	Ranunculales	Berberidaceae	Berberis	Berberis aristata
SANBI-CIB	Plantae	Tracheophyta	Magnoliopsida	Ranunculales	Berberidaceae	Berberis	Berberis glaucocarpa
SANBI-CIB	Plantae	Tracheophyta	Magnoliopsida	Ranunculales	Berberidaceae	Berberis	Berberis julianae
SANBI-CIB	Plantae	Tracheophyta	Magnoliopsida	Ranunculales	Berberidaceae	Berberis	Berberis thunbergii
SANBI-CIB	Plantae	Tracheophyta	Magnoliopsida	Fagales	Betulaceae	Betula	Betula pendula
SANBI-CIB	Plantae	Tracheophyta	Magnoliopsida	Fabales	Fabaceae	Biancaea	Biancaea decapetala
SANBI-CIB	Plantae	Tracheophyta	Magnoliopsida	Asterales	Asteraceae	Bidens	Bidens bipinnata
SANBI-CIB	Plantae	Tracheophyta	Magnoliopsida	Asterales	Asteraceae	Bidens	Bidens biternata
SANBI-CIB	Plantae	Tracheophyta	Magnoliopsida	Asterales	Asteraceae	Bidens	Bidens pilosa
SANBI-CIB	Plantae	Tracheophyta	Magnoliopsida	Apiales	Apiaceae	Bifora	Bifora testiculata
SANBI-CIB	Plantae	Tracheophyta	Magnoliopsida	Apiales	Pittosporaceae	Billardiera	Billardiera heterophylla
SANBI-CIB	Animalia	Platyhelminthes		Tricladida	Geoplanidae	Bipalium	Bipalium kewense
SANBI-CIB	Animalia	Chordata	Squamata		Viperidae	Bitis	Bitis peringueyi
SANBI-CIB	Animalia	Arthropoda	Insecta	Hemiptera	Aphalaridae	Blastopsylla	Blastopsylla occidentalis
SANBI-CIB	Animalia	Arthropoda	Insecta	Blattodea	Blattidae	Blatta	Blatta orientalis
SANBI-CIB	Animalia	Arthropoda	Insecta	Blattodea	Ectobiidae	Blattella	Blattella germanica
SANBI-CIB	Plantae	Tracheophyta	Magnoliopsida	Ranunculales	Papaveraceae	Bocconia	Bocconia frutescens
SANBI-CIB	Plantae	Tracheophyta	Magnoliopsida	Caryophyllales	Nyctaginaceae	Boerhavia	Boerhavia diffusa
SANBI-CIB	Plantae	Tracheophyta	Magnoliopsida	Caryophyllales	Nyctaginaceae	Boerhavia	Boerhavia erecta
SANBI-CIB	Animalia	Chordata	Squamata		Colubridae	Boiga	Boiga irregularis
SANBI-CIB	Animalia	Chordata	Squamata		Colubridae	Boiga	Boiga nigriceps
SANBI-CIB	Fungi	Basidiomycota	Agaricomycetes	Boletales	Boletaceae	Boletus	Boletus reticulatus
SANBI-CIB	Fungi	Basidiomycota	Agaricomycetes	Boletales	Boletaceae	Boletus	Boletus edulis
SANBI-CIB	Animalia	Arthropoda	Insecta	Hymenoptera	Apidae	Bombus	Bombus terrestris
SANBI-CIB	Animalia	Chordata	Mammalia	Artiodactyla	Bovidae	Bos	Bos taurus
SANBI-CIB	Animalia	Chordata	Aves	Pelecaniformes	Threskiornithidae	Bostrychia	Bostrychia hagedash
SANBI-CIB	Animalia	Chordata	Squamata		Viperidae	Bothriechis	Bothriechis schlegelii
SANBI-CIB	Animalia	Platyhelminthes	Cestoda	Bothriocephalidea	Bothriocephalidae	Schyzocotyle	Schyzocotyle acheilognathi
SANBI-CIB	Plantae	Tracheophyta	Liliopsida	Poales	Poaceae	Bothriochloa	Bothriochloa saccharoides
SANBI-CIB	Animalia	Chordata	Ascidiacea	Stolidobranchia	Styelidae	Botryllus	Botryllus schlosseri
SANBI-CIB	Fungi	Ascomycota	Leotiomycetes	Helotiales	Sclerotiniaceae	Botrytis	Botrytis cinerea
SANBI-CIB	Plantae	Tracheophyta	Magnoliopsida	Caryophyllales	Nyctaginaceae	Bougainvillea	Bougainvillea glabra
SANBI-CIB	Animalia	Arthropoda	Collembola	Symphypleona	Bourletiellidae	Bourletiella	Bourletiella arvalis
SANBI-CIB	Plantae	Tracheophyta	Liliopsida	Poales	Poaceae	Bouteloua	Bouteloua chondrosioides
SANBI-CIB	Plantae	Tracheophyta	Liliopsida	Poales	Poaceae	Bouteloua	Bouteloua curtipendula
SANBI-CIB	Plantae	Tracheophyta	Liliopsida	Poales	Poaceae	Bouteloua	Bouteloua eriopoda
SANBI-CIB	Plantae	Tracheophyta	Liliopsida	Poales	Poaceae	Bouteloua	Bouteloua gracilis
SANBI-CIB	Plantae	Tracheophyta	Liliopsida	Poales	Poaceae	Urochloa	Urochloa mutica
SANBI-CIB	Animalia	Arthropoda	Insecta	Hemiptera	Aphididae	Brachycaudus	Brachycaudus amygdalinus
SANBI-CIB	Animalia	Arthropoda	Insecta	Hemiptera	Aphididae	Hyalopterus	Hyalopterus pruni
SANBI-CIB	Animalia	Arthropoda	Insecta	Hemiptera	Aphididae	Brachycaudus	Brachycaudus persicae
SANBI-CIB	Plantae	Tracheophyta	Magnoliopsida	Malvales	Malvaceae	Brachychiton	Brachychiton populneus
SANBI-CIB	Animalia	Arthropoda	Diplopoda	Julida	Julidae	Brachyiulus	Brachyiulus pusillus
SANBI-CIB	Animalia	Chordata	Squamata		Iguanidae	Brachylophus	Brachylophus fasciatus
SANBI-CIB	Animalia	Arthropoda	Collembola	Poduromorpha	Brachystomellidae	Brachystomella	Brachystomella parvula
SANBI-CIB	Animalia	Mollusca	Gastropoda	Stylommatophora	Camaenidae	Bradybaena	Bradybaena similaris
SANBI-CIB	Animalia	Arthropoda	Insecta	Diptera	Sciaridae	Bradysia	Bradysia impatiens
SANBI-CIB	Plantae	Tracheophyta	Magnoliopsida	Caryophyllales	Cactaceae	Brasiliopuntia	Brasiliopuntia brasiliensis
SANBI-CIB	Plantae	Tracheophyta	Magnoliopsida	Brassicales	Brassicaceae	Brassica	Brassica juncea
SANBI-CIB	Plantae	Tracheophyta	Magnoliopsida	Brassicales	Brassicaceae	Brassica	Brassica rapa
SANBI-CIB	Plantae	Tracheophyta	Magnoliopsida	Brassicales	Brassicaceae	Brassica	Brassica tournefortii
SANBI-CIB	Animalia	Arthropoda	Insecta	Hemiptera	Aphididae	Brevicoryne	Brevicoryne brassicae
SANBI-CIB	Animalia	Arthropoda	Arachnida	Trombidiformes	Tenuipalpidae	Brevipalpus	Brevipalpus californicus
SANBI-CIB	Animalia	Arthropoda	Arachnida	Trombidiformes	Tenuipalpidae	Brevipalpus	Brevipalpus obovatus
SANBI-CIB	Animalia	Arthropoda	Arachnida	Trombidiformes	Tenuipalpidae	Brevipalpus	Brevipalpus phoenicis
SANBI-CIB	Plantae	Tracheophyta	Magnoliopsida	Malpighiales	Phyllanthaceae	Breynia	Breynia disticha
SANBI-CIB	Plantae	Tracheophyta	Liliopsida	Poales	Poaceae	Briza	Briza maxima
SANBI-CIB	Animalia	Chordata	Squamata		Agamidae	Bronchocela	Bronchocela jubata
SANBI-CIB	Plantae	Tracheophyta	Liliopsida	Poales	Poaceae	Bromus	Bromus catharticus
SANBI-CIB	Plantae	Tracheophyta	Liliopsida	Poales	Poaceae	Bromus	Bromus diandrus
SANBI-CIB	Plantae	Tracheophyta	Liliopsida	Poales	Poaceae	Bromus	Bromus inermis
SANBI-CIB	Plantae	Tracheophyta	Liliopsida	Poales	Poaceae	Bromus	Bromus pectinatus
SANBI-CIB	Plantae	Tracheophyta	Magnoliopsida	Solanales	Solanaceae	Brugmansia	Brugmansia arborea
SANBI-CIB	Plantae	Tracheophyta	Magnoliopsida	Solanales	Solanaceae	Brugmansia	Brugmansia suaveolens
SANBI-CIB	Animalia	Arthropoda	Arachnida	Trombidiformes	Tetranychidae	Bryobia	Bryobia praetiosa
SANBI-CIB	Plantae	Tracheophyta	Magnoliopsida	Saxifragales	Crassulaceae	Kalanchoe	Kalanchoe delagoensis
SANBI-CIB	Plantae	Tracheophyta	Magnoliopsida	Saxifragales	Crassulaceae	Kalanchoe	Kalanchoe pinnata
SANBI-CIB	Plantae	Tracheophyta	Magnoliopsida	Saxifragales	Crassulaceae	Kalanchoe	Kalanchoe prolifera
SANBI-CIB	Plantae	Tracheophyta	Liliopsida	Poales	Poaceae	Bouteloua	Bouteloua dactyloides
SANBI-CIB	Fungi	Basidiomycota	Agaricomycetes	Boletales	Boletaceae	Chalciporus	Chalciporus hemichrysus
SANBI-CIB	Plantae	Tracheophyta	Magnoliopsida	Lamiales	Scrophulariaceae	Buddleja	Buddleja davidii
SANBI-CIB	Plantae	Tracheophyta	Magnoliopsida	Lamiales	Scrophulariaceae	Buddleja	Buddleja madagascariensis
SANBI-CIB	Animalia	Chordata	Amphibia	Anura	Bufonidae	Bufo	Bufo bufo
SANBI-CIB	Animalia	Bryozoa	Gymnolaemata	Cheilostomatida	Bugulidae	Bugula	Bugula neritina
SANBI-CIB	Animalia	Bryozoa	Gymnolaemata	Cheilostomatida	Bugulidae	Bugulina	Bugulina flabellata
SANBI-CIB	Animalia	Mollusca	Gastropoda	Stylommatophora	Bulimulidae	Bulimulus	Bulimulus bonariensis
SANBI-CIB	Animalia	Nematoda	Chromadorea	Rhabditida	Aphelenchoididae	Bursaphelenchus	Bursaphelenchus xylophilus
SANBI-CIB	Plantae	Tracheophyta	Magnoliopsida	Nymphaeales	Cabombaceae	Cabomba	Cabomba caroliniana
SANBI-CIB	Animalia	Arthropoda	Insecta	Lepidoptera	Pyralidae	Cactoblastis	Cactoblastis cactorum
SANBI-CIB	Animalia	Chordata	Aves	Psittaciformes	Psittacidae	Cacatua	Cacatua sulphurea
SANBI-CIB	Plantae	Tracheophyta	Magnoliopsida	Fabales	Fabaceae	Caesalpinia	Caesalpinia pulcherrima
SANBI-CIB	Animalia	Arthropoda	Insecta	Coleoptera	Staphylinidae	Cafius	Cafius xantholoma
SANBI-CIB	Animalia	Chordata	Aves	Anseriformes	Anatidae	Cairina	Cairina moschata
SANBI-CIB	Animalia	Arthropoda	Insecta	Hymenoptera	Tenthredinidae	Caliroa	Caliroa cerasi
SANBI-CIB	Animalia	Arthropoda	Insecta	Diptera	Calliphoridae	Calliphora	Calliphora vicina
SANBI-CIB	Plantae	Tracheophyta	Liliopsida	Commelinales	Commelinaceae	Callisia	Callisia fragrans
SANBI-CIB	Plantae	Tracheophyta	Liliopsida	Commelinales	Commelinaceae	Callisia	Callisia repens
SANBI-CIB	Plantae	Tracheophyta	Magnoliopsida	Fabales	Fabaceae	Callistachys	Callistachys lanceolata
SANBI-CIB	Plantae	Tracheophyta	Magnoliopsida	Myrtales	Myrtaceae	Callistemon	Callistemon citrinus
SANBI-CIB	Plantae	Tracheophyta	Magnoliopsida	Myrtales	Myrtaceae	Callistemon	Callistemon speciosus
SANBI-CIB	Plantae	Tracheophyta	Magnoliopsida	Myrtales	Myrtaceae	Callistemon	Callistemon linearis
SANBI-CIB	Plantae	Tracheophyta	Magnoliopsida	Myrtales	Myrtaceae	Callistemon	Callistemon rugulosus
SANBI-CIB	Plantae	Tracheophyta	Magnoliopsida	Myrtales	Myrtaceae	Callistemon	Callistemon viminalis
SANBI-CIB	Plantae	Tracheophyta	Pinopsida	Pinales	Cupressaceae	Callitris	Callitris rhomboidea
SANBI-CIB	Animalia	Chordata	Aves	Anseriformes	Anatidae	Callonetta	Callonetta leucophrys
SANBI-CIB	Plantae	Tracheophyta	Magnoliopsida	Ericales	Ericaceae	Calluna	Calluna vulgaris
SANBI-CIB	Animalia	Arthropoda	Insecta	Hemiptera	Calophyidae	Calophya	Calophya schini
SANBI-CIB	Plantae	Tracheophyta	Magnoliopsida	Asterales	Asteraceae	Calotis	Calotis lappulacea
SANBI-CIB	Plantae	Tracheophyta	Magnoliopsida	Gentianales	Apocynaceae	Calotropis	Calotropis procera
SANBI-CIB	Animalia	Arthropoda	Insecta	Diptera	Agromyzidae	Calycomyza	Calycomyza eupatorivora
SANBI-CIB	Animalia	Arthropoda	Insecta	Diptera	Agromyzidae	Calycomyza	Calycomyza lantanae
SANBI-CIB	Animalia	Nematoda	Chromadorea	Rhabditida	Camallanidae	Camallanus	Camallanus cotti
SANBI-CIB	Plantae	Tracheophyta	Magnoliopsida	Asterales	Asteraceae	Campuloclinium	Campuloclinium macrocephalum
SANBI-CIB	Animalia	Chordata	Squamata		Boidae	Candoia	Candoia carinata
SANBI-CIB	Animalia	Chordata	Mammalia	Carnivora	Canidae	Canis	Canis lupus
SANBI-CIB	Plantae	Tracheophyta	Liliopsida	Zingiberales	Cannaceae	Canna	Canna flaccida
SANBI-CIB	Plantae	Tracheophyta	Liliopsida	Zingiberales	Cannaceae	Canna	Canna glauca
SANBI-CIB	Plantae	Tracheophyta	Liliopsida	Zingiberales	Cannaceae	Canna	Canna indica
SANBI-CIB	Plantae	Tracheophyta	Magnoliopsida	Lamiales	Lamiaceae	Cantinoa	Cantinoa mutabilis
SANBI-CIB	Animalia	Arthropoda	Insecta	Hemiptera	Aphididae	Vesiculaphis	Capitophorus elaeagni
SANBI-CIB	Animalia	Arthropoda	Malacostraca	Amphipoda	Caprellidae	Caprella	Caprella mutica
SANBI-CIB	Plantae	Tracheophyta	Magnoliopsida	Brassicales	Brassicaceae	Capsella	Capsella bursa-pastoris
SANBI-CIB	Animalia	Chordata		Cypriniformes	Cyprinidae	Carassius	Carassius auratus
SANBI-CIB	Animalia	Arthropoda	Insecta	Phasmida	Lonchodidae	Carausius	Carausius morosus
SANBI-CIB	Animalia	Arthropoda	Malacostraca	Decapoda	Carcinidae	Carcinus	Carcinus aestuarii
SANBI-CIB	Plantae	Tracheophyta	Magnoliopsida	Sapindales	Sapindaceae	Cardiospermum	Cardiospermum grandiflorum
SANBI-CIB	Plantae	Tracheophyta	Magnoliopsida	Sapindales	Sapindaceae	Cardiospermum	Cardiospermum halicacabum
SANBI-CIB	Animalia	Chordata	Aves	Passeriformes	Fringillidae	Chloris	Chloris chloris
SANBI-CIB	Plantae	Tracheophyta	Magnoliopsida	Asterales	Asteraceae	Carduus	Carduus acanthoides
SANBI-CIB	Plantae	Tracheophyta	Magnoliopsida	Asterales	Asteraceae	Carduus	Carduus nutans
SANBI-CIB	Plantae	Tracheophyta	Magnoliopsida	Asterales	Asteraceae	Carduus	Carduus pycnocephalus
SANBI-CIB	Plantae	Tracheophyta	Magnoliopsida	Brassicales	Caricaceae	Carica	Carica papaya
SANBI-CIB	Animalia	Chordata	Aves	Passeriformes	Fringillidae	Haemorhous	Haemorhous mexicanus
SANBI-CIB	Animalia	Arthropoda	Insecta	Coleoptera	Nitidulidae	Carpophilus	Carpophilus dimidiatus
SANBI-CIB	Animalia	Arthropoda	Insecta	Lepidoptera	Carposinidae	Carposina	Carposina autologa
SANBI-CIB	Plantae	Tracheophyta	Magnoliopsida	Asterales	Asteraceae	Carthamus	Carthamus leucocaulos
SANBI-CIB	Plantae	Tracheophyta	Magnoliopsida	Asterales	Asteraceae	Carthamus	Carthamus oxyacanthus
SANBI-CIB	Animalia	Arthropoda	Insecta	Hemiptera	Tingidae	Acanthocheila	Acanthocheila hollandi
SANBI-CIB	Animalia	Arthropoda	Insecta	Hemiptera	Tingidae	Acanthocheila	Acanthocheila visenda
SANBI-CIB	Plantae	Tracheophyta	Magnoliopsida	Fagales	Juglandaceae	Carya	Carya illinoinensis
SANBI-CIB	Plantae	Tracheophyta	Magnoliopsida	Gentianales	Apocynaceae	Cascabela	Cascabela thevetia
SANBI-CIB	Plantae	Tracheophyta	Magnoliopsida	Sapindales	Rutaceae	Casimiroa	Casimiroa edulis
SANBI-CIB	Plantae	Tracheophyta	Magnoliopsida	Asterales	Asteraceae	Cassinia	Cassinia arcuata
SANBI-CIB	Plantae	Tracheophyta	Magnoliopsida	Fagales	Fagaceae	Castanea	Castanea dentata
SANBI-CIB	Plantae	Tracheophyta	Magnoliopsida	Fagales	Fagaceae	Castanea	Castanea sativa
SANBI-CIB	Plantae	Tracheophyta	Magnoliopsida	Fabales	Fabaceae	Castanospermum	Castanospermum australe
SANBI-CIB	Animalia	Arthropoda	Insecta	Lepidoptera	Castniidae	Castnia	Castnia licoides
SANBI-CIB	Animalia	Arthropoda	Insecta	Lepidoptera	Nymphalidae	Elina	Elina penelope
SANBI-CIB	Plantae	Tracheophyta	Magnoliopsida	Fagales	Casuarinaceae	Casuarina	Casuarina cunninghamiana
SANBI-CIB	Plantae	Tracheophyta	Magnoliopsida	Fagales	Casuarinaceae	Casuarina	Casuarina equisetifolia
SANBI-CIB	Plantae	Tracheophyta	Magnoliopsida	Gentianales	Apocynaceae	Catharanthus	Catharanthus roseus
SANBI-CIB	Animalia	Arthropoda	Insecta	Hemiptera	Coreidae	Catorhintha	Catorhintha schaffneri
SANBI-CIB	Animalia	Mollusca	Gastropoda	Nudibranchia	Trinchesiidae	Catriona	Catriona columbiana
SANBI-CIB	Plantae	Chlorophyta	Ulvophyceae	Bryopsidales	Caulerpaceae	Caulerpa	Caulerpa taxifolia
SANBI-CIB	Animalia	Mollusca	Gastropoda	Stylommatophora	Ferussaciidae	Cecilioides	Cecilioides acicula
SANBI-CIB	Animalia	Arthropoda	Insecta	Hemiptera	Aphididae	Cinara	Cinara laportei
SANBI-CIB	Plantae	Tracheophyta	Magnoliopsida	Lamiales	Lamiaceae	Cedronella	Cedronella canariensis
SANBI-CIB	Plantae	Tracheophyta	Pinopsida	Pinales	Pinaceae	Cedrus	Cedrus deodara
SANBI-CIB	Plantae	Tracheophyta	Magnoliopsida	Celastrales	Celastraceae	Celastrus	Celastrus orbiculatus
SANBI-CIB	Plantae	Tracheophyta	Magnoliopsida	Rosales	Cannabaceae	Celtis	Celtis australis
SANBI-CIB	Plantae	Tracheophyta	Magnoliopsida	Rosales	Cannabaceae	Celtis	Celtis occidentalis
SANBI-CIB	Plantae	Tracheophyta	Magnoliopsida	Rosales	Cannabaceae	Celtis	Celtis sinensis
SANBI-CIB	Plantae	Tracheophyta	Liliopsida	Poales	Poaceae	Cenchrus	Cenchrus brownii
SANBI-CIB	Plantae	Tracheophyta	Liliopsida	Poales	Poaceae	Cenchrus	Cenchrus echinatus
SANBI-CIB	Plantae	Tracheophyta	Liliopsida	Poales	Poaceae	Cenchrus	Cenchrus longispinus
SANBI-CIB	Plantae	Tracheophyta	Magnoliopsida	Asterales	Asteraceae	Centaurea	Centaurea diffusa
SANBI-CIB	Plantae	Tracheophyta	Magnoliopsida	Asterales	Asteraceae	Centaurea	Centaurea iberica
SANBI-CIB	Plantae	Tracheophyta	Magnoliopsida	Asterales	Asteraceae	Centaurea	Centaurea melitensis
SANBI-CIB	Plantae	Tracheophyta	Magnoliopsida	Asterales	Asteraceae	Centaurea	Centaurea solstitialis
SANBI-CIB	Plantae	Tracheophyta	Magnoliopsida	Asterales	Asteraceae	Centaurea	Centaurea stoebe
SANBI-CIB	Plantae	Tracheophyta	Magnoliopsida	Asterales	Asteraceae	Centaurea	Centaurea sulphurea
SANBI-CIB	Plantae	Tracheophyta	Magnoliopsida	Asterales	Asteraceae	Centaurea	Centaurea virgata
SANBI-CIB	Plantae	Tracheophyta	Magnoliopsida	Dipsacales	Caprifoliaceae	Centranthus	Centranthus ruber
SANBI-CIB	Animalia	Arthropoda	Malacostraca	Amphipoda	Ischyroceridae	Cerapus	Cerapus tubularis
SANBI-CIB	Animalia	Chordata	Squamata		Viperidae	Cerastes	Cerastes cerastes
SANBI-CIB	Animalia	Chordata	Squamata		Viperidae	Cerastes	Cerastes gasperettii
SANBI-CIB	Animalia	Chordata	Squamata		Viperidae	Cerastes	Cerastes vipera
SANBI-CIB	Plantae	Tracheophyta	Magnoliopsida	Caryophyllales	Caryophyllaceae	Cerastium	Cerastium fontanum
SANBI-CIB	Animalia	Arthropoda	Insecta	Hemiptera	Aphididae	Cerataphis	Cerataphis brasiliensis
SANBI-CIB	Animalia	Arthropoda	Insecta	Hemiptera	Aphididae	Cerataphis	Cerataphis orchidearum
SANBI-CIB	Animalia	Arthropoda	Insecta	Diptera	Tephritidae	Ceratitis	Ceratitis capitata
SANBI-CIB	Fungi	Ascomycota	Sordariomycetes	Microascales	Ceratocystidaceae	Ceratocystis	Ceratocystis pirilliformis
SANBI-CIB	Animalia	Chordata	Amphibia	Anura	Ceratophryidae	Ceratophrys	Ceratophrys ornata
SANBI-CIB	Animalia	Arthropoda	Collembola	Poduromorpha	Hypogastruridae	Ceratophysella	Ceratophysella denticulata
SANBI-CIB	Plantae	Tracheophyta	Magnoliopsida	Caryophyllales	Plumbaginaceae	Ceratostigma	Ceratostigma willmottianum
SANBI-CIB	Fungi	Ascomycota	Dothideomycetes	Mycosphaerellales	Mycosphaerellaceae	Cercospora	Cercospora pistiae
SANBI-CIB	Fungi	Ascomycota	Dothideomycetes	Mycosphaerellales	Mycosphaerellaceae	Cercospora	Cercospora rodmanii
SANBI-CIB	Plantae	Tracheophyta	Magnoliopsida	Caryophyllales	Cactaceae	Cereus	Cereus hexagonus
SANBI-CIB	Plantae	Tracheophyta	Magnoliopsida	Caryophyllales	Cactaceae	Cereus	Cereus hildmannianus
SANBI-CIB	Plantae	Tracheophyta	Magnoliopsida	Caryophyllales	Cactaceae	Cereus	Cereus jamacaru
SANBI-CIB	Animalia	Arthropoda	Insecta	Hemiptera	Coccidae	Ceroplastes	Ceroplastes floridensis
SANBI-CIB	Fungi	Ascomycota	Dothideomycetes	Mycosphaerellales	Mycosphaerellaceae	Cercospora	Cercospora echii
SANBI-CIB	Plantae	Tracheophyta	Magnoliopsida	Solanales	Solanaceae	Cestrum	Cestrum aurantiacum
SANBI-CIB	Plantae	Tracheophyta	Magnoliopsida	Solanales	Solanaceae	Cestrum	Cestrum elegans
SANBI-CIB	Plantae	Tracheophyta	Magnoliopsida	Solanales	Solanaceae	Cestrum	Cestrum laevigatum
SANBI-CIB	Plantae	Tracheophyta	Magnoliopsida	Solanales	Solanaceae	Cestrum	Cestrum parqui
SANBI-CIB	Animalia	Arthropoda	Insecta	Coleoptera	Curculionidae	Ceutorhynchus	Ceutorhynchus pallidactylus
SANBI-CIB	Animalia	Chordata		Siluriformes	Chacidae	Chaca	Chaca chaca
SANBI-CIB	Animalia	Arthropoda	Malacostraca	Isopoda	Philosciidae	Chaetophiloscia	Chaetophiloscia elongata
SANBI-CIB	Animalia	Arthropoda	Insecta	Hemiptera	Aphididae	Chaetosiphon	Chaetosiphon fragaefolii
SANBI-CIB	Animalia	Arthropoda	Insecta	Hemiptera	Aphididae	Chaitophorus	Chaitophorus leucomelas
SANBI-CIB	Animalia	Arthropoda	Insecta	Hemiptera	Aphididae	Chaitophorus	Chaitophorus populialbae
SANBI-CIB	Fungi	Basidiomycota	Agaricomycetes	Boletales	Boletaceae	Chalciporus	Chalciporus piperatus
SANBI-CIB	Animalia	Chordata	Squamata		Chamaeleonidae	Chamaeleo	Chamaeleo calyptratus
SANBI-CIB	Animalia	Arthropoda	Insecta	Coleoptera	Chrysomelidae	Charidotis	Charidotis auroguttata
SANBI-CIB	Animalia	Arthropoda	Malacostraca	Amphipoda	Cheluridae	Chelura	Chelura terebrans
SANBI-CIB	Plantae	Tracheophyta	Magnoliopsida	Caryophyllales	Amaranthaceae	Chenopodium	Chenopodium album
SANBI-CIB	Animalia	Arthropoda	Insecta	Lepidoptera	Crambidae	Chilo	Chilo partellus
SANBI-CIB	Animalia	Arthropoda	Insecta	Lepidoptera	Crambidae	Chilo	Chilo sacchariphagus
SANBI-CIB	Chromista	Ciliophora	Cyrtophoria	Cyrtophorida	Chilodonellidae	Chilodonella	Chilodonella hexasticha
SANBI-CIB	Chromista	Ciliophora	Cyrtophoria	Cyrtophorida	Chilodonellidae	Chilodonella	Chilodonella piscicola
SANBI-CIB	Animalia	Chordata	Amphibia	Anura	Rhacophoridae	Chiromantis	Chiromantis xerampelina
SANBI-CIB	Animalia	Chordata	Squamata		Agamidae	Chlamydosaurus	Chlamydosaurus kingii
SANBI-CIB	Animalia	Arthropoda	Insecta	Coleoptera	Cerambycidae	Chlorophorus	Chlorophorus annularis
SANBI-CIB	Fungi	Basidiomycota	Agaricomycetes	Agaricales	Agaricaceae	Chlorophyllum	Chlorophyllum rhacodes
SANBI-CIB	Animalia	Arthropoda	Insecta	Hemiptera	Coccidae	Pulvinaria	Pulvinaria polygonata
SANBI-CIB	Animalia	Chordata		Percopsiformes	Amblyopsidae	Chologaster	Chologaster cornuta
SANBI-CIB	Plantae	Tracheophyta	Magnoliopsida	Asterales	Asteraceae	Chondrilla	Chondrilla juncea
SANBI-CIB	Plantae	Tracheophyta	Liliopsida	Poales	Poaceae	Bouteloua	Bouteloua hirsuta
SANBI-CIB	Plantae	Tracheophyta	Magnoliopsida	Brassicales	Brassicaceae	Chorispora	Chorispora tenella
SANBI-CIB	Animalia	Arthropoda	Insecta	Lepidoptera	Tortricidae	Choristoneura	Choristoneura rosaceana
SANBI-CIB	Plantae	Tracheophyta	Magnoliopsida	Fabales	Fabaceae	Chorizema	Chorizema cordatum
SANBI-CIB	Animalia	Arthropoda	Insecta	Diptera	Agromyzidae	Phytomyza	Phytomyza horticola
SANBI-CIB	Plantae	Tracheophyta	Magnoliopsida	Asterales	Asteraceae	Chromolaena	Chromolaena odorata
SANBI-CIB	Animalia	Arthropoda	Insecta	Lepidoptera	Noctuidae	Chrysodeixis	Chrysodeixis eriosoma
SANBI-CIB	Animalia	Arthropoda	Insecta	Coleoptera	Chrysomelidae	Chrysolina	Chrysolina quadrigemina
SANBI-CIB	Animalia	Chordata	Aves	Galliformes	Phasianidae	Chrysolophus	Chrysolophus pictus
SANBI-CIB	Animalia	Arthropoda	Insecta	Hemiptera	Diaspididae	Chrysomphalus	Chrysomphalus aonidum
SANBI-CIB	Animalia	Arthropoda	Insecta	Diptera	Calliphoridae	Chrysomya	Chrysomya megacephala
SANBI-CIB	Plantae	Tracheophyta	Liliopsida	Poales	Poaceae	Chrysopogon	Chrysopogon aciculatus
SANBI-CIB	Plantae	Tracheophyta	Magnoliopsida	Sapindales	Meliaceae	Chukrasia	Chukrasia tabularis
SANBI-CIB	Plantae	Tracheophyta	Magnoliopsida	Asterales	Asteraceae	Cichorium	Cichorium intybus
SANBI-CIB	Animalia	Arthropoda	Insecta	Hemiptera	Aphididae	Cinara	Cinara cronartii
SANBI-CIB	Plantae	Tracheophyta	Magnoliopsida	Laurales	Lauraceae	Cinnamomum	Cinnamomum camphora
SANBI-CIB	Animalia	Arthropoda	Insecta	Hemiptera	Cicadellidae	Neoaliturus	Neoaliturus tenellus
SANBI-CIB	Plantae	Tracheophyta	Magnoliopsida	Asterales	Asteraceae	Cirsium	Cirsium arvense
SANBI-CIB	Plantae	Tracheophyta	Magnoliopsida	Asterales	Asteraceae	Cirsium	Cirsium japonicum
SANBI-CIB	Plantae	Tracheophyta	Magnoliopsida	Asterales	Asteraceae	Cirsium	Cirsium ochrocentrum
SANBI-CIB	Plantae	Tracheophyta	Magnoliopsida	Asterales	Asteraceae	Cirsium	Cirsium undulatum
SANBI-CIB	Plantae	Tracheophyta	Magnoliopsida	Asterales	Asteraceae	Cirsium	Cirsium vulgare
SANBI-CIB	Animalia	Arthropoda	Arachnida	Trombidiformes	Eriophyidae	Cisaberoptus	Cisaberoptus kenyae
SANBI-CIB	Animalia	Arthropoda	Insecta	Coleoptera	Curculionidae	Cissoanthonomus	Cissoanthonomus tuberculipennis
SANBI-CIB	Plantae	Tracheophyta	Magnoliopsida	Vitales	Vitaceae	Cissus	Cissus antarctica
SANBI-CIB	Plantae	Tracheophyta	Magnoliopsida	Malvales	Cistaceae	Cistus	Cistus ladanifer
SANBI-CIB	Plantae	Tracheophyta	Magnoliopsida	Sapindales	Rutaceae	Citrus	Citrus limon
SANBI-CIB	Plantae	Chlorophyta	Ulvophyceae	Cladophorales	Cladophoraceae	Cladophora	Cladophora prolifera
SANBI-CIB	Animalia	Chordata		Siluriformes	Clariidae	Clarias	Clarias batrachus
SANBI-CIB	Fungi	Basidiomycota	Agaricomycetes	Phallales	Phallaceae	Clathrus	Clathrus archeri
SANBI-CIB	Animalia	Chordata	Ascidiacea	Aplousobranchia	Clavelinidae	Clavelina	Clavelina lepadiformis
SANBI-CIB	Fungi	Basidiomycota	Agaricomycetes	Cantharellales	Hydnaceae	Clavulina	Clavulina coralloides
SANBI-CIB	Animalia	Platyhelminthes	Monogenea	Dactylogyridea	Ancyrocephalidae	Clavunculus	Clavunculus bursatus
SANBI-CIB	Plantae	Tracheophyta	Magnoliopsida	Ranunculales	Ranunculaceae	Clematis	Clematis vitalba
SANBI-CIB	Plantae	Tracheophyta	Magnoliopsida	Lamiales	Lamiaceae	Clerodendrum	Clerodendrum bungei
SANBI-CIB	Plantae	Tracheophyta	Magnoliopsida	Myrtales	Melastomataceae	Miconia	Miconia crenata
SANBI-CIB	Fungi	Basidiomycota	Agaricomycetes	Agaricales	Entolomataceae	Clitopilus	Clitopilus prunulus
SANBI-CIB	Animalia	Arthropoda	Insecta	Diptera	Psychodidae	Clogmia	Clogmia albipunctatus
SANBI-CIB	Plantae	Tracheophyta	Magnoliopsida	Malpighiales	Clusiaceae	Clusia	Clusia rosea
SANBI-CIB	Animalia	Chordata	Ascidiacea	Stolidobranchia	Styelidae	Asterocarpa	Asterocarpa humilis
SANBI-CIB	Animalia	Arthropoda	Insecta	Lepidoptera	Tortricidae	Cnephasia	Cnephasia jactatana
SANBI-CIB	Plantae	Tracheophyta	Magnoliopsida	Cucurbitales	Cucurbitaceae	Coccinia	Coccinia grandis
SANBI-CIB	Animalia	Arthropoda	Insecta	Hemiptera	Coccidae	Coccus	Coccus hesperidum
SANBI-CIB	Animalia	Mollusca	Gastropoda	Stylommatophora	Geomitridae	Cochlicella	Cochlicella barbara
SANBI-CIB	Animalia	Mollusca	Gastropoda	Stylommatophora	Cochlicopidae	Cochlicopa	Cochlicopa lubrica
SANBI-CIB	Animalia	Mollusca	Gastropoda	Stylommatophora	Cochlicopidae	Cochlicopa	Cochlicopa lubricella
SANBI-CIB	Plantae	Chlorophyta	Ulvophyceae	Bryopsidales	Codiaceae	Codium	Codium fragile
SANBI-CIB	Animalia	Arthropoda	Insecta	Coleoptera	Brentidae	Coelocephalapion	Coelocephalapion camarae
SANBI-CIB	Plantae	Tracheophyta	Liliopsida	Poales	Poaceae	Coix	Coix lacryma-jobi
SANBI-CIB	Animalia	Arthropoda	Arachnida	Araneae	Theridiidae	Coleosoma	Coleosoma blandum
SANBI-CIB	Animalia	Chordata	Aves	Galliformes	Odontophoridae	Colinus	Colinus cristatus
SANBI-CIB	Plantae	Tracheophyta	Liliopsida	Alismatales	Araceae	Colocasia	Colocasia esculenta
SANBI-CIB	Animalia	Chordata	Aves	Passeriformes	Corvidae	Coloeus	Coloeus monedula
SANBI-CIB	Animalia	Chordata	Aves	Columbiformes	Columbidae	Columba	Columba Iivia
SANBI-CIB	Animalia	Chordata	Aves	Columbiformes	Columbidae	Columbina	Columbina inca
SANBI-CIB	Plantae	Tracheophyta	Magnoliopsida	Myrtales	Combretaceae	Combretum	Combretum indicum
SANBI-CIB	Animalia	Arthropoda	Insecta	Hymenoptera	Encyrtidae	Comperiella	Comperiella bifasciata
SANBI-CIB	Animalia	Arthropoda	Insecta	Lepidoptera	Crambidae	Conogethes	Conogethes punctiferalis
SANBI-CIB	Animalia	Bryozoa	Gymnolaemata	Cheilostomatida	Electridae	Conopeum	Conopeum seurati
SANBI-CIB	Animalia	Arthropoda	Insecta	Lepidoptera	Gracillariidae	Conopomorpha	Conopomorpha litchiella
SANBI-CIB	Animalia	Arthropoda	Insecta	Diptera	Cecidomyiidae	Contarinia	Contarinia sorghicola
SANBI-CIB	Plantae	Tracheophyta	Magnoliopsida	Solanales	Convolvulaceae	Convolvulus	Convolvulus arvensis
SANBI-CIB	Animalia	Arthropoda	Insecta	Hymenoptera	Encyrtidae	Copidosoma	Copidosoma koehleri
SANBI-CIB	Fungi	Basidiomycota	Agaricomycetes	Agaricales	Psathyrellaceae	Coprinopsis	Coprinopsis picacea
SANBI-CIB	Plantae	Tracheophyta	Magnoliopsida	Gentianales	Rubiaceae	Coprosma	Coprosma repens
SANBI-CIB	Animalia	Arthropoda	Insecta	Blattodea	Rhinotermitidae	Coptotermes	Coptotermes amanii
SANBI-CIB	Animalia	Arthropoda	Insecta	Blattodea	Rhinotermitidae	Coptotermes	Coptotermes curvignathus
SANBI-CIB	Animalia	Chordata	Aves	Coraciiformes	Coraciidae	Coracias	Coracias cyanogaster
SANBI-CIB	Animalia	Chordata	Squamata		Boidae	Corallus	Corallus hortulana
SANBI-CIB	Animalia	Mollusca	Bivalvia	Venerida	Cyrenidae	Corbicula	Corbicula fluminea
SANBI-CIB	Plantae	Tracheophyta	Magnoliopsida	Malvales	Malvaceae	Corchorus	Corchorus trilocularis
SANBI-CIB	Animalia	Chordata	Squamata		Cordylidae	Smaug	Smaug warreni
SANBI-CIB	Plantae	Tracheophyta	Magnoliopsida	Asterales	Asteraceae	Coreopsis	Coreopsis lanceolata
SANBI-CIB	Animalia	Mollusca	Gastropoda	Stylommatophora	Helicidae	Cornu	Cornu aspersum
SANBI-CIB	Animalia	Arthropoda	Insecta	Hemiptera	Diaspididae	Lepidosaphes	Lepidosaphes beckii
SANBI-CIB	Plantae	Tracheophyta	Liliopsida	Poales	Poaceae	Cortaderia	Cortaderia jubata
SANBI-CIB	Plantae	Tracheophyta	Liliopsida	Poales	Poaceae	Austroderia	Austroderia richardii
SANBI-CIB	Plantae	Tracheophyta	Liliopsida	Poales	Poaceae	Cortaderia	Cortaderia selloana
SANBI-CIB	Animalia	Chordata	Aves	Passeriformes	Corvidae	Corvus	Corvus brachyrhynchos
SANBI-CIB	Animalia	Chordata	Aves	Passeriformes	Corvidae	Corvus	Corvus frugilegus
SANBI-CIB	Plantae	Tracheophyta	Magnoliopsida	Myrtales	Myrtaceae	Corymbia	Corymbia ficifolia
SANBI-CIB	Animalia	Cnidaria	Hydrozoa	Anthoathecata	Corynidae	Coryne	Coryne eximia
SANBI-CIB	Animalia	Arthropoda	Insecta	Hemiptera	Tingidae	Corythucha	Corythucha ciliata
SANBI-CIB	Plantae	Tracheophyta	Magnoliopsida	Asterales	Asteraceae	Cosmos	Cosmos bipinnatus
SANBI-CIB	Plantae	Tracheophyta	Liliopsida	Zingiberales	Costaceae	Costus	Costus afer
SANBI-CIB	Animalia	Arthropoda	Insecta	Hymenoptera	Braconidae	Cotesia	Cotesia vestalis
SANBI-CIB	Plantae	Tracheophyta	Magnoliopsida	Rosales	Rosaceae	Cotoneaster	Cotoneaster coriaceus
SANBI-CIB	Plantae	Tracheophyta	Magnoliopsida	Rosales	Rosaceae	Cotoneaster	Cotoneaster franchetii
SANBI-CIB	Plantae	Tracheophyta	Magnoliopsida	Rosales	Rosaceae	Cotoneaster	Cotoneaster glaucophyllus
SANBI-CIB	Plantae	Tracheophyta	Magnoliopsida	Rosales	Rosaceae	Cotoneaster	Cotoneaster pannosus
SANBI-CIB	Plantae	Tracheophyta	Magnoliopsida	Rosales	Rosaceae	Cotoneaster	Cotoneaster salicifolius
SANBI-CIB	Plantae	Tracheophyta	Magnoliopsida	Rosales	Rosaceae	Cotoneaster	Cotoneaster simonsii
SANBI-CIB	Animalia	Chordata	Aves	Galliformes	Phasianidae	Synoicus	Synoicus chinensis
SANBI-CIB	Animalia	Cnidaria	Hydrozoa	Limnomedusae	Olindiidae	Craspedacusta	Craspedacusta sowerbii
SANBI-CIB	Animalia	Platyhelminthes		Rhabdocoela	Temnocephalidae	Craspedella	Craspedella pedum
SANBI-CIB	Animalia	Mollusca	Bivalvia	Ostreida	Ostreidae	Magallana	Magallana gigas
SANBI-CIB	Plantae	Tracheophyta	Magnoliopsida	Saxifragales	Crassulaceae	Crassula	Crassula helmsii
SANBI-CIB	Plantae	Tracheophyta	Magnoliopsida	Rosales	Rosaceae	Crataegus	Crataegus mexicana
SANBI-CIB	Plantae	Tracheophyta	Magnoliopsida	Rosales	Rosaceae	Crataegus	Crataegus monogyna
SANBI-CIB	Animalia	Arthropoda	Insecta	Lepidoptera	Gracillariidae	Cremastobombycia	Cremastobombycia lantanella
SANBI-CIB	Animalia	Chordata	Aves	Musophagiformes	Musophagidae	Crinifer	Crinifer piscator
SANBI-CIB	Animalia	Chordata	Aves	Musophagiformes	Musophagidae	Corythaixoides	Corythaixoides leucogaster
SANBI-CIB	Animalia	Arthropoda	Insecta	Lepidoptera	Tortricidae	Crocidosema	Crocidosema lantana
SANBI-CIB	Animalia	Arthropoda	Arachnida	Araneae	Pholcidae	Crossopriza	Crossopriza lyoni
SANBI-CIB	Plantae	Tracheophyta	Magnoliopsida	Fabales	Fabaceae	Crotalaria	Crotalaria agatiflora
SANBI-CIB	Animalia	Chordata	Squamata		Viperidae	Crotalus	Crotalus adamanteus
SANBI-CIB	Animalia	Chordata	Squamata		Viperidae	Crotalus	Crotalus atrox
SANBI-CIB	Animalia	Chordata	Squamata		Viperidae	Crotalus	Crotalus durissus
SANBI-CIB	Animalia	Chordata	Squamata		Viperidae	Crotalus	Crotalus enyo
SANBI-CIB	Animalia	Chordata	Squamata		Viperidae	Crotalus	Crotalus lepidus
SANBI-CIB	Animalia	Chordata	Squamata		Viperidae	Crotalus	Crotalus simus
SANBI-CIB	Animalia	Chordata	Squamata		Viperidae	Crotalus	Crotalus vegrandis
SANBI-CIB	Plantae	Tracheophyta	Magnoliopsida	Asterales	Asteraceae	Crupina	Crupina vulgaris
SANBI-CIB	Animalia	Chordata	Squamata		Viperidae	Trimeresurus	Trimeresurus purpureomaculatus
SANBI-CIB	Plantae	Tracheophyta	Pinopsida	Pinales	Cupressaceae	Cryptomeria	Cryptomeria japonica
SANBI-CIB	Animalia	Arthropoda	Insecta	Lepidoptera	Tortricidae	Cryptophlebia	Cryptophlebia illepida
SANBI-CIB	Animalia	Arthropoda	Insecta	Lepidoptera	Tortricidae	Cryptophlebia	Cryptophlebia ombrodelta
SANBI-CIB	Plantae	Tracheophyta	Magnoliopsida	Gentianales	Apocynaceae	Cryptostegia	Cryptostegia grandiflora
SANBI-CIB	Plantae	Tracheophyta	Magnoliopsida	Gentianales	Apocynaceae	Cryptostegia	Cryptostegia madagascariensis
SANBI-CIB	Animalia	Bryozoa	Gymnolaemata	Cheilostomatida	Cryptosulidae	Cryptosula	Cryptosula pallasiana
SANBI-CIB	Animalia	Arthropoda	Insecta	Blattodea	Kalotermitidae	Cryptotermes	Cryptotermes brevis
SANBI-CIB	Animalia	Arthropoda	Insecta	Hemiptera	Aphalaridae	Ctenarytaina	Ctenarytaina eucalypti
SANBI-CIB	Animalia	Arthropoda	Insecta	Siphonaptera	Pulicidae	Ctenocephalides	Ctenocephalides felis
SANBI-CIB	Animalia	Arthropoda	Insecta	Zygentoma	Lepismatidae	Ctenolepisma	Ctenolepisma longicaudatum
SANBI-CIB	Animalia	Arthropoda	Insecta	Lepidoptera	Tortricidae	Ctenopseustis	Ctenopseustis obliquana
SANBI-CIB	Animalia	Chordata	Squamata		Iguanidae	Ctenosaura	Ctenosaura acanthura
SANBI-CIB	Animalia	Arthropoda	Insecta	Diptera	Culicidae	Culex	Culex pipiens
SANBI-CIB	Plantae	Tracheophyta	Magnoliopsida	Sapindales	Sapindaceae	Cupaniopsis	Cupaniopsis anacardioides
SANBI-CIB	Plantae	Tracheophyta	Magnoliopsida	Myrtales	Lythraceae	Cuphea	Cuphea ignea
SANBI-CIB	Plantae	Tracheophyta	Magnoliopsida	Myrtales	Lythraceae	Cuphea	Cuphea micropetala
SANBI-CIB	Plantae	Tracheophyta	Pinopsida	Pinales	Cupressaceae	Cupressus	Cupressus arizonica
SANBI-CIB	Plantae	Tracheophyta	Pinopsida	Pinales	Cupressaceae	Cupressus	Cupressus lusitanica
SANBI-CIB	Plantae	Tracheophyta	Pinopsida	Pinales	Cupressaceae	Cupressus	Cupressus macrocarpa
SANBI-CIB	Plantae	Tracheophyta	Magnoliopsida	Solanales	Convolvulaceae	Cuscuta	Cuscuta campestris
SANBI-CIB	Plantae	Tracheophyta	Magnoliopsida	Solanales	Convolvulaceae	Cuscuta	Cuscuta indecora
SANBI-CIB	Plantae	Tracheophyta	Magnoliopsida	Solanales	Convolvulaceae	Cuscuta	Cuscuta reflexa
SANBI-CIB	Plantae	Tracheophyta	Magnoliopsida	Solanales	Convolvulaceae	Cuscuta	Cuscuta suaveolens
SANBI-CIB	Animalia	Chordata	Aves	Psittaciformes	Psittacidae	Cyanoliseus	Cyanoliseus patagonus
SANBI-CIB	Plantae	Tracheophyta	Polypodiopsida	Cyatheales	Cyatheaceae	Alsophila	Alsophila australis
SANBI-CIB	Plantae	Tracheophyta	Polypodiopsida	Cyatheales	Cyatheaceae	Sphaeropteris	Sphaeropteris cooperi
SANBI-CIB	Plantae	Tracheophyta	Cycadopsida	Cycadales	Cycadaceae	Cycas	Cycas thouarsii
SANBI-CIB	Animalia	Arthropoda	Insecta	Lepidoptera	Tortricidae	Cydia	Cydia pomonella
SANBI-CIB	Animalia	Arthropoda	Insecta	Coleoptera	Curculionidae	Cydmaea	Cydmaea binotata
SANBI-CIB	Plantae	Tracheophyta	Magnoliopsida	Rosales	Rosaceae	Cydonia	Cydonia oblonga
SANBI-CIB	Animalia	Chordata	Aves	Anseriformes	Anatidae	Cygnus	Cygnus atratus
SANBI-CIB	Animalia	Chordata	Aves	Anseriformes	Anatidae	Cygnus	Cygnus olor
SANBI-CIB	Animalia	Arthropoda	Insecta	Coleoptera	Brentidae	Cylas	Cylas formicarius
SANBI-CIB	Animalia	Arthropoda	Diplopoda	Julida	Julidae	Cylindroiulus	Cylindroiulus britannicus
SANBI-CIB	Animalia	Arthropoda	Diplopoda	Julida	Julidae	Cylindroiulus	Cylindroiulus truncorum
SANBI-CIB	Plantae	Tracheophyta	Magnoliopsida	Caryophyllales	Cactaceae	Cylindropuntia	Cylindropuntia fulgida
SANBI-CIB	Plantae	Tracheophyta	Magnoliopsida	Caryophyllales	Cactaceae	Cylindropuntia	Cylindropuntia imbricata
SANBI-CIB	Plantae	Tracheophyta	Magnoliopsida	Caryophyllales	Cactaceae	Cylindropuntia	Cylindropuntia leptocaulis
SANBI-CIB	Plantae	Tracheophyta	Liliopsida	Poales	Poaceae	Cymbopogon	Cymbopogon refractus
SANBI-CIB	Animalia	Chordata	Amphibia	Caudata	Salamandridae	Cynops	Cynops pyrrhogaster
SANBI-CIB	Plantae	Tracheophyta	Liliopsida	Poales	Poaceae	Cynosurus	Cynosurus cristatus
SANBI-CIB	Animalia	Arthropoda	Insecta	Coleoptera	Brachyceridae	Cyrtobagous	Cyrtobagous salviniae
SANBI-CIB	Animalia	Arthropoda	Insecta	Coleoptera	Brachyceridae	Cyrtobagous	Cyrtobagous singularis
SANBI-CIB	Plantae	Tracheophyta	Polypodiopsida	Polypodiales	Dryopteridaceae	Cyrtomium	Cyrtomium falcatum
SANBI-CIB	Animalia	Arthropoda	Arachnida	Araneae	Araneidae	Cyrtophora	Cyrtophora citricola
SANBI-CIB	Plantae	Tracheophyta	Magnoliopsida	Fabales	Fabaceae	Cytisus	Cytisus scoparius
SANBI-CIB	Plantae	Tracheophyta	Liliopsida	Poales	Poaceae	Dactylis	Dactylis glomerata
SANBI-CIB	Animalia	Platyhelminthes	Monogenea	Dactylogyridea	Dactylogyridae	Dactylogyrus	Dactylogyrus extensus
SANBI-CIB	Animalia	Arthropoda	Insecta	Hemiptera	Dactylopiidae	Dactylopius	Dactylopius austrinus
SANBI-CIB	Animalia	Arthropoda	Insecta	Hemiptera	Dactylopiidae	Dactylopius	Dactylopius ceylonicus
SANBI-CIB	Animalia	Arthropoda	Insecta	Hemiptera	Dactylopiidae	Dactylopius	Dactylopius opuntiae
SANBI-CIB	Animalia	Arthropoda	Insecta	Hemiptera	Dactylopiidae	Dactylopius	Dactylopius tomentosus
SANBI-CIB	Animalia	Arthropoda	Insecta	Hemiptera	Phylloxeridae	Daktulosphaira	Daktulosphaira vitifoliae
SANBI-CIB	Animalia	Chordata	Squamata		Scincidae	Dasia	Dasia olivacea
SANBI-CIB	Animalia	Arthropoda	Insecta	Diptera	Cecidomyiidae	Dasineura	Dasineura dielsi
SANBI-CIB	Animalia	Arthropoda	Insecta	Diptera	Cecidomyiidae	Dasineura	Dasineura pilifera
SANBI-CIB	Animalia	Arthropoda	Insecta	Diptera	Cecidomyiidae	Dasineura	Dasineura rubiformis
SANBI-CIB	Animalia	Arthropoda	Insecta	Diptera	Cecidomyiidae	Dasineura	Dasineura strobilina
SANBI-CIB	Plantae	Tracheophyta	Magnoliopsida	Solanales	Solanaceae	Datura	Datura ferox
SANBI-CIB	Plantae	Tracheophyta	Magnoliopsida	Solanales	Solanaceae	Datura	Datura innoxia
SANBI-CIB	Plantae	Tracheophyta	Magnoliopsida	Solanales	Solanaceae	Datura	Datura leichhardtii
SANBI-CIB	Plantae	Tracheophyta	Magnoliopsida	Solanales	Solanaceae	Datura	Datura metel
SANBI-CIB	Plantae	Tracheophyta	Magnoliopsida	Solanales	Solanaceae	Datura	Datura stramonium
SANBI-CIB	Plantae	Tracheophyta	Magnoliopsida	Solanales	Solanaceae	Datura	Datura wrightii
SANBI-CIB	Animalia	Nematoda	Chromadorea	Rhabditida	Neotylenchidae	Deladenus	Deladenus siricidicola
SANBI-CIB	Animalia	Arthropoda	Insecta	Diptera	Anthomyiidae	Delia	Delia platura
SANBI-CIB	Plantae	Tracheophyta	Magnoliopsida	Fabales	Fabaceae	Delonix	Delonix regia
SANBI-CIB	Animalia	Annelida	Clitellata	Crassiclitellata	Lumbricidae	Dendrobaena	Dendrobaena cognettii
SANBI-CIB	Animalia	Annelida	Clitellata	Crassiclitellata	Lumbricidae	Dendrobaena	Dendrobaena hortensis
SANBI-CIB	Animalia	Annelida	Clitellata	Crassiclitellata	Lumbricidae	Dendrobaena	Dendrobaena octaedra
SANBI-CIB	Animalia	Annelida	Clitellata	Crassiclitellata	Lumbricidae	Dendrobaena	Dendrobaena veneta
SANBI-CIB	Animalia	Chordata	Aves	Passeriformes	Corvidae	Dendrocitta	Dendrocitta vagabunda
SANBI-CIB	Animalia	Chordata	Aves	Anseriformes	Anatidae	Dendrocygna	Dendrocygna autumnalis
SANBI-CIB	Animalia	Annelida	Clitellata	Crassiclitellata	Lumbricidae	Dendrodrilus	Dendrodrilus rubidus
SANBI-CIB	Animalia	Arthropoda	Insecta	Hymenoptera	Braconidae	Caenopachys	Caenopachys caenopachoides
SANBI-CIB	Plantae	Tracheophyta	Polypodiopsida	Polypodiales	Athyriaceae	Deparia	Deparia japonica
SANBI-CIB	Animalia	Arthropoda	Insecta	Coleoptera	Dermestidae	Dermestes	Dermestes maculatus
SANBI-CIB	Animalia	Mollusca	Gastropoda	Stylommatophora	Agriolimacidae	Deroceras	Deroceras invadens
SANBI-CIB	Animalia	Mollusca	Gastropoda	Stylommatophora	Agriolimacidae	Deroceras	Deroceras laeve
SANBI-CIB	Animalia	Mollusca	Gastropoda	Stylommatophora	Agriolimacidae	Deroceras	Deroceras panormitanum
SANBI-CIB	Animalia	Mollusca	Gastropoda	Stylommatophora	Agriolimacidae	Deroceras	Deroceras reticulatum
SANBI-CIB	Plantae	Tracheophyta	Magnoliopsida	Fabales	Fabaceae	Desmanthus	Desmanthus virgatus
SANBI-CIB	Plantae	Tracheophyta	Magnoliopsida	Fabales	Fabaceae	Desmodium	Desmodium incanum
SANBI-CIB	Plantae	Tracheophyta	Magnoliopsida	Fabales	Fabaceae	Desmodium	Desmodium tortuosum
SANBI-CIB	Plantae	Tracheophyta	Magnoliopsida	Fabales	Fabaceae	Desmodium	Desmodium uncinatum
SANBI-CIB	Plantae	Tracheophyta	Liliopsida	Asparagales	Asphodelaceae	Dianella	Dianella tasmanica
SANBI-CIB	Animalia	Arthropoda	Insecta	Hemiptera	Diaspididae	Diaspidiotus	Diaspidiotus perniciosus
SANBI-CIB	Animalia	Arthropoda	Insecta	Hemiptera	Diaspididae	Diaspis	Diaspis bromeliae
SANBI-CIB	Animalia	Platyhelminthes		Rhabdocoela	Temnocephalidae	Diceratocephala	Diceratocephala boschmai
SANBI-CIB	Animalia	Chordata	Mammalia	Perissodactyla	Rhinocerotidae	Diceros	Diceros bicornis
SANBI-CIB	Animalia	Annelida	Clitellata	Crassiclitellata	Octochaetidae	Benhamia	Benhamia affinis
SANBI-CIB	Animalia	Annelida	Clitellata	Crassiclitellata	Octochaetidae	Benhamia	Benhamia annae
SANBI-CIB	Animalia	Annelida	Clitellata	Crassiclitellata	Octochaetidae	Dichogaster	Dichogaster bolaui
SANBI-CIB	Animalia	Annelida	Clitellata	Crassiclitellata	Octochaetidae	Dichogaster	Dichogaster austeni
SANBI-CIB	Animalia	Annelida	Clitellata	Crassiclitellata	Octochaetidae	Dichogaster	Dichogaster modiglianii
SANBI-CIB	Animalia	Annelida	Clitellata	Crassiclitellata	Octochaetidae	Dichogaster	Dichogaster saliens
SANBI-CIB	Animalia	Arthropoda	Insecta	Coleoptera	Curculionidae	Dicomada	Dicomada rufa
SANBI-CIB	Animalia	Arthropoda	Collembola	Symphypleona	Dicyrtomidae	Dicyrtomina	Dicyrtomina minuta
SANBI-CIB	Animalia	Arthropoda	Arachnida	Sarcoptiformes	Galumnidae	Dimidiogalumna	Dimidiogalumna villiersensis
SANBI-CIB	Animalia	Arthropoda	Insecta	Hymenoptera	Braconidae	Dinocampus	Dinocampus coccinellae
SANBI-CIB	Chromista	Myzozoa	Dinophyceae	Dinophysiales	Dinophysaceae	Dinophysis	Dinophysis acuminata
SANBI-CIB	Plantae	Tracheophyta	Liliopsida	Dioscoreales	Dioscoreaceae	Dioscorea	Dioscorea alata
SANBI-CIB	Plantae	Tracheophyta	Polypodiopsida	Polypodiales	Athyriaceae	Diplazium	Diplazium esculentum
SANBI-CIB	Plantae	Tracheophyta	Magnoliopsida	Cucurbitales	Cucurbitaceae	Diplocyclos	Diplocyclos palmatus
SANBI-CIB	Animalia	Chordata	Ascidiacea	Aplousobranchia	Didemnidae	Diplosoma	Diplosoma listerianum
SANBI-CIB	Plantae	Tracheophyta	Magnoliopsida	Brassicales	Brassicaceae	Diplotaxis	Diplotaxis muralis
SANBI-CIB	Plantae	Tracheophyta	Magnoliopsida	Brassicales	Brassicaceae	Diplotaxis	Diplotaxis tenuifolia
SANBI-CIB	Plantae	Tracheophyta	Magnoliopsida	Dipsacales	Caprifoliaceae	Dipsacus	Dipsacus fullonum
SANBI-CIB	Animalia	Mollusca	Gastropoda	Stylommatophora	Discidae	Discus	Discus rotundatus
SANBI-CIB	Plantae	Tracheophyta	Magnoliopsida	Asterales	Asteraceae	Dittrichia	Dittrichia graveolens
SANBI-CIB	Animalia	Arthropoda	Insecta	Hemiptera	Aphididae	Diuraphis	Diuraphis noxia
SANBI-CIB	Animalia	Arthropoda	Insecta	Coleoptera	Curculionidae	Dixoncis	Dixoncis pictus
SANBI-CIB	Animalia	Annelida	Polychaeta		Cirratulidae	Dodecaceria	Dodecaceria pacifica
SANBI-CIB	Plantae	Tracheophyta	Magnoliopsida	Lamiales	Bignoniaceae	Dolichandra	Dolichandra unguis-cati
SANBI-CIB	Animalia	Chordata	Squamata		Agamidae	Draco	Draco lineatus
SANBI-CIB	Animalia	Mollusca	Bivalvia	Myida	Dreissenidae	Dreissena	Dreissena polymorpha
SANBI-CIB	Animalia	Mollusca	Bivalvia	Myida	Dreissenidae	Dreissena	Dreissena rostriformis
SANBI-CIB	Animalia	Arthropoda	Insecta	Diptera	Drosophilidae	Drosophila	Drosophila flavohirta
SANBI-CIB	Animalia	Arthropoda	Insecta	Diptera	Drosophilidae	Drosophila	Drosophila suzukii
SANBI-CIB	Plantae	Tracheophyta	Magnoliopsida	Proteales	Proteaceae	Banksia	Banksia formosa
SANBI-CIB	Animalia	Chordata	Squamata		Colubridae	Drymarchon	Drymarchon couperi
SANBI-CIB	Plantae	Tracheophyta	Magnoliopsida	Caryophyllales	Caryophyllaceae	Drymaria	Drymaria arenarioides
SANBI-CIB	Plantae	Tracheophyta	Magnoliopsida	Rosales	Rosaceae	Potentilla	Potentilla indica
SANBI-CIB	Animalia	Arthropoda	Insecta	Lepidoptera	Tortricidae	Dudua	Dudua aprobola
SANBI-CIB	Plantae	Tracheophyta	Magnoliopsida	Lamiales	Verbenaceae	Duranta	Duranta erecta
SANBI-CIB	Animalia	Chordata	Amphibia	Anura	Bufonidae	Duttaphrynus	Duttaphrynus melanostictus
SANBI-CIB	Animalia	Arthropoda	Malacostraca	Isopoda	Sphaeromatidae	Dynamene	Dynamene bidentata
SANBI-CIB	Animalia	Arthropoda	Insecta	Hemiptera	Aphididae	Dysaphis	Dysaphis apiifolia
SANBI-CIB	Animalia	Arthropoda	Insecta	Hemiptera	Aphididae	Dysaphis	Dysaphis foeniculus
SANBI-CIB	Animalia	Arthropoda	Insecta	Hemiptera	Aphididae	Dysaphis	Dysaphis tulipae
SANBI-CIB	Animalia	Chordata	Amphibia	Anura	Microhylidae	Dyscophus	Dyscophus antongilii
SANBI-CIB	Animalia	Arthropoda	Arachnida	Araneae	Dysderidae	Dysdera	Dysdera crocata
SANBI-CIB	Animalia	Arthropoda	Insecta	Hemiptera	Pseudococcidae	Dysmicoccus	Dysmicoccus brevipes
SANBI-CIB	Animalia	Arthropoda	Insecta	Hemiptera	Pseudococcidae	Dysmicoccus	Dysmicoccus neobrevipes
SANBI-CIB	Plantae	Tracheophyta	Magnoliopsida	Caryophyllales	Amaranthaceae	Dysphania	Dysphania ambrosioides
SANBI-CIB	Animalia	Arthropoda	Insecta	Hemiptera	Miridae	Eccritotarsus	Eccritotarsus catarinensis
SANBI-CIB	Animalia	Arthropoda	Insecta	Siphonaptera	Pulicidae	Echidnophaga	Echidnophaga gallinacea
SANBI-CIB	Plantae	Tracheophyta	Liliopsida	Poales	Poaceae	Echinochloa	Echinochloa crus-galli
SANBI-CIB	Plantae	Tracheophyta	Liliopsida	Alismatales	Alismataceae	Aquarius	Aquarius cordifolius
SANBI-CIB	Plantae	Tracheophyta	Liliopsida	Alismatales	Alismataceae	Helanthium	Helanthium tenellum
SANBI-CIB	Plantae	Tracheophyta	Magnoliopsida	Caryophyllales	Cactaceae	Chamaecereus	Chamaecereus silvestrii
SANBI-CIB	Plantae	Tracheophyta	Magnoliopsida	Caryophyllales	Cactaceae	Echinopsis	Echinopsis oxygona
SANBI-CIB	Plantae	Tracheophyta	Magnoliopsida	Boraginales	Boraginaceae	Echium	Echium candicans
SANBI-CIB	Plantae	Tracheophyta	Magnoliopsida	Boraginales	Boraginaceae	Echium	Echium italicum
SANBI-CIB	Plantae	Tracheophyta	Magnoliopsida	Boraginales	Boraginaceae	Echium	Echium plantagineum
SANBI-CIB	Plantae	Tracheophyta	Magnoliopsida	Boraginales	Boraginaceae	Echium	Echium vulgare
SANBI-CIB	Animalia	Arthropoda	Insecta	Lepidoptera	Pyralidae	Ectomyelois	Ectomyelois ceratoniae
SANBI-CIB	Plantae	Tracheophyta	Liliopsida	Alismatales	Hydrocharitaceae	Elodea	Elodea densa
SANBI-CIB	Plantae			Commelinales	Pontederiaceae	Eichhomia	Eichhomia azurea
SANBI-CIB	Plantae	Tracheophyta	Liliopsida	Commelinales	Pontederiaceae	Pontederia	Pontederia crassipes
SANBI-CIB	Animalia	Annelida	Clitellata	Crassiclitellata	Lumbricidae	Eisenia	Eisenia andrei
SANBI-CIB	Animalia	Annelida	Clitellata	Crassiclitellata	Lumbricidae	Eisenia	Eisenia fetida
SANBI-CIB	Animalia	Annelida	Clitellata	Crassiclitellata	Lumbricidae	Eiseniella	Eiseniella tetraedra
SANBI-CIB	Plantae	Tracheophyta	Magnoliopsida	Oxalidales	Elaeocarpaceae	Elaeocarpus	Elaeocarpus sphaericus
SANBI-CIB	Animalia	Chordata	Squamata		Colubridae	Elaphe	Elaphe schrenckii
SANBI-CIB	Animalia	Chordata	Squamata		Colubridae	Pantherophis	Pantherophis spiloides
SANBI-CIB	Plantae	Tracheophyta	Magnoliopsida	Asterales	Asteraceae	Elephantopus	Elephantopus mollis
SANBI-CIB	Animalia	Chordata	Amphibia	Anura	Eleutherodactylidae	Eleutherodactylus	Eleutherodactylus coqui
SANBI-CIB	Animalia	Chordata	Amphibia	Anura	Eleutherodactylidae	Eleutherodactylus	Eleutherodactylus planirostris
SANBI-CIB	Animalia	Arthropoda	Thecostraca	Balanomorpha	Elminiidae	Elimidius	Elimidius modestus
SANBI-CIB	Plantae	Tracheophyta	Liliopsida	Poales	Poaceae	Elymus	Elymus caninus
SANBI-CIB	Plantae	Tracheophyta	Liliopsida	Poales	Poaceae	Elymus	Elymus repens
SANBI-CIB	Plantae	Tracheophyta	Liliopsida	Poales	Poaceae	Elymus	Elymus smithii
SANBI-CIB	Plantae	Tracheophyta	Liliopsida	Poales	Poaceae	Elymus	Elymus violaceus
SANBI-CIB	Animalia	Chordata	Aves	Passeriformes	Emberizidae	Emberiza	Emberiza citrinella
SANBI-CIB	Plantae	Tracheophyta	Magnoliopsida	Caryophyllales	Polygonaceae	Rumex	Rumex spinosus
SANBI-CIB	Animalia	Arthropoda	Insecta	Hymenoptera	Pteromalidae	Enoggera	Enoggera reticulata
SANBI-CIB	Plantae	Tracheophyta	Magnoliopsida	Fabales	Fabaceae	Enterolobium	Enterolobium contortisiliquum
SANBI-CIB	Animalia	Arthropoda	Collembola	Entomobryomorpha	Entomobryidae	Entomobrya	Entomobrya multifasciata
SANBI-CIB	Animalia	Arthropoda	Collembola	Entomobryomorpha	Entomobryidae	Entomobrya	Entomobrya nivalis
SANBI-CIB	Fungi	Basidiomycota	Exobasidiomycetes	Entylomatales	Entylomataceae	Entyloma	Entyloma ageratinae
SANBI-CIB	Animalia	Mollusca	Gastropoda	Stylommatophora	Helicidae	Eobania	Eobania vermiculata
SANBI-CIB	Animalia	Arthropoda	Insecta	Lepidoptera	Pyralidae	Ephestia	Ephestia elutella
SANBI-CIB	Animalia	Arthropoda	Insecta	Lepidoptera	Pyralidae	Ephestia	Ephestia kuehniella
SANBI-CIB	Animalia	Chordata	Squamata		Boidae	Epicrates	Epicrates cenchria
SANBI-CIB	Animalia	Chordata	Squamata		Boidae	Epicrates	Epicrates maurus
SANBI-CIB	Animalia	Arthropoda	Arachnida	Sarcoptiformes	Epilohmanniidae	Epilohmannia	Epilohmannia minuta
SANBI-CIB	Animalia	Arthropoda	Insecta	Lepidoptera	Tortricidae	Epinotia	Epinotia lantana
SANBI-CIB	Animalia	Arthropoda	Insecta	Lepidoptera	Tortricidae	Epiphyas	Epiphyas postvittana
SANBI-CIB	Plantae	Tracheophyta	Liliopsida	Alismatales	Araceae	Epipremnum	Epipremnum aureum
SANBI-CIB	Plantae	Tracheophyta	Polypodiopsida	Equisetales	Equisetaceae	Equisetum	Equisetum arvense
SANBI-CIB	Plantae	Tracheophyta	Polypodiopsida	Equisetales	Equisetaceae	Equisetum	Equisetum hyemale
SANBI-CIB	Animalia	Chordata	Mammalia	Perissodactyla	Equidae	Equus	Equus africanus
SANBI-CIB	Animalia	Chordata	Mammalia	Perissodactyla	Equidae	Equus	Equus asinus
SANBI-CIB	Animalia	Chordata	Mammalia	Perissodactyla	Equidae	Equus	Equus ferus
SANBI-CIB	Plantae	Tracheophyta	Liliopsida	Poales	Poaceae	Eragrostis	Eragrostis tef
SANBI-CIB	Animalia	Arthropoda	Insecta	Lepidoptera	Tineidae	Erechthias	Erechthias flavistriata
SANBI-CIB	Animalia	Arthropoda	Arachnida	Sarcoptiformes	Eremaeozetidae	Eremaeozetes	Eremaeozetes machadoi
SANBI-CIB	Plantae	Tracheophyta	Magnoliopsida	Ericales	Ericaceae	Erica	Erica lusitanica
SANBI-CIB	Animalia	Arthropoda	Malacostraca	Amphipoda	Ischyroceridae	Ericthonius	Ericthonius brasiliensis
SANBI-CIB	Animalia	Arthropoda	Malacostraca	Amphipoda	Ischyroceridae	Ericthonius	Ericthonius difformis
SANBI-CIB	Plantae	Tracheophyta	Magnoliopsida	Asterales	Asteraceae	Erigeron	Erigeron bonariensis
SANBI-CIB	Plantae	Tracheophyta	Magnoliopsida	Asterales	Asteraceae	Erigeron	Erigeron canadensis
SANBI-CIB	Plantae	Tracheophyta	Magnoliopsida	Asterales	Asteraceae	Erigeron	Erigeron karvinskianus
SANBI-CIB	Plantae	Tracheophyta	Magnoliopsida	Asterales	Asteraceae	Erigeron	Erigeron primulifolius
SANBI-CIB	Plantae	Tracheophyta	Magnoliopsida	Asterales	Asteraceae	Erigeron	Erigeron sumatrensis
SANBI-CIB	Animalia	Chordata	Mammalia	Erinaceomorpha	Erinaceidae	Erinaceus	Erinaceus europaeus
SANBI-CIB	Plantae	Tracheophyta	Magnoliopsida	Rosales	Rosaceae	Rhaphiolepis	Rhaphiolepis bibas
SANBI-CIB	Animalia	Arthropoda	Malacostraca	Decapoda	Varunidae	Eriocheir	Eriocheir sinensis
SANBI-CIB	Animalia	Arthropoda	Insecta	Lepidoptera	Hesperiidae	Erionota	Erionota thrax
SANBI-CIB	Animalia	Arthropoda	Insecta	Hemiptera	Aphididae	Eriosoma	Eriosoma lanigerum
SANBI-CIB	Animalia	Arthropoda	Insecta	Hemiptera	Aphididae	Eriosoma	Eriosoma pyricola
SANBI-CIB	Animalia	Arthropoda	Insecta	Diptera	Syrphidae	Eristalis	Eristalis tenax
SANBI-CIB	Fungi	Ascomycota	Leotiomycetes	Helotiales	Erysiphaceae	Erysiphe	Erysiphe pisi
SANBI-CIB	Animalia	Arthropoda	Insecta	Coleoptera	Curculionidae	Erytenna	Erytenna consputa
SANBI-CIB	Fungi	Basidiomycota	Agaricomycetes	Corticiales	Corticiaceae	Necator	Necator salmonicolor
SANBI-CIB	Plantae	Tracheophyta	Magnoliopsida	Ranunculales	Papaveraceae	Eschscholzia	Eschscholzia californica
SANBI-CIB	Animalia	Chordata	Aves	Passeriformes	Estrildidae	Estrilda	Estrilda coerulescens
SANBI-CIB	Animalia	Chordata	Aves	Passeriformes	Estrildidae	Estrilda	Estrilda melpoda
SANBI-CIB	Animalia	Chordata	Aves	Passeriformes	Estrildidae	Estrilda	Estrilda troglodytes
SANBI-CIB	Animalia	Arthropoda	Arachnida	Sarcoptiformes	Scutoverticidae	Ethiovertex	Ethiovertex sculperens
SANBI-CIB	Animalia	Chordata	Squamata		Eublepharidae	Eublepharis	Eublepharis macularius
SANBI-CIB	Animalia	Arthropoda	Insecta	Dermaptera	Anisolabididae	Euborellia	Euborellia annulipes
SANBI-CIB	Plantae	Tracheophyta	Magnoliopsida	Myrtales	Myrtaceae	Eucalyptus	Eucalyptus botryoides
SANBI-CIB	Plantae	Tracheophyta	Magnoliopsida	Myrtales	Myrtaceae	Eucalyptus	Eucalyptus camaldulensis
SANBI-CIB	Plantae	Tracheophyta	Magnoliopsida	Myrtales	Myrtaceae	Eucalyptus	Eucalyptus cinerea
SANBI-CIB	Plantae	Tracheophyta	Magnoliopsida	Myrtales	Myrtaceae	Eucalyptus	Eucalyptus cladocalyx
SANBI-CIB	Plantae	Tracheophyta	Magnoliopsida	Myrtales	Myrtaceae	Eucalyptus	Eucalyptus cloeziana
SANBI-CIB	Plantae	Tracheophyta	Magnoliopsida	Myrtales	Myrtaceae	Eucalyptus	Eucalyptus conferruminata
SANBI-CIB	Plantae	Tracheophyta	Magnoliopsida	Myrtales	Myrtaceae	Eucalyptus	Eucalyptus diversicolor
SANBI-CIB	Plantae	Tracheophyta	Magnoliopsida	Myrtales	Myrtaceae	Eucalyptus	Eucalyptus exserta
SANBI-CIB	Plantae	Tracheophyta	Magnoliopsida	Myrtales	Myrtaceae	Eucalyptus	Eucalyptus fastigata
SANBI-CIB	Plantae	Tracheophyta	Magnoliopsida	Myrtales	Myrtaceae	Eucalyptus	Eucalyptus globulus
SANBI-CIB	Plantae	Tracheophyta	Magnoliopsida	Myrtales	Myrtaceae	Eucalyptus	Eucalyptus gomphocephala
SANBI-CIB	Plantae	Tracheophyta	Magnoliopsida	Myrtales	Myrtaceae	Eucalyptus	Eucalyptus grandis
SANBI-CIB	Plantae	Tracheophyta	Magnoliopsida	Myrtales	Myrtaceae	Eucalyptus	Eucalyptus leucoxylon
SANBI-CIB	Plantae	Tracheophyta	Magnoliopsida	Myrtales	Myrtaceae	Eucalyptus	Eucalyptus melliodora
SANBI-CIB	Plantae	Tracheophyta	Magnoliopsida	Myrtales	Myrtaceae	Eucalyptus	Eucalyptus microcorys
SANBI-CIB	Plantae	Tracheophyta	Magnoliopsida	Myrtales	Myrtaceae	Eucalyptus	Eucalyptus microtheca
SANBI-CIB	Plantae	Tracheophyta	Magnoliopsida	Myrtales	Myrtaceae	Eucalyptus	Eucalyptus paniculata
SANBI-CIB	Plantae	Tracheophyta	Magnoliopsida	Myrtales	Myrtaceae	Eucalyptus	Eucalyptus regnans
SANBI-CIB	Plantae	Tracheophyta	Magnoliopsida	Myrtales	Myrtaceae	Eucalyptus	Eucalyptus robusta
SANBI-CIB	Plantae	Tracheophyta	Magnoliopsida	Myrtales	Myrtaceae	Eucalyptus	Eucalyptus sideroxylon
SANBI-CIB	Plantae	Tracheophyta	Magnoliopsida	Myrtales	Myrtaceae	Eucalyptus	Eucalyptus tereticornis
SANBI-CIB	Animalia	Chordata	Aves	Pelecaniformes	Threskiornithidae	Eudocimus	Eudocimus ruber
SANBI-CIB	Animalia	Annelida	Clitellata	Crassiclitellata	Eudrilidae	Eudriloides	Eudriloides durbanensis
SANBI-CIB	Animalia	Annelida	Clitellata	Crassiclitellata	Eudrilidae	Eudrilus	Eudrilus eugeniae
SANBI-CIB	Plantae	Tracheophyta	Magnoliopsida	Myrtales	Myrtaceae	Eugenia	Eugenia uniflora
SANBI-CIB	Animalia	Mollusca	Gastropoda	Stylommatophora	Spiraxidae	Euglandina	Euglandina rosea
SANBI-CIB	Animalia	Annelida	Clitellata	Crassiclitellata	Ocnerodrilidae	Eukerria	Eukerria saltensis
SANBI-CIB	Animalia	Arthropoda	Insecta	Hemiptera	Aphididae	Eulachnus	Eulachnus rileyi
SANBI-CIB	Animalia	Chordata	Squamata		Boidae	Eunectes	Eunectes notaeus
SANBI-CIB	Animalia	Chordata	Aves	Passeriformes	Estrildidae	Euodice	Euodice cantans
SANBI-CIB	Plantae	Tracheophyta	Magnoliopsida	Malpighiales	Euphorbiaceae	Euphorbia	Euphorbia esula
SANBI-CIB	Plantae	Tracheophyta	Magnoliopsida	Malpighiales	Euphorbiaceae	Euphorbia	Euphorbia heterophylla
SANBI-CIB	Plantae	Tracheophyta	Magnoliopsida	Malpighiales	Euphorbiaceae	Euphorbia	Euphorbia indica
SANBI-CIB	Plantae	Tracheophyta	Magnoliopsida	Malpighiales	Euphorbiaceae	Euphorbia	Euphorbia lathyris
SANBI-CIB	Plantae	Tracheophyta	Magnoliopsida	Malpighiales	Euphorbiaceae	Euphorbia	Euphorbia leucocephala
SANBI-CIB	Plantae	Tracheophyta	Magnoliopsida	Malpighiales	Euphorbiaceae	Euphorbia	Euphorbia milii
SANBI-CIB	Plantae	Tracheophyta	Magnoliopsida	Malpighiales	Euphorbiaceae	Euphorbia	Euphorbia oblongata
SANBI-CIB	Plantae	Tracheophyta	Magnoliopsida	Malpighiales	Euphorbiaceae	Euphorbia	Euphorbia peplus
SANBI-CIB	Plantae	Tracheophyta	Magnoliopsida	Malpighiales	Euphorbiaceae	Euphorbia	Euphorbia prostrata
SANBI-CIB	Plantae	Tracheophyta	Magnoliopsida	Malpighiales	Euphorbiaceae	Euphorbia	Euphorbia pulcherrima
SANBI-CIB	Plantae	Tracheophyta	Magnoliopsida	Malpighiales	Euphorbiaceae	Euphorbia	Euphorbia serpens
SANBI-CIB	Plantae	Tracheophyta	Magnoliopsida	Malpighiales	Euphorbiaceae	Euphorbia	Euphorbia terracina
SANBI-CIB	Animalia	Arthropoda	Insecta	Coleoptera	Curculionidae	Euwallacea	Euwallacea fornicatus
SANBI-CIB	Animalia	Arthropoda	Insecta	Hymenoptera	Evaniidae	Evania	Evania appendigaster
SANBI-CIB	Animalia	Chordata	Aves	Falconiformes	Falconidae	Falco	Falco columbarius
SANBI-CIB	Animalia	Arthropoda	Insecta	Hemiptera	Miridae	Falconia	Falconia intermedia
SANBI-CIB	Plantae	Tracheophyta	Magnoliopsida	Caryophyllales	Polygonaceae	Fallopia	Fallopia convolvulus
SANBI-CIB	Plantae	Tracheophyta	Magnoliopsida	Caryophyllales	Polygonaceae	Reynoutria	Reynoutria japonica
SANBI-CIB	Plantae	Tracheophyta	Magnoliopsida	Caryophyllales	Polygonaceae	Reynoutria	Reynoutria sachalinensis
SANBI-CIB	Animalia	Arthropoda	Insecta	Diptera	Fanniidae	Fannia	Fannia albitarsis
SANBI-CIB	Animalia	Arthropoda	Insecta	Diptera	Fanniidae	Fannia	Fannia canicularis
SANBI-CIB	Animalia	Arthropoda	Malacostraca	Decapoda	Penaeidae	Penaeus	Penaeus indicus
SANBI-CIB	Animalia	Arthropoda	Insecta	Hymenoptera	Tenthredinidae	Fenusa	Fenusa dohrnii
SANBI-CIB	Animalia	Arthropoda	Insecta	Hemiptera	Pseudococcidae	Ferrisia	Ferrisia malvastra
SANBI-CIB	Plantae	Tracheophyta	Liliopsida	Poales	Poaceae	Festuca	Festuca ovina
SANBI-CIB	Plantae	Tracheophyta	Liliopsida	Poales	Poaceae	Festuca	Festuca rubra
SANBI-CIB	Plantae	Tracheophyta	Magnoliopsida	Rosales	Moraceae	Ficus	Ficus carica
SANBI-CIB	Plantae	Tracheophyta	Magnoliopsida	Rosales	Moraceae	Ficus	Ficus elastica
SANBI-CIB	Plantae	Tracheophyta	Magnoliopsida	Rosales	Moraceae	Ficus	Ficus macrophylla
SANBI-CIB	Plantae	Tracheophyta	Magnoliopsida	Asterales	Asteraceae	Flaveria	Flaveria bidentis
SANBI-CIB	Plantae	Tracheophyta	Magnoliopsida	Apiales	Apiaceae	Foeniculum	Foeniculum vulgare
SANBI-CIB	Animalia	Chordata	Aves	Psittaciformes	Psittacidae	Forpus	Forpus passerinus
SANBI-CIB	Animalia	Chordata	Aves	Galliformes	Phasianidae	Francolinus	Francolinus francolinus
SANBI-CIB	Animalia	Chordata	Aves	Galliformes	Phasianidae	Ortygornis	Ortygornis pondicerianus
SANBI-CIB	Animalia	Arthropoda	Insecta	Thysanoptera	Thripidae	Frankliniella	Frankliniella intonsa
SANBI-CIB	Animalia	Arthropoda	Insecta	Thysanoptera	Thripidae	Frankliniella	Frankliniella occidentalis
SANBI-CIB	Animalia	Arthropoda	Insecta	Thysanoptera	Thripidae	Frankliniella	Frankliniella schultzei
SANBI-CIB	Plantae	Tracheophyta	Magnoliopsida	Lamiales	Oleaceae	Fraxinus	Fraxinus americana
SANBI-CIB	Plantae	Tracheophyta	Magnoliopsida	Lamiales	Oleaceae	Fraxinus	Fraxinus angustifolia
SANBI-CIB	Animalia	Arthropoda	Collembola	Poduromorpha	Neanuridae	Friesea	Friesea claviseta
SANBI-CIB	Animalia	Arthropoda	Insecta	Diptera	Anthomyiidae	Fucellia	Fucellia tergina
SANBI-CIB	Animalia	Chordata	Aves	Gruiformes	Rallidae	Fulica	Fulica americana
SANBI-CIB	Animalia	Arthropoda	Insecta	Thysanoptera	Thripidae	Fulmekiola	Fulmekiola serrata
SANBI-CIB	Plantae	Tracheophyta	Magnoliopsida	Ranunculales	Papaveraceae	Fumaria	Fumaria muralis
SANBI-CIB	Plantae	Tracheophyta	Magnoliopsida	Ranunculales	Papaveraceae	Fumaria	Fumaria officinalis
SANBI-CIB	Plantae	Tracheophyta	Liliopsida	Asparagales	Asparagaceae	Furcraea	Furcraea foetida
SANBI-CIB	Plantae	Tracheophyta	Liliopsida	Asparagales	Asparagaceae	Furcraea	Furcraea selloa
SANBI-CIB	Fungi	Ascomycota	Sordariomycetes	Hypocreales	Nectriaceae	Fusarium	Fusarium euwallaceae
SANBI-CIB	Fungi	Ascomycota	Sordariomycetes	Hypocreales	Nectriaceae	Fusarium	Fusarium oxysporum
SANBI-CIB	Plantae	Tracheophyta	Magnoliopsida	Asterales	Asteraceae	Galinsoga	Galinsoga parviflora
SANBI-CIB	Animalia	Arthropoda	Insecta	Lepidoptera	Pyralidae	Galleria	Galleria mellonella
SANBI-CIB	Animalia	Chordata	Aves	Gruiformes	Rallidae	Gallinula	Gallinula comeri
SANBI-CIB	Animalia	Chordata	Aves	Gruiformes	Rallidae	Gallinula	Gallinula nesiotis
SANBI-CIB	Animalia	Chordata	Aves	Galliformes	Phasianidae	Gallus	Gallus gallus
SANBI-CIB	Animalia	Arthropoda	Arachnida	Sarcoptiformes	Galumnidae	Galumna	Galumna barnardi
SANBI-CIB	Animalia	Arthropoda	Arachnida	Sarcoptiformes	Galumnidae	Galumna	Galumna discifera
SANBI-CIB	Plantae	Tracheophyta	Magnoliopsida	Asterales	Asteraceae	Gamochaeta	Gamochaeta pensylvanica
SANBI-CIB	Animalia	Arthropoda	Insecta	Hemiptera	Tingidae	Gargaphia	Gargaphia decoris
SANBI-CIB	Plantae	Tracheophyta	Magnoliopsida	Myrtales	Onagraceae	Oenothera	Oenothera hispida
SANBI-CIB	Animalia	Chordata	Squamata		Gekkonidae	Gehyra	Gehyra vorax
SANBI-CIB	Animalia	Chordata	Squamata		Gekkonidae	Gekko	Gekko monarchus
SANBI-CIB	Animalia	Chordata	Squamata		Gekkonidae	Gekko	Gekko vittatus
SANBI-CIB	Animalia	Arthropoda	Arachnida	Sarcoptiformes	Ceratozetidae	Geminozetes	Geminozetes lamellatus
SANBI-CIB	Plantae	Tracheophyta	Magnoliopsida	Fabales	Fabaceae	Genista	Genista monspessulana
SANBI-CIB	Animalia	Chordata	Aves	Columbiformes	Columbidae	Geopelia	Geopelia cuneata
SANBI-CIB	Animalia	Chordata	Mammalia	Artiodactyla	Giraffidae	Giraffa	Giraffa camelopardalis
SANBI-CIB	Plantae	Tracheophyta	Magnoliopsida	Lamiales	Verbenaceae	Verbena	Verbena aristigera
SANBI-CIB	Plantae	Tracheophyta	Magnoliopsida	Lamiales	Verbenaceae	Verbena	Verbena hybrida
SANBI-CIB	Plantae	Tracheophyta	Magnoliopsida	Asterales	Asteraceae	Glebionis	Glebionis coronaria
SANBI-CIB	Plantae	Tracheophyta	Magnoliopsida	Fabales	Fabaceae	Gleditsia	Gleditsia triacanthos
SANBI-CIB	Animalia	Nematoda	Chromadorea	Rhabditida	Heteroderidae	Globodera	Globodera pallida
SANBI-CIB	Animalia	Arthropoda	Insecta	Hemiptera	Aphalaridae	Glycaspis	Glycaspis brimblecombei
SANBI-CIB	Plantae	Tracheophyta	Liliopsida	Poales	Poaceae	Glyceria	Glyceria maxima
SANBI-CIB	Animalia	Arthropoda	Arachnida	Sarcoptiformes	Glycyphagidae	Glycyphagus	Glycyphagus domesticus
SANBI-CIB	Plantae	Tracheophyta	Magnoliopsida	Lamiales	Lamiaceae	Gmelina	Gmelina asiatica
SANBI-CIB	Plantae	Tracheophyta	Magnoliopsida	Asterales	Asteraceae	Helichrysum	Helichrysum luteoalbum
SANBI-CIB	Animalia	Arthropoda	Insecta	Coleoptera	Tenebrionidae	Gnatocerus	Gnatocerus cornutus
SANBI-CIB	Animalia	Mollusca	Gastropoda	Nudibranchia	Myrrhinidae	Godiva	Godiva quadricolor
SANBI-CIB	Plantae	Tracheophyta	Magnoliopsida	Caryophyllales	Amaranthaceae	Gomphrena	Gomphrena celosioides
SANBI-CIB	Animalia	Chordata	Squamata		Boidae	Eryx	Eryx colubrinus
SANBI-CIB	Animalia	Chordata	Squamata		Boidae	Eryx	Eryx conicus
SANBI-CIB	Animalia	Arthropoda	Insecta	Psocodea	Philopteridae	Goniocotes	Goniocotes gallinae
SANBI-CIB	Animalia	Arthropoda	Insecta	Coleoptera	Curculionidae	Gonipterus	Gonipterus scutellatus
SANBI-CIB	Animalia	Chordata	Squamata		Agamidae	Gonocephalus	Gonocephalus chamaeleontinus
SANBI-CIB	Animalia	Cnidaria	Hydrozoa	Leptothecata	Campanulariidae	Gonothyraea	Gonothyraea loveni
SANBI-CIB	Animalia	Arthropoda	Insecta	Lepidoptera	Tortricidae	Grapholita	Grapholita molesta
SANBI-CIB	Plantae	Rhodophyta	Florideophyceae	Halymeniales	Halymeniaceae	Grateloupia	Grateloupia longifolia
SANBI-CIB	Animalia	Arthropoda	Insecta	Coleoptera	Chrysomelidae	Gratiana	Gratiana spadicea
SANBI-CIB	Plantae	Tracheophyta	Magnoliopsida	Proteales	Proteaceae	Grevillea	Grevillea banksii
SANBI-CIB	Plantae	Tracheophyta	Magnoliopsida	Proteales	Proteaceae	Grevillea	Grevillea robusta
SANBI-CIB	Plantae	Tracheophyta	Magnoliopsida	Proteales	Proteaceae	Grevillea	Grevillea rosmarinifolia
SANBI-CIB	Plantae	Tracheophyta	Magnoliopsida	Proteales	Proteaceae	Grevillea	Grevillea sericea
SANBI-CIB	Plantae	Tracheophyta	Magnoliopsida	Caryophyllales	Amaranthaceae	Guilleminea	Guilleminea densa
SANBI-CIB	Plantae	Tracheophyta	Magnoliopsida	Asterales	Asteraceae	Gymnocoronis	Gymnocoronis spilanthoides
SANBI-CIB	Animalia	Mollusca	Gastropoda		Planorbidae	Gyraulus	Gyraulus chinensis
SANBI-CIB	Animalia	Platyhelminthes	Monogenea	Gyrodactylidea	Gyrodactylidae	Gyrodactylus	Gyrodactylus kherulensis
SANBI-CIB	Animalia	Platyhelminthes	Monogenea	Gyrodactylidea	Gyrodactylidae	Gyrodactylus	Gyrodactylus kobayashii
SANBI-CIB	Fungi	Basidiomycota	Agaricomycetes	Boletales	Gyroporaceae	Gyroporus	Gyroporus castaneus
SANBI-CIB	Animalia	Arthropoda	Insecta	Coleoptera	Staphylinidae	Habrocerus	Habrocerus capillaricornis
SANBI-CIB	Animalia	Arthropoda	Insecta	Psocodea	Haematopinidae	Haematopinus	Haematopinus eurysternus
SANBI-CIB	Animalia	Arthropoda	Insecta	Psocodea	Haematopinidae	Haematopinus	Haematopinus suis
SANBI-CIB	Plantae	Tracheophyta	Magnoliopsida	Proteales	Proteaceae	Hakea	Hakea drupacea
SANBI-CIB	Plantae	Tracheophyta	Magnoliopsida	Proteales	Proteaceae	Hakea	Hakea gibbosa
SANBI-CIB	Plantae	Tracheophyta	Magnoliopsida	Proteales	Proteaceae	Hakea	Hakea salicifolia
SANBI-CIB	Plantae	Tracheophyta	Magnoliopsida	Proteales	Proteaceae	Hakea	Hakea sericea
SANBI-CIB	Plantae	Tracheophyta	Magnoliopsida	Proteales	Proteaceae	Hakea	Hakea victoria
SANBI-CIB	Plantae	Tracheophyta	Magnoliopsida	Fabales	Fabaceae	Caragana	Caragana halodendron
SANBI-CIB	Plantae	Tracheophyta	Magnoliopsida	Caryophyllales	Amaranthaceae	Halogeton	Halogeton glomeratus
SANBI-CIB	Animalia	Arthropoda	Arachnida	Trombidiformes	Penthaleidae	Halotydeus	Halotydeus destructor
SANBI-CIB	Plantae	Tracheophyta	Magnoliopsida	Lamiales	Bignoniaceae	Handroanthus	Handroanthus chrysotrichus
SANBI-CIB	Plantae	Tracheophyta	Magnoliopsida	Caryophyllales	Cactaceae	Harrisia	Harrisia bonplandii
SANBI-CIB	Plantae	Tracheophyta	Magnoliopsida	Caryophyllales	Cactaceae	Harrisia	Harrisia martinii
SANBI-CIB	Plantae	Tracheophyta	Magnoliopsida	Caryophyllales	Cactaceae	Harrisia	Harrisia pomanensis
SANBI-CIB	Plantae	Tracheophyta	Magnoliopsida	Caryophyllales	Cactaceae	Harrisia	Harrisia tortuosa
SANBI-CIB	Plantae	Tracheophyta	Magnoliopsida	Malpighiales	Hypericaceae	Harungana	Harungana madagascariensis
SANBI-CIB	Animalia	Arthropoda	Arachnida	Araneae	Salticidae	Hasarius	Hasarius adansoni
SANBI-CIB	Animalia	Mollusca	Gastropoda	Stylommatophora	Pristilomatidae	Hawaiia	Hawaiia minuscula
SANBI-CIB	Fungi	Basidiomycota	Agaricomycetes	Agaricales	Hymenogastraceae	Hebeloma	Hebeloma crustuliniforme
SANBI-CIB	Fungi	Basidiomycota	Agaricomycetes	Agaricales	Hymenogastraceae	Hebeloma	Hebeloma cylindrosporum
SANBI-CIB	Plantae	Tracheophyta	Magnoliopsida	Apiales	Araliaceae	Hedera	Hedera canariensis
SANBI-CIB	Plantae	Tracheophyta	Magnoliopsida	Apiales	Araliaceae	Hedera	Hedera helix
SANBI-CIB	Plantae	Tracheophyta	Liliopsida	Zingiberales	Zingiberaceae	Hedychium	Hedychium coccineum
SANBI-CIB	Plantae	Tracheophyta	Liliopsida	Zingiberales	Zingiberaceae	Hedychium	Hedychium coronarium
SANBI-CIB	Plantae	Tracheophyta	Liliopsida	Zingiberales	Zingiberaceae	Hedychium	Hedychium flavescens
SANBI-CIB	Plantae	Tracheophyta	Liliopsida	Zingiberales	Zingiberaceae	Hedychium	Hedychium gardnerianum
SANBI-CIB	Plantae	Tracheophyta	Magnoliopsida	Myrtales	Lythraceae	Heimia	Heimia apetala
SANBI-CIB	Plantae	Tracheophyta	Magnoliopsida	Asterales	Asteraceae	Helianthus	Helianthus annuus
SANBI-CIB	Plantae	Tracheophyta	Magnoliopsida	Asterales	Asteraceae	Helianthus	Helianthus argophyllus
SANBI-CIB	Plantae	Tracheophyta	Magnoliopsida	Asterales	Asteraceae	Helianthus	Helianthus ciliaris
SANBI-CIB	Animalia	Echinodermata	Asteroidea	Forcipulatida	Heliasteridae	Heliaster	Heliaster helianthus
SANBI-CIB	Animalia	Arthropoda	Insecta	Lepidoptera	Noctuidae	Helicoverpa	Helicoverpa armigera
SANBI-CIB	Animalia	Arthropoda	Insecta	Thysanoptera	Thripidae	Heliothrips	Heliothrips haemorrhoidalis
SANBI-CIB	Plantae	Tracheophyta	Magnoliopsida	Boraginales	Heliotropiaceae	Heliotropium	Heliotropium amplexicaule
SANBI-CIB	Plantae	Tracheophyta	Magnoliopsida	Boraginales	Heliotropiaceae	Heliotropium	Heliotropium europaeum
SANBI-CIB	Animalia	Mollusca	Gastropoda		Planorbidae	Planorbella	Planorbella duryi
SANBI-CIB	Animalia	Arthropoda	Insecta	Lepidoptera	Crambidae	Hellula	Hellula undalis
SANBI-CIB	Plantae	Tracheophyta	Magnoliopsida	Asterales	Asteraceae	Helminthotheca	Helminthotheca echioides
SANBI-CIB	Fungi	Ascomycota	Pezizomycetes	Pezizales	Helvellaceae	Helvella	Helvella lacunosa
SANBI-CIB	Animalia	Arthropoda	Insecta	Hemiptera	Diaspididae	Hemiberlesia	Hemiberlesia lataniae
SANBI-CIB	Animalia	Chordata	Squamata		Gekkonidae	Hemidactylus	Hemidactylus frenatus
SANBI-CIB	Animalia	Chordata	Squamata		Gekkonidae	Hemidactylus	Hemidactylus garnotii
SANBI-CIB	Animalia	Chordata	Squamata		Gekkonidae	Hemidactylus	Hemidactylus mabouia
SANBI-CIB	Animalia	Chordata	Squamata		Gekkonidae	Hemidactylus	Hemidactylus turcicus
SANBI-CIB	Animalia	Chordata	Squamata		Eublepharidae	Hemitheconyx	Hemitheconyx caudicinctus
SANBI-CIB	Animalia	Arthropoda	Arachnida	Sarcoptiformes	Hermanniellidae	Hermanniella	Hermanniella congoensis
SANBI-CIB	Animalia	Arthropoda	Insecta	Diptera	Stratiomyidae	Hermetia	Hermetia illucens
SANBI-CIB	Animalia	Chordata	Mammalia	Carnivora	Herpestidae	Herpestes	Herpestes javanicus
SANBI-CIB	Fungi	Ascomycota	Laboulbeniomycetes	Laboulbeniales	Laboulbeniaceae	Hesperomyces	Hesperomyces virescens
SANBI-CIB	Plantae	Tracheophyta	Magnoliopsida	Myrtales	Melastomataceae	Heterocentron	Heterocentron subtriplinervium
SANBI-CIB	Animalia	Nematoda	Chromadorea	Rhabditida	Heteroderidae	Heterodera	Heterodera glycines
SANBI-CIB	Animalia	Nematoda	Chromadorea	Rhabditida	Heteroderidae	Heterodera	Heterodera goettingiana
SANBI-CIB	Animalia	Chordata	Squamata		Colubridae	Heterodon	Heterodon nasicus
SANBI-CIB	Animalia	Arthropoda	Insecta	Psocodea	Boopiidae	Heterodoxus	Heterodoxus spiniger
SANBI-CIB	Animalia	Arthropoda	Arachnida	Araneae	Sparassidae	Heteropoda	Heteropoda venatoria
SANBI-CIB	Plantae	Tracheophyta	Magnoliopsida	Malvales	Malvaceae	Hibiscus	Hibiscus trionum
SANBI-CIB	Plantae	Tracheophyta	Magnoliopsida	Asterales	Asteraceae	Pilosella	Pilosella aurantiaca
SANBI-CIB	Plantae	Tracheophyta	Magnoliopsida	Asterales	Asteraceae	Pilosella	Pilosella officinarum
SANBI-CIB	Plantae	Tracheophyta	Magnoliopsida	Asterales	Asteraceae	Hieracium	Hieracium praealtum
SANBI-CIB	Animalia	Chordata		Syngnathiformes	Syngnathidae	Hippocampus	Hippocampus whitei
SANBI-CIB	Animalia	Arthropoda	Insecta	Coleoptera	Coccinellidae	Hippodamia	Hippodamia variegata
SANBI-CIB	Animalia	Chordata	Mammalia	Artiodactyla	Bovidae	Hippotragus	Hippotragus equinus
SANBI-CIB	Animalia	Chordata	Mammalia	Artiodactyla	Bovidae	Hippotragus	Hippotragus niger
SANBI-CIB	Plantae	Tracheophyta	Liliopsida	Poales	Poaceae	Holcus	Holcus lanatus
SANBI-CIB	Animalia	Arthropoda	Insecta	Thysanoptera	Phlaeothripidae	Holopothrips	Holopothrips ananasi
SANBI-CIB	Plantae	Tracheophyta	Magnoliopsida	Malpighiales	Euphorbiaceae	Homalanthus	Homalanthus populifolius
SANBI-CIB	Animalia	Arthropoda	Malacostraca	Decapoda	Platyxanthidae	Homalaspis	Homalaspis plana
SANBI-CIB	Plantae	Tracheophyta	Liliopsida	Poales	Poaceae	Hopia	Hopia obtusa
SANBI-CIB	Plantae	Tracheophyta	Liliopsida	Poales	Poaceae	Hordeum	Hordeum murinum
SANBI-CIB	Plantae	Tracheophyta	Magnoliopsida	Piperales	Saururaceae	Houttuynia	Houttuynia cordata
SANBI-CIB	Animalia	Chordata		Salmoniformes	Salmonidae	Hucho	Hucho hucho
SANBI-CIB	Animalia	Chordata		Acipenseriformes	Acipenseridae	Huso	Huso huso
SANBI-CIB	Animalia	Arthropoda	Insecta	Hemiptera	Aphididae	Hyadaphis	Hyadaphis coriandri
SANBI-CIB	Animalia	Arthropoda	Insecta	Hemiptera	Aphididae	Hyadaphis	Hyadaphis foeniculi
SANBI-CIB	Plantae	Tracheophyta	Magnoliopsida	Cornales	Hydrangeaceae	Hydrangea	Hydrangea macrophylla
SANBI-CIB	Animalia	Arthropoda	Insecta	Diptera	Ephydridae	Hydrellia	Hydrellia egeriae
SANBI-CIB	Plantae	Tracheophyta	Liliopsida	Alismatales	Hydrocharitaceae	Hydrilla	Hydrilla verticillata
SANBI-CIB	Plantae	Tracheophyta	Liliopsida	Alismatales	Hydrocharitaceae	Hydrocharis	Hydrocharis morsus-ranae
SANBI-CIB	Plantae	Tracheophyta	Liliopsida	Alismatales	Alismataceae	Hydrocleys	Hydrocleys nymphoides
SANBI-CIB	Plantae	Chlorophyta	Chlorophyceae	Sphaeropleales	Hydrodictyaceae	Hydrodictyon	Hydrodictyon reticulatum
SANBI-CIB	Animalia	Annelida	Polychaeta	Sabellida	Serpulidae	Hydroides	Hydroides elegans
SANBI-CIB	Animalia	Chordata	Squamata		Agamidae	Hydrosaurus	Hydrosaurus weberi
SANBI-CIB	Fungi	Basidiomycota	Agaricomycetes	Agaricales	Hygrophoraceae	Hygrocybe	Hygrocybe nigrescens
SANBI-CIB	Plantae	Tracheophyta	Magnoliopsida	Lamiales	Acanthaceae	Hygrophila	Hygrophila costata
SANBI-CIB	Plantae	Tracheophyta	Magnoliopsida	Lamiales	Acanthaceae	Hygrophila	Hygrophila polysperma
SANBI-CIB	Animalia	Arthropoda	Insecta	Coleoptera	Buprestidae	Hylaeogena	Hylaeogena jureceki
SANBI-CIB	Animalia	Arthropoda	Insecta	Coleoptera	Curculionidae	Hylastes	Hylastes angustatus
SANBI-CIB	Plantae	Tracheophyta	Magnoliopsida	Caryophyllales	Cactaceae	Selenicereus	Selenicereus undatus
SANBI-CIB	Animalia	Arthropoda	Insecta	Coleoptera	Curculionidae	Hylurgus	Hylurgus ligniperda
SANBI-CIB	Plantae	Tracheophyta	Liliopsida	Poales	Poaceae	Hymenachne	Hymenachne amplexicaulis
SANBI-CIB	Plantae	Tracheophyta	Magnoliopsida	Malpighiales	Hypericaceae	Hypericum	Hypericum androsaemum
SANBI-CIB	Plantae	Tracheophyta	Magnoliopsida	Malpighiales	Hypericaceae	Hypericum	Hypericum perforatum
SANBI-CIB	Plantae	Tracheophyta	Magnoliopsida	Malpighiales	Hypericaceae	Hypericum	Hypericum pseudohenryi
SANBI-CIB	Plantae	Tracheophyta	Magnoliopsida	Malpighiales	Hypericaceae	Hypericum	Hypericum triquetrifolium
SANBI-CIB	Animalia	Chordata	Amphibia	Anura	Hyperoliidae	Hyperolius	Hyperolius tuberilinguis
SANBI-CIB	Animalia	Arthropoda	Insecta	Hemiptera	Aphididae	Hyperomyzus	Hyperomyzus lactucae
SANBI-CIB	Animalia	Arthropoda	Insecta	Lepidoptera	Erebidae	Hyphantria	Hyphantria cunea
SANBI-CIB	Plantae	Tracheophyta	Magnoliopsida	Asterales	Asteraceae	Hypochaeris	Hypochaeris glabra
SANBI-CIB	Plantae	Tracheophyta	Magnoliopsida	Asterales	Asteraceae	Hypochaeris	Hypochaeris radicata
SANBI-CIB	Plantae	Tracheophyta	Magnoliopsida	Lamiales	Acanthaceae	Hypoestes	Hypoestes phyllostachya
SANBI-CIB	Animalia	Arthropoda	Collembola	Poduromorpha	Hypogastruridae	Hypogastrura	Hypogastrura manubrialis
SANBI-CIB	Animalia	Arthropoda	Collembola	Poduromorpha	Hypogastruridae	Hypogastrura	Hypogastrura purpurescens
SANBI-CIB	Animalia	Arthropoda	Collembola	Poduromorpha	Hypogastruridae	Hypogastrura	Hypogastrura viatica
SANBI-CIB	Animalia	Arthropoda	Insecta	Hemiptera	Pseudococcidae	Hypogeococcus	Hypogeococcus pungens
SANBI-CIB	Plantae	Tracheophyta	Magnoliopsida	Lamiales	Lamiaceae	Hyptis	Hyptis capitata
SANBI-CIB	Plantae	Tracheophyta	Magnoliopsida	Lamiales	Lamiaceae	Mesosphaerum	Mesosphaerum pectinatum
SANBI-CIB	Plantae	Tracheophyta	Magnoliopsida	Lamiales	Lamiaceae	Mesosphaerum	Mesosphaerum suaveolens
SANBI-CIB	Animalia	Arthropoda	Insecta	Hemiptera	Aphididae	Hysteroneura	Hysteroneura setariae
SANBI-CIB	Animalia	Arthropoda	Insecta	Hymenoptera	Ibaliidae	Ibalia	Ibalia leucospoides
SANBI-CIB	Animalia	Arthropoda	Insecta	Hemiptera	Margarodidae	Icerya	Icerya purchasi
SANBI-CIB	Protozoa	Euglenozoa	Kinetoplastea	Prokinetoplastida	Ichthyobodonidae	Ichthyobodo	Ichthyobodo necator
SANBI-CIB	Chromista	Ciliophora	Oligohymenophorea	Hymenostomatida	Ichthyophthiriidae	Ichthyophthirius	Ichthyophthirius multifiliis
SANBI-CIB	Animalia	Chordata	Aves	Passeriformes	Icteridae	Icterus	Icterus pectoralis
SANBI-CIB	Fungi	Basidiomycota	Agaricomycetes	Phallales	Phallaceae	Ileodictyon	Ileodictyon gracile
SANBI-CIB	Animalia	Arthropoda	Insecta	Hemiptera	Aphididae	Illinoia	Illinoia azaleae
SANBI-CIB	Plantae	Tracheophyta	Magnoliopsida	Ericales	Balsaminaceae	Impatiens	Impatiens sodenii
SANBI-CIB	Plantae	Tracheophyta	Liliopsida	Poales	Poaceae	Imperata	Imperata brasiliensis
SANBI-CIB	Plantae	Tracheophyta	Liliopsida	Poales	Poaceae	Imperata	Imperata brevifolia
SANBI-CIB	Animalia	Mollusca	Gastropoda	Neogastropoda	Muricidae	Indothais	Indothais blanfordi
SANBI-CIB	Animalia	Chordata	Squamata		Typhlopidae	Indotyphlops	Indotyphlops braminus
SANBI-CIB	Fungi	Basidiomycota	Agaricomycetes	Agaricales	Inocybaceae	Inocybe	Inocybe curvipes
SANBI-CIB	Plantae	Tracheophyta	Magnoliopsida	Solanales	Convolvulaceae	Ipomoea	Ipomoea alba
SANBI-CIB	Plantae	Tracheophyta	Magnoliopsida	Solanales	Convolvulaceae	Ipomoea	Ipomoea carnea
SANBI-CIB	Plantae	Tracheophyta	Magnoliopsida	Solanales	Convolvulaceae	Ipomoea	Ipomoea hederifolia
SANBI-CIB	Plantae	Tracheophyta	Magnoliopsida	Solanales	Convolvulaceae	Ipomoea	Ipomoea indica
SANBI-CIB	Plantae	Tracheophyta	Magnoliopsida	Solanales	Convolvulaceae	Ipomoea	Ipomoea nil
SANBI-CIB	Plantae	Tracheophyta	Magnoliopsida	Solanales	Convolvulaceae	Ipomoea	Ipomoea purpurea
SANBI-CIB	Plantae	Tracheophyta	Magnoliopsida	Solanales	Convolvulaceae	Ipomoea	Ipomoea triloba
SANBI-CIB	Plantae	Tracheophyta	Liliopsida	Asparagales	Iridaceae	Iris	Iris pseudacorus
SANBI-CIB	Plantae	Tracheophyta	Liliopsida	Poales	Poaceae	Ischaemum	Ischaemum rugosum
SANBI-CIB	Animalia	Arthropoda	Malacostraca	Amphipoda	Ischyroceridae	Ischyrocerus	Ischyrocerus anguipes
SANBI-CIB	Animalia	Arthropoda	Collembola	Entomobryomorpha	Isotomidae	Isotomodes	Isotomodes productus
SANBI-CIB	Animalia	Arthropoda	Collembola	Entomobryomorpha	Isotomidae	Isotomurus	Isotomurus maculatus
SANBI-CIB	Animalia	Arthropoda	Collembola	Entomobryomorpha	Isotomidae	Isotomurus	Isotomurus palustris
SANBI-CIB	Fungi	Basidiomycota	Agaricomycetes	Phallales	Phallaceae	Itajahya	Itajahya galericulata
SANBI-CIB	Plantae	Tracheophyta	Magnoliopsida	Asterales	Asteraceae	Iva	Iva axillaris
SANBI-CIB	Plantae	Tracheophyta	Magnoliopsida	Gentianales	Rubiaceae	Ixora	Ixora coccinea
SANBI-CIB	Plantae	Tracheophyta	Magnoliopsida	Lamiales	Bignoniaceae	Jacaranda	Jacaranda mimosifolia
SANBI-CIB	Animalia	Annelida	Polychaeta	Sabellida	Serpulidae	Janua	Janua heterostropha
SANBI-CIB	Plantae	Tracheophyta	Magnoliopsida	Lamiales	Oleaceae	Jasminum	Jasminum mesnyi
SANBI-CIB	Plantae	Tracheophyta	Magnoliopsida	Lamiales	Oleaceae	Jasminum	Jasminum polyanthum
SANBI-CIB	Animalia	Arthropoda	Malacostraca	Amphipoda	Ischyroceridae	Jassa	Jassa marmorata
SANBI-CIB	Animalia	Arthropoda	Malacostraca	Amphipoda	Ischyroceridae	Jassa	Jassa morinoi
SANBI-CIB	Animalia	Arthropoda	Malacostraca	Amphipoda	Ischyroceridae	Jassa	Jassa slatteryi
SANBI-CIB	Animalia	Arthropoda	Malacostraca	Decapoda	Palinuridae	Jasus	Jasus paulensis
SANBI-CIB	Plantae	Tracheophyta	Magnoliopsida	Malpighiales	Euphorbiaceae	Jatropha	Jatropha curcas
SANBI-CIB	Plantae	Tracheophyta	Magnoliopsida	Malpighiales	Euphorbiaceae	Jatropha	Jatropha gossypiifolia
SANBI-CIB	Animalia	Chordata		Cyprinodontiformes	Cyprinodontidae	Jordanella	Jordanella floridae
SANBI-CIB	Plantae	Tracheophyta	Liliopsida	Poales	Juncaceae	Juncus	Juncus acutus
SANBI-CIB	Plantae	Tracheophyta	Liliopsida	Poales	Juncaceae	Juncus	Juncus effusus
SANBI-CIB	Plantae	Tracheophyta	Pinopsida	Pinales	Cupressaceae	Juniperus	Juniperus pinchotii
SANBI-CIB	Plantae	Tracheophyta	Pinopsida	Pinales	Cupressaceae	Juniperus	Juniperus virginiana
SANBI-CIB	Plantae	Tracheophyta	Magnoliopsida	Saxifragales	Crassulaceae	Kalanchoe	Kalanchoe beharensis
SANBI-CIB	Plantae	Tracheophyta	Magnoliopsida	Saxifragales	Crassulaceae	Kalanchoe	Kalanchoe fedtschenkoi
SANBI-CIB	Fungi	Ascomycota	Dothideomycetes	Mycosphaerellales	Teratosphaeriaceae	Teratosphaeria	Teratosphaeria destructans
SANBI-CIB	Fungi	Ascomycota	Dothideomycetes	Mycosphaerellales	Teratosphaeriaceae	Teratosphaeria	Teratosphaeria eucalypti
SANBI-CIB	Animalia	Chordata	Mammalia	Artiodactyla	Bovidae	Kobus	Kobus ellipsiprymnus
SANBI-CIB	Animalia	Chordata	Mammalia	Artiodactyla	Bovidae	Kobus	Kobus kob
SANBI-CIB	Animalia	Chordata	Mammalia	Artiodactyla	Bovidae	Kobus	Kobus leche
SANBI-CIB	Animalia	Chordata	Mammalia	Artiodactyla	Bovidae	Kobus	Kobus megaceros
SANBI-CIB	Plantae	Tracheophyta	Magnoliopsida	Sapindales	Sapindaceae	Koelreuteria	Koelreuteria paniculata
SANBI-CIB	Animalia	Platyhelminthes		Tricladida	Geoplanidae	Kontikia	Kontikia ventrolineata
SANBI-CIB	Plantae	Tracheophyta	Magnoliopsida	Myrtales	Myrtaceae	Kunzea	Kunzea ericoides
SANBI-CIB	Animalia	Chordata		Cypriniformes	Cyprinidae	Labeobarbus	Labeobarbus aeneus
SANBI-CIB	Animalia	Arthropoda	Insecta	Dermaptera	Spongiphoridae	Labia	Labia minor
SANBI-CIB	Animalia	Arthropoda	Insecta	Dermaptera	Labiduridae	Labidura	Labidura riparia
SANBI-CIB	Fungi	Basidiomycota	Agaricomycetes	Agaricales	Hydnangiaceae	Laccaria	Laccaria fraterna
SANBI-CIB	Fungi	Basidiomycota	Agaricomycetes	Agaricales	Hydnangiaceae	Laccaria	Laccaria laccata
SANBI-CIB	Animalia	Arthropoda	Insecta	Coleoptera	Curculionidae	Lachnopus	Lachnopus campechianus
SANBI-CIB	Fungi	Basidiomycota	Agaricomycetes	Russulales	Russulaceae	Lactarius	Lactarius deliciosus
SANBI-CIB	Fungi	Basidiomycota	Agaricomycetes	Russulales	Russulaceae	Lactarius	Lactarius hepaticus
SANBI-CIB	Plantae	Tracheophyta	Magnoliopsida	Asterales	Asteraceae	Lactuca	Lactuca indica
SANBI-CIB	Plantae	Tracheophyta	Magnoliopsida	Asterales	Asteraceae	Lactuca	Lactuca serriola
SANBI-CIB	Plantae	Tracheophyta	Magnoliopsida	Asterales	Asteraceae	Lagascea	Lagascea mollis
SANBI-CIB	Plantae	Tracheophyta	Magnoliopsida	Myrtales	Lythraceae	Lagerstroemia	Lagerstroemia indica
SANBI-CIB	Plantae	Tracheophyta	Magnoliopsida	Myrtales	Lythraceae	Lagerstroemia	Lagerstroemia speciosa
SANBI-CIB	Animalia	Arthropoda	Insecta	Coleoptera	Cerambycidae	Lagocheirus	Lagocheirus funestus
SANBI-CIB	Plantae	Tracheophyta	Magnoliopsida	Lamiales	Lamiaceae	Lamium	Lamium galeobdolon
SANBI-CIB	Animalia	Arthropoda	Insecta	Diptera	Lonchaeidae	Lamprolonchaea	Lamprolonchaea smaragdi
SANBI-CIB	Animalia	Chordata	Squamata		Colubridae	Lampropeltis	Lampropeltis alterna
SANBI-CIB	Animalia	Chordata	Squamata		Colubridae	Lampropeltis	Lampropeltis californiae
SANBI-CIB	Animalia	Chordata	Squamata		Colubridae	Lampropeltis	Lampropeltis calligaster
SANBI-CIB	Animalia	Chordata	Squamata		Colubridae	Lampropeltis	Lampropeltis getula
SANBI-CIB	Animalia	Chordata	Squamata		Colubridae	Lampropeltis	Lampropeltis mexicana
SANBI-CIB	Animalia	Chordata	Squamata		Colubridae	Lampropeltis	Lampropeltis pyromelana
SANBI-CIB	Animalia	Chordata	Squamata		Colubridae	Lampropeltis	Lampropeltis triangulum
SANBI-CIB	Animalia	Chordata	Aves	Passeriformes	Sturnidae	Lamprotornis	Lamprotornis iris
SANBI-CIB	Animalia	Chordata	Aves	Passeriformes	Sturnidae	Lamprotornis	Lamprotornis purpuroptera
SANBI-CIB	Animalia	Chordata	Aves	Passeriformes	Sturnidae	Lamprotornis	Lamprotornis superbus
SANBI-CIB	Plantae	Tracheophyta	Magnoliopsida	Lamiales	Verbenaceae	Lantana	Lantana camara
SANBI-CIB	Animalia	Arthropoda	Insecta	Lepidoptera	Pterophoridae	Lantanophaga	Lantanophaga pusillidactylus
SANBI-CIB	Animalia	Cnidaria	Hydrozoa	Leptothecata	Campanulariidae	Laomedea	Laomedea calceolifera
SANBI-CIB	Animalia	Arthropoda	Insecta	Hemiptera	Aphididae	Lipaphis	Lipaphis pseudobrassicae
SANBI-CIB	Animalia	Arthropoda	Insecta	Coleoptera	Anobiidae	Lasioderma	Lasioderma serricorne
SANBI-CIB	Animalia	Arthropoda	Insecta	Coleoptera	Tenebrionidae	Latheticus	Latheticus oryzae
SANBI-CIB	Animalia	Arthropoda	Arachnida	Araneae	Theridiidae	Latrodectus	Latrodectus geometricus
SANBI-CIB	Animalia	Mollusca	Gastropoda	Stylommatophora	Lauriidae	Lauria	Lauria cylindracea
SANBI-CIB	Fungi	Basidiomycota	Agaricomycetes	Boletales	Boletaceae	Leccinum	Leccinum duriusculum
SANBI-CIB	Animalia	Mollusca	Gastropoda	Stylommatophora	Arionidae	Letourneuxia	Letourneuxia nyctelia
SANBI-CIB	Animalia	Chordata	Squamata		Leiocephalidae	Leiocephalus	Leiocephalus carinatus
SANBI-CIB	Animalia	Chordata	Aves	Passeriformes	Leiothrichidae	Leiothrix	Leiothrix argentauris
SANBI-CIB	Animalia	Arthropoda	Insecta	Coleoptera	Chrysomelidae	Lema	Lema bilineata
SANBI-CIB	Plantae	Tracheophyta	Magnoliopsida	Brassicales	Brassicaceae	Lepidium	Lepidium appelianum
SANBI-CIB	Plantae	Tracheophyta	Magnoliopsida	Brassicales	Brassicaceae	Lepidium	Lepidium bonariense
SANBI-CIB	Plantae	Tracheophyta	Magnoliopsida	Brassicales	Brassicaceae	Lepidium	Lepidium didymum
SANBI-CIB	Plantae	Tracheophyta	Magnoliopsida	Brassicales	Brassicaceae	Lepidium	Lepidium draba
SANBI-CIB	Plantae	Tracheophyta	Magnoliopsida	Brassicales	Brassicaceae	Lepidium	Lepidium latifolium
SANBI-CIB	Animalia	Arthropoda	Insecta	Zygentoma	Lepismatidae	Lepisma	Lepisma saccharinum
SANBI-CIB	Animalia	Arthropoda	Insecta	Coleoptera	Chrysomelidae	Leptinotarsa	Leptinotarsa defecta
SANBI-CIB	Animalia	Arthropoda	Insecta	Coleoptera	Chrysomelidae	Leptinotarsa	Leptinotarsa texana
SANBI-CIB	Animalia	Arthropoda	Insecta	Hymenoptera	Eulophidae	Leptocybe	Leptocybe invasa
SANBI-CIB	Plantae	Tracheophyta	Magnoliopsida	Myrtales	Myrtaceae	Leptospermum	Leptospermum laevigatum
SANBI-CIB	Animalia	Arthropoda	Copepoda	Cyclopoida	Lernaeidae	Lernaea	Lernaea cyprinacea
SANBI-CIB	Plantae	Tracheophyta	Magnoliopsida	Fabales	Fabaceae	Lespedeza	Lespedeza cuneata
SANBI-CIB	Plantae	Tracheophyta	Magnoliopsida	Fabales	Fabaceae	Leucaena	Leucaena leucocephala
SANBI-CIB	Animalia	Arthropoda	Insecta	Lepidoptera	Noctuidae	Leucania	Leucania loreyi
SANBI-CIB	Plantae	Tracheophyta	Magnoliopsida	Asterales	Asteraceae	Leucanthemum	Leucanthemum vulgare
SANBI-CIB	Plantae	Tracheophyta	Liliopsida	Poales	Poaceae	Leymus	Leymus angustus
SANBI-CIB	Plantae	Tracheophyta	Liliopsida	Poales	Poaceae	Leymus	Leymus chinensis
SANBI-CIB	Plantae	Tracheophyta	Liliopsida	Poales	Poaceae	Leymus	Leymus ramosus
SANBI-CIB	Animalia	Chordata	Squamata		Pythonidae	Liasis	Liasis mackloti
SANBI-CIB	Animalia	Chordata	Squamata		Pythonidae	Liasis	Liasis olivaceus
SANBI-CIB	Animalia	Arthropoda	Malacostraca	Isopoda	Ligiidae	Ligia	Ligia exotica
SANBI-CIB	Plantae	Tracheophyta	Magnoliopsida	Lamiales	Oleaceae	Ligustrum	Ligustrum japonicum
SANBI-CIB	Plantae	Tracheophyta	Magnoliopsida	Lamiales	Oleaceae	Ligustrum	Ligustrum lucidum
SANBI-CIB	Plantae	Tracheophyta	Magnoliopsida	Lamiales	Oleaceae	Ligustrum	Ligustrum ovalifolium
SANBI-CIB	Plantae	Tracheophyta	Magnoliopsida	Lamiales	Oleaceae	Ligustrum	Ligustrum sinense
SANBI-CIB	Plantae	Tracheophyta	Magnoliopsida	Lamiales	Oleaceae	Ligustrum	Ligustrum vulgare
SANBI-CIB	Plantae	Tracheophyta	Liliopsida	Liliales	Liliaceae	Lilium	Lilium formosanum
SANBI-CIB	Animalia	Mollusca	Gastropoda	Stylommatophora	Limacidae	Limacus	Limacus flavus
SANBI-CIB	Animalia	Mollusca	Gastropoda	Stylommatophora	Limacidae	Limax	Limax maximus
SANBI-CIB	Plantae	Tracheophyta	Liliopsida	Alismatales	Hydrocharitaceae	Hydrocharis	Hydrocharis laevigata
SANBI-CIB	Plantae	Tracheophyta	Liliopsida	Alismatales	Hydrocharitaceae	Hydrocharis	Hydrocharis spongia
SANBI-CIB	Plantae	Tracheophyta	Liliopsida	Alismatales	Alismataceae	Limnocharis	Limnocharis flava
SANBI-CIB	Plantae	Tracheophyta	Magnoliopsida	Lamiales	Plantaginaceae	Limnophila	Limnophila indica
SANBI-CIB	Plantae	Tracheophyta	Magnoliopsida	Lamiales	Plantaginaceae	Limnophila	Limnophila sessiliflora
SANBI-CIB	Animalia	Arthropoda	Insecta	Diptera	Chironomidae	Limnophyes	Limnophyes minimus
SANBI-CIB	Animalia	Arthropoda	Malacostraca	Isopoda	Limnoriidae	Limnoria	Limnoria quadripunctata
SANBI-CIB	Animalia	Arthropoda	Malacostraca	Isopoda	Limnoriidae	Limnoria	Limnoria tripunctata
SANBI-CIB	Plantae	Tracheophyta	Magnoliopsida	Caryophyllales	Plumbaginaceae	Limonium	Limonium perezii
SANBI-CIB	Plantae	Tracheophyta	Magnoliopsida	Caryophyllales	Plumbaginaceae	Limonium	Limonium sinuatum
SANBI-CIB	Plantae	Tracheophyta	Magnoliopsida	Lamiales	Plantaginaceae	Linaria	Linaria dalmatica
SANBI-CIB	Plantae	Tracheophyta	Magnoliopsida	Lamiales	Plantaginaceae	Linaria	Linaria maroccana
SANBI-CIB	Plantae	Tracheophyta	Magnoliopsida	Lamiales	Plantaginaceae	Linaria	Linaria vulgaris
SANBI-CIB	Animalia	Arthropoda	Insecta	Psocodea	Linognathidae	Linognathus	Linognathus setosus
SANBI-CIB	Animalia	Arthropoda	Insecta	Psocodea	Linognathidae	Linognathus	Linognathus vituli
SANBI-CIB	Animalia	Arthropoda	Insecta	Thysanoptera	Phlaeothripidae	Liothrips	Liothrips tractabilis
SANBI-CIB	Animalia	Arthropoda	Insecta	Psocodea	Philopteridae	Lipeurus	Lipeurus caponis
SANBI-CIB	Animalia	Arthropoda	Insecta	Psocodea	Liposcelididae	Liposcelis	Liposcelis bostrychophila
SANBI-CIB	Plantae	Tracheophyta	Magnoliopsida	Saxifragales	Altingiaceae	Liquidambar	Liquidambar styraciflua
SANBI-CIB	Animalia	Arthropoda	Insecta	Diptera	Agromyzidae	Liriomyza	Liriomyza huidobrensis
SANBI-CIB	Animalia	Arthropoda	Insecta	Diptera	Agromyzidae	Liriomyza	Liriomyza trifolii
SANBI-CIB	Animalia	Arthropoda	Insecta	Coleoptera	Curculionidae	Listroderes	Listroderes costirostris
SANBI-CIB	Animalia	Chordata	Amphibia	Anura	Ranidae	Lithobates	Lithobates catesbeianus
SANBI-CIB	Animalia	Chordata	Amphibia	Anura	Pelodryadidae	Litoria	Litoria albolabris
SANBI-CIB	Animalia	Chordata	Amphibia	Anura	Pelodryadidae	Ranoidea	Ranoidea caerulea
SANBI-CIB	Plantae	Tracheophyta	Magnoliopsida	Laurales	Lauraceae	Litsea	Litsea glutinosa
SANBI-CIB	Animalia	Mollusca	Gastropoda	Littorinimorpha	Littorinidae	Littorina	Littorina saxatilis
SANBI-CIB	Animalia	Arthropoda	Insecta	Lepidoptera	Tortricidae	Lobesia	Lobesia aeolopa
SANBI-CIB	Plantae	Tracheophyta	Liliopsida	Poales	Poaceae	Lolium	Lolium multiflorum
SANBI-CIB	Plantae	Tracheophyta	Liliopsida	Poales	Poaceae	Lolium	Lolium perenne
SANBI-CIB	Plantae	Tracheophyta	Liliopsida	Poales	Poaceae	Lolium	Lolium pratense
SANBI-CIB	Plantae	Tracheophyta	Liliopsida	Poales	Poaceae	Lolium	Lolium rigidum
SANBI-CIB	Animalia	Chordata	Aves	Passeriformes	Estrildidae	Lonchura	Lonchura oryzivora
SANBI-CIB	Animalia	Nematoda		Dorylaimida	Longidoridae	Longidorus	Longidorus attenuatus
SANBI-CIB	Animalia	Nematoda		Dorylaimida	Longidoridae	Longidorus	Longidorus elongatus
SANBI-CIB	Animalia	Arthropoda	Insecta	Coleoptera	Chrysomelidae	Longitarsus	Longitarsus bethae
SANBI-CIB	Plantae	Tracheophyta	Magnoliopsida	Dipsacales	Caprifoliaceae	Lonicera	Lonicera japonica
SANBI-CIB	Animalia	Chordata	Aves	Galliformes	Odontophoridae	Callipepla	Callipepla californica
SANBI-CIB	Animalia	Chordata	Aves	Galliformes	Phasianidae	Lophura	Lophura nycthemera
SANBI-CIB	Animalia	Arthropoda	Insecta	Diptera	Calliphoridae	Lucilia	Lucilia sericata
SANBI-CIB	Animalia	Chordata		Cypriniformes	Cyprinidae	Luciosoma	Luciosoma setigerum
SANBI-CIB	Plantae	Tracheophyta	Magnoliopsida	Myrtales	Onagraceae	Ludwigia	Ludwigia peploides
SANBI-CIB	Plantae	Tracheophyta	Magnoliopsida	Myrtales	Onagraceae	Ludwigia	Ludwigia peruviana
SANBI-CIB	Animalia	Annelida	Clitellata	Crassiclitellata	Lumbricidae	Lumbricus	Lumbricus castaneus
SANBI-CIB	Animalia	Annelida	Clitellata	Crassiclitellata	Lumbricidae	Lumbricus	Lumbricus rubellus
SANBI-CIB	Plantae	Tracheophyta	Magnoliopsida	Fabales	Fabaceae	Lupinus	Lupinus angustifolius
SANBI-CIB	Plantae	Tracheophyta	Magnoliopsida	Fabales	Fabaceae	Lupinus	Lupinus luteus
SANBI-CIB	Animalia	Chordata	Aves	Passeriformes	Muscicapidae	Luscinia	Luscinia megarhynchos
SANBI-CIB	Plantae	Tracheophyta	Liliopsida	Poales	Juncaceae	Luzula	Luzula multiflora
SANBI-CIB	Plantae	Tracheophyta	Magnoliopsida	Solanales	Solanaceae	Lycianthes	Lycianthes rantonnetii
SANBI-CIB	Animalia	Chordata	Squamata		Gekkonidae	Lygodactylus	Lygodactylus angularis
SANBI-CIB	Animalia	Chordata	Squamata		Gekkonidae	Lygodactylus	Lygodactylus capensis
SANBI-CIB	Plantae	Tracheophyta	Polypodiopsida	Schizaeales	Lygodiaceae	Lygodium	Lygodium japonicum
SANBI-CIB	Animalia	Arthropoda	Insecta	Lepidoptera	Erebidae	Lymantria	Lymantria dispar
SANBI-CIB	Animalia	Mollusca	Gastropoda		Lymnaeidae	Pseudosuccinea	Pseudosuccinea columella
SANBI-CIB	Animalia	Mollusca	Bivalvia	Myida	Teredinidae	Lyrodus	Lyrodus pedicellatus
SANBI-CIB	Fungi	Basidiomycota	Agaricomycetes	Phallales	Phallaceae	Lysurus	Lysurus cruciatus
SANBI-CIB	Plantae	Tracheophyta	Magnoliopsida	Myrtales	Lythraceae	Lythrum	Lythrum hyssopifolia
SANBI-CIB	Plantae	Tracheophyta	Magnoliopsida	Myrtales	Lythraceae	Lythrum	Lythrum salicaria
SANBI-CIB	Animalia	Arthropoda	Insecta	Hemiptera	Pseudococcidae	Maconellicoccus	Maconellicoccus hirsutus
SANBI-CIB	Animalia	Tardigrada	Eutardigrada	Parachela	Macrobiotidae	Paramacrobiotus	Paramacrobiotus richtersi
SANBI-CIB	Fungi	Basidiomycota	Agaricomycetes	Agaricales	Agaricaceae	Macrolepiota	Macrolepiota procera
SANBI-CIB	Plantae	Tracheophyta	Magnoliopsida	Fabales	Fabaceae	Macroptilium	Macroptilium atropurpureum
SANBI-CIB	Animalia	Arthropoda	Insecta	Hemiptera	Aphididae	Macrosiphoniella	Macrosiphoniella sanborni
SANBI-CIB	Animalia	Arthropoda	Insecta	Hemiptera	Aphididae	Macrosiphum	Macrosiphum euphorbiae
SANBI-CIB	Animalia	Arthropoda	Insecta	Hemiptera	Aphididae	Macrosiphum	Macrosiphum rosae
SANBI-CIB	Plantae	Tracheophyta	Magnoliopsida	Caryophyllales	Amaranthaceae	Maireana	Maireana brevifolia
SANBI-CIB	Plantae	Tracheophyta	Magnoliopsida	Malvales	Malvaceae	Malachra	Malachra alceifolia
SANBI-CIB	Plantae	Tracheophyta	Magnoliopsida	Malvales	Malvaceae	Malva	Malva assurgentiflora
SANBI-CIB	Plantae	Tracheophyta	Magnoliopsida	Malvales	Malvaceae	Malva	Malva arborea
SANBI-CIB	Plantae	Tracheophyta	Magnoliopsida	Malvales	Malvaceae	Malva	Malva multiflora
SANBI-CIB	Plantae	Tracheophyta	Magnoliopsida	Malvales	Malvaceae	Malva	Malva parviflora
SANBI-CIB	Plantae	Tracheophyta	Magnoliopsida	Malvales	Malvaceae	Malva	Malva verticillata
SANBI-CIB	Plantae	Tracheophyta	Magnoliopsida	Malvales	Malvaceae	Malvastrum	Malvastrum coromandelianum
SANBI-CIB	Plantae	Tracheophyta	Magnoliopsida	Malvales	Malvaceae	Malvaviscus	Malvaviscus penduliflorus
SANBI-CIB	Plantae	Tracheophyta	Magnoliopsida	Malvales	Malvaceae	Malvella	Malvella leprosa
SANBI-CIB	Plantae	Tracheophyta	Magnoliopsida	Sapindales	Anacardiaceae	Mangifera	Mangifera indica
SANBI-CIB	Plantae	Tracheophyta	Magnoliopsida	Malpighiales	Euphorbiaceae	Manihot	Manihot esculenta
SANBI-CIB	Plantae	Tracheophyta	Magnoliopsida	Malpighiales	Euphorbiaceae	Manihot	Manihot grahamii
SANBI-CIB	Plantae	Tracheophyta	Liliopsida	Zingiberales	Marantaceae	Maranta	Maranta leuconeura
SANBI-CIB	Plantae	Tracheophyta	Polypodiopsida	Salviniales	Marsileaceae	Marsilea	Marsilea mutica
SANBI-CIB	Plantae	Tracheophyta	Magnoliopsida	Lamiales	Martyniaceae	Martynia	Martynia annua
SANBI-CIB	Animalia	Arthropoda	Insecta	Lepidoptera	Crambidae	Maruca	Maruca vitrata
SANBI-CIB	Plantae	Tracheophyta	Magnoliopsida	Fabales	Fabaceae	Medicago	Medicago polymorpha
SANBI-CIB	Plantae	Tracheophyta	Magnoliopsida	Fabales	Fabaceae	Medicago	Medicago sativa
SANBI-CIB	Plantae	Tracheophyta	Magnoliopsida	Myrtales	Melastomataceae	Medinilla	Medinilla venosa
SANBI-CIB	Animalia	Arthropoda	Collembola	Neelipleona	Neelidae	Megalothorax	Megalothorax minimus
SANBI-CIB	Animalia	Arthropoda	Insecta	Hymenoptera	Megalyridae	Megalyra	Megalyra fasciipennis
SANBI-CIB	Animalia	Arthropoda	Insecta	Hemiptera	Delphacidae	Megamelus	Megamelus scutellaris
SANBI-CIB	Animalia	Arthropoda	Insecta	Diptera	Phoridae	Megaselia	Megaselia scalaris
SANBI-CIB	Plantae	Tracheophyta	Magnoliopsida	Myrtales	Myrtaceae	Melaleuca	Melaleuca armillaris
SANBI-CIB	Plantae	Tracheophyta	Magnoliopsida	Myrtales	Myrtaceae	Melaleuca	Melaleuca cruenta
SANBI-CIB	Plantae	Tracheophyta	Magnoliopsida	Myrtales	Myrtaceae	Melaleuca	Melaleuca diosmifolia
SANBI-CIB	Plantae	Tracheophyta	Magnoliopsida	Myrtales	Myrtaceae	Melaleuca	Melaleuca hypericifolia
SANBI-CIB	Plantae	Tracheophyta	Magnoliopsida	Myrtales	Myrtaceae	Melaleuca	Melaleuca nesophila
SANBI-CIB	Plantae	Tracheophyta	Magnoliopsida	Myrtales	Myrtaceae	Melaleuca	Melaleuca parvistaminea
SANBI-CIB	Plantae	Tracheophyta	Magnoliopsida	Myrtales	Myrtaceae	Melaleuca	Melaleuca quinquenervia
SANBI-CIB	Plantae	Tracheophyta	Magnoliopsida	Myrtales	Myrtaceae	Melaleuca	Melaleuca styphelioides
SANBI-CIB	Plantae	Tracheophyta	Magnoliopsida	Myrtales	Myrtaceae	Melaleuca	Melaleuca wilsonii
SANBI-CIB	Fungi	Basidiomycota	Pucciniomycetes	Pucciniales	Melampsoraceae	Melampsora	Melampsora ricini
SANBI-CIB	Animalia	Arthropoda	Insecta	Hemiptera	Aphididae	Melanaphis	Melanaphis sacchari
SANBI-CIB	Animalia	Chordata	Aves	Passeriformes	Alaudidae	Melanocorypha	Melanocorypha bimaculata
SANBI-CIB	Animalia	Arthropoda	Insecta	Coleoptera	Curculionidae	Melanterius	Melanterius acaciae
SANBI-CIB	Animalia	Arthropoda	Insecta	Coleoptera	Curculionidae	Melanterius	Melanterius compactus
SANBI-CIB	Animalia	Arthropoda	Insecta	Coleoptera	Curculionidae	Melanterius	Melanterius maculatus
SANBI-CIB	Animalia	Arthropoda	Insecta	Coleoptera	Curculionidae	Melanterius	Melanterius servulus
SANBI-CIB	Animalia	Arthropoda	Insecta	Coleoptera	Curculionidae	Melanterius	Melanterius ventralis
SANBI-CIB	Plantae	Tracheophyta	Magnoliopsida	Myrtales	Melastomataceae	Melastoma	Melastoma malabathricum
SANBI-CIB	Plantae	Tracheophyta	Magnoliopsida	Sapindales	Meliaceae	Melia	Melia azedarach
SANBI-CIB	Plantae	Tracheophyta	Magnoliopsida	Fabales	Fabaceae	Melilotus	Melilotus albus
SANBI-CIB	Plantae	Tracheophyta	Magnoliopsida	Fabales	Fabaceae	Melilotus	Melilotus indicus
SANBI-CIB	Animalia	Nematoda	Chromadorea	Rhabditida	Meloidogynidae	Meloidogyne	Meloidogyne javanica
SANBI-CIB	Animalia	Chordata	Aves	Psittaciformes	Psittacidae	Melopsittacus	Melopsittacus undulatus
SANBI-CIB	Animalia	Arthropoda	Insecta	Psocodea	Menoponidae	Menacanthus	Menacanthus stramineus
SANBI-CIB	Animalia	Arthropoda	Arachnida	Araneae	Salticidae	Menemerus	Menemerus bivittatus
SANBI-CIB	Animalia	Arthropoda	Insecta	Psocodea	Menoponidae	Menopon	Menopon gallinae
SANBI-CIB	Plantae	Tracheophyta	Magnoliopsida	Asterales	Menyanthaceae	Menyanthes	Menyanthes trifoliata
SANBI-CIB	Animalia	Chordata	Aves	Coraciiformes	Meropidae	Merops	Merops malimbicus
SANBI-CIB	Animalia	Arthropoda	Collembola	Poduromorpha	Hypogastruridae	Mesogastrura	Mesogastrura libyca
SANBI-CIB	Animalia	Arthropoda	Insecta	Coleoptera	Dryophthoridae	Metamasius	Metamasius callizona
SANBI-CIB	Animalia	Arthropoda	Insecta	Coleoptera	Dryophthoridae	Sphenophorus	Sphenophorus spinolae
SANBI-CIB	Animalia	Annelida	Clitellata	Crassiclitellata	Megascolecidae	Pheretima	Pheretima californica
SANBI-CIB	Animalia	Annelida	Clitellata	Crassiclitellata	Megascolecidae	Perichaeta	Perichaeta quadragenaria
SANBI-CIB	Plantae	Tracheophyta	Pinopsida	Pinales	Cupressaceae	Metasequoia	Metasequoia glyptostroboides
SANBI-CIB	Animalia	Cnidaria	Anthozoa	Actiniaria	Metridiidae	Metridium	Metridium dianthus
SANBI-CIB	Plantae	Tracheophyta	Magnoliopsida	Myrtales	Myrtaceae	Metrosideros	Metrosideros excelsa
SANBI-CIB	Animalia	Chordata	Ascidiacea	Stolidobranchia	Pyuridae	Microcosmus	Microcosmus squamiger
SANBI-CIB	Animalia	Annelida	Clitellata	Crassiclitellata	Acanthodrilidae	Microscolex	Microscolex dubius
SANBI-CIB	Animalia	Annelida	Clitellata	Crassiclitellata	Acanthodrilidae	Microscolex	Microscolex phosphoreus
SANBI-CIB	Plantae	Tracheophyta	Polypodiopsida	Polypodiales	Polypodiaceae	Lecanopteris	Lecanopteris scandens
SANBI-CIB	Plantae	Tracheophyta	Magnoliopsida	Asterales	Asteraceae	Mikania	Mikania cordata
SANBI-CIB	Plantae	Tracheophyta	Magnoliopsida	Asterales	Asteraceae	Mikania	Mikania micrantha
SANBI-CIB	Plantae	Tracheophyta	Magnoliopsida	Asterales	Asteraceae	Mikania	Mikania scandens
SANBI-CIB	Animalia	Mollusca	Gastropoda	Stylommatophora	Milacidae	Milax	Milax gagates
SANBI-CIB	Plantae	Tracheophyta	Magnoliopsida	Fabales	Fabaceae	Mimosa	Mimosa albida
SANBI-CIB	Plantae	Tracheophyta	Magnoliopsida	Fabales	Fabaceae	Mimosa	Mimosa diplotricha
SANBI-CIB	Plantae	Tracheophyta	Magnoliopsida	Fabales	Fabaceae	Mimosa	Mimosa pigra
SANBI-CIB	Plantae	Tracheophyta	Magnoliopsida	Fabales	Fabaceae	Mimosa	Mimosa pudica
SANBI-CIB	Plantae	Tracheophyta	Magnoliopsida	Caryophyllales	Nyctaginaceae	Mirabilis	Mirabilis jalapa
SANBI-CIB	Chromista	Ciliophora	Heterotrichea	Heterotrichida	Folliculinidae	Mirofolliculina	Mirofolliculina limnoriae
SANBI-CIB	Plantae	Tracheophyta	Liliopsida	Poales	Poaceae	Miscanthus	Miscanthus floridulus
SANBI-CIB	Plantae	Tracheophyta	Magnoliopsida	Lamiales	Plantaginaceae	Misopates	Misopates orontium
SANBI-CIB	Animalia	Ctenophora	Tentaculata	Lobata	Bolinopsidae	Mnemiopsis	Mnemiopsis leidyi
SANBI-CIB	Animalia	Chordata	Aves	Passeriformes	Icteridae	Molothrus	Molothrus ater
SANBI-CIB	Plantae	Tracheophyta	Magnoliopsida	Cucurbitales	Cucurbitaceae	Momordica	Momordica charantia
SANBI-CIB	Animalia	Arthropoda	Insecta	Hemiptera	Aphididae	Monelliopsis	Monelliopsis pecanis
SANBI-CIB	Plantae	Tracheophyta	Liliopsida	Commelinales	Pontederiaceae	Pontederia	Pontederia hastata
SANBI-CIB	Plantae	Tracheophyta	Liliopsida	Commelinales	Pontederiaceae	Pontederia	Pontederia vaginalis
SANBI-CIB	Animalia	Arthropoda	Malacostraca	Amphipoda	Corophiidae	Monocorophium	Monocorophium acherusicum
SANBI-CIB	Plantae	Tracheophyta	Liliopsida	Alismatales	Araceae	Monstera	Monstera deliciosa
SANBI-CIB	Plantae	Tracheophyta	Magnoliopsida	Asterales	Asteraceae	Montanoa	Montanoa hibiscifolia
SANBI-CIB	Fungi	Ascomycota	Pezizomycetes	Pezizales	Morchellaceae	Morchella	Morchella esculenta
SANBI-CIB	Animalia	Chordata	Squamata		Pythonidae	Simalia	Simalia amethistina
SANBI-CIB	Animalia	Chordata	Squamata		Pythonidae	Morelia	Morelia bredli
SANBI-CIB	Animalia	Chordata	Squamata		Pythonidae	Morelia	Morelia viridis
SANBI-CIB	Plantae	Tracheophyta	Magnoliopsida	Brassicales	Moringaceae	Moringa	Moringa oleifera
SANBI-CIB	Animalia	Arthropoda	Insecta	Hemiptera	Phylloxeridae	Phylloxera	Phylloxera corticalis
SANBI-CIB	Plantae	Tracheophyta	Magnoliopsida	Rosales	Moraceae	Morus	Morus alba
SANBI-CIB	Plantae	Tracheophyta	Magnoliopsida	Rosales	Moraceae	Morus	Morus nigra
SANBI-CIB	Plantae	Tracheophyta	Liliopsida	Poales	Poaceae	Muhlenbergia	Muhlenbergia schreberi
SANBI-CIB	Plantae	Tracheophyta	Magnoliopsida	Sapindales	Rutaceae	Murraya	Murraya paniculata
SANBI-CIB	Animalia	Chordata	Aves	Musophagiformes	Musophagidae	Musophaga	Musophaga violacea
SANBI-CIB	Animalia	Chordata	Mammalia	Carnivora	Mustelidae	Mustela	Mustela erminea
SANBI-CIB	Plantae	Tracheophyta	Magnoliopsida	Brassicales	Brassicaceae	Myagrum	Myagrum perfoliatum
SANBI-CIB	Animalia	Chordata	Aves	Psittaciformes	Psittacidae	Myiopsitta	Myiopsitta monachus
SANBI-CIB	Plantae	Tracheophyta	Magnoliopsida	Lamiales	Scrophulariaceae	Myoporum	Myoporum insulare
SANBI-CIB	Plantae	Tracheophyta	Magnoliopsida	Lamiales	Scrophulariaceae	Myoporum	Myoporum laetum
SANBI-CIB	Plantae	Tracheophyta	Magnoliopsida	Lamiales	Scrophulariaceae	Myoporum	Myoporum montanum
SANBI-CIB	Animalia	Mollusca	Gastropoda	Ellobiida	Ellobiidae	Myosotella	Myosotella myosotis
SANBI-CIB	Plantae	Tracheophyta	Magnoliopsida	Saxifragales	Haloragaceae	Myriophyllum	Myriophyllum aquaticum
SANBI-CIB	Plantae	Tracheophyta	Magnoliopsida	Saxifragales	Haloragaceae	Myriophyllum	Myriophyllum spicatum
SANBI-CIB	Fungi	Ascomycota	Sordariomycetes	Hypocreales	Stachybotryaceae	Paramyrothecium	Paramyrothecium roridum
SANBI-CIB	Plantae	Tracheophyta	Magnoliopsida	Caryophyllales	Cactaceae	Myrtillocactus	Myrtillocactus geometrizans
SANBI-CIB	Animalia	Arthropoda	Insecta	Hemiptera	Aphididae	Myzocallis	Myzocallis castanicola
SANBI-CIB	Animalia	Arthropoda	Insecta	Hemiptera	Aphididae	Myzus	Myzus ascalonicus
SANBI-CIB	Animalia	Arthropoda	Insecta	Hemiptera	Aphididae	Myzus	Myzus persicae
SANBI-CIB	Animalia	Arthropoda	Insecta	Lepidoptera	Crambidae	Nacoleia	Nacoleia octasema
SANBI-CIB	Animalia	Chordata	Squamata		Elapidae	Naja	Naja haje
SANBI-CIB	Animalia	Chordata	Squamata		Elapidae	Naja	Naja kaouthia
SANBI-CIB	Animalia	Chordata	Squamata		Elapidae	Naja	Naja melanoleuca
SANBI-CIB	Animalia	Chordata	Squamata		Elapidae	Naja	Naja pallida
SANBI-CIB	Animalia	Chordata	Squamata		Elapidae	Naja	Naja siamensis
SANBI-CIB	Animalia	Chordata	Squamata		Elapidae	Naja	Naja sputatrix
SANBI-CIB	Plantae	Tracheophyta	Liliopsida	Alismatales	Hydrocharitaceae	Najas	Najas guadalupensis
SANBI-CIB	Animalia	Arthropoda	Insecta	Dermaptera	Labiduridae	Nala	Nala lividipes
SANBI-CIB	Animalia	Chordata	Aves	Psittaciformes	Psittacidae	Nandayus	Nandayus nenday
SANBI-CIB	Plantae	Tracheophyta	Magnoliopsida	Ranunculales	Berberidaceae	Nandina	Nandina domestica
SANBI-CIB	Animalia	Nematoda		Triplonchida	Trichodoridae	Nanidorus	Nanidorus nanus
SANBI-CIB	Plantae	Tracheophyta	Liliopsida	Poales	Poaceae	Nassella	Nassella charruana
SANBI-CIB	Plantae	Tracheophyta	Liliopsida	Poales	Poaceae	Nassella	Nassella hyalina
SANBI-CIB	Plantae	Tracheophyta	Liliopsida	Poales	Poaceae	Nassella	Nassella leucotricha
SANBI-CIB	Plantae	Tracheophyta	Liliopsida	Poales	Poaceae	Nassella	Nassella neesiana
SANBI-CIB	Plantae	Tracheophyta	Liliopsida	Poales	Poaceae	Nassella	Nassella tenuissima
SANBI-CIB	Plantae	Tracheophyta	Liliopsida	Poales	Poaceae	Nassella	Nassella trichotoma
SANBI-CIB	Plantae	Tracheophyta	Magnoliopsida	Brassicales	Brassicaceae	Nasturtium	Nasturtium officinale
SANBI-CIB	Animalia	Arthropoda	Insecta	Coleoptera	Curculionidae	Naupactus	Naupactus leucoloma
SANBI-CIB	Animalia	Arthropoda	Insecta	Coleoptera	Cerambycidae	Nealcidion	Nealcidion cereicola
SANBI-CIB	Animalia	Arthropoda	Collembola	Poduromorpha	Neanuridae	Neanura	Neanura muscorum
SANBI-CIB	Plantae	Tracheophyta	Liliopsida	Alismatales	Hydrocharitaceae	Nechamandra	Nechamandra alternifolia
SANBI-CIB	Animalia	Arthropoda	Insecta	Coleoptera	Chrysomelidae	Neltumius	Neltumius arizonensis
SANBI-CIB	Animalia	Annelida	Clitellata	Crassiclitellata	Ocnerodrilidae	Pygmaeodrilus	Pygmaeodrilus lacuum
SANBI-CIB	Animalia	Annelida	Clitellata	Crassiclitellata	Eudrilidae	Nemertodrilus	Nemertodrilus kellneri
SANBI-CIB	Animalia	Annelida	Clitellata	Crassiclitellata	Eudrilidae	Nemertodrilus	Nemertodrilus kruegeri
SANBI-CIB	Animalia	Annelida	Clitellata	Crassiclitellata	Eudrilidae	Nemertodrilus	Nemertodrilus transvaalensis
SANBI-CIB	Animalia	Arthropoda	Malacostraca	Decapoda	Atyidae	Neocaridina	Neocaridina davidi
SANBI-CIB	Animalia	Arthropoda	Insecta	Coleoptera	Brachyceridae	Neochetina	Neochetina bruchi
SANBI-CIB	Animalia	Arthropoda	Insecta	Coleoptera	Brachyceridae	Neochetina	Neochetina eichhorniae
SANBI-CIB	Animalia	Annelida	Polychaeta	Sabellida	Serpulidae	Neodexiospira	Neodexiospira brasiliensis
SANBI-CIB	Animalia	Arthropoda	Insecta	Coleoptera	Brachyceridae	Neohydronomus	Neohydronomus affinis
SANBI-CIB	Animalia	Arthropoda	Insecta	Coleoptera	Brachyceridae	Neohydronomus	Neohydronomus pulchellus
SANBI-CIB	Animalia	Arthropoda	Arachnida	Mesostigmata	Phytoseiidae	Neoseiulus	Neoseiulus californicus
SANBI-CIB	Animalia	Arthropoda	Insecta	Hemiptera	Aphididae	Neotoxoptera	Neotoxoptera oliveri
SANBI-CIB	Plantae	Tracheophyta	Polypodiopsida	Polypodiales	Nephrolepidaceae	Nephrolepis	Nephrolepis cordifolia
SANBI-CIB	Plantae	Tracheophyta	Polypodiopsida	Polypodiales	Nephrolepidaceae	Nephrolepis	Nephrolepis exaltata
SANBI-CIB	Plantae	Tracheophyta	Magnoliopsida	Gentianales	Apocynaceae	Nerium	Nerium oleander
SANBI-CIB	Animalia	Chordata	Aves	Anseriformes	Anatidae	Netta	Netta rufina
SANBI-CIB	Plantae	Tracheophyta	Liliopsida	Poales	Poaceae	Neyraudia	Neyraudia reynaudiana
SANBI-CIB	Animalia	Arthropoda	Insecta	Hemiptera	Pentatomidae	Nezara	Nezara viridula
SANBI-CIB	Plantae	Tracheophyta	Magnoliopsida	Solanales	Solanaceae	Nicandra	Nicandra physalodes
SANBI-CIB	Plantae	Tracheophyta	Magnoliopsida	Solanales	Solanaceae	Nicotiana	Nicotiana glauca
[truncated: 1,239 more rows]
