# Supplementary material for: An overview of DNA barcoding of biodiversity in South Africa
Source: PLoS One. 2026 Apr 21;21(4):e0345173. doi: 10.1371/journal.pone.0345173 (PMC13098986; doi:10.1371/journal.pone.0345173)
Supplement: S4 Table — The downloaded publications that generated DNA barcodes recognised by iBOL or used at least one barcode marker to improve or undertake identifications. (XLSX) [file pone.0345173.s008.xlsx]

## Sheet: Publications
Authors	Publication Year	Taxon Group	Title	Link	Financial Implication
Michelle L. D'Souza, Michelle van der Bank, Zandisile Shongwe, Ryan D. Rattray, Ross Stewart, Johandre van Rooyen, Danny Govender, Paul D.N. Hebert	2021	Insects	Biodiversity baselines: Tracking insects in Kruger National Park with DNA barcodes	https://doi.org/10.1016/j.biocon.2021.109034	Open Access
Marion Javal, John S Terblanche, Desmond E Conlong, Norbert Delahaye, Elizabeth Grobbelaar, Laure Benoit, Carlos Lopez-Vaamonde, Julien M Haran	2021	Insects	DNA barcoding for bio-surveillance of emerging pests and species identification in Afrotropical Prioninae (Coleoptera, Cerambycidae)	https://doi.org/10.3897/BDJ.9.e64499	Open Access
Jamie Cristen Du Plessis	2020	Algae	MSc - DNA barcoding of South African red seaweeds (Rhodophyta)	https://scholar.sun.ac.za/server/api/core/bitstreams/aa1d8f64-2bed-4665-ae80-30f396272f8d/content	Open Access
Bezeng S. Bezeng, Herman F. van der Bank	2019	Crustaceans	DNA barcoding for southen African crustaceans reveals a mix of invasive species and potential cryptic diversity	https://doi.org/10.1371/journal.pone.0222047	Open Access
Jannes Landschoff, Gavin Gouws	2018	Hermit crabs	DNA barcoding as a tool to facilitate the taxonomy of hermit crabs ( Decapoda: Anomura : Paguroiddea)	https://doi.org/10.1093/jcbiol/ruy084	Open Access
Matamba, Emmanuel et al	2020	Shrew	DNA barcoding and molecular taxonomy of darked-footed shrew Myosrex cafer in the Eastern Cape and Kwazulu-Natal, South Africa	https://scholar.sun.ac.za/items/ebf70de1-8750-4614-9d3b-c5545caa4434	Paid Access
Kurt Jordaens et al	2015	Hoverflies	DNA barcoding to improve the taxomony of Afrotropical Hoverflies ( Insecta: Dpitera: Syrphidae)	https://doi.org/10.1371/journal.pone.0140264	Open Access
Matamba, Emmanuel et al	2021	Mouse	DNA barcoding of the mesic adapted striped mouse, Rhabdomys dilectus in the Estern Cape and KwaZulu-Natal	https://doi.org/10.3897/vz.71.e68897	Open Access
van Staden, M et al	2023	Catsharks	Molecular taxonomy of South Africa's catsharks, how far have we come?	https://doi.org/10.3390/d15070828	closed acces
Sonet, G et al	2022	Echinoderms	DNA barcoding echinoderms from East Cost of South Africa. T he challenge to maintain DNA data connected with taxonomy.	https://doi.org/10.1371/journal.pone.0270321	Open Access
Venter, HJ ;Bezuidenhout , CC	2016	aquatic invertebrates	DNA-based identification of aquatic invertabrates - useful in the South African context	http://dx.doi.org/10.17159/sajs.2016/20150444	Open Access
Raphalo, EM , Cole, Ml, Daniels, SR	2021	Snails	Barcoding of South African forest-dweling snails( Mollusca: Gastropoda) reveals widespread cryptic diversity)	https://doi.org/10.1111/ivb.12348	Open Access
Kogame, K ; Uwai, S; Anderson RJ; Choi, HG; Bolton, JJ	2017	Algae	DNA barcoding of South Africain geniculate coralline red algae( Corallinales, Rodophyta)	https://doi.org/10.1016/j.sajb.2016.08.013	Open Access
Ndungu, NN; Nkoba, K; Sole, CL; Pirk,CWW; Abdullahi, AY; Raina, SK; Masiga,DK	2018	Hypotrigona	Resolving taxonomic ambiguity and cryptic speciation of Hypotrigona species through morphometrics and DNA barcoding	https://doi.org/10.1080/00218839.2018.1426348	Open Access
Kamdem, MM; Ramaejane,M; Otomo,PK	2023	Hoverflies	Local-scale DNA barcoding of hoverflies ( Diptera: Syrphidea). A case study of the Estearn Free State of South Africa	https://doi.org/10.3390/insects14080692	Open Access
Sethusa, MT; Millar IM; Yessoufou,K; Jacobs A; van der Bank,M; van der Bank, H	2014	Insects	DNA barcode efficacy for the identification of economically important scale insects (Herniptera: Coccoidea) South Africa	https://hdl.handle.net/10520/EJC155711	Open Access
Powell, RF; Magee,AR; Boatwright, JS	2018	Ice plants	Decoding Ice plants: challenge associated with barcoding and phylogenetics diverse succlent family Aizoaceae	https://doi.org/10.1139/gen-2018-0055	Open Access
Veldkornet,DA; Adam, JB; Boatwright, JS; Rajkaran,A	2019	Macrophytes	Barcoding of estuarine macrophytes and phylogenetics diversity of estuaries along the South Africain coastline	https://doi.org/10.1139/gen-2018-0067	Open Access
Webster,HJ; Emami-Khoyi,A; Teske,PR; van vuuren,BJ	2020	Multi-taxon	Environmental DNA Metabarcoding as a means of estimating species diversity in Urban Aquatic Ecosystem	https://doi.org/10.3390/ani10112064	Open Access
Fagg,C; Phair, NL; Classean,L; Barnes,RSK; von der Heyden,S	2021	Invertebrates	Strengthening the DNA barcode reference library for South African estuarine macrofauna	https://doi.org/10.2989/1814232X.2021.1886988	Open Access
Main,DC; van vuuren,BJ; Tolley, KA;	2018	Chameleon	Crytic diversity in the common flap-necked Chameleon Chameleon Chameleon dilepis in South Africa	https://doi.org/10.1080/15627020.2018.1446358	Open Access
Niemann,HJ; Bezeng,BS; Orton, RD; Kabongo,RM; Pilusa,M; van der Bank,M	2022	Macrophytes	Using a DNA barcoding approach to facilitate biosecurity:identifying invasive alien macrophytes traded within the South Africain aquaruim and pond plant industry	https://doi.org/10.1016/j.sajb.2021.08.041	Open Acess
Alonso,MA; Crespo,MB; Martinez-Azorin,M; Munica, L	2017	Spergularia	Taxonomic identity and evolutionary relationships of South Africain taxa related to the Spergularia media group (Caryophyllaceae)	https://doi.org/10.1007/s00606-021-01743-6	Open Access
Xialolong,Lin; E lisabeth Stur; Torbjon Ekrem	2015	Insects	Exploring Genetic Divergence in a Species-Rich Insect Genus Using 2790 DNA Barcodes	https://doi.org/10.1371/journal.pone.0138993	Open Access
Desire,L Dalton; Antoinette Kotze	2011	Multi-taxon	DNA barcoding as a tool for species idetification in three forensic wildlife cases in South Africa	https://doi.org/10.1016/j.forsciint.2010.12.017	Open Access
Tyler S. Zemalk, Robert D. Ward Alland. Conell Bronwyn H. Holmes, Paul D. N Hebert	2009	Marine fishes	DNA barcoding reveals the overlooked of marine fishes	https://doi.org/10.1111/j.1755-0998.2009.02649.x	Open Access
S, Dube, M.S. Sibula and Z. Dhlamini	2015	Paramphistome	Molecular analysis of selected paramphistome isolates from cattle in Southen Africa	https://www.cambridge.org/core/journals/journal-of-helminthology/article/molecular-analysis-of-selected-paramphistome-isolates-from-cattle-in-southern-africa/C931B3A01AC6586E74E756EC5DEF1641	Open Access
Wilson, Nkhata. Hussein, Shemelis. Rob Melis. Rowland Mzengeza. Isack Matthew. Admire Shayanowako	2020	Beans	Population structure and genetic diversity analyses of common bean germplasm collections of East and Southern Africa using morphological traits and high-density SNP markers	https://journals.plos.org/plosone/article?id=10.1371/journal.pone.0243238	Open Access
B.J Mtilent, F,C. Muchadeyi,A. Maiwashe E. Groenevld, L. F. Groenveld, K Dzama,S. Weigned	2011	chicken	Genetic diversity and conservation of South African indigenous chicken populations	https://onlinelibrary.wiley.com/doi/abs/10.1111/j.1439-0388.2010.00891.x	Open Access
Sarah J. Adamowicz. Peter M Hollingsworth, Sujeevan Ratnasingham, and Michelle van der Bank	2017	Multi-taxon	International Barcode of Life: Focus on big biodiversity in South Africa	https://cdnsciencepub.com/doi/abs/10.1139/gen-2017-0210	Open Access
E.R Swartz, M. Mwale and R. Hanner	2008	Fishes	A role for barcoding in the study of African fish diversity and conservation : review article	https://hdl.handle.net/10520/EJC96818	Paid Access
Arie Van der Meijden, Miguel Vences, SimoneHoegg, Axel Meye	2005	Frogs	A previously unrecognized radiation of ranid frogs in Southern Africa revealed by nuclear and mitochondrial DNA sequences	https://doi.org/10.1016/j.ympev.2005.05.001	Open Access
Herman Van Der Bank, Dai Herbert, Richard Greenfield,and Kowiyou Yessoufou	2013	Genus Oxystele	Revisiting species delimitation within the genus Oxystele using DNA barcoding approach	https://doi.org/10.3897/zookeys.365.5356	Open Access
Matthew H. Shirley, Kent. A, Vielt Amanda N.Car and James D. Austin	2014	Crocodilian	Rigorous approaches to species delimitation have significant implications for African crocodilian systematics and conservation	https://royalsocietypublishing.org/doi/abs/10.1098/rspb.2013.2483	Open Access
Shannon Brandt, Catherine Sole, Robyn Lyle	2023	Spider	The phylogenetic structure and coalescent species delimitation of an endemic trapdoor spider genus, Stasimopus (Araneae, Mygalomorphae, Stasimopidae) in the Karoo region of South Africa	https://doi.org/10.1016/j.ympev.2023.107798	Open Access
Alice Petzold, Alexandre Hassanin	2020	Genus Giraffa	A comparative approach for species delimitation based on multiple methods of multi-locus DNA sequence analysis: A case study of the genus Giraffa (Mammalia, Cetartiodactyla)	https://journals.plos.org/plosone/article?id=10.1371/journal.pone.0217956	Open Access
O'Hare, M. Huguel S. Hendrickse,M. Greyling, C. Egan B. van Asch B	2023	Grasshoper	Documenting the biodiversity of edible grasshoppers in South Africa with traditional knowledge, classic taxonomy and genetic information	https://doi.org/10.1007/s10531-023-02676-x	Open Access
Mcleod,A. Botha,WJ. Meitz JC. Spies CFJ. Tewoldemedhin,YT. Moster,L	2009	Pytuim	Morphological and phylogenetic analyses of Pythium species in South Africa	https://doi.org/10.1016/j.mycres.2009.04.009	Open Acess
Teniel Cook	2018	Insects	DNA barcoding of forensically important flies in the Western Cape, South Africa	https://doi.org/10.1139/gen-2018-0054	Paid Access
Massimiliano Virgilio et al	2012	Fruit	Identifying Insects with Incomplete DNA Barcode Libraries, African Fruit Flies (Diptera: Tephritidae) as a Test Case	https://doi.org/10.1371/journal.pone.0031581	Open Access
Mart-Mari M, Myburgh, et al	2021	insects	South Africa’s contribution of insect records on the BOLD system	https://link.springer.com/article/10.1007/s11033-021-06822-y	Paid Access
Martin wiermers & Konrad Fielder	2007	butterflies	Does the DNA barcoding gap exist? – a case study in blue butterflies (Lepidoptera: Lycaenidae)	https://link.springer.com/article/10.1186/1742-9994-4-8	Open Access
Kirstin Williams & Louwtjie Snyman	2023	Horse flies	In support of morphology: Molecular analysis successfully delineates the	https://doi.org/10.1016/j.actatropica.2022.106725	Paid Access
Kirstin Williams, Andeliza Smit, Luis Neves & Louwtjie Snyman	2022	Horse flies	Evaluating the morphological and molecular challenges in identifying the afrotropical Atylotus species (Diptera: Tabanidae)	https://doi.org/10.1016/j.actatropica.2021.106262	Paid Access
ZMS Sigvardt, J Olesen, DC Rogers, et al.	2021	Large branchiopods	Multilocus phylogenetics of smooth clam shrimps (Branchiopoda, Laevicaudata)	https://doi.org/10.1111/zsc.12505	Paid Access
Daniels,S.R., Hamer,M. and Rogers,C.	2004	Large branchiopods	Molecular evidence suggests an ancient radiation for the fairy shrimp genus Streptocephalus (Branchiopoda: Anostraca)	https://doi.org/10.1111/j.1095-8312.2004.00359.x	Open Access
A Emami-Khoyi, CM Jooste, RJ Wasserman, T Dalu, MJ Raath-Kruger, B Jansen van Vuuren, PR Teske	2023	Copepod	Persistent effects of historical sea levels on the population structure of a temporary wetland copepod	https://doi.org/10.1111/fwb.14139	Open Access
D Monsanto, DC Main, C Janion-Scheepers, A Emami-Khoyi, L Deharveng, A Bedos, M Potatov, SP Parbhu, JJ Le Roux, PR Teske, B Janen van Vuuren	2022	Collembola	Mitogenome selection in the evolution of key ecological strategies in the ancient hexapod class Collembola	Mitogenome selection in the evolution of key ecological strategies in the ancient hexapod class Collembola	Open Access
J Rocha, P Vaz Pinto, H Siegismund, M Meyer, B Jansen van Vuuren, L Verissimo, N Ferrand, R Godinho	2022	Mammals	African climate and geomorphology drive evolution and ghost introgression in sable antelope	African climate and geomorphology drive evolution and ghost introgression in sable antelope	Paid Access
J Chau, M Greve, B Jansen van Vuuren	2021	Aquatic plant	Molecular evidence for hybridization in the aquatic plant Limosella on sub-Antarctic Marion Island	https://repository.up.ac.za/handle/2263/85969	Open Access
Kara J, Molina-Acevedo IC, Macdonald A, Zanol J, Simon C.	2023	Polychaete	A closer look at the taxonomic and genetic diversity of endemic South African Marphysa Quatrefages, 1865.	https://peerj.com/articles/16665/	open access
Villalobos-Guerrero, T.F., Kara J., Simon, CA., Idris, I.	2022	Polychaete	Systematic review of Neanthes Kinberg, 1865 (Annelida: Errantia: Nereididae) from South Africa, including morphological and molecular evidence.	https://doi.org/10.1007/s12526-021-01244-2	Paid Access
Simon C, Kara J, du Toit A, van Rensburg H, Naidoo C, Matthee CA.	2021	Polychaete	Reeling them in: taxonomy of marine annelids used as bait by anglers in the Western Cape Province, South Africa.	https://peerj.com/articles/11847/	open access
Rodewald, N., Snyman, R.G., Simon, C.A	2021	Polychaete	Worming its way in - Polydora websteri (Annelida: Spionidae) increases the number of non-indigenous shell-boring polydorin pests of cultured molluscs in South Africa.	https://www.mapress.com/zt/article/view/zootaxa.4969.2.2	Paid Access
David A.A., Williams J.D., Simon C.A.	2021	Polychaete	A new record of a cryptogenic Dipolydora species (Annelida: Spionidae) in South Africa.	https://www-cambridge-org.ez.sun.ac.za/core/journals/journal-of-the-marine-biological-association-of-the-united-kingdom/article/new-record-of-a-cryptogenic-dipolydora-species-annelida-spionidae-in-south-africa/91879611B174E4DCAE96ED78D85C4CF9	Paid Access
Kara, J., Molina-Acevedo, I.C., Zanol, J., Simon, C.A., Idris, I.	2020	Polychaete	Morphological and molecular systematic of Marphysa (Quatrefages, 1865) species from South Africa.	https://peerj.com/articles/10076/	Open Access
Kara, J., Macdonald, A., Santos-Gomez, C., Simon, C	2020	Polychaete	Resolving the taxonomic identities and genetic structure of two cosmopolitan Platynereis Kinberg, 1865 (Annelida: Nereididae) species from South Africa	https://www.publish.csiro.au/IS/IS19072	Paid Access
Malan, A., Williams, J.D., Abe, H., Sato-Okoshi, W., Matthee, C.A., Simon, C.A	2020	Polychaete	Clarifying the cryptogenic species Polydora neocaeca Williams & Radashevsky, 1999 (Annelida: Spionidae): a shell-boring invasive pest of molluscs from locations worldwide.	https://doi.org/10.1007/s12526-020-01066-8	Paid Access
Van Rensburg, H., Matthee, C.A., Simon, C.A.	2020	Polychaete	Taxonomy and distribution of Diopatra aciculata in Knysna Estuary	https://www-cambridge-org.ez.sun.ac.za/core/journals/journal-of-the-marine-biological-association-of-the-united-kingdom/article/moonshine-worms-diopatra-aciculata-onuphidae-annelida-in-the-knysna-estuary-south-africa-taxonomy-and-distribution/FE6D3C64D4264D29FF9681B3FAF78129	Paid Access
Simon, C.A., Kara, J., Naidoo, C., Matthee, C.A.	2020	Polychaete	Genetic structure of bloodworm, Arenicola loveni (Annelida; Arenicolidae) suggests risk of local extinction in the face of overexploitation is lower than expected.	https://www.tandfonline.com/doi/abs/10.1080/15627020.2020.1723440	Paid Access
Simon CA, van Niekerk HH, Burghardt I, ten Hove HA, Kupriyanova EK.	2019	Polychaete	Not out of Africa: Spirobranchus kraussii (Baird, 1865) is not a global fouling and invasive serpulid of Indo-Pacific origin.	http://www.aquaticinvasions.net/2019/issue2.html	open access
Simon, C.A., Williams, L.-G., Henninger T.	2019	Polychaete	A new species of Rhynchospio (Annelida: Spionidae) in South Africa	https://link.springer.com/article/10.1007/s12526-017-0842-9	Paid Access
Simon, C.A., Sato-Okoshi, W, Abe, H.	2019	Polychaete	Hidden diversity within the cosmopolitan species, Pseudopolydora antennata (Spionidae: Annelida)	https://link.springer.com/article/10.1007/s12526-017-0751-y	Paid Access
Kara, J., Macdonald, A., Simon, C.	2018	Polychaete	Integrative taxonomic methods reveal an incorrect synonymisation of the South African Pseudonereis podocirra (Schmarda) as the widespread Pseudonereis variegata (Grube) from Chile.	https://www.publish.csiro.au/is/is18016	Paid Access
Sato-Okoshi, W., Abe, H., Nishitani, G., Simon, C.A.	2017	Polychaete	And then there was one: Polydora uncinata and Polydora hoplura (Annelida: Spionidae), the problematic polydorid pest species represent a single species.	https://www.cambridge.org/core/journals/journal-of-the-marine-biological-association-of-the-united-kingdom/article/abs/and-then-there-was-one-polydora-uncinata-and-polydora-hoplura-annelida-spionidae-the-problematic-polydorid-pest-species-represent-a-single-species/47A1769464B42A6F05D1F5DC0339C032	Paid Access
Williams, L-G, Karl, S. Rice, S., Simon, C.A	2017	Polychaete	Molecular identification of polydorid polychaetes (Annelida: Spionidae): is there a quick way to identify pest and alien species?	https://journals.co.za/doi/abs/10.1080/15627020.2017.1313131	Paid Access
Weidhase, M., Bleidorn, C., Simon C.A.	2016	Polychaete	On the taxonomy and phylogeny of Ctenodrilus (Annelida: Cirratulidae) with a first report from South Africa.	https://link.springer.com/article/10.1007/s12526-015-0355-3	Paid Access
Simon, C.A., Thornhill, D.J., Halanych, K.M.	2009	Polychaete	Genetic similarity between Boccardia proboscidea from Western North America and cultured abalone, Haliotis midae, in South Africa	https://doi.org/10.1016/j.aquaculture.2009.05.022	Paid Access
Samaai, T., Maduray, S., Janson, L., Gibbons, M., Ngwakum, B. & Teske, P.	2017	Porifera	A new species of habitat–forming Suberites (Porifera, Demospongiae, Suberitida) in the Benguela upwelling region (South Africa)	https://doi.org/10.11646/zootaxa.4254.1.3	Paid Access
Benedicta B. Ngwakum, Robyn P. Payne, Peter R. Teske, Liesl Janson, Sven E. Kerwath & Toufiek Samaai	2021	Porifera	Hundreds of new DNA barcodes for South African sponges	DOI: 10.1080/14772000.2021.1915896	Paid Access
Samaai, Toufiek; Turner, Thomas L; Kara, Jyothi; Yemane, Dawit; Ngwakum, Benedicta Biligwe; Payne, Robyn P; Kerwath, Sven	2022	Porifera	Confirmation of the southern African distribution of the marine sponge Hymeniacidon perlevis (Montagu, 1814) in the context of its global dispersal	https://doi.org/10.7717/peerj.14388	Open Access
Bittner L, Payri CE, Maneveldt GW, Couloux A, Cruaud C, de Reviers B & Le Gall L.	2011	Algae (Corallines)	Evolutionary history of the Corallinales (Corallinophycidae, Rhodophyta) inferred from nuclear, plastidial and mitochondrial genomes.	DOI:10.1016/j.ympev.2011.07.019	Paid Access
Van der Merwe E, Miklasz K, Channing A, Maneveldt GW & Gabrielson PW	2015	Algae (Corallines)	DNA sequencing resolves species of Spongites (Corallinales, Rhodophyta) in the Northeast Pacific and South Africa, including S. agulhensis sp. nov.	DOI: 10.2216/15-38.1.	Paid Access
Caragnano A, Foetisch A, Maneveldt GW, Millet L, Liu L-C, Lin S-M, Rodondi G & Payri CE	2018	Algae (Corallines)	Revision of Corallinaceae (Corallinales, Rhodophyta): Recognizing Dawsoniolithon gen. nov., Parvicellularium gen. nov. and Chamberlainoideae subfam.nov. containing Chamberlainium gen nov. and Pneophyllum	https://doi.org/10.1111/jpy.12644	Paid Access
Maneveldt GW, Jeong SY, Cho TO, Hughey JR & Gabrielson PW	2020	Algae (Corallines)	Reassessment of misapplied names, Phymatolithon ferox and P. repandum (Hapalidiales, Corallinophycidae, Rhodophyta) in South Africa, based on DNA sequencing of type and recently collected material.	DOI: 10.1080/00318884.2020.1800298	Paid Access
Puckree-Padua CA, Gabrielson PW, Hughey JR & Maneveldt GW	2020	Algae (Corallines)	DNA sequencing of type material reveals Pneophyllum marlothii comb. nov. from South Africa and P. discoideum comb. nov. (Chamberlainoideae, Corallinales, Rhodophyta) from Argentina	DOI: 10.1111/jpy.13047‐20‐081	Paid Access
Puckree-Padua CA, Haywood A, Gabrielson PW & Maneveldt GW	2020	Algae (Corallines)	Reassignment of some South African species to Chamberlianium, with a comment about the recognition of families of Corallinales (Rhodophyta).	DOI: 10.1080/00318884.2020.1795797.	Paid Access
Puckree-Padua CA, Gabrielson PW & Maneveldt GW	2021	Algae (Corallines)	DNA sequencing reveals three new species of Chamberlainium (Corallinales, Rhodophyta) from South Africa, all formerly passing under Spongites yendoi.	DOI: 10.1515/bot-2020-0074	Paid Access
Jeong SY, Diaz-Pulido G, Maneveldt GW, Gabrielson PW, Nelson WA, Won BY & Cho TO	2022	Algae (Corallines)	Phymatolithopsis gen. nov. (Hapalidiales, Coralinophycidae, Rhodophyta) based on molecular and morpho-anatomical evidence	DOI: 10.1111/jpy.13227	Paid Access
Puckree-Padua CA, Gabrielson PW & Maneveldt GW	2022	Algae (Corallines)	Chamberlainium (Corallinales, Rhodophyta) in South Africa, an exemplar for the study of coralline algae, description of C. tenue sp. nov., biogeography of the genus, and species keys	DOI: 10.1016/j.sajb.2022.07.022	Paid Access
Gabrielson PW, Maneveldt GW, Hughey JR & Peña V	2023	Algae (Corallines)	Boreolithothamnion gen. nov., Lithothamnion redefined and with three new species and Roseolithon with new combinations	DOI: 10.1111/jpy.13353	Paid Access
Lawrie AD, J Chaplin, L Kirkendale, C Whisson, A Pinder, MC Mlambo	2023	Aquatic snails	Phylogenetic assessment of the halophilic Australian gastropod Coxiella and South African Tomichia resolves taxonomic uncertainties, uncovers new species and supports a Gondwanan link	https://doi.org/10.1016/j.ympev.2023.107810	Paid Access
Sýkora V, L Herrera‐Alsina, C Maier, N R Martínez‐Román, Ml Archangelsky, D T Bilton, M Seidel, R AB Leschen, M Fikáček	2023	Aquatic beetles (Coleoptera)	Reconstructing ancient dispersal through Antarctica: A case study of stream-inhabiting beetles	ttps://doi.org/10.1111/jbi.14702	Paid Access
Bilton DT, MA Jäch, I Ribera, EFA Toussaint	2023	Aquatic beetles (Coleoptera)	Minute moss beetles in the Southern Hemisphere: Molecular phylogeny, historical biogeography and habitat shifts (Coleoptera: Hydraenidae)	https://doi.org/10.1111/syen.12567	Open Access
WF Englund, L Njoroge, O Biström, K B Miller, D T Bilton, J Bergsten	2022	Aquatic beetles (Coleoptera)	Taxonomic revision of the Afrotropical Agabus raffrayi species group with the description of four new species (Coleoptera, Dytiscidae)	DOI: 10.3897/zookeys.963.53470	Open Access
Toussaint EFA, RG Beutel, J Morinière, F Jia, S Xu, M C. Michat, X Zhou, DT Bilton, I Ribera, J Hájek, M Balke	2016	Aquatic beetles (Coleoptera)	Molecular phylogeny of the highly disjunct cliff water beetles from South Africa and China (Coleoptera: Aspidytidae)	https://doi.org/10.1111/zoj.12332	Open Access
David T Bilton, Emmanuel FA Toussaint, Clive R Turner, Michael Balke	2015	Aquatic beetles (Coleoptera)	Capelatus prykei gen. et sp.n. (Coleoptera: Dytiscidae: Copelatinae) – a phylogenetically isolated diving beetle from the Western Cape of South Africa	ttps://doi.org/10.1111/syen.12128	Paid Access
Daniels SR, T Busschau, G Gullacksen, HMarais, G Gouws, A Barnes	2023	Malocastraca: Potamonautidae	Cryptic and widespread: a recipe for taxonomic misidentification in a freshwater crab species (Decapoda: Potamonautidae: Potamonautes sidneyi) as evident from species delimitation methods	https://doi.org/10.1093/zoolinnean/zlac068	Paid Access
E Solà, L Leria, GA Stocchino, R Bagherzadeh, M Balke, et al.	2023	Freshwater planarians	Three dispersal routes out of Africa: A puzzling biogeographical history in freshwater planarians	https://doi.org/10.1111/jbi.14371	Open Access
Peer N, G Gouws, L Maliwa, N Barker, P Juby, R Perissinotto	2023	Malocastraca: Potamonautidae	Description of a new montane freshwater crab (Arthropoda, Malacostraca, Decapoda, Potamonautidae) from the Eastern Cape, South Africa	10.3897/zookeys.1160.100844	Open Access
Gouws, G., Peer, N. & Perissinotto, R.	2015	Malocastraca: Potamonautidae	MtDNA lineage diversity of a potamonautid freshwater crab in KwaZulu-Natal, South Africa	dx.doi.org/10.4102/koedoe.v57i1.1324	Open Access
G. Gouws, CA Matthee, BA Stewart	2010	Malocastraca: Isopoda	A multiple data set phylogeny for the endemic South African freshwater phreatoicidean isopod genus Mesamphisopus: Taxonomic and biogeographic implications	https://doi.org/10.1016/j.ympev.2010.01.017	Paid Access
Peer N, R Perissinotto, G Gouws, NA.F. Miranda	2015	Malocastraca: Potamonautidae	Description of a new species of Potamonautes MacLeay, 1838, from the iSimangaliso Wetland Park, South Africa	doi: 10.3897/zookeys.503.9532	Open Access
Daniels SR, A Barnes, H Marais, G Gouws	2021	Malocastraca: Potamonautidae	Surveys of Afrotemperate forests yields two new freshwater crabs (Decapoda: Potamonautidae: Potamonautes MacLeay, 1838) from South Africa	DOI: https://doi.org/10.5852/ejt.2021.782.1591	Open Access
Daniels SR, NC James, G Gouws	2020	Malocastraca: Potamonautidae	Phylogeographic structure and continued surveys of a Vulnerable South African freshwater crab (Potamonautidae, Potamonautes lividus): Implications for the IUCN Red Listing of the Afrotropical fauna	https://doi.org/10.1002/aqc.3449	Paid Access
Daniels SR , T Busschau, N Cumberlidge	2019	Malocastraca: Potamonautidae	Two new species of freshwater crabs of the genus Potamonautes MacLeay, 1838 (Decapoda: Brachyura: Potamonautidae) from the forests of KwaZulu-Natal, South Africa	https://doi.org/10.1093/jcbiol/ruz024	Paid Access
Wood LE, S de Grave, S R Daniels	2019	Malocastraca: Atyidae	A comparative evolutionary study reveals radically different scales of genetic structuring within two atyid shrimp species (Crustacea: Decapoda: Atyidae)	https://doi.org/10.1093/zoolinnean/zly044	Open Access
G Gouws, BA Stewart, CA Matthee	2005	Malocastraca: Isopoda	Lack of taxonomic differentiation in an apparently widespread freshwater isopod morphotype (Phreatoicidea: Mesamphisopidae: Mesamphisopus) from South Africa
Ga Gouws, BA Stewart, S R Daniels	2004	Isopoda: mesamphisopus	Cryptic species within the freshwater isopod Mesamphisopus capensis (Phreatoicidea: Amphisopodidae) in the Western Cape, South Africa: allozyme and 12S	doi:10.1016/j.ympev.2006.02.022	Open Access
Luca Mirimin, Natasha Kitchin, Dean N. Impson, Paul F. Clark, Jasmine Richard, Savel R. Daniels, Rouvay Roodt-Wilding	2015	Freshwater shrimps	Genetic and Morphological Characterization of Freshwater Shrimps ( Caridina africana Kingsley, 1882) Reveals the Presence of Alien Shrimps in the Cape Floristic Region, South Africa
Alessandro Lívio Prantoni, Pierre De Wit And Christer Erséus	2016	Oligochaete	First reports of Grania (Clitellata: Enchytraeidae) from Africa and South America: molecular phylogeny and descriptions of nine new species	https://doi.org/10.1111/zoj.12333	Paid access
Mårten J. Klinth, Emilia Rota, Svante Martinsson, Alessandro L. Prantoni And Christer Erséus	2022	Oligochaete	New insights into the systematics of Lumbricillus and Marionina (Clitellata: Enchytraeidae) inferred from Southern Hemisphere samples, including three new species	https://doi.org/10.1093/zoolinnean/zlab073	Paid access
Phiri & Daniels	2014	Decapoda : Potamonautidae	Disentangling the divergence and cladogenesis in the freshwater crab species (Potamonautidae: Potamonautes perlatus sensu lato) in the Cape Fold Mountains, South Africa, with the description of two novel cryptic lineages	https://doi.org/10.1111/zoj.12103	Open Access
Phiri & Daniels	2016	Decapoda : Potamonautidae	Multilocus coalescent species delimitation reveals widespread cryptic differentiation among Drakensberg mountain-living freshwater crabs (Decapoda : Potamonautes	https://doi.org/10.1071/IS15035	Open Access
Woods & Daniels	2016	Decapoda : Potamonautidae	Genetic and morphological evidence for a new mountain-living freshwater crab species (Decapoda : Potamonautidae : Potamonautes) from the Western Cape province of South Africa	https://doi.org/10.1071/IS15051	Open Access
Daniels SR, De Grave S, Wood LE	2018	Decapoda: Atyidae	A comparative evolutionary study reveals radically different scales of genetic structuring within two atyid shrimp species (Crustacea: Decapoda: Atyidae	https://doi.org/10.1093/zoolinnean/zly044	Open Access
Daniels SR	2017	Decapoda: Potamonautidae	Sympatric colour morphs or distinct taxa? Examining species boundaries among two South African freshwater crabs (Decapoda: Potamonautidae: Potamonautes MacLeay, 1838), with the description of a new species	https://doi.org/10.1093/jcbiol/rux087	Open Access
Cornette R, Motitsoe SN, Mlambo MC	2022	Insecta: Diptera	A new desiccation-resistant midge from ephemeral rock pools in South Africa,Polypedilum (Polypedilum) cranston sp. nov. (Diptera: Chironomidae)	https://doi.org/10.11646/zootaxa.5128.3.5	Open Access
Lyndall L Pereira-da-Conceicoa, Benjamin W Price,Benjamin W Price,Helen M Barber-James,Nigel P Barker,Ferdy C de Moor & Martin H Villet	2012	Insecta: Ephemeroptera	Cryptic variation in an ecological indicator organism: mitochondrial and nuclear DNA sequence data confirm distinct lineages of Baetis harrisoni Barnard (Ephemeroptera: Baetidae) in southern Africa	http://www.biomedcentral.com/1471-2148/12/26	Open Access
Vanschoenwinkel B,Tom Pinceel ,Carla Dennis,Carla Dennis,Merlijn Jocque,Luc Brendonck	2012	Large Branchiopods	Toward a Global Phylogeny of the “Living Fossil" Crustacean Order of the Notostraca	https://doi.org/10.1371/journal.pone.0034998	Open Access
Vanschoenwinkel B,Tom Pinceel ,Carla Denis,Carla Denis,Merlijn Jocque,Luc Brendonck	2011	Large Branchiopods	Long Distance Dispersal of Zooplankton Endemic to Isolated Mountaintops - an Example of an Ecological Process Operating on an Evolutionary Time Scale	https://doi.org/10.1371/journal.pone.0026730	Open Access
Weeks S.C, Chapman E.G, Rogers D.C, Senyo D.M,Hoeh W.R	2009	Large Branchiopods	Evolutionary transitions among dioecy, androdioecy and hermaphroditism in limnadiid clam shrimp (Branchiopoda: Spinicaudata)	https://doi.org/10.1111/j.1420-9101.2009.01813.x	Open Access
Martin Schwentner, Nicolas Rabet, Stefan Richter, Gonzalo Giribet, Sameer Padhye, Jean-François Cart, Céline Bonillo, and D. Christopher Rogers	2020	Large Branchiopods	Phylogeny and Biogeography of Spinicaudata (Crustacea: Branchiopoda)	doi: 10.6620/ZS.2020.59-44	Open Access
Duncan M. Stevens, Jacqueline Bishop,Mike D. Picker	2018	Insecta: Plecoptera	Phylogenetic analysis reveals high local endemism and clear biogeographic breaks in southern African stoneflies (Notonemouridae, Plecoptera	https://doi.org/10.11646/zootaxa.4483.3.2	Open Access
Helen M. Barber-James, Sonia Zrelli, Zohar Yanai, Michel Sartori	2020	Insecta: Ephemeroptera	A reassessment of the genus Oligoneuriopsis Crass, 1947 (Ephemeroptera, Oligoneuriidae, Oligoneuriellini	doi: 10.3897/zookeys.985.56649	Open Access
Chante Powell, Virgilio Caleca, Martina Sinno, Michaela van Staden, Simon van Noort, Clint Rhode, Elleunorah Allsopp, and Barbara van Asch	2019	Insects	Barcoding of parasitoid wasps (Braconidae and Chalcidoidea) associated with wild and cultivated olives in the Western Cape of South Africa	dx.doi.org/10.1139/gen-2018-0068	Open Access
Inusa Ajene, Gerhard Pietersen & Barbara van Asch	2020	Insects	Mitochondrial genetic variation reveals phylogeographic structure and cryptic diversity in Trioza erytreae	https://doi.org/10.1038/s41598-020-65880-7	Open Access
Jethro Langley, Stephan Van derWesthuizen, Gail Morland, Barbara van Asch	2020	Insects	Mitochondrial genomes and polymorphic regions of Gonimbrasia belina and Gynanisa maja (Lepidoptera: Saturniidae), two important edible caterpillars of Southern Africa	https://doi.org/10.1016/j.ijbiomac.2019.12.055	Paid access
Jethro Langley, Morgan Cornwall, Chanté Powell, Carlo Costa, Elleunorah Allsopp, Simon Van Noort, Eric Guilbert & Barbara Van Asch	2020	Insects	First report of the lace bug Neoplerochila paliatseasi (Rodrigues, 1981) (Hemiptera: Tingidae) infesting cultivated olive trees in South Africa, and its complete mitochondrial sequence	https://doi.org/10.11646/zootaxa.4722.5.3	Open Access
Chante Powell, Virgilio Caleca, Muriel Knipe, Clint Rhode, Elleunorah Allsopp & Barbara van Asch	2020	Insects	DNA-based identification of larvae offers insights into the elusive lifestyles of native olive seed wasps in South Africa	https://doi.org/10.4001/003.028.0433	Open Access
Bronwyn Egan, Zwannda Nethavhani and Barbara van Asch	2021	Insects	Overview of the Genetic Diversity of African Macrotermes (Termitidae: Macrotermitinae) and Implications for Taxonomy, Ecology and Food Science	https://doi.org/10.3390/insects12060518	Open Access
Vaylen Hlaka, Éric Guilbert, Samuel Jacobus Smit, Simon van Noort, Elleunorah Allsopp, Jethro Langley and Barbara van Asch	2021	Insects	Species Diversity and Phylogenetic Relationships of Olive Lace Bugs (Hemiptera: Tingidae) Found in South Africa	https://doi.org/10.3390/insects12090830	Open Access
Vaylen Hlaka, Maurizio Biondi, Elleunorah Allsopp and Barbara van Asch	2022	Insects	Argopistes sexvittatus and Argopistes capensis (Chrysomelidae: Alticini): Mitogenomics and Phylogeny of Two Flea Beetles Affecting Olive Trees	https://doi.org/10.3390/genes13122195	Open Access
Zwannda Nethavhani, Rieze Straeuli, Kayleigh Hiscock, Ruan Veldtman, Andrew Morton, Rolf G. Oberprieler and Barbara van Asch	2022	Insects	Mitogenomics and phylogenetics of twelve species of African Saturniidae (Lepidoptera)	DOI: 10.7717/peerj.13275	Open Access
Davina L. Saccaggi, Palesa Maboeei, Chanté Powell, Nompumelelo P. Ngubane-Ndhlovu, Elleunorah Allsopp, JamesWesley-Smith and Barbara van Asch	2022	Insects	Towards Solving the “Colomerus vitis Conundrum”: Genetic Evidence Reveals a Complex of Highly Diverged Groups with Little Morphological Differentiation	https://doi.org/10.3390/d14050342	Open Access
Michaela O’Hare, Sylvain Hugel, Megan Hendrickse, Christi Greyling, Bronwyn Egan and Barbara van Asch	2023	Insects	Documenting the biodiversity of edible grasshoppers in South Africa with traditional knowledge, classic taxonomy and genetic information	https://doi.org/10.1007/s10531-023-02676-x	Open Access
Mans et al	2019	Ticks	Argasid and ixodid systematics: Implications for soft tick evolution and systematics, with a new argasid species list tick evolution and systematics, with a new argasid species list	https://doi.org/10.1016/j.ttbdis.2018.09.010	Open Access
Bakkes et al	2020	Ticks	Integrative taxonomy and species delimitation of Rhipicephalus turanicus Integrative taxonomy and species delimitation of Rhipicephalus turanicus (Acari: Ixodida: Ixodidae)	https://doi.org/10.1016/j.ijpara.2020.04.005	Open Access
Smit et al	2024	Ticks	Intra- and Interspecific variation of Amblyomma ticks from southern Africa	https://doi.org/10.21203/rs.3.rs-3833842/v1	Open Access
Hornok et al	2023	Ticks	Molecular‑phylogenetic analyses of Ixodes species from South Africa suggest an African origin of bird‑associated exophilic ticks (subgenus Trichotoixodes)	https://doi.org/10.1186/s13071-023-05998-5	Open Access
Michaela van Staden, David A Ebert, Enrico Gennari, Rob W Leslie, Meaghen E McCord, Matthew Parkinson, Ralph GA Watson, Sabine Wintner, Charlene da Silva, Aletta E Bester-van der Merwe	2023	Marine fishes	Molecular Taxonomy of South Africa’s Catsharks: How Far Have We Come?.	https://doi.org/10.3390/d15070828	Open Access
Gibbs Kuguru, Simo Maduna, Charlene da Silva, Enrico Gennari, Clint Rhode, Aletta Bester-van der Merwe	2018	Marine fishes	DNA barcoding of chondrichthyans in South African fisheries	https://doi.org/10.1016/j.fishres.2018.05.023	Open Access
J. M. Mulvaney, M. I. Cherry, Moir, M.	2023	Birds and Bads	DNA barcoding reveals cryptic diversification and taxonomic discordance among bats and birds within sub-Saharan Africa.	https://doi.org/10.1007/s10531-023-02737-1	Open Access

## Sheet: Nu. Publications per Category
Year Range	Total publications meeting criteria	Terrestrial	Marine	Freshwater	Total publications from searches
2004-2008	3	1	0	2	6
2009-2013	10	3	3	4	13
2014-2018	24	8	9	7	34
2019-2023	61	23	24	14	78
Habitat	Number of Papers
Freshwater	10
Terrestrial	40
Marine	32
