# Supplementary material for: An overview of DNA barcoding of biodiversity in South Africa
Source: PLoS One. 2026 Apr 21;21(4):e0345173. doi: 10.1371/journal.pone.0345173 (PMC13098986; doi:10.1371/journal.pone.0345173)
Supplement: S5 Table — The three most used gene markers per taxonomic group from GenBank. (XLSX) [file pone.0345173.s009.xlsx]

## Sheet: View1
Taxonomic group	Total Number of GenBank Search Hit (Records)	1st Most Used Gene Marker	Number of Records of 1st Most Used Gene Marker	2nd Most Used Gene Marker	Number of Records of 2nd Most Used Gene Marker	3rd Most Used Gene Marker	Number of Records of 3rd Most Used Gene Marker		Taxonomic group	Total Number of GenBank Search Hit (Records)	Cytochrome oxidase subunit I (COI/COX1)	Cytochrome B (cytb)	D-loop/ Control region	12S rRNA	16S rRNA	18S rRNA	28s rRNA	5.8S rRNA	Biophosphate carboxylase/ oxygenase large subunit (rbcL)	Large subunit ribosomal RNA	NADH dehydrogenase subunit 2 (ND2)	NADH dehydrogenase subunit 3 (ND3)	NADH dehydrogenase subunit 4 (ND4)	Elongation factor 1	Internal Transcribed Spacer 2 (ITS2)	Maturase K (matK)	MutS protein (MutS)	Receptor for egg jelly protein 9 (REJ9)	Transcribed RNA	Transcript variant X	Whole genome shotgun / complete genome	cDNA clone
Amphibians	6,836	16S rRNA	1,565	12S rRNA	614	Cytochrome B (cytb)	461		Amphibians	6,836		461		614	1,565
Annelids	2,057	Cytochrome oxidase subunit I (COI/COX1)	1,162	Cytochrome B (cytb)	366	5.8S rRNA	101		Annelids	2,057	1,162	366						101
Arachnids	95,307	Whole genome shotgun / complete genome	68,794	Transcribed RNA	20,175	Cytochrome oxidase subunit I (COI/COX1)	2,314		Arachnids	95,307	2,314																		20,175		68,794
Birds	53,228	Cytochrome B (cytb)	940	Dehydrogenase subunit 2 (ND2)	725	Dehydrogenase subunit 3 (ND3)	688		Birds	53,228		940									725	688
Cnidarians	1,823	Cytochrome oxidase subunit I (COI/COX1)	423	28s rRNA	390	MutS protein (MutS)	342		Cnidarians	1,823	423						390										342
Crustaceans	8,241	Cytochrome oxidase subunit I (COI/COX1)	4,652	16S rRNA	1,171	18S rRNA	386		Crustaceans	8,241	4,652				1,171	386
Echinoderms	2,164	Cytochrome oxidase subunit I (COI/COX1)	1,304	16S rRNA	297	Receptor for egg jelly protein 9 (REJ9)	145		Echinoderms	2,164	1,304				297													145
Fish	17,388	Cytochrome oxidase subunit I (COI/COX1)	5,900	Cytochrome B (cytb)	2,776	D-loop/ Control region	2,215		Fish	17,388	5,900	2,776	2,215
Fungi	132,636	Whole genome shotgun sequence/complete sequence	62,646	5.8S rRNA	20,259	Internal Transcribed Spacer 2 (ITS2)	19,256		Fungi	132,636								20,259							19,256						62,646
Insects	99,562	Cytochrome oxidase subunit I (COI/COX1)	12,132	28S rRNA	2,225	Elongation factor 1	1,600		Insects	99,562	12,132						2,225							1,600
Mammals	1,037,188	Whole genome shotgun sequence/complete sequence	728,133	cDNA clone	131,051	Transcript variant X	74,671		Mammals	1,037,188																				74,671	728,133	131,051
Molluscs	7,579	Cytochrome oxidase subunit I (COI/COX1)	4,156	16S rRNA	536	Internal Transcribed Spacer 2 (ITS2)	487		Molluscs	7,579	4,156				536										487
Plants	67,361	5.8S rRNA	10,781	Biophosphate carboxylase/ oxygenase large subunit (rbcL)	7,670	Maturase K (matK)	7,374		Plants	67,361								10,781	7,670							7,374
Platyhelminthes	1,566	Large subunit ribosomal RNA	485	Internal Transcribed Spacer 2 (ITS2)	476	5.8S rRNA	456		Platyhelminthes	1,566								456		485					476
Reptiles	14,742	Cytochrome B (cytb)	2,395	NADH dehydrogenase subunit 4 (ND4)	2,098	16S rRNA	1,861		Reptiles	14,742		2,395			1,861								2,098
Sponges	528	Cytochrome oxidase subunit I (COI/COX1)	356	Large subunit ribosomal RNA	73	28S rRNA	48		Sponges	528	356						48			73

## Sheet: View2
Taxonomic group	Total Number of GenBank Search Hit (Records)	Cytochrome oxidase subunit I (COI/COX1)	Cytochrome B (cytb)	D-loop/ Control region	12S rRNA	16S rRNA	18S rRNA	28s rRNA	5.8S rRNA	Biophosphate carboxylase/ oxygenase large subunit (rbcL)	Large subunit ribosomal RNA	NADH dehydrogenase subunits (ND2)	NADH dehydrogenase subunits (ND3)	NADH dehydrogenase subunit 4 (ND4)	Elongation factor 1	Internal Transcribed Spacer 2 (ITS2)	Internal Transcribed Spacer 1 (ITS1)	Maturase K (matK)	MutS protein (MutS)	Receptor for egg jelly protein 9 (REJ9)	Transcribed RNA	Transcript variant X	Whole genome shotgun sequence/ complete genome	cDNA clone
Amphibians	6836	* 293	461		614	1565
Annelids	2057	1162	366						101
Arachnids	95307	2314						527			721										# 20175		# 68794
Birds	53228	* 334	940									725	688									# 33465
Cnidarians	1823	423						390											342
Crustaceans	8241	4652				1171	386
Echinoderms	2164	1304				297														145
Fish	17388	5900	2776	2215
Fungi	132636								20259							19256	18322						# 62646
Insects	99562	12132						2225							1600
Mammals	1037188	* 1188	1242	3083																		# 74671	# 728133	# 131051
Molluscs	7579	4156				536										487
Plants	67361								10781	7670								7374
Platyhelminthes	1566								456		485					476
Reptiles	14742	* 706	2395			1861								2098
Sponges	528	356						48			73
* COI records that were not part of the top 3 most used records; # Genomic records that were part of the top 3 most used records however do not meet DNA barcoding criteria
