# Supplementary material for: An overview of DNA barcoding of biodiversity in South Africa
Source: PLoS One. 2026 Apr 21;21(4):e0345173. doi: 10.1371/journal.pone.0345173 (PMC13098986; doi:10.1371/journal.pone.0345173)
Supplement: S6 Table — A list of taxonomic groups that lack representation by at least one species in some South African provinces. (XLSX) [file pone.0345173.s010.xlsx]

## Sheet: All Taxon Groups per Province
Taxon Group	Eastern Cape	Free State	Gauteng	KwaZulu-Natal	Limpopo	Mpumalanga	North West	Northern Cape	Western Cape
Acanthocephala								Acanthocephala
Amphibians	Amphibians	Amphibians		Amphibians	Amphibians	Amphibians	Amphibians	Amphibians	Amphibians
Annelids	Annelids		Annelids	Annelids		Annelids		Annelids	Annelids
Arachnids	Arachnids	Arachnids	Arachnids	Arachnids	Arachnids	Arachnids	Arachnids	Arachnids	Arachnids
Ascidiacea	Ascidiacea								Ascidiacea
Birds	Birds	Birds	Birds	Birds	Birds	Birds	Birds	Birds	Birds
Bryozoa	Bryozoa							Bryozoa	Bryozoa
Chilopoda						Chilopoda		Chilopoda
Chromista	Chromista		Chromista	Chromista				Chromista	Chromista
Cnidarians	Cnidarians			Cnidarians				Cnidarians	Cnidarians
Collembola	Collembola	Collembola	Collembola	Collembola	Collembola	Collembola		Collembola	Collembola
Crustaceans	Crustaceans		Crustaceans	Crustaceans	Crustaceans	Crustaceans		Crustaceans	Crustaceans
Diplopoda			Diplopoda	Diplopoda	Diplopoda	Diplopoda		Diplopoda
Echinoderms	Echinoderms			Echinoderms				Echinoderms	Echinoderms
Fish	Fish	Fish	Fish	Fish	Fish	Fish	Fish	Fish	Fish
Gastrotricha				Gastrotricha
Insects	Insects	Insects	Insects	Insects	Insects	Insects	Insects	Insects	Insects
Mammals	Mammals		Mammals	Mammals	Mammals	Mammals	Mammals	Mammals	Mammals
Molluscs	Molluscs	Molluscs	Molluscs	Molluscs		Molluscs		Molluscs	Molluscs
Myxini	Myxini
Nematoda		Nematoda	Nematoda	Nematoda				Nematoda	Nematoda
Plants	Plants			Plants				Plants	Plants
Platyhelminthes								Platyhelminthes
Pyrrophycophyta								Pyrrophycophyta
Reptiles					Reptiles	Reptiles		Reptiles
Sponges	Sponges							Sponges
Tardigrada									Tardigrada
