# Supplementary material for: An overview of DNA barcoding of biodiversity in South Africa
Source: PLoS One. 2026 Apr 21;21(4):e0345173. doi: 10.1371/journal.pone.0345173 (PMC13098986; doi:10.1371/journal.pone.0345173)
Supplement: S1 File — The data was downloaded in a text format and transferred to Microsoft excel for analysis. (ZIP) [file pone.0345173.s011.zip]

Archive with 31 entries (30 files):
- S1_File/
- S1_File/Amphibians.jpg
- S1_File/Amphibians.xlsx
- S1_File/Annelids.jpg
- S1_File/Annelids.xlsx
- S1_File/Arachnids.jpg
- S1_File/Arachnids.xlsx
- S1_File/Birds.png
- S1_File/Birds.xlsx
- S1_File/Cnidarians.jpg
- S1_File/Cnidarians.xlsx
- S1_File/Crustaceans.jpg
- S1_File/Crustaceans.xlsx
- S1_File/Echinoderms.png
- S1_File/Echinoderms.xlsx
- S1_File/Fish.png
- S1_File/Fish.xlsx
- S1_File/Fungae.xlsx
- S1_File/Insects.jpg
- S1_File/Insects.xlsx
- S1_File/Mammals.jpg
- S1_File/Mammals.xlsx
- S1_File/Molluscs.jpg
- S1_File/Molluscs.xlsx
- S1_File/Plants.xlsx
- S1_File/Platyhelminthes.jpg
- S1_File/Platyhelminthes.xlsx
- S1_File/Reptiles.jpg
- S1_File/Reptiles.xlsx
- S1_File/Sponges.jpg
- S1_File/Sponges.xlsx
