# Supplementary material for: An overview of DNA barcoding of biodiversity in South Africa
Source: PLoS One. 2026 Apr 21;21(4):e0345173. doi: 10.1371/journal.pone.0345173 (PMC13098986; doi:10.1371/journal.pone.0345173)
Supplement: S1 File — The data was downloaded in a text format and transferred to Microsoft excel for analysis. (ZIP) [file pone.0345173.s011.zip › S1_File/Amphibians.xlsx]

## Sheet: Amphibians Orig Data
Amphibians Original Data from GenBank	Number of Words
1. Xenopus laevis isolate 3 from South Africa cytochrome b (cytb) mRNA, partial cds; mitochondrial gene for mitochondrial product	19
290 bp linear mRNA	4
AY217686.1 GI:31322381	2
	0
2. Xenopus laevis isolate 3 from South Africa cytochrome b (cytb) mRNA, partial cds; mitochondrial gene for mitochondrial product	19
290 bp linear mRNA	4
AY217720.1 GI:31322449	2
	0
3. Xenopus laevis isolate 1 from South Africa cytochrome b (cytb) mRNA, partial cds; mitochondrial gene for mitochondrial product	19
290 bp linear mRNA	4
AY217719.1 GI:31322447	2
	0
4. Xenopus muelleri isolate 1 from South Africa cytochrome b (cytb) mRNA, partial cds; mitochondrial gene for mitochondrial product	19
290 bp linear mRNA	4
AY217717.1 GI:31322443	2
	0
5. Xenopus muelleri isolate 2 from South Africa cytochrome b (cytb) mRNA, partial cds; mitochondrial gene for mitochondrial product	19
290 bp linear mRNA	4
AY217716.1 GI:31322441	2
	0
6. Xenopus muelleri isolate 4 from South Africa cytochrome b (cytb) mRNA, partial cds; mitochondrial gene for mitochondrial product	19
290 bp linear mRNA	4
AY217715.1 GI:31322439	2
	0
7. Xenopus muelleri isolate 3 from South Africa cytochrome b (cytb) mRNA, partial cds; mitochondrial gene for mitochondrial product	19
290 bp linear mRNA	4
AY217714.1 GI:31322437	2
	0
8. Xenopus muelleri isolate 166 from South Africa cytochrome b (cytb) mRNA, partial cds; mitochondrial gene for mitochondrial product	19
290 bp linear mRNA	4
AY217713.1 GI:31322435	2
	0
9. Xenopus muelleri isolate 26 from South Africa cytochrome b (cytb) mRNA, partial cds; mitochondrial gene for mitochondrial product	19
290 bp linear mRNA	4
AY217712.1 GI:31322433	2
	0
10. Xenopus laevis isolate 65 from South Africa cytochrome b (cytb) mRNA, partial cds; mitochondrial gene for mitochondrial product	19
290 bp linear mRNA	4
AY217711.1 GI:31322431	2
	0
11. Xenopus laevis isolate 2 from South Africa cytochrome b (cytb) mRNA, partial cds; mitochondrial gene for mitochondrial product	19
290 bp linear mRNA	4
AY217710.1 GI:31322429	2
	0
12. Xenopus laevis isolate 1 from South Africa cytochrome b (cytb) mRNA, partial cds; mitochondrial gene for mitochondrial product	19
290 bp linear mRNA	4
AY217709.1 GI:31322427	2
	0
13. Xenopus laevis isolate 72 from South Africa cytochrome b (cytb) mRNA, partial cds; mitochondrial gene for mitochondrial product	19
290 bp linear mRNA	4
AY217708.1 GI:31322425	2
	0
14. Xenopus laevis isolate 81 from South Africa cytochrome b (cytb) mRNA, partial cds; mitochondrial gene for mitochondrial product	19
290 bp linear mRNA	4
AY217707.1 GI:31322423	2
	0
15. Xenopus laevis isolate 71 from South Africa cytochrome b (cytb) mRNA, partial cds; mitochondrial gene for mitochondrial product	19
290 bp linear mRNA	4
AY217706.1 GI:31322421	2
	0
16. Xenopus laevis isolate 2 from South Africa cytochrome b (cytb) mRNA, partial cds; mitochondrial gene for mitochondrial product	19
290 bp linear mRNA	4
AY217705.1 GI:31322419	2
	0
17. Xenopus muelleri isolate 2 from South Africa cytochrome b (cytb) mRNA, partial cds; mitochondrial gene for mitochondrial product	19
290 bp linear mRNA	4
AY217704.1 GI:31322417	2
	0
18. Xenopus muelleri isolate 1 from South Africa cytochrome b (cytb) mRNA, partial cds; mitochondrial gene for mitochondrial product	19
290 bp linear mRNA	4
AY217696.1 GI:31322401	2
	0
19. Xenopus laevis isolate 2 from South Africa cytochrome b (cytb) mRNA, partial cds; mitochondrial gene for mitochondrial product	19
290 bp linear mRNA	4
AY217695.1 GI:31322399	2
	0
20. Xenopus laevis isolate 1 from South Africa cytochrome b (cytb) mRNA, partial cds; mitochondrial gene for mitochondrial product	19
290 bp linear mRNA	4
AY217694.1 GI:31322397	2
	0
21. Xenopus laevis isolate 10 from South Africa cytochrome b (cytb) mRNA, partial cds; mitochondrial gene for mitochondrial product	19
290 bp linear mRNA	4
AY217692.1 GI:31322393	2
	0
22. Xenopus laevis isolate 2 from South Africa cytochrome b (cytb) mRNA, partial cds; mitochondrial gene for mitochondrial product	19
290 bp linear mRNA	4
AY217691.1 GI:31322391	2
	0
23. Xenopus gilli isolate 2 from South Africa cytochrome b (cytb) mRNA, partial cds; mitochondrial gene for mitochondrial product	19
290 bp linear mRNA	4
AY217690.1 GI:31322389	2
	0
24. Xenopus gilli isolate 3 from South Africa cytochrome b (cytb) mRNA, partial cds; mitochondrial gene for mitochondrial product	19
290 bp linear mRNA	4
AY217689.1 GI:31322387	2
	0
25. Xenopus laevis isolate 2 from South Africa cytochrome b (cytb) mRNA, partial cds; mitochondrial gene for mitochondrial product	19
290 bp linear mRNA	4
AY217688.1 GI:31322385	2
	0
26. Xenopus laevis isolate 3 from South Africa cytochrome b (cytb) mRNA, partial cds; mitochondrial gene for mitochondrial product	19
290 bp linear mRNA	4
AY217687.1 GI:31322383	2
	0
27. Xenopus laevis isolate 3 from South Africa cytochrome b (cytb) mRNA, partial cds; mitochondrial gene for mitochondrial product	19
290 bp linear mRNA	4
AY217683.1 GI:31322375	2
	0
28. Xenopus muelleri isolate 1 from South Africa cytochrome b (cytb) mRNA, partial cds; mitochondrial gene for mitochondrial product	19
290 bp linear mRNA	4
AY217682.1 GI:31322373	2
	0
29. Xenopus gilli isolate 1 from South Africa cytochrome b (cytb) mRNA, partial cds; mitochondrial gene for mitochondrial product	19
290 bp linear mRNA	4
AY217681.1 GI:31322371	2
	0
30. Xenopus laevis isolate 3 from South Africa cytochrome b (cytb) mRNA, partial cds; mitochondrial gene for mitochondrial product	19
290 bp linear mRNA	4
AY217680.1 GI:31322369	2
	0
31. Xenopus gilli isolate 1 from South Africa cytochrome b (cytb) mRNA, partial cds; mitochondrial gene for mitochondrial product	19
290 bp linear mRNA	4
AY217678.1 GI:31322365	2
	0
32. Xenopus laevis isolate 2 from South Africa cytochrome b (cytb) mRNA, partial cds; mitochondrial gene for mitochondrial product	19
290 bp linear mRNA	4
AY217677.1 GI:31322363	2
	0
33. Xenopus laevis isolate 1 from South Africa cytochrome b (cytb) mRNA, partial cds; mitochondrial gene for mitochondrial product	19
290 bp linear mRNA	4
AY217676.1 GI:31322361	2
	0
34. Xenopus muelleri isolate 3 from South Africa cytochrome b (cytb) mRNA, partial cds; mitochondrial gene for mitochondrial product	19
290 bp linear mRNA	4
AY217675.1 GI:31322359	2
	0
35. Xenopus laevis isolate 2 from South Africa cytochrome b (cytb) mRNA, partial cds; mitochondrial gene for mitochondrial product	19
290 bp linear mRNA	4
AY217673.1 GI:31322355	2
	0
36. Xenopus laevis isolate 1 from South Africa cytochrome b (cytb) mRNA, partial cds; mitochondrial gene for mitochondrial product	19
290 bp linear mRNA	4
AY217672.1 GI:31322353	2
	0
37. Xenopus laevis isolate 3 from South Africa cytochrome b (cytb) mRNA, partial cds; mitochondrial gene for mitochondrial product	19
290 bp linear mRNA	4
AY217671.1 GI:31322351	2
	0
38. Schismaderma carens isolate 12scarA 12S ribosomal RNA gene, partial sequence; mitochondrial	12
376 bp linear DNA	4
AF220866.1 GI:9837007	2
	0
39. Capensibufo tradouwi isolate 12ctraA 12S ribosomal RNA gene, partial sequence; mitochondrial	12
394 bp linear DNA	4
AF220865.1 GI:9837006	2
	0
40. Capensibufo rosei isolate 12crosA 12S ribosomal RNA gene, partial sequence; mitochondrial	12
392 bp linear DNA	4
AF220864.1 GI:9837005	2
	0
41. Poyntonophrynus vertebralis isolate 12vertA 12S ribosomal RNA gene, partial sequence; mitochondrial	12
397 bp linear DNA	4
AF220860.1 GI:9837001	2
	0
42. Poyntonophrynus fenoulheti isolate 12fenoA 12S ribosomal RNA gene, partial sequence; mitochondrial	12
394 bp linear DNA	4
AF220859.1 GI:9837000	2
	0
43. Vandijkophrynus gariepensis isolate 12gariC 12S ribosomal RNA gene, partial sequence; mitochondrial	12
397 bp linear DNA	4
AF220855.1 GI:9836996	2
	0
44. Vandijkophrynus gariepensis isolate 12gariB 12S ribosomal RNA gene, partial sequence; mitochondrial	12
397 bp linear DNA	4
AF220854.1 GI:9836995	2
	0
45. Vandijkophrynus gariepensis isolate 12gariA 12S ribosomal RNA gene, partial sequence; mitochondrial	12
397 bp linear DNA	4
AF220853.1 GI:9836994	2
	0
46. Vandijkophrynus angusticeps isolate 12anguA 12S ribosomal RNA gene, partial sequence; mitochondrial	12
397 bp linear DNA	4
AF220852.1 GI:9836993	2
	0
47. Vandijkophrynus amatolicus isolate 12amatA 12S ribosomal RNA gene, partial sequence; mitochondrial	12
397 bp linear DNA	4
AF220851.1 GI:9836992	2
	0
48. Sclerophrys pardalis isolate 12pardA 12S ribosomal RNA gene, partial sequence; mitochondrial	12
371 bp linear DNA	4
AF220850.1 GI:9836991	2
	0
49. Sclerophrys pantherina isolate 12pantB 12S ribosomal RNA gene, partial sequence; mitochondrial	12
397 bp linear DNA	4
AF220849.1 GI:9836990	2
	0
50. Sclerophrys pantherina isolate 12pantA 12S ribosomal RNA gene, partial sequence; mitochondrial	12
397 bp linear DNA	4
AF220848.1 GI:9836989	2
	0
51. Ptychadena nilotica isolate nAACRG511 voucher AARCG 511 16S ribosomal RNA gene, partial sequence; mitochondrial	15
506 bp linear DNA	4
KX836504.1 GI:1093541397	2
	0
52. Ptychadena nilotica isolate nAACRG510 voucher AARCG 510 16S ribosomal RNA gene, partial sequence; mitochondrial	15
506 bp linear DNA	4
KX836503.1 GI:1093541396	2
	0
53. Ptychadena nilotica isolate nAACRG509 voucher AARCG 509 16S ribosomal RNA gene, partial sequence; mitochondrial	15
506 bp linear DNA	4
KX836502.1 GI:1093541395	2
	0
54. Ptychadena nilotica isolate nAACRG500 voucher AARCG 500 16S ribosomal RNA gene, partial sequence; mitochondrial	15
506 bp linear DNA	4
KX836501.1 GI:1093541394	2
	0
55. Ptychadena nilotica isolate nAACRG1813 voucher AARCG 1813 16S ribosomal RNA gene, partial sequence; mitochondrial	15
506 bp linear DNA	4
KX836500.1 GI:1093541393	2
	0
56. Ptychadena nilotica isolate nAACRG1812 voucher AARCG 1812 16S ribosomal RNA gene, partial sequence; mitochondrial	15
506 bp linear DNA	4
KX836499.1 GI:1093541392	2
	0
57. Ptychadena nilotica isolate nAACRG1810 voucher AARCG 1810 16S ribosomal RNA gene, partial sequence; mitochondrial	15
506 bp linear DNA	4
KX836498.1 GI:1093541391	2
	0
58. Ptychadena oxyrhynchus cytochrome b (cytb) gene, partial cds; mitochondrial	10
526 bp linear DNA	4
DQ525965.1 GI:94981428	2
	0
59. Ptychadena oxyrhynchus cytochrome b (cytb) gene, partial cds; mitochondrial	10
526 bp linear DNA	4
DQ525962.1 GI:94981422	2
	0
60. Ptychadena anchietae cytochrome b (cytb) gene, partial cds; mitochondrial	10
526 bp linear DNA	4
DQ525961.1 GI:94981420	2
	0
61. Ptychadena oxyrhynchus cytochrome oxidase subunit I (cox1) gene, partial cds; mitochondrial	12
560 bp linear DNA	4
DQ525954.1 GI:94981406	2
	0
62. Ptychadena oxyrhynchus cytochrome oxidase subunit I (cox1) gene, partial cds; mitochondrial	12
554 bp linear DNA	4
DQ525953.1 GI:94981404	2
	0
63. Ptychadena anchietae cytochrome oxidase subunit I (cox1) gene, partial cds; mitochondrial	12
555 bp linear DNA	4
DQ525952.1 GI:94981402	2
	0
64. Breviceps fuscus cytochrome oxidase subunit I (COI) gene, partial cds; mitochondrial	12
555 bp linear DNA	4
AY883978.1 GI:60280288	2
	0
65. Poyntonophrynus fernandae isolate FKH_0463 cytochrome c oxidase subunit I (COX1) gene, partial cds; mitochondrial	15
808 bp linear DNA	4
OR717593.1 GI:2597409403	2
	0
66. Poyntonophrynus nambensis isolate FKH_0462 cytochrome c oxidase subunit I (COX1) gene, partial cds; mitochondrial	15
786 bp linear DNA	4
OR717592.1 GI:2597409401	2
	0
67. Poyntonophrynus fernandae isolate ZMB_91785 cytochrome c oxidase subunit I (COX1) gene, partial cds; mitochondrial	15
810 bp linear DNA	4
OR717591.1 GI:2597409399	2
	0
68. Poyntonophrynus nambensis isolate ZMB_91789 cytochrome c oxidase subunit I (COX1) gene, partial cds; mitochondrial	15
810 bp linear DNA	4
OR717590.1 GI:2597409397	2
	0
69. Poyntonophrynus fernandae isolate BMNH_2021_7536 cytochrome c oxidase subunit I (COX1) gene, partial cds; mitochondrial	15
809 bp linear DNA	4
OR717589.1 GI:2597409395	2
	0
70. Poyntonophrynus nambensis isolate FKH_0458 cytochrome c oxidase subunit I (COX1) gene, partial cds; mitochondrial	15
806 bp linear DNA	4
OR717588.1 GI:2597409392	2
	0
71. Poyntonophrynus nambensis isolate FKH_0457 cytochrome c oxidase subunit I (COX1) gene, partial cds; mitochondrial	15
810 bp linear DNA	4
OR717587.1 GI:2597409390	2
	0
72. Poyntonophrynus nambensis isolate FKH_0381 cytochrome c oxidase subunit I (COX1) gene, partial cds; mitochondrial	15
807 bp linear DNA	4
OR717586.1 GI:2597409388	2
	0
73. Poyntonophrynus nambensis isolate FKH_0380 cytochrome c oxidase subunit I (COX1) gene, partial cds; mitochondrial	15
808 bp linear DNA	4
OR717585.1 GI:2597409386	2
	0
74. Poyntonophrynus nambensis isolate FKH_0378 cytochrome c oxidase subunit I (COX1) gene, partial cds; mitochondrial	15
810 bp linear DNA	4
OR717584.1 GI:2597409384	2
	0
75. Poyntonophrynus nambensis isolate FKH_0377 cytochrome c oxidase subunit I (COX1) gene, partial cds; mitochondrial	15
810 bp linear DNA	4
OR717583.1 GI:2597409382	2
	0
76. Poyntonophrynus nambensis isolate JLRZC0012 cytochrome c oxidase subunit I (COX1) gene, partial cds; mitochondrial	15
653 bp linear DNA	4
OR717582.1 GI:2597409380	2
	0
77. Poyntonophrynus dombensis isolate ZMB_91793 cytochrome c oxidase subunit I (COX1) gene, partial cds; mitochondrial	15
810 bp linear DNA	4
OR717581.1 GI:2597409378	2
	0
78. Poyntonophrynus dombensis isolate FKH_0406 cytochrome c oxidase subunit I (COX1) gene, partial cds; mitochondrial	15
810 bp linear DNA	4
OR717580.1 GI:2597409376	2
	0
79. Poyntonophrynus dombensis isolate ZMB_91792 cytochrome c oxidase subunit I (COX1) gene, partial cds; mitochondrial	15
810 bp linear DNA	4
OR717579.1 GI:2597409374	2
	0
80. Poyntonophrynus fernandae isolate BMNH_2021_7534 cytochrome c oxidase subunit I (COX1) gene, partial cds; mitochondrial	15
815 bp linear DNA	4
OR717578.1 GI:2597409372	2
	0
81. Poyntonophrynus vertebralis isolate PEM_A09669 cytochrome c oxidase subunit I (COX1) gene, partial cds; mitochondrial	15
815 bp linear DNA	4
OR717577.1 GI:2597409370	2
	0
82. Poyntonophrynus vertebralis isolate PEM_A11497 cytochrome c oxidase subunit I (COX1) gene, partial cds; mitochondrial	15
815 bp linear DNA	4
OR717576.1 GI:2597409368	2
	0
83. Poyntonophrynus vertebralis isolate PEM_A11498 cytochrome c oxidase subunit I (COX1) gene, partial cds; mitochondrial	15
815 bp linear DNA	4
OR717575.1 GI:2597409366	2
	0
84. Poyntonophrynus vertebralis isolate PEM_A11496 cytochrome c oxidase subunit I (COX1) gene, partial cds; mitochondrial	15
815 bp linear DNA	4
OR717574.1 GI:2597409364	2
	0
85. Poyntonophrynus fernandae isolate ZMB_91791 cytochrome c oxidase subunit I (COX1) gene, partial cds; mitochondrial	15
815 bp linear DNA	4
OR717573.1 GI:2597409362	2
	0
86. Poyntonophrynus fernandae isolate ZMB_91790 cytochrome c oxidase subunit I (COX1) gene, partial cds; mitochondrial	15
815 bp linear DNA	4
OR717572.1 GI:2597409360	2
	0
87. Poyntonophrynus nambensis isolate ZMB_91788 cytochrome c oxidase subunit I (COX1) gene, partial cds; mitochondrial	15
815 bp linear DNA	4
OR717571.1 GI:2597409358	2
	0
88. Poyntonophrynus nambensis isolate ZMB_91787 cytochrome c oxidase subunit I (COX1) gene, partial cds; mitochondrial	15
815 bp linear DNA	4
OR717570.1 GI:2597409356	2
	0
89. Poyntonophrynus fernandae isolate ZMB_91786 cytochrome c oxidase subunit I (COX1) gene, partial cds; mitochondrial	15
815 bp linear DNA	4
OR717569.1 GI:2597409354	2
	0
90. Poyntonophrynus fenoulheti isolate fenoC cytochrome c oxidase subunit I (COX1) gene, partial cds; mitochondrial	15
815 bp linear DNA	4
OR717568.1 GI:2597409352	2
	0
91. Poyntonophrynus fenoulheti isolate fenoB cytochrome c oxidase subunit I (COX1) gene, partial cds; mitochondrial	15
815 bp linear DNA	4
OR717567.1 GI:2597409350	2
	0
92. Poyntonophrynus fernandae isolate FKH_1086 cytochrome c oxidase subunit I (COX1) gene, partial cds; mitochondrial	15
815 bp linear DNA	4
OR717566.1 GI:2597409348	2
	0
93. Poyntonophrynus fernandae isolate BMNH_2021_7535 cytochrome c oxidase subunit I (COX1) gene, partial cds; mitochondrial	15
815 bp linear DNA	4
OR717565.1 GI:2597409346	2
	0
94. Poyntonophrynus dombensis isolate AG_120 cytochrome c oxidase subunit I (COX1) gene, partial cds; mitochondrial	15
815 bp linear DNA	4
OR717564.1 GI:2597409344	2
	0
95. Poyntonophrynus dombensis isolate AG_118 cytochrome c oxidase subunit I (COX1) gene, partial cds; mitochondrial	15
815 bp linear DNA	4
OR717563.1 GI:2597409342	2
	0
96. Poyntonophrynus dombensis isolate AG_117 cytochrome c oxidase subunit I (COX1) gene, partial cds; mitochondrial	15
815 bp linear DNA	4
OR717562.1 GI:2597409340	2
	0
97. Poyntonophrynus damaranus isolate NMNW_11187 recombination activating protein 1 (RAG1) gene, partial cds	13
474 bp linear DNA	4
OR699024.1 GI:2621604529	2
	0
98. Poyntonophrynus damaranus isolate NMNW_11200 recombination activating protein 1 (RAG1) gene, partial cds	13
469 bp linear DNA	4
OR699023.1 GI:2621604527	2
	0
99. Poyntonophrynus hoeschi isolate FB_341 recombination activating protein 1 (RAG1) gene, partial cds	13
523 bp linear DNA	4
OR699022.1 GI:2621604525	2
	0
100. Poyntonophrynus damaranus isolate FB_Po_D1 recombination activating protein 1 (RAG1) gene, partial cds	13
502 bp linear DNA	4
OR699021.1 GI:2621604523	2
	0
101. Poyntonophrynus pachnodes isolate FKH_0879 recombination activating protein 1 (RAG1) gene, partial cds	13
785 bp linear DNA	4
OR699020.1 GI:2621604521	2
	0
102. Poyntonophrynus pachnodes isolate FKH_0878 recombination activating protein 1 (RAG1) gene, partial cds	13
637 bp linear DNA	4
OR699019.1 GI:2621604519	2
	0
103. Poyntonophrynus grandisonae isolate FKH_0533 recombination activating protein 1 (RAG1) gene, partial cds	13
785 bp linear DNA	4
OR699018.1 GI:2621604517	2
	0
104. Poyntonophrynus fernandae isolate FKH_0463 recombination activating protein 1 (RAG1) gene, partial cds	13
785 bp linear DNA	4
OR699017.1 GI:2621604515	2
	0
105. Poyntonophrynus nambensis isolate FKH_0462 recombination activating protein 1 (RAG1) gene, partial cds	13
785 bp linear DNA	4
OR699016.1 GI:2621604513	2
	0
106. Poyntonophrynus fernandae isolate ZMB_91785 recombination activating protein 1 (RAG1) gene, partial cds	13
785 bp linear DNA	4
OR699015.1 GI:2621604511	2
	0
107. Poyntonophrynus nambensis isolate ZMB_91789 recombination activating protein 1 (RAG1) gene, partial cds	13
785 bp linear DNA	4
OR699014.1 GI:2621604509	2
	0
108. Poyntonophrynus fernandae isolate BMNH_2021_7536 recombination activating protein 1 (RAG1) gene, partial cds	13
785 bp linear DNA	4
OR699013.1 GI:2621604507	2
	0
109. Poyntonophrynus nambensis isolate FKH_0458 recombination activating protein 1 (RAG1) gene, partial cds	13
785 bp linear DNA	4
OR699012.1 GI:2621604505	2
	0
110. Poyntonophrynus nambensis isolate FKH_0457 recombination activating protein 1 (RAG1) gene, partial cds	13
785 bp linear DNA	4
OR699011.1 GI:2621604503	2
	0
111. Poyntonophrynus nambensis isolate FKH_0381 recombination activating protein 1 (RAG1) gene, partial cds	13
785 bp linear DNA	4
OR699010.1 GI:2621604501	2
	0
112. Poyntonophrynus nambensis isolate FKH_0380 recombination activating protein 1 (RAG1) gene, partial cds	13
785 bp linear DNA	4
OR699009.1 GI:2621604499	2
	0
113. Poyntonophrynus nambensis isolate FKH_0378 recombination activating protein 1 (RAG1) gene, partial cds	13
785 bp linear DNA	4
OR699008.1 GI:2621604497	2
	0
114. Poyntonophrynus nambensis isolate FKH_0377 recombination activating protein 1 (RAG1) gene, partial cds	13
785 bp linear DNA	4
OR699007.1 GI:2621604495	2
	0
115. Poyntonophrynus nambensis isolate JLRZC0012 recombination activating protein 1 (RAG1) gene, partial cds	13
785 bp linear DNA	4
OR699006.1 GI:2621604493	2
	0
116. Poyntonophrynus dombensis isolate FKH_0406 recombination activating protein 1 (RAG1) gene, partial cds	13
785 bp linear DNA	4
OR699005.1 GI:2621604491	2
	0
117. Poyntonophrynus dombensis isolate ZMB_91792 recombination activating protein 1 (RAG1) gene, partial cds	13
785 bp linear DNA	4
OR699004.1 GI:2621604489	2
	0
118. Poyntonophrynus fernandae isolate BMNH_2021_7534 recombination activating protein 1 (RAG1) gene, partial cds	13
849 bp linear DNA	4
OR699003.1 GI:2621604487	2
	0
119. Poyntonophrynus vertebralis isolate PEM_A09669 recombination activating protein 1 (RAG1) gene, partial cds	13
849 bp linear DNA	4
OR699002.1 GI:2621604485	2
	0
120. Poyntonophrynus vertebralis isolate PEM_A11497 recombination activating protein 1 (RAG1) gene, partial cds	13
849 bp linear DNA	4
OR699001.1 GI:2621604483	2
	0
121. Poyntonophrynus vertebralis isolate PEM_A11498 recombination activating protein 1 (RAG1) gene, partial cds	13
849 bp linear DNA	4
OR699000.1 GI:2621604481	2
	0
122. Poyntonophrynus vertebralis isolate PEM_A11496 recombination activating protein 1 (RAG1) gene, partial cds	13
849 bp linear DNA	4
OR698999.1 GI:2621604479	2
	0
123. Poyntonophrynus fernandae isolate ZMB_91791 recombination activating protein 1 (RAG1) gene, partial cds	13
849 bp linear DNA	4
OR698998.1 GI:2621604477	2
	0
124. Poyntonophrynus fernandae isolate ZMB_91790 recombination activating protein 1 (RAG1) gene, partial cds	13
849 bp linear DNA	4
OR698997.1 GI:2621604475	2
	0
125. Poyntonophrynus nambensis isolate ZMB_91788 recombination activating protein 1 (RAG1) gene, partial cds	13
572 bp linear DNA	4
OR698996.1 GI:2621604473	2
	0
126. Poyntonophrynus nambensis isolate ZMB_91787 recombination activating protein 1 (RAG1) gene, partial cds	13
659 bp linear DNA	4
OR698995.1 GI:2621604471	2
	0
127. Poyntonophrynus fernandae isolate ZMB_91786 recombination activating protein 1 (RAG1) gene, partial cds	13
849 bp linear DNA	4
OR698994.1 GI:2621604469	2
	0
128. Poyntonophrynus fenoulheti isolate fenoC recombination activating protein 1 (RAG1) gene, partial cds	13
773 bp linear DNA	4
OR698993.1 GI:2621604467	2
	0
129. Poyntonophrynus fenoulheti isolate fenoB recombination activating protein 1 (RAG1) gene, partial cds	13
849 bp linear DNA	4
OR698992.1 GI:2621604465	2
	0
130. Poyntonophrynus fernandae isolate FKH_1086 recombination activating protein 1 (RAG1) gene, partial cds	13
849 bp linear DNA	4
OR698991.1 GI:2621604463	2
	0
131. Poyntonophrynus fernandae isolate BMNH_2021_7535 recombination activating protein 1 (RAG1) gene, partial cds	13
849 bp linear DNA	4
OR698990.1 GI:2621604461	2
	0
132. Poyntonophrynus dombensis isolate AG_120 recombination activating protein 1 (RAG1) gene, partial cds	13
849 bp linear DNA	4
OR698989.1 GI:2621604459	2
	0
133. Poyntonophrynus dombensis isolate AG_117 recombination activating protein 1 (RAG1) gene, partial cds	13
849 bp linear DNA	4
OR698988.1 GI:2621604457	2
	0
134. Poyntonophrynus damaranus isolate NMNW_11188 large subunit ribosomal RNA gene, partial sequence; mitochondrial	13
438 bp linear DNA	4
OR692296.1 GI:2593445066	2
	0
135. Poyntonophrynus damaranus isolate NMNW_11198 large subunit ribosomal RNA gene, partial sequence; mitochondrial	13
488 bp linear DNA	4
OR692295.1 GI:2593445065	2
	0
136. Poyntonophrynus damaranus isolate NMNW_11187 large subunit ribosomal RNA gene, partial sequence; mitochondrial	13
475 bp linear DNA	4
OR692294.1 GI:2593445064	2
	0
137. Poyntonophrynus damaranus isolate NMNW_11200 large subunit ribosomal RNA gene, partial sequence; mitochondrial	13
488 bp linear DNA	4
OR692293.1 GI:2593445063	2
	0
138. Poyntonophrynus damaranus isolate FB_Po_D1 large subunit ribosomal RNA gene, partial sequence; mitochondrial	13
515 bp linear DNA	4
OR692292.1 GI:2593445062	2
	0
139. Poyntonophrynus pachnodes isolate FKH_0879 large subunit ribosomal RNA gene, partial sequence; mitochondrial	13
514 bp linear DNA	4
OR692291.1 GI:2593445061	2
	0
140. Poyntonophrynus pachnodes isolate FKH_0878 large subunit ribosomal RNA gene, partial sequence; mitochondrial	13
514 bp linear DNA	4
OR692290.1 GI:2593445060	2
	0
141. Poyntonophrynus grandisonae isolate FKH_0533 large subunit ribosomal RNA gene, partial sequence; mitochondrial	13
518 bp linear DNA	4
OR692289.1 GI:2593445059	2
	0
142. Poyntonophrynus grandisonae isolate CHL_0903 large subunit ribosomal RNA gene, partial sequence; mitochondrial	13
520 bp linear DNA	4
OR692288.1 GI:2593445058	2
	0
143. Poyntonophrynus fernandae isolate FKH_0463 large subunit ribosomal RNA gene, partial sequence; mitochondrial	13
516 bp linear DNA	4
OR692287.1 GI:2593445057	2
	0
144. Poyntonophrynus nambensis isolate FKH_0462 large subunit ribosomal RNA gene, partial sequence; mitochondrial	13
518 bp linear DNA	4
OR692286.1 GI:2593445056	2
	0
145. Poyntonophrynus grandisonae isolate FKH_0533 small subunit ribosomal RNA gene, partial sequence; mitochondrial	13
343 bp linear DNA	4
OR692255.1 GI:2593445055	2
	0
146. Poyntonophrynus fernandae isolate ZMB_91785 large subunit ribosomal RNA gene, partial sequence; mitochondrial	13
516 bp linear DNA	4
OR692285.1 GI:2593445054	2
	0
147. Poyntonophrynus grandisonae isolate CHL_0903 small subunit ribosomal RNA gene, partial sequence; mitochondrial	13
345 bp linear DNA	4
OR692254.1 GI:2593445053	2
	0
148. Poyntonophrynus nambensis isolate ZMB_91789 large subunit ribosomal RNA gene, partial sequence; mitochondrial	13
518 bp linear DNA	4
OR692284.1 GI:2593445052	2
	0
149. Poyntonophrynus fernandae isolate FKH_0463 small subunit ribosomal RNA gene, partial sequence; mitochondrial	13
345 bp linear DNA	4
OR692253.1 GI:2593445051	2
	0
150. Poyntonophrynus fernandae isolate BMNH_2021_7536 large subunit ribosomal RNA gene, partial sequence; mitochondrial	13
516 bp linear DNA	4
OR692283.1 GI:2593445050	2
	0
151. Poyntonophrynus nambensis isolate FKH_0462 small subunit ribosomal RNA gene, partial sequence; mitochondrial	13
344 bp linear DNA	4
OR692252.1 GI:2593445049	2
	0
152. Poyntonophrynus nambensis isolate FKH_0458 large subunit ribosomal RNA gene, partial sequence; mitochondrial	13
518 bp linear DNA	4
OR692282.1 GI:2593445048	2
	0
153. Poyntonophrynus fernandae isolate ZMB_91785 small subunit ribosomal RNA gene, partial sequence; mitochondrial	13
345 bp linear DNA	4
OR692251.1 GI:2593445047	2
	0
154. Poyntonophrynus nambensis isolate FKH_0457 large subunit ribosomal RNA gene, partial sequence; mitochondrial	13
516 bp linear DNA	4
OR692281.1 GI:2593445046	2
	0
155. Poyntonophrynus nambensis isolate ZMB_91789 small subunit ribosomal RNA gene, partial sequence; mitochondrial	13
342 bp linear DNA	4
OR692250.1 GI:2593445045	2
	0
156. Poyntonophrynus nambensis isolate FKH_0381 large subunit ribosomal RNA gene, partial sequence; mitochondrial	13
516 bp linear DNA	4
OR692280.1 GI:2593445044	2
	0
157. Poyntonophrynus fernandae isolate BMNH_2021_7536 small subunit ribosomal RNA gene, partial sequence; mitochondrial	13
343 bp linear DNA	4
OR692249.1 GI:2593445043	2
	0
158. Poyntonophrynus nambensis isolate FKH_0380 large subunit ribosomal RNA gene, partial sequence; mitochondrial	13
516 bp linear DNA	4
OR692279.1 GI:2593445042	2
	0
159. Poyntonophrynus nambensis isolate FKH_0458 small subunit ribosomal RNA gene, partial sequence; mitochondrial	13
344 bp linear DNA	4
OR692248.1 GI:2593445041	2
	0
160. Poyntonophrynus nambensis isolate FKH_0378 large subunit ribosomal RNA gene, partial sequence; mitochondrial	13
516 bp linear DNA	4
OR692278.1 GI:2593445040	2
	0
161. Poyntonophrynus nambensis isolate FKH_0457 small subunit ribosomal RNA gene, partial sequence; mitochondrial	13
340 bp linear DNA	4
OR692247.1 GI:2593445039	2
	0
162. Poyntonophrynus nambensis isolate FKH_0377 large subunit ribosomal RNA gene, partial sequence; mitochondrial	13
518 bp linear DNA	4
OR692277.1 GI:2593445038	2
	0
163. Poyntonophrynus nambensis isolate FKH_0381 small subunit ribosomal RNA gene, partial sequence; mitochondrial	13
342 bp linear DNA	4
OR692246.1 GI:2593445037	2
	0
164. Poyntonophrynus nambensis isolate JLRZC0012 large subunit ribosomal RNA gene, partial sequence; mitochondrial	13
518 bp linear DNA	4
OR692276.1 GI:2593445036	2
	0
165. Poyntonophrynus nambensis isolate FKH_0380 small subunit ribosomal RNA gene, partial sequence; mitochondrial	13
344 bp linear DNA	4
OR692245.1 GI:2593445035	2
	0
166. Poyntonophrynus dombensis isolate ZMB_91793 large subunit ribosomal RNA gene, partial sequence; mitochondrial	13
518 bp linear DNA	4
OR692275.1 GI:2593445034	2
	0
167. Poyntonophrynus nambensis isolate FKH_0378 small subunit ribosomal RNA gene, partial sequence; mitochondrial	13
342 bp linear DNA	4
OR692244.1 GI:2593445033	2
	0
168. Poyntonophrynus dombensis isolate FKH_0406 large subunit ribosomal RNA gene, partial sequence; mitochondrial	13
518 bp linear DNA	4
OR692274.1 GI:2593445032	2
	0
169. Poyntonophrynus nambensis isolate FKH_0377 small subunit ribosomal RNA gene, partial sequence; mitochondrial	13
344 bp linear DNA	4
OR692243.1 GI:2593445031	2
	0
170. Poyntonophrynus nambensis isolate JLRZC0012 small subunit ribosomal RNA gene, partial sequence; mitochondrial	13
344 bp linear DNA	4
OR692242.1 GI:2593445030	2
	0
171. Poyntonophrynus dombensis isolate ZMB_91792 large subunit ribosomal RNA gene, partial sequence; mitochondrial	13
518 bp linear DNA	4
OR692273.1 GI:2593445029	2
	0
172. Poyntonophrynus dombensis isolate ZMB_91793 small subunit ribosomal RNA gene, partial sequence; mitochondrial	13
345 bp linear DNA	4
OR692241.1 GI:2593445028	2
	0
173. Poyntonophrynus fernandae isolate BMNH_2021_7534 large subunit ribosomal RNA gene, partial sequence; mitochondrial	13
518 bp linear DNA	4
OR692272.1 GI:2593445027	2
	0
174. Poyntonophrynus dombensis isolate FKH_0406 small subunit ribosomal RNA gene, partial sequence; mitochondrial	13
345 bp linear DNA	4
OR692240.1 GI:2593445026	2
	0
175. Poyntonophrynus vertebralis isolate PEM_A09669 large subunit ribosomal RNA gene, partial sequence; mitochondrial	13
480 bp linear DNA	4
OR692271.1 GI:2593445025	2
	0
176. Poyntonophrynus dombensis isolate ZMB_91792 small subunit ribosomal RNA gene, partial sequence; mitochondrial	13
344 bp linear DNA	4
OR692239.1 GI:2593445024	2
	0
177. Poyntonophrynus vertebralis isolate PEM_A11497 large subunit ribosomal RNA gene, partial sequence; mitochondrial	13
520 bp linear DNA	4
OR692270.1 GI:2593445023	2
	0
178. Poyntonophrynus fernandae isolate BMNH_2021_7534 small subunit ribosomal RNA gene, partial sequence; mitochondrial	13
353 bp linear DNA	4
OR692238.1 GI:2593445022	2
	0
179. Poyntonophrynus vertebralis isolate PEM_A11498 large subunit ribosomal RNA gene, partial sequence; mitochondrial	13
512 bp linear DNA	4
OR692269.1 GI:2593445021	2
	0
180. Poyntonophrynus vertebralis isolate PEM_A09669 small subunit ribosomal RNA gene, partial sequence; mitochondrial	13
354 bp linear DNA	4
OR692237.1 GI:2593445020	2
	0
181. Poyntonophrynus vertebralis isolate PEM_A11496 large subunit ribosomal RNA gene, partial sequence; mitochondrial	13
520 bp linear DNA	4
OR692268.1 GI:2593445019	2
	0
182. Poyntonophrynus vertebralis isolate PEM_A11497 small subunit ribosomal RNA gene, partial sequence; mitochondrial	13
354 bp linear DNA	4
OR692236.1 GI:2593445018	2
	0
183. Poyntonophrynus fernandae isolate ZMB_91791 large subunit ribosomal RNA gene, partial sequence; mitochondrial	13
518 bp linear DNA	4
OR692267.1 GI:2593445017	2
	0
184. Poyntonophrynus vertebralis isolate PEM_A11498 small subunit ribosomal RNA gene, partial sequence; mitochondrial	13
354 bp linear DNA	4
OR692235.1 GI:2593445016	2
	0
185. Poyntonophrynus fernandae isolate ZMB_91790 large subunit ribosomal RNA gene, partial sequence; mitochondrial	13
518 bp linear DNA	4
OR692266.1 GI:2593445015	2
	0
186. Poyntonophrynus vertebralis isolate PEM_A11496 small subunit ribosomal RNA gene, partial sequence; mitochondrial	13
354 bp linear DNA	4
OR692234.1 GI:2593445014	2
	0
187. Poyntonophrynus nambensis isolate ZMB_91788 large subunit ribosomal RNA gene, partial sequence; mitochondrial	13
518 bp linear DNA	4
OR692265.1 GI:2593445013	2
	0
188. Poyntonophrynus fernandae isolate ZMB_91791 small subunit ribosomal RNA gene, partial sequence; mitochondrial	13
353 bp linear DNA	4
OR692233.1 GI:2593445012	2
	0
189. Poyntonophrynus nambensis isolate ZMB_91787 large subunit ribosomal RNA gene, partial sequence; mitochondrial	13
518 bp linear DNA	4
OR692264.1 GI:2593445011	2
	0
190. Poyntonophrynus fernandae isolate ZMB_91790 small subunit ribosomal RNA gene, partial sequence; mitochondrial	13
353 bp linear DNA	4
OR692232.1 GI:2593445010	2
	0
191. Poyntonophrynus fernandae isolate ZMB_91786 large subunit ribosomal RNA gene, partial sequence; mitochondrial	13
516 bp linear DNA	4
OR692263.1 GI:2593445009	2
	0
192. Poyntonophrynus nambensis isolate ZMB_91788 small subunit ribosomal RNA gene, partial sequence; mitochondrial	13
352 bp linear DNA	4
OR692231.1 GI:2593445008	2
	0
193. Poyntonophrynus fenoulheti isolate fenoC large subunit ribosomal RNA gene, partial sequence; mitochondrial	13
517 bp linear DNA	4
OR692262.1 GI:2593445007	2
	0
194. Poyntonophrynus nambensis isolate ZMB_91787 small subunit ribosomal RNA gene, partial sequence; mitochondrial	13
352 bp linear DNA	4
OR692230.1 GI:2593445006	2
	0
195. Poyntonophrynus fenoulheti isolate fenoB large subunit ribosomal RNA gene, partial sequence; mitochondrial	13
517 bp linear DNA	4
OR692261.1 GI:2593445005	2
	0
196. Poyntonophrynus fernandae isolate ZMB_91786 small subunit ribosomal RNA gene, partial sequence; mitochondrial	13
353 bp linear DNA	4
OR692229.1 GI:2593445004	2
	0
197. Poyntonophrynus fernandae isolate FKH_1086 large subunit ribosomal RNA gene, partial sequence; mitochondrial	13
518 bp linear DNA	4
OR692260.1 GI:2593445003	2
	0
198. Poyntonophrynus fenoulheti isolate fenoC small subunit ribosomal RNA gene, partial sequence; mitochondrial	13
353 bp linear DNA	4
OR692228.1 GI:2593445002	2
	0
199. Poyntonophrynus fernandae isolate BMNH_2021_7535 large subunit ribosomal RNA gene, partial sequence; mitochondrial	13
518 bp linear DNA	4
OR692259.1 GI:2593445001	2
	0
200. Poyntonophrynus fenoulheti isolate fenoB small subunit ribosomal RNA gene, partial sequence; mitochondrial	13
353 bp linear DNA	4
OR692227.1 GI:2593445000	2
	0
201. Poyntonophrynus dombensis isolate AG_120 large subunit ribosomal RNA gene, partial sequence; mitochondrial	13
518 bp linear DNA	4
OR692258.1 GI:2593444999	2
	0
202. Poyntonophrynus fernandae isolate FKH_1086 small subunit ribosomal RNA gene, partial sequence; mitochondrial	13
353 bp linear DNA	4
OR692226.1 GI:2593444998	2
	0
203. Poyntonophrynus dombensis isolate AG_118 large subunit ribosomal RNA gene, partial sequence; mitochondrial	13
397 bp linear DNA	4
OR692257.1 GI:2593444997	2
	0
204. Poyntonophrynus fernandae isolate BMNH_2021_7535 small subunit ribosomal RNA gene, partial sequence; mitochondrial	13
353 bp linear DNA	4
OR692225.1 GI:2593444996	2
	0
205. Poyntonophrynus dombensis isolate AG_117 large subunit ribosomal RNA gene, partial sequence; mitochondrial	13
517 bp linear DNA	4
OR692256.1 GI:2593444995	2
	0
206. Poyntonophrynus dombensis isolate AG_120 small subunit ribosomal RNA gene, partial sequence; mitochondrial	13
353 bp linear DNA	4
OR692224.1 GI:2593444994	2
	0
207. Poyntonophrynus dombensis isolate AG_118 small subunit ribosomal RNA gene, partial sequence; mitochondrial	13
353 bp linear DNA	4
OR692223.1 GI:2593444993	2
	0
208. Poyntonophrynus dombensis isolate AG_117 small subunit ribosomal RNA gene, partial sequence; mitochondrial	13
353 bp linear DNA	4
OR692222.1 GI:2593444992	2
	0
209. Tomopterna tuberculosa isolate 975 large subunit ribosomal RNA gene, partial sequence; mitochondrial	13
520 bp linear DNA	4
ON693454.1 GI:2249877241	2
	0
210. Tomopterna tuberculosa isolate 974 large subunit ribosomal RNA gene, partial sequence; mitochondrial	13
519 bp linear DNA	4
ON693453.1 GI:2249877240	2
	0
211. Tomopterna tuberculosa isolate 975 tyrosinase precursor (tyr) gene, exon 1 and partial cds	14
516 bp linear DNA	4
ON707233.1 GI:2318574422	2
	0
212. Tomopterna tuberculosa isolate 974 tyrosinase precursor (tyr) gene, exon 1 and partial cds	14
516 bp linear DNA	4
ON707232.1 GI:2318574420	2
	0
213. Poyntonophrynus hoeschi isolate 899 recombination activating protein 1 (Rag1) gene, partial cds	13
523 bp linear DNA	4
ON623709.1 GI:2513212776	2
	0
214. Poyntonophrynus fenoulheti isolate 919 recombination activating protein 1 (Rag1) gene, partial cds	13
555 bp linear DNA	4
ON623708.1 GI:2513212774	2
	0
215. Poyntonophrynus damaranus isolate 927 recombination activating protein 1 (Rag1) gene, partial cds	13
493 bp linear DNA	4
ON623707.1 GI:2513212772	2
	0
216. Poyntonophrynus damaranus isolate 898 recombination activating protein 1 (Rag1) gene, partial cds	13
529 bp linear DNA	4
ON623706.1 GI:2513212770	2
	0
217. Poyntonophrynus damaranus isolate 928 recombination activating protein 1 (Rag1) gene, partial cds	13
498 bp linear DNA	4
ON623705.1 GI:2513212768	2
	0
218. Poyntonophrynus damaranus voucher SMR 11186 large subunit ribosomal RNA gene, partial sequence; mitochondrial	14
438 bp linear DNA	4
ON510304.1 GI:2238725652	2
	0
219. Poyntonophrynus damaranus voucher SMR 11188 large subunit ribosomal RNA gene, partial sequence; mitochondrial	14
438 bp linear DNA	4
ON510303.1 GI:2238725649	2
	0
220. Poyntonophrynus damaranus voucher SMR 11198 large subunit ribosomal RNA gene, partial sequence; mitochondrial	14
492 bp linear DNA	4
ON510302.1 GI:2238725646	2
	0
221. Poyntonophrynus hoeschi voucher SMR 11197 large subunit ribosomal RNA gene, partial sequence; mitochondrial	14
400 bp linear DNA	4
ON510300.1 GI:2238725640	2
	0
222. Poyntonophrynus damaranus voucher SMR 11187 large subunit ribosomal RNA gene, partial sequence; mitochondrial	14
475 bp linear DNA	4
ON510298.1 GI:2238725636	2
	0
223. Poyntonophrynus damaranus voucher SMR 11200 large subunit ribosomal RNA gene, partial sequence; mitochondrial	14
505 bp linear DNA	4
ON510297.1 GI:2238725633	2
	0
224. Poyntonophrynus fenoulheti voucher ZMB 90082 large subunit ribosomal RNA gene, partial sequence; mitochondrial	14
538 bp linear DNA	4
ON510296.1 GI:2238725632	2
	0
225. Poyntonophrynus hoeschi voucher FB 341 large subunit ribosomal RNA gene, partial sequence; mitochondrial	14
536 bp linear DNA	4
ON510295.1 GI:2238725629	2
	0
226. Poyntonophrynus damaranus voucher FB.Po.D1 large subunit ribosomal RNA gene, partial sequence; mitochondrial	13
534 bp linear DNA	4
ON510294.1 GI:2238725626	2
	0
227. Ptychadena uzungwensis isolate AL201129F1 large subunit ribosomal RNA gene, partial sequence; mitochondrial	13
604 bp linear DNA	4
ON979402.1 GI:2270763305	2
	0
228. Ptychadena uzungwensis isolate AL201201N4 large subunit ribosomal RNA gene, partial sequence; mitochondrial	13
604 bp linear DNA	4
ON979401.1 GI:2270763303	2
	0
229. Ptychadena uzungwensis isolate AL201201N3 large subunit ribosomal RNA gene, partial sequence; mitochondrial	13
604 bp linear DNA	4
ON979400.1 GI:2270763301	2
	0
230. Ptychadena uzungwensis isolate AL201201N2 large subunit ribosomal RNA gene, partial sequence; mitochondrial	13
604 bp linear DNA	4
ON979399.1 GI:2270763299	2
	0
231. Ptychadena uzungwensis isolate AL201201N1 large subunit ribosomal RNA gene, partial sequence; mitochondrial	13
604 bp linear DNA	4
ON979398.1 GI:2270763297	2
	0
232. UNVERIFIED: Arthroleptis stenodactylus sequence	5
292 bp linear DNA	4
MZ694952.1 GI:2415843380	2
	0
233. UNVERIFIED: Arthroleptis francei sequence	5
292 bp linear DNA	4
MZ694951.1 GI:2415843379	2
	0
234. UNVERIFIED: Arthroleptis stenodactylus sequence	5
611 bp linear DNA	4
MZ694950.1 GI:2415843378	2
	0
235. UNVERIFIED: Arthroleptis francei sequence	5
611 bp linear DNA	4
MZ694949.1 GI:2415843377	2
	0
236. Arthroleptis sp. Krantzkloof recombination activation (RAG1) gene, partial cds	10
611 bp linear DNA	4
MZ020575.1 GI:2374174045	2
	0
237. Arthroleptis sp. Nkandla recombination activation (RAG1) gene, partial cds	10
611 bp linear DNA	4
MZ020574.1 GI:2374174043	2
	0
238. Arthroleptis sp. Silaka recombination activation (RAG1) gene, partial cds	10
552 bp linear DNA	4
MZ020573.1 GI:2374174041	2
	0
239. Arthroleptis sp. Goso recombination activation (RAG1) gene, partial cds	10
552 bp linear DNA	4
MZ020572.1 GI:2374174039	2
	0
240. Arthroleptis sp. Pinetown recombination activation (RAG1) gene, partial cds	10
611 bp linear DNA	4
MZ020571.1 GI:2374174037	2
	0
241. Arthroleptis sp. Hluleka_N_R1 recombination activation (RAG1) gene, partial cds	10
611 bp linear DNA	4
MZ020570.1 GI:2374174035	2
	0
242. Arthroleptis sp. Mbotyi recombination activation (RAG1) gene, partial cds	10
552 bp linear DNA	4
MZ020569.1 GI:2374174033	2
	0
243. Arthroleptis sp. Mbotyi rhodopsin (ROD) gene, partial cds	9
291 bp linear DNA	4
MW990223.1 GI:2374158392	2
	0
244. Arthroleptis sp. Krantzkloof rhodopsin (ROD) gene, partial cds	9
292 bp linear DNA	4
MW990222.1 GI:2374158390	2
	0
245. Arthroleptis sp. Nkandla rhodopsin (ROD) gene, partial cds	9
292 bp linear DNA	4
MW990221.1 GI:2374158388	2
	0
246. Arthroleptis sp. Silaka rhodopsin (ROD) gene, partial cds	9
291 bp linear DNA	4
MW990220.1 GI:2374158386	2
	0
247. Arthroleptis sp. Goso rhodopsin (ROD) gene, partial cds	9
291 bp linear DNA	4
MW990219.1 GI:2374158384	2
	0
248. Arthroleptis sp. Pinetown rhodopsin (ROD) gene, partial cds	9
291 bp linear DNA	4
MW990218.1 GI:2374158382	2
	0
249. Arthroleptis sp. Hluleka rhodopsin (ROD) gene, partial cds	9
291 bp linear DNA	4
MW990217.1 GI:2374158380	2
	0
250. Tomopterna tandyi isolate 957 tyrosinase precursor (tyr) gene, exon 1 and partial cds	14
483 bp linear DNA	4
ON707231.1 GI:2318574418	2
	0
251. Tomopterna tandyi isolate 943 tyrosinase precursor (tyr) gene, exon 1 and partial cds	14
484 bp linear DNA	4
ON707230.1 GI:2318574416	2
	0
252. Tomopterna tandyi isolate 941 tyrosinase precursor (tyr) gene, exon 1 and partial cds	14
506 bp linear DNA	4
ON707229.1 GI:2318574414	2
	0
253. Tomopterna krugerensis isolate 939 tyrosinase precursor (tyr) gene, exon 1 and partial cds	14
484 bp linear DNA	4
ON707228.1 GI:2318574412	2
	0
254. Tomopterna ahli isolate 890 tyrosinase precursor (tyr) gene, exon 1 and partial cds	14
510 bp linear DNA	4
ON707227.1 GI:2318574410	2
	0
255. Tomopterna ahli isolate 889 tyrosinase precursor (tyr) gene, exon 1 and partial cds	14
513 bp linear DNA	4
ON707226.1 GI:2318574408	2
	0
256. Tomopterna delalandii isolate 865 tyrosinase precursor (tyr) gene, exon 1 and partial cds	14
516 bp linear DNA	4
ON707225.1 GI:2318574406	2
	0
257. Tomopterna ahli isolate 860 tyrosinase precursor (tyr) gene, exon 1 and partial cds	14
445 bp linear DNA	4
ON707224.1 GI:2318574404	2
	0
258. Tomopterna ahli isolate 859 tyrosinase precursor (tyr) gene, exon 1 and partial cds	14
503 bp linear DNA	4
ON707223.1 GI:2318574402	2
	0
259. Tomopterna tandyi isolate 821 tyrosinase precursor (tyr) gene, exon 1 and partial cds	14
477 bp linear DNA	4
ON707222.1 GI:2318574400	2
	0
260. Tomopterna tandyi isolate 820 tyrosinase precursor (tyr) gene, exon 1 and partial cds	14
499 bp linear DNA	4
ON707221.1 GI:2318574398	2
	0
261. Tomopterna tuberculosa isolate 779 tyrosinase precursor (tyr) gene, exon 1 and partial cds	14
514 bp linear DNA	4
ON707220.1 GI:2318574396	2
	0
262. Tomopterna tuberculosa isolate 778 tyrosinase precursor (tyr) gene, exon 1 and partial cds	14
514 bp linear DNA	4
ON707219.1 GI:2318574394	2
	0
263. Tomopterna delalandii isolate 710 tyrosinase precursor (tyr) gene, exon 1 and partial cds	14
519 bp linear DNA	4
ON707218.1 GI:2318574392	2
	0
264. Tomopterna delalandii isolate 704 tyrosinase precursor (tyr) gene, exon 1 and partial cds	14
509 bp linear DNA	4
ON707217.1 GI:2318574390	2
	0
265. Tomopterna branchi isolate 683 tyrosinase precursor (tyr) gene, exon 1 and partial cds	14
504 bp linear DNA	4
ON707216.1 GI:2318574388	2
	0
266. Tomopterna delalandii isolate 666 tyrosinase precursor (tyr) gene, exon 1 and partial cds	14
495 bp linear DNA	4
ON707215.1 GI:2318574386	2
	0
267. Tomopterna ahli isolate 585 tyrosinase precursor (tyr) gene, exon 1 and partial cds	14
513 bp linear DNA	4
ON707214.1 GI:2318574384	2
	0
268. Tomopterna ahli isolate 581 tyrosinase precursor (tyr) gene, exon 1 and partial cds	14
510 bp linear DNA	4
ON707213.1 GI:2318574382	2
	0
269. Tomopterna ahli isolate 580 tyrosinase precursor (tyr) gene, exon 1 and partial cds	14
508 bp linear DNA	4
ON707212.1 GI:2318574380	2
	0
270. Tomopterna ahli isolate 577 tyrosinase precursor (tyr) gene, exon 1 and partial cds	14
524 bp linear DNA	4
ON707211.1 GI:2318574378	2
	0
271. Tomopterna wambensis isolate 575 tyrosinase precursor (tyr) gene, exon 1 and partial cds	14
482 bp linear DNA	4
ON707210.1 GI:2318574376	2
	0
272. Tomopterna tuberculosa isolate 200 tyrosinase precursor (tyr) gene, exon 1 and partial cds	14
514 bp linear DNA	4
ON707209.1 GI:2318574374	2
	0
273. Tomopterna tuberculosa isolate 198 tyrosinase precursor (tyr) gene, exon 1 and partial cds	14
514 bp linear DNA	4
ON707208.1 GI:2318574372	2
	0
274. Tomopterna tuberculosa isolate 193 tyrosinase precursor (tyr) gene, exon 1 and partial cds	14
510 bp linear DNA	4
ON707207.1 GI:2318574370	2
	0
275. Tomopterna delalandii isolate 9 tyrosinase precursor (tyr) gene, exon 1 and partial cds	14
500 bp linear DNA	4
ON707206.1 GI:2318574368	2
	0
276. Tomopterna branchi isolate 965 large subunit ribosomal RNA gene, partial sequence; mitochondrial	13
510 bp linear DNA	4
ON693452.1 GI:2249877239	2
	0
277. Tomopterna ahli isolate 963 large subunit ribosomal RNA gene, partial sequence; mitochondrial	13
510 bp linear DNA	4
ON693451.1 GI:2249877238	2
	0
278. Tomopterna tandyi isolate 957 large subunit ribosomal RNA gene, partial sequence; mitochondrial	13
506 bp linear DNA	4
ON693450.1 GI:2249877237	2
	0
279. Tomopterna tandyi isolate 956 large subunit ribosomal RNA gene, partial sequence; mitochondrial	13
448 bp linear DNA	4
ON693449.1 GI:2249877236	2
	0
280. Tomopterna ahli isolate 955 large subunit ribosomal RNA gene, partial sequence; mitochondrial	13
510 bp linear DNA	4
ON693448.1 GI:2249877235	2
	0
281. Tomopterna ahli isolate 953 large subunit ribosomal RNA gene, partial sequence; mitochondrial	13
506 bp linear DNA	4
ON693447.1 GI:2249877234	2
	0
282. Tomopterna ahli isolate 952 large subunit ribosomal RNA gene, partial sequence; mitochondrial	13
416 bp linear DNA	4
ON693446.1 GI:2249877233	2
	0
283. Tomopterna tandyi isolate 945 large subunit ribosomal RNA gene, partial sequence; mitochondrial	13
484 bp linear DNA	4
ON693445.1 GI:2249877232	2
	0
284. Tomopterna cryptotis isolate 943 large subunit ribosomal RNA gene, partial sequence; mitochondrial	13
509 bp linear DNA	4
ON693444.1 GI:2249877231	2
	0
285. Tomopterna tandyi isolate 941 large subunit ribosomal RNA gene, partial sequence; mitochondrial	13
510 bp linear DNA	4
ON693443.1 GI:2249877230	2
	0
286. Tomopterna krugerensis isolate 939 large subunit ribosomal RNA gene, partial sequence; mitochondrial	13
509 bp linear DNA	4
ON693442.1 GI:2249877229	2
	0
287. Tomopterna delalandii isolate 865 large subunit ribosomal RNA gene, partial sequence; mitochondrial	13
520 bp linear DNA	4
ON693441.1 GI:2249877228	2
	0
288. Tomopterna ahli isolate 498 large subunit ribosomal RNA gene, partial sequence; mitochondrial	13
532 bp linear DNA	4
ON693440.1 GI:2249877227	2
	0
289. Tomopterna krugerensis isolate S902 large subunit ribosomal RNA gene, partial sequence; mitochondrial	13
505 bp linear DNA	4
OP508720.1 GI:2308269701	2
	0
290. Tomopterna tandyi isolate T123 large subunit ribosomal RNA gene, partial sequence; mitochondrial	13
503 bp linear DNA	4
OP508719.1 GI:2308269700	2
	0
291. Tomopterna tandyi isolate T024 large subunit ribosomal RNA gene, partial sequence; mitochondrial	13
505 bp linear DNA	4
OP508718.1 GI:2308269699	2
	0
292. Tomopterna tandyi isolate N001 large subunit ribosomal RNA gene, partial sequence; mitochondrial	13
505 bp linear DNA	4
OP508717.1 GI:2308269698	2
	0
293. Amietia delalandii isolate T115 large subunit ribosomal RNA gene, partial sequence; mitochondrial	13
519 bp linear DNA	4
OP508241.1 GI:2308267730	2
	0
294. Amietia delalandii isolate T114 large subunit ribosomal RNA gene, partial sequence; mitochondrial	13
519 bp linear DNA	4
OP508240.1 GI:2308267728	2
	0
295. Amietia poyntoni isolate T099B large subunit ribosomal RNA gene, partial sequence; mitochondrial	13
518 bp linear DNA	4
OP508239.1 GI:2308267726	2
	0
296. Amietia poyntoni isolate T099A large subunit ribosomal RNA gene, partial sequence; mitochondrial	13
518 bp linear DNA	4
OP508238.1 GI:2308267724	2
	0
297. Amietia delalandii isolate S1016 large subunit ribosomal RNA gene, partial sequence; mitochondrial	13
519 bp linear DNA	4
OP508237.1 GI:2308267722	2
	0
298. Amietia delalandii isolate M144 large subunit ribosomal RNA gene, partial sequence; mitochondrial	13
501 bp linear DNA	4
OP508236.1 GI:2308267720	2
	0
299. Rhabdias sp. ar RS-2022 voucher 025R internal transcribed spacer 1, partial sequence; 5.8S ribosomal RNA gene and internal transcribed spacer 2, complete sequence; and large subunit ribosomal RNA gene, partial sequence	32
1,570 bp linear DNA	4
OP162816.1 GI:2282739531	2
	0
300. Rhabdias sp. p RS-2022 voucher 658R small subunit ribosomal RNA gene, partial sequence; internal transcribed spacer 1, 5.8S ribosomal RNA gene, and internal transcribed spacer 2, complete sequence; and large subunit ribosomal RNA gene, partial sequence	37
1,811 bp linear DNA	4
OP162815.1 GI:2282739530	2
	0
301. Rhabdias sp. at RS-2022 voucher 622R small subunit ribosomal RNA gene, partial sequence; internal transcribed spacer 1, 5.8S ribosomal RNA gene, and internal transcribed spacer 2, complete sequence; and large subunit ribosomal RNA gene, partial sequence	37
2,140 bp linear DNA	4
OP162814.1 GI:2282739529	2
	0
302. Xenopus laevis isolate JM4Xa_Jonkershoek_SA1 cytochrome c oxidase subunit I (COX1) gene, partial cds; mitochondrial	15
703 bp linear DNA	4
OP108342.1 GI:2279420583	2
	0
303. Xenopus laevis isolate JM3Xa_Matjiesfontein_SA4 cytochrome c oxidase subunit I (COX1) gene, partial cds; mitochondrial	15
702 bp linear DNA	4
OP108341.1 GI:2279420581	2
	0
304. Xenopus laevis isolate JM2Xa_Matjiesfontein_SA4 cytochrome c oxidase subunit I (COX1) gene, partial cds; mitochondrial	15
705 bp linear DNA	4
OP108340.1 GI:2279420579	2
	0
305. Xenopus laevis isolate JM1Xa_Matjiesfontein_SA4 cytochrome c oxidase subunit I (COX1) gene, partial cds; mitochondrial	15
711 bp linear DNA	4
OP108339.1 GI:2279420577	2
	0
306. Xenopus laevis isolate 311Xa_Cersay_2_FR cytochrome c oxidase subunit I (COX1) gene, partial cds; mitochondrial	15
647 bp linear DNA	4
OP108338.1 GI:2279420575	2
	0
307. Xenopus laevis isolate 304Xa_Bouille-Saint-Paul_FR cytochrome c oxidase subunit I (COX1) gene, partial cds; mitochondrial	15
710 bp linear DNA	4
OP108337.1 GI:2279420573	2
	0
308. Xenopus laevis isolate 296Xa_Massais_FR cytochrome c oxidase subunit I (COX1) gene, partial cds; mitochondrial	15
709 bp linear DNA	4
OP108336.1 GI:2279420571	2
	0
309. Xenopus laevis isolate 289Xa_Chalonnes-sur-Loire_2_FR cytochrome c oxidase subunit I (COX1) gene, partial cds; mitochondrial	15
708 bp linear DNA	4
OP108335.1 GI:2279420569	2
	0
310. Xenopus laevis isolate 280Xa_Ambillou-Chateau_FR cytochrome c oxidase subunit I (COX1) gene, partial cds; mitochondrial	15
710 bp linear DNA	4
OP108334.1 GI:2279420567	2
	0
311. Xenopus laevis isolate 256Xa_Breze_FR cytochrome c oxidase subunit I (COX1) gene, partial cds; mitochondrial	15
710 bp linear DNA	4
OP108333.1 GI:2279420565	2
	0
312. Xenopus laevis isolate 245Xa_Saint-Martin-de-Sanzay_FR cytochrome c oxidase subunit I (COX1) gene, partial cds; mitochondrial	15
710 bp linear DNA	4
OP108332.1 GI:2279420563	2
	0
313. Xenopus laevis isolate 244Xa_Le_Coudray-Macouard_FR cytochrome c oxidase subunit I (COX1) gene, partial cds; mitochondrial	15
694 bp linear DNA	4
OP108331.1 GI:2279420561	2
	0
314. Xenopus laevis isolate 233Xa_Cersay_1_FR cytochrome c oxidase subunit I (COX1) gene, partial cds; mitochondrial	15
710 bp linear DNA	4
OP108330.1 GI:2279420559	2
	0
315. Xenopus laevis isolate 225Xa_Wakefield_2_SA6 cytochrome c oxidase subunit I (COX1) gene, partial cds; mitochondrial	15
710 bp linear DNA	4
OP108329.1 GI:2279420557	2
	0
316. Xenopus laevis isolate 224Xa_Lisbon_PT cytochrome c oxidase subunit I (COX1) gene, partial cds; mitochondrial	15
691 bp linear DNA	4
OP108328.1 GI:2279420555	2
	0
317. Xenopus laevis isolate 216Xa_Louis_Trichardt_SA5 cytochrome c oxidase subunit I (COX1) gene, partial cds; mitochondrial	15
691 bp linear DNA	4
OP108327.1 GI:2279420553	2
	0
318. Xenopus laevis isolate 215Xa_Debshan_Ranch_SA5 cytochrome c oxidase subunit I (COX1) gene, partial cds; mitochondrial	15
691 bp linear DNA	4
OP108326.1 GI:2279420551	2
	0
319. Xenopus laevis isolate 214Xa_George_SA2 cytochrome c oxidase subunit I (COX1) gene, partial cds; mitochondrial	15
704 bp linear DNA	4
OP108325.1 GI:2279420549	2
	0
320. Xenopus laevis isolate 212Xa_George_SA2 cytochrome c oxidase subunit I (COX1) gene, partial cds; mitochondrial	15
691 bp linear DNA	4
OP108324.1 GI:2279420547	2
	0
321. Xenopus laevis isolate 209Xa_Wakefield_1_SA6 cytochrome c oxidase subunit I (COX1) gene, partial cds; mitochondrial	15
689 bp linear DNA	4
OP108323.1 GI:2279420545	2
	0
322. Xenopus laevis isolate 203Xa_Johannesburg_SA5 cytochrome c oxidase subunit I (COX1) gene, partial cds; mitochondrial	15
688 bp linear DNA	4
OP108322.1 GI:2279420543	2
	0
323. Xenopus laevis isolate 192Xa_Verkykerskop_SA5 cytochrome c oxidase subunit I (COX1) gene, partial cds; mitochondrial	15
688 bp linear DNA	4
OP108321.1 GI:2279420541	2
	0
324. Xenopus laevis isolate 189Xa_Hopetown_SA5 cytochrome c oxidase subunit I (COX1) gene, partial cds; mitochondrial	15
688 bp linear DNA	4
OP108320.1 GI:2279420539	2
	0
325. Xenopus laevis isolate 178Xa_Ugie_SA6 cytochrome c oxidase subunit I (COX1) gene, partial cds; mitochondrial	15
687 bp linear DNA	4
OP108319.1 GI:2279420537	2
	0
326. Xenopus laevis isolate 172Xa_Adelaide_SA6 cytochrome c oxidase subunit I (COX1) gene, partial cds; mitochondrial	15
703 bp linear DNA	4
OP108318.1 GI:2279420535	2
	0
327. Xenopus laevis isolate 171Xa_Adelaide_SA6 cytochrome c oxidase subunit I (COX1) gene, partial cds; mitochondrial	15
688 bp linear DNA	4
OP108317.1 GI:2279420533	2
	0
328. Xenopus laevis isolate 169Xa_Three_Sisters_2_SA3 cytochrome c oxidase subunit I (COX1) gene, partial cds; mitochondrial	15
702 bp linear DNA	4
OP108316.1 GI:2279420531	2
	0
329. Xenopus laevis isolate 168Xa_Three_Sisters_2_SA3 cytochrome c oxidase subunit I (COX1) gene, partial cds; mitochondrial	15
688 bp linear DNA	4
OP108315.1 GI:2279420529	2
	0
330. Xenopus laevis isolate 167Xa_Three_Sisters_1_SA3 cytochrome c oxidase subunit I (COX1) gene, partial cds; mitochondrial	15
687 bp linear DNA	4
OP108314.1 GI:2279420527	2
	0
331. Xenopus laevis isolate 165Xa_Three_Sisters_1_SA3 cytochrome c oxidase subunit I (COX1) gene, partial cds; mitochondrial	15
702 bp linear DNA	4
OP108313.1 GI:2279420524	2
	0
332. Xenopus laevis isolate 163Xa_Three_Sisters_1_SA3 cytochrome c oxidase subunit I (COX1) gene, partial cds; mitochondrial	15
703 bp linear DNA	4
OP108312.1 GI:2279420522	2
	0
333. Xenopus laevis isolate 162Xa_Riversdale_SA4 cytochrome c oxidase subunit I (COX1) gene, partial cds; mitochondrial	15
691 bp linear DNA	4
OP108311.1 GI:2279420520	2
	0
334. Xenopus laevis isolate 155Xa_Ladismith_SA4 cytochrome c oxidase subunit I (COX1) gene, partial cds; mitochondrial	15
705 bp linear DNA	4
OP108310.1 GI:2279420518	2
	0
335. Xenopus laevis isolate 154Xa_Ladismith_SA4 cytochrome c oxidase subunit I (COX1) gene, partial cds; mitochondrial	15
710 bp linear DNA	4
OP108309.1 GI:2279420516	2
	0
336. Xenopus laevis isolate 152Xa_Ladismith_SA4 cytochrome c oxidase subunit I (COX1) gene, partial cds; mitochondrial	15
691 bp linear DNA	4
OP108308.1 GI:2279420514	2
	0
337. Xenopus laevis isolate 151Xa_Barrydale_2_SA4 cytochrome c oxidase subunit I (COX1) gene, partial cds; mitochondrial	15
705 bp linear DNA	4
OP108307.1 GI:2279420512	2
	0
338. Xenopus laevis isolate 149Xa_Barrydale_2_SA4 cytochrome c oxidase subunit I (COX1) gene, partial cds; mitochondrial	15
689 bp linear DNA	4
OP108306.1 GI:2279420510	2
	0
339. Xenopus laevis isolate 143Xa_Barrydale_1_SA4 cytochrome c oxidase subunit I (COX1) gene, partial cds; mitochondrial	15
710 bp linear DNA	4
OP108305.1 GI:2279420508	2
	0
340. Xenopus laevis isolate 142Xa_Laingsburg_SA4 cytochrome c oxidase subunit I (COX1) gene, partial cds; mitochondrial	15
687 bp linear DNA	4
OP108304.1 GI:2279420506	2
	0
341. Xenopus laevis isolate 141Xa_Laingsburg_SA4 cytochrome c oxidase subunit I (COX1) gene, partial cds; mitochondrial	15
709 bp linear DNA	4
OP108303.1 GI:2279420504	2
	0
342. Xenopus laevis isolate 140Xa_Wellington_SA1 cytochrome c oxidase subunit I (COX1) gene, partial cds; mitochondrial	15
701 bp linear DNA	4
OP108302.1 GI:2279420502	2
	0
343. Xenopus laevis isolate 137Xa_Wellington_SA1 cytochrome c oxidase subunit I (COX1) gene, partial cds; mitochondrial	15
688 bp linear DNA	4
OP108301.1 GI:2279420500	2
	0
344. Xenopus laevis isolate 135Xa_Wellington_SA1 cytochrome c oxidase subunit I (COX1) gene, partial cds; mitochondrial	15
702 bp linear DNA	4
OP108300.1 GI:2279420498	2
	0
345. Xenopus laevis isolate 132Xa_Vanrhynsdorp_SA7 cytochrome c oxidase subunit I (COX1) gene, partial cds; mitochondrial	15
710 bp linear DNA	4
OP108299.1 GI:2279420496	2
	0
346. Xenopus laevis isolate 130Xa_Vanrhynsdorp_SA7 cytochrome c oxidase subunit I (COX1) gene, partial cds; mitochondrial	15
693 bp linear DNA	4
OP108298.1 GI:2279420494	2
	0
347. Xenopus laevis isolate 128Xa_Vanrhynsdorp_SA7 cytochrome c oxidase subunit I (COX1) gene, partial cds; mitochondrial	15
688 bp linear DNA	4
OP108297.1 GI:2279420492	2
	0
348. Xenopus laevis isolate 126Xa_Vanrhynsdorp_SA7 cytochrome c oxidase subunit I (COX1) gene, partial cds; mitochondrial	15
702 bp linear DNA	4
OP108296.1 GI:2279420490	2
	0
349. Xenopus laevis isolate 122Xa_Val_en_Vignes_site_5_FR cytochrome c oxidase subunit I (COX1) gene, partial cds; mitochondrial	15
688 bp linear DNA	4
OP108295.1 GI:2279420488	2
	0
350. Xenopus laevis isolate 115Xa_Chalonnes-sur-Loire_site_1_FR cytochrome c oxidase subunit I (COX1) gene, partial cds; mitochondrial	15
689 bp linear DNA	4
OP108294.1 GI:2279420486	2
	0
351. Xenopus laevis isolate 98Xa_Argentonnay_site_3_FR cytochrome c oxidase subunit I (COX1) gene, partial cds; mitochondrial	15
687 bp linear DNA	4
OP108293.1 GI:2279420484	2
	0
352. Xenopus laevis isolate 81Xa_Durbanville_SA1 cytochrome c oxidase subunit I (COX1) gene, partial cds; mitochondrial	15
687 bp linear DNA	4
OP108292.1 GI:2279420481	2
	0
353. Xenopus laevis isolate 80Xa_Durbanville_SA1 cytochrome c oxidase subunit I (COX1) gene, partial cds; mitochondrial	15
700 bp linear DNA	4
OP108291.1 GI:2279420479	2
	0
354. Xenopus laevis isolate 73Xa_Cape_Town_SA1 cytochrome c oxidase subunit I (COX1) gene, partial cds; mitochondrial	15
687 bp linear DNA	4
OP108290.1 GI:2279420477	2
	0
355. Xenopus laevis isolate 63Xa_Hermanus_SA1 cytochrome c oxidase subunit I (COX1) gene, partial cds; mitochondrial	15
687 bp linear DNA	4
OP108289.1 GI:2279420475	2
	0
356. Xenopus laevis isolate 50Xa_Tzaneen_SA5 cytochrome c oxidase subunit I (COX1) gene, partial cds; mitochondrial	15
687 bp linear DNA	4
OP108288.1 GI:2279420473	2
	0
357. Xenopus laevis isolate 46Xa_Dullstroom_SA5 cytochrome c oxidase subunit I (COX1) gene, partial cds; mitochondrial	15
687 bp linear DNA	4
OP108287.1 GI:2279420471	2
	0
358. Xenopus laevis isolate 36Xa_White_River_2_SA5 cytochrome c oxidase subunit I (COX1) gene, partial cds; mitochondrial	15
687 bp linear DNA	4
OP108286.1 GI:2279420469	2
	0
359. Xenopus laevis isolate 25Xa_White_River_1_SA5 cytochrome c oxidase subunit I (COX1) gene, partial cds; mitochondrial	15
687 bp linear DNA	4
OP108285.1 GI:2279420467	2
	0
360. Xenopus laevis isolate 21Xa_Modimolle_SA5 cytochrome c oxidase subunit I (COX1) gene, partial cds; mitochondrial	15
687 bp linear DNA	4
OP108284.1 GI:2279420465	2
	0
361. Xenopus laevis isolate 9Xa_Potchefstroom_SA5 cytochrome c oxidase subunit I (COX1) gene, partial cds; mitochondrial	15
687 bp linear DNA	4
OP108283.1 GI:2279420463	2
	0
362. Xenopus laevis isolate JM4Xb_Jonkershoek_SA1 small subunit ribosomal RNA gene, partial sequence; mitochondrial	13
432 bp linear DNA	4
OP046169.1 GI:2275346316	2
	0
363. Xenopus laevis isolate JM3Xb_Matjiesfontein_SA4 small subunit ribosomal RNA gene, partial sequence; mitochondrial	13
431 bp linear DNA	4
OP046168.1 GI:2275346315	2
	0
364. Xenopus laevis isolate JM2Xb_Matjiesfontein_SA4 small subunit ribosomal RNA gene, partial sequence; mitochondrial	13
432 bp linear DNA	4
OP046167.1 GI:2275346314	2
	0
365. Xenopus laevis isolate JM1Xb_Matjiesfontein_SA4 small subunit ribosomal RNA gene, partial sequence; mitochondrial	13
431 bp linear DNA	4
OP046166.1 GI:2275346313	2
	0
366. Xenopus laevis isolate 311Xb_Cersay_2_FR small subunit ribosomal RNA gene, partial sequence; mitochondrial	13
432 bp linear DNA	4
OP046165.1 GI:2275346312	2
	0
367. Xenopus laevis isolate 304Xb_Bouille-Saint-Paul_FR small subunit ribosomal RNA gene, partial sequence; mitochondrial	13
430 bp linear DNA	4
OP046164.1 GI:2275346311	2
	0
368. Xenopus laevis isolate 296Xb_Massais_FR small subunit ribosomal RNA gene, partial sequence; mitochondrial	13
432 bp linear DNA	4
OP046163.1 GI:2275346310	2
	0
369. Xenopus laevis isolate 289Xb_Chalonnes-sur-Loire_2_FR small subunit ribosomal RNA gene, partial sequence; mitochondrial	13
431 bp linear DNA	4
OP046162.1 GI:2275346309	2
	0
370. Xenopus laevis isolate 280Xb_Ambillou-Chateau_FR small subunit ribosomal RNA gene, partial sequence; mitochondrial	13
432 bp linear DNA	4
OP046161.1 GI:2275346308	2
	0
371. Xenopus laevis isolate 256Xb_Breze_FR small subunit ribosomal RNA gene, partial sequence; mitochondrial	13
432 bp linear DNA	4
OP046160.1 GI:2275346306	2
	0
372. Xenopus laevis isolate 245Xb_Saint-Martin-de-Sanzay_FR small subunit ribosomal RNA gene, partial sequence; mitochondrial	13
432 bp linear DNA	4
OP046159.1 GI:2275346305	2
	0
373. Xenopus laevis isolate 244Xb_Le_Coudray-Macouard_FR small subunit ribosomal RNA gene, partial sequence; mitochondrial	13
432 bp linear DNA	4
OP046158.1 GI:2275346304	2
	0
374. Xenopus laevis isolate 233Xb_Cersay_1_FR small subunit ribosomal RNA gene, partial sequence; mitochondrial	13
432 bp linear DNA	4
OP046157.1 GI:2275346303	2
	0
375. Xenopus laevis isolate 225Xb_Wakefield_2_SA6 small subunit ribosomal RNA gene, partial sequence; mitochondrial	13
430 bp linear DNA	4
OP046156.1 GI:2275346302	2
	0
376. Xenopus laevis isolate 224Xb_Lisbon_PT small subunit ribosomal RNA gene, partial sequence; mitochondrial	13
431 bp linear DNA	4
OP046155.1 GI:2275346300	2
	0
377. Xenopus laevis isolate 216Xb_Louis_Trichardt_SA5 small subunit ribosomal RNA gene, partial sequence; mitochondrial	13
432 bp linear DNA	4
OP046154.1 GI:2275346299	2
	0
378. Xenopus laevis isolate 215Xb_Debshan_Ranch_SA5 small subunit ribosomal RNA gene, partial sequence; mitochondrial	13
432 bp linear DNA	4
OP046153.1 GI:2275346298	2
	0
379. Xenopus laevis isolate 214Xb_George_SA2 small subunit ribosomal RNA gene, partial sequence; mitochondrial	13
430 bp linear DNA	4
OP046152.1 GI:2275346297	2
	0
380. Xenopus laevis isolate 212Xb_George_SA2 small subunit ribosomal RNA gene, partial sequence; mitochondrial	13
432 bp linear DNA	4
OP046151.1 GI:2275346296	2
	0
381. Xenopus laevis isolate 209Xb_Wakefield_1_SA6 small subunit ribosomal RNA gene, partial sequence; mitochondrial	13
371 bp linear DNA	4
OP046150.1 GI:2275346295	2
	0
382. Xenopus laevis isolate 203Xb_Johannesburg_SA5 small subunit ribosomal RNA gene, partial sequence; mitochondrial	13
432 bp linear DNA	4
OP046149.1 GI:2275346294	2
	0
383. Xenopus laevis isolate 192Xb_Verkykerskop_SA5 small subunit ribosomal RNA gene, partial sequence; mitochondrial	13
432 bp linear DNA	4
OP046148.1 GI:2275346292	2
	0
384. Xenopus laevis isolate 189Xb_Hopetown_SA5 small subunit ribosomal RNA gene, partial sequence; mitochondrial	13
432 bp linear DNA	4
OP046147.1 GI:2275346291	2
	0
385. Xenopus laevis isolate 178Xb_Ugie_SA6 small subunit ribosomal RNA gene, partial sequence; mitochondrial	13
432 bp linear DNA	4
OP046146.1 GI:2275346290	2
	0
386. Xenopus laevis isolate 172Xb_Adelaide_SA6 small subunit ribosomal RNA gene, partial sequence; mitochondrial	13
431 bp linear DNA	4
OP046145.1 GI:2275346289	2
	0
387. Xenopus laevis isolate 171Xb_Adelaide_SA6 small subunit ribosomal RNA gene, partial sequence; mitochondrial	13
432 bp linear DNA	4
OP046144.1 GI:2275346288	2
	0
388. Xenopus laevis isolate 169Xb_Three_Sisters_2_SA3 small subunit ribosomal RNA gene, partial sequence; mitochondrial	13
432 bp linear DNA	4
OP046143.1 GI:2275346287	2
	0
389. Xenopus laevis isolate 168Xb_Three_Sisters_2_SA3 small subunit ribosomal RNA gene, partial sequence; mitochondrial	13
432 bp linear DNA	4
OP046142.1 GI:2275346286	2
	0
390. Xenopus laevis isolate 167Xb_Three_Sisters_1_SA3 small subunit ribosomal RNA gene, partial sequence; mitochondrial	13
431 bp linear DNA	4
OP046141.1 GI:2275346285	2
	0
391. Xenopus laevis isolate 165Xb_Three_Sisters_1_SA3 small subunit ribosomal RNA gene, partial sequence; mitochondrial	13
430 bp linear DNA	4
OP046140.1 GI:2275346284	2
	0
392. Xenopus laevis isolate 163Xb_Three_Sisters_1_SA3 small subunit ribosomal RNA gene, partial sequence; mitochondrial	13
432 bp linear DNA	4
OP046139.1 GI:2275346282	2
	0
393. Xenopus laevis isolate 162Xb_Riversdale_SA4 small subunit ribosomal RNA gene, partial sequence; mitochondrial	13
430 bp linear DNA	4
OP046138.1 GI:2275346281	2
	0
394. Xenopus laevis isolate 155Xb_Ladismith_SA4 small subunit ribosomal RNA gene, partial sequence; mitochondrial	13
432 bp linear DNA	4
OP046137.1 GI:2275346280	2
	0
395. Xenopus laevis isolate 154Xb_Ladismith_SA4 small subunit ribosomal RNA gene, partial sequence; mitochondrial	13
432 bp linear DNA	4
OP046136.1 GI:2275346279	2
	0
396. Xenopus laevis isolate 152Xb_Ladismith_SA4 small subunit ribosomal RNA gene, partial sequence; mitochondrial	13
432 bp linear DNA	4
OP046135.1 GI:2275346278	2
	0
397. Xenopus laevis isolate 151Xb_Barrydale_2_SA4 small subunit ribosomal RNA gene, partial sequence; mitochondrial	13
432 bp linear DNA	4
OP046134.1 GI:2275346277	2
	0
398. Xenopus laevis isolate 149Xb_Barrydale_2_SA4 small subunit ribosomal RNA gene, partial sequence; mitochondrial	13
378 bp linear DNA	4
OP046133.1 GI:2275346276	2
	0
399. Xenopus laevis isolate 143Xb_Barrydale_1_SA4 small subunit ribosomal RNA gene, partial sequence; mitochondrial	13
431 bp linear DNA	4
OP046132.1 GI:2275346274	2
	0
400. Xenopus laevis isolate 142Xb_Laingsburg_SA4 small subunit ribosomal RNA gene, partial sequence; mitochondrial	13
432 bp linear DNA	4
OP046131.1 GI:2275346273	2
	0
401. Xenopus laevis isolate 141Xb_Laingsburg_SA4 small subunit ribosomal RNA gene, partial sequence; mitochondrial	13
430 bp linear DNA	4
OP046130.1 GI:2275346271	2
	0
402. Xenopus laevis isolate 140Xb_Wellington_SA1 small subunit ribosomal RNA gene, partial sequence; mitochondrial	13
427 bp linear DNA	4
OP046129.1 GI:2275346269	2
	0
403. Xenopus laevis isolate 137Xb_Wellington_SA1 small subunit ribosomal RNA gene, partial sequence; mitochondrial	13
432 bp linear DNA	4
OP046128.1 GI:2275346265	2
	0
404. Xenopus laevis isolate 135Xb_Wellington_SA1 small subunit ribosomal RNA gene, partial sequence; mitochondrial	13
432 bp linear DNA	4
OP046127.1 GI:2275346264	2
	0
405. Xenopus laevis isolate 132Xb_Vanrhynsdorp_SA7 small subunit ribosomal RNA gene, partial sequence; mitochondrial	13
427 bp linear DNA	4
OP046126.1 GI:2275346262	2
	0
406. Xenopus laevis isolate 130Xb_Vanrhynsdorp_SA7 small subunit ribosomal RNA gene, partial sequence; mitochondrial	13
426 bp linear DNA	4
OP046125.1 GI:2275346261	2
	0
407. Xenopus laevis isolate 128Xb_Vanrhynsdorp_SA7 small subunit ribosomal RNA gene, partial sequence; mitochondrial	13
432 bp linear DNA	4
OP046124.1 GI:2275346259	2
	0
408. Xenopus laevis isolate 126Xb_Vanrhynsdorp_SA7 small subunit ribosomal RNA gene, partial sequence; mitochondrial	13
428 bp linear DNA	4
OP046123.1 GI:2275346258	2
	0
409. Xenopus laevis isolate 122Xb_Val_en_Vignes_site_5_FR small subunit ribosomal RNA gene, partial sequence; mitochondrial	13
432 bp linear DNA	4
OP046122.1 GI:2275346257	2
	0
410. Xenopus laevis isolate 115Xb_Chalonnes-sur-Loire_site_1_FR small subunit ribosomal RNA gene, partial sequence; mitochondrial	13
432 bp linear DNA	4
OP046121.1 GI:2275346255	2
	0
411. Xenopus laevis isolate 98Xb_Argentonnay_site_3_FR small subunit ribosomal RNA gene, partial sequence; mitochondrial	13
432 bp linear DNA	4
OP046120.1 GI:2275346254	2
	0
412. Xenopus laevis isolate 81Xb_Durbanville_SA1 small subunit ribosomal RNA gene, partial sequence; mitochondrial	13
432 bp linear DNA	4
OP046119.1 GI:2275346253	2
	0
413. Xenopus laevis isolate 80Xb_Durbanville_SA1 small subunit ribosomal RNA gene, partial sequence; mitochondrial	13
427 bp linear DNA	4
OP046118.1 GI:2275346252	2
	0
414. Xenopus laevis isolate 73Xb_Cape_Town_SA1 small subunit ribosomal RNA gene, partial sequence; mitochondrial	13
432 bp linear DNA	4
OP046117.1 GI:2275346251	2
	0
415. Xenopus laevis isolate 63Xb_Hermanus_SA1 small subunit ribosomal RNA gene, partial sequence; mitochondrial	13
432 bp linear DNA	4
OP046116.1 GI:2275346249	2
	0
416. Xenopus laevis isolate 50Xb_Tzaneen_SA5 small subunit ribosomal RNA gene, partial sequence; mitochondrial	13
432 bp linear DNA	4
OP046115.1 GI:2275346248	2
	0
417. Xenopus laevis isolate 46Xb_Dullstroom_SA5 small subunit ribosomal RNA gene, partial sequence; mitochondrial	13
432 bp linear DNA	4
OP046114.1 GI:2275346247	2
	0
418. Xenopus laevis isolate 36Xb_White_River_2_SA5 small subunit ribosomal RNA gene, partial sequence; mitochondrial	13
430 bp linear DNA	4
OP046113.1 GI:2275346246	2
	0
419. Xenopus laevis isolate 25Xb_White_River_1_SA5 small subunit ribosomal RNA gene, partial sequence; mitochondrial	13
432 bp linear DNA	4
OP046112.1 GI:2275346245	2
	0
420. Xenopus laevis isolate 21Xb_Modimolle_SA5 small subunit ribosomal RNA gene, partial sequence; mitochondrial	13
432 bp linear DNA	4
OP046111.1 GI:2275346244	2
	0
421. Xenopus laevis isolate 9Xb_Potchefstroom_SA5 small subunit ribosomal RNA gene, partial sequence; mitochondrial	13
432 bp linear DNA	4
OP046110.1 GI:2275346243	2
	0
422. Hyperolius pusillus isolate 904 large subunit ribosomal RNA gene, partial sequence; mitochondrial	13
533 bp linear DNA	4
ON872221.1 GI:2260472139	2
	0
423. Hyperolius nimbae isolate 91811 large subunit ribosomal RNA gene, partial sequence; mitochondrial	13
549 bp linear DNA	4
ON870402.1 GI:2260409962	2
	0
424. Hyperolius nimbae isolate 91810 large subunit ribosomal RNA gene, partial sequence; mitochondrial	13
550 bp linear DNA	4
ON870401.1 GI:2260409961	2
	0
425. Hyperolius nimbae isolate 91808 large subunit ribosomal RNA gene, partial sequence; mitochondrial	13
550 bp linear DNA	4
ON870400.1 GI:2260409960	2
	0
426. Hyperolius nimbae isolate 91807 large subunit ribosomal RNA gene, partial sequence; mitochondrial	13
550 bp linear DNA	4
ON870399.1 GI:2260409959	2
	0
427. Schismaderma branchi isolate CHL 0338 C-X-C chemokine receptor type 4 (CXCR4) gene, partial cds	15
476 bp linear DNA	4
OK637247.1 GI:2227661470	2
	0
428. Schismaderma branchi isolate ZMB 91630 C-X-C chemokine receptor type 4 (CXCR4) gene, partial cds	15
621 bp linear DNA	4
OK637246.1 GI:2227661468	2
	0
429. Schismaderma carens isolate PEM A12221 C-X-C chemokine receptor type 4 (CXCR4) gene, partial cds	15
477 bp linear DNA	4
OK637245.1 GI:2227661466	2
	0
430. Schismaderma carens isolate WC-DNA-1414 C-X-C chemokine receptor type 4 (CXCR4) gene, partial cds	14
491 bp linear DNA	4
OK637244.1 GI:2227661464	2
	0
431. Schismaderma carens isolate WC-DNA-1421 C-X-C chemokine receptor type 4 (CXCR4) gene, partial cds	14
491 bp linear DNA	4
OK637243.1 GI:2227661462	2
	0
432. Schismaderma branchi isolate ZMB 91628 C-X-C chemokine receptor type 4 (CXCR4) gene, partial cds	15
621 bp linear DNA	4
OK637242.1 GI:2227661460	2
	0
433. Schismaderma carens isolate MOZ17-18 recombination activating protein 1 (RAG1) gene, partial cds	13
867 bp linear DNA	4
OK637241.1 GI:2227661363	2
	0
434. Schismaderma carens isolate PEM A14020 recombination activating protein 1 (RAG1) gene, partial cds	14
708 bp linear DNA	4
OK637240.1 GI:2227661361	2
	0
435. Schismaderma branchi isolate CHL 0338 recombination activating protein 1 (RAG1) gene, partial cds	14
867 bp linear DNA	4
OK637239.1 GI:2227661359	2
	0
436. Schismaderma branchi isolate ZMB 91630 recombination activating protein 1 (RAG1) gene, partial cds	14
867 bp linear DNA	4
OK637238.1 GI:2227661357	2
	0
437. Schismaderma carens isolate PEM A12221 recombination activating protein 1 (RAG1) gene, partial cds	14
867 bp linear DNA	4
OK637237.1 GI:2227661355	2
	0
438. Schismaderma carens isolate WC-DNA-1414 recombination activating protein 1 (RAG1) gene, partial cds	13
606 bp linear DNA	4
OK637236.1 GI:2227661353	2
	0
439. Schismaderma carens isolate WC-DNA-1421 recombination activating protein 1 (RAG1) gene, partial cds	13
867 bp linear DNA	4
OK637235.1 GI:2227661351	2
	0
440. Schismaderma branchi isolate ZMB 91629 recombination activating protein 1 (RAG1) gene, partial cds	14
867 bp linear DNA	4
OK637234.1 GI:2227661349	2
	0
441. Schismaderma branchi isolate ZMB 91628 recombination activating protein 1 (RAG1) gene, partial cds	14
867 bp linear DNA	4
OK637233.1 GI:2227661347	2
	0
442. Strongylopus bonaespei voucher PEM-A14997 tyrosine precursor (tyr) gene, exon 1 and partial cds	14
513 bp linear DNA	4
OK648685.1 GI:2195294721	2
	0
443. Strongylopus merumontanus voucher GZ-111 clone 721 recombination activating protein 1 (Rag1) gene, partial cds	15
842 bp linear DNA	4
OK648684.1 GI:2195294719	2
	0
444. Strongylopus rhodesianus voucher SAIAB-193036 clone 973 tyrosine precursor (tyr) gene, exon 1 and partial cds	16
502 bp linear DNA	4
OK648683.1 GI:2195294716	2
	0
445. Strongylopus fasciatus voucher SAIAB-193074 clone 971 tyrosine precursor (tyr) gene, exon 1 and partial cds	16
502 bp linear DNA	4
OK648682.1 GI:2195294714	2
	0
446. Strongylopus grayii voucher PEM-A15008 clone 966 tyrosine precursor (tyr) gene, exon 1 and partial cds	16
502 bp linear DNA	4
OK648681.1 GI:2195294712	2
	0
447. Strongylopus grayii voucher SAIAB-200301 clone 879 tyrosine precursor (tyr) gene, exon 1 and partial cds	16
502 bp linear DNA	4
OK648680.1 GI:2195294710	2
	0
448. Strongylopus fasciatus voucher SAIAB-96953 clone 873 tyrosine precursor (tyr) gene, exon 1 and partial cds	16
508 bp linear DNA	4
OK648679.1 GI:2195294708	2
	0
449. Strongylopus merumontanus voucher SAIAB-96469 clone 871 tyrosine precursor (tyr) gene, exon 1 and partial cds	16
490 bp linear DNA	4
OK648678.1 GI:2195294706	2
	0
450. Strongylopus merumontanus voucher PEM-A11352 clone 864 tyrosine precursor (tyr) gene, exon 1 and partial cds	16
502 bp linear DNA	4
OK648677.1 GI:2195294704	2
	0
451. Strongylopus grayii voucher PEM-A11184 clone 863 tyrosine precursor (tyr) gene, exon 1 and partial cds	16
500 bp linear DNA	4
OK648676.1 GI:2195294702	2
	0
452. Strongylopus merumontanus voucher PEM-A11187 clone 862 tyrosine precursor (tyr) gene, exon 1 and partial cds	16
509 bp linear DNA	4
OK648675.1 GI:2195294700	2
	0
453. Strongylopus merumontanus voucher PEM-A11359 clone 861 tyrosine precursor (tyr) gene, exon 1 and partial cds	16
502 bp linear DNA	4
OK648674.1 GI:2195294698	2
	0
454. Strongylopus grayii voucher PEM-A13468 clone 856 tyrosine precursor (tyr) gene, exon 1 and partial cds	16
499 bp linear DNA	4
OK648673.1 GI:2195294696	2
	0
455. Strongylopus grayii voucher PEM-A11164 clone 854 tyrosine precursor (tyr) gene, exon 1 and partial cds	16
493 bp linear DNA	4
OK648672.1 GI:2195294694	2
	0
456. Strongylopus grayii voucher PEM-A11163 clone 853 tyrosine precursor (tyr) gene, exon 1 and partial cds	16
499 bp linear DNA	4
OK648671.1 GI:2195294692	2
	0
457. Strongylopus grayii voucher PEM-A11805 clone 852 tyrosine precursor (tyr) gene, exon 1 and partial cds	16
503 bp linear DNA	4
OK648670.1 GI:2195294690	2
	0
458. Strongylopus grayii voucher PEM-A10977 clone 851 tyrosine precursor (tyr) gene, exon 1 and partial cds	16
502 bp linear DNA	4
OK648669.1 GI:2195294688	2
	0
459. Strongylopus fasciatus voucher PEM-A10173 clone 850 tyrosine precursor (tyr) gene, exon 1 and partial cds	16
368 bp linear DNA	4
OK648668.1 GI:2195294686	2
	0
460. Strongylopus grayii voucher PEM-A11948 clone 849 tyrosine precursor (tyr) gene, exon 1 and partial cds	16
497 bp linear DNA	4
OK648667.1 GI:2195294684	2
	0
461. Strongylopus fasciatus voucher PEM-A11424 clone 846 tyrosine precursor (tyr) gene, exon 1 and partial cds	16
502 bp linear DNA	4
OK648666.1 GI:2195294682	2
	0
462. Strongylopus grayii voucher PEM-A15000 clone 833 tyrosine precursor (tyr) gene, exon 1 and partial cds	16
502 bp linear DNA	4
OK648665.1 GI:2195294680	2
	0
463. Strongylopus merumontanus voucher MTSN-5298 clone 791 tyrosine precursor (tyr) gene, exon 1 and partial cds	16
493 bp linear DNA	4
OK648664.1 GI:2195294678	2
	0
464. Strongylopus fasciatus voucher AC-3217 clone 740 tyrosine precursor (tyr) gene, exon 1 and partial cds	16
514 bp linear DNA	4
OK648663.1 GI:2195294676	2
	0
465. Strongylopus fasciatus voucher AC-3220 clone 739 tyrosine precursor (tyr) gene, exon 1 and partial cds	16
502 bp linear DNA	4
OK648662.1 GI:2195294674	2
	0
466. Strongylopus merumontanus voucher GZ-TA021 clone 732 tyrosine precursor (tyr) gene, exon 1 and partial cds	16
502 bp linear DNA	4
OK648661.1 GI:2195294672	2
	0
467. Strongylopus merumontanus voucher GZ-57 clone 731 tyrosine precursor (tyr) gene, exon 1 and partial cds	16
511 bp linear DNA	4
OK648660.1 GI:2195294670	2
	0
468. Strongylopus merumontanus voucher GZ-56 clone 730 tyrosine precursor (tyr) gene, exon 1 and partial cds	16
500 bp linear DNA	4
OK648659.1 GI:2195294668	2
	0
469. Strongylopus merumontanus voucher GZ-55 clone 729 tyrosine precursor (tyr) gene, exon 1 and partial cds	16
509 bp linear DNA	4
OK648658.1 GI:2195294666	2
	0
470. Strongylopus merumontanus voucher GZ-54 clone 728 tyrosine precursor (tyr) gene, exon 1 and partial cds	16
502 bp linear DNA	4
OK648657.1 GI:2195294664	2
	0
471. Strongylopus merumontanus voucher GZ-53 clone 727 tyrosine precursor (tyr) gene, exon 1 and partial cds	16
509 bp linear DNA	4
OK648656.1 GI:2195294662	2
	0
472. Strongylopus merumontanus voucher GZ-52 clone 726 tyrosine precursor (tyr) gene, exon 1 and partial cds	16
502 bp linear DNA	4
OK648655.1 GI:2195294660	2
	0
473. Strongylopus merumontanus voucher GZ-51 clone 725 tyrosine precursor (tyr) gene, exon 1 and partial cds	16
502 bp linear DNA	4
OK648654.1 GI:2195294658	2
	0
474. Strongylopus merumontanus voucher GZ-50 clone 724 tyrosine precursor (tyr) gene, exon 1 and partial cds	16
502 bp linear DNA	4
OK648653.1 GI:2195294656	2
	0
475. Strongylopus merumontanus voucher GZ-L clone 723 tyrosine precursor (tyr) gene, exon 1 and partial cds	16
500 bp linear DNA	4
OK648652.1 GI:2195294654	2
	0
476. Strongylopus merumontanus voucher GZ-TASF clone 722 tyrosine precursor (tyr) gene, exon 1 and partial cds	16
490 bp linear DNA	4
OK648651.1 GI:2195294652	2
	0
477. Strongylopus merumontanus voucher GZ-111 clone 721 tyrosine precursor (tyr) gene, exon 1 and partial cds	16
499 bp linear DNA	4
OK648650.1 GI:2195294650	2
	0
478. Strongylopus merumontanus voucher AM-4757 clone 719 tyrosine precursor (tyr) gene, exon 1 and partial cds	16
502 bp linear DNA	4
OK648649.1 GI:2195294648	2
	0
479. Strongylopus merumontanus voucher AM-4756 clone 718 tyrosine precursor (tyr) gene, exon 1 and partial cds	16
509 bp linear DNA	4
OK648648.1 GI:2195294646	2
	0
480. Strongylopus merumontanus voucher AM-4754 clone 716 tyrosine precursor (tyr) gene, exon 1 and partial cds	16
509 bp linear DNA	4
OK648647.1 GI:2195294644	2
	0
481. Strongylopus grayii voucher AC-3113 clone 715 tyrosine precursor (tyr) gene, exon 1 and partial cds	16
502 bp linear DNA	4
OK648646.1 GI:2195294642	2
	0
482. Strongylopus grayii voucher PEM-A15001 clone 714 tyrosine precursor (tyr) gene, exon 1 and partial cds	16
502 bp linear DNA	4
OK648645.1 GI:2195294640	2
	0
483. Strongylopus fasciatus voucher AC-3220 clone 711 tyrosine precursor (tyr) gene, exon 1 and partial cds	16
501 bp linear DNA	4
OK648644.1 GI:2195294638	2
	0
484. Strongylopus merumontanus voucher RH-002 clone 269 tyrosine precursor (tyr) gene, exon 1 and partial cds	16
502 bp linear DNA	4
OK648643.1 GI:2195294636	2
	0
485. Strongylopus merumontanus voucher RH-001 clone 268 tyrosine precursor (tyr) gene, exon 1 and partial cds	16
502 bp linear DNA	4
OK648642.1 GI:2195294634	2
	0
486. Strongylopus grayii voucher PEM-A09387 clone 250 tyrosine precursor (tyr) gene, exon 1 and partial cds	16
509 bp linear DNA	4
OK648641.1 GI:2195294632	2
	0
487. Strongylopus grayii voucher PEM-A13446 clone 249 tyrosine precursor (tyr) gene, exon 1 and partial cds	16
502 bp linear DNA	4
OK648640.1 GI:2195294630	2
	0
488. Strongylopus grayii voucher PEM-A09072 clone 248 tyrosine precursor (tyr) gene, exon 1 and partial cds	16
502 bp linear DNA	4
OK648639.1 GI:2195294628	2
	0
489. Strongylopus grayii voucher PEM-A09071 clone 247 tyrosine precursor (tyr) gene, exon 1 and partial cds	16
509 bp linear DNA	4
OK648638.1 GI:2195294626	2
	0
490. Strongylopus grayii voucher PEM-A09074 clone 246 tyrosine precursor (tyr) gene, exon 1 and partial cds	16
502 bp linear DNA	4
OK648637.1 GI:2195294624	2
	0
491. Strongylopus fasciatus voucher PEM-A09073 clone 245 tyrosine precursor (tyr) gene, exon 1 and partial cds	16
509 bp linear DNA	4
OK648636.1 GI:2195294622	2
	0
492. Strongylopus grayii voucher PEM-A15004 clone 242 tyrosine precursor (tyr) gene, exon 1 and partial cds	16
502 bp linear DNA	4
OK648635.1 GI:2195294620	2
	0
493. Strongylopus grayii voucher PEM-A15003 clone 241 tyrosine precursor (tyr) gene, exon 1 and partial cds	16
502 bp linear DNA	4
OK648634.1 GI:2195294618	2
	0
494. Strongylopus grayii voucher NMB-A8073 clone 233 tyrosine precursor (tyr) gene, exon 1 and partial cds	16
502 bp linear DNA	4
OK648633.1 GI:2195294616	2
	0
495. Strongylopus grayii voucher AB08.03 clone 231 tyrosine precursor (tyr) gene, exon 1 and partial cds	16
512 bp linear DNA	4
OK648632.1 GI:2195294614	2
	0
496. Strongylopus grayii voucher KTH08-02 clone 230 tyrosine precursor (tyr) gene, exon 1 and partial cds	16
511 bp linear DNA	4
OK648631.1 GI:2195294612	2
	0
497. Strongylopus grayii voucher AB08.01 clone 229 tyrosine precursor (tyr) gene, exon 1 and partial cds	16
503 bp linear DNA	4
OK648630.1 GI:2195294610	2
	0
498. Strongylopus grayii voucher PEM-A15000 clone 225 tyrosine precursor (tyr) gene, exon 1 and partial cds	16
509 bp linear DNA	4
OK648629.1 GI:2195294608	2
	0
499. Strongylopus grayii voucher AC-3137 clone 223 tyrosine precursor (tyr) gene, exon 1 and partial cds	16
502 bp linear DNA	4
OK648628.1 GI:2195294606	2
	0
500. Strongylopus grayii voucher AC-3044 clone 204 tyrosine precursor (tyr) gene, exon 1 and partial cds	16
485 bp linear DNA	4
OK648627.1 GI:2195294604	2
[truncated: 25,344 more rows]

## Sheet: Filtered Data
Filtered Records for Amphibians
1. Xenopus laevis isolate 3 from South Africa cytochrome b (cytb) mRNA, partial cds; mitochondrial gene for mitochondrial product	1. Xenopus laevis isolate 3 from South Africa cytochrome b (cytb) mRNA, partial cds	mitochondrial gene for mitochondrial product
2. Xenopus laevis isolate 3 from South Africa cytochrome b (cytb) mRNA, partial cds; mitochondrial gene for mitochondrial product	2. Xenopus laevis isolate 3 from South Africa cytochrome b (cytb) mRNA, partial cds	mitochondrial gene for mitochondrial product
3. Xenopus laevis isolate 1 from South Africa cytochrome b (cytb) mRNA, partial cds; mitochondrial gene for mitochondrial product	3. Xenopus laevis isolate 1 from South Africa cytochrome b (cytb) mRNA, partial cds	mitochondrial gene for mitochondrial product
4. Xenopus muelleri isolate 1 from South Africa cytochrome b (cytb) mRNA, partial cds; mitochondrial gene for mitochondrial product	4. Xenopus muelleri isolate 1 from South Africa cytochrome b (cytb) mRNA, partial cds	mitochondrial gene for mitochondrial product
5. Xenopus muelleri isolate 2 from South Africa cytochrome b (cytb) mRNA, partial cds; mitochondrial gene for mitochondrial product	5. Xenopus muelleri isolate 2 from South Africa cytochrome b (cytb) mRNA, partial cds	mitochondrial gene for mitochondrial product
6. Xenopus muelleri isolate 4 from South Africa cytochrome b (cytb) mRNA, partial cds; mitochondrial gene for mitochondrial product	6. Xenopus muelleri isolate 4 from South Africa cytochrome b (cytb) mRNA, partial cds	mitochondrial gene for mitochondrial product
7. Xenopus muelleri isolate 3 from South Africa cytochrome b (cytb) mRNA, partial cds; mitochondrial gene for mitochondrial product	7. Xenopus muelleri isolate 3 from South Africa cytochrome b (cytb) mRNA, partial cds	mitochondrial gene for mitochondrial product
8. Xenopus muelleri isolate 166 from South Africa cytochrome b (cytb) mRNA, partial cds; mitochondrial gene for mitochondrial product	8. Xenopus muelleri isolate 166 from South Africa cytochrome b (cytb) mRNA, partial cds	mitochondrial gene for mitochondrial product
9. Xenopus muelleri isolate 26 from South Africa cytochrome b (cytb) mRNA, partial cds; mitochondrial gene for mitochondrial product	9. Xenopus muelleri isolate 26 from South Africa cytochrome b (cytb) mRNA, partial cds	mitochondrial gene for mitochondrial product
10. Xenopus laevis isolate 65 from South Africa cytochrome b (cytb) mRNA, partial cds; mitochondrial gene for mitochondrial product	10. Xenopus laevis isolate 65 from South Africa cytochrome b (cytb) mRNA, partial cds	mitochondrial gene for mitochondrial product
11. Xenopus laevis isolate 2 from South Africa cytochrome b (cytb) mRNA, partial cds; mitochondrial gene for mitochondrial product	11. Xenopus laevis isolate 2 from South Africa cytochrome b (cytb) mRNA, partial cds	mitochondrial gene for mitochondrial product
12. Xenopus laevis isolate 1 from South Africa cytochrome b (cytb) mRNA, partial cds; mitochondrial gene for mitochondrial product	12. Xenopus laevis isolate 1 from South Africa cytochrome b (cytb) mRNA, partial cds	mitochondrial gene for mitochondrial product
13. Xenopus laevis isolate 72 from South Africa cytochrome b (cytb) mRNA, partial cds; mitochondrial gene for mitochondrial product	13. Xenopus laevis isolate 72 from South Africa cytochrome b (cytb) mRNA, partial cds	mitochondrial gene for mitochondrial product
14. Xenopus laevis isolate 81 from South Africa cytochrome b (cytb) mRNA, partial cds; mitochondrial gene for mitochondrial product	14. Xenopus laevis isolate 81 from South Africa cytochrome b (cytb) mRNA, partial cds	mitochondrial gene for mitochondrial product
15. Xenopus laevis isolate 71 from South Africa cytochrome b (cytb) mRNA, partial cds; mitochondrial gene for mitochondrial product	15. Xenopus laevis isolate 71 from South Africa cytochrome b (cytb) mRNA, partial cds	mitochondrial gene for mitochondrial product
16. Xenopus laevis isolate 2 from South Africa cytochrome b (cytb) mRNA, partial cds; mitochondrial gene for mitochondrial product	16. Xenopus laevis isolate 2 from South Africa cytochrome b (cytb) mRNA, partial cds	mitochondrial gene for mitochondrial product
17. Xenopus muelleri isolate 2 from South Africa cytochrome b (cytb) mRNA, partial cds; mitochondrial gene for mitochondrial product	17. Xenopus muelleri isolate 2 from South Africa cytochrome b (cytb) mRNA, partial cds	mitochondrial gene for mitochondrial product
18. Xenopus muelleri isolate 1 from South Africa cytochrome b (cytb) mRNA, partial cds; mitochondrial gene for mitochondrial product	18. Xenopus muelleri isolate 1 from South Africa cytochrome b (cytb) mRNA, partial cds	mitochondrial gene for mitochondrial product
19. Xenopus laevis isolate 2 from South Africa cytochrome b (cytb) mRNA, partial cds; mitochondrial gene for mitochondrial product	19. Xenopus laevis isolate 2 from South Africa cytochrome b (cytb) mRNA, partial cds	mitochondrial gene for mitochondrial product
20. Xenopus laevis isolate 1 from South Africa cytochrome b (cytb) mRNA, partial cds; mitochondrial gene for mitochondrial product	20. Xenopus laevis isolate 1 from South Africa cytochrome b (cytb) mRNA, partial cds	mitochondrial gene for mitochondrial product
21. Xenopus laevis isolate 10 from South Africa cytochrome b (cytb) mRNA, partial cds; mitochondrial gene for mitochondrial product	21. Xenopus laevis isolate 10 from South Africa cytochrome b (cytb) mRNA, partial cds	mitochondrial gene for mitochondrial product
22. Xenopus laevis isolate 2 from South Africa cytochrome b (cytb) mRNA, partial cds; mitochondrial gene for mitochondrial product	22. Xenopus laevis isolate 2 from South Africa cytochrome b (cytb) mRNA, partial cds	mitochondrial gene for mitochondrial product
23. Xenopus gilli isolate 2 from South Africa cytochrome b (cytb) mRNA, partial cds; mitochondrial gene for mitochondrial product	23. Xenopus gilli isolate 2 from South Africa cytochrome b (cytb) mRNA, partial cds	mitochondrial gene for mitochondrial product
24. Xenopus gilli isolate 3 from South Africa cytochrome b (cytb) mRNA, partial cds; mitochondrial gene for mitochondrial product	24. Xenopus gilli isolate 3 from South Africa cytochrome b (cytb) mRNA, partial cds	mitochondrial gene for mitochondrial product
25. Xenopus laevis isolate 2 from South Africa cytochrome b (cytb) mRNA, partial cds; mitochondrial gene for mitochondrial product	25. Xenopus laevis isolate 2 from South Africa cytochrome b (cytb) mRNA, partial cds	mitochondrial gene for mitochondrial product
26. Xenopus laevis isolate 3 from South Africa cytochrome b (cytb) mRNA, partial cds; mitochondrial gene for mitochondrial product	26. Xenopus laevis isolate 3 from South Africa cytochrome b (cytb) mRNA, partial cds	mitochondrial gene for mitochondrial product
27. Xenopus laevis isolate 3 from South Africa cytochrome b (cytb) mRNA, partial cds; mitochondrial gene for mitochondrial product	27. Xenopus laevis isolate 3 from South Africa cytochrome b (cytb) mRNA, partial cds	mitochondrial gene for mitochondrial product
28. Xenopus muelleri isolate 1 from South Africa cytochrome b (cytb) mRNA, partial cds; mitochondrial gene for mitochondrial product	28. Xenopus muelleri isolate 1 from South Africa cytochrome b (cytb) mRNA, partial cds	mitochondrial gene for mitochondrial product
29. Xenopus gilli isolate 1 from South Africa cytochrome b (cytb) mRNA, partial cds; mitochondrial gene for mitochondrial product	29. Xenopus gilli isolate 1 from South Africa cytochrome b (cytb) mRNA, partial cds	mitochondrial gene for mitochondrial product
30. Xenopus laevis isolate 3 from South Africa cytochrome b (cytb) mRNA, partial cds; mitochondrial gene for mitochondrial product	30. Xenopus laevis isolate 3 from South Africa cytochrome b (cytb) mRNA, partial cds	mitochondrial gene for mitochondrial product
31. Xenopus gilli isolate 1 from South Africa cytochrome b (cytb) mRNA, partial cds; mitochondrial gene for mitochondrial product	31. Xenopus gilli isolate 1 from South Africa cytochrome b (cytb) mRNA, partial cds	mitochondrial gene for mitochondrial product
32. Xenopus laevis isolate 2 from South Africa cytochrome b (cytb) mRNA, partial cds; mitochondrial gene for mitochondrial product	32. Xenopus laevis isolate 2 from South Africa cytochrome b (cytb) mRNA, partial cds	mitochondrial gene for mitochondrial product
33. Xenopus laevis isolate 1 from South Africa cytochrome b (cytb) mRNA, partial cds; mitochondrial gene for mitochondrial product	33. Xenopus laevis isolate 1 from South Africa cytochrome b (cytb) mRNA, partial cds	mitochondrial gene for mitochondrial product
34. Xenopus muelleri isolate 3 from South Africa cytochrome b (cytb) mRNA, partial cds; mitochondrial gene for mitochondrial product	34. Xenopus muelleri isolate 3 from South Africa cytochrome b (cytb) mRNA, partial cds	mitochondrial gene for mitochondrial product
35. Xenopus laevis isolate 2 from South Africa cytochrome b (cytb) mRNA, partial cds; mitochondrial gene for mitochondrial product	35. Xenopus laevis isolate 2 from South Africa cytochrome b (cytb) mRNA, partial cds	mitochondrial gene for mitochondrial product
36. Xenopus laevis isolate 1 from South Africa cytochrome b (cytb) mRNA, partial cds; mitochondrial gene for mitochondrial product	36. Xenopus laevis isolate 1 from South Africa cytochrome b (cytb) mRNA, partial cds	mitochondrial gene for mitochondrial product
37. Xenopus laevis isolate 3 from South Africa cytochrome b (cytb) mRNA, partial cds; mitochondrial gene for mitochondrial product	37. Xenopus laevis isolate 3 from South Africa cytochrome b (cytb) mRNA, partial cds	mitochondrial gene for mitochondrial product
38. Schismaderma carens isolate 12scarA 12S ribosomal RNA gene, partial sequence; mitochondrial	38. Schismaderma carens isolate 12scarA 12S ribosomal RNA gene, partial sequence	mitochondrial
39. Capensibufo tradouwi isolate 12ctraA 12S ribosomal RNA gene, partial sequence; mitochondrial	39. Capensibufo tradouwi isolate 12ctraA 12S ribosomal RNA gene, partial sequence	mitochondrial
40. Capensibufo rosei isolate 12crosA 12S ribosomal RNA gene, partial sequence; mitochondrial	40. Capensibufo rosei isolate 12crosA 12S ribosomal RNA gene, partial sequence	mitochondrial
41. Poyntonophrynus vertebralis isolate 12vertA 12S ribosomal RNA gene, partial sequence; mitochondrial	41. Poyntonophrynus vertebralis isolate 12vertA 12S ribosomal RNA gene, partial sequence	mitochondrial
42. Poyntonophrynus fenoulheti isolate 12fenoA 12S ribosomal RNA gene, partial sequence; mitochondrial	42. Poyntonophrynus fenoulheti isolate 12fenoA 12S ribosomal RNA gene, partial sequence	mitochondrial
43. Vandijkophrynus gariepensis isolate 12gariC 12S ribosomal RNA gene, partial sequence; mitochondrial	43. Vandijkophrynus gariepensis isolate 12gariC 12S ribosomal RNA gene, partial sequence	mitochondrial
44. Vandijkophrynus gariepensis isolate 12gariB 12S ribosomal RNA gene, partial sequence; mitochondrial	44. Vandijkophrynus gariepensis isolate 12gariB 12S ribosomal RNA gene, partial sequence	mitochondrial
45. Vandijkophrynus gariepensis isolate 12gariA 12S ribosomal RNA gene, partial sequence; mitochondrial	45. Vandijkophrynus gariepensis isolate 12gariA 12S ribosomal RNA gene, partial sequence	mitochondrial
46. Vandijkophrynus angusticeps isolate 12anguA 12S ribosomal RNA gene, partial sequence; mitochondrial	46. Vandijkophrynus angusticeps isolate 12anguA 12S ribosomal RNA gene, partial sequence	mitochondrial
47. Vandijkophrynus amatolicus isolate 12amatA 12S ribosomal RNA gene, partial sequence; mitochondrial	47. Vandijkophrynus amatolicus isolate 12amatA 12S ribosomal RNA gene, partial sequence	mitochondrial
48. Sclerophrys pardalis isolate 12pardA 12S ribosomal RNA gene, partial sequence; mitochondrial	48. Sclerophrys pardalis isolate 12pardA 12S ribosomal RNA gene, partial sequence	mitochondrial
49. Sclerophrys pantherina isolate 12pantB 12S ribosomal RNA gene, partial sequence; mitochondrial	49. Sclerophrys pantherina isolate 12pantB 12S ribosomal RNA gene, partial sequence	mitochondrial
50. Sclerophrys pantherina isolate 12pantA 12S ribosomal RNA gene, partial sequence; mitochondrial	50. Sclerophrys pantherina isolate 12pantA 12S ribosomal RNA gene, partial sequence	mitochondrial
51. Ptychadena nilotica isolate nAACRG511 voucher AARCG 511 16S ribosomal RNA gene, partial sequence; mitochondrial	51. Ptychadena nilotica isolate nAACRG511 voucher AARCG 511 16S ribosomal RNA gene, partial sequence	mitochondrial
52. Ptychadena nilotica isolate nAACRG510 voucher AARCG 510 16S ribosomal RNA gene, partial sequence; mitochondrial	52. Ptychadena nilotica isolate nAACRG510 voucher AARCG 510 16S ribosomal RNA gene, partial sequence	mitochondrial
53. Ptychadena nilotica isolate nAACRG509 voucher AARCG 509 16S ribosomal RNA gene, partial sequence; mitochondrial	53. Ptychadena nilotica isolate nAACRG509 voucher AARCG 509 16S ribosomal RNA gene, partial sequence	mitochondrial
54. Ptychadena nilotica isolate nAACRG500 voucher AARCG 500 16S ribosomal RNA gene, partial sequence; mitochondrial	54. Ptychadena nilotica isolate nAACRG500 voucher AARCG 500 16S ribosomal RNA gene, partial sequence	mitochondrial
55. Ptychadena nilotica isolate nAACRG1813 voucher AARCG 1813 16S ribosomal RNA gene, partial sequence; mitochondrial	55. Ptychadena nilotica isolate nAACRG1813 voucher AARCG 1813 16S ribosomal RNA gene, partial sequence	mitochondrial
56. Ptychadena nilotica isolate nAACRG1812 voucher AARCG 1812 16S ribosomal RNA gene, partial sequence; mitochondrial	56. Ptychadena nilotica isolate nAACRG1812 voucher AARCG 1812 16S ribosomal RNA gene, partial sequence	mitochondrial
57. Ptychadena nilotica isolate nAACRG1810 voucher AARCG 1810 16S ribosomal RNA gene, partial sequence; mitochondrial	57. Ptychadena nilotica isolate nAACRG1810 voucher AARCG 1810 16S ribosomal RNA gene, partial sequence	mitochondrial
58. Ptychadena oxyrhynchus cytochrome b (cytb) gene, partial cds; mitochondrial	58. Ptychadena oxyrhynchus cytochrome b (cytb) gene, partial cds	mitochondrial
59. Ptychadena oxyrhynchus cytochrome b (cytb) gene, partial cds; mitochondrial	59. Ptychadena oxyrhynchus cytochrome b (cytb) gene, partial cds	mitochondrial
60. Ptychadena anchietae cytochrome b (cytb) gene, partial cds; mitochondrial	60. Ptychadena anchietae cytochrome b (cytb) gene, partial cds	mitochondrial
61. Ptychadena oxyrhynchus cytochrome oxidase subunit I (cox1) gene, partial cds; mitochondrial	61. Ptychadena oxyrhynchus cytochrome oxidase subunit I (cox1) gene, partial cds	mitochondrial
62. Ptychadena oxyrhynchus cytochrome oxidase subunit I (cox1) gene, partial cds; mitochondrial	62. Ptychadena oxyrhynchus cytochrome oxidase subunit I (cox1) gene, partial cds	mitochondrial
63. Ptychadena anchietae cytochrome oxidase subunit I (cox1) gene, partial cds; mitochondrial	63. Ptychadena anchietae cytochrome oxidase subunit I (cox1) gene, partial cds	mitochondrial
64. Breviceps fuscus cytochrome oxidase subunit I (COI) gene, partial cds; mitochondrial	64. Breviceps fuscus cytochrome oxidase subunit I (COI) gene, partial cds	mitochondrial
65. Poyntonophrynus fernandae isolate FKH_0463 cytochrome c oxidase subunit I (COX1) gene, partial cds; mitochondrial	65. Poyntonophrynus fernandae isolate FKH_0463 cytochrome c oxidase subunit I (COX1) gene, partial cds	mitochondrial
66. Poyntonophrynus nambensis isolate FKH_0462 cytochrome c oxidase subunit I (COX1) gene, partial cds; mitochondrial	66. Poyntonophrynus nambensis isolate FKH_0462 cytochrome c oxidase subunit I (COX1) gene, partial cds	mitochondrial
67. Poyntonophrynus fernandae isolate ZMB_91785 cytochrome c oxidase subunit I (COX1) gene, partial cds; mitochondrial	67. Poyntonophrynus fernandae isolate ZMB_91785 cytochrome c oxidase subunit I (COX1) gene, partial cds	mitochondrial
68. Poyntonophrynus nambensis isolate ZMB_91789 cytochrome c oxidase subunit I (COX1) gene, partial cds; mitochondrial	68. Poyntonophrynus nambensis isolate ZMB_91789 cytochrome c oxidase subunit I (COX1) gene, partial cds	mitochondrial
69. Poyntonophrynus fernandae isolate BMNH_2021_7536 cytochrome c oxidase subunit I (COX1) gene, partial cds; mitochondrial	69. Poyntonophrynus fernandae isolate BMNH_2021_7536 cytochrome c oxidase subunit I (COX1) gene, partial cds	mitochondrial
70. Poyntonophrynus nambensis isolate FKH_0458 cytochrome c oxidase subunit I (COX1) gene, partial cds; mitochondrial	70. Poyntonophrynus nambensis isolate FKH_0458 cytochrome c oxidase subunit I (COX1) gene, partial cds	mitochondrial
71. Poyntonophrynus nambensis isolate FKH_0457 cytochrome c oxidase subunit I (COX1) gene, partial cds; mitochondrial	71. Poyntonophrynus nambensis isolate FKH_0457 cytochrome c oxidase subunit I (COX1) gene, partial cds	mitochondrial
72. Poyntonophrynus nambensis isolate FKH_0381 cytochrome c oxidase subunit I (COX1) gene, partial cds; mitochondrial	72. Poyntonophrynus nambensis isolate FKH_0381 cytochrome c oxidase subunit I (COX1) gene, partial cds	mitochondrial
73. Poyntonophrynus nambensis isolate FKH_0380 cytochrome c oxidase subunit I (COX1) gene, partial cds; mitochondrial	73. Poyntonophrynus nambensis isolate FKH_0380 cytochrome c oxidase subunit I (COX1) gene, partial cds	mitochondrial
74. Poyntonophrynus nambensis isolate FKH_0378 cytochrome c oxidase subunit I (COX1) gene, partial cds; mitochondrial	74. Poyntonophrynus nambensis isolate FKH_0378 cytochrome c oxidase subunit I (COX1) gene, partial cds	mitochondrial
75. Poyntonophrynus nambensis isolate FKH_0377 cytochrome c oxidase subunit I (COX1) gene, partial cds; mitochondrial	75. Poyntonophrynus nambensis isolate FKH_0377 cytochrome c oxidase subunit I (COX1) gene, partial cds	mitochondrial
76. Poyntonophrynus nambensis isolate JLRZC0012 cytochrome c oxidase subunit I (COX1) gene, partial cds; mitochondrial	76. Poyntonophrynus nambensis isolate JLRZC0012 cytochrome c oxidase subunit I (COX1) gene, partial cds	mitochondrial
77. Poyntonophrynus dombensis isolate ZMB_91793 cytochrome c oxidase subunit I (COX1) gene, partial cds; mitochondrial	77. Poyntonophrynus dombensis isolate ZMB_91793 cytochrome c oxidase subunit I (COX1) gene, partial cds	mitochondrial
78. Poyntonophrynus dombensis isolate FKH_0406 cytochrome c oxidase subunit I (COX1) gene, partial cds; mitochondrial	78. Poyntonophrynus dombensis isolate FKH_0406 cytochrome c oxidase subunit I (COX1) gene, partial cds	mitochondrial
79. Poyntonophrynus dombensis isolate ZMB_91792 cytochrome c oxidase subunit I (COX1) gene, partial cds; mitochondrial	79. Poyntonophrynus dombensis isolate ZMB_91792 cytochrome c oxidase subunit I (COX1) gene, partial cds	mitochondrial
80. Poyntonophrynus fernandae isolate BMNH_2021_7534 cytochrome c oxidase subunit I (COX1) gene, partial cds; mitochondrial	80. Poyntonophrynus fernandae isolate BMNH_2021_7534 cytochrome c oxidase subunit I (COX1) gene, partial cds	mitochondrial
81. Poyntonophrynus vertebralis isolate PEM_A09669 cytochrome c oxidase subunit I (COX1) gene, partial cds; mitochondrial	81. Poyntonophrynus vertebralis isolate PEM_A09669 cytochrome c oxidase subunit I (COX1) gene, partial cds	mitochondrial
82. Poyntonophrynus vertebralis isolate PEM_A11497 cytochrome c oxidase subunit I (COX1) gene, partial cds; mitochondrial	82. Poyntonophrynus vertebralis isolate PEM_A11497 cytochrome c oxidase subunit I (COX1) gene, partial cds	mitochondrial
83. Poyntonophrynus vertebralis isolate PEM_A11498 cytochrome c oxidase subunit I (COX1) gene, partial cds; mitochondrial	83. Poyntonophrynus vertebralis isolate PEM_A11498 cytochrome c oxidase subunit I (COX1) gene, partial cds	mitochondrial
84. Poyntonophrynus vertebralis isolate PEM_A11496 cytochrome c oxidase subunit I (COX1) gene, partial cds; mitochondrial	84. Poyntonophrynus vertebralis isolate PEM_A11496 cytochrome c oxidase subunit I (COX1) gene, partial cds	mitochondrial
85. Poyntonophrynus fernandae isolate ZMB_91791 cytochrome c oxidase subunit I (COX1) gene, partial cds; mitochondrial	85. Poyntonophrynus fernandae isolate ZMB_91791 cytochrome c oxidase subunit I (COX1) gene, partial cds	mitochondrial
86. Poyntonophrynus fernandae isolate ZMB_91790 cytochrome c oxidase subunit I (COX1) gene, partial cds; mitochondrial	86. Poyntonophrynus fernandae isolate ZMB_91790 cytochrome c oxidase subunit I (COX1) gene, partial cds	mitochondrial
87. Poyntonophrynus nambensis isolate ZMB_91788 cytochrome c oxidase subunit I (COX1) gene, partial cds; mitochondrial	87. Poyntonophrynus nambensis isolate ZMB_91788 cytochrome c oxidase subunit I (COX1) gene, partial cds	mitochondrial
88. Poyntonophrynus nambensis isolate ZMB_91787 cytochrome c oxidase subunit I (COX1) gene, partial cds; mitochondrial	88. Poyntonophrynus nambensis isolate ZMB_91787 cytochrome c oxidase subunit I (COX1) gene, partial cds	mitochondrial
89. Poyntonophrynus fernandae isolate ZMB_91786 cytochrome c oxidase subunit I (COX1) gene, partial cds; mitochondrial	89. Poyntonophrynus fernandae isolate ZMB_91786 cytochrome c oxidase subunit I (COX1) gene, partial cds	mitochondrial
90. Poyntonophrynus fenoulheti isolate fenoC cytochrome c oxidase subunit I (COX1) gene, partial cds; mitochondrial	90. Poyntonophrynus fenoulheti isolate fenoC cytochrome c oxidase subunit I (COX1) gene, partial cds	mitochondrial
91. Poyntonophrynus fenoulheti isolate fenoB cytochrome c oxidase subunit I (COX1) gene, partial cds; mitochondrial	91. Poyntonophrynus fenoulheti isolate fenoB cytochrome c oxidase subunit I (COX1) gene, partial cds	mitochondrial
92. Poyntonophrynus fernandae isolate FKH_1086 cytochrome c oxidase subunit I (COX1) gene, partial cds; mitochondrial	92. Poyntonophrynus fernandae isolate FKH_1086 cytochrome c oxidase subunit I (COX1) gene, partial cds	mitochondrial
93. Poyntonophrynus fernandae isolate BMNH_2021_7535 cytochrome c oxidase subunit I (COX1) gene, partial cds; mitochondrial	93. Poyntonophrynus fernandae isolate BMNH_2021_7535 cytochrome c oxidase subunit I (COX1) gene, partial cds	mitochondrial
94. Poyntonophrynus dombensis isolate AG_120 cytochrome c oxidase subunit I (COX1) gene, partial cds; mitochondrial	94. Poyntonophrynus dombensis isolate AG_120 cytochrome c oxidase subunit I (COX1) gene, partial cds	mitochondrial
95. Poyntonophrynus dombensis isolate AG_118 cytochrome c oxidase subunit I (COX1) gene, partial cds; mitochondrial	95. Poyntonophrynus dombensis isolate AG_118 cytochrome c oxidase subunit I (COX1) gene, partial cds	mitochondrial
96. Poyntonophrynus dombensis isolate AG_117 cytochrome c oxidase subunit I (COX1) gene, partial cds; mitochondrial	96. Poyntonophrynus dombensis isolate AG_117 cytochrome c oxidase subunit I (COX1) gene, partial cds	mitochondrial
97. Poyntonophrynus damaranus isolate NMNW_11187 recombination activating protein 1 (RAG1) gene, partial cds	97. Poyntonophrynus damaranus isolate NMNW_11187 recombination activating protein 1 (RAG1) gene, partial cds
98. Poyntonophrynus damaranus isolate NMNW_11200 recombination activating protein 1 (RAG1) gene, partial cds	98. Poyntonophrynus damaranus isolate NMNW_11200 recombination activating protein 1 (RAG1) gene, partial cds
99. Poyntonophrynus hoeschi isolate FB_341 recombination activating protein 1 (RAG1) gene, partial cds	99. Poyntonophrynus hoeschi isolate FB_341 recombination activating protein 1 (RAG1) gene, partial cds
100. Poyntonophrynus damaranus isolate FB_Po_D1 recombination activating protein 1 (RAG1) gene, partial cds	100. Poyntonophrynus damaranus isolate FB_Po_D1 recombination activating protein 1 (RAG1) gene, partial cds
101. Poyntonophrynus pachnodes isolate FKH_0879 recombination activating protein 1 (RAG1) gene, partial cds	101. Poyntonophrynus pachnodes isolate FKH_0879 recombination activating protein 1 (RAG1) gene, partial cds
102. Poyntonophrynus pachnodes isolate FKH_0878 recombination activating protein 1 (RAG1) gene, partial cds	102. Poyntonophrynus pachnodes isolate FKH_0878 recombination activating protein 1 (RAG1) gene, partial cds
103. Poyntonophrynus grandisonae isolate FKH_0533 recombination activating protein 1 (RAG1) gene, partial cds	103. Poyntonophrynus grandisonae isolate FKH_0533 recombination activating protein 1 (RAG1) gene, partial cds
104. Poyntonophrynus fernandae isolate FKH_0463 recombination activating protein 1 (RAG1) gene, partial cds	104. Poyntonophrynus fernandae isolate FKH_0463 recombination activating protein 1 (RAG1) gene, partial cds
105. Poyntonophrynus nambensis isolate FKH_0462 recombination activating protein 1 (RAG1) gene, partial cds	105. Poyntonophrynus nambensis isolate FKH_0462 recombination activating protein 1 (RAG1) gene, partial cds
106. Poyntonophrynus fernandae isolate ZMB_91785 recombination activating protein 1 (RAG1) gene, partial cds	106. Poyntonophrynus fernandae isolate ZMB_91785 recombination activating protein 1 (RAG1) gene, partial cds
107. Poyntonophrynus nambensis isolate ZMB_91789 recombination activating protein 1 (RAG1) gene, partial cds	107. Poyntonophrynus nambensis isolate ZMB_91789 recombination activating protein 1 (RAG1) gene, partial cds
108. Poyntonophrynus fernandae isolate BMNH_2021_7536 recombination activating protein 1 (RAG1) gene, partial cds	108. Poyntonophrynus fernandae isolate BMNH_2021_7536 recombination activating protein 1 (RAG1) gene, partial cds
109. Poyntonophrynus nambensis isolate FKH_0458 recombination activating protein 1 (RAG1) gene, partial cds	109. Poyntonophrynus nambensis isolate FKH_0458 recombination activating protein 1 (RAG1) gene, partial cds
110. Poyntonophrynus nambensis isolate FKH_0457 recombination activating protein 1 (RAG1) gene, partial cds	110. Poyntonophrynus nambensis isolate FKH_0457 recombination activating protein 1 (RAG1) gene, partial cds
111. Poyntonophrynus nambensis isolate FKH_0381 recombination activating protein 1 (RAG1) gene, partial cds	111. Poyntonophrynus nambensis isolate FKH_0381 recombination activating protein 1 (RAG1) gene, partial cds
112. Poyntonophrynus nambensis isolate FKH_0380 recombination activating protein 1 (RAG1) gene, partial cds	112. Poyntonophrynus nambensis isolate FKH_0380 recombination activating protein 1 (RAG1) gene, partial cds
113. Poyntonophrynus nambensis isolate FKH_0378 recombination activating protein 1 (RAG1) gene, partial cds	113. Poyntonophrynus nambensis isolate FKH_0378 recombination activating protein 1 (RAG1) gene, partial cds
114. Poyntonophrynus nambensis isolate FKH_0377 recombination activating protein 1 (RAG1) gene, partial cds	114. Poyntonophrynus nambensis isolate FKH_0377 recombination activating protein 1 (RAG1) gene, partial cds
115. Poyntonophrynus nambensis isolate JLRZC0012 recombination activating protein 1 (RAG1) gene, partial cds	115. Poyntonophrynus nambensis isolate JLRZC0012 recombination activating protein 1 (RAG1) gene, partial cds
116. Poyntonophrynus dombensis isolate FKH_0406 recombination activating protein 1 (RAG1) gene, partial cds	116. Poyntonophrynus dombensis isolate FKH_0406 recombination activating protein 1 (RAG1) gene, partial cds
117. Poyntonophrynus dombensis isolate ZMB_91792 recombination activating protein 1 (RAG1) gene, partial cds	117. Poyntonophrynus dombensis isolate ZMB_91792 recombination activating protein 1 (RAG1) gene, partial cds
118. Poyntonophrynus fernandae isolate BMNH_2021_7534 recombination activating protein 1 (RAG1) gene, partial cds	118. Poyntonophrynus fernandae isolate BMNH_2021_7534 recombination activating protein 1 (RAG1) gene, partial cds
119. Poyntonophrynus vertebralis isolate PEM_A09669 recombination activating protein 1 (RAG1) gene, partial cds	119. Poyntonophrynus vertebralis isolate PEM_A09669 recombination activating protein 1 (RAG1) gene, partial cds
120. Poyntonophrynus vertebralis isolate PEM_A11497 recombination activating protein 1 (RAG1) gene, partial cds	120. Poyntonophrynus vertebralis isolate PEM_A11497 recombination activating protein 1 (RAG1) gene, partial cds
121. Poyntonophrynus vertebralis isolate PEM_A11498 recombination activating protein 1 (RAG1) gene, partial cds	121. Poyntonophrynus vertebralis isolate PEM_A11498 recombination activating protein 1 (RAG1) gene, partial cds
122. Poyntonophrynus vertebralis isolate PEM_A11496 recombination activating protein 1 (RAG1) gene, partial cds	122. Poyntonophrynus vertebralis isolate PEM_A11496 recombination activating protein 1 (RAG1) gene, partial cds
123. Poyntonophrynus fernandae isolate ZMB_91791 recombination activating protein 1 (RAG1) gene, partial cds	123. Poyntonophrynus fernandae isolate ZMB_91791 recombination activating protein 1 (RAG1) gene, partial cds
124. Poyntonophrynus fernandae isolate ZMB_91790 recombination activating protein 1 (RAG1) gene, partial cds	124. Poyntonophrynus fernandae isolate ZMB_91790 recombination activating protein 1 (RAG1) gene, partial cds
125. Poyntonophrynus nambensis isolate ZMB_91788 recombination activating protein 1 (RAG1) gene, partial cds	125. Poyntonophrynus nambensis isolate ZMB_91788 recombination activating protein 1 (RAG1) gene, partial cds
126. Poyntonophrynus nambensis isolate ZMB_91787 recombination activating protein 1 (RAG1) gene, partial cds	126. Poyntonophrynus nambensis isolate ZMB_91787 recombination activating protein 1 (RAG1) gene, partial cds
127. Poyntonophrynus fernandae isolate ZMB_91786 recombination activating protein 1 (RAG1) gene, partial cds	127. Poyntonophrynus fernandae isolate ZMB_91786 recombination activating protein 1 (RAG1) gene, partial cds
128. Poyntonophrynus fenoulheti isolate fenoC recombination activating protein 1 (RAG1) gene, partial cds	128. Poyntonophrynus fenoulheti isolate fenoC recombination activating protein 1 (RAG1) gene, partial cds
129. Poyntonophrynus fenoulheti isolate fenoB recombination activating protein 1 (RAG1) gene, partial cds	129. Poyntonophrynus fenoulheti isolate fenoB recombination activating protein 1 (RAG1) gene, partial cds
130. Poyntonophrynus fernandae isolate FKH_1086 recombination activating protein 1 (RAG1) gene, partial cds	130. Poyntonophrynus fernandae isolate FKH_1086 recombination activating protein 1 (RAG1) gene, partial cds
131. Poyntonophrynus fernandae isolate BMNH_2021_7535 recombination activating protein 1 (RAG1) gene, partial cds	131. Poyntonophrynus fernandae isolate BMNH_2021_7535 recombination activating protein 1 (RAG1) gene, partial cds
132. Poyntonophrynus dombensis isolate AG_120 recombination activating protein 1 (RAG1) gene, partial cds	132. Poyntonophrynus dombensis isolate AG_120 recombination activating protein 1 (RAG1) gene, partial cds
133. Poyntonophrynus dombensis isolate AG_117 recombination activating protein 1 (RAG1) gene, partial cds	133. Poyntonophrynus dombensis isolate AG_117 recombination activating protein 1 (RAG1) gene, partial cds
134. Poyntonophrynus damaranus isolate NMNW_11188 large subunit ribosomal RNA gene, partial sequence; mitochondrial	134. Poyntonophrynus damaranus isolate NMNW_11188 large subunit ribosomal RNA gene, partial sequence	mitochondrial
135. Poyntonophrynus damaranus isolate NMNW_11198 large subunit ribosomal RNA gene, partial sequence; mitochondrial	135. Poyntonophrynus damaranus isolate NMNW_11198 large subunit ribosomal RNA gene, partial sequence	mitochondrial
136. Poyntonophrynus damaranus isolate NMNW_11187 large subunit ribosomal RNA gene, partial sequence; mitochondrial	136. Poyntonophrynus damaranus isolate NMNW_11187 large subunit ribosomal RNA gene, partial sequence	mitochondrial
137. Poyntonophrynus damaranus isolate NMNW_11200 large subunit ribosomal RNA gene, partial sequence; mitochondrial	137. Poyntonophrynus damaranus isolate NMNW_11200 large subunit ribosomal RNA gene, partial sequence	mitochondrial
138. Poyntonophrynus damaranus isolate FB_Po_D1 large subunit ribosomal RNA gene, partial sequence; mitochondrial	138. Poyntonophrynus damaranus isolate FB_Po_D1 large subunit ribosomal RNA gene, partial sequence	mitochondrial
139. Poyntonophrynus pachnodes isolate FKH_0879 large subunit ribosomal RNA gene, partial sequence; mitochondrial	139. Poyntonophrynus pachnodes isolate FKH_0879 large subunit ribosomal RNA gene, partial sequence	mitochondrial
140. Poyntonophrynus pachnodes isolate FKH_0878 large subunit ribosomal RNA gene, partial sequence; mitochondrial	140. Poyntonophrynus pachnodes isolate FKH_0878 large subunit ribosomal RNA gene, partial sequence	mitochondrial
141. Poyntonophrynus grandisonae isolate FKH_0533 large subunit ribosomal RNA gene, partial sequence; mitochondrial	141. Poyntonophrynus grandisonae isolate FKH_0533 large subunit ribosomal RNA gene, partial sequence	mitochondrial
142. Poyntonophrynus grandisonae isolate CHL_0903 large subunit ribosomal RNA gene, partial sequence; mitochondrial	142. Poyntonophrynus grandisonae isolate CHL_0903 large subunit ribosomal RNA gene, partial sequence	mitochondrial
143. Poyntonophrynus fernandae isolate FKH_0463 large subunit ribosomal RNA gene, partial sequence; mitochondrial	143. Poyntonophrynus fernandae isolate FKH_0463 large subunit ribosomal RNA gene, partial sequence	mitochondrial
144. Poyntonophrynus nambensis isolate FKH_0462 large subunit ribosomal RNA gene, partial sequence; mitochondrial	144. Poyntonophrynus nambensis isolate FKH_0462 large subunit ribosomal RNA gene, partial sequence	mitochondrial
145. Poyntonophrynus grandisonae isolate FKH_0533 small subunit ribosomal RNA gene, partial sequence; mitochondrial	145. Poyntonophrynus grandisonae isolate FKH_0533 small subunit ribosomal RNA gene, partial sequence	mitochondrial
146. Poyntonophrynus fernandae isolate ZMB_91785 large subunit ribosomal RNA gene, partial sequence; mitochondrial	146. Poyntonophrynus fernandae isolate ZMB_91785 large subunit ribosomal RNA gene, partial sequence	mitochondrial
147. Poyntonophrynus grandisonae isolate CHL_0903 small subunit ribosomal RNA gene, partial sequence; mitochondrial	147. Poyntonophrynus grandisonae isolate CHL_0903 small subunit ribosomal RNA gene, partial sequence	mitochondrial
148. Poyntonophrynus nambensis isolate ZMB_91789 large subunit ribosomal RNA gene, partial sequence; mitochondrial	148. Poyntonophrynus nambensis isolate ZMB_91789 large subunit ribosomal RNA gene, partial sequence	mitochondrial
149. Poyntonophrynus fernandae isolate FKH_0463 small subunit ribosomal RNA gene, partial sequence; mitochondrial	149. Poyntonophrynus fernandae isolate FKH_0463 small subunit ribosomal RNA gene, partial sequence	mitochondrial
150. Poyntonophrynus fernandae isolate BMNH_2021_7536 large subunit ribosomal RNA gene, partial sequence; mitochondrial	150. Poyntonophrynus fernandae isolate BMNH_2021_7536 large subunit ribosomal RNA gene, partial sequence	mitochondrial
151. Poyntonophrynus nambensis isolate FKH_0462 small subunit ribosomal RNA gene, partial sequence; mitochondrial	151. Poyntonophrynus nambensis isolate FKH_0462 small subunit ribosomal RNA gene, partial sequence	mitochondrial
152. Poyntonophrynus nambensis isolate FKH_0458 large subunit ribosomal RNA gene, partial sequence; mitochondrial	152. Poyntonophrynus nambensis isolate FKH_0458 large subunit ribosomal RNA gene, partial sequence	mitochondrial
153. Poyntonophrynus fernandae isolate ZMB_91785 small subunit ribosomal RNA gene, partial sequence; mitochondrial	153. Poyntonophrynus fernandae isolate ZMB_91785 small subunit ribosomal RNA gene, partial sequence	mitochondrial
154. Poyntonophrynus nambensis isolate FKH_0457 large subunit ribosomal RNA gene, partial sequence; mitochondrial	154. Poyntonophrynus nambensis isolate FKH_0457 large subunit ribosomal RNA gene, partial sequence	mitochondrial
155. Poyntonophrynus nambensis isolate ZMB_91789 small subunit ribosomal RNA gene, partial sequence; mitochondrial	155. Poyntonophrynus nambensis isolate ZMB_91789 small subunit ribosomal RNA gene, partial sequence	mitochondrial
156. Poyntonophrynus nambensis isolate FKH_0381 large subunit ribosomal RNA gene, partial sequence; mitochondrial	156. Poyntonophrynus nambensis isolate FKH_0381 large subunit ribosomal RNA gene, partial sequence	mitochondrial
157. Poyntonophrynus fernandae isolate BMNH_2021_7536 small subunit ribosomal RNA gene, partial sequence; mitochondrial	157. Poyntonophrynus fernandae isolate BMNH_2021_7536 small subunit ribosomal RNA gene, partial sequence	mitochondrial
158. Poyntonophrynus nambensis isolate FKH_0380 large subunit ribosomal RNA gene, partial sequence; mitochondrial	158. Poyntonophrynus nambensis isolate FKH_0380 large subunit ribosomal RNA gene, partial sequence	mitochondrial
159. Poyntonophrynus nambensis isolate FKH_0458 small subunit ribosomal RNA gene, partial sequence; mitochondrial	159. Poyntonophrynus nambensis isolate FKH_0458 small subunit ribosomal RNA gene, partial sequence	mitochondrial
160. Poyntonophrynus nambensis isolate FKH_0378 large subunit ribosomal RNA gene, partial sequence; mitochondrial	160. Poyntonophrynus nambensis isolate FKH_0378 large subunit ribosomal RNA gene, partial sequence	mitochondrial
161. Poyntonophrynus nambensis isolate FKH_0457 small subunit ribosomal RNA gene, partial sequence; mitochondrial	161. Poyntonophrynus nambensis isolate FKH_0457 small subunit ribosomal RNA gene, partial sequence	mitochondrial
162. Poyntonophrynus nambensis isolate FKH_0377 large subunit ribosomal RNA gene, partial sequence; mitochondrial	162. Poyntonophrynus nambensis isolate FKH_0377 large subunit ribosomal RNA gene, partial sequence	mitochondrial
163. Poyntonophrynus nambensis isolate FKH_0381 small subunit ribosomal RNA gene, partial sequence; mitochondrial	163. Poyntonophrynus nambensis isolate FKH_0381 small subunit ribosomal RNA gene, partial sequence	mitochondrial
164. Poyntonophrynus nambensis isolate JLRZC0012 large subunit ribosomal RNA gene, partial sequence; mitochondrial	164. Poyntonophrynus nambensis isolate JLRZC0012 large subunit ribosomal RNA gene, partial sequence	mitochondrial
165. Poyntonophrynus nambensis isolate FKH_0380 small subunit ribosomal RNA gene, partial sequence; mitochondrial	165. Poyntonophrynus nambensis isolate FKH_0380 small subunit ribosomal RNA gene, partial sequence	mitochondrial
166. Poyntonophrynus dombensis isolate ZMB_91793 large subunit ribosomal RNA gene, partial sequence; mitochondrial	166. Poyntonophrynus dombensis isolate ZMB_91793 large subunit ribosomal RNA gene, partial sequence	mitochondrial
167. Poyntonophrynus nambensis isolate FKH_0378 small subunit ribosomal RNA gene, partial sequence; mitochondrial	167. Poyntonophrynus nambensis isolate FKH_0378 small subunit ribosomal RNA gene, partial sequence	mitochondrial
168. Poyntonophrynus dombensis isolate FKH_0406 large subunit ribosomal RNA gene, partial sequence; mitochondrial	168. Poyntonophrynus dombensis isolate FKH_0406 large subunit ribosomal RNA gene, partial sequence	mitochondrial
169. Poyntonophrynus nambensis isolate FKH_0377 small subunit ribosomal RNA gene, partial sequence; mitochondrial	169. Poyntonophrynus nambensis isolate FKH_0377 small subunit ribosomal RNA gene, partial sequence	mitochondrial
170. Poyntonophrynus nambensis isolate JLRZC0012 small subunit ribosomal RNA gene, partial sequence; mitochondrial	170. Poyntonophrynus nambensis isolate JLRZC0012 small subunit ribosomal RNA gene, partial sequence	mitochondrial
171. Poyntonophrynus dombensis isolate ZMB_91792 large subunit ribosomal RNA gene, partial sequence; mitochondrial	171. Poyntonophrynus dombensis isolate ZMB_91792 large subunit ribosomal RNA gene, partial sequence	mitochondrial
172. Poyntonophrynus dombensis isolate ZMB_91793 small subunit ribosomal RNA gene, partial sequence; mitochondrial	172. Poyntonophrynus dombensis isolate ZMB_91793 small subunit ribosomal RNA gene, partial sequence	mitochondrial
173. Poyntonophrynus fernandae isolate BMNH_2021_7534 large subunit ribosomal RNA gene, partial sequence; mitochondrial	173. Poyntonophrynus fernandae isolate BMNH_2021_7534 large subunit ribosomal RNA gene, partial sequence	mitochondrial
174. Poyntonophrynus dombensis isolate FKH_0406 small subunit ribosomal RNA gene, partial sequence; mitochondrial	174. Poyntonophrynus dombensis isolate FKH_0406 small subunit ribosomal RNA gene, partial sequence	mitochondrial
175. Poyntonophrynus vertebralis isolate PEM_A09669 large subunit ribosomal RNA gene, partial sequence; mitochondrial	175. Poyntonophrynus vertebralis isolate PEM_A09669 large subunit ribosomal RNA gene, partial sequence	mitochondrial
176. Poyntonophrynus dombensis isolate ZMB_91792 small subunit ribosomal RNA gene, partial sequence; mitochondrial	176. Poyntonophrynus dombensis isolate ZMB_91792 small subunit ribosomal RNA gene, partial sequence	mitochondrial
177. Poyntonophrynus vertebralis isolate PEM_A11497 large subunit ribosomal RNA gene, partial sequence; mitochondrial	177. Poyntonophrynus vertebralis isolate PEM_A11497 large subunit ribosomal RNA gene, partial sequence	mitochondrial
178. Poyntonophrynus fernandae isolate BMNH_2021_7534 small subunit ribosomal RNA gene, partial sequence; mitochondrial	178. Poyntonophrynus fernandae isolate BMNH_2021_7534 small subunit ribosomal RNA gene, partial sequence	mitochondrial
179. Poyntonophrynus vertebralis isolate PEM_A11498 large subunit ribosomal RNA gene, partial sequence; mitochondrial	179. Poyntonophrynus vertebralis isolate PEM_A11498 large subunit ribosomal RNA gene, partial sequence	mitochondrial
180. Poyntonophrynus vertebralis isolate PEM_A09669 small subunit ribosomal RNA gene, partial sequence; mitochondrial	180. Poyntonophrynus vertebralis isolate PEM_A09669 small subunit ribosomal RNA gene, partial sequence	mitochondrial
181. Poyntonophrynus vertebralis isolate PEM_A11496 large subunit ribosomal RNA gene, partial sequence; mitochondrial	181. Poyntonophrynus vertebralis isolate PEM_A11496 large subunit ribosomal RNA gene, partial sequence	mitochondrial
182. Poyntonophrynus vertebralis isolate PEM_A11497 small subunit ribosomal RNA gene, partial sequence; mitochondrial	182. Poyntonophrynus vertebralis isolate PEM_A11497 small subunit ribosomal RNA gene, partial sequence	mitochondrial
183. Poyntonophrynus fernandae isolate ZMB_91791 large subunit ribosomal RNA gene, partial sequence; mitochondrial	183. Poyntonophrynus fernandae isolate ZMB_91791 large subunit ribosomal RNA gene, partial sequence	mitochondrial
184. Poyntonophrynus vertebralis isolate PEM_A11498 small subunit ribosomal RNA gene, partial sequence; mitochondrial	184. Poyntonophrynus vertebralis isolate PEM_A11498 small subunit ribosomal RNA gene, partial sequence	mitochondrial
185. Poyntonophrynus fernandae isolate ZMB_91790 large subunit ribosomal RNA gene, partial sequence; mitochondrial	185. Poyntonophrynus fernandae isolate ZMB_91790 large subunit ribosomal RNA gene, partial sequence	mitochondrial
186. Poyntonophrynus vertebralis isolate PEM_A11496 small subunit ribosomal RNA gene, partial sequence; mitochondrial	186. Poyntonophrynus vertebralis isolate PEM_A11496 small subunit ribosomal RNA gene, partial sequence	mitochondrial
187. Poyntonophrynus nambensis isolate ZMB_91788 large subunit ribosomal RNA gene, partial sequence; mitochondrial	187. Poyntonophrynus nambensis isolate ZMB_91788 large subunit ribosomal RNA gene, partial sequence	mitochondrial
188. Poyntonophrynus fernandae isolate ZMB_91791 small subunit ribosomal RNA gene, partial sequence; mitochondrial	188. Poyntonophrynus fernandae isolate ZMB_91791 small subunit ribosomal RNA gene, partial sequence	mitochondrial
189. Poyntonophrynus nambensis isolate ZMB_91787 large subunit ribosomal RNA gene, partial sequence; mitochondrial	189. Poyntonophrynus nambensis isolate ZMB_91787 large subunit ribosomal RNA gene, partial sequence	mitochondrial
190. Poyntonophrynus fernandae isolate ZMB_91790 small subunit ribosomal RNA gene, partial sequence; mitochondrial	190. Poyntonophrynus fernandae isolate ZMB_91790 small subunit ribosomal RNA gene, partial sequence	mitochondrial
191. Poyntonophrynus fernandae isolate ZMB_91786 large subunit ribosomal RNA gene, partial sequence; mitochondrial	191. Poyntonophrynus fernandae isolate ZMB_91786 large subunit ribosomal RNA gene, partial sequence	mitochondrial
192. Poyntonophrynus nambensis isolate ZMB_91788 small subunit ribosomal RNA gene, partial sequence; mitochondrial	192. Poyntonophrynus nambensis isolate ZMB_91788 small subunit ribosomal RNA gene, partial sequence	mitochondrial
193. Poyntonophrynus fenoulheti isolate fenoC large subunit ribosomal RNA gene, partial sequence; mitochondrial	193. Poyntonophrynus fenoulheti isolate fenoC large subunit ribosomal RNA gene, partial sequence	mitochondrial
194. Poyntonophrynus nambensis isolate ZMB_91787 small subunit ribosomal RNA gene, partial sequence; mitochondrial	194. Poyntonophrynus nambensis isolate ZMB_91787 small subunit ribosomal RNA gene, partial sequence	mitochondrial
195. Poyntonophrynus fenoulheti isolate fenoB large subunit ribosomal RNA gene, partial sequence; mitochondrial	195. Poyntonophrynus fenoulheti isolate fenoB large subunit ribosomal RNA gene, partial sequence	mitochondrial
196. Poyntonophrynus fernandae isolate ZMB_91786 small subunit ribosomal RNA gene, partial sequence; mitochondrial	196. Poyntonophrynus fernandae isolate ZMB_91786 small subunit ribosomal RNA gene, partial sequence	mitochondrial
197. Poyntonophrynus fernandae isolate FKH_1086 large subunit ribosomal RNA gene, partial sequence; mitochondrial	197. Poyntonophrynus fernandae isolate FKH_1086 large subunit ribosomal RNA gene, partial sequence	mitochondrial
198. Poyntonophrynus fenoulheti isolate fenoC small subunit ribosomal RNA gene, partial sequence; mitochondrial	198. Poyntonophrynus fenoulheti isolate fenoC small subunit ribosomal RNA gene, partial sequence	mitochondrial
199. Poyntonophrynus fernandae isolate BMNH_2021_7535 large subunit ribosomal RNA gene, partial sequence; mitochondrial	199. Poyntonophrynus fernandae isolate BMNH_2021_7535 large subunit ribosomal RNA gene, partial sequence	mitochondrial
200. Poyntonophrynus fenoulheti isolate fenoB small subunit ribosomal RNA gene, partial sequence; mitochondrial	200. Poyntonophrynus fenoulheti isolate fenoB small subunit ribosomal RNA gene, partial sequence	mitochondrial
201. Poyntonophrynus dombensis isolate AG_120 large subunit ribosomal RNA gene, partial sequence; mitochondrial	201. Poyntonophrynus dombensis isolate AG_120 large subunit ribosomal RNA gene, partial sequence	mitochondrial
202. Poyntonophrynus fernandae isolate FKH_1086 small subunit ribosomal RNA gene, partial sequence; mitochondrial	202. Poyntonophrynus fernandae isolate FKH_1086 small subunit ribosomal RNA gene, partial sequence	mitochondrial
203. Poyntonophrynus dombensis isolate AG_118 large subunit ribosomal RNA gene, partial sequence; mitochondrial	203. Poyntonophrynus dombensis isolate AG_118 large subunit ribosomal RNA gene, partial sequence	mitochondrial
204. Poyntonophrynus fernandae isolate BMNH_2021_7535 small subunit ribosomal RNA gene, partial sequence; mitochondrial	204. Poyntonophrynus fernandae isolate BMNH_2021_7535 small subunit ribosomal RNA gene, partial sequence	mitochondrial
205. Poyntonophrynus dombensis isolate AG_117 large subunit ribosomal RNA gene, partial sequence; mitochondrial	205. Poyntonophrynus dombensis isolate AG_117 large subunit ribosomal RNA gene, partial sequence	mitochondrial
206. Poyntonophrynus dombensis isolate AG_120 small subunit ribosomal RNA gene, partial sequence; mitochondrial	206. Poyntonophrynus dombensis isolate AG_120 small subunit ribosomal RNA gene, partial sequence	mitochondrial
207. Poyntonophrynus dombensis isolate AG_118 small subunit ribosomal RNA gene, partial sequence; mitochondrial	207. Poyntonophrynus dombensis isolate AG_118 small subunit ribosomal RNA gene, partial sequence	mitochondrial
208. Poyntonophrynus dombensis isolate AG_117 small subunit ribosomal RNA gene, partial sequence; mitochondrial	208. Poyntonophrynus dombensis isolate AG_117 small subunit ribosomal RNA gene, partial sequence	mitochondrial
209. Tomopterna tuberculosa isolate 975 large subunit ribosomal RNA gene, partial sequence; mitochondrial	209. Tomopterna tuberculosa isolate 975 large subunit ribosomal RNA gene, partial sequence	mitochondrial
210. Tomopterna tuberculosa isolate 974 large subunit ribosomal RNA gene, partial sequence; mitochondrial	210. Tomopterna tuberculosa isolate 974 large subunit ribosomal RNA gene, partial sequence	mitochondrial
211. Tomopterna tuberculosa isolate 975 tyrosinase precursor (tyr) gene, exon 1 and partial cds	211. Tomopterna tuberculosa isolate 975 tyrosinase precursor (tyr) gene, exon 1 and partial cds
212. Tomopterna tuberculosa isolate 974 tyrosinase precursor (tyr) gene, exon 1 and partial cds	212. Tomopterna tuberculosa isolate 974 tyrosinase precursor (tyr) gene, exon 1 and partial cds
213. Poyntonophrynus hoeschi isolate 899 recombination activating protein 1 (Rag1) gene, partial cds	213. Poyntonophrynus hoeschi isolate 899 recombination activating protein 1 (Rag1) gene, partial cds
214. Poyntonophrynus fenoulheti isolate 919 recombination activating protein 1 (Rag1) gene, partial cds	214. Poyntonophrynus fenoulheti isolate 919 recombination activating protein 1 (Rag1) gene, partial cds
215. Poyntonophrynus damaranus isolate 927 recombination activating protein 1 (Rag1) gene, partial cds	215. Poyntonophrynus damaranus isolate 927 recombination activating protein 1 (Rag1) gene, partial cds
216. Poyntonophrynus damaranus isolate 898 recombination activating protein 1 (Rag1) gene, partial cds	216. Poyntonophrynus damaranus isolate 898 recombination activating protein 1 (Rag1) gene, partial cds
217. Poyntonophrynus damaranus isolate 928 recombination activating protein 1 (Rag1) gene, partial cds	217. Poyntonophrynus damaranus isolate 928 recombination activating protein 1 (Rag1) gene, partial cds
218. Poyntonophrynus damaranus voucher SMR 11186 large subunit ribosomal RNA gene, partial sequence; mitochondrial	218. Poyntonophrynus damaranus voucher SMR 11186 large subunit ribosomal RNA gene, partial sequence	mitochondrial
219. Poyntonophrynus damaranus voucher SMR 11188 large subunit ribosomal RNA gene, partial sequence; mitochondrial	219. Poyntonophrynus damaranus voucher SMR 11188 large subunit ribosomal RNA gene, partial sequence	mitochondrial
220. Poyntonophrynus damaranus voucher SMR 11198 large subunit ribosomal RNA gene, partial sequence; mitochondrial	220. Poyntonophrynus damaranus voucher SMR 11198 large subunit ribosomal RNA gene, partial sequence	mitochondrial
221. Poyntonophrynus hoeschi voucher SMR 11197 large subunit ribosomal RNA gene, partial sequence; mitochondrial	221. Poyntonophrynus hoeschi voucher SMR 11197 large subunit ribosomal RNA gene, partial sequence	mitochondrial
222. Poyntonophrynus damaranus voucher SMR 11187 large subunit ribosomal RNA gene, partial sequence; mitochondrial	222. Poyntonophrynus damaranus voucher SMR 11187 large subunit ribosomal RNA gene, partial sequence	mitochondrial
223. Poyntonophrynus damaranus voucher SMR 11200 large subunit ribosomal RNA gene, partial sequence; mitochondrial	223. Poyntonophrynus damaranus voucher SMR 11200 large subunit ribosomal RNA gene, partial sequence	mitochondrial
224. Poyntonophrynus fenoulheti voucher ZMB 90082 large subunit ribosomal RNA gene, partial sequence; mitochondrial	224. Poyntonophrynus fenoulheti voucher ZMB 90082 large subunit ribosomal RNA gene, partial sequence	mitochondrial
225. Poyntonophrynus hoeschi voucher FB 341 large subunit ribosomal RNA gene, partial sequence; mitochondrial	225. Poyntonophrynus hoeschi voucher FB 341 large subunit ribosomal RNA gene, partial sequence	mitochondrial
226. Poyntonophrynus damaranus voucher FB.Po.D1 large subunit ribosomal RNA gene, partial sequence; mitochondrial	226. Poyntonophrynus damaranus voucher FB.Po.D1 large subunit ribosomal RNA gene, partial sequence	mitochondrial
227. Ptychadena uzungwensis isolate AL201129F1 large subunit ribosomal RNA gene, partial sequence; mitochondrial	227. Ptychadena uzungwensis isolate AL201129F1 large subunit ribosomal RNA gene, partial sequence	mitochondrial
228. Ptychadena uzungwensis isolate AL201201N4 large subunit ribosomal RNA gene, partial sequence; mitochondrial	228. Ptychadena uzungwensis isolate AL201201N4 large subunit ribosomal RNA gene, partial sequence	mitochondrial
229. Ptychadena uzungwensis isolate AL201201N3 large subunit ribosomal RNA gene, partial sequence; mitochondrial	229. Ptychadena uzungwensis isolate AL201201N3 large subunit ribosomal RNA gene, partial sequence	mitochondrial
230. Ptychadena uzungwensis isolate AL201201N2 large subunit ribosomal RNA gene, partial sequence; mitochondrial	230. Ptychadena uzungwensis isolate AL201201N2 large subunit ribosomal RNA gene, partial sequence	mitochondrial
231. Ptychadena uzungwensis isolate AL201201N1 large subunit ribosomal RNA gene, partial sequence; mitochondrial	231. Ptychadena uzungwensis isolate AL201201N1 large subunit ribosomal RNA gene, partial sequence	mitochondrial
232. UNVERIFIED: Arthroleptis stenodactylus sequence	232. UNVERIFIED: Arthroleptis stenodactylus sequence
233. UNVERIFIED: Arthroleptis francei sequence	233. UNVERIFIED: Arthroleptis francei sequence
234. UNVERIFIED: Arthroleptis stenodactylus sequence	234. UNVERIFIED: Arthroleptis stenodactylus sequence
235. UNVERIFIED: Arthroleptis francei sequence	235. UNVERIFIED: Arthroleptis francei sequence
236. Arthroleptis sp. Krantzkloof recombination activation (RAG1) gene, partial cds	236. Arthroleptis sp. Krantzkloof recombination activation (RAG1) gene, partial cds
237. Arthroleptis sp. Nkandla recombination activation (RAG1) gene, partial cds	237. Arthroleptis sp. Nkandla recombination activation (RAG1) gene, partial cds
238. Arthroleptis sp. Silaka recombination activation (RAG1) gene, partial cds	238. Arthroleptis sp. Silaka recombination activation (RAG1) gene, partial cds
239. Arthroleptis sp. Goso recombination activation (RAG1) gene, partial cds	239. Arthroleptis sp. Goso recombination activation (RAG1) gene, partial cds
240. Arthroleptis sp. Pinetown recombination activation (RAG1) gene, partial cds	240. Arthroleptis sp. Pinetown recombination activation (RAG1) gene, partial cds
241. Arthroleptis sp. Hluleka_N_R1 recombination activation (RAG1) gene, partial cds	241. Arthroleptis sp. Hluleka_N_R1 recombination activation (RAG1) gene, partial cds
242. Arthroleptis sp. Mbotyi recombination activation (RAG1) gene, partial cds	242. Arthroleptis sp. Mbotyi recombination activation (RAG1) gene, partial cds
243. Arthroleptis sp. Mbotyi rhodopsin (ROD) gene, partial cds	243. Arthroleptis sp. Mbotyi rhodopsin (ROD) gene, partial cds
244. Arthroleptis sp. Krantzkloof rhodopsin (ROD) gene, partial cds	244. Arthroleptis sp. Krantzkloof rhodopsin (ROD) gene, partial cds
245. Arthroleptis sp. Nkandla rhodopsin (ROD) gene, partial cds	245. Arthroleptis sp. Nkandla rhodopsin (ROD) gene, partial cds
246. Arthroleptis sp. Silaka rhodopsin (ROD) gene, partial cds	246. Arthroleptis sp. Silaka rhodopsin (ROD) gene, partial cds
247. Arthroleptis sp. Goso rhodopsin (ROD) gene, partial cds	247. Arthroleptis sp. Goso rhodopsin (ROD) gene, partial cds
248. Arthroleptis sp. Pinetown rhodopsin (ROD) gene, partial cds	248. Arthroleptis sp. Pinetown rhodopsin (ROD) gene, partial cds
249. Arthroleptis sp. Hluleka rhodopsin (ROD) gene, partial cds	249. Arthroleptis sp. Hluleka rhodopsin (ROD) gene, partial cds
250. Tomopterna tandyi isolate 957 tyrosinase precursor (tyr) gene, exon 1 and partial cds	250. Tomopterna tandyi isolate 957 tyrosinase precursor (tyr) gene, exon 1 and partial cds
251. Tomopterna tandyi isolate 943 tyrosinase precursor (tyr) gene, exon 1 and partial cds	251. Tomopterna tandyi isolate 943 tyrosinase precursor (tyr) gene, exon 1 and partial cds
252. Tomopterna tandyi isolate 941 tyrosinase precursor (tyr) gene, exon 1 and partial cds	252. Tomopterna tandyi isolate 941 tyrosinase precursor (tyr) gene, exon 1 and partial cds
253. Tomopterna krugerensis isolate 939 tyrosinase precursor (tyr) gene, exon 1 and partial cds	253. Tomopterna krugerensis isolate 939 tyrosinase precursor (tyr) gene, exon 1 and partial cds
254. Tomopterna ahli isolate 890 tyrosinase precursor (tyr) gene, exon 1 and partial cds	254. Tomopterna ahli isolate 890 tyrosinase precursor (tyr) gene, exon 1 and partial cds
255. Tomopterna ahli isolate 889 tyrosinase precursor (tyr) gene, exon 1 and partial cds	255. Tomopterna ahli isolate 889 tyrosinase precursor (tyr) gene, exon 1 and partial cds
256. Tomopterna delalandii isolate 865 tyrosinase precursor (tyr) gene, exon 1 and partial cds	256. Tomopterna delalandii isolate 865 tyrosinase precursor (tyr) gene, exon 1 and partial cds
257. Tomopterna ahli isolate 860 tyrosinase precursor (tyr) gene, exon 1 and partial cds	257. Tomopterna ahli isolate 860 tyrosinase precursor (tyr) gene, exon 1 and partial cds
258. Tomopterna ahli isolate 859 tyrosinase precursor (tyr) gene, exon 1 and partial cds	258. Tomopterna ahli isolate 859 tyrosinase precursor (tyr) gene, exon 1 and partial cds
259. Tomopterna tandyi isolate 821 tyrosinase precursor (tyr) gene, exon 1 and partial cds	259. Tomopterna tandyi isolate 821 tyrosinase precursor (tyr) gene, exon 1 and partial cds
260. Tomopterna tandyi isolate 820 tyrosinase precursor (tyr) gene, exon 1 and partial cds	260. Tomopterna tandyi isolate 820 tyrosinase precursor (tyr) gene, exon 1 and partial cds
261. Tomopterna tuberculosa isolate 779 tyrosinase precursor (tyr) gene, exon 1 and partial cds	261. Tomopterna tuberculosa isolate 779 tyrosinase precursor (tyr) gene, exon 1 and partial cds
262. Tomopterna tuberculosa isolate 778 tyrosinase precursor (tyr) gene, exon 1 and partial cds	262. Tomopterna tuberculosa isolate 778 tyrosinase precursor (tyr) gene, exon 1 and partial cds
263. Tomopterna delalandii isolate 710 tyrosinase precursor (tyr) gene, exon 1 and partial cds	263. Tomopterna delalandii isolate 710 tyrosinase precursor (tyr) gene, exon 1 and partial cds
264. Tomopterna delalandii isolate 704 tyrosinase precursor (tyr) gene, exon 1 and partial cds	264. Tomopterna delalandii isolate 704 tyrosinase precursor (tyr) gene, exon 1 and partial cds
265. Tomopterna branchi isolate 683 tyrosinase precursor (tyr) gene, exon 1 and partial cds	265. Tomopterna branchi isolate 683 tyrosinase precursor (tyr) gene, exon 1 and partial cds
266. Tomopterna delalandii isolate 666 tyrosinase precursor (tyr) gene, exon 1 and partial cds	266. Tomopterna delalandii isolate 666 tyrosinase precursor (tyr) gene, exon 1 and partial cds
267. Tomopterna ahli isolate 585 tyrosinase precursor (tyr) gene, exon 1 and partial cds	267. Tomopterna ahli isolate 585 tyrosinase precursor (tyr) gene, exon 1 and partial cds
268. Tomopterna ahli isolate 581 tyrosinase precursor (tyr) gene, exon 1 and partial cds	268. Tomopterna ahli isolate 581 tyrosinase precursor (tyr) gene, exon 1 and partial cds
269. Tomopterna ahli isolate 580 tyrosinase precursor (tyr) gene, exon 1 and partial cds	269. Tomopterna ahli isolate 580 tyrosinase precursor (tyr) gene, exon 1 and partial cds
270. Tomopterna ahli isolate 577 tyrosinase precursor (tyr) gene, exon 1 and partial cds	270. Tomopterna ahli isolate 577 tyrosinase precursor (tyr) gene, exon 1 and partial cds
271. Tomopterna wambensis isolate 575 tyrosinase precursor (tyr) gene, exon 1 and partial cds	271. Tomopterna wambensis isolate 575 tyrosinase precursor (tyr) gene, exon 1 and partial cds
272. Tomopterna tuberculosa isolate 200 tyrosinase precursor (tyr) gene, exon 1 and partial cds	272. Tomopterna tuberculosa isolate 200 tyrosinase precursor (tyr) gene, exon 1 and partial cds
273. Tomopterna tuberculosa isolate 198 tyrosinase precursor (tyr) gene, exon 1 and partial cds	273. Tomopterna tuberculosa isolate 198 tyrosinase precursor (tyr) gene, exon 1 and partial cds
274. Tomopterna tuberculosa isolate 193 tyrosinase precursor (tyr) gene, exon 1 and partial cds	274. Tomopterna tuberculosa isolate 193 tyrosinase precursor (tyr) gene, exon 1 and partial cds
275. Tomopterna delalandii isolate 9 tyrosinase precursor (tyr) gene, exon 1 and partial cds	275. Tomopterna delalandii isolate 9 tyrosinase precursor (tyr) gene, exon 1 and partial cds
276. Tomopterna branchi isolate 965 large subunit ribosomal RNA gene, partial sequence; mitochondrial	276. Tomopterna branchi isolate 965 large subunit ribosomal RNA gene, partial sequence	mitochondrial
277. Tomopterna ahli isolate 963 large subunit ribosomal RNA gene, partial sequence; mitochondrial	277. Tomopterna ahli isolate 963 large subunit ribosomal RNA gene, partial sequence	mitochondrial
278. Tomopterna tandyi isolate 957 large subunit ribosomal RNA gene, partial sequence; mitochondrial	278. Tomopterna tandyi isolate 957 large subunit ribosomal RNA gene, partial sequence	mitochondrial
279. Tomopterna tandyi isolate 956 large subunit ribosomal RNA gene, partial sequence; mitochondrial	279. Tomopterna tandyi isolate 956 large subunit ribosomal RNA gene, partial sequence	mitochondrial
280. Tomopterna ahli isolate 955 large subunit ribosomal RNA gene, partial sequence; mitochondrial	280. Tomopterna ahli isolate 955 large subunit ribosomal RNA gene, partial sequence	mitochondrial
281. Tomopterna ahli isolate 953 large subunit ribosomal RNA gene, partial sequence; mitochondrial	281. Tomopterna ahli isolate 953 large subunit ribosomal RNA gene, partial sequence	mitochondrial
282. Tomopterna ahli isolate 952 large subunit ribosomal RNA gene, partial sequence; mitochondrial	282. Tomopterna ahli isolate 952 large subunit ribosomal RNA gene, partial sequence	mitochondrial
283. Tomopterna tandyi isolate 945 large subunit ribosomal RNA gene, partial sequence; mitochondrial	283. Tomopterna tandyi isolate 945 large subunit ribosomal RNA gene, partial sequence	mitochondrial
284. Tomopterna cryptotis isolate 943 large subunit ribosomal RNA gene, partial sequence; mitochondrial	284. Tomopterna cryptotis isolate 943 large subunit ribosomal RNA gene, partial sequence	mitochondrial
285. Tomopterna tandyi isolate 941 large subunit ribosomal RNA gene, partial sequence; mitochondrial	285. Tomopterna tandyi isolate 941 large subunit ribosomal RNA gene, partial sequence	mitochondrial
286. Tomopterna krugerensis isolate 939 large subunit ribosomal RNA gene, partial sequence; mitochondrial	286. Tomopterna krugerensis isolate 939 large subunit ribosomal RNA gene, partial sequence	mitochondrial
287. Tomopterna delalandii isolate 865 large subunit ribosomal RNA gene, partial sequence; mitochondrial	287. Tomopterna delalandii isolate 865 large subunit ribosomal RNA gene, partial sequence	mitochondrial
288. Tomopterna ahli isolate 498 large subunit ribosomal RNA gene, partial sequence; mitochondrial	288. Tomopterna ahli isolate 498 large subunit ribosomal RNA gene, partial sequence	mitochondrial
289. Tomopterna krugerensis isolate S902 large subunit ribosomal RNA gene, partial sequence; mitochondrial	289. Tomopterna krugerensis isolate S902 large subunit ribosomal RNA gene, partial sequence	mitochondrial
290. Tomopterna tandyi isolate T123 large subunit ribosomal RNA gene, partial sequence; mitochondrial	290. Tomopterna tandyi isolate T123 large subunit ribosomal RNA gene, partial sequence	mitochondrial
291. Tomopterna tandyi isolate T024 large subunit ribosomal RNA gene, partial sequence; mitochondrial	291. Tomopterna tandyi isolate T024 large subunit ribosomal RNA gene, partial sequence	mitochondrial
292. Tomopterna tandyi isolate N001 large subunit ribosomal RNA gene, partial sequence; mitochondrial	292. Tomopterna tandyi isolate N001 large subunit ribosomal RNA gene, partial sequence	mitochondrial
293. Amietia delalandii isolate T115 large subunit ribosomal RNA gene, partial sequence; mitochondrial	293. Amietia delalandii isolate T115 large subunit ribosomal RNA gene, partial sequence	mitochondrial
294. Amietia delalandii isolate T114 large subunit ribosomal RNA gene, partial sequence; mitochondrial	294. Amietia delalandii isolate T114 large subunit ribosomal RNA gene, partial sequence	mitochondrial
295. Amietia poyntoni isolate T099B large subunit ribosomal RNA gene, partial sequence; mitochondrial	295. Amietia poyntoni isolate T099B large subunit ribosomal RNA gene, partial sequence	mitochondrial
296. Amietia poyntoni isolate T099A large subunit ribosomal RNA gene, partial sequence; mitochondrial	296. Amietia poyntoni isolate T099A large subunit ribosomal RNA gene, partial sequence	mitochondrial
297. Amietia delalandii isolate S1016 large subunit ribosomal RNA gene, partial sequence; mitochondrial	297. Amietia delalandii isolate S1016 large subunit ribosomal RNA gene, partial sequence	mitochondrial
298. Amietia delalandii isolate M144 large subunit ribosomal RNA gene, partial sequence; mitochondrial	298. Amietia delalandii isolate M144 large subunit ribosomal RNA gene, partial sequence	mitochondrial
299. Rhabdias sp. ar RS-2022 voucher 025R internal transcribed spacer 1, partial sequence; 5.8S ribosomal RNA gene and internal transcribed spacer 2, complete sequence; and large subunit ribosomal RNA gene, partial sequence	299. Rhabdias sp. ar RS-2022 voucher 025R internal transcribed spacer 1, partial sequence	5.8S ribosomal RNA gene and internal transcribed spacer 2, complete sequence	and large subunit ribosomal RNA gene, partial sequence
300. Rhabdias sp. p RS-2022 voucher 658R small subunit ribosomal RNA gene, partial sequence; internal transcribed spacer 1, 5.8S ribosomal RNA gene, and internal transcribed spacer 2, complete sequence; and large subunit ribosomal RNA gene, partial sequence	300. Rhabdias sp. p RS-2022 voucher 658R small subunit ribosomal RNA gene, partial sequence	internal transcribed spacer 1, 5.8S ribosomal RNA gene, and internal transcribed spacer 2, complete sequence	and large subunit ribosomal RNA gene, partial sequence
301. Rhabdias sp. at RS-2022 voucher 622R small subunit ribosomal RNA gene, partial sequence; internal transcribed spacer 1, 5.8S ribosomal RNA gene, and internal transcribed spacer 2, complete sequence; and large subunit ribosomal RNA gene, partial sequence	301. Rhabdias sp. at RS-2022 voucher 622R small subunit ribosomal RNA gene, partial sequence	internal transcribed spacer 1, 5.8S ribosomal RNA gene, and internal transcribed spacer 2, complete sequence	and large subunit ribosomal RNA gene, partial sequence
302. Xenopus laevis isolate JM4Xa_Jonkershoek_SA1 cytochrome c oxidase subunit I (COX1) gene, partial cds; mitochondrial	302. Xenopus laevis isolate JM4Xa_Jonkershoek_SA1 cytochrome c oxidase subunit I (COX1) gene, partial cds	mitochondrial
303. Xenopus laevis isolate JM3Xa_Matjiesfontein_SA4 cytochrome c oxidase subunit I (COX1) gene, partial cds; mitochondrial	303. Xenopus laevis isolate JM3Xa_Matjiesfontein_SA4 cytochrome c oxidase subunit I (COX1) gene, partial cds	mitochondrial
304. Xenopus laevis isolate JM2Xa_Matjiesfontein_SA4 cytochrome c oxidase subunit I (COX1) gene, partial cds; mitochondrial	304. Xenopus laevis isolate JM2Xa_Matjiesfontein_SA4 cytochrome c oxidase subunit I (COX1) gene, partial cds	mitochondrial
305. Xenopus laevis isolate JM1Xa_Matjiesfontein_SA4 cytochrome c oxidase subunit I (COX1) gene, partial cds; mitochondrial	305. Xenopus laevis isolate JM1Xa_Matjiesfontein_SA4 cytochrome c oxidase subunit I (COX1) gene, partial cds	mitochondrial
306. Xenopus laevis isolate 311Xa_Cersay_2_FR cytochrome c oxidase subunit I (COX1) gene, partial cds; mitochondrial	306. Xenopus laevis isolate 311Xa_Cersay_2_FR cytochrome c oxidase subunit I (COX1) gene, partial cds	mitochondrial
307. Xenopus laevis isolate 304Xa_Bouille-Saint-Paul_FR cytochrome c oxidase subunit I (COX1) gene, partial cds; mitochondrial	307. Xenopus laevis isolate 304Xa_Bouille-Saint-Paul_FR cytochrome c oxidase subunit I (COX1) gene, partial cds	mitochondrial
308. Xenopus laevis isolate 296Xa_Massais_FR cytochrome c oxidase subunit I (COX1) gene, partial cds; mitochondrial	308. Xenopus laevis isolate 296Xa_Massais_FR cytochrome c oxidase subunit I (COX1) gene, partial cds	mitochondrial
309. Xenopus laevis isolate 289Xa_Chalonnes-sur-Loire_2_FR cytochrome c oxidase subunit I (COX1) gene, partial cds; mitochondrial	309. Xenopus laevis isolate 289Xa_Chalonnes-sur-Loire_2_FR cytochrome c oxidase subunit I (COX1) gene, partial cds	mitochondrial
310. Xenopus laevis isolate 280Xa_Ambillou-Chateau_FR cytochrome c oxidase subunit I (COX1) gene, partial cds; mitochondrial	310. Xenopus laevis isolate 280Xa_Ambillou-Chateau_FR cytochrome c oxidase subunit I (COX1) gene, partial cds	mitochondrial
311. Xenopus laevis isolate 256Xa_Breze_FR cytochrome c oxidase subunit I (COX1) gene, partial cds; mitochondrial	311. Xenopus laevis isolate 256Xa_Breze_FR cytochrome c oxidase subunit I (COX1) gene, partial cds	mitochondrial
312. Xenopus laevis isolate 245Xa_Saint-Martin-de-Sanzay_FR cytochrome c oxidase subunit I (COX1) gene, partial cds; mitochondrial	312. Xenopus laevis isolate 245Xa_Saint-Martin-de-Sanzay_FR cytochrome c oxidase subunit I (COX1) gene, partial cds	mitochondrial
313. Xenopus laevis isolate 244Xa_Le_Coudray-Macouard_FR cytochrome c oxidase subunit I (COX1) gene, partial cds; mitochondrial	313. Xenopus laevis isolate 244Xa_Le_Coudray-Macouard_FR cytochrome c oxidase subunit I (COX1) gene, partial cds	mitochondrial
314. Xenopus laevis isolate 233Xa_Cersay_1_FR cytochrome c oxidase subunit I (COX1) gene, partial cds; mitochondrial	314. Xenopus laevis isolate 233Xa_Cersay_1_FR cytochrome c oxidase subunit I (COX1) gene, partial cds	mitochondrial
315. Xenopus laevis isolate 225Xa_Wakefield_2_SA6 cytochrome c oxidase subunit I (COX1) gene, partial cds; mitochondrial	315. Xenopus laevis isolate 225Xa_Wakefield_2_SA6 cytochrome c oxidase subunit I (COX1) gene, partial cds	mitochondrial
316. Xenopus laevis isolate 224Xa_Lisbon_PT cytochrome c oxidase subunit I (COX1) gene, partial cds; mitochondrial	316. Xenopus laevis isolate 224Xa_Lisbon_PT cytochrome c oxidase subunit I (COX1) gene, partial cds	mitochondrial
317. Xenopus laevis isolate 216Xa_Louis_Trichardt_SA5 cytochrome c oxidase subunit I (COX1) gene, partial cds; mitochondrial	317. Xenopus laevis isolate 216Xa_Louis_Trichardt_SA5 cytochrome c oxidase subunit I (COX1) gene, partial cds	mitochondrial
318. Xenopus laevis isolate 215Xa_Debshan_Ranch_SA5 cytochrome c oxidase subunit I (COX1) gene, partial cds; mitochondrial	318. Xenopus laevis isolate 215Xa_Debshan_Ranch_SA5 cytochrome c oxidase subunit I (COX1) gene, partial cds	mitochondrial
319. Xenopus laevis isolate 214Xa_George_SA2 cytochrome c oxidase subunit I (COX1) gene, partial cds; mitochondrial	319. Xenopus laevis isolate 214Xa_George_SA2 cytochrome c oxidase subunit I (COX1) gene, partial cds	mitochondrial
320. Xenopus laevis isolate 212Xa_George_SA2 cytochrome c oxidase subunit I (COX1) gene, partial cds; mitochondrial	320. Xenopus laevis isolate 212Xa_George_SA2 cytochrome c oxidase subunit I (COX1) gene, partial cds	mitochondrial
321. Xenopus laevis isolate 209Xa_Wakefield_1_SA6 cytochrome c oxidase subunit I (COX1) gene, partial cds; mitochondrial	321. Xenopus laevis isolate 209Xa_Wakefield_1_SA6 cytochrome c oxidase subunit I (COX1) gene, partial cds	mitochondrial
322. Xenopus laevis isolate 203Xa_Johannesburg_SA5 cytochrome c oxidase subunit I (COX1) gene, partial cds; mitochondrial	322. Xenopus laevis isolate 203Xa_Johannesburg_SA5 cytochrome c oxidase subunit I (COX1) gene, partial cds	mitochondrial
323. Xenopus laevis isolate 192Xa_Verkykerskop_SA5 cytochrome c oxidase subunit I (COX1) gene, partial cds; mitochondrial	323. Xenopus laevis isolate 192Xa_Verkykerskop_SA5 cytochrome c oxidase subunit I (COX1) gene, partial cds	mitochondrial
324. Xenopus laevis isolate 189Xa_Hopetown_SA5 cytochrome c oxidase subunit I (COX1) gene, partial cds; mitochondrial	324. Xenopus laevis isolate 189Xa_Hopetown_SA5 cytochrome c oxidase subunit I (COX1) gene, partial cds	mitochondrial
325. Xenopus laevis isolate 178Xa_Ugie_SA6 cytochrome c oxidase subunit I (COX1) gene, partial cds; mitochondrial	325. Xenopus laevis isolate 178Xa_Ugie_SA6 cytochrome c oxidase subunit I (COX1) gene, partial cds	mitochondrial
326. Xenopus laevis isolate 172Xa_Adelaide_SA6 cytochrome c oxidase subunit I (COX1) gene, partial cds; mitochondrial	326. Xenopus laevis isolate 172Xa_Adelaide_SA6 cytochrome c oxidase subunit I (COX1) gene, partial cds	mitochondrial
327. Xenopus laevis isolate 171Xa_Adelaide_SA6 cytochrome c oxidase subunit I (COX1) gene, partial cds; mitochondrial	327. Xenopus laevis isolate 171Xa_Adelaide_SA6 cytochrome c oxidase subunit I (COX1) gene, partial cds	mitochondrial
328. Xenopus laevis isolate 169Xa_Three_Sisters_2_SA3 cytochrome c oxidase subunit I (COX1) gene, partial cds; mitochondrial	328. Xenopus laevis isolate 169Xa_Three_Sisters_2_SA3 cytochrome c oxidase subunit I (COX1) gene, partial cds	mitochondrial
329. Xenopus laevis isolate 168Xa_Three_Sisters_2_SA3 cytochrome c oxidase subunit I (COX1) gene, partial cds; mitochondrial	329. Xenopus laevis isolate 168Xa_Three_Sisters_2_SA3 cytochrome c oxidase subunit I (COX1) gene, partial cds	mitochondrial
330. Xenopus laevis isolate 167Xa_Three_Sisters_1_SA3 cytochrome c oxidase subunit I (COX1) gene, partial cds; mitochondrial	330. Xenopus laevis isolate 167Xa_Three_Sisters_1_SA3 cytochrome c oxidase subunit I (COX1) gene, partial cds	mitochondrial
331. Xenopus laevis isolate 165Xa_Three_Sisters_1_SA3 cytochrome c oxidase subunit I (COX1) gene, partial cds; mitochondrial	331. Xenopus laevis isolate 165Xa_Three_Sisters_1_SA3 cytochrome c oxidase subunit I (COX1) gene, partial cds	mitochondrial
332. Xenopus laevis isolate 163Xa_Three_Sisters_1_SA3 cytochrome c oxidase subunit I (COX1) gene, partial cds; mitochondrial	332. Xenopus laevis isolate 163Xa_Three_Sisters_1_SA3 cytochrome c oxidase subunit I (COX1) gene, partial cds	mitochondrial
333. Xenopus laevis isolate 162Xa_Riversdale_SA4 cytochrome c oxidase subunit I (COX1) gene, partial cds; mitochondrial	333. Xenopus laevis isolate 162Xa_Riversdale_SA4 cytochrome c oxidase subunit I (COX1) gene, partial cds	mitochondrial
334. Xenopus laevis isolate 155Xa_Ladismith_SA4 cytochrome c oxidase subunit I (COX1) gene, partial cds; mitochondrial	334. Xenopus laevis isolate 155Xa_Ladismith_SA4 cytochrome c oxidase subunit I (COX1) gene, partial cds	mitochondrial
335. Xenopus laevis isolate 154Xa_Ladismith_SA4 cytochrome c oxidase subunit I (COX1) gene, partial cds; mitochondrial	335. Xenopus laevis isolate 154Xa_Ladismith_SA4 cytochrome c oxidase subunit I (COX1) gene, partial cds	mitochondrial
336. Xenopus laevis isolate 152Xa_Ladismith_SA4 cytochrome c oxidase subunit I (COX1) gene, partial cds; mitochondrial	336. Xenopus laevis isolate 152Xa_Ladismith_SA4 cytochrome c oxidase subunit I (COX1) gene, partial cds	mitochondrial
337. Xenopus laevis isolate 151Xa_Barrydale_2_SA4 cytochrome c oxidase subunit I (COX1) gene, partial cds; mitochondrial	337. Xenopus laevis isolate 151Xa_Barrydale_2_SA4 cytochrome c oxidase subunit I (COX1) gene, partial cds	mitochondrial
338. Xenopus laevis isolate 149Xa_Barrydale_2_SA4 cytochrome c oxidase subunit I (COX1) gene, partial cds; mitochondrial	338. Xenopus laevis isolate 149Xa_Barrydale_2_SA4 cytochrome c oxidase subunit I (COX1) gene, partial cds	mitochondrial
339. Xenopus laevis isolate 143Xa_Barrydale_1_SA4 cytochrome c oxidase subunit I (COX1) gene, partial cds; mitochondrial	339. Xenopus laevis isolate 143Xa_Barrydale_1_SA4 cytochrome c oxidase subunit I (COX1) gene, partial cds	mitochondrial
340. Xenopus laevis isolate 142Xa_Laingsburg_SA4 cytochrome c oxidase subunit I (COX1) gene, partial cds; mitochondrial	340. Xenopus laevis isolate 142Xa_Laingsburg_SA4 cytochrome c oxidase subunit I (COX1) gene, partial cds	mitochondrial
341. Xenopus laevis isolate 141Xa_Laingsburg_SA4 cytochrome c oxidase subunit I (COX1) gene, partial cds; mitochondrial	341. Xenopus laevis isolate 141Xa_Laingsburg_SA4 cytochrome c oxidase subunit I (COX1) gene, partial cds	mitochondrial
342. Xenopus laevis isolate 140Xa_Wellington_SA1 cytochrome c oxidase subunit I (COX1) gene, partial cds; mitochondrial	342. Xenopus laevis isolate 140Xa_Wellington_SA1 cytochrome c oxidase subunit I (COX1) gene, partial cds	mitochondrial
343. Xenopus laevis isolate 137Xa_Wellington_SA1 cytochrome c oxidase subunit I (COX1) gene, partial cds; mitochondrial	343. Xenopus laevis isolate 137Xa_Wellington_SA1 cytochrome c oxidase subunit I (COX1) gene, partial cds	mitochondrial
344. Xenopus laevis isolate 135Xa_Wellington_SA1 cytochrome c oxidase subunit I (COX1) gene, partial cds; mitochondrial	344. Xenopus laevis isolate 135Xa_Wellington_SA1 cytochrome c oxidase subunit I (COX1) gene, partial cds	mitochondrial
345. Xenopus laevis isolate 132Xa_Vanrhynsdorp_SA7 cytochrome c oxidase subunit I (COX1) gene, partial cds; mitochondrial	345. Xenopus laevis isolate 132Xa_Vanrhynsdorp_SA7 cytochrome c oxidase subunit I (COX1) gene, partial cds	mitochondrial
346. Xenopus laevis isolate 130Xa_Vanrhynsdorp_SA7 cytochrome c oxidase subunit I (COX1) gene, partial cds; mitochondrial	346. Xenopus laevis isolate 130Xa_Vanrhynsdorp_SA7 cytochrome c oxidase subunit I (COX1) gene, partial cds	mitochondrial
347. Xenopus laevis isolate 128Xa_Vanrhynsdorp_SA7 cytochrome c oxidase subunit I (COX1) gene, partial cds; mitochondrial	347. Xenopus laevis isolate 128Xa_Vanrhynsdorp_SA7 cytochrome c oxidase subunit I (COX1) gene, partial cds	mitochondrial
348. Xenopus laevis isolate 126Xa_Vanrhynsdorp_SA7 cytochrome c oxidase subunit I (COX1) gene, partial cds; mitochondrial	348. Xenopus laevis isolate 126Xa_Vanrhynsdorp_SA7 cytochrome c oxidase subunit I (COX1) gene, partial cds	mitochondrial
349. Xenopus laevis isolate 122Xa_Val_en_Vignes_site_5_FR cytochrome c oxidase subunit I (COX1) gene, partial cds; mitochondrial	349. Xenopus laevis isolate 122Xa_Val_en_Vignes_site_5_FR cytochrome c oxidase subunit I (COX1) gene, partial cds	mitochondrial
350. Xenopus laevis isolate 115Xa_Chalonnes-sur-Loire_site_1_FR cytochrome c oxidase subunit I (COX1) gene, partial cds; mitochondrial	350. Xenopus laevis isolate 115Xa_Chalonnes-sur-Loire_site_1_FR cytochrome c oxidase subunit I (COX1) gene, partial cds	mitochondrial
351. Xenopus laevis isolate 98Xa_Argentonnay_site_3_FR cytochrome c oxidase subunit I (COX1) gene, partial cds; mitochondrial	351. Xenopus laevis isolate 98Xa_Argentonnay_site_3_FR cytochrome c oxidase subunit I (COX1) gene, partial cds	mitochondrial
352. Xenopus laevis isolate 81Xa_Durbanville_SA1 cytochrome c oxidase subunit I (COX1) gene, partial cds; mitochondrial	352. Xenopus laevis isolate 81Xa_Durbanville_SA1 cytochrome c oxidase subunit I (COX1) gene, partial cds	mitochondrial
353. Xenopus laevis isolate 80Xa_Durbanville_SA1 cytochrome c oxidase subunit I (COX1) gene, partial cds; mitochondrial	353. Xenopus laevis isolate 80Xa_Durbanville_SA1 cytochrome c oxidase subunit I (COX1) gene, partial cds	mitochondrial
354. Xenopus laevis isolate 73Xa_Cape_Town_SA1 cytochrome c oxidase subunit I (COX1) gene, partial cds; mitochondrial	354. Xenopus laevis isolate 73Xa_Cape_Town_SA1 cytochrome c oxidase subunit I (COX1) gene, partial cds	mitochondrial
355. Xenopus laevis isolate 63Xa_Hermanus_SA1 cytochrome c oxidase subunit I (COX1) gene, partial cds; mitochondrial	355. Xenopus laevis isolate 63Xa_Hermanus_SA1 cytochrome c oxidase subunit I (COX1) gene, partial cds	mitochondrial
356. Xenopus laevis isolate 50Xa_Tzaneen_SA5 cytochrome c oxidase subunit I (COX1) gene, partial cds; mitochondrial	356. Xenopus laevis isolate 50Xa_Tzaneen_SA5 cytochrome c oxidase subunit I (COX1) gene, partial cds	mitochondrial
357. Xenopus laevis isolate 46Xa_Dullstroom_SA5 cytochrome c oxidase subunit I (COX1) gene, partial cds; mitochondrial	357. Xenopus laevis isolate 46Xa_Dullstroom_SA5 cytochrome c oxidase subunit I (COX1) gene, partial cds	mitochondrial
358. Xenopus laevis isolate 36Xa_White_River_2_SA5 cytochrome c oxidase subunit I (COX1) gene, partial cds; mitochondrial	358. Xenopus laevis isolate 36Xa_White_River_2_SA5 cytochrome c oxidase subunit I (COX1) gene, partial cds	mitochondrial
359. Xenopus laevis isolate 25Xa_White_River_1_SA5 cytochrome c oxidase subunit I (COX1) gene, partial cds; mitochondrial	359. Xenopus laevis isolate 25Xa_White_River_1_SA5 cytochrome c oxidase subunit I (COX1) gene, partial cds	mitochondrial
360. Xenopus laevis isolate 21Xa_Modimolle_SA5 cytochrome c oxidase subunit I (COX1) gene, partial cds; mitochondrial	360. Xenopus laevis isolate 21Xa_Modimolle_SA5 cytochrome c oxidase subunit I (COX1) gene, partial cds	mitochondrial
361. Xenopus laevis isolate 9Xa_Potchefstroom_SA5 cytochrome c oxidase subunit I (COX1) gene, partial cds; mitochondrial	361. Xenopus laevis isolate 9Xa_Potchefstroom_SA5 cytochrome c oxidase subunit I (COX1) gene, partial cds	mitochondrial
362. Xenopus laevis isolate JM4Xb_Jonkershoek_SA1 small subunit ribosomal RNA gene, partial sequence; mitochondrial	362. Xenopus laevis isolate JM4Xb_Jonkershoek_SA1 small subunit ribosomal RNA gene, partial sequence	mitochondrial
363. Xenopus laevis isolate JM3Xb_Matjiesfontein_SA4 small subunit ribosomal RNA gene, partial sequence; mitochondrial	363. Xenopus laevis isolate JM3Xb_Matjiesfontein_SA4 small subunit ribosomal RNA gene, partial sequence	mitochondrial
364. Xenopus laevis isolate JM2Xb_Matjiesfontein_SA4 small subunit ribosomal RNA gene, partial sequence; mitochondrial	364. Xenopus laevis isolate JM2Xb_Matjiesfontein_SA4 small subunit ribosomal RNA gene, partial sequence	mitochondrial
365. Xenopus laevis isolate JM1Xb_Matjiesfontein_SA4 small subunit ribosomal RNA gene, partial sequence; mitochondrial	365. Xenopus laevis isolate JM1Xb_Matjiesfontein_SA4 small subunit ribosomal RNA gene, partial sequence	mitochondrial
366. Xenopus laevis isolate 311Xb_Cersay_2_FR small subunit ribosomal RNA gene, partial sequence; mitochondrial	366. Xenopus laevis isolate 311Xb_Cersay_2_FR small subunit ribosomal RNA gene, partial sequence	mitochondrial
367. Xenopus laevis isolate 304Xb_Bouille-Saint-Paul_FR small subunit ribosomal RNA gene, partial sequence; mitochondrial	367. Xenopus laevis isolate 304Xb_Bouille-Saint-Paul_FR small subunit ribosomal RNA gene, partial sequence	mitochondrial
368. Xenopus laevis isolate 296Xb_Massais_FR small subunit ribosomal RNA gene, partial sequence; mitochondrial	368. Xenopus laevis isolate 296Xb_Massais_FR small subunit ribosomal RNA gene, partial sequence	mitochondrial
369. Xenopus laevis isolate 289Xb_Chalonnes-sur-Loire_2_FR small subunit ribosomal RNA gene, partial sequence; mitochondrial	369. Xenopus laevis isolate 289Xb_Chalonnes-sur-Loire_2_FR small subunit ribosomal RNA gene, partial sequence	mitochondrial
370. Xenopus laevis isolate 280Xb_Ambillou-Chateau_FR small subunit ribosomal RNA gene, partial sequence; mitochondrial	370. Xenopus laevis isolate 280Xb_Ambillou-Chateau_FR small subunit ribosomal RNA gene, partial sequence	mitochondrial
371. Xenopus laevis isolate 256Xb_Breze_FR small subunit ribosomal RNA gene, partial sequence; mitochondrial	371. Xenopus laevis isolate 256Xb_Breze_FR small subunit ribosomal RNA gene, partial sequence	mitochondrial
372. Xenopus laevis isolate 245Xb_Saint-Martin-de-Sanzay_FR small subunit ribosomal RNA gene, partial sequence; mitochondrial	372. Xenopus laevis isolate 245Xb_Saint-Martin-de-Sanzay_FR small subunit ribosomal RNA gene, partial sequence	mitochondrial
373. Xenopus laevis isolate 244Xb_Le_Coudray-Macouard_FR small subunit ribosomal RNA gene, partial sequence; mitochondrial	373. Xenopus laevis isolate 244Xb_Le_Coudray-Macouard_FR small subunit ribosomal RNA gene, partial sequence	mitochondrial
374. Xenopus laevis isolate 233Xb_Cersay_1_FR small subunit ribosomal RNA gene, partial sequence; mitochondrial	374. Xenopus laevis isolate 233Xb_Cersay_1_FR small subunit ribosomal RNA gene, partial sequence	mitochondrial
375. Xenopus laevis isolate 225Xb_Wakefield_2_SA6 small subunit ribosomal RNA gene, partial sequence; mitochondrial	375. Xenopus laevis isolate 225Xb_Wakefield_2_SA6 small subunit ribosomal RNA gene, partial sequence	mitochondrial
376. Xenopus laevis isolate 224Xb_Lisbon_PT small subunit ribosomal RNA gene, partial sequence; mitochondrial	376. Xenopus laevis isolate 224Xb_Lisbon_PT small subunit ribosomal RNA gene, partial sequence	mitochondrial
377. Xenopus laevis isolate 216Xb_Louis_Trichardt_SA5 small subunit ribosomal RNA gene, partial sequence; mitochondrial	377. Xenopus laevis isolate 216Xb_Louis_Trichardt_SA5 small subunit ribosomal RNA gene, partial sequence	mitochondrial
378. Xenopus laevis isolate 215Xb_Debshan_Ranch_SA5 small subunit ribosomal RNA gene, partial sequence; mitochondrial	378. Xenopus laevis isolate 215Xb_Debshan_Ranch_SA5 small subunit ribosomal RNA gene, partial sequence	mitochondrial
379. Xenopus laevis isolate 214Xb_George_SA2 small subunit ribosomal RNA gene, partial sequence; mitochondrial	379. Xenopus laevis isolate 214Xb_George_SA2 small subunit ribosomal RNA gene, partial sequence	mitochondrial
380. Xenopus laevis isolate 212Xb_George_SA2 small subunit ribosomal RNA gene, partial sequence; mitochondrial	380. Xenopus laevis isolate 212Xb_George_SA2 small subunit ribosomal RNA gene, partial sequence	mitochondrial
381. Xenopus laevis isolate 209Xb_Wakefield_1_SA6 small subunit ribosomal RNA gene, partial sequence; mitochondrial	381. Xenopus laevis isolate 209Xb_Wakefield_1_SA6 small subunit ribosomal RNA gene, partial sequence	mitochondrial
382. Xenopus laevis isolate 203Xb_Johannesburg_SA5 small subunit ribosomal RNA gene, partial sequence; mitochondrial	382. Xenopus laevis isolate 203Xb_Johannesburg_SA5 small subunit ribosomal RNA gene, partial sequence	mitochondrial
383. Xenopus laevis isolate 192Xb_Verkykerskop_SA5 small subunit ribosomal RNA gene, partial sequence; mitochondrial	383. Xenopus laevis isolate 192Xb_Verkykerskop_SA5 small subunit ribosomal RNA gene, partial sequence	mitochondrial
384. Xenopus laevis isolate 189Xb_Hopetown_SA5 small subunit ribosomal RNA gene, partial sequence; mitochondrial	384. Xenopus laevis isolate 189Xb_Hopetown_SA5 small subunit ribosomal RNA gene, partial sequence	mitochondrial
385. Xenopus laevis isolate 178Xb_Ugie_SA6 small subunit ribosomal RNA gene, partial sequence; mitochondrial	385. Xenopus laevis isolate 178Xb_Ugie_SA6 small subunit ribosomal RNA gene, partial sequence	mitochondrial
386. Xenopus laevis isolate 172Xb_Adelaide_SA6 small subunit ribosomal RNA gene, partial sequence; mitochondrial	386. Xenopus laevis isolate 172Xb_Adelaide_SA6 small subunit ribosomal RNA gene, partial sequence	mitochondrial
387. Xenopus laevis isolate 171Xb_Adelaide_SA6 small subunit ribosomal RNA gene, partial sequence; mitochondrial	387. Xenopus laevis isolate 171Xb_Adelaide_SA6 small subunit ribosomal RNA gene, partial sequence	mitochondrial
388. Xenopus laevis isolate 169Xb_Three_Sisters_2_SA3 small subunit ribosomal RNA gene, partial sequence; mitochondrial	388. Xenopus laevis isolate 169Xb_Three_Sisters_2_SA3 small subunit ribosomal RNA gene, partial sequence	mitochondrial
389. Xenopus laevis isolate 168Xb_Three_Sisters_2_SA3 small subunit ribosomal RNA gene, partial sequence; mitochondrial	389. Xenopus laevis isolate 168Xb_Three_Sisters_2_SA3 small subunit ribosomal RNA gene, partial sequence	mitochondrial
390. Xenopus laevis isolate 167Xb_Three_Sisters_1_SA3 small subunit ribosomal RNA gene, partial sequence; mitochondrial	390. Xenopus laevis isolate 167Xb_Three_Sisters_1_SA3 small subunit ribosomal RNA gene, partial sequence	mitochondrial
391. Xenopus laevis isolate 165Xb_Three_Sisters_1_SA3 small subunit ribosomal RNA gene, partial sequence; mitochondrial	391. Xenopus laevis isolate 165Xb_Three_Sisters_1_SA3 small subunit ribosomal RNA gene, partial sequence	mitochondrial
392. Xenopus laevis isolate 163Xb_Three_Sisters_1_SA3 small subunit ribosomal RNA gene, partial sequence; mitochondrial	392. Xenopus laevis isolate 163Xb_Three_Sisters_1_SA3 small subunit ribosomal RNA gene, partial sequence	mitochondrial
393. Xenopus laevis isolate 162Xb_Riversdale_SA4 small subunit ribosomal RNA gene, partial sequence; mitochondrial	393. Xenopus laevis isolate 162Xb_Riversdale_SA4 small subunit ribosomal RNA gene, partial sequence	mitochondrial
394. Xenopus laevis isolate 155Xb_Ladismith_SA4 small subunit ribosomal RNA gene, partial sequence; mitochondrial	394. Xenopus laevis isolate 155Xb_Ladismith_SA4 small subunit ribosomal RNA gene, partial sequence	mitochondrial
395. Xenopus laevis isolate 154Xb_Ladismith_SA4 small subunit ribosomal RNA gene, partial sequence; mitochondrial	395. Xenopus laevis isolate 154Xb_Ladismith_SA4 small subunit ribosomal RNA gene, partial sequence	mitochondrial
396. Xenopus laevis isolate 152Xb_Ladismith_SA4 small subunit ribosomal RNA gene, partial sequence; mitochondrial	396. Xenopus laevis isolate 152Xb_Ladismith_SA4 small subunit ribosomal RNA gene, partial sequence	mitochondrial
397. Xenopus laevis isolate 151Xb_Barrydale_2_SA4 small subunit ribosomal RNA gene, partial sequence; mitochondrial	397. Xenopus laevis isolate 151Xb_Barrydale_2_SA4 small subunit ribosomal RNA gene, partial sequence	mitochondrial
398. Xenopus laevis isolate 149Xb_Barrydale_2_SA4 small subunit ribosomal RNA gene, partial sequence; mitochondrial	398. Xenopus laevis isolate 149Xb_Barrydale_2_SA4 small subunit ribosomal RNA gene, partial sequence	mitochondrial
399. Xenopus laevis isolate 143Xb_Barrydale_1_SA4 small subunit ribosomal RNA gene, partial sequence; mitochondrial	399. Xenopus laevis isolate 143Xb_Barrydale_1_SA4 small subunit ribosomal RNA gene, partial sequence	mitochondrial
400. Xenopus laevis isolate 142Xb_Laingsburg_SA4 small subunit ribosomal RNA gene, partial sequence; mitochondrial	400. Xenopus laevis isolate 142Xb_Laingsburg_SA4 small subunit ribosomal RNA gene, partial sequence	mitochondrial
401. Xenopus laevis isolate 141Xb_Laingsburg_SA4 small subunit ribosomal RNA gene, partial sequence; mitochondrial	401. Xenopus laevis isolate 141Xb_Laingsburg_SA4 small subunit ribosomal RNA gene, partial sequence	mitochondrial
402. Xenopus laevis isolate 140Xb_Wellington_SA1 small subunit ribosomal RNA gene, partial sequence; mitochondrial	402. Xenopus laevis isolate 140Xb_Wellington_SA1 small subunit ribosomal RNA gene, partial sequence	mitochondrial
403. Xenopus laevis isolate 137Xb_Wellington_SA1 small subunit ribosomal RNA gene, partial sequence; mitochondrial	403. Xenopus laevis isolate 137Xb_Wellington_SA1 small subunit ribosomal RNA gene, partial sequence	mitochondrial
404. Xenopus laevis isolate 135Xb_Wellington_SA1 small subunit ribosomal RNA gene, partial sequence; mitochondrial	404. Xenopus laevis isolate 135Xb_Wellington_SA1 small subunit ribosomal RNA gene, partial sequence	mitochondrial
405. Xenopus laevis isolate 132Xb_Vanrhynsdorp_SA7 small subunit ribosomal RNA gene, partial sequence; mitochondrial	405. Xenopus laevis isolate 132Xb_Vanrhynsdorp_SA7 small subunit ribosomal RNA gene, partial sequence	mitochondrial
406. Xenopus laevis isolate 130Xb_Vanrhynsdorp_SA7 small subunit ribosomal RNA gene, partial sequence; mitochondrial	406. Xenopus laevis isolate 130Xb_Vanrhynsdorp_SA7 small subunit ribosomal RNA gene, partial sequence	mitochondrial
407. Xenopus laevis isolate 128Xb_Vanrhynsdorp_SA7 small subunit ribosomal RNA gene, partial sequence; mitochondrial	407. Xenopus laevis isolate 128Xb_Vanrhynsdorp_SA7 small subunit ribosomal RNA gene, partial sequence	mitochondrial
408. Xenopus laevis isolate 126Xb_Vanrhynsdorp_SA7 small subunit ribosomal RNA gene, partial sequence; mitochondrial	408. Xenopus laevis isolate 126Xb_Vanrhynsdorp_SA7 small subunit ribosomal RNA gene, partial sequence	mitochondrial
409. Xenopus laevis isolate 122Xb_Val_en_Vignes_site_5_FR small subunit ribosomal RNA gene, partial sequence; mitochondrial	409. Xenopus laevis isolate 122Xb_Val_en_Vignes_site_5_FR small subunit ribosomal RNA gene, partial sequence	mitochondrial
410. Xenopus laevis isolate 115Xb_Chalonnes-sur-Loire_site_1_FR small subunit ribosomal RNA gene, partial sequence; mitochondrial	410. Xenopus laevis isolate 115Xb_Chalonnes-sur-Loire_site_1_FR small subunit ribosomal RNA gene, partial sequence	mitochondrial
411. Xenopus laevis isolate 98Xb_Argentonnay_site_3_FR small subunit ribosomal RNA gene, partial sequence; mitochondrial	411. Xenopus laevis isolate 98Xb_Argentonnay_site_3_FR small subunit ribosomal RNA gene, partial sequence	mitochondrial
412. Xenopus laevis isolate 81Xb_Durbanville_SA1 small subunit ribosomal RNA gene, partial sequence; mitochondrial	412. Xenopus laevis isolate 81Xb_Durbanville_SA1 small subunit ribosomal RNA gene, partial sequence	mitochondrial
413. Xenopus laevis isolate 80Xb_Durbanville_SA1 small subunit ribosomal RNA gene, partial sequence; mitochondrial	413. Xenopus laevis isolate 80Xb_Durbanville_SA1 small subunit ribosomal RNA gene, partial sequence	mitochondrial
414. Xenopus laevis isolate 73Xb_Cape_Town_SA1 small subunit ribosomal RNA gene, partial sequence; mitochondrial	414. Xenopus laevis isolate 73Xb_Cape_Town_SA1 small subunit ribosomal RNA gene, partial sequence	mitochondrial
415. Xenopus laevis isolate 63Xb_Hermanus_SA1 small subunit ribosomal RNA gene, partial sequence; mitochondrial	415. Xenopus laevis isolate 63Xb_Hermanus_SA1 small subunit ribosomal RNA gene, partial sequence	mitochondrial
416. Xenopus laevis isolate 50Xb_Tzaneen_SA5 small subunit ribosomal RNA gene, partial sequence; mitochondrial	416. Xenopus laevis isolate 50Xb_Tzaneen_SA5 small subunit ribosomal RNA gene, partial sequence	mitochondrial
417. Xenopus laevis isolate 46Xb_Dullstroom_SA5 small subunit ribosomal RNA gene, partial sequence; mitochondrial	417. Xenopus laevis isolate 46Xb_Dullstroom_SA5 small subunit ribosomal RNA gene, partial sequence	mitochondrial
418. Xenopus laevis isolate 36Xb_White_River_2_SA5 small subunit ribosomal RNA gene, partial sequence; mitochondrial	418. Xenopus laevis isolate 36Xb_White_River_2_SA5 small subunit ribosomal RNA gene, partial sequence	mitochondrial
419. Xenopus laevis isolate 25Xb_White_River_1_SA5 small subunit ribosomal RNA gene, partial sequence; mitochondrial	419. Xenopus laevis isolate 25Xb_White_River_1_SA5 small subunit ribosomal RNA gene, partial sequence	mitochondrial
420. Xenopus laevis isolate 21Xb_Modimolle_SA5 small subunit ribosomal RNA gene, partial sequence; mitochondrial	420. Xenopus laevis isolate 21Xb_Modimolle_SA5 small subunit ribosomal RNA gene, partial sequence	mitochondrial
421. Xenopus laevis isolate 9Xb_Potchefstroom_SA5 small subunit ribosomal RNA gene, partial sequence; mitochondrial	421. Xenopus laevis isolate 9Xb_Potchefstroom_SA5 small subunit ribosomal RNA gene, partial sequence	mitochondrial
422. Hyperolius pusillus isolate 904 large subunit ribosomal RNA gene, partial sequence; mitochondrial	422. Hyperolius pusillus isolate 904 large subunit ribosomal RNA gene, partial sequence	mitochondrial
423. Hyperolius nimbae isolate 91811 large subunit ribosomal RNA gene, partial sequence; mitochondrial	423. Hyperolius nimbae isolate 91811 large subunit ribosomal RNA gene, partial sequence	mitochondrial
424. Hyperolius nimbae isolate 91810 large subunit ribosomal RNA gene, partial sequence; mitochondrial	424. Hyperolius nimbae isolate 91810 large subunit ribosomal RNA gene, partial sequence	mitochondrial
425. Hyperolius nimbae isolate 91808 large subunit ribosomal RNA gene, partial sequence; mitochondrial	425. Hyperolius nimbae isolate 91808 large subunit ribosomal RNA gene, partial sequence	mitochondrial
426. Hyperolius nimbae isolate 91807 large subunit ribosomal RNA gene, partial sequence; mitochondrial	426. Hyperolius nimbae isolate 91807 large subunit ribosomal RNA gene, partial sequence	mitochondrial
427. Schismaderma branchi isolate CHL 0338 C-X-C chemokine receptor type 4 (CXCR4) gene, partial cds	427. Schismaderma branchi isolate CHL 0338 C-X-C chemokine receptor type 4 (CXCR4) gene, partial cds
428. Schismaderma branchi isolate ZMB 91630 C-X-C chemokine receptor type 4 (CXCR4) gene, partial cds	428. Schismaderma branchi isolate ZMB 91630 C-X-C chemokine receptor type 4 (CXCR4) gene, partial cds
429. Schismaderma carens isolate PEM A12221 C-X-C chemokine receptor type 4 (CXCR4) gene, partial cds	429. Schismaderma carens isolate PEM A12221 C-X-C chemokine receptor type 4 (CXCR4) gene, partial cds
430. Schismaderma carens isolate WC-DNA-1414 C-X-C chemokine receptor type 4 (CXCR4) gene, partial cds	430. Schismaderma carens isolate WC-DNA-1414 C-X-C chemokine receptor type 4 (CXCR4) gene, partial cds
431. Schismaderma carens isolate WC-DNA-1421 C-X-C chemokine receptor type 4 (CXCR4) gene, partial cds	431. Schismaderma carens isolate WC-DNA-1421 C-X-C chemokine receptor type 4 (CXCR4) gene, partial cds
432. Schismaderma branchi isolate ZMB 91628 C-X-C chemokine receptor type 4 (CXCR4) gene, partial cds	432. Schismaderma branchi isolate ZMB 91628 C-X-C chemokine receptor type 4 (CXCR4) gene, partial cds
433. Schismaderma carens isolate MOZ17-18 recombination activating protein 1 (RAG1) gene, partial cds	433. Schismaderma carens isolate MOZ17-18 recombination activating protein 1 (RAG1) gene, partial cds
434. Schismaderma carens isolate PEM A14020 recombination activating protein 1 (RAG1) gene, partial cds	434. Schismaderma carens isolate PEM A14020 recombination activating protein 1 (RAG1) gene, partial cds
435. Schismaderma branchi isolate CHL 0338 recombination activating protein 1 (RAG1) gene, partial cds	435. Schismaderma branchi isolate CHL 0338 recombination activating protein 1 (RAG1) gene, partial cds
436. Schismaderma branchi isolate ZMB 91630 recombination activating protein 1 (RAG1) gene, partial cds	436. Schismaderma branchi isolate ZMB 91630 recombination activating protein 1 (RAG1) gene, partial cds
437. Schismaderma carens isolate PEM A12221 recombination activating protein 1 (RAG1) gene, partial cds	437. Schismaderma carens isolate PEM A12221 recombination activating protein 1 (RAG1) gene, partial cds
438. Schismaderma carens isolate WC-DNA-1414 recombination activating protein 1 (RAG1) gene, partial cds	438. Schismaderma carens isolate WC-DNA-1414 recombination activating protein 1 (RAG1) gene, partial cds
439. Schismaderma carens isolate WC-DNA-1421 recombination activating protein 1 (RAG1) gene, partial cds	439. Schismaderma carens isolate WC-DNA-1421 recombination activating protein 1 (RAG1) gene, partial cds
440. Schismaderma branchi isolate ZMB 91629 recombination activating protein 1 (RAG1) gene, partial cds	440. Schismaderma branchi isolate ZMB 91629 recombination activating protein 1 (RAG1) gene, partial cds
441. Schismaderma branchi isolate ZMB 91628 recombination activating protein 1 (RAG1) gene, partial cds	441. Schismaderma branchi isolate ZMB 91628 recombination activating protein 1 (RAG1) gene, partial cds
442. Strongylopus bonaespei voucher PEM-A14997 tyrosine precursor (tyr) gene, exon 1 and partial cds	442. Strongylopus bonaespei voucher PEM-A14997 tyrosine precursor (tyr) gene, exon 1 and partial cds
443. Strongylopus merumontanus voucher GZ-111 clone 721 recombination activating protein 1 (Rag1) gene, partial cds	443. Strongylopus merumontanus voucher GZ-111 clone 721 recombination activating protein 1 (Rag1) gene, partial cds
444. Strongylopus rhodesianus voucher SAIAB-193036 clone 973 tyrosine precursor (tyr) gene, exon 1 and partial cds	444. Strongylopus rhodesianus voucher SAIAB-193036 clone 973 tyrosine precursor (tyr) gene, exon 1 and partial cds
445. Strongylopus fasciatus voucher SAIAB-193074 clone 971 tyrosine precursor (tyr) gene, exon 1 and partial cds	445. Strongylopus fasciatus voucher SAIAB-193074 clone 971 tyrosine precursor (tyr) gene, exon 1 and partial cds
446. Strongylopus grayii voucher PEM-A15008 clone 966 tyrosine precursor (tyr) gene, exon 1 and partial cds	446. Strongylopus grayii voucher PEM-A15008 clone 966 tyrosine precursor (tyr) gene, exon 1 and partial cds
447. Strongylopus grayii voucher SAIAB-200301 clone 879 tyrosine precursor (tyr) gene, exon 1 and partial cds	447. Strongylopus grayii voucher SAIAB-200301 clone 879 tyrosine precursor (tyr) gene, exon 1 and partial cds
448. Strongylopus fasciatus voucher SAIAB-96953 clone 873 tyrosine precursor (tyr) gene, exon 1 and partial cds	448. Strongylopus fasciatus voucher SAIAB-96953 clone 873 tyrosine precursor (tyr) gene, exon 1 and partial cds
449. Strongylopus merumontanus voucher SAIAB-96469 clone 871 tyrosine precursor (tyr) gene, exon 1 and partial cds	449. Strongylopus merumontanus voucher SAIAB-96469 clone 871 tyrosine precursor (tyr) gene, exon 1 and partial cds
450. Strongylopus merumontanus voucher PEM-A11352 clone 864 tyrosine precursor (tyr) gene, exon 1 and partial cds	450. Strongylopus merumontanus voucher PEM-A11352 clone 864 tyrosine precursor (tyr) gene, exon 1 and partial cds
451. Strongylopus grayii voucher PEM-A11184 clone 863 tyrosine precursor (tyr) gene, exon 1 and partial cds	451. Strongylopus grayii voucher PEM-A11184 clone 863 tyrosine precursor (tyr) gene, exon 1 and partial cds
452. Strongylopus merumontanus voucher PEM-A11187 clone 862 tyrosine precursor (tyr) gene, exon 1 and partial cds	452. Strongylopus merumontanus voucher PEM-A11187 clone 862 tyrosine precursor (tyr) gene, exon 1 and partial cds
453. Strongylopus merumontanus voucher PEM-A11359 clone 861 tyrosine precursor (tyr) gene, exon 1 and partial cds	453. Strongylopus merumontanus voucher PEM-A11359 clone 861 tyrosine precursor (tyr) gene, exon 1 and partial cds
454. Strongylopus grayii voucher PEM-A13468 clone 856 tyrosine precursor (tyr) gene, exon 1 and partial cds	454. Strongylopus grayii voucher PEM-A13468 clone 856 tyrosine precursor (tyr) gene, exon 1 and partial cds
455. Strongylopus grayii voucher PEM-A11164 clone 854 tyrosine precursor (tyr) gene, exon 1 and partial cds	455. Strongylopus grayii voucher PEM-A11164 clone 854 tyrosine precursor (tyr) gene, exon 1 and partial cds
456. Strongylopus grayii voucher PEM-A11163 clone 853 tyrosine precursor (tyr) gene, exon 1 and partial cds	456. Strongylopus grayii voucher PEM-A11163 clone 853 tyrosine precursor (tyr) gene, exon 1 and partial cds
457. Strongylopus grayii voucher PEM-A11805 clone 852 tyrosine precursor (tyr) gene, exon 1 and partial cds	457. Strongylopus grayii voucher PEM-A11805 clone 852 tyrosine precursor (tyr) gene, exon 1 and partial cds
458. Strongylopus grayii voucher PEM-A10977 clone 851 tyrosine precursor (tyr) gene, exon 1 and partial cds	458. Strongylopus grayii voucher PEM-A10977 clone 851 tyrosine precursor (tyr) gene, exon 1 and partial cds
459. Strongylopus fasciatus voucher PEM-A10173 clone 850 tyrosine precursor (tyr) gene, exon 1 and partial cds	459. Strongylopus fasciatus voucher PEM-A10173 clone 850 tyrosine precursor (tyr) gene, exon 1 and partial cds
460. Strongylopus grayii voucher PEM-A11948 clone 849 tyrosine precursor (tyr) gene, exon 1 and partial cds	460. Strongylopus grayii voucher PEM-A11948 clone 849 tyrosine precursor (tyr) gene, exon 1 and partial cds
461. Strongylopus fasciatus voucher PEM-A11424 clone 846 tyrosine precursor (tyr) gene, exon 1 and partial cds	461. Strongylopus fasciatus voucher PEM-A11424 clone 846 tyrosine precursor (tyr) gene, exon 1 and partial cds
462. Strongylopus grayii voucher PEM-A15000 clone 833 tyrosine precursor (tyr) gene, exon 1 and partial cds	462. Strongylopus grayii voucher PEM-A15000 clone 833 tyrosine precursor (tyr) gene, exon 1 and partial cds
463. Strongylopus merumontanus voucher MTSN-5298 clone 791 tyrosine precursor (tyr) gene, exon 1 and partial cds	463. Strongylopus merumontanus voucher MTSN-5298 clone 791 tyrosine precursor (tyr) gene, exon 1 and partial cds
464. Strongylopus fasciatus voucher AC-3217 clone 740 tyrosine precursor (tyr) gene, exon 1 and partial cds	464. Strongylopus fasciatus voucher AC-3217 clone 740 tyrosine precursor (tyr) gene, exon 1 and partial cds
465. Strongylopus fasciatus voucher AC-3220 clone 739 tyrosine precursor (tyr) gene, exon 1 and partial cds	465. Strongylopus fasciatus voucher AC-3220 clone 739 tyrosine precursor (tyr) gene, exon 1 and partial cds
466. Strongylopus merumontanus voucher GZ-TA021 clone 732 tyrosine precursor (tyr) gene, exon 1 and partial cds	466. Strongylopus merumontanus voucher GZ-TA021 clone 732 tyrosine precursor (tyr) gene, exon 1 and partial cds
467. Strongylopus merumontanus voucher GZ-57 clone 731 tyrosine precursor (tyr) gene, exon 1 and partial cds	467. Strongylopus merumontanus voucher GZ-57 clone 731 tyrosine precursor (tyr) gene, exon 1 and partial cds
468. Strongylopus merumontanus voucher GZ-56 clone 730 tyrosine precursor (tyr) gene, exon 1 and partial cds	468. Strongylopus merumontanus voucher GZ-56 clone 730 tyrosine precursor (tyr) gene, exon 1 and partial cds
469. Strongylopus merumontanus voucher GZ-55 clone 729 tyrosine precursor (tyr) gene, exon 1 and partial cds	469. Strongylopus merumontanus voucher GZ-55 clone 729 tyrosine precursor (tyr) gene, exon 1 and partial cds
470. Strongylopus merumontanus voucher GZ-54 clone 728 tyrosine precursor (tyr) gene, exon 1 and partial cds	470. Strongylopus merumontanus voucher GZ-54 clone 728 tyrosine precursor (tyr) gene, exon 1 and partial cds
471. Strongylopus merumontanus voucher GZ-53 clone 727 tyrosine precursor (tyr) gene, exon 1 and partial cds	471. Strongylopus merumontanus voucher GZ-53 clone 727 tyrosine precursor (tyr) gene, exon 1 and partial cds
472. Strongylopus merumontanus voucher GZ-52 clone 726 tyrosine precursor (tyr) gene, exon 1 and partial cds	472. Strongylopus merumontanus voucher GZ-52 clone 726 tyrosine precursor (tyr) gene, exon 1 and partial cds
473. Strongylopus merumontanus voucher GZ-51 clone 725 tyrosine precursor (tyr) gene, exon 1 and partial cds	473. Strongylopus merumontanus voucher GZ-51 clone 725 tyrosine precursor (tyr) gene, exon 1 and partial cds
474. Strongylopus merumontanus voucher GZ-50 clone 724 tyrosine precursor (tyr) gene, exon 1 and partial cds	474. Strongylopus merumontanus voucher GZ-50 clone 724 tyrosine precursor (tyr) gene, exon 1 and partial cds
475. Strongylopus merumontanus voucher GZ-L clone 723 tyrosine precursor (tyr) gene, exon 1 and partial cds	475. Strongylopus merumontanus voucher GZ-L clone 723 tyrosine precursor (tyr) gene, exon 1 and partial cds
476. Strongylopus merumontanus voucher GZ-TASF clone 722 tyrosine precursor (tyr) gene, exon 1 and partial cds	476. Strongylopus merumontanus voucher GZ-TASF clone 722 tyrosine precursor (tyr) gene, exon 1 and partial cds
477. Strongylopus merumontanus voucher GZ-111 clone 721 tyrosine precursor (tyr) gene, exon 1 and partial cds	477. Strongylopus merumontanus voucher GZ-111 clone 721 tyrosine precursor (tyr) gene, exon 1 and partial cds
478. Strongylopus merumontanus voucher AM-4757 clone 719 tyrosine precursor (tyr) gene, exon 1 and partial cds	478. Strongylopus merumontanus voucher AM-4757 clone 719 tyrosine precursor (tyr) gene, exon 1 and partial cds
479. Strongylopus merumontanus voucher AM-4756 clone 718 tyrosine precursor (tyr) gene, exon 1 and partial cds	479. Strongylopus merumontanus voucher AM-4756 clone 718 tyrosine precursor (tyr) gene, exon 1 and partial cds
480. Strongylopus merumontanus voucher AM-4754 clone 716 tyrosine precursor (tyr) gene, exon 1 and partial cds	480. Strongylopus merumontanus voucher AM-4754 clone 716 tyrosine precursor (tyr) gene, exon 1 and partial cds
481. Strongylopus grayii voucher AC-3113 clone 715 tyrosine precursor (tyr) gene, exon 1 and partial cds	481. Strongylopus grayii voucher AC-3113 clone 715 tyrosine precursor (tyr) gene, exon 1 and partial cds
482. Strongylopus grayii voucher PEM-A15001 clone 714 tyrosine precursor (tyr) gene, exon 1 and partial cds	482. Strongylopus grayii voucher PEM-A15001 clone 714 tyrosine precursor (tyr) gene, exon 1 and partial cds
483. Strongylopus fasciatus voucher AC-3220 clone 711 tyrosine precursor (tyr) gene, exon 1 and partial cds	483. Strongylopus fasciatus voucher AC-3220 clone 711 tyrosine precursor (tyr) gene, exon 1 and partial cds
484. Strongylopus merumontanus voucher RH-002 clone 269 tyrosine precursor (tyr) gene, exon 1 and partial cds	484. Strongylopus merumontanus voucher RH-002 clone 269 tyrosine precursor (tyr) gene, exon 1 and partial cds
485. Strongylopus merumontanus voucher RH-001 clone 268 tyrosine precursor (tyr) gene, exon 1 and partial cds	485. Strongylopus merumontanus voucher RH-001 clone 268 tyrosine precursor (tyr) gene, exon 1 and partial cds
486. Strongylopus grayii voucher PEM-A09387 clone 250 tyrosine precursor (tyr) gene, exon 1 and partial cds	486. Strongylopus grayii voucher PEM-A09387 clone 250 tyrosine precursor (tyr) gene, exon 1 and partial cds
487. Strongylopus grayii voucher PEM-A13446 clone 249 tyrosine precursor (tyr) gene, exon 1 and partial cds	487. Strongylopus grayii voucher PEM-A13446 clone 249 tyrosine precursor (tyr) gene, exon 1 and partial cds
488. Strongylopus grayii voucher PEM-A09072 clone 248 tyrosine precursor (tyr) gene, exon 1 and partial cds	488. Strongylopus grayii voucher PEM-A09072 clone 248 tyrosine precursor (tyr) gene, exon 1 and partial cds
489. Strongylopus grayii voucher PEM-A09071 clone 247 tyrosine precursor (tyr) gene, exon 1 and partial cds	489. Strongylopus grayii voucher PEM-A09071 clone 247 tyrosine precursor (tyr) gene, exon 1 and partial cds
490. Strongylopus grayii voucher PEM-A09074 clone 246 tyrosine precursor (tyr) gene, exon 1 and partial cds	490. Strongylopus grayii voucher PEM-A09074 clone 246 tyrosine precursor (tyr) gene, exon 1 and partial cds
491. Strongylopus fasciatus voucher PEM-A09073 clone 245 tyrosine precursor (tyr) gene, exon 1 and partial cds	491. Strongylopus fasciatus voucher PEM-A09073 clone 245 tyrosine precursor (tyr) gene, exon 1 and partial cds
492. Strongylopus grayii voucher PEM-A15004 clone 242 tyrosine precursor (tyr) gene, exon 1 and partial cds	492. Strongylopus grayii voucher PEM-A15004 clone 242 tyrosine precursor (tyr) gene, exon 1 and partial cds
493. Strongylopus grayii voucher PEM-A15003 clone 241 tyrosine precursor (tyr) gene, exon 1 and partial cds	493. Strongylopus grayii voucher PEM-A15003 clone 241 tyrosine precursor (tyr) gene, exon 1 and partial cds
494. Strongylopus grayii voucher NMB-A8073 clone 233 tyrosine precursor (tyr) gene, exon 1 and partial cds	494. Strongylopus grayii voucher NMB-A8073 clone 233 tyrosine precursor (tyr) gene, exon 1 and partial cds
495. Strongylopus grayii voucher AB08.03 clone 231 tyrosine precursor (tyr) gene, exon 1 and partial cds	495. Strongylopus grayii voucher AB08.03 clone 231 tyrosine precursor (tyr) gene, exon 1 and partial cds
496. Strongylopus grayii voucher KTH08-02 clone 230 tyrosine precursor (tyr) gene, exon 1 and partial cds	496. Strongylopus grayii voucher KTH08-02 clone 230 tyrosine precursor (tyr) gene, exon 1 and partial cds
497. Strongylopus grayii voucher AB08.01 clone 229 tyrosine precursor (tyr) gene, exon 1 and partial cds	497. Strongylopus grayii voucher AB08.01 clone 229 tyrosine precursor (tyr) gene, exon 1 and partial cds
498. Strongylopus grayii voucher PEM-A15000 clone 225 tyrosine precursor (tyr) gene, exon 1 and partial cds	498. Strongylopus grayii voucher PEM-A15000 clone 225 tyrosine precursor (tyr) gene, exon 1 and partial cds
499. Strongylopus grayii voucher AC-3137 clone 223 tyrosine precursor (tyr) gene, exon 1 and partial cds	499. Strongylopus grayii voucher AC-3137 clone 223 tyrosine precursor (tyr) gene, exon 1 and partial cds
500. Strongylopus grayii voucher AC-3044 clone 204 tyrosine precursor (tyr) gene, exon 1 and partial cds	500. Strongylopus grayii voucher AC-3044 clone 204 tyrosine precursor (tyr) gene, exon 1 and partial cds
501. Strongylopus wageri voucher AC-3059 clone 202 tyrosine precursor (tyr) gene, exon 1 and partial cds	501. Strongylopus wageri voucher AC-3059 clone 202 tyrosine precursor (tyr) gene, exon 1 and partial cds
502. Strongylopus grayii voucher AC-3083 clone 186 tyrosine precursor (tyr) gene, exon 1 and partial cds	502. Strongylopus grayii voucher AC-3083 clone 186 tyrosine precursor (tyr) gene, exon 1 and partial cds
503. Strongylopus grayii voucher NMB-A8071 clone 176 tyrosine precursor (tyr) gene, exon 1 and partial cds	503. Strongylopus grayii voucher NMB-A8071 clone 176 tyrosine precursor (tyr) gene, exon 1 and partial cds
504. Strongylopus bonaespei voucher AC-2966 clone 159 tyrosine precursor (tyr) gene, exon 1 and partial cds	504. Strongylopus bonaespei voucher AC-2966 clone 159 tyrosine precursor (tyr) gene, exon 1 and partial cds
505. Strongylopus bonaespei voucher AC-2965 clone 158 tyrosine precursor (tyr) gene, exon 1 and partial cds	505. Strongylopus bonaespei voucher AC-2965 clone 158 tyrosine precursor (tyr) gene, exon 1 and partial cds
506. Strongylopus grayii voucher TM-84854 clone 148 tyrosine precursor (tyr) gene, exon 1 and partial cds	506. Strongylopus grayii voucher TM-84854 clone 148 tyrosine precursor (tyr) gene, exon 1 and partial cds
507. Strongylopus merumontanus voucher CAS-225065 clone 117 tyrosine precursor (tyr) gene, exon 1 and partial cds	507. Strongylopus merumontanus voucher CAS-225065 clone 117 tyrosine precursor (tyr) gene, exon 1 and partial cds
508. Strongylopus merumontanus voucher UDSM-2323 clone 092 tyrosine precursor (tyr) gene, exon 1 and partial cds	508. Strongylopus merumontanus voucher UDSM-2323 clone 092 tyrosine precursor (tyr) gene, exon 1 and partial cds
509. Strongylopus grayii voucher AC-2927 clone 088 tyrosine precursor (tyr) gene, exon 1 and partial cds	509. Strongylopus grayii voucher AC-2927 clone 088 tyrosine precursor (tyr) gene, exon 1 and partial cds
510. Strongylopus bonaespei voucher AC-2450 clone 047 tyrosine precursor (tyr) gene, exon 1 and partial cds	510. Strongylopus bonaespei voucher AC-2450 clone 047 tyrosine precursor (tyr) gene, exon 1 and partial cds
511. Strongylopus merumontanus voucher AC-2117 clone 045 tyrosine precursor (tyr) gene, exon 1 and partial cds	511. Strongylopus merumontanus voucher AC-2117 clone 045 tyrosine precursor (tyr) gene, exon 1 and partial cds
512. Strongylopus merumontanus voucher CAS-225064 clone 044 tyrosine precursor (tyr) gene, exon 1 and partial cds	512. Strongylopus merumontanus voucher CAS-225064 clone 044 tyrosine precursor (tyr) gene, exon 1 and partial cds
513. Strongylopus merumontanus voucher UDSM-1609 clone 043 tyrosine precursor (tyr) gene, exon 1 and partial cds	513. Strongylopus merumontanus voucher UDSM-1609 clone 043 tyrosine precursor (tyr) gene, exon 1 and partial cds
514. Strongylopus rhodesianus voucher SAIAB-193036 clone 973 recombination activating protein 1 (Rag1) gene, partial cds	514. Strongylopus rhodesianus voucher SAIAB-193036 clone 973 recombination activating protein 1 (Rag1) gene, partial cds
515. Strongylopus fasciatus voucher SAIAB-193074 clone 971 recombination activating protein 1 (Rag1) gene, partial cds	515. Strongylopus fasciatus voucher SAIAB-193074 clone 971 recombination activating protein 1 (Rag1) gene, partial cds
516. Strongylopus grayii voucher SAIAB-200301 clone 879 recombination activating protein 1 (Rag1) gene, partial cds	516. Strongylopus grayii voucher SAIAB-200301 clone 879 recombination activating protein 1 (Rag1) gene, partial cds
517. Strongylopus fasciatus voucher PEM-A11424 clone 846 recombination activating protein 1 (Rag1) gene, partial cds	517. Strongylopus fasciatus voucher PEM-A11424 clone 846 recombination activating protein 1 (Rag1) gene, partial cds
518. Strongylopus grayii voucher PEM-A15000 clone 833 recombination activating protein 1 (Rag1) gene, partial cds	518. Strongylopus grayii voucher PEM-A15000 clone 833 recombination activating protein 1 (Rag1) gene, partial cds
519. Strongylopus grayii voucher MBUR-1685 clone 827 recombination activating protein 1 (Rag1) gene, partial cds	519. Strongylopus grayii voucher MBUR-1685 clone 827 recombination activating protein 1 (Rag1) gene, partial cds
520. Strongylopus merumontanus voucher MTSN-5298 clone 791 recombination activating protein 1 (Rag1) gene, partial cds	520. Strongylopus merumontanus voucher MTSN-5298 clone 791 recombination activating protein 1 (Rag1) gene, partial cds
521. Strongylopus fasciatus voucher AC-3217 clone 740 recombination activating protein 1 (Rag1) gene, partial cds	521. Strongylopus fasciatus voucher AC-3217 clone 740 recombination activating protein 1 (Rag1) gene, partial cds
522. Strongylopus fasciatus voucher AC-3220 clone 739 recombination activating protein 1 (Rag1) gene, partial cds	522. Strongylopus fasciatus voucher AC-3220 clone 739 recombination activating protein 1 (Rag1) gene, partial cds
523. Strongylopus merumontanus voucher GZ-57 clone 731 recombination activating protein 1 (Rag1) gene, partial cds	523. Strongylopus merumontanus voucher GZ-57 clone 731 recombination activating protein 1 (Rag1) gene, partial cds
524. Strongylopus merumontanus voucher GZ-56 clone 730 recombination activating protein 1 (Rag1) gene, partial cds	524. Strongylopus merumontanus voucher GZ-56 clone 730 recombination activating protein 1 (Rag1) gene, partial cds
525. Strongylopus merumontanus voucher GZ-54 clone 728 recombination activating protein 1 (Rag1) gene, partial cds	525. Strongylopus merumontanus voucher GZ-54 clone 728 recombination activating protein 1 (Rag1) gene, partial cds
526. Strongylopus merumontanus voucher GZ-52 clone 726 recombination activating protein 1 (Rag1) gene, partial cds	526. Strongylopus merumontanus voucher GZ-52 clone 726 recombination activating protein 1 (Rag1) gene, partial cds
527. Strongylopus merumontanus voucher GZ-50 clone 724 recombination activating protein 1 (Rag1) gene, partial cds	527. Strongylopus merumontanus voucher GZ-50 clone 724 recombination activating protein 1 (Rag1) gene, partial cds
528. Strongylopus merumontanus voucher GZ-TASF clone 722 recombination activating protein 1 (Rag1) gene, partial cds	528. Strongylopus merumontanus voucher GZ-TASF clone 722 recombination activating protein 1 (Rag1) gene, partial cds
529. Strongylopus merumontanus voucher AM-4757 clone 719 recombination activating protein 1 (Rag1) gene, partial cds	529. Strongylopus merumontanus voucher AM-4757 clone 719 recombination activating protein 1 (Rag1) gene, partial cds
530. Strongylopus merumontanus voucher AM-4756 clone 718 recombination activating protein 1 (Rag1) gene, partial cds	530. Strongylopus merumontanus voucher AM-4756 clone 718 recombination activating protein 1 (Rag1) gene, partial cds
531. Strongylopus merumontanus voucher AM-4754 clone 716 recombination activating protein 1 (Rag1) gene, partial cds	531. Strongylopus merumontanus voucher AM-4754 clone 716 recombination activating protein 1 (Rag1) gene, partial cds
532. Strongylopus grayii voucher PEM-A15001 clone 714 recombination activating protein 1 (Rag1) gene, partial cds	532. Strongylopus grayii voucher PEM-A15001 clone 714 recombination activating protein 1 (Rag1) gene, partial cds
533. Strongylopus merumontanus voucher RH-002 clone 269 recombination activating protein 1 (Rag1) gene, partial cds	533. Strongylopus merumontanus voucher RH-002 clone 269 recombination activating protein 1 (Rag1) gene, partial cds
534. Strongylopus merumontanus voucher RH-001 clone 268 recombination activating protein 1 (Rag1) gene, partial cds	534. Strongylopus merumontanus voucher RH-001 clone 268 recombination activating protein 1 (Rag1) gene, partial cds
535. Strongylopus grayii voucher PEM-A13446 clone 249 recombination activating protein 1 (Rag1) gene, partial cds	535. Strongylopus grayii voucher PEM-A13446 clone 249 recombination activating protein 1 (Rag1) gene, partial cds
536. Strongylopus grayii voucher PEM-A09072 clone 248 recombination activating protein 1 (Rag1) gene, partial cds	536. Strongylopus grayii voucher PEM-A09072 clone 248 recombination activating protein 1 (Rag1) gene, partial cds
537. Strongylopus grayii voucher PEM-A09071 clone 247 recombination activating protein 1 (Rag1) gene, partial cds	537. Strongylopus grayii voucher PEM-A09071 clone 247 recombination activating protein 1 (Rag1) gene, partial cds
538. Strongylopus grayii voucher PEM-A09074 clone 246 recombination activating protein 1 (Rag1) gene, partial cds	538. Strongylopus grayii voucher PEM-A09074 clone 246 recombination activating protein 1 (Rag1) gene, partial cds
539. Strongylopus fasciatus voucher PEM-A09073 clone 245 recombination activating protein 1 (Rag1) gene, partial cds	539. Strongylopus fasciatus voucher PEM-A09073 clone 245 recombination activating protein 1 (Rag1) gene, partial cds
540. Strongylopus grayii voucher PEM-A15004 clone 242 recombination activating protein 1 (Rag1) gene, partial cds	540. Strongylopus grayii voucher PEM-A15004 clone 242 recombination activating protein 1 (Rag1) gene, partial cds
541. Strongylopus grayii voucher PEM-A15003 clone 241 recombination activating protein 1 (Rag1) gene, partial cds	541. Strongylopus grayii voucher PEM-A15003 clone 241 recombination activating protein 1 (Rag1) gene, partial cds
542. Strongylopus grayii voucher NMB-A8073 clone 233 recombination activating protein 1 (Rag1) gene, partial cds	542. Strongylopus grayii voucher NMB-A8073 clone 233 recombination activating protein 1 (Rag1) gene, partial cds
543. Strongylopus grayii voucher AB08.03 clone 231 recombination activating protein 1 (Rag1) gene, partial cds	543. Strongylopus grayii voucher AB08.03 clone 231 recombination activating protein 1 (Rag1) gene, partial cds
544. Strongylopus grayii voucher AB08.01 clone 229 recombination activating protein 1 (Rag1) gene, partial cds	544. Strongylopus grayii voucher AB08.01 clone 229 recombination activating protein 1 (Rag1) gene, partial cds
545. Strongylopus grayii voucher PEM-A15000 clone 225 recombination activating protein 1 (Rag1) gene, partial cds	545. Strongylopus grayii voucher PEM-A15000 clone 225 recombination activating protein 1 (Rag1) gene, partial cds
546. Strongylopus grayii voucher AC-3137 clone 223 recombination activating protein 1 (Rag1) gene, partial cds	546. Strongylopus grayii voucher AC-3137 clone 223 recombination activating protein 1 (Rag1) gene, partial cds
547. Strongylopus grayii voucher PEM A14999 clone 204 recombination activating protein 1 (Rag1) gene, partial cds	547. Strongylopus grayii voucher PEM A14999 clone 204 recombination activating protein 1 (Rag1) gene, partial cds
548. Strongylopus wageri voucher AC-3059 clone 202 recombination activating protein 1 (Rag1) gene, partial cds	548. Strongylopus wageri voucher AC-3059 clone 202 recombination activating protein 1 (Rag1) gene, partial cds
549. Strongylopus grayii voucher AC-3083 clone 186 recombination activating protein 1 (Rag1) gene, partial cds	549. Strongylopus grayii voucher AC-3083 clone 186 recombination activating protein 1 (Rag1) gene, partial cds
550. Strongylopus bonaespei voucher AC-2966 clone 159 recombination activating protein 1 (Rag1) gene, partial cds	550. Strongylopus bonaespei voucher AC-2966 clone 159 recombination activating protein 1 (Rag1) gene, partial cds
551. Strongylopus bonaespei voucher AC-2965 clone 158 recombination activating protein 1 (Rag1) gene, partial cds	551. Strongylopus bonaespei voucher AC-2965 clone 158 recombination activating protein 1 (Rag1) gene, partial cds
552. Strongylopus merumontanus voucher CAS-225065 clone 117 recombination activating protein 1 (Rag1) gene, partial cds	552. Strongylopus merumontanus voucher CAS-225065 clone 117 recombination activating protein 1 (Rag1) gene, partial cds
553. Strongylopus bonaespei voucher PEM-A14997 clone 111 recombination activating protein 1 (Rag1) gene, partial cds	553. Strongylopus bonaespei voucher PEM-A14997 clone 111 recombination activating protein 1 (Rag1) gene, partial cds
554. Strongylopus merumontanus voucher UDSM-2323 clone 092 recombination activating protein 1 (Rag1) gene, partial cds	554. Strongylopus merumontanus voucher UDSM-2323 clone 092 recombination activating protein 1 (Rag1) gene, partial cds
555. Strongylopus grayii voucher MHNG-2690.028 clone 088 recombination activating protein 1 (Rag1) gene, partial cds	555. Strongylopus grayii voucher MHNG-2690.028 clone 088 recombination activating protein 1 (Rag1) gene, partial cds
556. Strongylopus merumontanus voucher PEM-A14994 clone 045 recombination activating protein 1 (Rag1) gene, partial cds	556. Strongylopus merumontanus voucher PEM-A14994 clone 045 recombination activating protein 1 (Rag1) gene, partial cds
557. Strongylopus rhodesianus isolate 973 small subunit ribosomal RNA gene, partial sequence; mitochondrial	557. Strongylopus rhodesianus isolate 973 small subunit ribosomal RNA gene, partial sequence	mitochondrial
558. Strongylopus fasciatus isolate 971 small subunit ribosomal RNA gene, partial sequence; mitochondrial	558. Strongylopus fasciatus isolate 971 small subunit ribosomal RNA gene, partial sequence	mitochondrial
559. Strongylopus grayii isolate 966 small subunit ribosomal RNA gene, partial sequence; mitochondrial	559. Strongylopus grayii isolate 966 small subunit ribosomal RNA gene, partial sequence	mitochondrial
560. Strongylopus grayii isolate 879 small subunit ribosomal RNA gene, partial sequence; mitochondrial	560. Strongylopus grayii isolate 879 small subunit ribosomal RNA gene, partial sequence	mitochondrial
561. Strongylopus fasciatus isolate 873 small subunit ribosomal RNA gene, partial sequence; mitochondrial	561. Strongylopus fasciatus isolate 873 small subunit ribosomal RNA gene, partial sequence	mitochondrial
562. Strongylopus merumontanus isolate 871 small subunit ribosomal RNA gene, partial sequence; mitochondrial	562. Strongylopus merumontanus isolate 871 small subunit ribosomal RNA gene, partial sequence	mitochondrial
563. Strongylopus merumontanus isolate 869 small subunit ribosomal RNA gene, partial sequence; mitochondrial	563. Strongylopus merumontanus isolate 869 small subunit ribosomal RNA gene, partial sequence	mitochondrial
564. Strongylopus merumontanus isolate 864 small subunit ribosomal RNA gene, partial sequence; mitochondrial	564. Strongylopus merumontanus isolate 864 small subunit ribosomal RNA gene, partial sequence	mitochondrial
565. Strongylopus merumontanus isolate 863 small subunit ribosomal RNA gene, partial sequence; mitochondrial	565. Strongylopus merumontanus isolate 863 small subunit ribosomal RNA gene, partial sequence	mitochondrial
566. Strongylopus merumontanus isolate 861 small subunit ribosomal RNA gene, partial sequence; mitochondrial	566. Strongylopus merumontanus isolate 861 small subunit ribosomal RNA gene, partial sequence	mitochondrial
567. Strongylopus fasciatus isolate 857 small subunit ribosomal RNA gene, partial sequence; mitochondrial	567. Strongylopus fasciatus isolate 857 small subunit ribosomal RNA gene, partial sequence	mitochondrial
568. Strongylopus grayii isolate 853 small subunit ribosomal RNA gene, partial sequence; mitochondrial	568. Strongylopus grayii isolate 853 small subunit ribosomal RNA gene, partial sequence	mitochondrial
569. Strongylopus grayii isolate 852 small subunit ribosomal RNA gene, partial sequence; mitochondrial	569. Strongylopus grayii isolate 852 small subunit ribosomal RNA gene, partial sequence	mitochondrial
570. Strongylopus grayii isolate 851 small subunit ribosomal RNA gene, partial sequence; mitochondrial	570. Strongylopus grayii isolate 851 small subunit ribosomal RNA gene, partial sequence	mitochondrial
571. Strongylopus fasciatus isolate 850 small subunit ribosomal RNA gene, partial sequence; mitochondrial	571. Strongylopus fasciatus isolate 850 small subunit ribosomal RNA gene, partial sequence	mitochondrial
572. Strongylopus grayii isolate 849 small subunit ribosomal RNA gene, partial sequence; mitochondrial	572. Strongylopus grayii isolate 849 small subunit ribosomal RNA gene, partial sequence	mitochondrial
573. Strongylopus fasciatus isolate 848 small subunit ribosomal RNA gene, partial sequence; mitochondrial	573. Strongylopus fasciatus isolate 848 small subunit ribosomal RNA gene, partial sequence	mitochondrial
574. Strongylopus fasciatus isolate 847 small subunit ribosomal RNA gene, partial sequence; mitochondrial	574. Strongylopus fasciatus isolate 847 small subunit ribosomal RNA gene, partial sequence	mitochondrial
575. Strongylopus fasciatus isolate 846 small subunit ribosomal RNA gene, partial sequence; mitochondrial	575. Strongylopus fasciatus isolate 846 small subunit ribosomal RNA gene, partial sequence	mitochondrial
576. Strongylopus fasciatus isolate 834 small subunit ribosomal RNA gene, partial sequence; mitochondrial	576. Strongylopus fasciatus isolate 834 small subunit ribosomal RNA gene, partial sequence	mitochondrial
577. Strongylopus merumontanus isolate 828 small subunit ribosomal RNA gene, partial sequence; mitochondrial	577. Strongylopus merumontanus isolate 828 small subunit ribosomal RNA gene, partial sequence	mitochondrial
578. Strongylopus merumontanus isolate 791 small subunit ribosomal RNA gene, partial sequence; mitochondrial	578. Strongylopus merumontanus isolate 791 small subunit ribosomal RNA gene, partial sequence	mitochondrial
579. Strongylopus fasciatus isolate 740 small subunit ribosomal RNA gene, partial sequence; mitochondrial	579. Strongylopus fasciatus isolate 740 small subunit ribosomal RNA gene, partial sequence	mitochondrial
580. Strongylopus merumontanus isolate 724 small subunit ribosomal RNA gene, partial sequence; mitochondrial	580. Strongylopus merumontanus isolate 724 small subunit ribosomal RNA gene, partial sequence	mitochondrial
581. Strongylopus merumontanus isolate 722 small subunit ribosomal RNA gene, partial sequence; mitochondrial	581. Strongylopus merumontanus isolate 722 small subunit ribosomal RNA gene, partial sequence	mitochondrial
582. Strongylopus merumontanus isolate 721 small subunit ribosomal RNA gene, partial sequence; mitochondrial	582. Strongylopus merumontanus isolate 721 small subunit ribosomal RNA gene, partial sequence	mitochondrial
583. Strongylopus merumontanus isolate 716 small subunit ribosomal RNA gene, partial sequence; mitochondrial	583. Strongylopus merumontanus isolate 716 small subunit ribosomal RNA gene, partial sequence	mitochondrial
584. Strongylopus grayii isolate 715 small subunit ribosomal RNA gene, partial sequence; mitochondrial	584. Strongylopus grayii isolate 715 small subunit ribosomal RNA gene, partial sequence	mitochondrial
585. Strongylopus grayii isolate 714 small subunit ribosomal RNA gene, partial sequence; mitochondrial	585. Strongylopus grayii isolate 714 small subunit ribosomal RNA gene, partial sequence	mitochondrial
586. Strongylopus fasciatus isolate 711 small subunit ribosomal RNA gene, partial sequence; mitochondrial	586. Strongylopus fasciatus isolate 711 small subunit ribosomal RNA gene, partial sequence	mitochondrial
587. Strongylopus merumontanus isolate 269 small subunit ribosomal RNA gene, partial sequence; mitochondrial	587. Strongylopus merumontanus isolate 269 small subunit ribosomal RNA gene, partial sequence	mitochondrial
588. Strongylopus merumontanus isolate 268 small subunit ribosomal RNA gene, partial sequence; mitochondrial	588. Strongylopus merumontanus isolate 268 small subunit ribosomal RNA gene, partial sequence	mitochondrial
589. Strongylopus grayii isolate 250 small subunit ribosomal RNA gene, partial sequence; mitochondrial	589. Strongylopus grayii isolate 250 small subunit ribosomal RNA gene, partial sequence	mitochondrial
590. Strongylopus grayii isolate 249 small subunit ribosomal RNA gene, partial sequence; mitochondrial	590. Strongylopus grayii isolate 249 small subunit ribosomal RNA gene, partial sequence	mitochondrial
591. Strongylopus grayii isolate 248 small subunit ribosomal RNA gene, partial sequence; mitochondrial	591. Strongylopus grayii isolate 248 small subunit ribosomal RNA gene, partial sequence	mitochondrial
592. Strongylopus grayii isolate 247 small subunit ribosomal RNA gene, partial sequence; mitochondrial	592. Strongylopus grayii isolate 247 small subunit ribosomal RNA gene, partial sequence	mitochondrial
593. Strongylopus grayii isolate 246 small subunit ribosomal RNA gene, partial sequence; mitochondrial	593. Strongylopus grayii isolate 246 small subunit ribosomal RNA gene, partial sequence	mitochondrial
594. Strongylopus fasciatus isolate 245 small subunit ribosomal RNA gene, partial sequence; mitochondrial	594. Strongylopus fasciatus isolate 245 small subunit ribosomal RNA gene, partial sequence	mitochondrial
595. Strongylopus grayii isolate 242 small subunit ribosomal RNA gene, partial sequence; mitochondrial	595. Strongylopus grayii isolate 242 small subunit ribosomal RNA gene, partial sequence	mitochondrial
596. Strongylopus grayii isolate 241 small subunit ribosomal RNA gene, partial sequence; mitochondrial	596. Strongylopus grayii isolate 241 small subunit ribosomal RNA gene, partial sequence	mitochondrial
597. Strongylopus grayii isolate 233 small subunit ribosomal RNA gene, partial sequence; mitochondrial	597. Strongylopus grayii isolate 233 small subunit ribosomal RNA gene, partial sequence	mitochondrial
598. Strongylopus grayii isolate 231 small subunit ribosomal RNA gene, partial sequence; mitochondrial	598. Strongylopus grayii isolate 231 small subunit ribosomal RNA gene, partial sequence	mitochondrial
599. Strongylopus grayii isolate 230 small subunit ribosomal RNA gene, partial sequence; mitochondrial	599. Strongylopus grayii isolate 230 small subunit ribosomal RNA gene, partial sequence	mitochondrial
600. Strongylopus grayii isolate 229 small subunit ribosomal RNA gene, partial sequence; mitochondrial	600. Strongylopus grayii isolate 229 small subunit ribosomal RNA gene, partial sequence	mitochondrial
601. Strongylopus grayii isolate 225 small subunit ribosomal RNA gene, partial sequence; mitochondrial	601. Strongylopus grayii isolate 225 small subunit ribosomal RNA gene, partial sequence	mitochondrial
602. Strongylopus grayii isolate 223 small subunit ribosomal RNA gene, partial sequence; mitochondrial	602. Strongylopus grayii isolate 223 small subunit ribosomal RNA gene, partial sequence	mitochondrial
603. Strongylopus wageri isolate 202 small subunit ribosomal RNA gene, partial sequence; mitochondrial	603. Strongylopus wageri isolate 202 small subunit ribosomal RNA gene, partial sequence	mitochondrial
604. Strongylopus grayii isolate 186 small subunit ribosomal RNA gene, partial sequence; mitochondrial	604. Strongylopus grayii isolate 186 small subunit ribosomal RNA gene, partial sequence	mitochondrial
605. Strongylopus grayii isolate 176 small subunit ribosomal RNA gene, partial sequence; mitochondrial	605. Strongylopus grayii isolate 176 small subunit ribosomal RNA gene, partial sequence	mitochondrial
606. Strongylopus bonaespei isolate 159 small subunit ribosomal RNA gene, partial sequence; mitochondrial	606. Strongylopus bonaespei isolate 159 small subunit ribosomal RNA gene, partial sequence	mitochondrial
607. Strongylopus bonaespei isolate 158 small subunit ribosomal RNA gene, partial sequence; mitochondrial	607. Strongylopus bonaespei isolate 158 small subunit ribosomal RNA gene, partial sequence	mitochondrial
608. Strongylopus grayii isolate 148 small subunit ribosomal RNA gene, partial sequence; mitochondrial	608. Strongylopus grayii isolate 148 small subunit ribosomal RNA gene, partial sequence	mitochondrial
609. Strongylopus merumontanus isolate 117 small subunit ribosomal RNA gene, partial sequence; mitochondrial	609. Strongylopus merumontanus isolate 117 small subunit ribosomal RNA gene, partial sequence	mitochondrial
610. Strongylopus merumontanus isolate 92 small subunit ribosomal RNA gene, partial sequence; mitochondrial	610. Strongylopus merumontanus isolate 92 small subunit ribosomal RNA gene, partial sequence	mitochondrial
611. Strongylopus grayii isolate 88 small subunit ribosomal RNA gene, partial sequence; mitochondrial	611. Strongylopus grayii isolate 88 small subunit ribosomal RNA gene, partial sequence	mitochondrial
612. Strongylopus bonaespei isolate 47 small subunit ribosomal RNA gene, partial sequence; mitochondrial	612. Strongylopus bonaespei isolate 47 small subunit ribosomal RNA gene, partial sequence	mitochondrial
613. Strongylopus merumontanus isolate 45 small subunit ribosomal RNA gene, partial sequence; mitochondrial	613. Strongylopus merumontanus isolate 45 small subunit ribosomal RNA gene, partial sequence	mitochondrial
614. Strongylopus rhodesianus isolate 973 large subunit ribosomal RNA gene, partial sequence; mitochondrial	614. Strongylopus rhodesianus isolate 973 large subunit ribosomal RNA gene, partial sequence	mitochondrial
615. Strongylopus fasciatus isolate 971 large subunit ribosomal RNA gene, partial sequence; mitochondrial	615. Strongylopus fasciatus isolate 971 large subunit ribosomal RNA gene, partial sequence	mitochondrial
616. Strongylopus grayii isolate 966 large subunit ribosomal RNA gene, partial sequence; mitochondrial	616. Strongylopus grayii isolate 966 large subunit ribosomal RNA gene, partial sequence	mitochondrial
617. Strongylopus grayii isolate 879 large subunit ribosomal RNA gene, partial sequence; mitochondrial	617. Strongylopus grayii isolate 879 large subunit ribosomal RNA gene, partial sequence	mitochondrial
618. Strongylopus fasciatus isolate 873 large subunit ribosomal RNA gene, partial sequence; mitochondrial	618. Strongylopus fasciatus isolate 873 large subunit ribosomal RNA gene, partial sequence	mitochondrial
619. Strongylopus merumontanus isolate 871 large subunit ribosomal RNA gene, partial sequence; mitochondrial	619. Strongylopus merumontanus isolate 871 large subunit ribosomal RNA gene, partial sequence	mitochondrial
620. Strongylopus merumontanus isolate 869 large subunit ribosomal RNA gene, partial sequence; mitochondrial	620. Strongylopus merumontanus isolate 869 large subunit ribosomal RNA gene, partial sequence	mitochondrial
621. Strongylopus merumontanus isolate 864 large subunit ribosomal RNA gene, partial sequence; mitochondrial	621. Strongylopus merumontanus isolate 864 large subunit ribosomal RNA gene, partial sequence	mitochondrial
622. Strongylopus merumontanus isolate 863 large subunit ribosomal RNA gene, partial sequence; mitochondrial	622. Strongylopus merumontanus isolate 863 large subunit ribosomal RNA gene, partial sequence	mitochondrial
623. Strongylopus merumontanus isolate 861 large subunit ribosomal RNA gene, partial sequence; mitochondrial	623. Strongylopus merumontanus isolate 861 large subunit ribosomal RNA gene, partial sequence	mitochondrial
624. Strongylopus fasciatus isolate 857 large subunit ribosomal RNA gene, partial sequence; mitochondrial	624. Strongylopus fasciatus isolate 857 large subunit ribosomal RNA gene, partial sequence	mitochondrial
625. Strongylopus fasciatus isolate 856 large subunit ribosomal RNA gene, partial sequence; mitochondrial	625. Strongylopus fasciatus isolate 856 large subunit ribosomal RNA gene, partial sequence	mitochondrial
626. Strongylopus grayii isolate 854 large subunit ribosomal RNA gene, partial sequence; mitochondrial	626. Strongylopus grayii isolate 854 large subunit ribosomal RNA gene, partial sequence	mitochondrial
627. Strongylopus grayii isolate 853 large subunit ribosomal RNA gene, partial sequence; mitochondrial	627. Strongylopus grayii isolate 853 large subunit ribosomal RNA gene, partial sequence	mitochondrial
628. Strongylopus grayii isolate 852 large subunit ribosomal RNA gene, partial sequence; mitochondrial	628. Strongylopus grayii isolate 852 large subunit ribosomal RNA gene, partial sequence	mitochondrial
629. Strongylopus grayii isolate 851 large subunit ribosomal RNA gene, partial sequence; mitochondrial	629. Strongylopus grayii isolate 851 large subunit ribosomal RNA gene, partial sequence	mitochondrial
630. Strongylopus fasciatus isolate 850 large subunit ribosomal RNA gene, partial sequence; mitochondrial	630. Strongylopus fasciatus isolate 850 large subunit ribosomal RNA gene, partial sequence	mitochondrial
631. Strongylopus grayii isolate 849 large subunit ribosomal RNA gene, partial sequence; mitochondrial	631. Strongylopus grayii isolate 849 large subunit ribosomal RNA gene, partial sequence	mitochondrial
632. Strongylopus fasciatus isolate 848 large subunit ribosomal RNA gene, partial sequence; mitochondrial	632. Strongylopus fasciatus isolate 848 large subunit ribosomal RNA gene, partial sequence	mitochondrial
633. Strongylopus fasciatus isolate 847 large subunit ribosomal RNA gene, partial sequence; mitochondrial	633. Strongylopus fasciatus isolate 847 large subunit ribosomal RNA gene, partial sequence	mitochondrial
634. Strongylopus fasciatus isolate 846 large subunit ribosomal RNA gene, partial sequence; mitochondrial	634. Strongylopus fasciatus isolate 846 large subunit ribosomal RNA gene, partial sequence	mitochondrial
635. Strongylopus merumontanus isolate 844 large subunit ribosomal RNA gene, partial sequence; mitochondrial	635. Strongylopus merumontanus isolate 844 large subunit ribosomal RNA gene, partial sequence	mitochondrial
636. Strongylopus fasciatus isolate 834 large subunit ribosomal RNA gene, partial sequence; mitochondrial	636. Strongylopus fasciatus isolate 834 large subunit ribosomal RNA gene, partial sequence	mitochondrial
637. Strongylopus grayii isolate 832 large subunit ribosomal RNA gene, partial sequence; mitochondrial	637. Strongylopus grayii isolate 832 large subunit ribosomal RNA gene, partial sequence	mitochondrial
638. Strongylopus fasciatus isolate 831 large subunit ribosomal RNA gene, partial sequence; mitochondrial	638. Strongylopus fasciatus isolate 831 large subunit ribosomal RNA gene, partial sequence	mitochondrial
639. Strongylopus bonaespei isolate 830 large subunit ribosomal RNA gene, partial sequence; mitochondrial	639. Strongylopus bonaespei isolate 830 large subunit ribosomal RNA gene, partial sequence	mitochondrial
640. Strongylopus grayii isolate 827 large subunit ribosomal RNA gene, partial sequence; mitochondrial	640. Strongylopus grayii isolate 827 large subunit ribosomal RNA gene, partial sequence	mitochondrial
641. Strongylopus merumontanus isolate 796 large subunit ribosomal RNA gene, partial sequence; mitochondrial	641. Strongylopus merumontanus isolate 796 large subunit ribosomal RNA gene, partial sequence	mitochondrial
642. Strongylopus merumontanus isolate 791 large subunit ribosomal RNA gene, partial sequence; mitochondrial	642. Strongylopus merumontanus isolate 791 large subunit ribosomal RNA gene, partial sequence	mitochondrial
643. Strongylopus fasciatus isolate 740 large subunit ribosomal RNA gene, partial sequence; mitochondrial	643. Strongylopus fasciatus isolate 740 large subunit ribosomal RNA gene, partial sequence	mitochondrial
644. Strongylopus merumontanus isolate 732 large subunit ribosomal RNA gene, partial sequence; mitochondrial	644. Strongylopus merumontanus isolate 732 large subunit ribosomal RNA gene, partial sequence	mitochondrial
645. Strongylopus merumontanus isolate 729 large subunit ribosomal RNA gene, partial sequence; mitochondrial	645. Strongylopus merumontanus isolate 729 large subunit ribosomal RNA gene, partial sequence	mitochondrial
646. Strongylopus merumontanus isolate 728 large subunit ribosomal RNA gene, partial sequence; mitochondrial	646. Strongylopus merumontanus isolate 728 large subunit ribosomal RNA gene, partial sequence	mitochondrial
647. Strongylopus merumontanus isolate 727 large subunit ribosomal RNA gene, partial sequence; mitochondrial	647. Strongylopus merumontanus isolate 727 large subunit ribosomal RNA gene, partial sequence	mitochondrial
648. Strongylopus merumontanus isolate 726 large subunit ribosomal RNA gene, partial sequence; mitochondrial	648. Strongylopus merumontanus isolate 726 large subunit ribosomal RNA gene, partial sequence	mitochondrial
649. Strongylopus merumontanus isolate 725 large subunit ribosomal RNA gene, partial sequence; mitochondrial	649. Strongylopus merumontanus isolate 725 large subunit ribosomal RNA gene, partial sequence	mitochondrial
650. Strongylopus merumontanus isolate 724 large subunit ribosomal RNA gene, partial sequence; mitochondrial	650. Strongylopus merumontanus isolate 724 large subunit ribosomal RNA gene, partial sequence	mitochondrial
651. Strongylopus merumontanus isolate 723 large subunit ribosomal RNA gene, partial sequence; mitochondrial	651. Strongylopus merumontanus isolate 723 large subunit ribosomal RNA gene, partial sequence	mitochondrial
652. Strongylopus merumontanus isolate 722 large subunit ribosomal RNA gene, partial sequence; mitochondrial	652. Strongylopus merumontanus isolate 722 large subunit ribosomal RNA gene, partial sequence	mitochondrial
653. Strongylopus merumontanus isolate 721 large subunit ribosomal RNA gene, partial sequence; mitochondrial	653. Strongylopus merumontanus isolate 721 large subunit ribosomal RNA gene, partial sequence	mitochondrial
654. Strongylopus merumontanus isolate 720 large subunit ribosomal RNA gene, partial sequence; mitochondrial	654. Strongylopus merumontanus isolate 720 large subunit ribosomal RNA gene, partial sequence	mitochondrial
655. Strongylopus merumontanus isolate 719 large subunit ribosomal RNA gene, partial sequence; mitochondrial	655. Strongylopus merumontanus isolate 719 large subunit ribosomal RNA gene, partial sequence	mitochondrial
656. Strongylopus merumontanus isolate 718 large subunit ribosomal RNA gene, partial sequence; mitochondrial	656. Strongylopus merumontanus isolate 718 large subunit ribosomal RNA gene, partial sequence	mitochondrial
657. Strongylopus merumontanus isolate 717 large subunit ribosomal RNA gene, partial sequence; mitochondrial	657. Strongylopus merumontanus isolate 717 large subunit ribosomal RNA gene, partial sequence	mitochondrial
658. Strongylopus merumontanus isolate 716 large subunit ribosomal RNA gene, partial sequence; mitochondrial	658. Strongylopus merumontanus isolate 716 large subunit ribosomal RNA gene, partial sequence	mitochondrial
659. Strongylopus grayii isolate 715 large subunit ribosomal RNA gene, partial sequence; mitochondrial	659. Strongylopus grayii isolate 715 large subunit ribosomal RNA gene, partial sequence	mitochondrial
660. Strongylopus grayii isolate 714 large subunit ribosomal RNA gene, partial sequence; mitochondrial	660. Strongylopus grayii isolate 714 large subunit ribosomal RNA gene, partial sequence	mitochondrial
661. Strongylopus fasciatus isolate 711 large subunit ribosomal RNA gene, partial sequence; mitochondrial	661. Strongylopus fasciatus isolate 711 large subunit ribosomal RNA gene, partial sequence	mitochondrial
662. Strongylopus merumontanus isolate 269 large subunit ribosomal RNA gene, partial sequence; mitochondrial	662. Strongylopus merumontanus isolate 269 large subunit ribosomal RNA gene, partial sequence	mitochondrial
663. Strongylopus merumontanus isolate 268 large subunit ribosomal RNA gene, partial sequence; mitochondrial	663. Strongylopus merumontanus isolate 268 large subunit ribosomal RNA gene, partial sequence	mitochondrial
664. Strongylopus grayii isolate 250 large subunit ribosomal RNA gene, partial sequence; mitochondrial	664. Strongylopus grayii isolate 250 large subunit ribosomal RNA gene, partial sequence	mitochondrial
665. Strongylopus grayii isolate 249 large subunit ribosomal RNA gene, partial sequence; mitochondrial	665. Strongylopus grayii isolate 249 large subunit ribosomal RNA gene, partial sequence	mitochondrial
666. Strongylopus grayii isolate 248 large subunit ribosomal RNA gene, partial sequence; mitochondrial	666. Strongylopus grayii isolate 248 large subunit ribosomal RNA gene, partial sequence	mitochondrial
667. Strongylopus grayii isolate 247 large subunit ribosomal RNA gene, partial sequence; mitochondrial	667. Strongylopus grayii isolate 247 large subunit ribosomal RNA gene, partial sequence	mitochondrial
668. Strongylopus grayii isolate 246 large subunit ribosomal RNA gene, partial sequence; mitochondrial	668. Strongylopus grayii isolate 246 large subunit ribosomal RNA gene, partial sequence	mitochondrial
669. Strongylopus fasciatus isolate 245 large subunit ribosomal RNA gene, partial sequence; mitochondrial	669. Strongylopus fasciatus isolate 245 large subunit ribosomal RNA gene, partial sequence	mitochondrial
670. Strongylopus grayii isolate 242 large subunit ribosomal RNA gene, partial sequence; mitochondrial	670. Strongylopus grayii isolate 242 large subunit ribosomal RNA gene, partial sequence	mitochondrial
671. Strongylopus grayii isolate 241 large subunit ribosomal RNA gene, partial sequence; mitochondrial	671. Strongylopus grayii isolate 241 large subunit ribosomal RNA gene, partial sequence	mitochondrial
672. Strongylopus grayii isolate 233 large subunit ribosomal RNA gene, partial sequence; mitochondrial	672. Strongylopus grayii isolate 233 large subunit ribosomal RNA gene, partial sequence	mitochondrial
673. Strongylopus grayii isolate 231 large subunit ribosomal RNA gene, partial sequence; mitochondrial	673. Strongylopus grayii isolate 231 large subunit ribosomal RNA gene, partial sequence	mitochondrial
674. Strongylopus grayii isolate 230 large subunit ribosomal RNA gene, partial sequence; mitochondrial	674. Strongylopus grayii isolate 230 large subunit ribosomal RNA gene, partial sequence	mitochondrial
675. Strongylopus grayii isolate 229 large subunit ribosomal RNA gene, partial sequence; mitochondrial	675. Strongylopus grayii isolate 229 large subunit ribosomal RNA gene, partial sequence	mitochondrial
676. Strongylopus grayii isolate 225 large subunit ribosomal RNA gene, partial sequence; mitochondrial	676. Strongylopus grayii isolate 225 large subunit ribosomal RNA gene, partial sequence	mitochondrial
677. Strongylopus grayii isolate 223 large subunit ribosomal RNA gene, partial sequence; mitochondrial	677. Strongylopus grayii isolate 223 large subunit ribosomal RNA gene, partial sequence	mitochondrial
678. Strongylopus wageri isolate 202 large subunit ribosomal RNA gene, partial sequence; mitochondrial	678. Strongylopus wageri isolate 202 large subunit ribosomal RNA gene, partial sequence	mitochondrial
679. Strongylopus grayii isolate 186 large subunit ribosomal RNA gene, partial sequence; mitochondrial	679. Strongylopus grayii isolate 186 large subunit ribosomal RNA gene, partial sequence	mitochondrial
680. Strongylopus bonaespei isolate 159 large subunit ribosomal RNA gene, partial sequence; mitochondrial	680. Strongylopus bonaespei isolate 159 large subunit ribosomal RNA gene, partial sequence	mitochondrial
681. Strongylopus bonaespei isolate 158 large subunit ribosomal RNA gene, partial sequence; mitochondrial	681. Strongylopus bonaespei isolate 158 large subunit ribosomal RNA gene, partial sequence	mitochondrial
682. Strongylopus merumontanus isolate 117 large subunit ribosomal RNA gene, partial sequence; mitochondrial	682. Strongylopus merumontanus isolate 117 large subunit ribosomal RNA gene, partial sequence	mitochondrial
683. Strongylopus bonaespei isolate 111 large subunit ribosomal RNA gene, partial sequence; mitochondrial	683. Strongylopus bonaespei isolate 111 large subunit ribosomal RNA gene, partial sequence	mitochondrial
684. Strongylopus merumontanus isolate 92 large subunit ribosomal RNA gene, partial sequence; mitochondrial	684. Strongylopus merumontanus isolate 92 large subunit ribosomal RNA gene, partial sequence	mitochondrial
685. Strongylopus bonaespei isolate 47 large subunit ribosomal RNA gene, partial sequence; mitochondrial	685. Strongylopus bonaespei isolate 47 large subunit ribosomal RNA gene, partial sequence	mitochondrial
686. Strongylopus merumontanus isolate 45 large subunit ribosomal RNA gene, partial sequence; mitochondrial	686. Strongylopus merumontanus isolate 45 large subunit ribosomal RNA gene, partial sequence	mitochondrial
687. Strongylopus merumontanus isolate 44 large subunit ribosomal RNA gene, partial sequence; mitochondrial	687. Strongylopus merumontanus isolate 44 large subunit ribosomal RNA gene, partial sequence	mitochondrial
688. Strongylopus merumontanus isolate 43 large subunit ribosomal RNA gene, partial sequence; mitochondrial	688. Strongylopus merumontanus isolate 43 large subunit ribosomal RNA gene, partial sequence	mitochondrial
689. Strongylopus grayii isolate 827 small subunit ribosomal RNA gene, partial sequence; mitochondrial	689. Strongylopus grayii isolate 827 small subunit ribosomal RNA gene, partial sequence	mitochondrial
690. Strongylopus merumontanus isolate 732 small subunit ribosomal RNA gene, partial sequence; mitochondrial	690. Strongylopus merumontanus isolate 732 small subunit ribosomal RNA gene, partial sequence	mitochondrial
691. Strongylopus fasciatus isolate 921 voucher ZMB-90085 large subunit ribosomal RNA gene, partial sequence; mitochondrial	691. Strongylopus fasciatus isolate 921 voucher ZMB-90085 large subunit ribosomal RNA gene, partial sequence	mitochondrial
692. Strongylopus fasciatus isolate 921 voucher GNP_2009-T2 large subunit ribosomal RNA gene, partial sequence; mitochondrial	692. Strongylopus fasciatus isolate 921 voucher GNP_2009-T2 large subunit ribosomal RNA gene, partial sequence	mitochondrial
693. Breviceps adspersus voucher MCZ A-149504 solute carrier family 8 member 3 (SLC8A3) gene, partial cds	693. Breviceps adspersus voucher MCZ A-149504 solute carrier family 8 member 3 (SLC8A3) gene, partial cds
694. Breviceps passmorei voucher PEM A-12256 solute carrier family 8 member 3 (SLC8A3) gene, partial cds	694. Breviceps passmorei voucher PEM A-12256 solute carrier family 8 member 3 (SLC8A3) gene, partial cds
695. Breviceps adspersus voucher MCZ A-148623 solute carrier family 8 member 3 (SLC8A3) gene, partial cds	695. Breviceps adspersus voucher MCZ A-148623 solute carrier family 8 member 3 (SLC8A3) gene, partial cds
696. Breviceps passmorei voucher MCZ A-137782 solute carrier family 8 member 3 (SLC8A3) gene, partial cds	696. Breviceps passmorei voucher MCZ A-137782 solute carrier family 8 member 3 (SLC8A3) gene, partial cds
697. Breviceps passmorei voucher MCZ A-137777 solute carrier family 8 member 3 (SLC8A3) gene, partial cds	697. Breviceps passmorei voucher MCZ A-137777 solute carrier family 8 member 3 (SLC8A3) gene, partial cds
698. Breviceps passmorei voucher MCZ A-137751 solute carrier family 8 member 3 (SLC8A3) gene, partial cds	698. Breviceps passmorei voucher MCZ A-137751 solute carrier family 8 member 3 (SLC8A3) gene, partial cds
699. Breviceps passmorei voucher MCZ A-137743 solute carrier family 8 member 3 (SLC8A3) gene, partial cds	699. Breviceps passmorei voucher MCZ A-137743 solute carrier family 8 member 3 (SLC8A3) gene, partial cds
700. Breviceps passmorei voucher PEM A-12256 recombination activating protein 1 (RAG1) gene, partial cds	700. Breviceps passmorei voucher PEM A-12256 recombination activating protein 1 (RAG1) gene, partial cds
701. Breviceps passmorei voucher PEM A-12252 recombination activating protein 1 (RAG1) gene, partial cds	701. Breviceps passmorei voucher PEM A-12252 recombination activating protein 1 (RAG1) gene, partial cds
702. Breviceps adspersus voucher MCZ A-148659 recombination activating protein 1 (RAG1) gene, partial cds	702. Breviceps adspersus voucher MCZ A-148659 recombination activating protein 1 (RAG1) gene, partial cds
703. Breviceps adspersus voucher MCZ A-148657 recombination activating protein 1 (RAG1) gene, partial cds	703. Breviceps adspersus voucher MCZ A-148657 recombination activating protein 1 (RAG1) gene, partial cds
704. Breviceps adspersus voucher MCZ A-148656 recombination activating protein 1 (RAG1) gene, partial cds	704. Breviceps adspersus voucher MCZ A-148656 recombination activating protein 1 (RAG1) gene, partial cds
705. Breviceps adspersus voucher MCZ A-148655 recombination activating protein 1 (RAG1) gene, partial cds	705. Breviceps adspersus voucher MCZ A-148655 recombination activating protein 1 (RAG1) gene, partial cds
706. Breviceps adspersus voucher MCZ A-148654 recombination activating protein 1 (RAG1) gene, partial cds	706. Breviceps adspersus voucher MCZ A-148654 recombination activating protein 1 (RAG1) gene, partial cds
707. Breviceps adspersus voucher MCZ A-148652 recombination activating protein 1 (RAG1) gene, partial cds	707. Breviceps adspersus voucher MCZ A-148652 recombination activating protein 1 (RAG1) gene, partial cds
708. Breviceps adspersus voucher MCZ A-148651 recombination activating protein 1 (RAG1) gene, partial cds	708. Breviceps adspersus voucher MCZ A-148651 recombination activating protein 1 (RAG1) gene, partial cds
709. Breviceps adspersus voucher MCZ A-148642 recombination activating protein 1 (RAG1) gene, partial cds	709. Breviceps adspersus voucher MCZ A-148642 recombination activating protein 1 (RAG1) gene, partial cds
710. Breviceps adspersus voucher MCZ A-148641 recombination activating protein 1 (RAG1) gene, partial cds	710. Breviceps adspersus voucher MCZ A-148641 recombination activating protein 1 (RAG1) gene, partial cds
711. Breviceps adspersus voucher MCZ A-148636 recombination activating protein 1 (RAG1) gene, partial cds	711. Breviceps adspersus voucher MCZ A-148636 recombination activating protein 1 (RAG1) gene, partial cds
712. Breviceps adspersus voucher MCZ A-148630 recombination activating protein 1 (RAG1) gene, partial cds	712. Breviceps adspersus voucher MCZ A-148630 recombination activating protein 1 (RAG1) gene, partial cds
713. Breviceps adspersus voucher MCZ A-148629 recombination activating protein 1 (RAG1) gene, partial cds	713. Breviceps adspersus voucher MCZ A-148629 recombination activating protein 1 (RAG1) gene, partial cds
714. Breviceps adspersus voucher MCZ A-148625 recombination activating protein 1 (RAG1) gene, partial cds	714. Breviceps adspersus voucher MCZ A-148625 recombination activating protein 1 (RAG1) gene, partial cds
715. Breviceps adspersus voucher MCZ A-148623 recombination activating protein 1 (RAG1) gene, partial cds	715. Breviceps adspersus voucher MCZ A-148623 recombination activating protein 1 (RAG1) gene, partial cds
716. Breviceps adspersus voucher MCZ A-148620 recombination activating protein 1 (RAG1) gene, partial cds	716. Breviceps adspersus voucher MCZ A-148620 recombination activating protein 1 (RAG1) gene, partial cds
717. Breviceps adspersus voucher MCZ A-148615 recombination activating protein 1 (RAG1) gene, partial cds	717. Breviceps adspersus voucher MCZ A-148615 recombination activating protein 1 (RAG1) gene, partial cds
718. Breviceps adspersus voucher MCZ A-148610 recombination activating protein 1 (RAG1) gene, partial cds	718. Breviceps adspersus voucher MCZ A-148610 recombination activating protein 1 (RAG1) gene, partial cds
719. Breviceps adspersus voucher MCZ A-148599 recombination activating protein 1 (RAG1) gene, partial cds	719. Breviceps adspersus voucher MCZ A-148599 recombination activating protein 1 (RAG1) gene, partial cds
720. Breviceps adspersus voucher MCZ A-148595 recombination activating protein 1 (RAG1) gene, partial cds	720. Breviceps adspersus voucher MCZ A-148595 recombination activating protein 1 (RAG1) gene, partial cds
721. Breviceps adspersus voucher MCZ A-137796 recombination activating protein 1 (RAG1) gene, partial cds	721. Breviceps adspersus voucher MCZ A-137796 recombination activating protein 1 (RAG1) gene, partial cds
722. Breviceps passmorei voucher MCZ A-137782 recombination activating protein 1 (RAG1) gene, partial cds	722. Breviceps passmorei voucher MCZ A-137782 recombination activating protein 1 (RAG1) gene, partial cds
723. Breviceps passmorei voucher MCZ A-137777 recombination activating protein 1 (RAG1) gene, partial cds	723. Breviceps passmorei voucher MCZ A-137777 recombination activating protein 1 (RAG1) gene, partial cds
724. Breviceps passmorei voucher MCZ A-137754 recombination activating protein 1 (RAG1) gene, partial cds	724. Breviceps passmorei voucher MCZ A-137754 recombination activating protein 1 (RAG1) gene, partial cds
725. Breviceps passmorei voucher MCZ A-137751 recombination activating protein 1 (RAG1) gene, partial cds	725. Breviceps passmorei voucher MCZ A-137751 recombination activating protein 1 (RAG1) gene, partial cds
726. Breviceps passmorei voucher MCZ A-137743 recombination activating protein 1 (RAG1) gene, partial cds	726. Breviceps passmorei voucher MCZ A-137743 recombination activating protein 1 (RAG1) gene, partial cds
727. Breviceps passmorei voucher PEM A-12256 16S ribosomal RNA gene, partial sequence; mitochondrial	727. Breviceps passmorei voucher PEM A-12256 16S ribosomal RNA gene, partial sequence	mitochondrial
728. Breviceps passmorei voucher PEM A-12252 16S ribosomal RNA gene, partial sequence; mitochondrial	728. Breviceps passmorei voucher PEM A-12252 16S ribosomal RNA gene, partial sequence	mitochondrial
729. Breviceps adspersus voucher MCZ A-148660 16S ribosomal RNA gene, partial sequence; mitochondrial	729. Breviceps adspersus voucher MCZ A-148660 16S ribosomal RNA gene, partial sequence	mitochondrial
730. Breviceps adspersus voucher MCZ A-148659 16S ribosomal RNA gene, partial sequence; mitochondrial	730. Breviceps adspersus voucher MCZ A-148659 16S ribosomal RNA gene, partial sequence	mitochondrial
731. Breviceps adspersus voucher MCZ A-148658 16S ribosomal RNA gene, partial sequence; mitochondrial	731. Breviceps adspersus voucher MCZ A-148658 16S ribosomal RNA gene, partial sequence	mitochondrial
732. Breviceps adspersus voucher MCZ A-148657 16S ribosomal RNA gene, partial sequence; mitochondrial	732. Breviceps adspersus voucher MCZ A-148657 16S ribosomal RNA gene, partial sequence	mitochondrial
733. Breviceps adspersus voucher MCZ A-148656 16S ribosomal RNA gene, partial sequence; mitochondrial	733. Breviceps adspersus voucher MCZ A-148656 16S ribosomal RNA gene, partial sequence	mitochondrial
734. Breviceps adspersus voucher MCZ A-148655 16S ribosomal RNA gene, partial sequence; mitochondrial	734. Breviceps adspersus voucher MCZ A-148655 16S ribosomal RNA gene, partial sequence	mitochondrial
735. Breviceps adspersus voucher MCZ A-148654 16S ribosomal RNA gene, partial sequence; mitochondrial	735. Breviceps adspersus voucher MCZ A-148654 16S ribosomal RNA gene, partial sequence	mitochondrial
736. Breviceps adspersus voucher MCZ A-148652 16S ribosomal RNA gene, partial sequence; mitochondrial	736. Breviceps adspersus voucher MCZ A-148652 16S ribosomal RNA gene, partial sequence	mitochondrial
737. Breviceps adspersus voucher MCZ A-148651 16S ribosomal RNA gene, partial sequence; mitochondrial	737. Breviceps adspersus voucher MCZ A-148651 16S ribosomal RNA gene, partial sequence	mitochondrial
738. Breviceps adspersus voucher MCZ A-148650 16S ribosomal RNA gene, partial sequence; mitochondrial	738. Breviceps adspersus voucher MCZ A-148650 16S ribosomal RNA gene, partial sequence	mitochondrial
739. Breviceps adspersus voucher MCZ A-148642 16S ribosomal RNA gene, partial sequence; mitochondrial	739. Breviceps adspersus voucher MCZ A-148642 16S ribosomal RNA gene, partial sequence	mitochondrial
740. Breviceps adspersus voucher MCZ A-148641 16S ribosomal RNA gene, partial sequence; mitochondrial	740. Breviceps adspersus voucher MCZ A-148641 16S ribosomal RNA gene, partial sequence	mitochondrial
741. Breviceps adspersus voucher MCZ A-148637 16S ribosomal RNA gene, partial sequence; mitochondrial	741. Breviceps adspersus voucher MCZ A-148637 16S ribosomal RNA gene, partial sequence	mitochondrial
742. Breviceps adspersus voucher MCZ A-148636 16S ribosomal RNA gene, partial sequence; mitochondrial	742. Breviceps adspersus voucher MCZ A-148636 16S ribosomal RNA gene, partial sequence	mitochondrial
743. Breviceps adspersus voucher MCZ A-148630 16S ribosomal RNA gene, partial sequence; mitochondrial	743. Breviceps adspersus voucher MCZ A-148630 16S ribosomal RNA gene, partial sequence	mitochondrial
744. Breviceps adspersus voucher MCZ A-148629 16S ribosomal RNA gene, partial sequence; mitochondrial	744. Breviceps adspersus voucher MCZ A-148629 16S ribosomal RNA gene, partial sequence	mitochondrial
745. Breviceps adspersus voucher MCZ A-148625 16S ribosomal RNA gene, partial sequence; mitochondrial	745. Breviceps adspersus voucher MCZ A-148625 16S ribosomal RNA gene, partial sequence	mitochondrial
746. Breviceps adspersus voucher MCZ A-148623 16S ribosomal RNA gene, partial sequence; mitochondrial	746. Breviceps adspersus voucher MCZ A-148623 16S ribosomal RNA gene, partial sequence	mitochondrial
747. Breviceps adspersus voucher MCZ A-148622 16S ribosomal RNA gene, partial sequence; mitochondrial	747. Breviceps adspersus voucher MCZ A-148622 16S ribosomal RNA gene, partial sequence	mitochondrial
748. Breviceps adspersus voucher MCZ A-148620 16S ribosomal RNA gene, partial sequence; mitochondrial	748. Breviceps adspersus voucher MCZ A-148620 16S ribosomal RNA gene, partial sequence	mitochondrial
749. Breviceps adspersus voucher MCZ A-148615 16S ribosomal RNA gene, partial sequence; mitochondrial	749. Breviceps adspersus voucher MCZ A-148615 16S ribosomal RNA gene, partial sequence	mitochondrial
750. Breviceps adspersus voucher MCZ A-148610 16S ribosomal RNA gene, partial sequence; mitochondrial	750. Breviceps adspersus voucher MCZ A-148610 16S ribosomal RNA gene, partial sequence	mitochondrial
751. Breviceps adspersus voucher MCZ A-148608 16S ribosomal RNA gene, partial sequence; mitochondrial	751. Breviceps adspersus voucher MCZ A-148608 16S ribosomal RNA gene, partial sequence	mitochondrial
752. Breviceps adspersus voucher MCZ A-148601 16S ribosomal RNA gene, partial sequence; mitochondrial	752. Breviceps adspersus voucher MCZ A-148601 16S ribosomal RNA gene, partial sequence	mitochondrial
753. Breviceps adspersus voucher MCZ A-148600 16S ribosomal RNA gene, partial sequence; mitochondrial	753. Breviceps adspersus voucher MCZ A-148600 16S ribosomal RNA gene, partial sequence	mitochondrial
754. Breviceps adspersus voucher MCZ A-148599 16S ribosomal RNA gene, partial sequence; mitochondrial	754. Breviceps adspersus voucher MCZ A-148599 16S ribosomal RNA gene, partial sequence	mitochondrial
755. Breviceps adspersus voucher MCZ A-148595 16S ribosomal RNA gene, partial sequence; mitochondrial	755. Breviceps adspersus voucher MCZ A-148595 16S ribosomal RNA gene, partial sequence	mitochondrial
756. Breviceps adspersus voucher MCZ A-137796 16S ribosomal RNA gene, partial sequence; mitochondrial	756. Breviceps adspersus voucher MCZ A-137796 16S ribosomal RNA gene, partial sequence	mitochondrial
757. Breviceps passmorei voucher MCZ A-137782 16S ribosomal RNA gene, partial sequence; mitochondrial	757. Breviceps passmorei voucher MCZ A-137782 16S ribosomal RNA gene, partial sequence	mitochondrial
758. Breviceps passmorei voucher MCZ A-137777 16S ribosomal RNA gene, partial sequence; mitochondrial	758. Breviceps passmorei voucher MCZ A-137777 16S ribosomal RNA gene, partial sequence	mitochondrial
759. Breviceps passmorei voucher MCZ A-137754 16S ribosomal RNA gene, partial sequence; mitochondrial	759. Breviceps passmorei voucher MCZ A-137754 16S ribosomal RNA gene, partial sequence	mitochondrial
760. Breviceps passmorei voucher MCZ A-137751 16S ribosomal RNA gene, partial sequence; mitochondrial	760. Breviceps passmorei voucher MCZ A-137751 16S ribosomal RNA gene, partial sequence	mitochondrial
761. Breviceps passmorei voucher MCZ A-137743 16S ribosomal RNA gene, partial sequence; mitochondrial	761. Breviceps passmorei voucher MCZ A-137743 16S ribosomal RNA gene, partial sequence	mitochondrial
762. Breviceps passmorei voucher PEM A-12256 12S ribosomal RNA gene, partial sequence; mitochondrial	762. Breviceps passmorei voucher PEM A-12256 12S ribosomal RNA gene, partial sequence	mitochondrial
763. Breviceps passmorei voucher PEM A-12252 12S ribosomal RNA gene, partial sequence; mitochondrial	763. Breviceps passmorei voucher PEM A-12252 12S ribosomal RNA gene, partial sequence	mitochondrial
764. Breviceps adspersus voucher MCZ A-148659 12S ribosomal RNA gene, partial sequence; mitochondrial	764. Breviceps adspersus voucher MCZ A-148659 12S ribosomal RNA gene, partial sequence	mitochondrial
765. Breviceps adspersus voucher MCZ A-148657 12S ribosomal RNA gene, partial sequence; mitochondrial	765. Breviceps adspersus voucher MCZ A-148657 12S ribosomal RNA gene, partial sequence	mitochondrial
766. Breviceps adspersus voucher MCZ A-148654 12S ribosomal RNA gene, partial sequence; mitochondrial	766. Breviceps adspersus voucher MCZ A-148654 12S ribosomal RNA gene, partial sequence	mitochondrial
767. Breviceps adspersus voucher MCZ A-148652 12S ribosomal RNA gene, partial sequence; mitochondrial	767. Breviceps adspersus voucher MCZ A-148652 12S ribosomal RNA gene, partial sequence	mitochondrial
768. Breviceps adspersus voucher MCZ A-148651 12S ribosomal RNA gene, partial sequence; mitochondrial	768. Breviceps adspersus voucher MCZ A-148651 12S ribosomal RNA gene, partial sequence	mitochondrial
769. Breviceps adspersus voucher MCZ A-148650 12S ribosomal RNA gene, partial sequence; mitochondrial	769. Breviceps adspersus voucher MCZ A-148650 12S ribosomal RNA gene, partial sequence	mitochondrial
770. Breviceps adspersus voucher MCZ A-148642 12S ribosomal RNA gene, partial sequence; mitochondrial	770. Breviceps adspersus voucher MCZ A-148642 12S ribosomal RNA gene, partial sequence	mitochondrial
771. Breviceps adspersus voucher MCZ A-148641 12S ribosomal RNA gene, partial sequence; mitochondrial	771. Breviceps adspersus voucher MCZ A-148641 12S ribosomal RNA gene, partial sequence	mitochondrial
772. Breviceps adspersus voucher MCZ A-148636 12S ribosomal RNA gene, partial sequence; mitochondrial	772. Breviceps adspersus voucher MCZ A-148636 12S ribosomal RNA gene, partial sequence	mitochondrial
773. Breviceps adspersus voucher MCZ A-148630 12S ribosomal RNA gene, partial sequence; mitochondrial	773. Breviceps adspersus voucher MCZ A-148630 12S ribosomal RNA gene, partial sequence	mitochondrial
774. Breviceps adspersus voucher MCZ A-148622 12S ribosomal RNA gene, partial sequence; mitochondrial	774. Breviceps adspersus voucher MCZ A-148622 12S ribosomal RNA gene, partial sequence	mitochondrial
775. Breviceps adspersus voucher MCZ A-148620 12S ribosomal RNA gene, partial sequence; mitochondrial	775. Breviceps adspersus voucher MCZ A-148620 12S ribosomal RNA gene, partial sequence	mitochondrial
776. Breviceps adspersus voucher MCZ A-148615 12S ribosomal RNA gene, partial sequence; mitochondrial	776. Breviceps adspersus voucher MCZ A-148615 12S ribosomal RNA gene, partial sequence	mitochondrial
777. Breviceps adspersus voucher MCZ A-148610 12S ribosomal RNA gene, partial sequence; mitochondrial	777. Breviceps adspersus voucher MCZ A-148610 12S ribosomal RNA gene, partial sequence	mitochondrial
778. Breviceps adspersus voucher MCZ A-148608 12S ribosomal RNA gene, partial sequence; mitochondrial	778. Breviceps adspersus voucher MCZ A-148608 12S ribosomal RNA gene, partial sequence	mitochondrial
779. Breviceps adspersus voucher MCZ A-148601 12S ribosomal RNA gene, partial sequence; mitochondrial	779. Breviceps adspersus voucher MCZ A-148601 12S ribosomal RNA gene, partial sequence	mitochondrial
780. Breviceps adspersus voucher MCZ A-148600 12S ribosomal RNA gene, partial sequence; mitochondrial	780. Breviceps adspersus voucher MCZ A-148600 12S ribosomal RNA gene, partial sequence	mitochondrial
781. Breviceps adspersus voucher MCZ A-148599 12S ribosomal RNA gene, partial sequence; mitochondrial	781. Breviceps adspersus voucher MCZ A-148599 12S ribosomal RNA gene, partial sequence	mitochondrial
782. Breviceps adspersus voucher MCZ A-148595 12S ribosomal RNA gene, partial sequence; mitochondrial	782. Breviceps adspersus voucher MCZ A-148595 12S ribosomal RNA gene, partial sequence	mitochondrial
783. Breviceps adspersus voucher MCZ A-137796 12S ribosomal RNA gene, partial sequence; mitochondrial	783. Breviceps adspersus voucher MCZ A-137796 12S ribosomal RNA gene, partial sequence	mitochondrial
784. Breviceps passmorei voucher MCZ A-137782 12S ribosomal RNA gene, partial sequence; mitochondrial	784. Breviceps passmorei voucher MCZ A-137782 12S ribosomal RNA gene, partial sequence	mitochondrial
785. Breviceps passmorei voucher MCZ A-137777 12S ribosomal RNA gene, partial sequence; mitochondrial	785. Breviceps passmorei voucher MCZ A-137777 12S ribosomal RNA gene, partial sequence	mitochondrial
786. Breviceps passmorei voucher MCZ A-137743 12S ribosomal RNA gene, partial sequence; mitochondrial	786. Breviceps passmorei voucher MCZ A-137743 12S ribosomal RNA gene, partial sequence	mitochondrial
787. Schismaderma carens isolate PEM A14020 large subunit ribosomal RNA gene, partial sequence; mitochondrial	787. Schismaderma carens isolate PEM A14020 large subunit ribosomal RNA gene, partial sequence	mitochondrial
788. Schismaderma branchi isolate CHL 0338 large subunit ribosomal RNA gene, partial sequence; mitochondrial	788. Schismaderma branchi isolate CHL 0338 large subunit ribosomal RNA gene, partial sequence	mitochondrial
789. Schismaderma branchi isolate ZMB 91630 large subunit ribosomal RNA gene, partial sequence; mitochondrial	789. Schismaderma branchi isolate ZMB 91630 large subunit ribosomal RNA gene, partial sequence	mitochondrial
790. Schismaderma carens isolate PEM A12221 large subunit ribosomal RNA gene, partial sequence; mitochondrial	790. Schismaderma carens isolate PEM A12221 large subunit ribosomal RNA gene, partial sequence	mitochondrial
791. Schismaderma carens isolate WC-DNA-1414 large subunit ribosomal RNA gene, partial sequence; mitochondrial	791. Schismaderma carens isolate WC-DNA-1414 large subunit ribosomal RNA gene, partial sequence	mitochondrial
792. Schismaderma carens isolate WC-DNA-1421 large subunit ribosomal RNA gene, partial sequence; mitochondrial	792. Schismaderma carens isolate WC-DNA-1421 large subunit ribosomal RNA gene, partial sequence	mitochondrial
793. Schismaderma branchi isolate ZMB 91629 large subunit ribosomal RNA gene, partial sequence; mitochondrial	793. Schismaderma branchi isolate ZMB 91629 large subunit ribosomal RNA gene, partial sequence	mitochondrial
794. Schismaderma branchi isolate ZMB 91628 large subunit ribosomal RNA gene, partial sequence; mitochondrial	794. Schismaderma branchi isolate ZMB 91628 large subunit ribosomal RNA gene, partial sequence	mitochondrial
795. Schismaderma carens isolate MOZ17-18 small subunit ribosomal RNA gene, partial sequence; mitochondrial	795. Schismaderma carens isolate MOZ17-18 small subunit ribosomal RNA gene, partial sequence	mitochondrial
796. Schismaderma carens isolate PEM A14020 small subunit ribosomal RNA gene, partial sequence; mitochondrial	796. Schismaderma carens isolate PEM A14020 small subunit ribosomal RNA gene, partial sequence	mitochondrial
797. Schismaderma branchi isolate CHL 0338 small subunit ribosomal RNA gene, partial sequence; mitochondrial	797. Schismaderma branchi isolate CHL 0338 small subunit ribosomal RNA gene, partial sequence	mitochondrial
798. Schismaderma branchi isolate ZMB 91630 small subunit ribosomal RNA gene, partial sequence; mitochondrial	798. Schismaderma branchi isolate ZMB 91630 small subunit ribosomal RNA gene, partial sequence	mitochondrial
799. Schismaderma carens isolate PEM A12221 small subunit ribosomal RNA gene, partial sequence; mitochondrial	799. Schismaderma carens isolate PEM A12221 small subunit ribosomal RNA gene, partial sequence	mitochondrial
800. Schismaderma carens isolate WC-DNA-1414 small subunit ribosomal RNA gene, partial sequence; mitochondrial	800. Schismaderma carens isolate WC-DNA-1414 small subunit ribosomal RNA gene, partial sequence	mitochondrial
801. Schismaderma carens isolate WC-DNA-1421 small subunit ribosomal RNA gene, partial sequence; mitochondrial	801. Schismaderma carens isolate WC-DNA-1421 small subunit ribosomal RNA gene, partial sequence	mitochondrial
802. Schismaderma branchi isolate ZMB 91629 small subunit ribosomal RNA gene, partial sequence; mitochondrial	802. Schismaderma branchi isolate ZMB 91629 small subunit ribosomal RNA gene, partial sequence	mitochondrial
803. Schismaderma branchi isolate ZMB 91628 small subunit ribosomal RNA gene, partial sequence; mitochondrial	803. Schismaderma branchi isolate ZMB 91628 small subunit ribosomal RNA gene, partial sequence	mitochondrial
804. Schismaderma carens isolate MOZ17-18 cytochrome c oxidase subunit I (COX1) gene, partial cds; mitochondrial	804. Schismaderma carens isolate MOZ17-18 cytochrome c oxidase subunit I (COX1) gene, partial cds	mitochondrial
805. Schismaderma carens isolate PEM A14020 cytochrome c oxidase subunit I (COX1) gene, partial cds; mitochondrial	805. Schismaderma carens isolate PEM A14020 cytochrome c oxidase subunit I (COX1) gene, partial cds	mitochondrial
806. Schismaderma branchi isolate CHL 0338 cytochrome c oxidase subunit I (COX1) gene, partial cds; mitochondrial	806. Schismaderma branchi isolate CHL 0338 cytochrome c oxidase subunit I (COX1) gene, partial cds	mitochondrial
807. Schismaderma branchi isolate ZMB 91630 cytochrome c oxidase subunit I (COX1) gene, partial cds; mitochondrial	807. Schismaderma branchi isolate ZMB 91630 cytochrome c oxidase subunit I (COX1) gene, partial cds	mitochondrial
808. Schismaderma carens isolate PEM A12221 cytochrome c oxidase subunit I (COX1) gene, partial cds; mitochondrial	808. Schismaderma carens isolate PEM A12221 cytochrome c oxidase subunit I (COX1) gene, partial cds	mitochondrial
809. Schismaderma carens isolate WC-DNA-1414 cytochrome c oxidase subunit I (COX1) gene, partial cds; mitochondrial	809. Schismaderma carens isolate WC-DNA-1414 cytochrome c oxidase subunit I (COX1) gene, partial cds	mitochondrial
810. Schismaderma carens isolate WC-DNA-1421 cytochrome c oxidase subunit I (COX1) gene, partial cds; mitochondrial	810. Schismaderma carens isolate WC-DNA-1421 cytochrome c oxidase subunit I (COX1) gene, partial cds	mitochondrial
811. Schismaderma branchi isolate ZMB 91629 cytochrome c oxidase subunit I (COX1) gene, partial cds; mitochondrial	811. Schismaderma branchi isolate ZMB 91629 cytochrome c oxidase subunit I (COX1) gene, partial cds	mitochondrial
812. Schismaderma branchi isolate ZMB 91628 cytochrome c oxidase subunit I (COX1) gene, partial cds; mitochondrial	812. Schismaderma branchi isolate ZMB 91628 cytochrome c oxidase subunit I (COX1) gene, partial cds	mitochondrial
813. Hyperolius glandicolor isolate 750 large subunit ribosomal RNA gene, partial sequence; mitochondrial	813. Hyperolius glandicolor isolate 750 large subunit ribosomal RNA gene, partial sequence	mitochondrial
814. Hyperolius glandicolor isolate 748 large subunit ribosomal RNA gene, partial sequence; mitochondrial	814. Hyperolius glandicolor isolate 748 large subunit ribosomal RNA gene, partial sequence	mitochondrial
815. Kassinula wittei voucher FKH0151 large subunit ribosomal RNA gene, partial sequence; mitochondrial	815. Kassinula wittei voucher FKH0151 large subunit ribosomal RNA gene, partial sequence	mitochondrial
816. Kassinula wittei voucher FKH0150 large subunit ribosomal RNA gene, partial sequence; mitochondrial	816. Kassinula wittei voucher FKH0150 large subunit ribosomal RNA gene, partial sequence	mitochondrial
817. Kassinula wittei voucher FKH0091 large subunit ribosomal RNA gene, partial sequence; mitochondrial	817. Kassinula wittei voucher FKH0091 large subunit ribosomal RNA gene, partial sequence	mitochondrial
818. Kassinula wittei voucher PEMA12817 large subunit ribosomal RNA gene, partial sequence; mitochondrial	818. Kassinula wittei voucher PEMA12817 large subunit ribosomal RNA gene, partial sequence	mitochondrial
819. Kassinula wittei voucher PEMA12808 large subunit ribosomal RNA gene, partial sequence; mitochondrial	819. Kassinula wittei voucher PEMA12808 large subunit ribosomal RNA gene, partial sequence	mitochondrial
820. Kassinula wittei voucher PEMA12870 large subunit ribosomal RNA gene, partial sequence; mitochondrial	820. Kassinula wittei voucher PEMA12870 large subunit ribosomal RNA gene, partial sequence	mitochondrial
821. Kassinula wittei voucher PEMA12471 large subunit ribosomal RNA gene, partial sequence; mitochondrial	821. Kassinula wittei voucher PEMA12471 large subunit ribosomal RNA gene, partial sequence	mitochondrial
822. Breviceps adspersus voucher MCZ A-137796 16S ribosomal RNA gene, partial sequence; mitochondrial	822. Breviceps adspersus voucher MCZ A-137796 16S ribosomal RNA gene, partial sequence	mitochondrial
823. Breviceps adspersus voucher MCZ A-137796 12S ribosomal RNA gene, partial sequence; mitochondrial	823. Breviceps adspersus voucher MCZ A-137796 12S ribosomal RNA gene, partial sequence	mitochondrial
824. Breviceps adspersus voucher MCZ A-137796 recombination activating protein 1 (RAG1) gene, partial cds	824. Breviceps adspersus voucher MCZ A-137796 recombination activating protein 1 (RAG1) gene, partial cds
825. Cacosternum capense isolate 1 cytochrome b gene, partial cds; mitochondrial	825. Cacosternum capense isolate 1 cytochrome b gene, partial cds	mitochondrial
826. Cacosternum boettgeri isolate 1 cytochrome b gene, partial cds; mitochondrial	826. Cacosternum boettgeri isolate 1 cytochrome b gene, partial cds	mitochondrial
827. Cacosternum nanum isolate TheIsland_N_R6 cytochrome b gene, partial cds; mitochondrial	827. Cacosternum nanum isolate TheIsland_N_R6 cytochrome b gene, partial cds	mitochondrial
828. Cacosternum nanum isolate TheIsland_N_R5 cytochrome b gene, partial cds; mitochondrial	828. Cacosternum nanum isolate TheIsland_N_R5 cytochrome b gene, partial cds	mitochondrial
829. Cacosternum nanum isolate TheIsland_N_R4 cytochrome b gene, partial cds; mitochondrial	829. Cacosternum nanum isolate TheIsland_N_R4 cytochrome b gene, partial cds	mitochondrial
830. Cacosternum nanum isolate TheIsland_N_R2 cytochrome b gene, partial cds; mitochondrial	830. Cacosternum nanum isolate TheIsland_N_R2 cytochrome b gene, partial cds	mitochondrial
831. Cacosternum nanum isolate TheIsland_N_R1 cytochrome b gene, partial cds; mitochondrial	831. Cacosternum nanum isolate TheIsland_N_R1 cytochrome b gene, partial cds	mitochondrial
832. Cacosternum nanum isolate Superbowl_Mkambati_N_R cytochrome b gene, partial cds; mitochondrial	832. Cacosternum nanum isolate Superbowl_Mkambati_N_R cytochrome b gene, partial cds	mitochondrial
833. Cacosternum nanum isolate Silaka_N_R2 cytochrome b gene, partial cds; mitochondrial	833. Cacosternum nanum isolate Silaka_N_R2 cytochrome b gene, partial cds	mitochondrial
834. Cacosternum nanum isolate Silaka_N_R1 cytochrome b gene, partial cds; mitochondrial	834. Cacosternum nanum isolate Silaka_N_R1 cytochrome b gene, partial cds	mitochondrial
835. Cacosternum nanum isolate Otto_du_Plessis cytochrome b gene, partial cds; mitochondrial	835. Cacosternum nanum isolate Otto_du_Plessis cytochrome b gene, partial cds	mitochondrial
836. Cacosternum nanum isolate Nqadu18 cytochrome b gene, partial cds; mitochondrial	836. Cacosternum nanum isolate Nqadu18 cytochrome b gene, partial cds	mitochondrial
837. Cacosternum nanum isolate Nqadu17 cytochrome b gene, partial cds; mitochondrial	837. Cacosternum nanum isolate Nqadu17 cytochrome b gene, partial cds	mitochondrial
838. Cacosternum nanum isolate Nqadu16 cytochrome b gene, partial cds; mitochondrial	838. Cacosternum nanum isolate Nqadu16 cytochrome b gene, partial cds	mitochondrial
839. Cacosternum nanum isolate Nqadu15 cytochrome b gene, partial cds; mitochondrial	839. Cacosternum nanum isolate Nqadu15 cytochrome b gene, partial cds	mitochondrial
840. Cacosternum nanum isolate Nqadu14 cytochrome b gene, partial cds; mitochondrial	840. Cacosternum nanum isolate Nqadu14 cytochrome b gene, partial cds	mitochondrial
841. Cacosternum nanum isolate Nqadu13 cytochrome b gene, partial cds; mitochondrial	841. Cacosternum nanum isolate Nqadu13 cytochrome b gene, partial cds	mitochondrial
842. Cacosternum nanum isolate Nqadu12 cytochrome b gene, partial cds; mitochondrial	842. Cacosternum nanum isolate Nqadu12 cytochrome b gene, partial cds	mitochondrial
843. Cacosternum nanum isolate Nqadu11 cytochrome b gene, partial cds; mitochondrial	843. Cacosternum nanum isolate Nqadu11 cytochrome b gene, partial cds	mitochondrial
844. Cacosternum nanum isolate Nqadu10 cytochrome b gene, partial cds; mitochondrial	844. Cacosternum nanum isolate Nqadu10 cytochrome b gene, partial cds	mitochondrial
845. Cacosternum nanum isolate Nqadu9 cytochrome b gene, partial cds; mitochondrial	845. Cacosternum nanum isolate Nqadu9 cytochrome b gene, partial cds	mitochondrial
846. Cacosternum nanum isolate Nqadu8 cytochrome b gene, partial cds; mitochondrial	846. Cacosternum nanum isolate Nqadu8 cytochrome b gene, partial cds	mitochondrial
847. Cacosternum nanum isolate Nqadu7 cytochrome b gene, partial cds; mitochondrial	847. Cacosternum nanum isolate Nqadu7 cytochrome b gene, partial cds	mitochondrial
848. Cacosternum nanum isolate Nqadu6 cytochrome b gene, partial cds; mitochondrial	848. Cacosternum nanum isolate Nqadu6 cytochrome b gene, partial cds	mitochondrial
849. Cacosternum nanum isolate Nqadu5 cytochrome b gene, partial cds; mitochondrial	849. Cacosternum nanum isolate Nqadu5 cytochrome b gene, partial cds	mitochondrial
850. Cacosternum nanum isolate Nqadu4 cytochrome b gene, partial cds; mitochondrial	850. Cacosternum nanum isolate Nqadu4 cytochrome b gene, partial cds	mitochondrial
851. Cacosternum nanum isolate Nqadu3 cytochrome b gene, partial cds; mitochondrial	851. Cacosternum nanum isolate Nqadu3 cytochrome b gene, partial cds	mitochondrial
852. Cacosternum nanum isolate Nqadu2 cytochrome b gene, partial cds; mitochondrial	852. Cacosternum nanum isolate Nqadu2 cytochrome b gene, partial cds	mitochondrial
853. Cacosternum nanum isolate Nqadu1 cytochrome b gene, partial cds; mitochondrial	853. Cacosternum nanum isolate Nqadu1 cytochrome b gene, partial cds	mitochondrial
854. Cacosternum nanum isolate Ntywenka_plantation3 cytochrome b gene, partial cds; mitochondrial	854. Cacosternum nanum isolate Ntywenka_plantation3 cytochrome b gene, partial cds	mitochondrial
855. Cacosternum nanum isolate Ntywenka_plantation2 cytochrome b gene, partial cds; mitochondrial	855. Cacosternum nanum isolate Ntywenka_plantation2 cytochrome b gene, partial cds	mitochondrial
856. Cacosternum nanum isolate Ntywenka_plantation1 cytochrome b gene, partial cds; mitochondrial	856. Cacosternum nanum isolate Ntywenka_plantation1 cytochrome b gene, partial cds	mitochondrial
857. Cacosternum nanum isolate NMMU cytochrome b gene, partial cds; mitochondrial	857. Cacosternum nanum isolate NMMU cytochrome b gene, partial cds	mitochondrial
858. Cacosternum nanum isolate Natures_valley2 cytochrome b gene, partial cds; mitochondrial	858. Cacosternum nanum isolate Natures_valley2 cytochrome b gene, partial cds	mitochondrial
859. Cacosternum nanum isolate Natures_valley cytochrome b gene, partial cds; mitochondrial	859. Cacosternum nanum isolate Natures_valley cytochrome b gene, partial cds	mitochondrial
860. Cacosternum nanum isolate Mpofu_N_R2 cytochrome b gene, partial cds; mitochondrial	860. Cacosternum nanum isolate Mpofu_N_R2 cytochrome b gene, partial cds	mitochondrial
861. Cacosternum nanum isolate Mpofu_N_R1 cytochrome b gene, partial cds; mitochondrial	861. Cacosternum nanum isolate Mpofu_N_R1 cytochrome b gene, partial cds	mitochondrial
862. Cacosternum nanum isolate Mbotyi_quarry cytochrome b gene, partial cds; mitochondrial	862. Cacosternum nanum isolate Mbotyi_quarry cytochrome b gene, partial cds	mitochondrial
863. Cacosternum nanum isolate Mbotyi_campsite cytochrome b gene, partial cds; mitochondrial	863. Cacosternum nanum isolate Mbotyi_campsite cytochrome b gene, partial cds	mitochondrial
864. Cacosternum nanum isolate Manubi6 cytochrome b gene, partial cds; mitochondrial	864. Cacosternum nanum isolate Manubi6 cytochrome b gene, partial cds	mitochondrial
865. Cacosternum nanum isolate Manubi5 cytochrome b gene, partial cds; mitochondrial	865. Cacosternum nanum isolate Manubi5 cytochrome b gene, partial cds	mitochondrial
866. Cacosternum nanum isolate Manubi4 cytochrome b gene, partial cds; mitochondrial	866. Cacosternum nanum isolate Manubi4 cytochrome b gene, partial cds	mitochondrial
867. Cacosternum nanum isolate Manubi3 cytochrome b gene, partial cds; mitochondrial	867. Cacosternum nanum isolate Manubi3 cytochrome b gene, partial cds	mitochondrial
868. Cacosternum nanum isolate Manubi2 cytochrome b gene, partial cds; mitochondrial	868. Cacosternum nanum isolate Manubi2 cytochrome b gene, partial cds	mitochondrial
869. Cacosternum nanum isolate Manubi1 cytochrome b gene, partial cds; mitochondrial	869. Cacosternum nanum isolate Manubi1 cytochrome b gene, partial cds	mitochondrial
870. Cacosternum nanum isolate Main_beach_rd_Mkambati_N_R3 cytochrome b gene, partial cds; mitochondrial	870. Cacosternum nanum isolate Main_beach_rd_Mkambati_N_R3 cytochrome b gene, partial cds	mitochondrial
871. Cacosternum nanum isolate Main_beach_rd_Mkambati_N_R2 cytochrome b gene, partial cds; mitochondrial	871. Cacosternum nanum isolate Main_beach_rd_Mkambati_N_R2 cytochrome b gene, partial cds	mitochondrial
872. Cacosternum nanum isolate Main_beach_rd_Mkambati_N_R1 cytochrome b gene, partial cds; mitochondrial	872. Cacosternum nanum isolate Main_beach_rd_Mkambati_N_R1 cytochrome b gene, partial cds	mitochondrial
873. Cacosternum nanum isolate Lubanzi11 cytochrome b gene, partial cds; mitochondrial	873. Cacosternum nanum isolate Lubanzi11 cytochrome b gene, partial cds	mitochondrial
874. Cacosternum nanum isolate Lubanzi10 cytochrome b gene, partial cds; mitochondrial	874. Cacosternum nanum isolate Lubanzi10 cytochrome b gene, partial cds	mitochondrial
875. Cacosternum nanum isolate Lubanzi9 cytochrome b gene, partial cds; mitochondrial	875. Cacosternum nanum isolate Lubanzi9 cytochrome b gene, partial cds	mitochondrial
876. Cacosternum nanum isolate Lubanzi8 cytochrome b gene, partial cds; mitochondrial	876. Cacosternum nanum isolate Lubanzi8 cytochrome b gene, partial cds	mitochondrial
877. Cacosternum nanum isolate Lubanzi7 cytochrome b gene, partial cds; mitochondrial	877. Cacosternum nanum isolate Lubanzi7 cytochrome b gene, partial cds	mitochondrial
878. Cacosternum nanum isolate Lubanzi6 cytochrome b gene, partial cds; mitochondrial	878. Cacosternum nanum isolate Lubanzi6 cytochrome b gene, partial cds	mitochondrial
879. Cacosternum nanum isolate Lubanzi5 cytochrome b gene, partial cds; mitochondrial	879. Cacosternum nanum isolate Lubanzi5 cytochrome b gene, partial cds	mitochondrial
880. Cacosternum nanum isolate Lubanzi4 cytochrome b gene, partial cds; mitochondrial	880. Cacosternum nanum isolate Lubanzi4 cytochrome b gene, partial cds	mitochondrial
881. Cacosternum nanum isolate Lubanzi3 cytochrome b gene, partial cds; mitochondrial	881. Cacosternum nanum isolate Lubanzi3 cytochrome b gene, partial cds	mitochondrial
882. Cacosternum nanum isolate Lubanzi2 cytochrome b gene, partial cds; mitochondrial	882. Cacosternum nanum isolate Lubanzi2 cytochrome b gene, partial cds	mitochondrial
883. Cacosternum nanum isolate Lubanzi1 cytochrome b gene, partial cds; mitochondrial	883. Cacosternum nanum isolate Lubanzi1 cytochrome b gene, partial cds	mitochondrial
884. Cacosternum nanum isolate Lovemore_heights cytochrome b gene, partial cds; mitochondrial	884. Cacosternum nanum isolate Lovemore_heights cytochrome b gene, partial cds	mitochondrial
885. Cacosternum nanum isolate Kubusi2 cytochrome b gene, partial cds; mitochondrial	885. Cacosternum nanum isolate Kubusi2 cytochrome b gene, partial cds	mitochondrial
886. Cacosternum nanum isolate Kubusi1 cytochrome b gene, partial cds; mitochondrial	886. Cacosternum nanum isolate Kubusi1 cytochrome b gene, partial cds	mitochondrial
887. Cacosternum nanum isolate Kobolo2 cytochrome b gene, partial cds; mitochondrial	887. Cacosternum nanum isolate Kobolo2 cytochrome b gene, partial cds	mitochondrial
888. Cacosternum nanum isolate Kobolo1 cytochrome b gene, partial cds; mitochondrial	888. Cacosternum nanum isolate Kobolo1 cytochrome b gene, partial cds	mitochondrial
889. Cacosternum nanum isolate Katberg_road cytochrome b gene, partial cds; mitochondrial	889. Cacosternum nanum isolate Katberg_road cytochrome b gene, partial cds	mitochondrial
890. Cacosternum nanum isolate Katberg_picnic cytochrome b gene, partial cds; mitochondrial	890. Cacosternum nanum isolate Katberg_picnic cytochrome b gene, partial cds	mitochondrial
891. Cacosternum nanum isolate Katberg_art_pan2 cytochrome b gene, partial cds; mitochondrial	891. Cacosternum nanum isolate Katberg_art_pan2 cytochrome b gene, partial cds	mitochondrial
892. Cacosternum nanum isolate Katberg_art_pan1 cytochrome b gene, partial cds; mitochondrial	892. Cacosternum nanum isolate Katberg_art_pan1 cytochrome b gene, partial cds	mitochondrial
893. Cacosternum nanum isolate Hogsback2 cytochrome b gene, partial cds; mitochondrial	893. Cacosternum nanum isolate Hogsback2 cytochrome b gene, partial cds	mitochondrial
894. Cacosternum nanum isolate Hogsback1 cytochrome b gene, partial cds; mitochondrial	894. Cacosternum nanum isolate Hogsback1 cytochrome b gene, partial cds	mitochondrial
895. Cacosternum nanum isolate Hluleka_N_R5 cytochrome b gene, partial cds; mitochondrial	895. Cacosternum nanum isolate Hluleka_N_R5 cytochrome b gene, partial cds	mitochondrial
896. Cacosternum nanum isolate Hluleka_N_R4 cytochrome b gene, partial cds; mitochondrial	896. Cacosternum nanum isolate Hluleka_N_R4 cytochrome b gene, partial cds	mitochondrial
897. Cacosternum nanum isolate Hluleka_N_R3 cytochrome b gene, partial cds; mitochondrial	897. Cacosternum nanum isolate Hluleka_N_R3 cytochrome b gene, partial cds	mitochondrial
898. Cacosternum nanum isolate Hluleka_N_R2 cytochrome b gene, partial cds; mitochondrial	898. Cacosternum nanum isolate Hluleka_N_R2 cytochrome b gene, partial cds	mitochondrial
899. Cacosternum nanum isolate Hluleka_N_R1 cytochrome b gene, partial cds; mitochondrial	899. Cacosternum nanum isolate Hluleka_N_R1 cytochrome b gene, partial cds	mitochondrial
900. Cacosternum nanum isolate Goso5 cytochrome b gene, partial cds; mitochondrial	900. Cacosternum nanum isolate Goso5 cytochrome b gene, partial cds	mitochondrial
901. Cacosternum nanum isolate Goso4 cytochrome b gene, partial cds; mitochondrial	901. Cacosternum nanum isolate Goso4 cytochrome b gene, partial cds	mitochondrial
902. Cacosternum nanum isolate Goso3 cytochrome b gene, partial cds; mitochondrial	902. Cacosternum nanum isolate Goso3 cytochrome b gene, partial cds	mitochondrial
903. Cacosternum nanum isolate Goso2 cytochrome b gene, partial cds; mitochondrial	903. Cacosternum nanum isolate Goso2 cytochrome b gene, partial cds	mitochondrial
904. Cacosternum nanum isolate Goso1 cytochrome b gene, partial cds; mitochondrial	904. Cacosternum nanum isolate Goso1 cytochrome b gene, partial cds	mitochondrial
905. Cacosternum nanum isolate Fort_Fordyce2 cytochrome b gene, partial cds; mitochondrial	905. Cacosternum nanum isolate Fort_Fordyce2 cytochrome b gene, partial cds	mitochondrial
906. Cacosternum nanum isolate Fort_Fordyce1 cytochrome b gene, partial cds; mitochondrial	906. Cacosternum nanum isolate Fort_Fordyce1 cytochrome b gene, partial cds	mitochondrial
907. Cacosternum nanum isolate Forest_swamp_Mkambati_N_R12 cytochrome b gene, partial cds; mitochondrial	907. Cacosternum nanum isolate Forest_swamp_Mkambati_N_R12 cytochrome b gene, partial cds	mitochondrial
908. Cacosternum nanum isolate Forest_swamp_Mkambati_N_R11 cytochrome b gene, partial cds; mitochondrial	908. Cacosternum nanum isolate Forest_swamp_Mkambati_N_R11 cytochrome b gene, partial cds	mitochondrial
909. Cacosternum nanum isolate Forest_swamp_Mkambati_N_R10 cytochrome b gene, partial cds; mitochondrial	909. Cacosternum nanum isolate Forest_swamp_Mkambati_N_R10 cytochrome b gene, partial cds	mitochondrial
910. Cacosternum nanum isolate Forest_swamp_Mkambati_N_R9 cytochrome b gene, partial cds; mitochondrial	910. Cacosternum nanum isolate Forest_swamp_Mkambati_N_R9 cytochrome b gene, partial cds	mitochondrial
911. Cacosternum nanum isolate Forest_swamp_Mkambati_N_R8 cytochrome b gene, partial cds; mitochondrial	911. Cacosternum nanum isolate Forest_swamp_Mkambati_N_R8 cytochrome b gene, partial cds	mitochondrial
912. Cacosternum nanum isolate Forest_swamp_Mkambati_N_R7 cytochrome b gene, partial cds; mitochondrial	912. Cacosternum nanum isolate Forest_swamp_Mkambati_N_R7 cytochrome b gene, partial cds	mitochondrial
913. Cacosternum nanum isolate Forest_swamp_Mkambati_N_R6 cytochrome b gene, partial cds; mitochondrial	913. Cacosternum nanum isolate Forest_swamp_Mkambati_N_R6 cytochrome b gene, partial cds	mitochondrial
914. Cacosternum nanum isolate Forest_swamp_Mkambati_N_R5 cytochrome b gene, partial cds; mitochondrial	914. Cacosternum nanum isolate Forest_swamp_Mkambati_N_R5 cytochrome b gene, partial cds	mitochondrial
915. Cacosternum nanum isolate Forest_swamp_Mkambati_N_R4 cytochrome b gene, partial cds; mitochondrial	915. Cacosternum nanum isolate Forest_swamp_Mkambati_N_R4 cytochrome b gene, partial cds	mitochondrial
916. Cacosternum nanum isolate Forest_swamp_Mkambati_N_R3 cytochrome b gene, partial cds; mitochondrial	916. Cacosternum nanum isolate Forest_swamp_Mkambati_N_R3 cytochrome b gene, partial cds	mitochondrial
917. Cacosternum nanum isolate Forest_swamp_Mkambati_N_R2 cytochrome b gene, partial cds; mitochondrial	917. Cacosternum nanum isolate Forest_swamp_Mkambati_N_R2 cytochrome b gene, partial cds	mitochondrial
918. Cacosternum nanum isolate Forest_swamp_Mkambati_N_R1 cytochrome b gene, partial cds; mitochondrial	918. Cacosternum nanum isolate Forest_swamp_Mkambati_N_R1 cytochrome b gene, partial cds	mitochondrial
919. Cacosternum nanum isolate Eels_cave cytochrome b gene, partial cds; mitochondrial	919. Cacosternum nanum isolate Eels_cave cytochrome b gene, partial cds	mitochondrial
920. Cacosternum nanum isolate Dwesa_N_R12 cytochrome b gene, partial cds; mitochondrial	920. Cacosternum nanum isolate Dwesa_N_R12 cytochrome b gene, partial cds	mitochondrial
921. Cacosternum nanum isolate Dwesa_N_R11 cytochrome b gene, partial cds; mitochondrial	921. Cacosternum nanum isolate Dwesa_N_R11 cytochrome b gene, partial cds	mitochondrial
922. Cacosternum nanum isolate Dwesa_N_R10 cytochrome b gene, partial cds; mitochondrial	922. Cacosternum nanum isolate Dwesa_N_R10 cytochrome b gene, partial cds	mitochondrial
923. Cacosternum nanum isolate Dwesa_N_R9 cytochrome b gene, partial cds; mitochondrial	923. Cacosternum nanum isolate Dwesa_N_R9 cytochrome b gene, partial cds	mitochondrial
924. Cacosternum nanum isolate Dwesa_N_R8 cytochrome b gene, partial cds; mitochondrial	924. Cacosternum nanum isolate Dwesa_N_R8 cytochrome b gene, partial cds	mitochondrial
925. Cacosternum nanum isolate Dwesa_N_R7 cytochrome b gene, partial cds; mitochondrial	925. Cacosternum nanum isolate Dwesa_N_R7 cytochrome b gene, partial cds	mitochondrial
926. Cacosternum nanum isolate Dwesa_N_R6 cytochrome b gene, partial cds; mitochondrial	926. Cacosternum nanum isolate Dwesa_N_R6 cytochrome b gene, partial cds	mitochondrial
927. Cacosternum nanum isolate Dwesa_N_R5 cytochrome b gene, partial cds; mitochondrial	927. Cacosternum nanum isolate Dwesa_N_R5 cytochrome b gene, partial cds	mitochondrial
928. Cacosternum nanum isolate Dwesa_N_R4 cytochrome b gene, partial cds; mitochondrial	928. Cacosternum nanum isolate Dwesa_N_R4 cytochrome b gene, partial cds	mitochondrial
929. Cacosternum nanum isolate Dwesa_N_R3 cytochrome b gene, partial cds; mitochondrial	929. Cacosternum nanum isolate Dwesa_N_R3 cytochrome b gene, partial cds	mitochondrial
930. Cacosternum nanum isolate Dwesa_N_R2 cytochrome b gene, partial cds; mitochondrial	930. Cacosternum nanum isolate Dwesa_N_R2 cytochrome b gene, partial cds	mitochondrial
931. Cacosternum nanum isolate Dwesa_N_R1 cytochrome b gene, partial cds; mitochondrial	931. Cacosternum nanum isolate Dwesa_N_R1 cytochrome b gene, partial cds	mitochondrial
932. Cacosternum nanum isolate Baziya6 cytochrome b gene, partial cds; mitochondrial	932. Cacosternum nanum isolate Baziya6 cytochrome b gene, partial cds	mitochondrial
933. Cacosternum nanum isolate Baziya5 cytochrome b gene, partial cds; mitochondrial	933. Cacosternum nanum isolate Baziya5 cytochrome b gene, partial cds	mitochondrial
934. Cacosternum nanum isolate Baziya4 cytochrome b gene, partial cds; mitochondrial	934. Cacosternum nanum isolate Baziya4 cytochrome b gene, partial cds	mitochondrial
935. Cacosternum nanum isolate Baziya3 cytochrome b gene, partial cds; mitochondrial	935. Cacosternum nanum isolate Baziya3 cytochrome b gene, partial cds	mitochondrial
936. Cacosternum nanum isolate Baziya2 cytochrome b gene, partial cds; mitochondrial	936. Cacosternum nanum isolate Baziya2 cytochrome b gene, partial cds	mitochondrial
937. Cacosternum nanum isolate Baziya1 cytochrome b gene, partial cds; mitochondrial	937. Cacosternum nanum isolate Baziya1 cytochrome b gene, partial cds	mitochondrial
938. Cacosternum nanum isolate Hole_in_wall cytochrome b gene, partial cds; mitochondrial	938. Cacosternum nanum isolate Hole_in_wall cytochrome b gene, partial cds	mitochondrial
939. Cacosternum nanum isolate Amatole_forest2 cytochrome b gene, partial cds; mitochondrial	939. Cacosternum nanum isolate Amatole_forest2 cytochrome b gene, partial cds	mitochondrial
940. Cacosternum nanum isolate Amatole_forest1 cytochrome b gene, partial cds; mitochondrial	940. Cacosternum nanum isolate Amatole_forest1 cytochrome b gene, partial cds	mitochondrial
941. Arthroleptis stenodactylus isolate 1 cytochrome b gene, partial cds; mitochondrial	941. Arthroleptis stenodactylus isolate 1 cytochrome b gene, partial cds	mitochondrial
942. Arthroleptis francei isolate 1 cytochrome b gene, partial cds; mitochondrial	942. Arthroleptis francei isolate 1 cytochrome b gene, partial cds	mitochondrial
943. Arthroleptis wahlbergii isolate Krantzkloof_NR3AW cytochrome b gene, partial cds; mitochondrial	943. Arthroleptis wahlbergii isolate Krantzkloof_NR3AW cytochrome b gene, partial cds	mitochondrial
944. Arthroleptis wahlbergii isolate Krantzkloof_NR2AW cytochrome b gene, partial cds; mitochondrial	944. Arthroleptis wahlbergii isolate Krantzkloof_NR2AW cytochrome b gene, partial cds	mitochondrial
945. Arthroleptis wahlbergii isolate Krantzkloof_NR1AW cytochrome b gene, partial cds; mitochondrial	945. Arthroleptis wahlbergii isolate Krantzkloof_NR1AW cytochrome b gene, partial cds	mitochondrial
946. Arthroleptis wahlbergii isolate Nkandla_NR4AW cytochrome b gene, partial cds; mitochondrial	946. Arthroleptis wahlbergii isolate Nkandla_NR4AW cytochrome b gene, partial cds	mitochondrial
947. Arthroleptis wahlbergii isolate Nkandla_NR3AW cytochrome b gene, partial cds; mitochondrial	947. Arthroleptis wahlbergii isolate Nkandla_NR3AW cytochrome b gene, partial cds	mitochondrial
948. Arthroleptis wahlbergii isolate Nkandla_NR2AW cytochrome b gene, partial cds; mitochondrial	948. Arthroleptis wahlbergii isolate Nkandla_NR2AW cytochrome b gene, partial cds	mitochondrial
949. Arthroleptis wahlbergii isolate Nkandla_NR1AW cytochrome b gene, partial cds; mitochondrial	949. Arthroleptis wahlbergii isolate Nkandla_NR1AW cytochrome b gene, partial cds	mitochondrial
950. Arthroleptis wahlbergii isolate Pinetown_AW cytochrome b gene, partial cds; mitochondrial	950. Arthroleptis wahlbergii isolate Pinetown_AW cytochrome b gene, partial cds	mitochondrial
951. Arthroleptis wageri isolate Hluleka_N_R7 cytochrome b gene, partial cds; mitochondrial	951. Arthroleptis wageri isolate Hluleka_N_R7 cytochrome b gene, partial cds	mitochondrial
952. Arthroleptis wageri isolate Hluleka_N_R6 cytochrome b gene, partial cds; mitochondrial	952. Arthroleptis wageri isolate Hluleka_N_R6 cytochrome b gene, partial cds	mitochondrial
953. Arthroleptis wageri isolate Hluleka_N_R5 cytochrome b gene, partial cds; mitochondrial	953. Arthroleptis wageri isolate Hluleka_N_R5 cytochrome b gene, partial cds	mitochondrial
954. UNVERIFIED: Arthroleptis wageri isolate Hluleka_N_R4 cytochrome b-like gene, partial sequence; mitochondrial	954. UNVERIFIED: Arthroleptis wageri isolate Hluleka_N_R4 cytochrome b-like gene, partial sequence	mitochondrial
955. Arthroleptis wageri isolate Hluleka_N_R3 cytochrome b gene, partial cds; mitochondrial	955. Arthroleptis wageri isolate Hluleka_N_R3 cytochrome b gene, partial cds	mitochondrial
956. Arthroleptis wageri isolate Hluleka_N_R2 cytochrome b gene, partial cds; mitochondrial	956. Arthroleptis wageri isolate Hluleka_N_R2 cytochrome b gene, partial cds	mitochondrial
957. Arthroleptis wageri isolate Hluleka_N_R1 cytochrome b gene, partial cds; mitochondrial	957. Arthroleptis wageri isolate Hluleka_N_R1 cytochrome b gene, partial cds	mitochondrial
958. Arthroleptis wageri isolate Silaka7 cytochrome b gene, partial cds; mitochondrial	958. Arthroleptis wageri isolate Silaka7 cytochrome b gene, partial cds	mitochondrial
959. Arthroleptis wageri isolate Silaka6 cytochrome b gene, partial cds; mitochondrial	959. Arthroleptis wageri isolate Silaka6 cytochrome b gene, partial cds	mitochondrial
960. Arthroleptis wageri isolate Silaka5 cytochrome b gene, partial cds; mitochondrial	960. Arthroleptis wageri isolate Silaka5 cytochrome b gene, partial cds	mitochondrial
961. Arthroleptis wageri isolate Silaka4 cytochrome b gene, partial cds; mitochondrial	961. Arthroleptis wageri isolate Silaka4 cytochrome b gene, partial cds	mitochondrial
962. Arthroleptis wageri isolate Silaka3 cytochrome b gene, partial cds; mitochondrial	962. Arthroleptis wageri isolate Silaka3 cytochrome b gene, partial cds	mitochondrial
963. Arthroleptis wageri isolate Silaka2 cytochrome b gene, partial cds; mitochondrial	963. Arthroleptis wageri isolate Silaka2 cytochrome b gene, partial cds	mitochondrial
964. Arthroleptis wageri isolate Silaka1 cytochrome b gene, partial cds; mitochondrial	964. Arthroleptis wageri isolate Silaka1 cytochrome b gene, partial cds	mitochondrial
965. Arthroleptis wageri isolate Mbotyi10 cytochrome b gene, partial cds; mitochondrial	965. Arthroleptis wageri isolate Mbotyi10 cytochrome b gene, partial cds	mitochondrial
966. Arthroleptis wageri isolate Mbotyi9 cytochrome b gene, partial cds; mitochondrial	966. Arthroleptis wageri isolate Mbotyi9 cytochrome b gene, partial cds	mitochondrial
967. Arthroleptis wageri isolate Mbotyi8 cytochrome b gene, partial cds; mitochondrial	967. Arthroleptis wageri isolate Mbotyi8 cytochrome b gene, partial cds	mitochondrial
968. Arthroleptis wageri isolate Mbotyi7 cytochrome b gene, partial cds; mitochondrial	968. Arthroleptis wageri isolate Mbotyi7 cytochrome b gene, partial cds	mitochondrial
969. Arthroleptis wageri isolate Mbotyi6 cytochrome b gene, partial cds; mitochondrial	969. Arthroleptis wageri isolate Mbotyi6 cytochrome b gene, partial cds	mitochondrial
970. Arthroleptis wageri isolate Mbotyi5 cytochrome b gene, partial cds; mitochondrial	970. Arthroleptis wageri isolate Mbotyi5 cytochrome b gene, partial cds	mitochondrial
971. Arthroleptis wageri isolate Mbotyi4 cytochrome b gene, partial cds; mitochondrial	971. Arthroleptis wageri isolate Mbotyi4 cytochrome b gene, partial cds	mitochondrial
972. Arthroleptis wageri isolate Mbotyi3 cytochrome b gene, partial cds; mitochondrial	972. Arthroleptis wageri isolate Mbotyi3 cytochrome b gene, partial cds	mitochondrial
973. Arthroleptis wageri isolate Mbotyi2 cytochrome b gene, partial cds; mitochondrial	973. Arthroleptis wageri isolate Mbotyi2 cytochrome b gene, partial cds	mitochondrial
974. Arthroleptis wageri isolate Mbotyi1 cytochrome b gene, partial cds; mitochondrial	974. Arthroleptis wageri isolate Mbotyi1 cytochrome b gene, partial cds	mitochondrial
975. Arthroleptis wageri isolate Goso14 cytochrome b gene, partial cds; mitochondrial	975. Arthroleptis wageri isolate Goso14 cytochrome b gene, partial cds	mitochondrial
976. Arthroleptis wageri isolate Goso13 cytochrome b gene, partial cds; mitochondrial	976. Arthroleptis wageri isolate Goso13 cytochrome b gene, partial cds	mitochondrial
977. Arthroleptis wageri isolate Goso12 cytochrome b gene, partial cds; mitochondrial	977. Arthroleptis wageri isolate Goso12 cytochrome b gene, partial cds	mitochondrial
978. Arthroleptis wageri isolate Goso11 cytochrome b gene, partial cds; mitochondrial	978. Arthroleptis wageri isolate Goso11 cytochrome b gene, partial cds	mitochondrial
979. Arthroleptis wageri isolate Goso10 cytochrome b gene, partial cds; mitochondrial	979. Arthroleptis wageri isolate Goso10 cytochrome b gene, partial cds	mitochondrial
980. Arthroleptis wageri isolate Goso9 cytochrome b gene, partial cds; mitochondrial	980. Arthroleptis wageri isolate Goso9 cytochrome b gene, partial cds	mitochondrial
981. Arthroleptis wageri isolate Goso8 cytochrome b gene, partial cds; mitochondrial	981. Arthroleptis wageri isolate Goso8 cytochrome b gene, partial cds	mitochondrial
982. Arthroleptis wageri isolate Goso7 cytochrome b gene, partial cds; mitochondrial	982. Arthroleptis wageri isolate Goso7 cytochrome b gene, partial cds	mitochondrial
983. Arthroleptis wageri isolate Goso6 cytochrome b gene, partial cds; mitochondrial	983. Arthroleptis wageri isolate Goso6 cytochrome b gene, partial cds	mitochondrial
984. Arthroleptis wageri isolate Goso5 cytochrome b gene, partial cds; mitochondrial	984. Arthroleptis wageri isolate Goso5 cytochrome b gene, partial cds	mitochondrial
985. Arthroleptis wageri isolate Goso4 cytochrome b gene, partial cds; mitochondrial	985. Arthroleptis wageri isolate Goso4 cytochrome b gene, partial cds	mitochondrial
986. Arthroleptis wageri isolate Goso3 cytochrome b gene, partial cds; mitochondrial	986. Arthroleptis wageri isolate Goso3 cytochrome b gene, partial cds	mitochondrial
987. Arthroleptis wageri isolate Goso2 cytochrome b gene, partial cds; mitochondrial	987. Arthroleptis wageri isolate Goso2 cytochrome b gene, partial cds	mitochondrial
988. Arthroleptis wageri isolate Goso1 cytochrome b gene, partial cds; mitochondrial	988. Arthroleptis wageri isolate Goso1 cytochrome b gene, partial cds	mitochondrial
989. Anhydrophryne hewitti cytochrome b gene, partial cds; mitochondrial	989. Anhydrophryne hewitti cytochrome b gene, partial cds	mitochondrial
990. Anhydrophryne rattrayi isolate Kubusi3 cytochrome b gene, partial cds; mitochondrial	990. Anhydrophryne rattrayi isolate Kubusi3 cytochrome b gene, partial cds	mitochondrial
991. Anhydrophryne rattrayi isolate Kubusi2 cytochrome b gene, partial cds; mitochondrial	991. Anhydrophryne rattrayi isolate Kubusi2 cytochrome b gene, partial cds	mitochondrial
992. Anhydrophryne rattrayi isolate Kubusi1 cytochrome b gene, partial cds; mitochondrial	992. Anhydrophryne rattrayi isolate Kubusi1 cytochrome b gene, partial cds	mitochondrial
993. Anhydrophryne rattrayi isolate Kologha13 cytochrome b gene, partial cds; mitochondrial	993. Anhydrophryne rattrayi isolate Kologha13 cytochrome b gene, partial cds	mitochondrial
994. Anhydrophryne rattrayi isolate Kologha12 cytochrome b gene, partial cds; mitochondrial	994. Anhydrophryne rattrayi isolate Kologha12 cytochrome b gene, partial cds	mitochondrial
995. Anhydrophryne rattrayi isolate Kologha11 cytochrome b gene, partial cds; mitochondrial	995. Anhydrophryne rattrayi isolate Kologha11 cytochrome b gene, partial cds	mitochondrial
996. Anhydrophryne rattrayi isolate Kologha10 cytochrome b gene, partial cds; mitochondrial	996. Anhydrophryne rattrayi isolate Kologha10 cytochrome b gene, partial cds	mitochondrial
997. Anhydrophryne rattrayi isolate Kologha9 cytochrome b gene, partial cds; mitochondrial	997. Anhydrophryne rattrayi isolate Kologha9 cytochrome b gene, partial cds	mitochondrial
998. Anhydrophryne rattrayi isolate Kologha8 cytochrome b gene, partial cds; mitochondrial	998. Anhydrophryne rattrayi isolate Kologha8 cytochrome b gene, partial cds	mitochondrial
999. Anhydrophryne rattrayi isolate Kologha7 cytochrome b gene, partial cds; mitochondrial	999. Anhydrophryne rattrayi isolate Kologha7 cytochrome b gene, partial cds	mitochondrial
1000. Anhydrophryne rattrayi isolate Kologha6 cytochrome b gene, partial cds; mitochondrial	1000. Anhydrophryne rattrayi isolate Kologha6 cytochrome b gene, partial cds	mitochondrial
1001. Anhydrophryne rattrayi isolate Kologha5 cytochrome b gene, partial cds; mitochondrial	1001. Anhydrophryne rattrayi isolate Kologha5 cytochrome b gene, partial cds	mitochondrial
1002. Anhydrophryne rattrayi isolate Kologha4 cytochrome b gene, partial cds; mitochondrial	1002. Anhydrophryne rattrayi isolate Kologha4 cytochrome b gene, partial cds	mitochondrial
1003. Anhydrophryne rattrayi isolate Kologha3 cytochrome b gene, partial cds; mitochondrial	1003. Anhydrophryne rattrayi isolate Kologha3 cytochrome b gene, partial cds	mitochondrial
1004. Anhydrophryne rattrayi isolate Kologha2 cytochrome b gene, partial cds; mitochondrial	1004. Anhydrophryne rattrayi isolate Kologha2 cytochrome b gene, partial cds	mitochondrial
1005. Anhydrophryne rattrayi isolate Kologha1 cytochrome b gene, partial cds; mitochondrial	1005. Anhydrophryne rattrayi isolate Kologha1 cytochrome b gene, partial cds	mitochondrial
1006. Anhydrophryne rattrayi isolate Katberg12 cytochrome b gene, partial cds; mitochondrial	1006. Anhydrophryne rattrayi isolate Katberg12 cytochrome b gene, partial cds	mitochondrial
1007. Anhydrophryne rattrayi isolate Katberg11 cytochrome b gene, partial cds; mitochondrial	1007. Anhydrophryne rattrayi isolate Katberg11 cytochrome b gene, partial cds	mitochondrial
1008. Anhydrophryne rattrayi isolate Katberg10 cytochrome b gene, partial cds; mitochondrial	1008. Anhydrophryne rattrayi isolate Katberg10 cytochrome b gene, partial cds	mitochondrial
1009. Anhydrophryne rattrayi isolate Katberg9 cytochrome b gene, partial cds; mitochondrial	1009. Anhydrophryne rattrayi isolate Katberg9 cytochrome b gene, partial cds	mitochondrial
1010. UNVERIFIED: Anhydrophryne rattrayi isolate Katberg8 cytochrome b-like gene, partial sequence; mitochondrial	1010. UNVERIFIED: Anhydrophryne rattrayi isolate Katberg8 cytochrome b-like gene, partial sequence	mitochondrial
1011. Anhydrophryne rattrayi isolate Katberg7 cytochrome b gene, partial cds; mitochondrial	1011. Anhydrophryne rattrayi isolate Katberg7 cytochrome b gene, partial cds	mitochondrial
1012. Anhydrophryne rattrayi isolate Katberg6 cytochrome b gene, partial cds; mitochondrial	1012. Anhydrophryne rattrayi isolate Katberg6 cytochrome b gene, partial cds	mitochondrial
1013. Anhydrophryne rattrayi isolate Katberg5 cytochrome b gene, partial cds; mitochondrial	1013. Anhydrophryne rattrayi isolate Katberg5 cytochrome b gene, partial cds	mitochondrial
1014. Anhydrophryne rattrayi isolate Katberg4 cytochrome b gene, partial cds; mitochondrial	1014. Anhydrophryne rattrayi isolate Katberg4 cytochrome b gene, partial cds	mitochondrial
1015. Anhydrophryne rattrayi isolate Katberg3 cytochrome b gene, partial cds; mitochondrial	1015. Anhydrophryne rattrayi isolate Katberg3 cytochrome b gene, partial cds	mitochondrial
1016. Anhydrophryne rattrayi isolate Katberg2 cytochrome b gene, partial cds; mitochondrial	1016. Anhydrophryne rattrayi isolate Katberg2 cytochrome b gene, partial cds	mitochondrial
1017. Anhydrophryne rattrayi isolate Katberg1 cytochrome b gene, partial cds; mitochondrial	1017. Anhydrophryne rattrayi isolate Katberg1 cytochrome b gene, partial cds	mitochondrial
1018. Anhydrophryne rattrayi isolate Isidenge11 cytochrome b gene, partial cds; mitochondrial	1018. Anhydrophryne rattrayi isolate Isidenge11 cytochrome b gene, partial cds	mitochondrial
1019. Anhydrophryne rattrayi isolate Isidenge10 cytochrome b gene, partial cds; mitochondrial	1019. Anhydrophryne rattrayi isolate Isidenge10 cytochrome b gene, partial cds	mitochondrial
1020. Anhydrophryne rattrayi isolate Isidenge9 cytochrome b gene, partial cds; mitochondrial	1020. Anhydrophryne rattrayi isolate Isidenge9 cytochrome b gene, partial cds	mitochondrial
1021. Anhydrophryne rattrayi isolate Isidenge8 cytochrome b gene, partial cds; mitochondrial	1021. Anhydrophryne rattrayi isolate Isidenge8 cytochrome b gene, partial cds	mitochondrial
1022. Anhydrophryne rattrayi isolate Isidenge7 cytochrome b gene, partial cds; mitochondrial	1022. Anhydrophryne rattrayi isolate Isidenge7 cytochrome b gene, partial cds	mitochondrial
1023. Anhydrophryne rattrayi isolate Isidenge6 cytochrome b gene, partial cds; mitochondrial	1023. Anhydrophryne rattrayi isolate Isidenge6 cytochrome b gene, partial cds	mitochondrial
1024. Anhydrophryne rattrayi isolate Isidenge5 cytochrome b gene, partial cds; mitochondrial	1024. Anhydrophryne rattrayi isolate Isidenge5 cytochrome b gene, partial cds	mitochondrial
1025. Anhydrophryne rattrayi isolate Isidenge4 cytochrome b gene, partial cds; mitochondrial	1025. Anhydrophryne rattrayi isolate Isidenge4 cytochrome b gene, partial cds	mitochondrial
1026. Anhydrophryne rattrayi isolate Isidenge3 cytochrome b gene, partial cds; mitochondrial	1026. Anhydrophryne rattrayi isolate Isidenge3 cytochrome b gene, partial cds	mitochondrial
1027. Anhydrophryne rattrayi isolate Isidenge2 cytochrome b gene, partial cds; mitochondrial	1027. Anhydrophryne rattrayi isolate Isidenge2 cytochrome b gene, partial cds	mitochondrial
1028. Anhydrophryne rattrayi isolate Isidenge1 cytochrome b gene, partial cds; mitochondrial	1028. Anhydrophryne rattrayi isolate Isidenge1 cytochrome b gene, partial cds	mitochondrial
1029. Anhydrophryne rattrayi isolate Hogsback7 cytochrome b gene, partial cds; mitochondrial	1029. Anhydrophryne rattrayi isolate Hogsback7 cytochrome b gene, partial cds	mitochondrial
1030. Anhydrophryne rattrayi isolate Hogsback6 cytochrome b gene, partial cds; mitochondrial	1030. Anhydrophryne rattrayi isolate Hogsback6 cytochrome b gene, partial cds	mitochondrial
1031. Anhydrophryne rattrayi isolate Hogsback5 cytochrome b gene, partial cds; mitochondrial	1031. Anhydrophryne rattrayi isolate Hogsback5 cytochrome b gene, partial cds	mitochondrial
1032. Anhydrophryne rattrayi isolate Hogsback4 cytochrome b gene, partial cds; mitochondrial	1032. Anhydrophryne rattrayi isolate Hogsback4 cytochrome b gene, partial cds	mitochondrial
1033. Anhydrophryne rattrayi isolate Hogsback3 cytochrome b gene, partial cds; mitochondrial	1033. Anhydrophryne rattrayi isolate Hogsback3 cytochrome b gene, partial cds	mitochondrial
1034. Anhydrophryne rattrayi isolate Hogsback2 cytochrome b gene, partial cds; mitochondrial	1034. Anhydrophryne rattrayi isolate Hogsback2 cytochrome b gene, partial cds	mitochondrial
1035. Anhydrophryne rattrayi isolate Hogsback1 cytochrome b gene, partial cds; mitochondrial	1035. Anhydrophryne rattrayi isolate Hogsback1 cytochrome b gene, partial cds	mitochondrial
1036. Cacosternum capense isolate C_capense 16S ribosomal RNA gene, partial sequence; mitochondrial	1036. Cacosternum capense isolate C_capense 16S ribosomal RNA gene, partial sequence	mitochondrial
1037. Cacosternum boettgeri 16S ribosomal RNA gene, partial sequence; mitochondrial	1037. Cacosternum boettgeri 16S ribosomal RNA gene, partial sequence	mitochondrial
1038. Cacosternum nanum isolate TheIsland_N_R6 16S ribosomal RNA gene, partial sequence; mitochondrial	1038. Cacosternum nanum isolate TheIsland_N_R6 16S ribosomal RNA gene, partial sequence	mitochondrial
1039. Cacosternum nanum isolate TheIsland_N_R5 16S ribosomal RNA gene, partial sequence; mitochondrial	1039. Cacosternum nanum isolate TheIsland_N_R5 16S ribosomal RNA gene, partial sequence	mitochondrial
1040. Cacosternum nanum isolate TheIsland_N_R4 16S ribosomal RNA gene, partial sequence; mitochondrial	1040. Cacosternum nanum isolate TheIsland_N_R4 16S ribosomal RNA gene, partial sequence	mitochondrial
1041. Cacosternum nanum isolate TheIsland_N_R2 16S ribosomal RNA gene, partial sequence; mitochondrial	1041. Cacosternum nanum isolate TheIsland_N_R2 16S ribosomal RNA gene, partial sequence	mitochondrial
1042. Cacosternum nanum isolate TheIsland_N_R1 16S ribosomal RNA gene, partial sequence; mitochondrial	1042. Cacosternum nanum isolate TheIsland_N_R1 16S ribosomal RNA gene, partial sequence	mitochondrial
1043. Cacosternum nanum isolate Superbowl_Mkambati_N_R 16S ribosomal RNA gene, partial sequence; mitochondrial	1043. Cacosternum nanum isolate Superbowl_Mkambati_N_R 16S ribosomal RNA gene, partial sequence	mitochondrial
1044. Cacosternum nanum isolate Silaka_N_R2 16S ribosomal RNA gene, partial sequence; mitochondrial	1044. Cacosternum nanum isolate Silaka_N_R2 16S ribosomal RNA gene, partial sequence	mitochondrial
1045. Cacosternum nanum isolate Silaka_N_R1 16S ribosomal RNA gene, partial sequence; mitochondrial	1045. Cacosternum nanum isolate Silaka_N_R1 16S ribosomal RNA gene, partial sequence	mitochondrial
1046. Cacosternum nanum isolate Otto_du_Plessis 16S ribosomal RNA gene, partial sequence; mitochondrial	1046. Cacosternum nanum isolate Otto_du_Plessis 16S ribosomal RNA gene, partial sequence	mitochondrial
1047. Cacosternum nanum isolate Nqadu18 16S ribosomal RNA gene, partial sequence; mitochondrial	1047. Cacosternum nanum isolate Nqadu18 16S ribosomal RNA gene, partial sequence	mitochondrial
1048. Cacosternum nanum isolate Nqadu17 16S ribosomal RNA gene, partial sequence; mitochondrial	1048. Cacosternum nanum isolate Nqadu17 16S ribosomal RNA gene, partial sequence	mitochondrial
1049. Cacosternum nanum isolate Nqadu16 16S ribosomal RNA gene, partial sequence; mitochondrial	1049. Cacosternum nanum isolate Nqadu16 16S ribosomal RNA gene, partial sequence	mitochondrial
1050. Cacosternum nanum isolate Nqadu15 16S ribosomal RNA gene, partial sequence; mitochondrial	1050. Cacosternum nanum isolate Nqadu15 16S ribosomal RNA gene, partial sequence	mitochondrial
1051. Cacosternum nanum isolate Nqadu14 16S ribosomal RNA gene, partial sequence; mitochondrial	1051. Cacosternum nanum isolate Nqadu14 16S ribosomal RNA gene, partial sequence	mitochondrial
1052. Cacosternum nanum isolate Nqadu13 16S ribosomal RNA gene, partial sequence; mitochondrial	1052. Cacosternum nanum isolate Nqadu13 16S ribosomal RNA gene, partial sequence	mitochondrial
1053. Cacosternum nanum isolate Nqadu12 16S ribosomal RNA gene, partial sequence; mitochondrial	1053. Cacosternum nanum isolate Nqadu12 16S ribosomal RNA gene, partial sequence	mitochondrial
1054. Cacosternum nanum isolate Nqadu11 16S ribosomal RNA gene, partial sequence; mitochondrial	1054. Cacosternum nanum isolate Nqadu11 16S ribosomal RNA gene, partial sequence	mitochondrial
1055. Cacosternum nanum isolate Nqadu10 16S ribosomal RNA gene, partial sequence; mitochondrial	1055. Cacosternum nanum isolate Nqadu10 16S ribosomal RNA gene, partial sequence	mitochondrial
1056. Cacosternum nanum isolate Nqadu9 16S ribosomal RNA gene, partial sequence; mitochondrial	1056. Cacosternum nanum isolate Nqadu9 16S ribosomal RNA gene, partial sequence	mitochondrial
1057. Cacosternum nanum isolate Nqadu8 16S ribosomal RNA gene, partial sequence; mitochondrial	1057. Cacosternum nanum isolate Nqadu8 16S ribosomal RNA gene, partial sequence	mitochondrial
1058. Cacosternum nanum isolate Nqadu7 16S ribosomal RNA gene, partial sequence; mitochondrial	1058. Cacosternum nanum isolate Nqadu7 16S ribosomal RNA gene, partial sequence	mitochondrial
1059. Cacosternum nanum isolate Nqadu6 16S ribosomal RNA gene, partial sequence; mitochondrial	1059. Cacosternum nanum isolate Nqadu6 16S ribosomal RNA gene, partial sequence	mitochondrial
1060. Cacosternum nanum isolate Nqadu5 16S ribosomal RNA gene, partial sequence; mitochondrial	1060. Cacosternum nanum isolate Nqadu5 16S ribosomal RNA gene, partial sequence	mitochondrial
1061. Cacosternum nanum isolate Nqadu4 16S ribosomal RNA gene, partial sequence; mitochondrial	1061. Cacosternum nanum isolate Nqadu4 16S ribosomal RNA gene, partial sequence	mitochondrial
1062. Cacosternum nanum isolate Nqadu3 16S ribosomal RNA gene, partial sequence; mitochondrial	1062. Cacosternum nanum isolate Nqadu3 16S ribosomal RNA gene, partial sequence	mitochondrial
1063. Cacosternum nanum isolate Nqadu2 16S ribosomal RNA gene, partial sequence; mitochondrial	1063. Cacosternum nanum isolate Nqadu2 16S ribosomal RNA gene, partial sequence	mitochondrial
1064. Cacosternum nanum isolate Nqadu1 16S ribosomal RNA gene, partial sequence; mitochondrial	1064. Cacosternum nanum isolate Nqadu1 16S ribosomal RNA gene, partial sequence	mitochondrial
1065. Cacosternum nanum isolate Ntywenka_plantation3 16S ribosomal RNA gene, partial sequence; mitochondrial	1065. Cacosternum nanum isolate Ntywenka_plantation3 16S ribosomal RNA gene, partial sequence	mitochondrial
1066. Cacosternum nanum isolate Ntywenka_plantation2 16S ribosomal RNA gene, partial sequence; mitochondrial	1066. Cacosternum nanum isolate Ntywenka_plantation2 16S ribosomal RNA gene, partial sequence	mitochondrial
1067. Cacosternum nanum isolate Ntywenka_plantation1 16S ribosomal RNA gene, partial sequence; mitochondrial	1067. Cacosternum nanum isolate Ntywenka_plantation1 16S ribosomal RNA gene, partial sequence	mitochondrial
1068. Cacosternum nanum isolate NMMU 16S ribosomal RNA gene, partial sequence; mitochondrial	1068. Cacosternum nanum isolate NMMU 16S ribosomal RNA gene, partial sequence	mitochondrial
1069. Cacosternum nanum isolate Natures_valley2 16S ribosomal RNA gene, partial sequence; mitochondrial	1069. Cacosternum nanum isolate Natures_valley2 16S ribosomal RNA gene, partial sequence	mitochondrial
1070. Cacosternum nanum isolate Natures_valley 16S ribosomal RNA gene, partial sequence; mitochondrial	1070. Cacosternum nanum isolate Natures_valley 16S ribosomal RNA gene, partial sequence	mitochondrial
1071. Cacosternum nanum isolate Mpofu_N_R2 16S ribosomal RNA gene, partial sequence; mitochondrial	1071. Cacosternum nanum isolate Mpofu_N_R2 16S ribosomal RNA gene, partial sequence	mitochondrial
1072. Cacosternum nanum isolate Mpofu_N_R1 16S ribosomal RNA gene, partial sequence; mitochondrial	1072. Cacosternum nanum isolate Mpofu_N_R1 16S ribosomal RNA gene, partial sequence	mitochondrial
1073. Cacosternum nanum isolate Mbotyi_quarry 16S ribosomal RNA gene, partial sequence; mitochondrial	1073. Cacosternum nanum isolate Mbotyi_quarry 16S ribosomal RNA gene, partial sequence	mitochondrial
1074. Cacosternum nanum isolate Mbotyi_campsite 16S ribosomal RNA gene, partial sequence; mitochondrial	1074. Cacosternum nanum isolate Mbotyi_campsite 16S ribosomal RNA gene, partial sequence	mitochondrial
1075. Cacosternum nanum isolate Manubi6 16S ribosomal RNA gene, partial sequence; mitochondrial	1075. Cacosternum nanum isolate Manubi6 16S ribosomal RNA gene, partial sequence	mitochondrial
1076. Cacosternum nanum isolate Manubi5 16S ribosomal RNA gene, partial sequence; mitochondrial	1076. Cacosternum nanum isolate Manubi5 16S ribosomal RNA gene, partial sequence	mitochondrial
1077. Cacosternum nanum isolate Manubi4 16S ribosomal RNA gene, partial sequence; mitochondrial	1077. Cacosternum nanum isolate Manubi4 16S ribosomal RNA gene, partial sequence	mitochondrial
1078. Cacosternum nanum isolate Manubi3 16S ribosomal RNA gene, partial sequence; mitochondrial	1078. Cacosternum nanum isolate Manubi3 16S ribosomal RNA gene, partial sequence	mitochondrial
1079. Cacosternum nanum isolate Manubi2 16S ribosomal RNA gene, partial sequence; mitochondrial	1079. Cacosternum nanum isolate Manubi2 16S ribosomal RNA gene, partial sequence	mitochondrial
1080. Cacosternum nanum isolate Manubi1 16S ribosomal RNA gene, partial sequence; mitochondrial	1080. Cacosternum nanum isolate Manubi1 16S ribosomal RNA gene, partial sequence	mitochondrial
1081. Cacosternum nanum isolate Main_beach_rd_Mkambati_N_R3 16S ribosomal RNA gene, partial sequence; mitochondrial	1081. Cacosternum nanum isolate Main_beach_rd_Mkambati_N_R3 16S ribosomal RNA gene, partial sequence	mitochondrial
1082. Cacosternum nanum isolate Main_beach_rd_Mkambati_N_R2 16S ribosomal RNA gene, partial sequence; mitochondrial	1082. Cacosternum nanum isolate Main_beach_rd_Mkambati_N_R2 16S ribosomal RNA gene, partial sequence	mitochondrial
1083. Cacosternum nanum isolate Main_beach_rd_Mkambati_N_R1 16S ribosomal RNA gene, partial sequence; mitochondrial	1083. Cacosternum nanum isolate Main_beach_rd_Mkambati_N_R1 16S ribosomal RNA gene, partial sequence	mitochondrial
1084. Cacosternum nanum isolate Lubanzi11 16S ribosomal RNA gene, partial sequence; mitochondrial	1084. Cacosternum nanum isolate Lubanzi11 16S ribosomal RNA gene, partial sequence	mitochondrial
1085. Cacosternum nanum isolate Lubanzi10 16S ribosomal RNA gene, partial sequence; mitochondrial	1085. Cacosternum nanum isolate Lubanzi10 16S ribosomal RNA gene, partial sequence	mitochondrial
1086. Cacosternum nanum isolate Lubanzi9 16S ribosomal RNA gene, partial sequence; mitochondrial	1086. Cacosternum nanum isolate Lubanzi9 16S ribosomal RNA gene, partial sequence	mitochondrial
1087. Cacosternum nanum isolate Lubanzi8 16S ribosomal RNA gene, partial sequence; mitochondrial	1087. Cacosternum nanum isolate Lubanzi8 16S ribosomal RNA gene, partial sequence	mitochondrial
1088. Cacosternum nanum isolate Lubanzi7 16S ribosomal RNA gene, partial sequence; mitochondrial	1088. Cacosternum nanum isolate Lubanzi7 16S ribosomal RNA gene, partial sequence	mitochondrial
1089. Cacosternum nanum isolate Lubanzi6 16S ribosomal RNA gene, partial sequence; mitochondrial	1089. Cacosternum nanum isolate Lubanzi6 16S ribosomal RNA gene, partial sequence	mitochondrial
1090. Cacosternum nanum isolate Lubanzi5 16S ribosomal RNA gene, partial sequence; mitochondrial	1090. Cacosternum nanum isolate Lubanzi5 16S ribosomal RNA gene, partial sequence	mitochondrial
1091. Cacosternum nanum isolate Lubanzi4 16S ribosomal RNA gene, partial sequence; mitochondrial	1091. Cacosternum nanum isolate Lubanzi4 16S ribosomal RNA gene, partial sequence	mitochondrial
1092. Cacosternum nanum isolate Lubanzi3 16S ribosomal RNA gene, partial sequence; mitochondrial	1092. Cacosternum nanum isolate Lubanzi3 16S ribosomal RNA gene, partial sequence	mitochondrial
1093. Cacosternum nanum isolate Lubanzi2 16S ribosomal RNA gene, partial sequence; mitochondrial	1093. Cacosternum nanum isolate Lubanzi2 16S ribosomal RNA gene, partial sequence	mitochondrial
1094. Cacosternum nanum isolate Lubanzi1 16S ribosomal RNA gene, partial sequence; mitochondrial	1094. Cacosternum nanum isolate Lubanzi1 16S ribosomal RNA gene, partial sequence	mitochondrial
1095. Cacosternum nanum isolate Lovemore_heights 16S ribosomal RNA gene, partial sequence; mitochondrial	1095. Cacosternum nanum isolate Lovemore_heights 16S ribosomal RNA gene, partial sequence	mitochondrial
1096. Cacosternum nanum isolate Kubusi2 16S ribosomal RNA gene, partial sequence; mitochondrial	1096. Cacosternum nanum isolate Kubusi2 16S ribosomal RNA gene, partial sequence	mitochondrial
1097. Cacosternum nanum isolate Kubusi1 16S ribosomal RNA gene, partial sequence; mitochondrial	1097. Cacosternum nanum isolate Kubusi1 16S ribosomal RNA gene, partial sequence	mitochondrial
1098. Cacosternum nanum isolate Kobolo2 16S ribosomal RNA gene, partial sequence; mitochondrial	1098. Cacosternum nanum isolate Kobolo2 16S ribosomal RNA gene, partial sequence	mitochondrial
1099. Cacosternum nanum isolate Kobolo1 16S ribosomal RNA gene, partial sequence; mitochondrial	1099. Cacosternum nanum isolate Kobolo1 16S ribosomal RNA gene, partial sequence	mitochondrial
1100. Cacosternum nanum isolate Katberg_road 16S ribosomal RNA gene, partial sequence; mitochondrial	1100. Cacosternum nanum isolate Katberg_road 16S ribosomal RNA gene, partial sequence	mitochondrial
1101. Cacosternum nanum isolate Katberg_art_pan2 16S ribosomal RNA gene, partial sequence; mitochondrial	1101. Cacosternum nanum isolate Katberg_art_pan2 16S ribosomal RNA gene, partial sequence	mitochondrial
1102. Cacosternum nanum isolate Katberg_art_pan1 16S ribosomal RNA gene, partial sequence; mitochondrial	1102. Cacosternum nanum isolate Katberg_art_pan1 16S ribosomal RNA gene, partial sequence	mitochondrial
1103. Cacosternum nanum isolate Katberg_picnic 16S ribosomal RNA gene, partial sequence; mitochondrial	1103. Cacosternum nanum isolate Katberg_picnic 16S ribosomal RNA gene, partial sequence	mitochondrial
1104. Cacosternum nanum isolate Hogsback2 16S ribosomal RNA gene, partial sequence; mitochondrial	1104. Cacosternum nanum isolate Hogsback2 16S ribosomal RNA gene, partial sequence	mitochondrial
1105. Cacosternum nanum isolate Hogsback1 16S ribosomal RNA gene, partial sequence; mitochondrial	1105. Cacosternum nanum isolate Hogsback1 16S ribosomal RNA gene, partial sequence	mitochondrial
1106. Cacosternum nanum isolate Hluleka_N_R5 16S ribosomal RNA gene, partial sequence; mitochondrial	1106. Cacosternum nanum isolate Hluleka_N_R5 16S ribosomal RNA gene, partial sequence	mitochondrial
1107. Cacosternum nanum isolate Hluleka_N_R4 16S ribosomal RNA gene, partial sequence; mitochondrial	1107. Cacosternum nanum isolate Hluleka_N_R4 16S ribosomal RNA gene, partial sequence	mitochondrial
1108. Cacosternum nanum isolate Hluleka_N_R3 16S ribosomal RNA gene, partial sequence; mitochondrial	1108. Cacosternum nanum isolate Hluleka_N_R3 16S ribosomal RNA gene, partial sequence	mitochondrial
1109. Cacosternum nanum isolate Hluleka_N_R2 16S ribosomal RNA gene, partial sequence; mitochondrial	1109. Cacosternum nanum isolate Hluleka_N_R2 16S ribosomal RNA gene, partial sequence	mitochondrial
1110. Cacosternum nanum isolate Hluleka_N_R1 16S ribosomal RNA gene, partial sequence; mitochondrial	1110. Cacosternum nanum isolate Hluleka_N_R1 16S ribosomal RNA gene, partial sequence	mitochondrial
1111. Cacosternum nanum isolate Goso5 16S ribosomal RNA gene, partial sequence; mitochondrial	1111. Cacosternum nanum isolate Goso5 16S ribosomal RNA gene, partial sequence	mitochondrial
1112. Cacosternum nanum isolate Goso4 16S ribosomal RNA gene, partial sequence; mitochondrial	1112. Cacosternum nanum isolate Goso4 16S ribosomal RNA gene, partial sequence	mitochondrial
1113. Cacosternum nanum isolate Goso3 16S ribosomal RNA gene, partial sequence; mitochondrial	1113. Cacosternum nanum isolate Goso3 16S ribosomal RNA gene, partial sequence	mitochondrial
1114. Cacosternum nanum isolate Goso2 16S ribosomal RNA gene, partial sequence; mitochondrial	1114. Cacosternum nanum isolate Goso2 16S ribosomal RNA gene, partial sequence	mitochondrial
1115. Cacosternum nanum isolate Goso1 16S ribosomal RNA gene, partial sequence; mitochondrial	1115. Cacosternum nanum isolate Goso1 16S ribosomal RNA gene, partial sequence	mitochondrial
1116. Cacosternum nanum isolate Fort_Fordyce2 16S ribosomal RNA gene, partial sequence; mitochondrial	1116. Cacosternum nanum isolate Fort_Fordyce2 16S ribosomal RNA gene, partial sequence	mitochondrial
1117. Cacosternum nanum isolate Fort_Fordyce1 16S ribosomal RNA gene, partial sequence; mitochondrial	1117. Cacosternum nanum isolate Fort_Fordyce1 16S ribosomal RNA gene, partial sequence	mitochondrial
1118. Cacosternum nanum isolate Forest_swamp_Mkambati_N_R12 16S ribosomal RNA gene, partial sequence; mitochondrial	1118. Cacosternum nanum isolate Forest_swamp_Mkambati_N_R12 16S ribosomal RNA gene, partial sequence	mitochondrial
1119. Cacosternum nanum isolate Forest_swamp_Mkambati_N_R11 16S ribosomal RNA gene, partial sequence; mitochondrial	1119. Cacosternum nanum isolate Forest_swamp_Mkambati_N_R11 16S ribosomal RNA gene, partial sequence	mitochondrial
1120. Cacosternum nanum isolate Forest_swamp_Mkambati_N_R10 16S ribosomal RNA gene, partial sequence; mitochondrial	1120. Cacosternum nanum isolate Forest_swamp_Mkambati_N_R10 16S ribosomal RNA gene, partial sequence	mitochondrial
1121. Cacosternum nanum isolate Forest_swamp_Mkambati_N_R9 16S ribosomal RNA gene, partial sequence; mitochondrial	1121. Cacosternum nanum isolate Forest_swamp_Mkambati_N_R9 16S ribosomal RNA gene, partial sequence	mitochondrial
1122. Cacosternum nanum isolate Forest_swamp_Mkambati_N_R8 16S ribosomal RNA gene, partial sequence; mitochondrial	1122. Cacosternum nanum isolate Forest_swamp_Mkambati_N_R8 16S ribosomal RNA gene, partial sequence	mitochondrial
1123. Cacosternum nanum isolate Forest_swamp_Mkambati_N_R7 16S ribosomal RNA gene, partial sequence; mitochondrial	1123. Cacosternum nanum isolate Forest_swamp_Mkambati_N_R7 16S ribosomal RNA gene, partial sequence	mitochondrial
1124. Cacosternum nanum isolate Forest_swamp_Mkambati_N_R6 16S ribosomal RNA gene, partial sequence; mitochondrial	1124. Cacosternum nanum isolate Forest_swamp_Mkambati_N_R6 16S ribosomal RNA gene, partial sequence	mitochondrial
1125. Cacosternum nanum isolate Forest_swamp_Mkambati_N_R5 16S ribosomal RNA gene, partial sequence; mitochondrial	1125. Cacosternum nanum isolate Forest_swamp_Mkambati_N_R5 16S ribosomal RNA gene, partial sequence	mitochondrial
1126. Cacosternum nanum isolate Forest_swamp_Mkambati_N_R4 16S ribosomal RNA gene, partial sequence; mitochondrial	1126. Cacosternum nanum isolate Forest_swamp_Mkambati_N_R4 16S ribosomal RNA gene, partial sequence	mitochondrial
1127. Cacosternum nanum isolate Forest_swamp_Mkambati_N_R3 16S ribosomal RNA gene, partial sequence; mitochondrial	1127. Cacosternum nanum isolate Forest_swamp_Mkambati_N_R3 16S ribosomal RNA gene, partial sequence	mitochondrial
1128. Cacosternum nanum isolate Forest_swamp_Mkambati_N_R2 16S ribosomal RNA gene, partial sequence; mitochondrial	1128. Cacosternum nanum isolate Forest_swamp_Mkambati_N_R2 16S ribosomal RNA gene, partial sequence	mitochondrial
1129. Cacosternum nanum isolate Forest_swamp_Mkambati_N_R1 16S ribosomal RNA gene, partial sequence; mitochondrial	1129. Cacosternum nanum isolate Forest_swamp_Mkambati_N_R1 16S ribosomal RNA gene, partial sequence	mitochondrial
1130. Cacosternum nanum isolate Eels_Cave 16S ribosomal RNA gene, partial sequence; mitochondrial	1130. Cacosternum nanum isolate Eels_Cave 16S ribosomal RNA gene, partial sequence	mitochondrial
1131. Cacosternum nanum isolate Dwesa_N_R12 16S ribosomal RNA gene, partial sequence; mitochondrial	1131. Cacosternum nanum isolate Dwesa_N_R12 16S ribosomal RNA gene, partial sequence	mitochondrial
1132. Cacosternum nanum isolate Dwesa_N_R11 16S ribosomal RNA gene, partial sequence; mitochondrial	1132. Cacosternum nanum isolate Dwesa_N_R11 16S ribosomal RNA gene, partial sequence	mitochondrial
1133. Cacosternum nanum isolate Dwesa_N_R10 16S ribosomal RNA gene, partial sequence; mitochondrial	1133. Cacosternum nanum isolate Dwesa_N_R10 16S ribosomal RNA gene, partial sequence	mitochondrial
1134. Cacosternum nanum isolate Dwesa_N_R9 16S ribosomal RNA gene, partial sequence; mitochondrial	1134. Cacosternum nanum isolate Dwesa_N_R9 16S ribosomal RNA gene, partial sequence	mitochondrial
1135. Cacosternum nanum isolate Dwesa_N_R8 16S ribosomal RNA gene, partial sequence; mitochondrial	1135. Cacosternum nanum isolate Dwesa_N_R8 16S ribosomal RNA gene, partial sequence	mitochondrial
1136. Cacosternum nanum isolate Dwesa_N_R7 16S ribosomal RNA gene, partial sequence; mitochondrial	1136. Cacosternum nanum isolate Dwesa_N_R7 16S ribosomal RNA gene, partial sequence	mitochondrial
1137. Cacosternum nanum isolate Dwesa_N_R6 16S ribosomal RNA gene, partial sequence; mitochondrial	1137. Cacosternum nanum isolate Dwesa_N_R6 16S ribosomal RNA gene, partial sequence	mitochondrial
1138. Cacosternum nanum isolate Dwesa_N_R5 16S ribosomal RNA gene, partial sequence; mitochondrial	1138. Cacosternum nanum isolate Dwesa_N_R5 16S ribosomal RNA gene, partial sequence	mitochondrial
1139. Cacosternum nanum isolate Dwesa_N_R4 16S ribosomal RNA gene, partial sequence; mitochondrial	1139. Cacosternum nanum isolate Dwesa_N_R4 16S ribosomal RNA gene, partial sequence	mitochondrial
1140. Cacosternum nanum isolate Dwesa_N_R3 16S ribosomal RNA gene, partial sequence; mitochondrial	1140. Cacosternum nanum isolate Dwesa_N_R3 16S ribosomal RNA gene, partial sequence	mitochondrial
1141. Cacosternum nanum isolate Dwesa_N_R2 16S ribosomal RNA gene, partial sequence; mitochondrial	1141. Cacosternum nanum isolate Dwesa_N_R2 16S ribosomal RNA gene, partial sequence	mitochondrial
1142. Cacosternum nanum isolate Dwesa_N_R1 16S ribosomal RNA gene, partial sequence; mitochondrial	1142. Cacosternum nanum isolate Dwesa_N_R1 16S ribosomal RNA gene, partial sequence	mitochondrial
1143. Cacosternum nanum isolate Baziya6 16S ribosomal RNA gene, partial sequence; mitochondrial	1143. Cacosternum nanum isolate Baziya6 16S ribosomal RNA gene, partial sequence	mitochondrial
1144. Cacosternum nanum isolate Baziya5 16S ribosomal RNA gene, partial sequence; mitochondrial	1144. Cacosternum nanum isolate Baziya5 16S ribosomal RNA gene, partial sequence	mitochondrial
1145. Cacosternum nanum isolate Baziya4 16S ribosomal RNA gene, partial sequence; mitochondrial	1145. Cacosternum nanum isolate Baziya4 16S ribosomal RNA gene, partial sequence	mitochondrial
1146. Cacosternum nanum isolate Baziya3 16S ribosomal RNA gene, partial sequence; mitochondrial	1146. Cacosternum nanum isolate Baziya3 16S ribosomal RNA gene, partial sequence	mitochondrial
1147. Cacosternum nanum isolate Baziya2 16S ribosomal RNA gene, partial sequence; mitochondrial	1147. Cacosternum nanum isolate Baziya2 16S ribosomal RNA gene, partial sequence	mitochondrial
1148. Cacosternum nanum isolate Baziya1 16S ribosomal RNA gene, partial sequence; mitochondrial	1148. Cacosternum nanum isolate Baziya1 16S ribosomal RNA gene, partial sequence	mitochondrial
1149. Cacosternum nanum isolate Hole_in_wall 16S ribosomal RNA gene, partial sequence; mitochondrial	1149. Cacosternum nanum isolate Hole_in_wall 16S ribosomal RNA gene, partial sequence	mitochondrial
1150. Cacosternum nanum isolate Amatole_forest2 16S ribosomal RNA gene, partial sequence; mitochondrial	1150. Cacosternum nanum isolate Amatole_forest2 16S ribosomal RNA gene, partial sequence	mitochondrial
1151. Cacosternum nanum isolate Amatole_forest1 16S ribosomal RNA gene, partial sequence; mitochondrial	1151. Cacosternum nanum isolate Amatole_forest1 16S ribosomal RNA gene, partial sequence	mitochondrial
1152. Arthroleptis stenodactylus 16S ribosomal RNA gene, partial sequence; mitochondrial	1152. Arthroleptis stenodactylus 16S ribosomal RNA gene, partial sequence	mitochondrial
1153. Arthroleptis francei 16S ribosomal RNA gene, partial sequence; mitochondrial	1153. Arthroleptis francei 16S ribosomal RNA gene, partial sequence	mitochondrial
1154. Arthroleptis wahlbergii isolate Krantzkloof_NR3AW 16S ribosomal RNA gene, partial sequence; mitochondrial	1154. Arthroleptis wahlbergii isolate Krantzkloof_NR3AW 16S ribosomal RNA gene, partial sequence	mitochondrial
1155. Arthroleptis wahlbergii isolate Krantzkloof_NR2AW 16S ribosomal RNA gene, partial sequence; mitochondrial	1155. Arthroleptis wahlbergii isolate Krantzkloof_NR2AW 16S ribosomal RNA gene, partial sequence	mitochondrial
1156. Arthroleptis wahlbergii isolate Krantzkloof_NR1AW 16S ribosomal RNA gene, partial sequence; mitochondrial	1156. Arthroleptis wahlbergii isolate Krantzkloof_NR1AW 16S ribosomal RNA gene, partial sequence	mitochondrial
1157. Arthroleptis wahlbergii isolate Nkandla_N_R4AW 16S ribosomal RNA gene, partial sequence; mitochondrial	1157. Arthroleptis wahlbergii isolate Nkandla_N_R4AW 16S ribosomal RNA gene, partial sequence	mitochondrial
1158. Arthroleptis wahlbergii isolate Nkandla_N_R3AW 16S ribosomal RNA gene, partial sequence; mitochondrial	1158. Arthroleptis wahlbergii isolate Nkandla_N_R3AW 16S ribosomal RNA gene, partial sequence	mitochondrial
1159. Arthroleptis wahlbergii isolate Nkandla_N_R2AW 16S ribosomal RNA gene, partial sequence; mitochondrial	1159. Arthroleptis wahlbergii isolate Nkandla_N_R2AW 16S ribosomal RNA gene, partial sequence	mitochondrial
1160. Arthroleptis wahlbergii isolate Nkandla_N_R1AW 16S ribosomal RNA gene, partial sequence; mitochondrial	1160. Arthroleptis wahlbergii isolate Nkandla_N_R1AW 16S ribosomal RNA gene, partial sequence	mitochondrial
1161. Arthroleptis wahlbergii isolate Pinetown_AW 16S ribosomal RNA gene, partial sequence; mitochondrial	1161. Arthroleptis wahlbergii isolate Pinetown_AW 16S ribosomal RNA gene, partial sequence	mitochondrial
1162. Arthroleptis wageri isolate Silaka_N_R7 16S ribosomal RNA gene, partial sequence; mitochondrial	1162. Arthroleptis wageri isolate Silaka_N_R7 16S ribosomal RNA gene, partial sequence	mitochondrial
1163. Arthroleptis wageri isolate Silaka_N_R6 16S ribosomal RNA gene, partial sequence; mitochondrial	1163. Arthroleptis wageri isolate Silaka_N_R6 16S ribosomal RNA gene, partial sequence	mitochondrial
1164. Arthroleptis wageri isolate Silaka_N_R5 16S ribosomal RNA gene, partial sequence; mitochondrial	1164. Arthroleptis wageri isolate Silaka_N_R5 16S ribosomal RNA gene, partial sequence	mitochondrial
1165. Arthroleptis wageri isolate Silaka_N_R4 16S ribosomal RNA gene, partial sequence; mitochondrial	1165. Arthroleptis wageri isolate Silaka_N_R4 16S ribosomal RNA gene, partial sequence	mitochondrial
1166. Arthroleptis wageri isolate Silaka_N_R3 16S ribosomal RNA gene, partial sequence; mitochondrial	1166. Arthroleptis wageri isolate Silaka_N_R3 16S ribosomal RNA gene, partial sequence	mitochondrial
1167. Arthroleptis wageri isolate Silaka_N_R2 16S ribosomal RNA gene, partial sequence; mitochondrial	1167. Arthroleptis wageri isolate Silaka_N_R2 16S ribosomal RNA gene, partial sequence	mitochondrial
1168. Arthroleptis wageri isolate Silaka_N_R1 16S ribosomal RNA gene, partial sequence; mitochondrial	1168. Arthroleptis wageri isolate Silaka_N_R1 16S ribosomal RNA gene, partial sequence	mitochondrial
1169. Arthroleptis wageri isolate Hluleka_N_R7 16S ribosomal RNA gene, partial sequence; mitochondrial	1169. Arthroleptis wageri isolate Hluleka_N_R7 16S ribosomal RNA gene, partial sequence	mitochondrial
1170. Arthroleptis wageri isolate Hluleka_N_R6 16S ribosomal RNA gene, partial sequence; mitochondrial	1170. Arthroleptis wageri isolate Hluleka_N_R6 16S ribosomal RNA gene, partial sequence	mitochondrial
1171. Arthroleptis wageri isolate Hluleka_N_R5 16S ribosomal RNA gene, partial sequence; mitochondrial	1171. Arthroleptis wageri isolate Hluleka_N_R5 16S ribosomal RNA gene, partial sequence	mitochondrial
1172. Arthroleptis wageri isolate Hluleka_N_R4 16S ribosomal RNA gene, partial sequence; mitochondrial	1172. Arthroleptis wageri isolate Hluleka_N_R4 16S ribosomal RNA gene, partial sequence	mitochondrial
1173. Arthroleptis wageri isolate Hluleka_N_R3 16S ribosomal RNA gene, partial sequence; mitochondrial	1173. Arthroleptis wageri isolate Hluleka_N_R3 16S ribosomal RNA gene, partial sequence	mitochondrial
1174. Arthroleptis wageri isolate Hluleka_N_R2 16S ribosomal RNA gene, partial sequence; mitochondrial	1174. Arthroleptis wageri isolate Hluleka_N_R2 16S ribosomal RNA gene, partial sequence	mitochondrial
1175. Arthroleptis wageri isolate Hluleka_N_R1 16S ribosomal RNA gene, partial sequence; mitochondrial	1175. Arthroleptis wageri isolate Hluleka_N_R1 16S ribosomal RNA gene, partial sequence	mitochondrial
1176. Arthroleptis wageri isolate Mbotyi10 16S ribosomal RNA gene, partial sequence; mitochondrial	1176. Arthroleptis wageri isolate Mbotyi10 16S ribosomal RNA gene, partial sequence	mitochondrial
1177. Arthroleptis wageri isolate Mbotyi9 16S ribosomal RNA gene, partial sequence; mitochondrial	1177. Arthroleptis wageri isolate Mbotyi9 16S ribosomal RNA gene, partial sequence	mitochondrial
1178. Arthroleptis wageri isolate Mbotyi8 16S ribosomal RNA gene, partial sequence; mitochondrial	1178. Arthroleptis wageri isolate Mbotyi8 16S ribosomal RNA gene, partial sequence	mitochondrial
1179. Arthroleptis wageri isolate Mbotyi7 16S ribosomal RNA gene, partial sequence; mitochondrial	1179. Arthroleptis wageri isolate Mbotyi7 16S ribosomal RNA gene, partial sequence	mitochondrial
1180. Arthroleptis wageri isolate Mbotyi6 16S ribosomal RNA gene, partial sequence; mitochondrial	1180. Arthroleptis wageri isolate Mbotyi6 16S ribosomal RNA gene, partial sequence	mitochondrial
1181. Arthroleptis wageri isolate Mbotyi5 16S ribosomal RNA gene, partial sequence; mitochondrial	1181. Arthroleptis wageri isolate Mbotyi5 16S ribosomal RNA gene, partial sequence	mitochondrial
1182. Arthroleptis wageri isolate Mbotyi4 16S ribosomal RNA gene, partial sequence; mitochondrial	1182. Arthroleptis wageri isolate Mbotyi4 16S ribosomal RNA gene, partial sequence	mitochondrial
1183. Arthroleptis wageri isolate Mbotyi3 16S ribosomal RNA gene, partial sequence; mitochondrial	1183. Arthroleptis wageri isolate Mbotyi3 16S ribosomal RNA gene, partial sequence	mitochondrial
1184. Arthroleptis wageri isolate Mbotyi2 16S ribosomal RNA gene, partial sequence; mitochondrial	1184. Arthroleptis wageri isolate Mbotyi2 16S ribosomal RNA gene, partial sequence	mitochondrial
1185. Arthroleptis wageri isolate Mbotyi1 16S ribosomal RNA gene, partial sequence; mitochondrial	1185. Arthroleptis wageri isolate Mbotyi1 16S ribosomal RNA gene, partial sequence	mitochondrial
1186. Arthroleptis wageri isolate Goso14 16S ribosomal RNA gene, partial sequence; mitochondrial	1186. Arthroleptis wageri isolate Goso14 16S ribosomal RNA gene, partial sequence	mitochondrial
1187. Arthroleptis wageri isolate Goso13 16S ribosomal RNA gene, partial sequence; mitochondrial	1187. Arthroleptis wageri isolate Goso13 16S ribosomal RNA gene, partial sequence	mitochondrial
1188. Arthroleptis wageri isolate Goso12 16S ribosomal RNA gene, partial sequence; mitochondrial	1188. Arthroleptis wageri isolate Goso12 16S ribosomal RNA gene, partial sequence	mitochondrial
1189. Arthroleptis wageri isolate Goso11 16S ribosomal RNA gene, partial sequence; mitochondrial	1189. Arthroleptis wageri isolate Goso11 16S ribosomal RNA gene, partial sequence	mitochondrial
1190. Arthroleptis wageri isolate Goso10 16S ribosomal RNA gene, partial sequence; mitochondrial	1190. Arthroleptis wageri isolate Goso10 16S ribosomal RNA gene, partial sequence	mitochondrial
1191. Arthroleptis wageri isolate Goso9 16S ribosomal RNA gene, partial sequence; mitochondrial	1191. Arthroleptis wageri isolate Goso9 16S ribosomal RNA gene, partial sequence	mitochondrial
1192. Arthroleptis wageri isolate Goso8 16S ribosomal RNA gene, partial sequence; mitochondrial	1192. Arthroleptis wageri isolate Goso8 16S ribosomal RNA gene, partial sequence	mitochondrial
1193. Arthroleptis wageri isolate Goso7 16S ribosomal RNA gene, partial sequence; mitochondrial	1193. Arthroleptis wageri isolate Goso7 16S ribosomal RNA gene, partial sequence	mitochondrial
1194. Arthroleptis wageri isolate Goso6 16S ribosomal RNA gene, partial sequence; mitochondrial	1194. Arthroleptis wageri isolate Goso6 16S ribosomal RNA gene, partial sequence	mitochondrial
1195. Arthroleptis wageri isolate Goso5 16S ribosomal RNA gene, partial sequence; mitochondrial	1195. Arthroleptis wageri isolate Goso5 16S ribosomal RNA gene, partial sequence	mitochondrial
1196. Arthroleptis wageri isolate Goso4 16S ribosomal RNA gene, partial sequence; mitochondrial	1196. Arthroleptis wageri isolate Goso4 16S ribosomal RNA gene, partial sequence	mitochondrial
1197. Arthroleptis wageri isolate Goso3 16S ribosomal RNA gene, partial sequence; mitochondrial	1197. Arthroleptis wageri isolate Goso3 16S ribosomal RNA gene, partial sequence	mitochondrial
1198. Arthroleptis wageri isolate Goso2 16S ribosomal RNA gene, partial sequence; mitochondrial	1198. Arthroleptis wageri isolate Goso2 16S ribosomal RNA gene, partial sequence	mitochondrial
1199. Arthroleptis wageri isolate Goso1 16S ribosomal RNA gene, partial sequence; mitochondrial	1199. Arthroleptis wageri isolate Goso1 16S ribosomal RNA gene, partial sequence	mitochondrial
1200. Anhydrophryne ngongoniensis 16S ribosomal RNA gene, partial sequence; mitochondrial	1200. Anhydrophryne ngongoniensis 16S ribosomal RNA gene, partial sequence	mitochondrial
1201. Anhydrophryne hewitti 16S ribosomal RNA gene, partial sequence; mitochondrial	1201. Anhydrophryne hewitti 16S ribosomal RNA gene, partial sequence	mitochondrial
1202. Anhydrophryne rattrayi isolate Kubusi3 16S ribosomal RNA gene, partial sequence; mitochondrial	1202. Anhydrophryne rattrayi isolate Kubusi3 16S ribosomal RNA gene, partial sequence	mitochondrial
1203. Anhydrophryne rattrayi isolate Kubusi2 16S ribosomal RNA gene, partial sequence; mitochondrial	1203. Anhydrophryne rattrayi isolate Kubusi2 16S ribosomal RNA gene, partial sequence	mitochondrial
1204. Anhydrophryne rattrayi isolate Kubusi1 16S ribosomal RNA gene, partial sequence; mitochondrial	1204. Anhydrophryne rattrayi isolate Kubusi1 16S ribosomal RNA gene, partial sequence	mitochondrial
1205. Anhydrophryne rattrayi isolate Kologha13 16S ribosomal RNA gene, partial sequence; mitochondrial	1205. Anhydrophryne rattrayi isolate Kologha13 16S ribosomal RNA gene, partial sequence	mitochondrial
1206. Anhydrophryne rattrayi isolate Kologha12 16S ribosomal RNA gene, partial sequence; mitochondrial	1206. Anhydrophryne rattrayi isolate Kologha12 16S ribosomal RNA gene, partial sequence	mitochondrial
1207. Anhydrophryne rattrayi isolate Kologha11 16S ribosomal RNA gene, partial sequence; mitochondrial	1207. Anhydrophryne rattrayi isolate Kologha11 16S ribosomal RNA gene, partial sequence	mitochondrial
1208. Anhydrophryne rattrayi isolate Kologha10 16S ribosomal RNA gene, partial sequence; mitochondrial	1208. Anhydrophryne rattrayi isolate Kologha10 16S ribosomal RNA gene, partial sequence	mitochondrial
1209. Anhydrophryne rattrayi isolate Kologha9 16S ribosomal RNA gene, partial sequence; mitochondrial	1209. Anhydrophryne rattrayi isolate Kologha9 16S ribosomal RNA gene, partial sequence	mitochondrial
1210. Anhydrophryne rattrayi isolate Kologha8 16S ribosomal RNA gene, partial sequence; mitochondrial	1210. Anhydrophryne rattrayi isolate Kologha8 16S ribosomal RNA gene, partial sequence	mitochondrial
1211. Anhydrophryne rattrayi isolate Kologha7 16S ribosomal RNA gene, partial sequence; mitochondrial	1211. Anhydrophryne rattrayi isolate Kologha7 16S ribosomal RNA gene, partial sequence	mitochondrial
1212. Anhydrophryne rattrayi isolate Kologha6 16S ribosomal RNA gene, partial sequence; mitochondrial	1212. Anhydrophryne rattrayi isolate Kologha6 16S ribosomal RNA gene, partial sequence	mitochondrial
1213. Anhydrophryne rattrayi isolate Kologha5 16S ribosomal RNA gene, partial sequence; mitochondrial	1213. Anhydrophryne rattrayi isolate Kologha5 16S ribosomal RNA gene, partial sequence	mitochondrial
1214. Anhydrophryne rattrayi isolate Kologha4 16S ribosomal RNA gene, partial sequence; mitochondrial	1214. Anhydrophryne rattrayi isolate Kologha4 16S ribosomal RNA gene, partial sequence	mitochondrial
1215. Anhydrophryne rattrayi isolate Kologha3 16S ribosomal RNA gene, partial sequence; mitochondrial	1215. Anhydrophryne rattrayi isolate Kologha3 16S ribosomal RNA gene, partial sequence	mitochondrial
1216. Anhydrophryne rattrayi isolate Kologha2 16S ribosomal RNA gene, partial sequence; mitochondrial	1216. Anhydrophryne rattrayi isolate Kologha2 16S ribosomal RNA gene, partial sequence	mitochondrial
1217. Anhydrophryne rattrayi isolate Kologha1 16S ribosomal RNA gene, partial sequence; mitochondrial	1217. Anhydrophryne rattrayi isolate Kologha1 16S ribosomal RNA gene, partial sequence	mitochondrial
1218. Anhydrophryne rattrayi isolate Katberg12 16S ribosomal RNA gene, partial sequence; mitochondrial	1218. Anhydrophryne rattrayi isolate Katberg12 16S ribosomal RNA gene, partial sequence	mitochondrial
1219. Anhydrophryne rattrayi isolate Katberg11 16S ribosomal RNA gene, partial sequence; mitochondrial	1219. Anhydrophryne rattrayi isolate Katberg11 16S ribosomal RNA gene, partial sequence	mitochondrial
1220. Anhydrophryne rattrayi isolate Katberg10 16S ribosomal RNA gene, partial sequence; mitochondrial	1220. Anhydrophryne rattrayi isolate Katberg10 16S ribosomal RNA gene, partial sequence	mitochondrial
1221. Anhydrophryne rattrayi isolate Katberg9 16S ribosomal RNA gene, partial sequence; mitochondrial	1221. Anhydrophryne rattrayi isolate Katberg9 16S ribosomal RNA gene, partial sequence	mitochondrial
1222. Anhydrophryne rattrayi isolate Katberg8 16S ribosomal RNA gene, partial sequence; mitochondrial	1222. Anhydrophryne rattrayi isolate Katberg8 16S ribosomal RNA gene, partial sequence	mitochondrial
1223. Anhydrophryne rattrayi isolate Katberg7 16S ribosomal RNA gene, partial sequence; mitochondrial	1223. Anhydrophryne rattrayi isolate Katberg7 16S ribosomal RNA gene, partial sequence	mitochondrial
1224. Anhydrophryne rattrayi isolate Katberg6 16S ribosomal RNA gene, partial sequence; mitochondrial	1224. Anhydrophryne rattrayi isolate Katberg6 16S ribosomal RNA gene, partial sequence	mitochondrial
1225. Anhydrophryne rattrayi isolate Katberg5 16S ribosomal RNA gene, partial sequence; mitochondrial	1225. Anhydrophryne rattrayi isolate Katberg5 16S ribosomal RNA gene, partial sequence	mitochondrial
1226. Anhydrophryne rattrayi isolate Katberg4 16S ribosomal RNA gene, partial sequence; mitochondrial	1226. Anhydrophryne rattrayi isolate Katberg4 16S ribosomal RNA gene, partial sequence	mitochondrial
1227. Anhydrophryne rattrayi isolate Katberg3 16S ribosomal RNA gene, partial sequence; mitochondrial	1227. Anhydrophryne rattrayi isolate Katberg3 16S ribosomal RNA gene, partial sequence	mitochondrial
1228. Anhydrophryne rattrayi isolate Katberg2 16S ribosomal RNA gene, partial sequence; mitochondrial	1228. Anhydrophryne rattrayi isolate Katberg2 16S ribosomal RNA gene, partial sequence	mitochondrial
1229. Anhydrophryne rattrayi isolate Katberg1 16S ribosomal RNA gene, partial sequence; mitochondrial	1229. Anhydrophryne rattrayi isolate Katberg1 16S ribosomal RNA gene, partial sequence	mitochondrial
1230. Anhydrophryne rattrayi isolate Isidenge11 16S ribosomal RNA gene, partial sequence; mitochondrial	1230. Anhydrophryne rattrayi isolate Isidenge11 16S ribosomal RNA gene, partial sequence	mitochondrial
1231. Anhydrophryne rattrayi isolate Isidenge10 16S ribosomal RNA gene, partial sequence; mitochondrial	1231. Anhydrophryne rattrayi isolate Isidenge10 16S ribosomal RNA gene, partial sequence	mitochondrial
1232. Anhydrophryne rattrayi isolate Isidenge9 16S ribosomal RNA gene, partial sequence; mitochondrial	1232. Anhydrophryne rattrayi isolate Isidenge9 16S ribosomal RNA gene, partial sequence	mitochondrial
1233. Anhydrophryne rattrayi isolate Isidenge8 16S ribosomal RNA gene, partial sequence; mitochondrial	1233. Anhydrophryne rattrayi isolate Isidenge8 16S ribosomal RNA gene, partial sequence	mitochondrial
1234. Anhydrophryne rattrayi isolate Isidenge7 16S ribosomal RNA gene, partial sequence; mitochondrial	1234. Anhydrophryne rattrayi isolate Isidenge7 16S ribosomal RNA gene, partial sequence	mitochondrial
1235. Anhydrophryne rattrayi isolate Isidenge6 16S ribosomal RNA gene, partial sequence; mitochondrial	1235. Anhydrophryne rattrayi isolate Isidenge6 16S ribosomal RNA gene, partial sequence	mitochondrial
1236. Anhydrophryne rattrayi isolate Isidenge5 16S ribosomal RNA gene, partial sequence; mitochondrial	1236. Anhydrophryne rattrayi isolate Isidenge5 16S ribosomal RNA gene, partial sequence	mitochondrial
1237. Anhydrophryne rattrayi isolate Isidenge4 16S ribosomal RNA gene, partial sequence; mitochondrial	1237. Anhydrophryne rattrayi isolate Isidenge4 16S ribosomal RNA gene, partial sequence	mitochondrial
1238. Anhydrophryne rattrayi isolate Isidenge3 16S ribosomal RNA gene, partial sequence; mitochondrial	1238. Anhydrophryne rattrayi isolate Isidenge3 16S ribosomal RNA gene, partial sequence	mitochondrial
1239. Anhydrophryne rattrayi isolate Isidenge2 16S ribosomal RNA gene, partial sequence; mitochondrial	1239. Anhydrophryne rattrayi isolate Isidenge2 16S ribosomal RNA gene, partial sequence	mitochondrial
1240. Anhydrophryne rattrayi isolate Isidenge1 16S ribosomal RNA gene, partial sequence; mitochondrial	1240. Anhydrophryne rattrayi isolate Isidenge1 16S ribosomal RNA gene, partial sequence	mitochondrial
1241. Anhydrophryne rattrayi isolate Hogsback7 16S ribosomal RNA gene, partial sequence; mitochondrial	1241. Anhydrophryne rattrayi isolate Hogsback7 16S ribosomal RNA gene, partial sequence	mitochondrial
1242. Anhydrophryne rattrayi isolate Hogsback6 16S ribosomal RNA gene, partial sequence; mitochondrial	1242. Anhydrophryne rattrayi isolate Hogsback6 16S ribosomal RNA gene, partial sequence	mitochondrial
1243. Anhydrophryne rattrayi isolate Hogsback5 16S ribosomal RNA gene, partial sequence; mitochondrial	1243. Anhydrophryne rattrayi isolate Hogsback5 16S ribosomal RNA gene, partial sequence	mitochondrial
1244. Anhydrophryne rattrayi isolate Hogsback4 16S ribosomal RNA gene, partial sequence; mitochondrial	1244. Anhydrophryne rattrayi isolate Hogsback4 16S ribosomal RNA gene, partial sequence	mitochondrial
1245. Anhydrophryne rattrayi isolate Hogsback3 16S ribosomal RNA gene, partial sequence; mitochondrial	1245. Anhydrophryne rattrayi isolate Hogsback3 16S ribosomal RNA gene, partial sequence	mitochondrial
1246. Anhydrophryne rattrayi isolate Hogsback2 16S ribosomal RNA gene, partial sequence; mitochondrial	1246. Anhydrophryne rattrayi isolate Hogsback2 16S ribosomal RNA gene, partial sequence	mitochondrial
1247. Anhydrophryne rattrayi isolate Hogsback1 16S ribosomal RNA gene, partial sequence; mitochondrial	1247. Anhydrophryne rattrayi isolate Hogsback1 16S ribosomal RNA gene, partial sequence	mitochondrial
1248. Amphibiophilus sp. 2 RS-2020 isolate 195A cytochrome c oxidase subunit I (COX1) gene, partial cds; mitochondrial	1248. Amphibiophilus sp. 2 RS-2020 isolate 195A cytochrome c oxidase subunit I (COX1) gene, partial cds	mitochondrial
1249. Amphibiophilus sp. 1 RS-2020 isolate 136A cytochrome c oxidase subunit I (COX1) gene, partial cds; mitochondrial	1249. Amphibiophilus sp. 1 RS-2020 isolate 136A cytochrome c oxidase subunit I (COX1) gene, partial cds	mitochondrial
1250. Amphibiophilus sp. 2 RS-2020 small subunit ribosomal RNA gene, partial sequence; internal transcribed spacer 1, 5.8S ribosomal RNA gene, and internal transcribed spacer 2, complete sequence; and large subunit ribosomal RNA gene, partial sequence	1250. Amphibiophilus sp. 2 RS-2020 small subunit ribosomal RNA gene, partial sequence	internal transcribed spacer 1, 5.8S ribosomal RNA gene, and internal transcribed spacer 2, complete sequence	and large subunit ribosomal RNA gene, partial sequence
1251. Amphibiophilus sp. 1 RS-2020 small subunit ribosomal RNA gene, partial sequence; internal transcribed spacer 1, 5.8S ribosomal RNA gene, and internal transcribed spacer 2, complete sequence; and large subunit ribosomal RNA gene, partial sequence	1251. Amphibiophilus sp. 1 RS-2020 small subunit ribosomal RNA gene, partial sequence	internal transcribed spacer 1, 5.8S ribosomal RNA gene, and internal transcribed spacer 2, complete sequence	and large subunit ribosomal RNA gene, partial sequence
1252. Amphibiophilus bialatus isolate AF cytochrome c oxidase subunit I (COX1) gene, partial cds; mitochondrial	1252. Amphibiophilus bialatus isolate AF cytochrome c oxidase subunit I (COX1) gene, partial cds	mitochondrial
1253. Amphibiophilus bialatus small subunit ribosomal RNA gene, partial sequence; internal transcribed spacer 1, 5.8S ribosomal RNA gene, and internal transcribed spacer 2, complete sequence; and large subunit ribosomal RNA gene, partial sequence	1253. Amphibiophilus bialatus small subunit ribosomal RNA gene, partial sequence	internal transcribed spacer 1, 5.8S ribosomal RNA gene, and internal transcribed spacer 2, complete sequence	and large subunit ribosomal RNA gene, partial sequence
1254. Tomopterna sp. a AC-2019 isolate 886 tyrosinase precursor (tyr) gene, exon 1 and partial cds	1254. Tomopterna sp. a AC-2019 isolate 886 tyrosinase precursor (tyr) gene, exon 1 and partial cds
1255. Tomopterna cryptotis isolate 885 tyrosinase precursor (tyr) gene, exon 1 and partial cds	1255. Tomopterna cryptotis isolate 885 tyrosinase precursor (tyr) gene, exon 1 and partial cds
1256. Tomopterna cryptotis isolate 884 tyrosinase precursor (tyr) gene, exon 1 and partial cds	1256. Tomopterna cryptotis isolate 884 tyrosinase precursor (tyr) gene, exon 1 and partial cds
1257. Tomopterna sp. a AC-2019 isolate 883 tyrosinase precursor (tyr) gene, exon 1 and partial cds	1257. Tomopterna sp. a AC-2019 isolate 883 tyrosinase precursor (tyr) gene, exon 1 and partial cds
1258. Tomopterna cryptotis isolate 882 tyrosinase precursor (tyr) gene, exon 1 and partial cds	1258. Tomopterna cryptotis isolate 882 tyrosinase precursor (tyr) gene, exon 1 and partial cds
1259. Tomopterna cryptotis isolate 881 tyrosinase precursor (tyr) gene, exon 1 and partial cds	1259. Tomopterna cryptotis isolate 881 tyrosinase precursor (tyr) gene, exon 1 and partial cds
1260. Tomopterna cryptotis isolate 874 tyrosinase precursor (tyr) gene, exon 1 and partial cds	1260. Tomopterna cryptotis isolate 874 tyrosinase precursor (tyr) gene, exon 1 and partial cds
1261. Tomopterna cryptotis isolate 868 tyrosinase precursor (tyr) gene, exon 1 and partial cds	1261. Tomopterna cryptotis isolate 868 tyrosinase precursor (tyr) gene, exon 1 and partial cds
1262. Tomopterna cryptotis isolate 867 tyrosinase precursor (tyr) gene, exon 1 and partial cds	1262. Tomopterna cryptotis isolate 867 tyrosinase precursor (tyr) gene, exon 1 and partial cds
1263. Tomopterna cryptotis isolate 582 tyrosinase precursor (tyr) gene, exon 1 and partial cds	1263. Tomopterna cryptotis isolate 582 tyrosinase precursor (tyr) gene, exon 1 and partial cds
1264. Tomopterna sp. a AC-2019 isolate 576 tyrosinase precursor (tyr) gene, exon 1 and partial cds	1264. Tomopterna sp. a AC-2019 isolate 576 tyrosinase precursor (tyr) gene, exon 1 and partial cds
1265. Tomopterna sp. a AC-2019 isolate 886 large subunit ribosomal RNA gene, partial sequence; mitochondrial	1265. Tomopterna sp. a AC-2019 isolate 886 large subunit ribosomal RNA gene, partial sequence	mitochondrial
1266. Tomopterna cryptotis isolate 884 large subunit ribosomal RNA gene, partial sequence; mitochondrial	1266. Tomopterna cryptotis isolate 884 large subunit ribosomal RNA gene, partial sequence	mitochondrial
1267. Tomopterna sp. a AC-2019 isolate 883 large subunit ribosomal RNA gene, partial sequence; mitochondrial	1267. Tomopterna sp. a AC-2019 isolate 883 large subunit ribosomal RNA gene, partial sequence	mitochondrial
1268. Tomopterna cryptotis isolate 874 large subunit ribosomal RNA gene, partial sequence; mitochondrial	1268. Tomopterna cryptotis isolate 874 large subunit ribosomal RNA gene, partial sequence	mitochondrial
1269. Tomopterna cryptotis isolate 868 large subunit ribosomal RNA gene, partial sequence; mitochondrial	1269. Tomopterna cryptotis isolate 868 large subunit ribosomal RNA gene, partial sequence	mitochondrial
1270. Tomopterna cryptotis isolate 867 large subunit ribosomal RNA gene, partial sequence; mitochondrial	1270. Tomopterna cryptotis isolate 867 large subunit ribosomal RNA gene, partial sequence	mitochondrial
1271. Sclerophrys gutturalis isolate NT085 large subunit ribosomal RNA gene, partial sequence; mitochondrial	1271. Sclerophrys gutturalis isolate NT085 large subunit ribosomal RNA gene, partial sequence	mitochondrial
1272. Sclerophrys gutturalis isolate NT106 large subunit ribosomal RNA gene, partial sequence; mitochondrial	1272. Sclerophrys gutturalis isolate NT106 large subunit ribosomal RNA gene, partial sequence	mitochondrial
1273. Sclerophrys gutturalis isolate NT101 large subunit ribosomal RNA gene, partial sequence; mitochondrial	1273. Sclerophrys gutturalis isolate NT101 large subunit ribosomal RNA gene, partial sequence	mitochondrial
1274. Sclerophrys gutturalis isolate NT092 large subunit ribosomal RNA gene, partial sequence; mitochondrial	1274. Sclerophrys gutturalis isolate NT092 large subunit ribosomal RNA gene, partial sequence	mitochondrial
1275. Sclerophrys gutturalis isolate GT1 large subunit ribosomal RNA gene, partial sequence; mitochondrial	1275. Sclerophrys gutturalis isolate GT1 large subunit ribosomal RNA gene, partial sequence	mitochondrial
1276. Sclerophrys gutturalis isolate NT091 large subunit ribosomal RNA gene, partial sequence; mitochondrial	1276. Sclerophrys gutturalis isolate NT091 large subunit ribosomal RNA gene, partial sequence	mitochondrial
1277. Sclerophrys gutturalis isolate NT099 large subunit ribosomal RNA gene, partial sequence; mitochondrial	1277. Sclerophrys gutturalis isolate NT099 large subunit ribosomal RNA gene, partial sequence	mitochondrial
1278. Sclerophrys gutturalis isolate NT089 large subunit ribosomal RNA gene, partial sequence; mitochondrial	1278. Sclerophrys gutturalis isolate NT089 large subunit ribosomal RNA gene, partial sequence	mitochondrial
1279. Sclerophrys gutturalis isolate NT086 large subunit ribosomal RNA gene, partial sequence; mitochondrial	1279. Sclerophrys gutturalis isolate NT086 large subunit ribosomal RNA gene, partial sequence	mitochondrial
1280. Sclerophrys gutturalis isolate GT744 large subunit ribosomal RNA gene, partial sequence; mitochondrial	1280. Sclerophrys gutturalis isolate GT744 large subunit ribosomal RNA gene, partial sequence	mitochondrial
1281. Sclerophrys gutturalis isolate NT098 large subunit ribosomal RNA gene, partial sequence; mitochondrial	1281. Sclerophrys gutturalis isolate NT098 large subunit ribosomal RNA gene, partial sequence	mitochondrial
1282. Sclerophrys gutturalis isolate NT090 large subunit ribosomal RNA gene, partial sequence; mitochondrial	1282. Sclerophrys gutturalis isolate NT090 large subunit ribosomal RNA gene, partial sequence	mitochondrial
1283. Sclerophrys gutturalis isolate GT374 large subunit ribosomal RNA gene, partial sequence; mitochondrial	1283. Sclerophrys gutturalis isolate GT374 large subunit ribosomal RNA gene, partial sequence	mitochondrial
1284. Sclerophrys gutturalis isolate NT088 large subunit ribosomal RNA gene, partial sequence; mitochondrial	1284. Sclerophrys gutturalis isolate NT088 large subunit ribosomal RNA gene, partial sequence	mitochondrial
1285. Sclerophrys gutturalis isolate GT404 large subunit ribosomal RNA gene, partial sequence; mitochondrial	1285. Sclerophrys gutturalis isolate GT404 large subunit ribosomal RNA gene, partial sequence	mitochondrial
1286. Sclerophrys gutturalis isolate NT084 large subunit ribosomal RNA gene, partial sequence; mitochondrial	1286. Sclerophrys gutturalis isolate NT084 large subunit ribosomal RNA gene, partial sequence	mitochondrial
1287. Sclerophrys gutturalis isolate AC3266 large subunit ribosomal RNA gene, partial sequence; mitochondrial	1287. Sclerophrys gutturalis isolate AC3266 large subunit ribosomal RNA gene, partial sequence	mitochondrial
1288. Sclerophrys gutturalis isolate NT087 large subunit ribosomal RNA gene, partial sequence; mitochondrial	1288. Sclerophrys gutturalis isolate NT087 large subunit ribosomal RNA gene, partial sequence	mitochondrial
1289. Sclerophrys gutturalis isolate NT095 large subunit ribosomal RNA gene, partial sequence; mitochondrial	1289. Sclerophrys gutturalis isolate NT095 large subunit ribosomal RNA gene, partial sequence	mitochondrial
1290. Sclerophrys gutturalis isolate NT093 large subunit ribosomal RNA gene, partial sequence; mitochondrial	1290. Sclerophrys gutturalis isolate NT093 large subunit ribosomal RNA gene, partial sequence	mitochondrial
1291. Sclerophrys gutturalis isolate NT097 large subunit ribosomal RNA gene, partial sequence; mitochondrial	1291. Sclerophrys gutturalis isolate NT097 large subunit ribosomal RNA gene, partial sequence	mitochondrial
1292. Sclerophrys gutturalis isolate AC3265 large subunit ribosomal RNA gene, partial sequence; mitochondrial	1292. Sclerophrys gutturalis isolate AC3265 large subunit ribosomal RNA gene, partial sequence	mitochondrial
1293. Sclerophrys gutturalis isolate NT102 large subunit ribosomal RNA gene, partial sequence; mitochondrial	1293. Sclerophrys gutturalis isolate NT102 large subunit ribosomal RNA gene, partial sequence	mitochondrial
1294. Sclerophrys gutturalis isolate NT105 large subunit ribosomal RNA gene, partial sequence; mitochondrial	1294. Sclerophrys gutturalis isolate NT105 large subunit ribosomal RNA gene, partial sequence	mitochondrial
1295. Sclerophrys gutturalis isolate NT096 large subunit ribosomal RNA gene, partial sequence; mitochondrial	1295. Sclerophrys gutturalis isolate NT096 large subunit ribosomal RNA gene, partial sequence	mitochondrial
1296. Sclerophrys gutturalis isolate GT190 large subunit ribosomal RNA gene, partial sequence; mitochondrial	1296. Sclerophrys gutturalis isolate GT190 large subunit ribosomal RNA gene, partial sequence	mitochondrial
1297. Sclerophrys gutturalis isolate NT107 large subunit ribosomal RNA gene, partial sequence; mitochondrial	1297. Sclerophrys gutturalis isolate NT107 large subunit ribosomal RNA gene, partial sequence	mitochondrial
1298. Sclerophrys gutturalis isolate NT100 large subunit ribosomal RNA gene, partial sequence; mitochondrial	1298. Sclerophrys gutturalis isolate NT100 large subunit ribosomal RNA gene, partial sequence	mitochondrial
1299. Sclerophrys gutturalis isolate NT153E large subunit ribosomal RNA gene, partial sequence; mitochondrial	1299. Sclerophrys gutturalis isolate NT153E large subunit ribosomal RNA gene, partial sequence	mitochondrial
1300. Sclerophrys gutturalis isolate NT153D large subunit ribosomal RNA gene, partial sequence; mitochondrial	1300. Sclerophrys gutturalis isolate NT153D large subunit ribosomal RNA gene, partial sequence	mitochondrial
1301. Sclerophrys gutturalis isolate NT153C large subunit ribosomal RNA gene, partial sequence; mitochondrial	1301. Sclerophrys gutturalis isolate NT153C large subunit ribosomal RNA gene, partial sequence	mitochondrial
1302. Sclerophrys gutturalis isolate NT153B large subunit ribosomal RNA gene, partial sequence; mitochondrial	1302. Sclerophrys gutturalis isolate NT153B large subunit ribosomal RNA gene, partial sequence	mitochondrial
1303. Sclerophrys gutturalis isolate NT153A large subunit ribosomal RNA gene, partial sequence; mitochondrial	1303. Sclerophrys gutturalis isolate NT153A large subunit ribosomal RNA gene, partial sequence	mitochondrial
1304. Sclerophrys gutturalis isolate R50 large subunit ribosomal RNA gene, partial sequence; mitochondrial	1304. Sclerophrys gutturalis isolate R50 large subunit ribosomal RNA gene, partial sequence	mitochondrial
1305. Sclerophrys gutturalis isolate R46 large subunit ribosomal RNA gene, partial sequence; mitochondrial	1305. Sclerophrys gutturalis isolate R46 large subunit ribosomal RNA gene, partial sequence	mitochondrial
1306. Sclerophrys gutturalis isolate R54 large subunit ribosomal RNA gene, partial sequence; mitochondrial	1306. Sclerophrys gutturalis isolate R54 large subunit ribosomal RNA gene, partial sequence	mitochondrial
1307. Sclerophrys gutturalis isolate R40 large subunit ribosomal RNA gene, partial sequence; mitochondrial	1307. Sclerophrys gutturalis isolate R40 large subunit ribosomal RNA gene, partial sequence	mitochondrial
1308. Sclerophrys gutturalis isolate R30 large subunit ribosomal RNA gene, partial sequence; mitochondrial	1308. Sclerophrys gutturalis isolate R30 large subunit ribosomal RNA gene, partial sequence	mitochondrial
1309. Sclerophrys gutturalis isolate R4 large subunit ribosomal RNA gene, partial sequence; mitochondrial	1309. Sclerophrys gutturalis isolate R4 large subunit ribosomal RNA gene, partial sequence	mitochondrial
1310. Sclerophrys gutturalis isolate M40 large subunit ribosomal RNA gene, partial sequence; mitochondrial	1310. Sclerophrys gutturalis isolate M40 large subunit ribosomal RNA gene, partial sequence	mitochondrial
1311. Sclerophrys gutturalis isolate M54 large subunit ribosomal RNA gene, partial sequence; mitochondrial	1311. Sclerophrys gutturalis isolate M54 large subunit ribosomal RNA gene, partial sequence	mitochondrial
1312. Sclerophrys gutturalis isolate M49 large subunit ribosomal RNA gene, partial sequence; mitochondrial	1312. Sclerophrys gutturalis isolate M49 large subunit ribosomal RNA gene, partial sequence	mitochondrial
1313. Sclerophrys gutturalis isolate M12 large subunit ribosomal RNA gene, partial sequence; mitochondrial	1313. Sclerophrys gutturalis isolate M12 large subunit ribosomal RNA gene, partial sequence	mitochondrial
1314. Sclerophrys gutturalis isolate M2 large subunit ribosomal RNA gene, partial sequence; mitochondrial	1314. Sclerophrys gutturalis isolate M2 large subunit ribosomal RNA gene, partial sequence	mitochondrial
1315. Sclerophrys gutturalis isolate NT157 large subunit ribosomal RNA gene, partial sequence; mitochondrial	1315. Sclerophrys gutturalis isolate NT157 large subunit ribosomal RNA gene, partial sequence	mitochondrial
1316. Sclerophrys gutturalis isolate NT141 large subunit ribosomal RNA gene, partial sequence; mitochondrial	1316. Sclerophrys gutturalis isolate NT141 large subunit ribosomal RNA gene, partial sequence	mitochondrial
1317. Sclerophrys gutturalis isolate NT137 large subunit ribosomal RNA gene, partial sequence; mitochondrial	1317. Sclerophrys gutturalis isolate NT137 large subunit ribosomal RNA gene, partial sequence	mitochondrial
1318. Sclerophrys gutturalis isolate NT142 large subunit ribosomal RNA gene, partial sequence; mitochondrial	1318. Sclerophrys gutturalis isolate NT142 large subunit ribosomal RNA gene, partial sequence	mitochondrial
1319. Sclerophrys gutturalis isolate NT148 large subunit ribosomal RNA gene, partial sequence; mitochondrial	1319. Sclerophrys gutturalis isolate NT148 large subunit ribosomal RNA gene, partial sequence	mitochondrial
1320. Sclerophrys gutturalis isolate NT146 large subunit ribosomal RNA gene, partial sequence; mitochondrial	1320. Sclerophrys gutturalis isolate NT146 large subunit ribosomal RNA gene, partial sequence	mitochondrial
1321. Sclerophrys gutturalis isolate NT031 large subunit ribosomal RNA gene, partial sequence; mitochondrial	1321. Sclerophrys gutturalis isolate NT031 large subunit ribosomal RNA gene, partial sequence	mitochondrial
1322. Sclerophrys gutturalis isolate NT041 large subunit ribosomal RNA gene, partial sequence; mitochondrial	1322. Sclerophrys gutturalis isolate NT041 large subunit ribosomal RNA gene, partial sequence	mitochondrial
1323. Sclerophrys gutturalis isolate NT038 large subunit ribosomal RNA gene, partial sequence; mitochondrial	1323. Sclerophrys gutturalis isolate NT038 large subunit ribosomal RNA gene, partial sequence	mitochondrial
1324. Sclerophrys gutturalis isolate NT036 large subunit ribosomal RNA gene, partial sequence; mitochondrial	1324. Sclerophrys gutturalis isolate NT036 large subunit ribosomal RNA gene, partial sequence	mitochondrial
1325. Sclerophrys gutturalis isolate NT039 large subunit ribosomal RNA gene, partial sequence; mitochondrial	1325. Sclerophrys gutturalis isolate NT039 large subunit ribosomal RNA gene, partial sequence	mitochondrial
1326. Sclerophrys gutturalis isolate NT054 large subunit ribosomal RNA gene, partial sequence; mitochondrial	1326. Sclerophrys gutturalis isolate NT054 large subunit ribosomal RNA gene, partial sequence	mitochondrial
1327. Sclerophrys gutturalis isolate RSP185 large subunit ribosomal RNA gene, partial sequence; mitochondrial	1327. Sclerophrys gutturalis isolate RSP185 large subunit ribosomal RNA gene, partial sequence	mitochondrial
1328. Sclerophrys gutturalis isolate NT066 large subunit ribosomal RNA gene, partial sequence; mitochondrial	1328. Sclerophrys gutturalis isolate NT066 large subunit ribosomal RNA gene, partial sequence	mitochondrial
1329. Sclerophrys gutturalis isolate NT071 large subunit ribosomal RNA gene, partial sequence; mitochondrial	1329. Sclerophrys gutturalis isolate NT071 large subunit ribosomal RNA gene, partial sequence	mitochondrial
1330. Sclerophrys gutturalis isolate NT051 large subunit ribosomal RNA gene, partial sequence; mitochondrial	1330. Sclerophrys gutturalis isolate NT051 large subunit ribosomal RNA gene, partial sequence	mitochondrial
1331. Sclerophrys gutturalis isolate NT067 large subunit ribosomal RNA gene, partial sequence; mitochondrial	1331. Sclerophrys gutturalis isolate NT067 large subunit ribosomal RNA gene, partial sequence	mitochondrial
1332. Sclerophrys gutturalis isolate NT068 large subunit ribosomal RNA gene, partial sequence; mitochondrial	1332. Sclerophrys gutturalis isolate NT068 large subunit ribosomal RNA gene, partial sequence	mitochondrial
1333. Sclerophrys gutturalis isolate NT053 large subunit ribosomal RNA gene, partial sequence; mitochondrial	1333. Sclerophrys gutturalis isolate NT053 large subunit ribosomal RNA gene, partial sequence	mitochondrial
1334. Sclerophrys gutturalis isolate KTH09-315 large subunit ribosomal RNA gene, partial sequence; mitochondrial	1334. Sclerophrys gutturalis isolate KTH09-315 large subunit ribosomal RNA gene, partial sequence	mitochondrial
1335. Sclerophrys gutturalis isolate D27 large subunit ribosomal RNA gene, partial sequence; mitochondrial	1335. Sclerophrys gutturalis isolate D27 large subunit ribosomal RNA gene, partial sequence	mitochondrial
1336. Sclerophrys gutturalis isolate D44 large subunit ribosomal RNA gene, partial sequence; mitochondrial	1336. Sclerophrys gutturalis isolate D44 large subunit ribosomal RNA gene, partial sequence	mitochondrial
1337. Sclerophrys gutturalis isolate D88 large subunit ribosomal RNA gene, partial sequence; mitochondrial	1337. Sclerophrys gutturalis isolate D88 large subunit ribosomal RNA gene, partial sequence	mitochondrial
1338. Sclerophrys gutturalis isolate NT029 large subunit ribosomal RNA gene, partial sequence; mitochondrial	1338. Sclerophrys gutturalis isolate NT029 large subunit ribosomal RNA gene, partial sequence	mitochondrial
1339. Sclerophrys gutturalis isolate NT032 large subunit ribosomal RNA gene, partial sequence; mitochondrial	1339. Sclerophrys gutturalis isolate NT032 large subunit ribosomal RNA gene, partial sequence	mitochondrial
1340. Sclerophrys gutturalis isolate NT033 large subunit ribosomal RNA gene, partial sequence; mitochondrial	1340. Sclerophrys gutturalis isolate NT033 large subunit ribosomal RNA gene, partial sequence	mitochondrial
1341. Sclerophrys gutturalis isolate NT042 large subunit ribosomal RNA gene, partial sequence; mitochondrial	1341. Sclerophrys gutturalis isolate NT042 large subunit ribosomal RNA gene, partial sequence	mitochondrial
1342. Sclerophrys gutturalis isolate NT040 large subunit ribosomal RNA gene, partial sequence; mitochondrial	1342. Sclerophrys gutturalis isolate NT040 large subunit ribosomal RNA gene, partial sequence	mitochondrial
1343. Sclerophrys gutturalis isolate NT037 large subunit ribosomal RNA gene, partial sequence; mitochondrial	1343. Sclerophrys gutturalis isolate NT037 large subunit ribosomal RNA gene, partial sequence	mitochondrial
1344. Sclerophrys gutturalis isolate NT057 large subunit ribosomal RNA gene, partial sequence; mitochondrial	1344. Sclerophrys gutturalis isolate NT057 large subunit ribosomal RNA gene, partial sequence	mitochondrial
1345. Sclerophrys gutturalis isolate NT058 large subunit ribosomal RNA gene, partial sequence; mitochondrial	1345. Sclerophrys gutturalis isolate NT058 large subunit ribosomal RNA gene, partial sequence	mitochondrial
1346. Sclerophrys gutturalis isolate NT060 large subunit ribosomal RNA gene, partial sequence; mitochondrial	1346. Sclerophrys gutturalis isolate NT060 large subunit ribosomal RNA gene, partial sequence	mitochondrial
1347. Sclerophrys gutturalis isolate NT059 large subunit ribosomal RNA gene, partial sequence; mitochondrial	1347. Sclerophrys gutturalis isolate NT059 large subunit ribosomal RNA gene, partial sequence	mitochondrial
1348. Sclerophrys gutturalis isolate NT070 large subunit ribosomal RNA gene, partial sequence; mitochondrial	1348. Sclerophrys gutturalis isolate NT070 large subunit ribosomal RNA gene, partial sequence	mitochondrial
1349. Sclerophrys gutturalis isolate NT052 large subunit ribosomal RNA gene, partial sequence; mitochondrial	1349. Sclerophrys gutturalis isolate NT052 large subunit ribosomal RNA gene, partial sequence	mitochondrial
1350. Sclerophrys gutturalis isolate NT064 large subunit ribosomal RNA gene, partial sequence; mitochondrial	1350. Sclerophrys gutturalis isolate NT064 large subunit ribosomal RNA gene, partial sequence	mitochondrial
1351. Sclerophrys gutturalis isolate BHMP075 large subunit ribosomal RNA gene, partial sequence; mitochondrial	1351. Sclerophrys gutturalis isolate BHMP075 large subunit ribosomal RNA gene, partial sequence	mitochondrial
1352. Sclerophrys gutturalis isolate BHMP050 large subunit ribosomal RNA gene, partial sequence; mitochondrial	1352. Sclerophrys gutturalis isolate BHMP050 large subunit ribosomal RNA gene, partial sequence	mitochondrial
1353. Sclerophrys gutturalis isolate BHLP016 large subunit ribosomal RNA gene, partial sequence; mitochondrial	1353. Sclerophrys gutturalis isolate BHLP016 large subunit ribosomal RNA gene, partial sequence	mitochondrial
1354. Sclerophrys gutturalis isolate NT083 large subunit ribosomal RNA gene, partial sequence; mitochondrial	1354. Sclerophrys gutturalis isolate NT083 large subunit ribosomal RNA gene, partial sequence	mitochondrial
1355. Sclerophrys gutturalis isolate NT074 large subunit ribosomal RNA gene, partial sequence; mitochondrial	1355. Sclerophrys gutturalis isolate NT074 large subunit ribosomal RNA gene, partial sequence	mitochondrial
1356. Sclerophrys gutturalis isolate NT072 large subunit ribosomal RNA gene, partial sequence; mitochondrial	1356. Sclerophrys gutturalis isolate NT072 large subunit ribosomal RNA gene, partial sequence	mitochondrial
1357. Sclerophrys gutturalis isolate NT073 large subunit ribosomal RNA gene, partial sequence; mitochondrial	1357. Sclerophrys gutturalis isolate NT073 large subunit ribosomal RNA gene, partial sequence	mitochondrial
1358. Sclerophrys gutturalis isolate BHMP020 large subunit ribosomal RNA gene, partial sequence; mitochondrial	1358. Sclerophrys gutturalis isolate BHMP020 large subunit ribosomal RNA gene, partial sequence	mitochondrial
1359. Sclerophrys gutturalis isolate NT016 large subunit ribosomal RNA gene, partial sequence; mitochondrial	1359. Sclerophrys gutturalis isolate NT016 large subunit ribosomal RNA gene, partial sequence	mitochondrial
1360. Sclerophrys gutturalis isolate NT015 large subunit ribosomal RNA gene, partial sequence; mitochondrial	1360. Sclerophrys gutturalis isolate NT015 large subunit ribosomal RNA gene, partial sequence	mitochondrial
1361. Sclerophrys gutturalis isolate NT017 large subunit ribosomal RNA gene, partial sequence; mitochondrial	1361. Sclerophrys gutturalis isolate NT017 large subunit ribosomal RNA gene, partial sequence	mitochondrial
1362. Sclerophrys gutturalis isolate NT026 large subunit ribosomal RNA gene, partial sequence; mitochondrial	1362. Sclerophrys gutturalis isolate NT026 large subunit ribosomal RNA gene, partial sequence	mitochondrial
1363. Sclerophrys gutturalis isolate NT027 large subunit ribosomal RNA gene, partial sequence; mitochondrial	1363. Sclerophrys gutturalis isolate NT027 large subunit ribosomal RNA gene, partial sequence	mitochondrial
1364. Sclerophrys gutturalis isolate NT011 large subunit ribosomal RNA gene, partial sequence; mitochondrial	1364. Sclerophrys gutturalis isolate NT011 large subunit ribosomal RNA gene, partial sequence	mitochondrial
1365. Sclerophrys gutturalis isolate NT078 large subunit ribosomal RNA gene, partial sequence; mitochondrial	1365. Sclerophrys gutturalis isolate NT078 large subunit ribosomal RNA gene, partial sequence	mitochondrial
1366. Sclerophrys gutturalis isolate NT079 large subunit ribosomal RNA gene, partial sequence; mitochondrial	1366. Sclerophrys gutturalis isolate NT079 large subunit ribosomal RNA gene, partial sequence	mitochondrial
1367. Sclerophrys gutturalis isolate NT009 large subunit ribosomal RNA gene, partial sequence; mitochondrial	1367. Sclerophrys gutturalis isolate NT009 large subunit ribosomal RNA gene, partial sequence	mitochondrial
1368. Sclerophrys gutturalis isolate NT010 large subunit ribosomal RNA gene, partial sequence; mitochondrial	1368. Sclerophrys gutturalis isolate NT010 large subunit ribosomal RNA gene, partial sequence	mitochondrial
1369. Sclerophrys gutturalis isolate NT080 large subunit ribosomal RNA gene, partial sequence; mitochondrial	1369. Sclerophrys gutturalis isolate NT080 large subunit ribosomal RNA gene, partial sequence	mitochondrial
1370. Sclerophrys gutturalis isolate NT082 large subunit ribosomal RNA gene, partial sequence; mitochondrial	1370. Sclerophrys gutturalis isolate NT082 large subunit ribosomal RNA gene, partial sequence	mitochondrial
1371. Sclerophrys gutturalis isolate AMB8586 large subunit ribosomal RNA gene, partial sequence; mitochondrial	1371. Sclerophrys gutturalis isolate AMB8586 large subunit ribosomal RNA gene, partial sequence	mitochondrial
1372. Sclerophrys gutturalis isolate NT151 large subunit ribosomal RNA gene, partial sequence; mitochondrial	1372. Sclerophrys gutturalis isolate NT151 large subunit ribosomal RNA gene, partial sequence	mitochondrial
1373. Sclerophrys gutturalis isolate NT150 large subunit ribosomal RNA gene, partial sequence; mitochondrial	1373. Sclerophrys gutturalis isolate NT150 large subunit ribosomal RNA gene, partial sequence	mitochondrial
1374. Sclerophrys gutturalis isolate MOZ14_182 large subunit ribosomal RNA gene, partial sequence; mitochondrial	1374. Sclerophrys gutturalis isolate MOZ14_182 large subunit ribosomal RNA gene, partial sequence	mitochondrial
1375. Sclerophrys gutturalis isolate KTH09_33a large subunit ribosomal RNA gene, partial sequence; mitochondrial	1375. Sclerophrys gutturalis isolate KTH09_33a large subunit ribosomal RNA gene, partial sequence	mitochondrial
1376. Sclerophrys gutturalis isolate KTH09_040 large subunit ribosomal RNA gene, partial sequence; mitochondrial	1376. Sclerophrys gutturalis isolate KTH09_040 large subunit ribosomal RNA gene, partial sequence	mitochondrial
1377. Sclerophrys gutturalis isolate KTH09_33b large subunit ribosomal RNA gene, partial sequence; mitochondrial	1377. Sclerophrys gutturalis isolate KTH09_33b large subunit ribosomal RNA gene, partial sequence	mitochondrial
1378. Sclerophrys gutturalis isolate AC2985 large subunit ribosomal RNA gene, partial sequence; mitochondrial	1378. Sclerophrys gutturalis isolate AC2985 large subunit ribosomal RNA gene, partial sequence	mitochondrial
1379. Sclerophrys gutturalis isolate JHKT5 large subunit ribosomal RNA gene, partial sequence; mitochondrial	1379. Sclerophrys gutturalis isolate JHKT5 large subunit ribosomal RNA gene, partial sequence	mitochondrial
1380. Sclerophrys gutturalis isolate AC3331 large subunit ribosomal RNA gene, partial sequence; mitochondrial	1380. Sclerophrys gutturalis isolate AC3331 large subunit ribosomal RNA gene, partial sequence	mitochondrial
1381. Sclerophrys gutturalis isolate AC3342 large subunit ribosomal RNA gene, partial sequence; mitochondrial	1381. Sclerophrys gutturalis isolate AC3342 large subunit ribosomal RNA gene, partial sequence	mitochondrial
1382. Sclerophrys gutturalis isolate AC3348 large subunit ribosomal RNA gene, partial sequence; mitochondrial	1382. Sclerophrys gutturalis isolate AC3348 large subunit ribosomal RNA gene, partial sequence	mitochondrial
1383. Sclerophrys gutturalis isolate AC3267 large subunit ribosomal RNA gene, partial sequence; mitochondrial	1383. Sclerophrys gutturalis isolate AC3267 large subunit ribosomal RNA gene, partial sequence	mitochondrial
1384. Sclerophrys gutturalis isolate AC3268 large subunit ribosomal RNA gene, partial sequence; mitochondrial	1384. Sclerophrys gutturalis isolate AC3268 large subunit ribosomal RNA gene, partial sequence	mitochondrial
1385. Sclerophrys gutturalis isolate AC2113 large subunit ribosomal RNA gene, partial sequence; mitochondrial	1385. Sclerophrys gutturalis isolate AC2113 large subunit ribosomal RNA gene, partial sequence	mitochondrial
1386. Sclerophrys gutturalis isolate AC1947 large subunit ribosomal RNA gene, partial sequence; mitochondrial	1386. Sclerophrys gutturalis isolate AC1947 large subunit ribosomal RNA gene, partial sequence	mitochondrial
1387. Sclerophrys gutturalis isolate PKM0196 large subunit ribosomal RNA gene, partial sequence; mitochondrial	1387. Sclerophrys gutturalis isolate PKM0196 large subunit ribosomal RNA gene, partial sequence	mitochondrial
1388. Xenopus laevis doublesex- and mab-3-related transcription factor DM-W isoform DN9024_c0_g1_i1 (dmw) gene, exon 3 and partial cds	1388. Xenopus laevis doublesex- and mab-3-related transcription factor DM-W isoform DN9024_c0_g1_i1 (dmw) gene, exon 3 and partial cds
1389. Xenopus gilli doublesex- and mab-3-related transcription factor DM-W isoform DN12252_c0_g2_i2 (dmw) gene, exon 3 and partial cds	1389. Xenopus gilli doublesex- and mab-3-related transcription factor DM-W isoform DN12252_c0_g2_i2 (dmw) gene, exon 3 and partial cds
1390. Xenopus laevis doublesex- and mab-3-related transcription factor 1 isoform DN9024_c0_g1_i3 (dmrt1) gene, exon 3 and partial cds	1390. Xenopus laevis doublesex- and mab-3-related transcription factor 1 isoform DN9024_c0_g1_i3 (dmrt1) gene, exon 3 and partial cds
1391. Xenopus gilli doublesex- and mab-3-related transcription factor 1 isoform DN12252_c0_g2_i1 (dmrt1) gene, exon 3 and partial cds	1391. Xenopus gilli doublesex- and mab-3-related transcription factor 1 isoform DN12252_c0_g2_i1 (dmrt1) gene, exon 3 and partial cds
1392. Xenopus gilli doublesex- and mab-3-related transcription factor 1 isoform DN12252_c0_g1_i1 (dmrt1) gene, exon 3 and partial cds	1392. Xenopus gilli doublesex- and mab-3-related transcription factor 1 isoform DN12252_c0_g1_i1 (dmrt1) gene, exon 3 and partial cds
1393. Xenopus laevis doublesex- and mab-3-related transcription factor 1 isoform DN9024_c0_g1_i2 (dmrt1) gene, exon 3 and partial cds	1393. Xenopus laevis doublesex- and mab-3-related transcription factor 1 isoform DN9024_c0_g1_i2 (dmrt1) gene, exon 3 and partial cds
1394. Xenopus laevis doublesex- and mab-3-related transcription factor DM-W isoform DN9709_c3_g1_i1 (dmw) gene, exon 2 and partial cds	1394. Xenopus laevis doublesex- and mab-3-related transcription factor DM-W isoform DN9709_c3_g1_i1 (dmw) gene, exon 2 and partial cds
1395. Xenopus gilli doublesex- and mab-3-related transcription factor DM-W isoform DN13734_c1_g1_i7 (dmw) gene, exon 2 and partial cds	1395. Xenopus gilli doublesex- and mab-3-related transcription factor DM-W isoform DN13734_c1_g1_i7 (dmw) gene, exon 2 and partial cds
1396. Xenopus gilli doublesex- and mab-3-related transcription factor 1 isoform DN13734_c1_g1_i4 (dmrt1) gene, exon 2 and partial cds	1396. Xenopus gilli doublesex- and mab-3-related transcription factor 1 isoform DN13734_c1_g1_i4 (dmrt1) gene, exon 2 and partial cds
1397. Xenopus gilli doublesex- and mab-3-related transcription factor 1 isoform DN13734_c1_g1_i8 (dmrt1) gene, exon 2 and partial cds	1397. Xenopus gilli doublesex- and mab-3-related transcription factor 1 isoform DN13734_c1_g1_i8 (dmrt1) gene, exon 2 and partial cds
1398. Xenopus gilli doublesex- and mab-3-related transcription factor 1 isoform DN13734_c1_g1_i9 (dmrt1) gene, exon 2 and partial cds	1398. Xenopus gilli doublesex- and mab-3-related transcription factor 1 isoform DN13734_c1_g1_i9 (dmrt1) gene, exon 2 and partial cds
1399. Xenopus gilli doublesex- and mab-3-related transcription factor 1 isoform DN13734_c1_g1_i3 (dmrt1) gene, exon 2 and partial cds	1399. Xenopus gilli doublesex- and mab-3-related transcription factor 1 isoform DN13734_c1_g1_i3 (dmrt1) gene, exon 2 and partial cds
1400. Xenopus laevis doublesex- and mab-3-related transcription factor 1 isoform DN9709_c3_g1_i3 (dmrt1) gene, exon 2 and partial cds	1400. Xenopus laevis doublesex- and mab-3-related transcription factor 1 isoform DN9709_c3_g1_i3 (dmrt1) gene, exon 2 and partial cds
1401. Xenopus gilli doublesex- and mab-3-related transcription factor 1 isoform DN13734_c1_g1_i2 (dmrt1) gene, exon 2 and partial cds	1401. Xenopus gilli doublesex- and mab-3-related transcription factor 1 isoform DN13734_c1_g1_i2 (dmrt1) gene, exon 2 and partial cds
1402. Xenopus laevis doublesex- and mab-3-related transcription factor 1 isoform DN9709_c3_g1_i4 (dmrt1) gene, exon 2 and partial cds	1402. Xenopus laevis doublesex- and mab-3-related transcription factor 1 isoform DN9709_c3_g1_i4 (dmrt1) gene, exon 2 and partial cds
1403. Tomopterna ahli isolate 860 large subunit ribosomal RNA gene, partial sequence; mitochondrial	1403. Tomopterna ahli isolate 860 large subunit ribosomal RNA gene, partial sequence	mitochondrial
1404. Tomopterna ahli isolate 859 large subunit ribosomal RNA gene, partial sequence; mitochondrial	1404. Tomopterna ahli isolate 859 large subunit ribosomal RNA gene, partial sequence	mitochondrial
1405. Tomopterna ahli isolate 839 large subunit ribosomal RNA gene, partial sequence; mitochondrial	1405. Tomopterna ahli isolate 839 large subunit ribosomal RNA gene, partial sequence	mitochondrial
1406. Tomopterna ahli isolate 890 large subunit ribosomal RNA gene, partial sequence; mitochondrial	1406. Tomopterna ahli isolate 890 large subunit ribosomal RNA gene, partial sequence	mitochondrial
1407. Tomopterna ahli isolate 889 large subunit ribosomal RNA gene, partial sequence; mitochondrial	1407. Tomopterna ahli isolate 889 large subunit ribosomal RNA gene, partial sequence	mitochondrial
1408. Tomopterna ahli isolate 888 large subunit ribosomal RNA gene, partial sequence; mitochondrial	1408. Tomopterna ahli isolate 888 large subunit ribosomal RNA gene, partial sequence	mitochondrial
1409. Sclerophrys gutturalis isolate NT085 NADH dehydrogenase subunit 2 (ND2) gene, partial cds; mitochondrial	1409. Sclerophrys gutturalis isolate NT085 NADH dehydrogenase subunit 2 (ND2) gene, partial cds	mitochondrial
1410. Sclerophrys gutturalis isolate NT106 NADH dehydrogenase subunit 2 (ND2) gene, partial cds; mitochondrial	1410. Sclerophrys gutturalis isolate NT106 NADH dehydrogenase subunit 2 (ND2) gene, partial cds	mitochondrial
1411. Sclerophrys gutturalis isolate NT101 NADH dehydrogenase subunit 2 (ND2) gene, partial cds; mitochondrial	1411. Sclerophrys gutturalis isolate NT101 NADH dehydrogenase subunit 2 (ND2) gene, partial cds	mitochondrial
1412. Sclerophrys gutturalis isolate NT091 NADH dehydrogenase subunit 2 (ND2) gene, partial cds; mitochondrial	1412. Sclerophrys gutturalis isolate NT091 NADH dehydrogenase subunit 2 (ND2) gene, partial cds	mitochondrial
1413. Sclerophrys gutturalis isolate NT089 NADH dehydrogenase subunit 2 (ND2) gene, partial cds; mitochondrial	1413. Sclerophrys gutturalis isolate NT089 NADH dehydrogenase subunit 2 (ND2) gene, partial cds	mitochondrial
1414. Sclerophrys gutturalis isolate NT086 NADH dehydrogenase subunit 2 (ND2) gene, partial cds; mitochondrial	1414. Sclerophrys gutturalis isolate NT086 NADH dehydrogenase subunit 2 (ND2) gene, partial cds	mitochondrial
1415. Sclerophrys gutturalis isolate NT098 NADH dehydrogenase subunit 2 (ND2) gene, partial cds; mitochondrial	1415. Sclerophrys gutturalis isolate NT098 NADH dehydrogenase subunit 2 (ND2) gene, partial cds	mitochondrial
1416. Sclerophrys gutturalis isolate NT090 NADH dehydrogenase subunit 2 (ND2) gene, partial cds; mitochondrial	1416. Sclerophrys gutturalis isolate NT090 NADH dehydrogenase subunit 2 (ND2) gene, partial cds	mitochondrial
1417. Sclerophrys gutturalis isolate GT374 NADH dehydrogenase subunit 2 (ND2) gene, partial cds; mitochondrial	1417. Sclerophrys gutturalis isolate GT374 NADH dehydrogenase subunit 2 (ND2) gene, partial cds	mitochondrial
1418. Sclerophrys gutturalis isolate NT088 NADH dehydrogenase subunit 2 (ND2) gene, partial cds; mitochondrial	1418. Sclerophrys gutturalis isolate NT088 NADH dehydrogenase subunit 2 (ND2) gene, partial cds	mitochondrial
1419. Sclerophrys gutturalis isolate GT404 NADH dehydrogenase subunit 2 (ND2) gene, partial cds; mitochondrial	1419. Sclerophrys gutturalis isolate GT404 NADH dehydrogenase subunit 2 (ND2) gene, partial cds	mitochondrial
1420. Sclerophrys gutturalis isolate NT084 NADH dehydrogenase subunit 2 (ND2) gene, partial cds; mitochondrial	1420. Sclerophrys gutturalis isolate NT084 NADH dehydrogenase subunit 2 (ND2) gene, partial cds	mitochondrial
1421. Sclerophrys gutturalis isolate AC3266 NADH dehydrogenase subunit 2 (ND2) gene, partial cds; mitochondrial	1421. Sclerophrys gutturalis isolate AC3266 NADH dehydrogenase subunit 2 (ND2) gene, partial cds	mitochondrial
1422. Sclerophrys gutturalis isolate NT087 NADH dehydrogenase subunit 2 (ND2) gene, partial cds; mitochondrial	1422. Sclerophrys gutturalis isolate NT087 NADH dehydrogenase subunit 2 (ND2) gene, partial cds	mitochondrial
1423. Sclerophrys gutturalis isolate NT093 NADH dehydrogenase subunit 2 (ND2) gene, partial cds; mitochondrial	1423. Sclerophrys gutturalis isolate NT093 NADH dehydrogenase subunit 2 (ND2) gene, partial cds	mitochondrial
1424. Sclerophrys gutturalis isolate NT097 NADH dehydrogenase subunit 2 (ND2) gene, partial cds; mitochondrial	1424. Sclerophrys gutturalis isolate NT097 NADH dehydrogenase subunit 2 (ND2) gene, partial cds	mitochondrial
1425. Sclerophrys gutturalis isolate AC3265 NADH dehydrogenase subunit 2 (ND2) gene, partial cds; mitochondrial	1425. Sclerophrys gutturalis isolate AC3265 NADH dehydrogenase subunit 2 (ND2) gene, partial cds	mitochondrial
1426. Sclerophrys gutturalis isolate GT190 NADH dehydrogenase subunit 2 (ND2) gene, partial cds; mitochondrial	1426. Sclerophrys gutturalis isolate GT190 NADH dehydrogenase subunit 2 (ND2) gene, partial cds	mitochondrial
1427. Sclerophrys gutturalis isolate NT100 NADH dehydrogenase subunit 2 (ND2) gene, partial cds; mitochondrial	1427. Sclerophrys gutturalis isolate NT100 NADH dehydrogenase subunit 2 (ND2) gene, partial cds	mitochondrial
1428. Sclerophrys gutturalis isolate NT153E NADH dehydrogenase subunit 2 (ND2) gene, partial cds; mitochondrial	1428. Sclerophrys gutturalis isolate NT153E NADH dehydrogenase subunit 2 (ND2) gene, partial cds	mitochondrial
1429. Sclerophrys gutturalis isolate NT153D NADH dehydrogenase subunit 2 (ND2) gene, partial cds; mitochondrial	1429. Sclerophrys gutturalis isolate NT153D NADH dehydrogenase subunit 2 (ND2) gene, partial cds	mitochondrial
1430. Sclerophrys gutturalis isolate NT153C NADH dehydrogenase subunit 2 (ND2) gene, partial cds; mitochondrial	1430. Sclerophrys gutturalis isolate NT153C NADH dehydrogenase subunit 2 (ND2) gene, partial cds	mitochondrial
1431. Sclerophrys gutturalis isolate NT153B NADH dehydrogenase subunit 2 (ND2) gene, partial cds; mitochondrial	1431. Sclerophrys gutturalis isolate NT153B NADH dehydrogenase subunit 2 (ND2) gene, partial cds	mitochondrial
1432. Sclerophrys gutturalis isolate NT153A NADH dehydrogenase subunit 2 (ND2) gene, partial cds; mitochondrial	1432. Sclerophrys gutturalis isolate NT153A NADH dehydrogenase subunit 2 (ND2) gene, partial cds	mitochondrial
1433. Sclerophrys gutturalis isolate R50 NADH dehydrogenase subunit 2 (ND2) gene, partial cds; mitochondrial	1433. Sclerophrys gutturalis isolate R50 NADH dehydrogenase subunit 2 (ND2) gene, partial cds	mitochondrial
1434. Sclerophrys gutturalis isolate R46 NADH dehydrogenase subunit 2 (ND2) gene, partial cds; mitochondrial	1434. Sclerophrys gutturalis isolate R46 NADH dehydrogenase subunit 2 (ND2) gene, partial cds	mitochondrial
1435. Sclerophrys gutturalis isolate R54 NADH dehydrogenase subunit 2 (ND2) gene, partial cds; mitochondrial	1435. Sclerophrys gutturalis isolate R54 NADH dehydrogenase subunit 2 (ND2) gene, partial cds	mitochondrial
1436. Sclerophrys gutturalis isolate R40 NADH dehydrogenase subunit 2 (ND2) gene, partial cds; mitochondrial	1436. Sclerophrys gutturalis isolate R40 NADH dehydrogenase subunit 2 (ND2) gene, partial cds	mitochondrial
1437. Sclerophrys gutturalis isolate R30 NADH dehydrogenase subunit 2 (ND2) gene, partial cds; mitochondrial	1437. Sclerophrys gutturalis isolate R30 NADH dehydrogenase subunit 2 (ND2) gene, partial cds	mitochondrial
1438. Sclerophrys gutturalis isolate R4 NADH dehydrogenase subunit 2 (ND2) gene, partial cds; mitochondrial	1438. Sclerophrys gutturalis isolate R4 NADH dehydrogenase subunit 2 (ND2) gene, partial cds	mitochondrial
1439. Sclerophrys gutturalis isolate M12 NADH dehydrogenase subunit 2 (ND2) gene, partial cds; mitochondrial	1439. Sclerophrys gutturalis isolate M12 NADH dehydrogenase subunit 2 (ND2) gene, partial cds	mitochondrial
1440. Sclerophrys gutturalis isolate M40 NADH dehydrogenase subunit 2 (ND2) gene, partial cds; mitochondrial	1440. Sclerophrys gutturalis isolate M40 NADH dehydrogenase subunit 2 (ND2) gene, partial cds	mitochondrial
1441. Sclerophrys gutturalis isolate M54 NADH dehydrogenase subunit 2 (ND2) gene, partial cds; mitochondrial	1441. Sclerophrys gutturalis isolate M54 NADH dehydrogenase subunit 2 (ND2) gene, partial cds	mitochondrial
1442. Sclerophrys gutturalis isolate M49 NADH dehydrogenase subunit 2 (ND2) gene, partial cds; mitochondrial	1442. Sclerophrys gutturalis isolate M49 NADH dehydrogenase subunit 2 (ND2) gene, partial cds	mitochondrial
1443. Sclerophrys gutturalis isolate M2 NADH dehydrogenase subunit 2 (ND2) gene, partial cds; mitochondrial	1443. Sclerophrys gutturalis isolate M2 NADH dehydrogenase subunit 2 (ND2) gene, partial cds	mitochondrial
1444. Sclerophrys gutturalis isolate NT157 NADH dehydrogenase subunit 2 (ND2) gene, partial cds; mitochondrial	1444. Sclerophrys gutturalis isolate NT157 NADH dehydrogenase subunit 2 (ND2) gene, partial cds	mitochondrial
1445. Sclerophrys gutturalis isolate NT141 NADH dehydrogenase subunit 2 (ND2) gene, partial cds; mitochondrial	1445. Sclerophrys gutturalis isolate NT141 NADH dehydrogenase subunit 2 (ND2) gene, partial cds	mitochondrial
1446. Sclerophrys gutturalis isolate NT142 NADH dehydrogenase subunit 2 (ND2) gene, partial cds; mitochondrial	1446. Sclerophrys gutturalis isolate NT142 NADH dehydrogenase subunit 2 (ND2) gene, partial cds	mitochondrial
1447. Sclerophrys gutturalis isolate NT148 NADH dehydrogenase subunit 2 (ND2) gene, partial cds; mitochondrial	1447. Sclerophrys gutturalis isolate NT148 NADH dehydrogenase subunit 2 (ND2) gene, partial cds	mitochondrial
1448. Sclerophrys gutturalis isolate NT146 NADH dehydrogenase subunit 2 (ND2) gene, partial cds; mitochondrial	1448. Sclerophrys gutturalis isolate NT146 NADH dehydrogenase subunit 2 (ND2) gene, partial cds	mitochondrial
1449. Sclerophrys gutturalis isolate RSP185 NADH dehydrogenase subunit 2 (ND2) gene, partial cds; mitochondrial	1449. Sclerophrys gutturalis isolate RSP185 NADH dehydrogenase subunit 2 (ND2) gene, partial cds	mitochondrial
1450. Sclerophrys gutturalis isolate NT068 NADH dehydrogenase subunit 2 (ND2) gene, partial cds; mitochondrial	1450. Sclerophrys gutturalis isolate NT068 NADH dehydrogenase subunit 2 (ND2) gene, partial cds	mitochondrial
1451. Sclerophrys gutturalis isolate NT067 NADH dehydrogenase subunit 2 (ND2) gene, partial cds; mitochondrial	1451. Sclerophrys gutturalis isolate NT067 NADH dehydrogenase subunit 2 (ND2) gene, partial cds	mitochondrial
1452. Sclerophrys gutturalis isolate NT066 NADH dehydrogenase subunit 2 (ND2) gene, partial cds; mitochondrial	1452. Sclerophrys gutturalis isolate NT066 NADH dehydrogenase subunit 2 (ND2) gene, partial cds	mitochondrial
1453. Sclerophrys gutturalis isolate KTH09_315 NADH dehydrogenase subunit 2 (ND2) gene, partial cds; mitochondrial	1453. Sclerophrys gutturalis isolate KTH09_315 NADH dehydrogenase subunit 2 (ND2) gene, partial cds	mitochondrial
1454. Sclerophrys gutturalis isolate D27 NADH dehydrogenase subunit 2 (ND2) gene, partial cds; mitochondrial	1454. Sclerophrys gutturalis isolate D27 NADH dehydrogenase subunit 2 (ND2) gene, partial cds	mitochondrial
1455. Sclerophrys gutturalis isolate D44 NADH dehydrogenase subunit 2 (ND2) gene, partial cds; mitochondrial	1455. Sclerophrys gutturalis isolate D44 NADH dehydrogenase subunit 2 (ND2) gene, partial cds	mitochondrial
1456. Sclerophrys gutturalis isolate D88 NADH dehydrogenase subunit 2 (ND2) gene, partial cds; mitochondrial	1456. Sclerophrys gutturalis isolate D88 NADH dehydrogenase subunit 2 (ND2) gene, partial cds	mitochondrial
1457. Sclerophrys gutturalis isolate NT029 NADH dehydrogenase subunit 2 (ND2) gene, partial cds; mitochondrial	1457. Sclerophrys gutturalis isolate NT029 NADH dehydrogenase subunit 2 (ND2) gene, partial cds	mitochondrial
1458. Sclerophrys gutturalis isolate NT033 NADH dehydrogenase subunit 2 (ND2) gene, partial cds; mitochondrial	1458. Sclerophrys gutturalis isolate NT033 NADH dehydrogenase subunit 2 (ND2) gene, partial cds	mitochondrial
1459. Sclerophrys gutturalis isolate NT032 NADH dehydrogenase subunit 2 (ND2) gene, partial cds; mitochondrial	1459. Sclerophrys gutturalis isolate NT032 NADH dehydrogenase subunit 2 (ND2) gene, partial cds	mitochondrial
1460. Sclerophrys gutturalis isolate NT031 NADH dehydrogenase subunit 2 (ND2) gene, partial cds; mitochondrial	1460. Sclerophrys gutturalis isolate NT031 NADH dehydrogenase subunit 2 (ND2) gene, partial cds	mitochondrial
1461. Sclerophrys gutturalis isolate NT042 NADH dehydrogenase subunit 2 (ND2) gene, partial cds; mitochondrial	1461. Sclerophrys gutturalis isolate NT042 NADH dehydrogenase subunit 2 (ND2) gene, partial cds	mitochondrial
1462. Sclerophrys gutturalis isolate NT040 NADH dehydrogenase subunit 2 (ND2) gene, partial cds; mitochondrial	1462. Sclerophrys gutturalis isolate NT040 NADH dehydrogenase subunit 2 (ND2) gene, partial cds	mitochondrial
1463. Sclerophrys gutturalis isolate NT039 NADH dehydrogenase subunit 2 (ND2) gene, partial cds; mitochondrial	1463. Sclerophrys gutturalis isolate NT039 NADH dehydrogenase subunit 2 (ND2) gene, partial cds	mitochondrial
1464. Sclerophrys gutturalis isolate NT037 NADH dehydrogenase subunit 2 (ND2) gene, partial cds; mitochondrial	1464. Sclerophrys gutturalis isolate NT037 NADH dehydrogenase subunit 2 (ND2) gene, partial cds	mitochondrial
1465. Sclerophrys gutturalis isolate NT036 NADH dehydrogenase subunit 2 (ND2) gene, partial cds; mitochondrial	1465. Sclerophrys gutturalis isolate NT036 NADH dehydrogenase subunit 2 (ND2) gene, partial cds	mitochondrial
1466. Sclerophrys gutturalis isolate NT057 NADH dehydrogenase subunit 2 (ND2) gene, partial cds; mitochondrial	1466. Sclerophrys gutturalis isolate NT057 NADH dehydrogenase subunit 2 (ND2) gene, partial cds	mitochondrial
1467. Sclerophrys gutturalis isolate NT058 NADH dehydrogenase subunit 2 (ND2) gene, partial cds; mitochondrial	1467. Sclerophrys gutturalis isolate NT058 NADH dehydrogenase subunit 2 (ND2) gene, partial cds	mitochondrial
1468. Sclerophrys gutturalis isolate NT060 NADH dehydrogenase subunit 2 (ND2) gene, partial cds; mitochondrial	1468. Sclerophrys gutturalis isolate NT060 NADH dehydrogenase subunit 2 (ND2) gene, partial cds	mitochondrial
1469. Sclerophrys gutturalis isolate NT071 NADH dehydrogenase subunit 2 (ND2) gene, partial cds; mitochondrial	1469. Sclerophrys gutturalis isolate NT071 NADH dehydrogenase subunit 2 (ND2) gene, partial cds	mitochondrial
1470. Sclerophrys gutturalis isolate NT070 NADH dehydrogenase subunit 2 (ND2) gene, partial cds; mitochondrial	1470. Sclerophrys gutturalis isolate NT070 NADH dehydrogenase subunit 2 (ND2) gene, partial cds	mitochondrial
1471. Sclerophrys gutturalis isolate NT054 NADH dehydrogenase subunit 2 (ND2) gene, partial cds; mitochondrial	1471. Sclerophrys gutturalis isolate NT054 NADH dehydrogenase subunit 2 (ND2) gene, partial cds	mitochondrial
1472. Sclerophrys gutturalis isolate NT053 NADH dehydrogenase subunit 2 (ND2) gene, partial cds; mitochondrial	1472. Sclerophrys gutturalis isolate NT053 NADH dehydrogenase subunit 2 (ND2) gene, partial cds	mitochondrial
1473. Sclerophrys gutturalis isolate NT052 NADH dehydrogenase subunit 2 (ND2) gene, partial cds; mitochondrial	1473. Sclerophrys gutturalis isolate NT052 NADH dehydrogenase subunit 2 (ND2) gene, partial cds	mitochondrial
1474. Sclerophrys gutturalis isolate NT064 NADH dehydrogenase subunit 2 (ND2) gene, partial cds; mitochondrial	1474. Sclerophrys gutturalis isolate NT064 NADH dehydrogenase subunit 2 (ND2) gene, partial cds	mitochondrial
1475. Sclerophrys gutturalis isolate BHMP075 NADH dehydrogenase subunit 2 (ND2) gene, partial cds; mitochondrial	1475. Sclerophrys gutturalis isolate BHMP075 NADH dehydrogenase subunit 2 (ND2) gene, partial cds	mitochondrial
1476. Sclerophrys gutturalis isolate BHMP050 NADH dehydrogenase subunit 2 (ND2) gene, partial cds; mitochondrial	1476. Sclerophrys gutturalis isolate BHMP050 NADH dehydrogenase subunit 2 (ND2) gene, partial cds	mitochondrial
1477. Sclerophrys gutturalis isolate BHLP016 NADH dehydrogenase subunit 2 (ND2) gene, partial cds; mitochondrial	1477. Sclerophrys gutturalis isolate BHLP016 NADH dehydrogenase subunit 2 (ND2) gene, partial cds	mitochondrial
1478. Sclerophrys gutturalis isolate NT074 NADH dehydrogenase subunit 2 (ND2) gene, partial cds; mitochondrial	1478. Sclerophrys gutturalis isolate NT074 NADH dehydrogenase subunit 2 (ND2) gene, partial cds	mitochondrial
1479. Sclerophrys gutturalis isolate NT072 NADH dehydrogenase subunit 2 (ND2) gene, partial cds; mitochondrial	1479. Sclerophrys gutturalis isolate NT072 NADH dehydrogenase subunit 2 (ND2) gene, partial cds	mitochondrial
[truncated: 5,357 more rows]

## Sheet: Assessment
Gene Region	Number of Records
16S	1565
Other	1116
12S	614
[truncated: 54 more rows]
