# Supplementary material for: An overview of DNA barcoding of biodiversity in South Africa
Source: PLoS One. 2026 Apr 21;21(4):e0345173. doi: 10.1371/journal.pone.0345173 (PMC13098986; doi:10.1371/journal.pone.0345173)
Supplement: S1 File — The data was downloaded in a text format and transferred to Microsoft excel for analysis. (ZIP) [file pone.0345173.s011.zip › S1_File/Annelids.xlsx]

## Sheet: Annelids Orig Data
Annelids Original Data from GenBank	Number of Words
1. Annelida sp. G45 Driefontein B 18S ribosomal RNA gene, partial sequence	12
848 bp linear DNA	4
KP702203.1 GI:756023430	2
	0
2. Annelida sp. G44 Kopanang A 18S ribosomal RNA gene, partial sequence	12
854 bp linear DNA	4
KP702202.1 GI:756023428	2
	0
3. Helobdella europaea from South Africa cytochrome c oxidase subunit I (COI) gene, partial cds; mitochondrial	16
646 bp linear DNA	4
AY856048.1 GI:61676493	2
	0
4. Helobdella cordobensis from South Africa NADH dehydrogenase subunit 1 (ND1) gene, partial cds; mitochondrial	15
577 bp linear DNA	4
AY856053.1 GI:61676503	2
	0
5. Helobdella europaea from South Africa NADH dehydrogenase subunit 1 (ND1) gene, partial cds; mitochondrial	15
570 bp linear DNA	4
AY856052.1 GI:61676501	2
	0
6. Placobdelloides jaegerskioeldi from South Africa cytochrome c oxidase subunit 1 (COI) gene, partial cds; mitochondrial	16
641 bp linear DNA	4
AY962463.1 GI:66393971	2
	0
7. Oosthuizobdella garoui from South Africa cytochrome c oxidase subunit 1 (COI) gene, partial cds; mitochondrial	16
640 bp linear DNA	4
AY962460.1 GI:66393965	2
	0
8. Batracobdelloides tricarinata from South Africa cytochrome c oxidase subunit 1 (COI) gene, partial cds; mitochondrial	16
643 bp linear DNA	4
AY962457.1 GI:66393959	2
	0
9. Kazimierzus sophieae isolate TN54 cytochrome oxidase subunit 1 (COI) gene, partial cds; mitochondrial	14
659 bp linear DNA	4
MN982487.1 GI:1808860285	2
	0
10. Kazimierzus sophieae isolate TN53 cytochrome oxidase subunit 1 (COI) gene, partial cds; mitochondrial	14
468 bp linear DNA	4
MN982486.1 GI:1808860283	2
	0
11. Kazimierzus occidualis isolate TN52 cytochrome oxidase subunit 1 (COI) gene, partial cds; mitochondrial	14
557 bp linear DNA	4
MN982485.1 GI:1808860281	2
	0
12. Kazimierzus sophieae isolate TN47 cytochrome oxidase subunit 1 (COI) gene, partial cds; mitochondrial	14
536 bp linear DNA	4
MN982484.1 GI:1808860279	2
	0
13. Kazimierzus sophieae isolate TN45 cytochrome oxidase subunit 1 (COI) gene, partial cds; mitochondrial	14
491 bp linear DNA	4
MN982483.1 GI:1808860277	2
	0
14. Kazimierzus ljungstroemi isolate TN44 cytochrome oxidase subunit 1 (COI) gene, partial cds; mitochondrial	14
605 bp linear DNA	4
MN982482.1 GI:1808860275	2
	0
15. Kazimierzus sp. TN42 cytochrome oxidase subunit 1 (COI) gene, partial cds; mitochondrial	13
566 bp linear DNA	4
MN982481.1 GI:1808860273	2
	0
16. Kazimierzus kleinoodi isolate TN41 cytochrome oxidase subunit 1 (COI) gene, partial cds; mitochondrial	14
583 bp linear DNA	4
MN982480.1 GI:1808860271	2
	0
17. Kazimierzus pearsonianus isolate TN40 cytochrome oxidase subunit 1 (COI) gene, partial cds; mitochondrial	14
607 bp linear DNA	4
MN982479.1 GI:1808860269	2
	0
18. Kazimierzus guntheri isolate TN39 cytochrome oxidase subunit 1 (COI) gene, partial cds; mitochondrial	14
608 bp linear DNA	4
MN982478.1 GI:1808860267	2
	0
19. Kazimierzus sp. TN38 cytochrome oxidase subunit 1 (COI) gene, partial cds; mitochondrial	13
650 bp linear DNA	4
MN982477.1 GI:1808860265	2
	0
20. Kazimierzus sp. TN37 cytochrome oxidase subunit 1 (COI) gene, partial cds; mitochondrial	13
604 bp linear DNA	4
MN982476.1 GI:1808860263	2
	0
21. Kazimierzus guntheri isolate TN36 cytochrome oxidase subunit 1 (COI) gene, partial cds; mitochondrial	14
495 bp linear DNA	4
MN982475.1 GI:1808860261	2
	0
22. Kazimierzus guntheri isolate TN35 cytochrome oxidase subunit 1 (COI) gene, partial cds; mitochondrial	14
590 bp linear DNA	4
MN982474.1 GI:1808860259	2
	0
23. Kazimierzus ljungstroemi isolate TN28 cytochrome oxidase subunit 1 (COI) gene, partial cds; mitochondrial	14
605 bp linear DNA	4
MN982473.1 GI:1808860257	2
	0
24. Kazimierzus ljungstroemi isolate TN27 cytochrome oxidase subunit 1 (COI) gene, partial cds; mitochondrial	14
612 bp linear DNA	4
MN982472.1 GI:1808860255	2
	0
25. Kazimierzus franciscus isolate TN26 cytochrome oxidase subunit 1 (COI) gene, partial cds; mitochondrial	14
605 bp linear DNA	4
MN982471.1 GI:1808860253	2
	0
26. Kazimierzus franciscus isolate TN25 cytochrome oxidase subunit 1 (COI) gene, partial cds; mitochondrial	14
591 bp linear DNA	4
MN982470.1 GI:1808860251	2
	0
27. Kazimierzus franciscus isolate TN24 cytochrome oxidase subunit 1 (COI) gene, partial cds; mitochondrial	14
591 bp linear DNA	4
MN982469.1 GI:1808860249	2
	0
28. Kazimierzus circulatus isolate TN23 cytochrome oxidase subunit 1 (COI) gene, partial cds; mitochondrial	14
586 bp linear DNA	4
MN982468.1 GI:1808860247	2
	0
29. Kazimierzus circulatus isolate TN21 cytochrome oxidase subunit 1 (COI) gene, partial cds; mitochondrial	14
632 bp linear DNA	4
MN982467.1 GI:1808860245	2
	0
30. Kazimierzus occidualis isolate TN19 cytochrome oxidase subunit 1 (COI) gene, partial cds; mitochondrial	14
577 bp linear DNA	4
MN982466.1 GI:1808860243	2
	0
31. Kazimierzus occidualis isolate TN18 cytochrome oxidase subunit 1 (COI) gene, partial cds; mitochondrial	14
638 bp linear DNA	4
MN982465.1 GI:1808860241	2
	0
32. Kazimierzus occidualis isolate TN17 cytochrome oxidase subunit 1 (COI) gene, partial cds; mitochondrial	14
630 bp linear DNA	4
MN982464.1 GI:1808860239	2
	0
33. Kazimierzus hamerae isolate TN15 cytochrome oxidase subunit 1 (COI) gene, partial cds; mitochondrial	14
527 bp linear DNA	4
MN982463.1 GI:1808860237	2
	0
34. Kazimierzus hamerae isolate TN14 cytochrome oxidase subunit 1 (COI) gene, partial cds; mitochondrial	14
542 bp linear DNA	4
MN982462.1 GI:1808860235	2
	0
35. Kazimierzus hamerae isolate TN13 cytochrome oxidase subunit 1 (COI) gene, partial cds; mitochondrial	14
587 bp linear DNA	4
MN982461.1 GI:1808860233	2
	0
36. Kazimierzus nieuwoudtvillensis isolate TN12 cytochrome oxidase subunit 1 (COI) gene, partial cds; mitochondrial	14
608 bp linear DNA	4
MN982460.1 GI:1808860231	2
	0
37. Kazimierzus nieuwoudtvillensis isolate TN11 cytochrome oxidase subunit 1 (COI) gene, partial cds; mitochondrial	14
598 bp linear DNA	4
MN982459.1 GI:1808860229	2
	0
38. Kazimierzus nieuwoudtvillensis isolate TN10 cytochrome oxidase subunit 1 (COI) gene, partial cds; mitochondrial	14
642 bp linear DNA	4
MN982458.1 GI:1808860227	2
	0
39. Kazimierzus nietvoorbiji isolate TN7 cytochrome oxidase subunit 1 (COI) gene, partial cds; mitochondrial	14
432 bp linear DNA	4
MN982457.1 GI:1808860225	2
	0
40. Kazimierzus nietvoorbiji isolate TN5 cytochrome oxidase subunit 1 (COI) gene, partial cds; mitochondrial	14
484 bp linear DNA	4
MN982456.1 GI:1808860223	2
	0
41. Kazimierzus phumlani isolate TN4 cytochrome oxidase subunit 1 (COI) gene, partial cds; mitochondrial	14
645 bp linear DNA	4
MN982455.1 GI:1808860221	2
	0
42. Kazimierzus phumlani isolate TN3 cytochrome oxidase subunit 1 (COI) gene, partial cds; mitochondrial	14
646 bp linear DNA	4
MN982454.1 GI:1808860219	2
	0
43. Kazimierzus phumlani isolate TN2 cytochrome oxidase subunit 1 (COI) gene, partial cds; mitochondrial	14
645 bp linear DNA	4
MN982453.1 GI:1808860217	2
	0
44. Polydora hoplura cytochrome oxidase subunit I (COI) gene, partial cds; mitochondrial	12
952 bp linear DNA	4
KY677910.1 GI:1198285381	2
	0
45. Dipolydora capensis cytochrome oxidase subunit I (COI) gene, partial cds; mitochondrial	12
1,067 bp linear DNA	4
KY677909.1 GI:1198285379	2
	0
46. Boccardia proboscidea cytochrome oxidase subunit I (COI) gene, partial cds; mitochondrial	12
1,063 bp linear DNA	4
KY677908.1 GI:1198285377	2
	0
47. Pseudopolydora dayii clone 1GB2GB 18S ribosomal RNA gene, partial sequence	11
1,716 bp linear DNA	4
KY677907.1 GI:1198285376	2
	0
48. Polydora cf. websteri LGW-2017 clone 1SW 18S ribosomal RNA gene, partial sequence	13
1,716 bp linear DNA	4
KY677906.1 GI:1198285375	2
	0
49. Polydora cf. websteri LGW-2017 clone 2KL 18S ribosomal RNA gene, partial sequence	13
1,716 bp linear DNA	4
KY677905.1 GI:1198285374	2
	0
50. Polydora cf. websteri LGW-2017 clone 1KL 18S ribosomal RNA gene, partial sequence	13
1,716 bp linear DNA	4
KY677904.1 GI:1198285373	2
	0
51. Polydora cf. nuchalis LGW-2017 clone 2Kn 18S ribosomal RNA gene, partial sequence	13
1,715 bp linear DNA	4
KY677903.1 GI:1198285372	2
	0
52. Polydora cf. nuchalis LGW-2017 clone 1Kn 18S ribosomal RNA gene, partial sequence	13
1,715 bp linear DNA	4
KY677902.1 GI:1198285371	2
	0
53. Polydora hoplura clone 4SB 18S ribosomal RNA gene, partial sequence	11
1,716 bp linear DNA	4
KY677901.1 GI:1198285370	2
	0
54. Polydora hoplura clone 1SB2SB3SB 18S ribosomal RNA gene, partial sequence	11
1,716 bp linear DNA	4
KY677900.1 GI:1198285369	2
	0
55. Dipolydora cf. socialis LGW-2017 clone 1Kn2Kn 18S ribosomal RNA gene, partial sequence	13
1,715 bp linear DNA	4
KY677899.1 GI:1198285368	2
	0
56. Dipolydora capensis clone 1HH 18S ribosomal RNA gene, partial sequence	11
1,715 bp linear DNA	4
KY677898.1 GI:1198285367	2
	0
57. Dipolydora capensis clone 1GG 18S ribosomal RNA gene, partial sequence	11
1,714 bp linear DNA	4
KY677897.1 GI:1198285366	2
	0
58. Dipolydora capensis clone 1PE 18S ribosomal RNA gene, partial sequence	11
1,714 bp linear DNA	4
KY677896.1 GI:1198285365	2
	0
59. Boccardia pseudonatrix clone 1Pa1Ha2Ha 18S ribosomal RNA gene, partial sequence	11
1,719 bp linear DNA	4
KY677895.1 GI:1198285364	2
	0
60. Boccardia pseudonatrix clone 1Kl 18S ribosomal RNA gene, partial sequence	11
1,719 bp linear DNA	4
KY677894.1 GI:1198285363	2
	0
61. Boccardia proboscidea clone 3GB 18S ribosomal RNA gene, partial sequence	11
1,713 bp linear DNA	4
KY677893.1 GI:1198285362	2
	0
62. Boccardia proboscidea clone 1GB2GB 18S ribosomal RNA gene, partial sequence	11
1,714 bp linear DNA	4
KY677892.1 GI:1198285361	2
	0
63. Boccardia polybranchia clone 1PE2PE 18S ribosomal RNA gene, partial sequence	11
1,714 bp linear DNA	4
KY677891.1 GI:1198285360	2
	0
64. Boccardia polybranchia clone 1Kn 18S ribosomal RNA gene, partial sequence	11
1,714 bp linear DNA	4
KY677890.1 GI:1198285359	2
	0
65. Pseudopolydora dayii clone 1GB2GB cytochrome b (cytb) gene, partial cds; mitochondrial	12
368 bp linear DNA	4
KY677889.1 GI:1198285357	2
	0
66. Polydora cf. websteri LGW-2017 clone 1Kl2Kl1Sw cytochrome b (cytb) gene, partial cds; mitochondrial	14
368 bp linear DNA	4
KY677888.1 GI:1198285355	2
	0
67. Polydora cf. nuchalis LGW-2017 clone 1Kn2Kn3Kn cytochrome b (cytb) gene, partial cds; mitochondrial	14
368 bp linear DNA	4
KY677887.1 GI:1198285353	2
	0
68. Polydora hoplura clone 1Pa cytochrome b (cytb) gene, partial cds; mitochondrial	12
368 bp linear DNA	4
KY677886.1 GI:1198285351	2
	0
69. Polydora hoplura clone 5SB cytochrome b (cytb) gene, partial cds; mitochondrial	12
368 bp linear DNA	4
KY677885.1 GI:1198285349	2
	0
70. Polydora hoplura clone 4SB cytochrome b (cytb) gene, partial cds; mitochondrial	12
368 bp linear DNA	4
KY677884.1 GI:1198285347	2
	0
71. Polydora hoplura clone 3SB cytochrome b (cytb) gene, partial cds; mitochondrial	12
368 bp linear DNA	4
KY677883.1 GI:1198285345	2
	0
72. Polydora hoplura clone 2SB cytochrome b (cytb) gene, partial cds; mitochondrial	12
368 bp linear DNA	4
KY677882.1 GI:1198285343	2
	0
73. Polydora hoplura clone 1SB cytochrome b (cytb) gene, partial cds; mitochondrial	12
368 bp linear DNA	4
KY677881.1 GI:1198285341	2
	0
74. Dipolydora cf. socialis LGW-2017 clone 1Kn2Kn cytochrome b (cytb) gene, partial cds; mitochondrial	14
368 bp linear DNA	4
KY677880.1 GI:1198285339	2
	0
75. Dipolydora capensis clone 1GG cytochrome b (cytb) gene, partial cds; mitochondrial	12
368 bp linear DNA	4
KY677879.1 GI:1198285337	2
	0
76. Dipolydora capensis clone 2PE cytochrome b (cytb) gene, partial cds; mitochondrial	12
368 bp linear DNA	4
KY677878.1 GI:1198285335	2
	0
77. Dipolydora capensis clone 1PE cytochrome b (cytb) gene, partial cds; mitochondrial	12
368 bp linear DNA	4
KY677877.1 GI:1198285333	2
	0
78. Boccardia pseudonatrix clone 2Ha cytochrome b (cytb) gene, partial cds; mitochondrial	12
368 bp linear DNA	4
KY677876.1 GI:1198285331	2
	0
79. Boccardia pseudonatrix clone 1Ha cytochrome b (cytb) gene, partial cds; mitochondrial	12
368 bp linear DNA	4
KY677875.1 GI:1198285329	2
	0
80. Boccardia pseudonatrix clone 1Kl2Kl cytochrome b (cytb) gene, partial cds; mitochondrial	12
368 bp linear DNA	4
KY677874.1 GI:1198285327	2
	0
81. Boccardia proboscidea clone 1GB2GB3GB1So2So3So cytochrome b (cytb) gene, partial cds; mitochondrial	12
368 bp linear DNA	4
KY677873.1 GI:1198285325	2
	0
82. Boccardia polybranchia clone 1PE2PE2Kn cytochrome b (cytb) gene, partial cds; mitochondrial	12
368 bp linear DNA	4
KY677872.1 GI:1198285323	2
	0
83. Boccardia polybranchia clone 1Kn cytochrome b (cytb) gene, partial cds; mitochondrial	12
368 bp linear DNA	4
KY677871.1 GI:1198285321	2
	0
84. Boccardia polybranchia clone 1Pa cytochrome b (cytb) gene, partial cds; mitochondrial	12
368 bp linear DNA	4
KY677870.1 GI:1198285319	2
	0
85. Pseudopolydora dayii clone 2GB cytochrome oxidase subunit I (COI) gene, partial cds; mitochondrial	14
622 bp linear DNA	4
KY677869.1 GI:1198285317	2
	0
86. Pseudopolydora dayii clone 1GB cytochrome oxidase subunit I (COI) gene, partial cds; mitochondrial	14
622 bp linear DNA	4
KY677868.1 GI:1198285315	2
	0
87. Polydora cf. websteri LGW-2017 clone 1Kl2KL1Sw cytochrome oxidase subunit I (COI) gene, partial cds; mitochondrial	16
622 bp linear DNA	4
KY677867.1 GI:1198285313	2
	0
88. Polydora cf. nuchalis LGW-2017 clone 1Kn2Kn3Kn cytochrome oxidase subunit I (COI) gene, partial cds; mitochondrial	16
622 bp linear DNA	4
KY677866.1 GI:1198285311	2
	0
89. Polydora hoplura clone 1Pa cytochrome oxidase subunit I (COI) gene, partial cds; mitochondrial	14
622 bp linear DNA	4
KY677865.1 GI:1198285309	2
	0
90. Polydora hoplura clone 5SB cytochrome oxidase subunit I (COI) gene, partial cds; mitochondrial	14
622 bp linear DNA	4
KY677864.1 GI:1198285307	2
	0
91. Polydora hoplura clone 4SB cytochrome oxidase subunit I (COI) gene, partial cds; mitochondrial	14
622 bp linear DNA	4
KY677863.1 GI:1198285305	2
	0
92. Polydora hoplura clone 3SB cytochrome oxidase subunit I (COI) gene, partial cds; mitochondrial	14
622 bp linear DNA	4
KY677862.1 GI:1198285303	2
	0
93. Polydora hoplura clone 2SB cytochrome oxidase subunit I (COI) gene, partial cds; mitochondrial	14
622 bp linear DNA	4
KY677861.1 GI:1198285301	2
	0
94. Polydora hoplura clone 1SB cytochrome oxidase subunit I (COI) gene, partial cds; mitochondrial	14
622 bp linear DNA	4
KY677860.1 GI:1198285299	2
	0
95. Dipolydora cf. socialis LGW-2017 clone 1Kn2Kn3Kn cytochrome oxidase subunit I (COI) gene, partial cds; mitochondrial	16
622 bp linear DNA	4
KY677859.1 GI:1198285297	2
	0
96. Dipolydora capensis clone 1GG cytochrome oxidase subunit I (COI) gene, partial cds; mitochondrial	14
622 bp linear DNA	4
KY677858.1 GI:1198285295	2
	0
97. Dipolydora capensis clone 1HH cytochrome oxidase subunit I (COI) gene, partial cds; mitochondrial	14
622 bp linear DNA	4
KY677857.1 GI:1198285293	2
	0
98. Dipolydora capensis clone 2PE cytochrome oxidase subunit I (COI) gene, partial cds; mitochondrial	14
622 bp linear DNA	4
KY677856.1 GI:1198285291	2
	0
99. Dipolydora capensis clone 1PE cytochrome oxidase subunit I (COI) gene, partial cds; mitochondrial	14
622 bp linear DNA	4
KY677855.1 GI:1198285289	2
	0
100. Boccardia pseudonatrix clone 2Ha cytochrome oxidase subunit I (COI) gene, partial cds; mitochondrial	14
622 bp linear DNA	4
KY677854.1 GI:1198285287	2
	0
101. Boccardia pseudonatrix clone 1Ha cytochrome oxidase subunit I (COI) gene, partial cds; mitochondrial	14
622 bp linear DNA	4
KY677853.1 GI:1198285285	2
	0
102. Boccardia pseudonatrix clone 1KL cytochrome oxidase subunit I (COI) gene, partial cds; mitochondrial	14
622 bp linear DNA	4
KY677852.1 GI:1198285283	2
	0
103. Boccardia proboscidea clone 1GB2GB3GB1So cytochrome oxidase subunit I (COI) gene, partial cds; mitochondrial	14
622 bp linear DNA	4
KY677851.1 GI:1198285281	2
	0
104. Boccardia polybranchia clone 2Kn1PE2PE cytochrome oxidase subunit I (COI) gene, partial cds; mitochondrial	14
622 bp linear DNA	4
KY677850.1 GI:1198285279	2
	0
105. Boccardia polybranchia clone 1Kn cytochrome oxidase subunit I (COI) gene, partial cds; mitochondrial	14
622 bp linear DNA	4
KY677849.1 GI:1198285277	2
	0
106. Boccardia polybranchia clone 3Kn cytochrome oxidase subunit I (COI) gene, partial cds; mitochondrial	14
622 bp linear DNA	4
KY677848.1 GI:1198285275	2
	0
107. Boccardia polybranchia clone 1Pa cytochrome oxidase subunit I (COI) gene, partial cds; mitochondrial	14
622 bp linear DNA	4
KY677847.1 GI:1198285273	2
	0
108. Pseudopolydora dayii isolate 1 Knysna 18S ribosomal RNA gene, partial sequence	12
895 bp linear DNA	4
KY003050.1 GI:1154744896	2
	0
109. Pseudopolydora dayii isolate 2 Knysna 18S ribosomal RNA gene, partial sequence	12
895 bp linear DNA	4
KY003049.1 GI:1154744895	2
	0
110. Polydora cf. websteri LGW-2017 isolate 2 Kleizee 18S ribosomal RNA gene, partial sequence	14
895 bp linear DNA	4
KY003048.1 GI:1154744894	2
	0
111. Polydora cf. websteri LGW-2017 isolate 1 Kleinzee 18S ribosomal RNA gene, partial sequence	14
895 bp linear DNA	4
KY003047.1 GI:1154744893	2
	0
112. Polydora cf. websteri LGW-2017 isolate 1 Swakopmund 18S ribosomal RNA gene, partial sequence	14
895 bp linear DNA	4
KY003046.1 GI:1154744892	2
	0
113. Polydora cf. nuchalis LGW-2017 isolate 2 Knysna 18S ribosomal RNA gene, partial sequence	14
895 bp linear DNA	4
KY003045.1 GI:1154744891	2
	0
114. Polydora cf. nuchalis LGW-2017 isolate 1 Knysna 18S ribosomal RNA gene, partial sequence	14
895 bp linear DNA	4
KY003044.1 GI:1154744890	2
	0
115. Polydora hoplura isolate 1 Saldanha Bay 18S ribosomal RNA gene, partial sequence	13
895 bp linear DNA	4
KY003043.1 GI:1154744889	2
	0
116. Polydora hoplura isolate 3 Saldanha Bay 18S ribosomal RNA gene, partial sequence	13
895 bp linear DNA	4
KY003042.1 GI:1154744888	2
	0
117. Polydora hoplura isolate 2 Saldanha Bay 18S ribosomal RNA gene, partial sequence	13
895 bp linear DNA	4
KY003041.1 GI:1154744887	2
	0
118. Polydora hoplura isolate 5 Saldanha Bay 18S ribosomal RNA gene, partial sequence	13
895 bp linear DNA	4
KY003040.1 GI:1154744886	2
	0
119. Dipolydora cf. socialis LGW-2017 isolate 2 Knysna 18S ribosomal RNA gene, partial sequence	14
895 bp linear DNA	4
KY003039.1 GI:1154744885	2
	0
120. Dipolydora cf. socialis LGW-2017 isolate 1 Knysna 18S ribosomal RNA gene, partial sequence	14
895 bp linear DNA	4
KY003038.1 GI:1154744884	2
	0
121. Dipolydora capensis isolate 1 Port Elizabeth 18S ribosomal RNA gene, partial sequence	13
895 bp linear DNA	4
KY003037.1 GI:1154744883	2
	0
122. Dipolydora capensis isolate 1 Glen Gariff 18S ribosomal RNA gene, partial sequence	13
895 bp linear DNA	4
KY003036.1 GI:1154744882	2
	0
123. Dipolydora capensis isolate 1 Haga Haga 18S ribosomal RNA gene, partial sequence	13
895 bp linear DNA	4
KY003035.1 GI:1154744881	2
	0
124. Boccardia pseudonatrix isolate 1 Hamburg 18S ribosomal RNA gene, partial sequence	12
898 bp linear DNA	4
KY003034.1 GI:1154744880	2
	0
125. Boccardia pseudonatrix isolate 2 Hamburg 18S ribosomal RNA gene, partial sequence	12
898 bp linear DNA	4
KY003033.1 GI:1154744879	2
	0
126. Boccardia pseudonatrix isolate 1 Paternoster 18S ribosomal RNA gene, partial sequence	12
898 bp linear DNA	4
KY003032.1 GI:1154744878	2
	0
127. Boccardia pseudonatrix isolate 1 Kleinzee 18S ribosomal RNA gene, partial sequence	12
898 bp linear DNA	4
KY003031.1 GI:1154744877	2
	0
128. Boccardia polybranchia isolate 2 Port Elizabeth 18S ribosomal RNA gene, partial sequence	13
894 bp linear DNA	4
KY003030.1 GI:1154744876	2
	0
129. Boccardia polybranchia isolate 1 Port Elizabeth 18S ribosomal RNA gene, partial sequence	13
894 bp linear DNA	4
KY003029.1 GI:1154744875	2
	0
130. Boccardia polybranchia isolate 1 Knysna 18S ribosomal RNA gene, partial sequence	12
894 bp linear DNA	4
KY003028.1 GI:1154744874	2
	0
131. Boccardia proboscidea isolate 3 Gansbaai 18S ribosomal RNA gene, partial sequence	12
893 bp linear DNA	4
KY003027.1 GI:1154744873	2
	0
132. Boccardia proboscidea isolate 2 Gansbaai 18S ribosomal RNA gene, partial sequence	12
893 bp linear DNA	4
KY003026.1 GI:1154744872	2
	0
133. Boccardia proboscidea isolate 1 Gansbaai 18S ribosomal RNA gene, partial sequence	12
894 bp linear DNA	4
KY003025.1 GI:1154744871	2
	0
134. Pseudopolydora dayii isolate 2 Knysna cytochrome b (cytB) gene, partial cds; mitochondrial	13
367 bp linear DNA	4
KY003024.1 GI:1154744869	2
	0
135. Pseudopolydora dayii isolate 1 Knysna cytochrome b (cytB) gene, partial cds; mitochondrial	13
367 bp linear DNA	4
KY003023.1 GI:1154744867	2
	0
136. Polydora cf. websteri LGW-2017 isolate 2 Kleizee cytochrome b (cytB) gene, partial cds; mitochondrial	15
367 bp linear DNA	4
KY003022.1 GI:1154744865	2
	0
137. Polydora cf. websteri LGW-2017 isolate 1 Kleinzee cytochrome b (cytB) gene, partial cds; mitochondrial	15
367 bp linear DNA	4
KY003021.1 GI:1154744863	2
	0
138. Polydora cf. websteri LGW-2017 isolate 1 Swakopmund cytochrome b (cytB) gene, partial cds; mitochondrial	15
367 bp linear DNA	4
KY003020.1 GI:1154744861	2
	0
139. Polydora cf. nuchalis LGW-2017 isolate 3 Knysna cytochrome b (cytB) gene, partial cds; mitochondrial	15
367 bp linear DNA	4
KY003019.1 GI:1154744859	2
	0
140. Polydora cf. nuchalis LGW-2017 isolate 2 Knysna cytochrome b (cytB) gene, partial cds; mitochondrial	15
367 bp linear DNA	4
KY003018.1 GI:1154744857	2
	0
141. Polydora cf. nuchalis LGW-2017 isolate 1 Knysna cytochrome b (cytB) gene, partial cds; mitochondrial	15
367 bp linear DNA	4
KY003017.1 GI:1154744855	2
	0
142. Polydora hoplura isolate 3 Saldanha Bay cytochrome b (cytB) gene, partial cds; mitochondrial	14
367 bp linear DNA	4
KY003016.1 GI:1154744853	2
	0
143. Polydora hoplura isolate 2 Paternoster cytochrome b (cytB) gene, partial cds; mitochondrial	13
367 bp linear DNA	4
KY003015.1 GI:1154744851	2
	0
144. Polydora hoplura isolate 2 Saldanha Bay cytochrome b (cytB) gene, partial cds; mitochondrial	14
367 bp linear DNA	4
KY003014.1 GI:1154744849	2
	0
145. Polydora hoplura isolate 1 Saldanha Bay cytochrome b (cytB) gene, partial cds; mitochondrial	14
367 bp linear DNA	4
KY003013.1 GI:1154744847	2
	0
146. Polydora hoplura isolate 4 Saldanha Bay cytochrome b (cytB) gene, partial cds; mitochondrial	14
367 bp linear DNA	4
KY003012.1 GI:1154744845	2
	0
147. Polydora hoplura isolate 5 Saldanha Bay cytochrome b (cytB) gene, partial cds; mitochondrial	14
367 bp linear DNA	4
KY003011.1 GI:1154744843	2
	0
148. Dipolydora cf. socialis LGW-2017 isolate 2 Knysna cytochrome b (cytB) gene, partial cds; mitochondrial	15
367 bp linear DNA	4
KY003010.1 GI:1154744841	2
	0
149. Dipolydora cf. socialis LGW-2017 isolate 1 Knysna cytochrome b (cytB) gene, partial cds; mitochondrial	15
367 bp linear DNA	4
KY003009.1 GI:1154744839	2
	0
150. Dipolydora capensis isolate 1 Glen Gariff cytochrome b (cytB) gene, partial cds; mitochondrial	14
367 bp linear DNA	4
KY003008.1 GI:1154744837	2
	0
151. Dipolydora capensis isolate 1 Port Elizabeth cytochrome b (cytB) gene, partial cds; mitochondrial	14
367 bp linear DNA	4
KY003007.1 GI:1154744835	2
	0
152. Dipolydora capensis isolate 2 Port Elizabeth cytochrome b (cytB) gene, partial cds; mitochondrial	14
367 bp linear DNA	4
KY003006.1 GI:1154744833	2
	0
153. Boccardia pseudonatrix isolate 2 Kleinzee cytochrome b (cytB) gene, partial cds; mitochondrial	13
367 bp linear DNA	4
KY003005.1 GI:1154744831	2
	0
154. Boccardia pseudonatrix isolate 1 Kleinzee cytochrome b (cytB) gene, partial cds; mitochondrial	13
367 bp linear DNA	4
KY003004.1 GI:1154744829	2
	0
155. Boccardia pseudonatrix isolate 2 Hamburg cytochrome b (cytB) gene, partial cds; mitochondrial	13
367 bp linear DNA	4
KY003003.1 GI:1154744827	2
	0
156. Boccardia pseudonatrix isolate 1 Hamburg cytochrome b (cytB) gene, partial cds; mitochondrial	13
367 bp linear DNA	4
KY003002.1 GI:1154744825	2
	0
157. Boccardia proboscidea isolate 3 Soetwater cytochrome b (cytB) gene, partial cds; mitochondrial	13
367 bp linear DNA	4
KY003001.1 GI:1154744823	2
	0
158. Boccardia proboscidea isolate 2 Soetwater cytochrome b (cytB) gene, partial cds; mitochondrial	13
367 bp linear DNA	4
KY003000.1 GI:1154744821	2
	0
159. Boccardia proboscidea isolate 1 Soetwater cytochrome b (cytB) gene, partial cds; mitochondrial	13
367 bp linear DNA	4
KY002999.1 GI:1154744819	2
	0
160. Boccardia proboscidea isolate 3 Gansbaai cytochrome b (cytB) gene, partial cds; mitochondrial	13
367 bp linear DNA	4
KY002998.1 GI:1154744817	2
	0
161. Boccardia proboscidea isolate 2 Gansbaai cytochrome b (cytB) gene, partial cds; mitochondrial	13
367 bp linear DNA	4
KY002997.1 GI:1154744815	2
	0
162. Boccardia proboscidea isolate 1 Gansbaai cytochrome b (cytB) gene, partial cds; mitochondrial	13
367 bp linear DNA	4
KY002996.1 GI:1154744813	2
	0
163. Boccardia polybranchia isolate 1 Paternoster cytochrome b (cytB) gene, partial cds; mitochondrial	13
367 bp linear DNA	4
KY002995.1 GI:1154744811	2
	0
164. Boccardia polybranchia isolate 2 Knysna cytochrome b (cytB) gene, partial cds; mitochondrial	13
367 bp linear DNA	4
KY002994.1 GI:1154744809	2
	0
165. Boccardia polybranchia isolate 1 Knysna cytochrome b (cytB) gene, partial cds; mitochondrial	13
367 bp linear DNA	4
KY002993.1 GI:1154744807	2
	0
166. Boccardia polybranchia isolate 2 Port Elizabeth cytochrome b (cytB) gene, partial cds; mitochondrial	14
367 bp linear DNA	4
KY002992.1 GI:1154744805	2
	0
167. Boccardia polybranchia isolate 1 Port Elizabeth cytochrome b (cytB) gene, partial cds; mitochondrial	14
367 bp linear DNA	4
KY002991.1 GI:1154744803	2
	0
168. Pseudopolydora dayii isolate 1 Knysna cytochrome oxidase subunit I (COI) gene, partial cds; mitochondrial	15
491 bp linear DNA	4
KY002990.1 GI:1154744801	2
	0
169. Pseudopolydora dayii isolate 2 Knysna cytochrome oxidase subunit I (COI) gene, partial cds; mitochondrial	15
491 bp linear DNA	4
KY002989.1 GI:1154744799	2
	0
170. Polydora cf. websteri LGW-2017 isolate 2 Kleizee cytochrome oxidase subunit I (COI) gene, partial cds; mitochondrial	17
491 bp linear DNA	4
KY002988.1 GI:1154744797	2
	0
171. Polydora cf. websteri LGW-2017 isolate 1 Swakopmund cytochrome oxidase subunit I (COI) gene, partial cds; mitochondrial	17
491 bp linear DNA	4
KY002987.1 GI:1154744795	2
	0
172. Polydora cf. websteri LGW-2017 isolate 1 Kleinzee cytochrome oxidase subunit I (COI) gene, partial cds; mitochondrial	17
491 bp linear DNA	4
KY002986.1 GI:1154744793	2
	0
173. Polydora cf. nuchalis LGW-2017 isolate 3 Knysna cytochrome oxidase subunit I (COI) gene, partial cds; mitochondrial	17
491 bp linear DNA	4
KY002985.1 GI:1154744791	2
	0
174. Polydora cf. nuchalis LGW-2017 isolate 2 Knysna cytochrome oxidase subunit I (COI) gene, partial cds; mitochondrial	17
491 bp linear DNA	4
KY002984.1 GI:1154744789	2
	0
175. Polydora cf. nuchalis LGW-2017 isolate 1 Knysna cytochrome oxidase subunit I (COI) gene, partial cds; mitochondrial	17
491 bp linear DNA	4
KY002983.1 GI:1154744787	2
	0
176. Polydora hoplura isolate 4 Saldanha Bay cytochrome oxidase subunit I (COI) gene, partial cds; mitochondrial	16
491 bp linear DNA	4
KY002982.1 GI:1154744785	2
	0
177. Polydora hoplura isolate 1 Paternoster cytochrome oxidase subunit I (COI) gene, partial cds; mitochondrial	15
491 bp linear DNA	4
KY002981.1 GI:1154744783	2
	0
178. Polydora hoplura isolate 1 Saldanha Bay cytochrome oxidase subunit I (COI) gene, partial cds; mitochondrial	16
491 bp linear DNA	4
KY002980.1 GI:1154744781	2
	0
179. Polydora hoplura isolate 3 Saldanha Bay cytochrome oxidase subunit I (COI) gene, partial cds; mitochondrial	16
491 bp linear DNA	4
KY002979.1 GI:1154744779	2
	0
180. Polydora hoplura isolate 5 Saldanha Bay cytochrome oxidase subunit I (COI) gene, partial cds; mitochondrial	16
491 bp linear DNA	4
KY002978.1 GI:1154744777	2
	0
181. Polydora hoplura isolate 2 Saldanha Bay cytochrome oxidase subunit I (COI) gene, partial cds; mitochondrial	16
491 bp linear DNA	4
KY002977.1 GI:1154744775	2
	0
182. Dipolydora cf. socialis LGW-2017 isolate 2 Knysna cytochrome oxidase subunit I (COI) gene, partial cds; mitochondrial	17
491 bp linear DNA	4
KY002976.1 GI:1154744773	2
	0
183. Dipolydora cf. socialis LGW-2017 isolate 1 Knysna cytochrome oxidase subunit I (COI) gene, partial cds; mitochondrial	17
491 bp linear DNA	4
KY002975.1 GI:1154744771	2
	0
184. Dipolydora capensis isolate 1 Glen Gariff cytochrome oxidase subunit I (COI) gene, partial cds; mitochondrial	16
491 bp linear DNA	4
KY002974.1 GI:1154744769	2
	0
185. Dipolydora capensis isolate 1 Haga Haga cytochrome oxidase subunit I (COI) gene, partial cds; mitochondrial	16
491 bp linear DNA	4
KY002973.1 GI:1154744767	2
	0
186. Dipolydora capensis isolate 2 Port Elizabeth cytochrome oxidase subunit I (COI) gene, partial cds; mitochondrial	16
491 bp linear DNA	4
KY002972.1 GI:1154744765	2
	0
187. Dipolydora capensis isolate 1 Port Elizabeth cytochrome oxidase subunit I (COI) gene, partial cds; mitochondrial	16
491 bp linear DNA	4
KY002971.1 GI:1154744763	2
	0
188. Boccardia pseudonatrix isolate 1 Kleinzee cytochrome oxidase subunit I (COI) gene, partial cds; mitochondrial	15
491 bp linear DNA	4
KY002970.1 GI:1154744761	2
	0
189. Boccardia pseudonatrix isolate 2 Hamburg cytochrome oxidase subunit I (COI) gene, partial cds; mitochondrial	15
491 bp linear DNA	4
KY002969.1 GI:1154744759	2
	0
190. Boccardia pseudonatrix isolate 1 Hamburg cytochrome oxidase subunit I (COI) gene, partial cds; mitochondrial	15
491 bp linear DNA	4
KY002968.1 GI:1154744757	2
	0
191. Boccardia proboscidea isolate 1 Soetwater cytochrome oxidase subunit I (COI) gene, partial cds; mitochondrial	15
491 bp linear DNA	4
KY002967.1 GI:1154744755	2
	0
192. Boccardia proboscidea isolate 3 Gansbaai cytochrome oxidase subunit I (COI) gene, partial cds; mitochondrial	15
491 bp linear DNA	4
KY002966.1 GI:1154744753	2
	0
193. Boccardia proboscidea isolate 2 Gansbaai cytochrome oxidase subunit I (COI) gene, partial cds; mitochondrial	15
491 bp linear DNA	4
KY002965.1 GI:1154744751	2
	0
194. Boccardia proboscidea isolate 1 Gansbaai cytochrome oxidase subunit I (COI) gene, partial cds; mitochondrial	15
491 bp linear DNA	4
KY002964.1 GI:1154744749	2
	0
195. Boccardia polybranchia isolate 2 Knysna cytochrome oxidase subunit I (COI) gene, partial cds; mitochondrial	15
491 bp linear DNA	4
KY002963.1 GI:1154744747	2
	0
196. Boccardia polybranchia isolate 2 Port Elizabeth cytochrome oxidase subunit I (COI) gene, partial cds; mitochondrial	16
491 bp linear DNA	4
KY002962.1 GI:1154744745	2
	0
197. Boccardia polybranchia isolate 1 Port Elizabeth cytochrome oxidase subunit I (COI) gene, partial cds; mitochondrial	16
491 bp linear DNA	4
KY002961.1 GI:1154744743	2
	0
198. Boccardia polybranchia isolate 1 Knysna cytochrome oxidase subunit I (COI) gene, partial cds; mitochondrial	15
491 bp linear DNA	4
KY002960.1 GI:1154744741	2
	0
199. Boccardia polybranchia isolate 1 Paternoster cytochrome oxidase subunit I (COI) gene, partial cds; mitochondrial	15
491 bp linear DNA	4
KY002959.1 GI:1154744739	2
	0
200. Boccardia polybranchia isolate 3 Knysna cytochrome oxidase subunit I (COI) gene, partial cds; mitochondrial	15
491 bp linear DNA	4
KY002958.1 GI:1154744737	2
	0
201. Rhynchospio mzansi isolate 4_5 histone H3 gene, partial cds	10
289 bp linear DNA	4
MF625269.1 GI:1424222757	2
	0
202. Rhynchospio mzansi isolate 3 histone H3 gene, partial cds	10
289 bp linear DNA	4
MF625268.1 GI:1424222755	2
	0
203. Rhynchospio mzansi isolate 2 histone H3 gene, partial cds	10
289 bp linear DNA	4
MF625267.1 GI:1424222753	2
	0
204. Rhynchospio mzansi isolate 1 histone H3 gene, partial cds	10
289 bp linear DNA	4
MF625266.1 GI:1424222751	2
	0
205. Rhynchospio mzansi isolate 4_5 28S ribosomal RNA gene, partial sequence	11
295 bp linear DNA	4
MF625265.1 GI:1424222548	2
	0
206. Rhynchospio mzansi isolate 3 28S ribosomal RNA gene, partial sequence	11
295 bp linear DNA	4
MF625264.1 GI:1424222547	2
	0
207. Rhynchospio mzansi isolate 2 28S ribosomal RNA gene, partial sequence	11
295 bp linear DNA	4
MF625263.1 GI:1424222546	2
	0
208. Rhynchospio mzansi isolate 1 28S ribosomal RNA gene, partial sequence	11
295 bp linear DNA	4
MF625262.1 GI:1424222545	2
	0
209. Rhynchospio mzansi isolate 4_5 18S ribosomal RNA gene, partial sequence	11
1,662 bp linear DNA	4
MF625261.1 GI:1424222544	2
	0
210. Rhynchospio mzansi isolate 3 18S ribosomal RNA gene, partial sequence	11
1,662 bp linear DNA	4
MF625260.1 GI:1424222543	2
	0
211. Rhynchospio mzansi isolate 2 18S ribosomal RNA gene, partial sequence	11
1,662 bp linear DNA	4
MF625259.1 GI:1424222542	2
	0
212. Rhynchospio mzansi isolate 1 18S ribosomal RNA gene, partial sequence	11
1,662 bp linear DNA	4
MF625258.1 GI:1424222541	2
	0
213. Rhynchospio mzansi isolate 4_5 16S ribosomal RNA gene, partial sequence; mitochondrial	12
290 bp linear DNA	4
MF625257.1 GI:1424222540	2
	0
214. Rhynchospio mzansi isolate 3 16S ribosomal RNA gene, partial sequence; mitochondrial	12
290 bp linear DNA	4
MF625256.1 GI:1424222539	2
	0
215. Rhynchospio mzansi isolate 2 16S ribosomal RNA gene, partial sequence; mitochondrial	12
290 bp linear DNA	4
MF625255.1 GI:1424222538	2
	0
216. Rhynchospio mzansi isolate 1 16S ribosomal RNA gene, partial sequence; mitochondrial	12
290 bp linear DNA	4
MF625254.1 GI:1424222537	2
	0
217. Lumbrineris sp. k AVN-2023 isolate DNA82 cytochrome c oxidase subunit I (COX1) gene, partial cds; mitochondrial	17
639 bp linear DNA	4
OR666976.1 GI:2591974553	2
	0
218. Lumbrineris sp. k AVN-2023 isolate DNA81 cytochrome c oxidase subunit I (COX1) gene, partial cds; mitochondrial	17
638 bp linear DNA	4
OR666975.1 GI:2591974551	2
	0
219. Lumbrineris sp. k AVN-2023 isolate DNA79 cytochrome c oxidase subunit I (COX1) gene, partial cds; mitochondrial	17
638 bp linear DNA	4
OR666974.1 GI:2591974549	2
	0
220. Lumbrineris sp. k AVN-2023 isolate DNA78 cytochrome c oxidase subunit I (COX1) gene, partial cds; mitochondrial	17
639 bp linear DNA	4
OR666973.1 GI:2591974547	2
	0
221. Lumbrineris sp. k AVN-2023 isolate DNA77 cytochrome c oxidase subunit I (COX1) gene, partial cds; mitochondrial	17
639 bp linear DNA	4
OR666972.1 GI:2591974545	2
	0
222. Lumbrineris sp. k AVN-2023 isolate DNA76 cytochrome c oxidase subunit I (COX1) gene, partial cds; mitochondrial	17
639 bp linear DNA	4
OR666971.1 GI:2591974543	2
	0
223. Lumbrineris sp. k AVN-2023 isolate DNA75 cytochrome c oxidase subunit I (COX1) gene, partial cds; mitochondrial	17
639 bp linear DNA	4
OR666970.1 GI:2591974541	2
	0
224. Lumbrineris sp. k AVN-2023 isolate DNA74 cytochrome c oxidase subunit I (COX1) gene, partial cds; mitochondrial	17
640 bp linear DNA	4
OR666969.1 GI:2591974539	2
	0
225. Lumbrineris sp. k AVN-2023 isolate DNA73 cytochrome c oxidase subunit I (COX1) gene, partial cds; mitochondrial	17
639 bp linear DNA	4
OR666968.1 GI:2591974537	2
	0
226. Lumbrineris sp. k AVN-2023 isolate DNA39 cytochrome c oxidase subunit I (COX1) gene, partial cds; mitochondrial	17
638 bp linear DNA	4
OR666967.1 GI:2591974535	2
	0
227. Lumbrineris sp. k AVN-2023 isolate DNA38 cytochrome c oxidase subunit I (COX1) gene, partial cds; mitochondrial	17
639 bp linear DNA	4
OR666966.1 GI:2591974533	2
	0
228. Lumbrineris sp. k AVN-2023 isolate DNA37 cytochrome c oxidase subunit I (COX1) gene, partial cds; mitochondrial	17
639 bp linear DNA	4
OR666965.1 GI:2591974531	2
	0
229. Lumbrineris sp. k AVN-2023 isolate DNA36 cytochrome c oxidase subunit I (COX1) gene, partial cds; mitochondrial	17
639 bp linear DNA	4
OR666964.1 GI:2591974529	2
	0
230. Lumbrineris sp. k AVN-2023 isolate DNA35 cytochrome c oxidase subunit I (COX1) gene, partial cds; mitochondrial	17
639 bp linear DNA	4
OR666963.1 GI:2591974527	2
	0
231. Lumbrineris sp. k AVN-2023 isolate DNA34 cytochrome c oxidase subunit I (COX1) gene, partial cds; mitochondrial	17
638 bp linear DNA	4
OR666962.1 GI:2591974525	2
	0
232. Lumbrineris sp. k AVN-2023 isolate DNA33 cytochrome c oxidase subunit I (COX1) gene, partial cds; mitochondrial	17
602 bp linear DNA	4
OR666961.1 GI:2591974523	2
	0
233. Lumbrineris sp. k AVN-2023 isolate DNA32 cytochrome c oxidase subunit I (COX1) gene, partial cds; mitochondrial	17
622 bp linear DNA	4
OR666960.1 GI:2591974521	2
	0
234. Lumbrineris sp. k AVN-2023 isolate DNA31 cytochrome c oxidase subunit I (COX1) gene, partial cds; mitochondrial	17
639 bp linear DNA	4
OR666959.1 GI:2591974519	2
	0
235. Lumbrineris sp. k AVN-2023 isolate DNA29 cytochrome c oxidase subunit I (COX1) gene, partial cds; mitochondrial	17
639 bp linear DNA	4
OR666958.1 GI:2591974517	2
	0
236. Lumbrineris sp. k AVN-2023 isolate DNA28 cytochrome c oxidase subunit I (COX1) gene, partial cds; mitochondrial	17
638 bp linear DNA	4
OR666957.1 GI:2591974515	2
	0
237. Lumbrineris sp. k AVN-2023 isolate DNA27 cytochrome c oxidase subunit I (COX1) gene, partial cds; mitochondrial	17
639 bp linear DNA	4
OR666956.1 GI:2591974513	2
	0
238. Helobdella octatestisaca voucher Helobdella2 cytochrome c oxidase subunit I (COX1) gene, partial cds; mitochondrial	15
235 bp linear DNA	4
OQ255711.1 GI:2428177208	2
	0
239. Helobdella octatestisaca voucher Helobdella1 cytochrome c oxidase subunit I (COX1) gene, partial cds; mitochondrial	15
224 bp linear DNA	4
OQ255710.1 GI:2428177206	2
	0
240. Helobdella europaea voucher H europaea1 cytochrome c oxidase subunit I (COX1) gene, partial cds; mitochondrial	16
235 bp linear DNA	4
OQ255707.1 GI:2428177202	2
	0
241. Polydora websteri isolate KL7 cytochrome b (cytb) gene, partial cds; mitochondrial	12
367 bp linear DNA	4
MT880107.1 GI:2063308816	2
	0
242. Polydora websteri isolate KL6 cytochrome b (cytb) gene, partial cds; mitochondrial	12
367 bp linear DNA	4
MT880106.1 GI:2063308814	2
	0
243. Polydora websteri isolate KL5 cytochrome b (cytb) gene, partial cds; mitochondrial	12
367 bp linear DNA	4
MT880105.1 GI:2063308812	2
	0
244. Polydora websteri isolate KL4 cytochrome b (cytb) gene, partial cds; mitochondrial	12
367 bp linear DNA	4
MT880104.1 GI:2063308810	2
	0
245. Polydora websteri isolate KL3 cytochrome b (cytb) gene, partial cds; mitochondrial	12
367 bp linear DNA	4
MT880103.1 GI:2063308808	2
	0
246. Polydora websteri isolate KL2 cytochrome b (cytb) gene, partial cds; mitochondrial	12
367 bp linear DNA	4
MT880102.1 GI:2063308806	2
	0
247. Polydora websteri isolate KL1 cytochrome b (cytb) gene, partial cds; mitochondrial	12
367 bp linear DNA	4
MT880101.1 GI:2063308804	2
	0
248. Polydora websteri isolate PE26 cytochrome b (cytb) gene, partial cds; mitochondrial	12
367 bp linear DNA	4
MT880100.1 GI:2063308802	2
	0
249. Polydora websteri isolate PE25 cytochrome b (cytb) gene, partial cds; mitochondrial	12
367 bp linear DNA	4
MT880099.1 GI:2063308800	2
	0
250. Polydora websteri isolate PE24 cytochrome b (cytb) gene, partial cds; mitochondrial	12
367 bp linear DNA	4
MT880098.1 GI:2063308798	2
	0
251. Polydora websteri isolate PE23 cytochrome b (cytb) gene, partial cds; mitochondrial	12
367 bp linear DNA	4
MT880097.1 GI:2063308796	2
	0
252. Polydora websteri isolate PE22 cytochrome b (cytb) gene, partial cds; mitochondrial	12
367 bp linear DNA	4
MT880096.1 GI:2063308794	2
	0
253. Polydora websteri isolate PE21 cytochrome b (cytb) gene, partial cds; mitochondrial	12
367 bp linear DNA	4
MT880095.1 GI:2063308792	2
	0
254. Polydora websteri isolate PE20 cytochrome b (cytb) gene, partial cds; mitochondrial	12
367 bp linear DNA	4
MT880094.1 GI:2063308790	2
	0
255. Polydora websteri isolate PE19 cytochrome b (cytb) gene, partial cds; mitochondrial	12
367 bp linear DNA	4
MT880093.1 GI:2063308788	2
	0
256. Polydora websteri isolate PE18 cytochrome b (cytb) gene, partial cds; mitochondrial	12
367 bp linear DNA	4
MT880092.1 GI:2063308786	2
	0
257. Polydora websteri isolate PE17 cytochrome b (cytb) gene, partial cds; mitochondrial	12
367 bp linear DNA	4
MT880091.1 GI:2063308784	2
	0
258. Polydora websteri isolate PE16 cytochrome b (cytb) gene, partial cds; mitochondrial	12
367 bp linear DNA	4
MT880090.1 GI:2063308782	2
	0
259. Polydora websteri isolate PE15 cytochrome b (cytb) gene, partial cds; mitochondrial	12
367 bp linear DNA	4
MT880089.1 GI:2063308780	2
	0
260. Polydora websteri isolate PE14 cytochrome b (cytb) gene, partial cds; mitochondrial	12
367 bp linear DNA	4
MT880088.1 GI:2063308778	2
	0
261. Polydora websteri isolate PE13 cytochrome b (cytb) gene, partial cds; mitochondrial	12
367 bp linear DNA	4
MT880087.1 GI:2063308776	2
	0
262. Polydora websteri isolate PE12 cytochrome b (cytb) gene, partial cds; mitochondrial	12
367 bp linear DNA	4
MT880086.1 GI:2063308774	2
	0
263. Polydora websteri isolate PE11 cytochrome b (cytb) gene, partial cds; mitochondrial	12
367 bp linear DNA	4
MT880085.1 GI:2063308772	2
	0
264. Polydora websteri isolate PE10 cytochrome b (cytb) gene, partial cds; mitochondrial	12
367 bp linear DNA	4
MT880084.1 GI:2063308770	2
	0
265. Polydora websteri isolate PE9 cytochrome b (cytb) gene, partial cds; mitochondrial	12
367 bp linear DNA	4
MT880083.1 GI:2063308768	2
	0
266. Polydora websteri isolate PE8 cytochrome b (cytb) gene, partial cds; mitochondrial	12
367 bp linear DNA	4
MT880082.1 GI:2063308766	2
	0
267. Polydora websteri isolate PE7 cytochrome b (cytb) gene, partial cds; mitochondrial	12
367 bp linear DNA	4
MT880081.1 GI:2063308764	2
	0
268. Polydora websteri isolate PE6 cytochrome b (cytb) gene, partial cds; mitochondrial	12
367 bp linear DNA	4
MT880080.1 GI:2063308762	2
	0
269. Polydora websteri isolate PE5 cytochrome b (cytb) gene, partial cds; mitochondrial	12
367 bp linear DNA	4
MT880079.1 GI:2063308760	2
	0
270. Polydora websteri isolate PE4 cytochrome b (cytb) gene, partial cds; mitochondrial	12
367 bp linear DNA	4
MT880078.1 GI:2063308758	2
	0
271. Polydora websteri isolate PE3 cytochrome b (cytb) gene, partial cds; mitochondrial	12
367 bp linear DNA	4
MT880077.1 GI:2063308756	2
	0
272. Polydora websteri isolate PE2 cytochrome b (cytb) gene, partial cds; mitochondrial	12
367 bp linear DNA	4
MT880076.1 GI:2063308754	2
	0
273. Polydora websteri isolate PE1 cytochrome b (cytb) gene, partial cds; mitochondrial	12
367 bp linear DNA	4
MT880075.1 GI:2063308752	2
	0
274. Polydora websteri isolate KL7 small subunit ribosomal RNA gene, partial sequence	12
1,703 bp linear DNA	4
MT857804.1 GI:1886410303	2
	0
275. Polydora websteri isolate KL6 small subunit ribosomal RNA gene, partial sequence	12
1,703 bp linear DNA	4
MT857803.1 GI:1886410302	2
	0
276. Polydora websteri isolate KL5 small subunit ribosomal RNA gene, partial sequence	12
1,703 bp linear DNA	4
MT857802.1 GI:1886410301	2
	0
277. Polydora websteri isolate KL4 small subunit ribosomal RNA gene, partial sequence	12
1,703 bp linear DNA	4
MT857801.1 GI:1886410300	2
	0
278. Polydora websteri isolate KL3 small subunit ribosomal RNA gene, partial sequence	12
1,703 bp linear DNA	4
MT857800.1 GI:1886410299	2
	0
279. Polydora websteri isolate KL2 small subunit ribosomal RNA gene, partial sequence	12
1,703 bp linear DNA	4
MT857799.1 GI:1886410298	2
	0
280. Polydora websteri isolate KL1 small subunit ribosomal RNA gene, partial sequence	12
1,703 bp linear DNA	4
MT857798.1 GI:1886410297	2
	0
281. Polydora websteri isolate PE26 small subunit ribosomal RNA gene, partial sequence	12
1,703 bp linear DNA	4
MT857797.1 GI:1886410296	2
	0
282. Polydora websteri isolate PE25 small subunit ribosomal RNA gene, partial sequence	12
1,703 bp linear DNA	4
MT857796.1 GI:1886410295	2
	0
283. Polydora websteri isolate PE24 small subunit ribosomal RNA gene, partial sequence	12
1,703 bp linear DNA	4
MT857795.1 GI:1886410294	2
	0
284. Polydora websteri isolate PE23 small subunit ribosomal RNA gene, partial sequence	12
1,703 bp linear DNA	4
MT857794.1 GI:1886410293	2
	0
285. Polydora websteri isolate PE22 small subunit ribosomal RNA gene, partial sequence	12
1,703 bp linear DNA	4
MT857793.1 GI:1886410292	2
	0
286. Polydora websteri isolate PE21 small subunit ribosomal RNA gene, partial sequence	12
1,703 bp linear DNA	4
MT857792.1 GI:1886410291	2
	0
287. Polydora websteri isolate PE20 small subunit ribosomal RNA gene, partial sequence	12
1,703 bp linear DNA	4
MT857791.1 GI:1886410290	2
	0
288. Polydora websteri isolate PE19 small subunit ribosomal RNA gene, partial sequence	12
1,703 bp linear DNA	4
MT857790.1 GI:1886410289	2
	0
289. Polydora websteri isolate PE18 small subunit ribosomal RNA gene, partial sequence	12
1,703 bp linear DNA	4
MT857789.1 GI:1886410288	2
	0
290. Polydora websteri isolate PE17 small subunit ribosomal RNA gene, partial sequence	12
1,703 bp linear DNA	4
MT857788.1 GI:1886410287	2
	0
291. Polydora websteri isolate PE16 small subunit ribosomal RNA gene, partial sequence	12
1,703 bp linear DNA	4
MT857787.1 GI:1886410286	2
	0
292. Polydora websteri isolate PE15 small subunit ribosomal RNA gene, partial sequence	12
1,703 bp linear DNA	4
MT857786.1 GI:1886410285	2
	0
293. Polydora websteri isolate PE14 small subunit ribosomal RNA gene, partial sequence	12
1,703 bp linear DNA	4
MT857785.1 GI:1886410284	2
	0
294. Polydora websteri isolate PE13 small subunit ribosomal RNA gene, partial sequence	12
1,703 bp linear DNA	4
MT857784.1 GI:1886410283	2
	0
295. Polydora websteri isolate PE12 small subunit ribosomal RNA gene, partial sequence	12
1,703 bp linear DNA	4
MT857783.1 GI:1886410282	2
	0
296. Polydora websteri isolate PE11 small subunit ribosomal RNA gene, partial sequence	12
1,703 bp linear DNA	4
MT857782.1 GI:1886410281	2
	0
297. Polydora websteri isolate PE10 small subunit ribosomal RNA gene, partial sequence	12
1,703 bp linear DNA	4
MT857781.1 GI:1886410280	2
	0
298. Polydora websteri isolate PE9 small subunit ribosomal RNA gene, partial sequence	12
1,703 bp linear DNA	4
MT857780.1 GI:1886410279	2
	0
299. Polydora websteri isolate PE8 small subunit ribosomal RNA gene, partial sequence	12
1,703 bp linear DNA	4
MT857779.1 GI:1886410278	2
	0
300. Polydora websteri isolate PE7 small subunit ribosomal RNA gene, partial sequence	12
1,703 bp linear DNA	4
MT857778.1 GI:1886410277	2
	0
301. Polydora websteri isolate PE6 small subunit ribosomal RNA gene, partial sequence	12
1,703 bp linear DNA	4
MT857777.1 GI:1886410276	2
	0
302. Polydora websteri isolate PE5 small subunit ribosomal RNA gene, partial sequence	12
1,703 bp linear DNA	4
MT857776.1 GI:1886410275	2
	0
303. Polydora websteri isolate PE4 small subunit ribosomal RNA gene, partial sequence	12
1,703 bp linear DNA	4
MT857775.1 GI:1886410274	2
	0
304. Polydora websteri isolate PE3 small subunit ribosomal RNA gene, partial sequence	12
1,703 bp linear DNA	4
MT857774.1 GI:1886410273	2
	0
305. Polydora websteri isolate PE2 small subunit ribosomal RNA gene, partial sequence	12
1,703 bp linear DNA	4
MT857773.1 GI:1886410272	2
	0
306. Polydora websteri isolate PE1 small subunit ribosomal RNA gene, partial sequence	12
1,703 bp linear DNA	4
MT857772.1 GI:1886410271	2
	0
307. Diopatra aciculata isolate RSA_PE_18 cytochrome c oxidase subunit I (COI) gene, partial cds; mitochondrial	15
636 bp linear DNA	4
MN481932.1 GI:1847738505	2
	0
308. Diopatra aciculata isolate RSA_PE_17 cytochrome c oxidase subunit I (COI) gene, partial cds; mitochondrial	15
636 bp linear DNA	4
MN481931.1 GI:1847738503	2
	0
309. Diopatra aciculata isolate RSA_PE_12 cytochrome c oxidase subunit I (COI) gene, partial cds; mitochondrial	15
636 bp linear DNA	4
MN481930.1 GI:1847738501	2
	0
310. Diopatra aciculata isolate RSA_PE_11 cytochrome c oxidase subunit I (COI) gene, partial cds; mitochondrial	15
636 bp linear DNA	4
MN481929.1 GI:1847738499	2
	0
311. Diopatra aciculata isolate RSA_PE_10 cytochrome c oxidase subunit I (COI) gene, partial cds; mitochondrial	15
636 bp linear DNA	4
MN481928.1 GI:1847738497	2
	0
312. Diopatra aciculata isolate RSA_PE_09 cytochrome c oxidase subunit I (COI) gene, partial cds; mitochondrial	15
636 bp linear DNA	4
MN481927.1 GI:1847738495	2
	0
313. Diopatra aciculata isolate RSA_PE_08 cytochrome c oxidase subunit I (COI) gene, partial cds; mitochondrial	15
636 bp linear DNA	4
MN481926.1 GI:1847738493	2
	0
314. Diopatra aciculata isolate RSA_PE_07 cytochrome c oxidase subunit I (COI) gene, partial cds; mitochondrial	15
636 bp linear DNA	4
MN481925.1 GI:1847738491	2
	0
315. Diopatra aciculata isolate RSA_PE_06 cytochrome c oxidase subunit I (COI) gene, partial cds; mitochondrial	15
636 bp linear DNA	4
MN481924.1 GI:1847738489	2
	0
316. Diopatra aciculata isolate RSA_PE_04 cytochrome c oxidase subunit I (COI) gene, partial cds; mitochondrial	15
636 bp linear DNA	4
MN481923.1 GI:1847738487	2
	0
317. Diopatra aciculata isolate RSA_PE_02 cytochrome c oxidase subunit I (COI) gene, partial cds; mitochondrial	15
636 bp linear DNA	4
MN481922.1 GI:1847738485	2
	0
318. Diopatra aciculata isolate RSA_KN_17 cytochrome c oxidase subunit I (COI) gene, partial cds; mitochondrial	15
636 bp linear DNA	4
MN481921.1 GI:1847738483	2
	0
319. Diopatra aciculata isolate RSA_KN_16 cytochrome c oxidase subunit I (COI) gene, partial cds; mitochondrial	15
636 bp linear DNA	4
MN481920.1 GI:1847738481	2
	0
320. Diopatra aciculata isolate RSA_KN_15 cytochrome c oxidase subunit I (COI) gene, partial cds; mitochondrial	15
636 bp linear DNA	4
MN481919.1 GI:1847738479	2
	0
321. Diopatra aciculata isolate RSA_KN_14 cytochrome c oxidase subunit I (COI) gene, partial cds; mitochondrial	15
636 bp linear DNA	4
MN481918.1 GI:1847738477	2
	0
322. Diopatra aciculata isolate RSA_KN_12 cytochrome c oxidase subunit I (COI) gene, partial cds; mitochondrial	15
636 bp linear DNA	4
MN481917.1 GI:1847738475	2
	0
323. Diopatra aciculata isolate RSA_KN_11 cytochrome c oxidase subunit I (COI) gene, partial cds; mitochondrial	15
636 bp linear DNA	4
MN481916.1 GI:1847738473	2
	0
324. Diopatra aciculata isolate RSA_KN_10 cytochrome c oxidase subunit I (COI) gene, partial cds; mitochondrial	15
636 bp linear DNA	4
MN481915.1 GI:1847738471	2
	0
325. Diopatra aciculata isolate RSA_KN_09 cytochrome c oxidase subunit I (COI) gene, partial cds; mitochondrial	15
636 bp linear DNA	4
MN481914.1 GI:1847738469	2
	0
326. Diopatra aciculata isolate RSA_KN_08 cytochrome c oxidase subunit I (COI) gene, partial cds; mitochondrial	15
636 bp linear DNA	4
MN481913.1 GI:1847738467	2
	0
327. Diopatra aciculata isolate RSA_KN_07 cytochrome c oxidase subunit I (COI) gene, partial cds; mitochondrial	15
636 bp linear DNA	4
MN481912.1 GI:1847738465	2
	0
328. Diopatra aciculata isolate RSA_KN_06 cytochrome c oxidase subunit I (COI) gene, partial cds; mitochondrial	15
636 bp linear DNA	4
MN481911.1 GI:1847738463	2
	0
329. Diopatra aciculata isolate RSA_KN_05 cytochrome c oxidase subunit I (COI) gene, partial cds; mitochondrial	15
636 bp linear DNA	4
MN481910.1 GI:1847738461	2
	0
330. Diopatra aciculata isolate RSA_KN_04 cytochrome c oxidase subunit I (COI) gene, partial cds; mitochondrial	15
636 bp linear DNA	4
MN481909.1 GI:1847738459	2
	0
331. Diopatra aciculata isolate RSA_KN_03 cytochrome c oxidase subunit I (COI) gene, partial cds; mitochondrial	15
636 bp linear DNA	4
MN481908.1 GI:1847738457	2
	0
332. Diopatra aciculata isolate RSA_KN_01 cytochrome c oxidase subunit I (COI) gene, partial cds; mitochondrial	15
636 bp linear DNA	4
MN481907.1 GI:1847738455	2
	0
333. Polydora websteri isolate KL7 cytochrome c oxidase subunit I (COX1) gene, partial cds; mitochondrial	15
864 bp linear DNA	4
MT858705.1 GI:1886429003	2
	0
334. Polydora websteri isolate KL6 cytochrome c oxidase subunit I (COX1) gene, partial cds; mitochondrial	15
864 bp linear DNA	4
MT858704.1 GI:1886429001	2
	0
335. Polydora websteri isolate KL5 cytochrome c oxidase subunit I (COX1) gene, partial cds; mitochondrial	15
864 bp linear DNA	4
MT858703.1 GI:1886428999	2
	0
336. Polydora websteri isolate KL4 cytochrome c oxidase subunit I (COX1) gene, partial cds; mitochondrial	15
864 bp linear DNA	4
MT858702.1 GI:1886428997	2
	0
337. Polydora websteri isolate KL3 cytochrome c oxidase subunit I (COX1) gene, partial cds; mitochondrial	15
864 bp linear DNA	4
MT858701.1 GI:1886428995	2
	0
338. Polydora websteri isolate KL2 cytochrome c oxidase subunit I (COX1) gene, partial cds; mitochondrial	15
864 bp linear DNA	4
MT858700.1 GI:1886428993	2
	0
339. Polydora websteri isolate PE26 cytochrome c oxidase subunit I (COX1) gene, partial cds; mitochondrial	15
864 bp linear DNA	4
MT858699.1 GI:1886428991	2
	0
340. Polydora websteri isolate PE25 cytochrome c oxidase subunit I (COX1) gene, partial cds; mitochondrial	15
864 bp linear DNA	4
MT858698.1 GI:1886428989	2
	0
341. Polydora websteri isolate PE24 cytochrome c oxidase subunit I (COX1) gene, partial cds; mitochondrial	15
864 bp linear DNA	4
MT858697.1 GI:1886428987	2
	0
342. Polydora websteri isolate PE23 cytochrome c oxidase subunit I (COX1) gene, partial cds; mitochondrial	15
864 bp linear DNA	4
MT858696.1 GI:1886428985	2
	0
343. Polydora websteri isolate PE22 cytochrome c oxidase subunit I (COX1) gene, partial cds; mitochondrial	15
864 bp linear DNA	4
MT858695.1 GI:1886428983	2
	0
344. Polydora websteri isolate PE21 cytochrome c oxidase subunit I (COX1) gene, partial cds; mitochondrial	15
864 bp linear DNA	4
MT858694.1 GI:1886428981	2
	0
345. Polydora websteri isolate PE19 cytochrome c oxidase subunit I (COX1) gene, partial cds; mitochondrial	15
864 bp linear DNA	4
MT858693.1 GI:1886428979	2
	0
346. Polydora websteri isolate PE18 cytochrome c oxidase subunit I (COX1) gene, partial cds; mitochondrial	15
864 bp linear DNA	4
MT858692.1 GI:1886428977	2
	0
347. Polydora websteri isolate PE17 cytochrome c oxidase subunit I (COX1) gene, partial cds; mitochondrial	15
864 bp linear DNA	4
MT858691.1 GI:1886428975	2
	0
348. Polydora websteri isolate PE16 cytochrome c oxidase subunit I (COX1) gene, partial cds; mitochondrial	15
864 bp linear DNA	4
MT858690.1 GI:1886428973	2
	0
349. Polydora websteri isolate PE15 cytochrome c oxidase subunit I (COX1) gene, partial cds; mitochondrial	15
864 bp linear DNA	4
MT858689.1 GI:1886428971	2
	0
350. Polydora websteri isolate PE14 cytochrome c oxidase subunit I (COX1) gene, partial cds; mitochondrial	15
864 bp linear DNA	4
MT858688.1 GI:1886428969	2
	0
351. Polydora websteri isolate PE13 cytochrome c oxidase subunit I (COX1) gene, partial cds; mitochondrial	15
864 bp linear DNA	4
MT858687.1 GI:1886428967	2
	0
352. Polydora websteri isolate PE12 cytochrome c oxidase subunit I (COX1) gene, partial cds; mitochondrial	15
864 bp linear DNA	4
MT858686.1 GI:1886428965	2
	0
353. Polydora websteri isolate PE11 cytochrome c oxidase subunit I (COX1) gene, partial cds; mitochondrial	15
864 bp linear DNA	4
MT858685.1 GI:1886428963	2
	0
354. Polydora websteri isolate PE10 cytochrome c oxidase subunit I (COX1) gene, partial cds; mitochondrial	15
864 bp linear DNA	4
MT858684.1 GI:1886428961	2
	0
355. Polydora websteri isolate PE9 cytochrome c oxidase subunit I (COX1) gene, partial cds; mitochondrial	15
864 bp linear DNA	4
MT858683.1 GI:1886428959	2
	0
356. Polydora websteri isolate PE8 cytochrome c oxidase subunit I (COX1) gene, partial cds; mitochondrial	15
864 bp linear DNA	4
MT858682.1 GI:1886428957	2
	0
357. Polydora websteri isolate PE7 cytochrome c oxidase subunit I (COX1) gene, partial cds; mitochondrial	15
864 bp linear DNA	4
MT858681.1 GI:1886428955	2
	0
358. Polydora websteri isolate PE6 cytochrome c oxidase subunit I (COX1) gene, partial cds; mitochondrial	15
864 bp linear DNA	4
MT858680.1 GI:1886428953	2
	0
359. Polydora websteri isolate PE5 cytochrome c oxidase subunit I (COX1) gene, partial cds; mitochondrial	15
864 bp linear DNA	4
MT858679.1 GI:1886428951	2
	0
360. Polydora websteri isolate PE4 cytochrome c oxidase subunit I (COX1) gene, partial cds; mitochondrial	15
864 bp linear DNA	4
MT858678.1 GI:1886428949	2
	0
361. Polydora websteri isolate PE3 cytochrome c oxidase subunit I (COX1) gene, partial cds; mitochondrial	15
864 bp linear DNA	4
MT858677.1 GI:1886428947	2
	0
362. Polydora websteri isolate PE2 cytochrome c oxidase subunit I (COX1) gene, partial cds; mitochondrial	15
864 bp linear DNA	4
MT858676.1 GI:1886428945	2
	0
363. Polydora websteri isolate PE1 cytochrome c oxidase subunit I (COX1) gene, partial cds; mitochondrial	15
864 bp linear DNA	4
MT858675.1 GI:1886428943	2
	0
364. Marphysa sherlockae isolate ST10 cytochrome c oxidase subunit I (COX1) gene, partial cds; mitochondrial	15
578 bp linear DNA	4
MT840351.1 GI:1885765028	2
	0
365. Marphysa sherlockae isolate ST9 cytochrome c oxidase subunit I (COX1) gene, partial cds; mitochondrial	15
576 bp linear DNA	4
MT840350.1 GI:1885765026	2
	0
366. Marphysa sherlockae isolate ST8 cytochrome c oxidase subunit I (COX1) gene, partial cds; mitochondrial	15
578 bp linear DNA	4
MT840349.1 GI:1885765024	2
	0
367. Aliolimnatis buntonensis cytochrome oxidase subunit I (COI) gene, partial cds; mitochondrial	12
657 bp linear DNA	4
GQ368740.1 GI:259121775	2
	0
368. Marphysa corallina isolate M626 cytochrome oxidase subunit 1 (COI) gene, partial cds; mitochondrial	14
560 bp linear DNA	4
KT823410.1 GI:1001228806	2
	0
369. Marphysa corallina isolate M621 cytochrome oxidase subunit 1 (COI) gene, partial cds; mitochondrial	14
560 bp linear DNA	4
KT823409.1 GI:1001228804	2
	0
370. Marphysa corallina isolate M620 cytochrome oxidase subunit 1 (COI) gene, partial cds; mitochondrial	14
560 bp linear DNA	4
KT823408.1 GI:1001228802	2
	0
371. Marphysa corallina isolate M619 cytochrome oxidase subunit 1 (COI) gene, partial cds; mitochondrial	14
560 bp linear DNA	4
KT823407.1 GI:1001228800	2
	0
372. Marphysa corallina isolate M618 cytochrome oxidase subunit 1 (COI) gene, partial cds; mitochondrial	14
560 bp linear DNA	4
KT823406.1 GI:1001228798	2
	0
373. Marphysa corallina isolate M615 cytochrome oxidase subunit 1 (COI) gene, partial cds; mitochondrial	14
560 bp linear DNA	4
KT823405.1 GI:1001228796	2
	0
374. Marphysa corallina isolate M614 cytochrome oxidase subunit 1 (COI) gene, partial cds; mitochondrial	14
560 bp linear DNA	4
KT823404.1 GI:1001228794	2
	0
375. Marphysa corallina isolate M613 cytochrome oxidase subunit 1 (COI) gene, partial cds; mitochondrial	14
560 bp linear DNA	4
KT823403.1 GI:1001228792	2
	0
376. Marphysa corallina isolate M610 cytochrome oxidase subunit 1 (COI) gene, partial cds; mitochondrial	14
560 bp linear DNA	4
KT823402.1 GI:1001228790	2
	0
377. Marphysa corallina isolate M609 cytochrome oxidase subunit 1 (COI) gene, partial cds; mitochondrial	14
560 bp linear DNA	4
KT823401.1 GI:1001228788	2
	0
378. Marphysa corallina isolate M608 cytochrome oxidase subunit 1 (COI) gene, partial cds; mitochondrial	14
560 bp linear DNA	4
KT823400.1 GI:1001228786	2
	0
379. Marphysa corallina isolate M605 cytochrome oxidase subunit 1 (COI) gene, partial cds; mitochondrial	14
560 bp linear DNA	4
KT823399.1 GI:1001228784	2
	0
380. Marphysa corallina isolate M603 cytochrome oxidase subunit 1 (COI) gene, partial cds; mitochondrial	14
560 bp linear DNA	4
KT823398.1 GI:1001228782	2
	0
381. Marphysa corallina isolate M602 cytochrome oxidase subunit 1 (COI) gene, partial cds; mitochondrial	14
560 bp linear DNA	4
KT823397.1 GI:1001228780	2
	0
382. Marphysa corallina isolate M601 cytochrome oxidase subunit 1 (COI) gene, partial cds; mitochondrial	14
560 bp linear DNA	4
KT823396.1 GI:1001228778	2
	0
383. Marphysa corallina isolate M600 cytochrome oxidase subunit 1 (COI) gene, partial cds; mitochondrial	14
560 bp linear DNA	4
KT823395.1 GI:1001228776	2
	0
384. Marphysa corallina isolate A665 cytochrome oxidase subunit 1 (COI) gene, partial cds; mitochondrial	14
560 bp linear DNA	4
KT823394.1 GI:1001228774	2
	0
385. Marphysa corallina isolate A663 cytochrome oxidase subunit 1 (COI) gene, partial cds; mitochondrial	14
560 bp linear DNA	4
KT823393.1 GI:1001228772	2
	0
386. Marphysa corallina isolate A660 cytochrome oxidase subunit 1 (COI) gene, partial cds; mitochondrial	14
560 bp linear DNA	4
KT823392.1 GI:1001228770	2
	0
387. Marphysa corallina isolate A658 cytochrome oxidase subunit 1 (COI) gene, partial cds; mitochondrial	14
560 bp linear DNA	4
KT823391.1 GI:1001228768	2
	0
388. Marphysa corallina isolate A649 cytochrome oxidase subunit 1 (COI) gene, partial cds; mitochondrial	14
560 bp linear DNA	4
KT823390.1 GI:1001228766	2
	0
389. Marphysa corallina isolate A647 cytochrome oxidase subunit 1 (COI) gene, partial cds; mitochondrial	14
560 bp linear DNA	4
KT823389.1 GI:1001228764	2
	0
390. Marphysa corallina isolate A646 cytochrome oxidase subunit 1 (COI) gene, partial cds; mitochondrial	14
560 bp linear DNA	4
KT823388.1 GI:1001228762	2
	0
391. Marphysa corallina isolate A645 cytochrome oxidase subunit 1 (COI) gene, partial cds; mitochondrial	14
560 bp linear DNA	4
KT823387.1 GI:1001228760	2
	0
392. Marphysa corallina isolate A643 cytochrome oxidase subunit 1 (COI) gene, partial cds; mitochondrial	14
560 bp linear DNA	4
KT823386.1 GI:1001228758	2
	0
393. Marphysa corallina isolate A642 cytochrome oxidase subunit 1 (COI) gene, partial cds; mitochondrial	14
560 bp linear DNA	4
KT823385.1 GI:1001228756	2
	0
394. Marphysa corallina isolate A641 cytochrome oxidase subunit 1 (COI) gene, partial cds; mitochondrial	14
560 bp linear DNA	4
KT823384.1 GI:1001228754	2
	0
395. Marphysa corallina isolate A639 cytochrome oxidase subunit 1 (COI) gene, partial cds; mitochondrial	14
560 bp linear DNA	4
KT823383.1 GI:1001228752	2
	0
396. Marphysa corallina isolate A638 cytochrome oxidase subunit 1 (COI) gene, partial cds; mitochondrial	14
560 bp linear DNA	4
KT823382.1 GI:1001228750	2
	0
397. Marphysa corallina isolate A635 cytochrome oxidase subunit 1 (COI) gene, partial cds; mitochondrial	14
560 bp linear DNA	4
KT823381.1 GI:1001228748	2
	0
398. Marphysa corallina isolate A634 cytochrome oxidase subunit 1 (COI) gene, partial cds; mitochondrial	14
560 bp linear DNA	4
KT823380.1 GI:1001228746	2
	0
399. Marphysa corallina isolate A633 cytochrome oxidase subunit 1 (COI) gene, partial cds; mitochondrial	14
560 bp linear DNA	4
KT823379.1 GI:1001228744	2
	0
400. Marphysa corallina isolate A632 cytochrome oxidase subunit 1 (COI) gene, partial cds; mitochondrial	14
560 bp linear DNA	4
KT823378.1 GI:1001228742	2
	0
401. Marphysa corallina isolate A631 cytochrome oxidase subunit 1 (COI) gene, partial cds; mitochondrial	14
560 bp linear DNA	4
KT823377.1 GI:1001228740	2
	0
402. Marphysa corallina isolate A630 cytochrome oxidase subunit 1 (COI) gene, partial cds; mitochondrial	14
560 bp linear DNA	4
KT823376.1 GI:1001228738	2
	0
403. Marphysa corallina isolate A629 cytochrome oxidase subunit 1 (COI) gene, partial cds; mitochondrial	14
560 bp linear DNA	4
KT823375.1 GI:1001228736	2
	0
404. Marphysa corallina isolate A628 cytochrome oxidase subunit 1 (COI) gene, partial cds; mitochondrial	14
560 bp linear DNA	4
KT823374.1 GI:1001228734	2
	0
405. Marphysa corallina isolate A627 cytochrome oxidase subunit 1 (COI) gene, partial cds; mitochondrial	14
560 bp linear DNA	4
KT823373.1 GI:1001228732	2
	0
406. Marphysa corallina isolate B514 cytochrome oxidase subunit 1 (COI) gene, partial cds; mitochondrial	14
560 bp linear DNA	4
KT823372.1 GI:1001228730	2
	0
407. Marphysa corallina isolate B512 cytochrome oxidase subunit 1 (COI) gene, partial cds; mitochondrial	14
560 bp linear DNA	4
KT823371.1 GI:1001228728	2
	0
408. Marphysa corallina isolate B510 cytochrome oxidase subunit 1 (COI) gene, partial cds; mitochondrial	14
560 bp linear DNA	4
KT823370.1 GI:1001228726	2
	0
409. Marphysa corallina isolate B509 cytochrome oxidase subunit 1 (COI) gene, partial cds; mitochondrial	14
560 bp linear DNA	4
KT823369.1 GI:1001228724	2
	0
410. Marphysa corallina isolate B507 cytochrome oxidase subunit 1 (COI) gene, partial cds; mitochondrial	14
560 bp linear DNA	4
KT823368.1 GI:1001228722	2
	0
411. Marphysa corallina isolate B535 cytochrome oxidase subunit 1 (COI) gene, partial cds; mitochondrial	14
560 bp linear DNA	4
KT823367.1 GI:1001228720	2
	0
412. Marphysa corallina isolate B534 cytochrome oxidase subunit 1 (COI) gene, partial cds; mitochondrial	14
560 bp linear DNA	4
KT823366.1 GI:1001228718	2
	0
413. Marphysa corallina isolate B532 cytochrome oxidase subunit 1 (COI) gene, partial cds; mitochondrial	14
560 bp linear DNA	4
KT823365.1 GI:1001228716	2
	0
414. Marphysa corallina isolate B531 cytochrome oxidase subunit 1 (COI) gene, partial cds; mitochondrial	14
560 bp linear DNA	4
KT823364.1 GI:1001228714	2
	0
415. Marphysa corallina isolate B529 cytochrome oxidase subunit 1 (COI) gene, partial cds; mitochondrial	14
560 bp linear DNA	4
KT823363.1 GI:1001228712	2
	0
416. Marphysa corallina isolate B528 cytochrome oxidase subunit 1 (COI) gene, partial cds; mitochondrial	14
560 bp linear DNA	4
KT823362.1 GI:1001228710	2
	0
417. Marphysa corallina isolate B526 cytochrome oxidase subunit 1 (COI) gene, partial cds; mitochondrial	14
560 bp linear DNA	4
KT823361.1 GI:1001228708	2
	0
418. Marphysa corallina isolate B524 cytochrome oxidase subunit 1 (COI) gene, partial cds; mitochondrial	14
560 bp linear DNA	4
KT823360.1 GI:1001228706	2
	0
419. Marphysa corallina isolate B523 cytochrome oxidase subunit 1 (COI) gene, partial cds; mitochondrial	14
560 bp linear DNA	4
KT823359.1 GI:1001228704	2
	0
420. Marphysa corallina isolate B521 cytochrome oxidase subunit 1 (COI) gene, partial cds; mitochondrial	14
560 bp linear DNA	4
KT823358.1 GI:1001228702	2
	0
421. Marphysa corallina isolate B520 cytochrome oxidase subunit 1 (COI) gene, partial cds; mitochondrial	14
560 bp linear DNA	4
KT823357.1 GI:1001228700	2
	0
422. Marphysa corallina isolate B519 cytochrome oxidase subunit 1 (COI) gene, partial cds; mitochondrial	14
560 bp linear DNA	4
KT823356.1 GI:1001228698	2
	0
423. Marphysa corallina isolate B517 cytochrome oxidase subunit 1 (COI) gene, partial cds; mitochondrial	14
560 bp linear DNA	4
KT823355.1 GI:1001228696	2
	0
424. Marphysa corallina isolate B515 cytochrome oxidase subunit 1 (COI) gene, partial cds; mitochondrial	14
560 bp linear DNA	4
KT823354.1 GI:1001228694	2
	0
425. Marphysa corallina isolate B506 cytochrome oxidase subunit 1 (COI) gene, partial cds; mitochondrial	14
560 bp linear DNA	4
KT823353.1 GI:1001228692	2
	0
426. Marphysa corallina isolate B505 cytochrome oxidase subunit 1 (COI) gene, partial cds; mitochondrial	14
560 bp linear DNA	4
KT823352.1 GI:1001228690	2
	0
427. Marphysa corallina isolate B504 cytochrome oxidase subunit 1 (COI) gene, partial cds; mitochondrial	14
560 bp linear DNA	4
KT823351.1 GI:1001228688	2
	0
428. Marphysa corallina isolate B503 cytochrome oxidase subunit 1 (COI) gene, partial cds; mitochondrial	14
560 bp linear DNA	4
KT823350.1 GI:1001228686	2
	0
429. Marphysa corallina isolate B502 cytochrome oxidase subunit 1 (COI) gene, partial cds; mitochondrial	14
560 bp linear DNA	4
KT823349.1 GI:1001228684	2
	0
430. Marphysa corallina isolate B501 cytochrome oxidase subunit 1 (COI) gene, partial cds; mitochondrial	14
560 bp linear DNA	4
KT823348.1 GI:1001228682	2
	0
431. Marphysa corallina isolate U2417 cytochrome oxidase subunit 1 (COI) gene, partial cds; mitochondrial	14
560 bp linear DNA	4
KT823347.1 GI:1001228680	2
	0
432. Marphysa corallina isolate U2408 cytochrome oxidase subunit 1 (COI) gene, partial cds; mitochondrial	14
560 bp linear DNA	4
KT823346.1 GI:1001228678	2
	0
433. Marphysa corallina isolate U2403 cytochrome oxidase subunit 1 (COI) gene, partial cds; mitochondrial	14
560 bp linear DNA	4
KT823345.1 GI:1001228676	2
	0
434. Marphysa corallina isolate U2402 cytochrome oxidase subunit 1 (COI) gene, partial cds; mitochondrial	14
560 bp linear DNA	4
KT823344.1 GI:1001228674	2
	0
435. Marphysa corallina isolate U2405 cytochrome oxidase subunit 1 (COI) gene, partial cds; mitochondrial	14
560 bp linear DNA	4
KT823343.1 GI:1001228672	2
	0
436. Marphysa corallina isolate U2383 cytochrome oxidase subunit 1 (COI) gene, partial cds; mitochondrial	14
560 bp linear DNA	4
KT823342.1 GI:1001228670	2
	0
437. Marphysa corallina isolate U2413 cytochrome oxidase subunit 1 (COI) gene, partial cds; mitochondrial	14
560 bp linear DNA	4
KT823341.1 GI:1001228668	2
	0
438. Marphysa corallina isolate U2401 cytochrome oxidase subunit 1 (COI) gene, partial cds; mitochondrial	14
560 bp linear DNA	4
KT823340.1 GI:1001228666	2
	0
439. Marphysa corallina isolate U2410 cytochrome oxidase subunit 1 (COI) gene, partial cds; mitochondrial	14
560 bp linear DNA	4
KT823339.1 GI:1001228664	2
	0
440. Marphysa corallina isolate U1387 cytochrome oxidase subunit 1 (COI) gene, partial cds; mitochondrial	14
560 bp linear DNA	4
KT823338.1 GI:1001228662	2
	0
441. Marphysa corallina isolate U1393 cytochrome oxidase subunit 1 (COI) gene, partial cds; mitochondrial	14
560 bp linear DNA	4
KT823337.1 GI:1001228660	2
	0
442. Marphysa corallina isolate U1389 cytochrome oxidase subunit 1 (COI) gene, partial cds; mitochondrial	14
560 bp linear DNA	4
KT823336.1 GI:1001228658	2
	0
443. Marphysa corallina isolate U1388 cytochrome oxidase subunit 1 (COI) gene, partial cds; mitochondrial	14
560 bp linear DNA	4
KT823335.1 GI:1001228656	2
	0
444. Marphysa corallina isolate U13771 cytochrome oxidase subunit 1 (COI) gene, partial cds; mitochondrial	14
560 bp linear DNA	4
KT823334.1 GI:1001228654	2
	0
445. Marphysa corallina isolate U1391 cytochrome oxidase subunit 1 (COI) gene, partial cds; mitochondrial	14
560 bp linear DNA	4
KT823333.1 GI:1001228652	2
	0
446. Marphysa corallina isolate U1396 cytochrome oxidase subunit 1 (COI) gene, partial cds; mitochondrial	14
560 bp linear DNA	4
KT823332.1 GI:1001228650	2
	0
447. Marphysa corallina isolate U1380 cytochrome oxidase subunit 1 (COI) gene, partial cds; mitochondrial	14
560 bp linear DNA	4
KT823331.1 GI:1001228648	2
	0
448. Marphysa corallina isolate U1362 cytochrome oxidase subunit 1 (COI) gene, partial cds; mitochondrial	14
560 bp linear DNA	4
KT823330.1 GI:1001228646	2
	0
449. Marphysa corallina isolate U1366 cytochrome oxidase subunit 1 (COI) gene, partial cds; mitochondrial	14
560 bp linear DNA	4
KT823329.1 GI:1001228644	2
	0
450. Marphysa corallina isolate U1360 cytochrome oxidase subunit 1 (COI) gene, partial cds; mitochondrial	14
560 bp linear DNA	4
KT823328.1 GI:1001228642	2
	0
451. Marphysa corallina isolate U1386 cytochrome oxidase subunit 1 (COI) gene, partial cds; mitochondrial	14
560 bp linear DNA	4
KT823327.1 GI:1001228640	2
	0
452. Marphysa corallina isolate U1379 cytochrome oxidase subunit 1 (COI) gene, partial cds; mitochondrial	14
560 bp linear DNA	4
KT823326.1 GI:1001228638	2
	0
453. Marphysa corallina isolate U13772 cytochrome oxidase subunit 1 (COI) gene, partial cds; mitochondrial	14
560 bp linear DNA	4
KT823325.1 GI:1001228636	2
	0
454. Marphysa corallina isolate U1394 cytochrome oxidase subunit 1 (COI) gene, partial cds; mitochondrial	14
560 bp linear DNA	4
KT823324.1 GI:1001228634	2
	0
455. Marphysa corallina isolate U1398 cytochrome oxidase subunit 1 (COI) gene, partial cds; mitochondrial	14
560 bp linear DNA	4
KT823323.1 GI:1001228632	2
	0
456. Marphysa corallina isolate U1373 cytochrome oxidase subunit 1 (COI) gene, partial cds; mitochondrial	14
560 bp linear DNA	4
KT823322.1 GI:1001228630	2
	0
457. Marphysa corallina isolate U1370 cytochrome oxidase subunit 1 (COI) gene, partial cds; mitochondrial	14
560 bp linear DNA	4
KT823321.1 GI:1001228628	2
	0
458. Marphysa corallina isolate U1372 cytochrome oxidase subunit 1 (COI) gene, partial cds; mitochondrial	14
560 bp linear DNA	4
KT823320.1 GI:1001228626	2
	0
459. Marphysa corallina isolate U13812 cytochrome oxidase subunit 1 (COI) gene, partial cds; mitochondrial	14
560 bp linear DNA	4
KT823319.1 GI:1001228624	2
	0
460. Marphysa corallina isolate RR1943 cytochrome oxidase subunit 1 (COI) gene, partial cds; mitochondrial	14
560 bp linear DNA	4
KT823318.1 GI:1001228622	2
	0
461. Marphysa corallina isolate RR1942 cytochrome oxidase subunit 1 (COI) gene, partial cds; mitochondrial	14
560 bp linear DNA	4
KT823317.1 GI:1001228620	2
	0
462. Marphysa corallina isolate RR1941 cytochrome oxidase subunit 1 (COI) gene, partial cds; mitochondrial	14
560 bp linear DNA	4
KT823316.1 GI:1001228618	2
	0
463. Marphysa corallina isolate RR200 cytochrome oxidase subunit 1 (COI) gene, partial cds; mitochondrial	14
560 bp linear DNA	4
KT823315.1 GI:1001228616	2
	0
464. Marphysa corallina isolate RR202 cytochrome oxidase subunit 1 (COI) gene, partial cds; mitochondrial	14
560 bp linear DNA	4
KT823314.1 GI:1001228614	2
	0
465. Marphysa corallina isolate RR201 cytochrome oxidase subunit 1 (COI) gene, partial cds; mitochondrial	14
560 bp linear DNA	4
KT823313.1 GI:1001228612	2
	0
466. Marphysa corallina isolate RR203 cytochrome oxidase subunit 1 (COI) gene, partial cds; mitochondrial	14
560 bp linear DNA	4
KT823312.1 GI:1001228610	2
	0
467. Marphysa corallina isolate RR199 cytochrome oxidase subunit 1 (COI) gene, partial cds; mitochondrial	14
560 bp linear DNA	4
KT823311.1 GI:1001228608	2
	0
468. Marphysa corallina isolate RR198 cytochrome oxidase subunit 1 (COI) gene, partial cds; mitochondrial	14
559 bp linear DNA	4
KT823310.1 GI:1001228606	2
	0
469. Marphysa corallina isolate RR196 cytochrome oxidase subunit 1 (COI) gene, partial cds; mitochondrial	14
560 bp linear DNA	4
KT823309.1 GI:1001228604	2
	0
470. Marphysa corallina isolate RR193 cytochrome oxidase subunit 1 (COI) gene, partial cds; mitochondrial	14
560 bp linear DNA	4
KT823308.1 GI:1001228602	2
	0
471. Marphysa corallina isolate RR191 cytochrome oxidase subunit 1 (COI) gene, partial cds; mitochondrial	14
560 bp linear DNA	4
KT823307.1 GI:1001228600	2
	0
472. Marphysa corallina isolate RR195 cytochrome oxidase subunit 1 (COI) gene, partial cds; mitochondrial	14
560 bp linear DNA	4
KT823306.1 GI:1001228598	2
	0
473. Marphysa corallina isolate RR183 cytochrome oxidase subunit 1 (COI) gene, partial cds; mitochondrial	14
560 bp linear DNA	4
KT823305.1 GI:1001228596	2
	0
474. Marphysa corallina isolate GP3392 cytochrome oxidase subunit 1 (COI) gene, partial cds; mitochondrial	14
560 bp linear DNA	4
KT823304.1 GI:1001228594	2
	0
475. Marphysa corallina isolate GP3391 cytochrome oxidase subunit 1 (COI) gene, partial cds; mitochondrial	14
560 bp linear DNA	4
KT823303.1 GI:1001228592	2
	0
476. Marphysa corallina isolate GP3371 cytochrome oxidase subunit 1 (COI) gene, partial cds; mitochondrial	14
560 bp linear DNA	4
KT823302.1 GI:1001228590	2
	0
477. Marphysa corallina isolate GP336 cytochrome oxidase subunit 1 (COI) gene, partial cds; mitochondrial	14
560 bp linear DNA	4
KT823301.1 GI:1001228588	2
	0
478. Marphysa corallina isolate GP334 cytochrome oxidase subunit 1 (COI) gene, partial cds; mitochondrial	14
560 bp linear DNA	4
KT823300.1 GI:1001228586	2
	0
479. Marphysa corallina isolate GP3342 cytochrome oxidase subunit 1 (COI) gene, partial cds; mitochondrial	14
560 bp linear DNA	4
KT823299.1 GI:1001228584	2
	0
480. Marphysa corallina isolate GP3351 cytochrome oxidase subunit 1 (COI) gene, partial cds; mitochondrial	14
560 bp linear DNA	4
KT823298.1 GI:1001228582	2
	0
481. Marphysa corallina isolate GP3372 cytochrome oxidase subunit 1 (COI) gene, partial cds; mitochondrial	14
560 bp linear DNA	4
KT823297.1 GI:1001228580	2
	0
482. Marphysa corallina isolate GP3312 cytochrome oxidase subunit 1 (COI) gene, partial cds; mitochondrial	14
560 bp linear DNA	4
KT823296.1 GI:1001228578	2
	0
483. Marphysa corallina isolate GP3302 cytochrome oxidase subunit 1 (COI) gene, partial cds; mitochondrial	14
560 bp linear DNA	4
KT823295.1 GI:1001228576	2
	0
484. Marphysa corallina isolate GP330 cytochrome oxidase subunit 1 (COI) gene, partial cds; mitochondrial	14
560 bp linear DNA	4
KT823294.1 GI:1001228574	2
	0
485. Marphysa corallina isolate GP3281 cytochrome oxidase subunit 1 (COI) gene, partial cds; mitochondrial	14
560 bp linear DNA	4
KT823293.1 GI:1001228572	2
	0
486. Marphysa corallina isolate GP328 cytochrome oxidase subunit 1 (COI) gene, partial cds; mitochondrial	14
560 bp linear DNA	4
KT823292.1 GI:1001228570	2
	0
487. Marphysa corallina isolate GP3271 cytochrome oxidase subunit 1 (COI) gene, partial cds; mitochondrial	14
560 bp linear DNA	4
KT823291.1 GI:1001228568	2
	0
488. Marphysa corallina isolate GP3272 cytochrome oxidase subunit 1 (COI) gene, partial cds; mitochondrial	14
560 bp linear DNA	4
KT823290.1 GI:1001228566	2
	0
489. Marphysa corallina isolate GP3251 cytochrome oxidase subunit 1 (COI) gene, partial cds; mitochondrial	14
560 bp linear DNA	4
KT823289.1 GI:1001228564	2
	0
490. Marphysa corallina isolate GP325 cytochrome oxidase subunit 1 (COI) gene, partial cds; mitochondrial	14
560 bp linear DNA	4
KT823288.1 GI:1001228562	2
	0
491. Marphysa corallina isolate GP331 cytochrome oxidase subunit 1 (COI) gene, partial cds; mitochondrial	14
560 bp linear DNA	4
KT823287.1 GI:1001228560	2
	0
492. Marphysa corallina isolate GP329 cytochrome oxidase subunit 1 (COI) gene, partial cds; mitochondrial	14
560 bp linear DNA	4
KT823286.1 GI:1001228558	2
	0
493. Marphysa corallina isolate GP3393 cytochrome oxidase subunit 1 (COI) gene, partial cds; mitochondrial	14
560 bp linear DNA	4
KT823285.1 GI:1001228556	2
	0
494. Marphysa corallina isolate GP3383 cytochrome oxidase subunit 1 (COI) gene, partial cds; mitochondrial	14
560 bp linear DNA	4
KT823284.1 GI:1001228554	2
	0
495. Marphysa corallina isolate GP3382 cytochrome oxidase subunit 1 (COI) gene, partial cds; mitochondrial	14
560 bp linear DNA	4
KT823283.1 GI:1001228552	2
	0
496. Marphysa corallina isolate GP3381 cytochrome oxidase subunit 1 (COI) gene, partial cds; mitochondrial	14
560 bp linear DNA	4
KT823282.1 GI:1001228550	2
	0
497. Marphysa corallina isolate Clan3341 cytochrome oxidase subunit 1 (COI) gene, partial cds; mitochondrial	14
560 bp linear DNA	4
KT823281.1 GI:1001228548	2
	0
498. Marphysa corallina isolate Clan318 cytochrome oxidase subunit 1 (COI) gene, partial cds; mitochondrial	14
560 bp linear DNA	4
KT823280.1 GI:1001228546	2
	0
499. Marphysa corallina isolate Clan312 cytochrome oxidase subunit 1 (COI) gene, partial cds; mitochondrial	14
546 bp linear DNA	4
KT823279.1 GI:1001228544	2
	0
500. Marphysa corallina isolate Clan3243 cytochrome oxidase subunit 1 (COI) gene, partial cds; mitochondrial	14
560 bp linear DNA	4
KT823278.1 GI:1001228542	2
[truncated: 6,228 more rows]

## Sheet: Filtered Data
Filtered Records for Annelids
1. Annelida sp. G45 Driefontein B 18S ribosomal RNA gene, partial sequence	1	Annelida	sp.	G45	Driefontein	B	18S	ribosomal	RNA	gene,	partial	sequence
2. Annelida sp. G44 Kopanang A 18S ribosomal RNA gene, partial sequence	2	Annelida	sp.	G44	Kopanang	A	18S	ribosomal	RNA	gene,	partial	sequence
3. Helobdella europaea from South Africa cytochrome c oxidase subunit I (COI) gene, partial cds; mitochondrial	3	Helobdella	europaea	from	South	Africa	cytochrome	c	oxidase	subunit	I	(COI)	gene,	partial	cds;	mitochondrial
4. Helobdella cordobensis from South Africa NADH dehydrogenase subunit 1 (ND1) gene, partial cds; mitochondrial	4	Helobdella	cordobensis	from	South	Africa	NADH	dehydrogenase	subunit	1	(ND1)	gene,	partial	cds;	mitochondrial
5. Helobdella europaea from South Africa NADH dehydrogenase subunit 1 (ND1) gene, partial cds; mitochondrial	5	Helobdella	europaea	from	South	Africa	NADH	dehydrogenase	subunit	1	(ND1)	gene,	partial	cds;	mitochondrial
6. Placobdelloides jaegerskioeldi from South Africa cytochrome c oxidase subunit 1 (COI) gene, partial cds; mitochondrial	6	Placobdelloides	jaegerskioeldi	from	South	Africa	cytochrome	c	oxidase	subunit	1	(COI)	gene,	partial	cds;	mitochondrial
7. Oosthuizobdella garoui from South Africa cytochrome c oxidase subunit 1 (COI) gene, partial cds; mitochondrial	7	Oosthuizobdella	garoui	from	South	Africa	cytochrome	c	oxidase	subunit	1	(COI)	gene,	partial	cds;	mitochondrial
8. Batracobdelloides tricarinata from South Africa cytochrome c oxidase subunit 1 (COI) gene, partial cds; mitochondrial	8	Batracobdelloides	tricarinata	from	South	Africa	cytochrome	c	oxidase	subunit	1	(COI)	gene,	partial	cds;	mitochondrial
9. Kazimierzus sophieae isolate TN54 cytochrome oxidase subunit 1 (COI) gene, partial cds; mitochondrial	9	Kazimierzus	sophieae	isolate	TN54	cytochrome	oxidase	subunit	1	(COI)	gene,	partial	cds;	mitochondrial
10. Kazimierzus sophieae isolate TN53 cytochrome oxidase subunit 1 (COI) gene, partial cds; mitochondrial	10	Kazimierzus	sophieae	isolate	TN53	cytochrome	oxidase	subunit	1	(COI)	gene,	partial	cds;	mitochondrial
11. Kazimierzus occidualis isolate TN52 cytochrome oxidase subunit 1 (COI) gene, partial cds; mitochondrial	11	Kazimierzus	occidualis	isolate	TN52	cytochrome	oxidase	subunit	1	(COI)	gene,	partial	cds;	mitochondrial
12. Kazimierzus sophieae isolate TN47 cytochrome oxidase subunit 1 (COI) gene, partial cds; mitochondrial	12	Kazimierzus	sophieae	isolate	TN47	cytochrome	oxidase	subunit	1	(COI)	gene,	partial	cds;	mitochondrial
13. Kazimierzus sophieae isolate TN45 cytochrome oxidase subunit 1 (COI) gene, partial cds; mitochondrial	13	Kazimierzus	sophieae	isolate	TN45	cytochrome	oxidase	subunit	1	(COI)	gene,	partial	cds;	mitochondrial
14. Kazimierzus ljungstroemi isolate TN44 cytochrome oxidase subunit 1 (COI) gene, partial cds; mitochondrial	14	Kazimierzus	ljungstroemi	isolate	TN44	cytochrome	oxidase	subunit	1	(COI)	gene,	partial	cds;	mitochondrial
15. Kazimierzus sp. TN42 cytochrome oxidase subunit 1 (COI) gene, partial cds; mitochondrial	15	Kazimierzus	sp.	TN42	cytochrome	oxidase	subunit	1	(COI)	gene,	partial	cds;	mitochondrial
16. Kazimierzus kleinoodi isolate TN41 cytochrome oxidase subunit 1 (COI) gene, partial cds; mitochondrial	16	Kazimierzus	kleinoodi	isolate	TN41	cytochrome	oxidase	subunit	1	(COI)	gene,	partial	cds;	mitochondrial
17. Kazimierzus pearsonianus isolate TN40 cytochrome oxidase subunit 1 (COI) gene, partial cds; mitochondrial	17	Kazimierzus	pearsonianus	isolate	TN40	cytochrome	oxidase	subunit	1	(COI)	gene,	partial	cds;	mitochondrial
18. Kazimierzus guntheri isolate TN39 cytochrome oxidase subunit 1 (COI) gene, partial cds; mitochondrial	18	Kazimierzus	guntheri	isolate	TN39	cytochrome	oxidase	subunit	1	(COI)	gene,	partial	cds;	mitochondrial
19. Kazimierzus sp. TN38 cytochrome oxidase subunit 1 (COI) gene, partial cds; mitochondrial	19	Kazimierzus	sp.	TN38	cytochrome	oxidase	subunit	1	(COI)	gene,	partial	cds;	mitochondrial
20. Kazimierzus sp. TN37 cytochrome oxidase subunit 1 (COI) gene, partial cds; mitochondrial	20	Kazimierzus	sp.	TN37	cytochrome	oxidase	subunit	1	(COI)	gene,	partial	cds;	mitochondrial
21. Kazimierzus guntheri isolate TN36 cytochrome oxidase subunit 1 (COI) gene, partial cds; mitochondrial	21	Kazimierzus	guntheri	isolate	TN36	cytochrome	oxidase	subunit	1	(COI)	gene,	partial	cds;	mitochondrial
22. Kazimierzus guntheri isolate TN35 cytochrome oxidase subunit 1 (COI) gene, partial cds; mitochondrial	22	Kazimierzus	guntheri	isolate	TN35	cytochrome	oxidase	subunit	1	(COI)	gene,	partial	cds;	mitochondrial
23. Kazimierzus ljungstroemi isolate TN28 cytochrome oxidase subunit 1 (COI) gene, partial cds; mitochondrial	23	Kazimierzus	ljungstroemi	isolate	TN28	cytochrome	oxidase	subunit	1	(COI)	gene,	partial	cds;	mitochondrial
24. Kazimierzus ljungstroemi isolate TN27 cytochrome oxidase subunit 1 (COI) gene, partial cds; mitochondrial	24	Kazimierzus	ljungstroemi	isolate	TN27	cytochrome	oxidase	subunit	1	(COI)	gene,	partial	cds;	mitochondrial
25. Kazimierzus franciscus isolate TN26 cytochrome oxidase subunit 1 (COI) gene, partial cds; mitochondrial	25	Kazimierzus	franciscus	isolate	TN26	cytochrome	oxidase	subunit	1	(COI)	gene,	partial	cds;	mitochondrial
26. Kazimierzus franciscus isolate TN25 cytochrome oxidase subunit 1 (COI) gene, partial cds; mitochondrial	26	Kazimierzus	franciscus	isolate	TN25	cytochrome	oxidase	subunit	1	(COI)	gene,	partial	cds;	mitochondrial
27. Kazimierzus franciscus isolate TN24 cytochrome oxidase subunit 1 (COI) gene, partial cds; mitochondrial	27	Kazimierzus	franciscus	isolate	TN24	cytochrome	oxidase	subunit	1	(COI)	gene,	partial	cds;	mitochondrial
28. Kazimierzus circulatus isolate TN23 cytochrome oxidase subunit 1 (COI) gene, partial cds; mitochondrial	28	Kazimierzus	circulatus	isolate	TN23	cytochrome	oxidase	subunit	1	(COI)	gene,	partial	cds;	mitochondrial
29. Kazimierzus circulatus isolate TN21 cytochrome oxidase subunit 1 (COI) gene, partial cds; mitochondrial	29	Kazimierzus	circulatus	isolate	TN21	cytochrome	oxidase	subunit	1	(COI)	gene,	partial	cds;	mitochondrial
30. Kazimierzus occidualis isolate TN19 cytochrome oxidase subunit 1 (COI) gene, partial cds; mitochondrial	30	Kazimierzus	occidualis	isolate	TN19	cytochrome	oxidase	subunit	1	(COI)	gene,	partial	cds;	mitochondrial
31. Kazimierzus occidualis isolate TN18 cytochrome oxidase subunit 1 (COI) gene, partial cds; mitochondrial	31	Kazimierzus	occidualis	isolate	TN18	cytochrome	oxidase	subunit	1	(COI)	gene,	partial	cds;	mitochondrial
32. Kazimierzus occidualis isolate TN17 cytochrome oxidase subunit 1 (COI) gene, partial cds; mitochondrial	32	Kazimierzus	occidualis	isolate	TN17	cytochrome	oxidase	subunit	1	(COI)	gene,	partial	cds;	mitochondrial
33. Kazimierzus hamerae isolate TN15 cytochrome oxidase subunit 1 (COI) gene, partial cds; mitochondrial	33	Kazimierzus	hamerae	isolate	TN15	cytochrome	oxidase	subunit	1	(COI)	gene,	partial	cds;	mitochondrial
34. Kazimierzus hamerae isolate TN14 cytochrome oxidase subunit 1 (COI) gene, partial cds; mitochondrial	34	Kazimierzus	hamerae	isolate	TN14	cytochrome	oxidase	subunit	1	(COI)	gene,	partial	cds;	mitochondrial
35. Kazimierzus hamerae isolate TN13 cytochrome oxidase subunit 1 (COI) gene, partial cds; mitochondrial	35	Kazimierzus	hamerae	isolate	TN13	cytochrome	oxidase	subunit	1	(COI)	gene,	partial	cds;	mitochondrial
36. Kazimierzus nieuwoudtvillensis isolate TN12 cytochrome oxidase subunit 1 (COI) gene, partial cds; mitochondrial	36	Kazimierzus	nieuwoudtvillensis	isolate	TN12	cytochrome	oxidase	subunit	1	(COI)	gene,	partial	cds;	mitochondrial
37. Kazimierzus nieuwoudtvillensis isolate TN11 cytochrome oxidase subunit 1 (COI) gene, partial cds; mitochondrial	37	Kazimierzus	nieuwoudtvillensis	isolate	TN11	cytochrome	oxidase	subunit	1	(COI)	gene,	partial	cds;	mitochondrial
38. Kazimierzus nieuwoudtvillensis isolate TN10 cytochrome oxidase subunit 1 (COI) gene, partial cds; mitochondrial	38	Kazimierzus	nieuwoudtvillensis	isolate	TN10	cytochrome	oxidase	subunit	1	(COI)	gene,	partial	cds;	mitochondrial
39. Kazimierzus nietvoorbiji isolate TN7 cytochrome oxidase subunit 1 (COI) gene, partial cds; mitochondrial	39	Kazimierzus	nietvoorbiji	isolate	TN7	cytochrome	oxidase	subunit	1	(COI)	gene,	partial	cds;	mitochondrial
40. Kazimierzus nietvoorbiji isolate TN5 cytochrome oxidase subunit 1 (COI) gene, partial cds; mitochondrial	40	Kazimierzus	nietvoorbiji	isolate	TN5	cytochrome	oxidase	subunit	1	(COI)	gene,	partial	cds;	mitochondrial
41. Kazimierzus phumlani isolate TN4 cytochrome oxidase subunit 1 (COI) gene, partial cds; mitochondrial	41	Kazimierzus	phumlani	isolate	TN4	cytochrome	oxidase	subunit	1	(COI)	gene,	partial	cds;	mitochondrial
42. Kazimierzus phumlani isolate TN3 cytochrome oxidase subunit 1 (COI) gene, partial cds; mitochondrial	42	Kazimierzus	phumlani	isolate	TN3	cytochrome	oxidase	subunit	1	(COI)	gene,	partial	cds;	mitochondrial
43. Kazimierzus phumlani isolate TN2 cytochrome oxidase subunit 1 (COI) gene, partial cds; mitochondrial	43	Kazimierzus	phumlani	isolate	TN2	cytochrome	oxidase	subunit	1	(COI)	gene,	partial	cds;	mitochondrial
44. Polydora hoplura cytochrome oxidase subunit I (COI) gene, partial cds; mitochondrial	44	Polydora	hoplura	cytochrome	oxidase	subunit	I	(COI)	gene,	partial	cds;	mitochondrial
45. Dipolydora capensis cytochrome oxidase subunit I (COI) gene, partial cds; mitochondrial	45	Dipolydora	capensis	cytochrome	oxidase	subunit	I	(COI)	gene,	partial	cds;	mitochondrial
46. Boccardia proboscidea cytochrome oxidase subunit I (COI) gene, partial cds; mitochondrial	46	Boccardia	proboscidea	cytochrome	oxidase	subunit	I	(COI)	gene,	partial	cds;	mitochondrial
47. Pseudopolydora dayii clone 1GB2GB 18S ribosomal RNA gene, partial sequence	47	Pseudopolydora	dayii	clone	1GB2GB	18S	ribosomal	RNA	gene,	partial	sequence
48. Polydora cf. websteri LGW-2017 clone 1SW 18S ribosomal RNA gene, partial sequence	48	Polydora	cf.	websteri	LGW-2017	clone	1SW	18S	ribosomal	RNA	gene,	partial	sequence
49. Polydora cf. websteri LGW-2017 clone 2KL 18S ribosomal RNA gene, partial sequence	49	Polydora	cf.	websteri	LGW-2017	clone	2KL	18S	ribosomal	RNA	gene,	partial	sequence
50. Polydora cf. websteri LGW-2017 clone 1KL 18S ribosomal RNA gene, partial sequence	50	Polydora	cf.	websteri	LGW-2017	clone	1KL	18S	ribosomal	RNA	gene,	partial	sequence
51. Polydora cf. nuchalis LGW-2017 clone 2Kn 18S ribosomal RNA gene, partial sequence	51	Polydora	cf.	nuchalis	LGW-2017	clone	2Kn	18S	ribosomal	RNA	gene,	partial	sequence
52. Polydora cf. nuchalis LGW-2017 clone 1Kn 18S ribosomal RNA gene, partial sequence	52	Polydora	cf.	nuchalis	LGW-2017	clone	1Kn	18S	ribosomal	RNA	gene,	partial	sequence
53. Polydora hoplura clone 4SB 18S ribosomal RNA gene, partial sequence	53	Polydora	hoplura	clone	4SB	18S	ribosomal	RNA	gene,	partial	sequence
54. Polydora hoplura clone 1SB2SB3SB 18S ribosomal RNA gene, partial sequence	54	Polydora	hoplura	clone	1SB2SB3SB	18S	ribosomal	RNA	gene,	partial	sequence
55. Dipolydora cf. socialis LGW-2017 clone 1Kn2Kn 18S ribosomal RNA gene, partial sequence	55	Dipolydora	cf.	socialis	LGW-2017	clone	1Kn2Kn	18S	ribosomal	RNA	gene,	partial	sequence
56. Dipolydora capensis clone 1HH 18S ribosomal RNA gene, partial sequence	56	Dipolydora	capensis	clone	1HH	18S	ribosomal	RNA	gene,	partial	sequence
57. Dipolydora capensis clone 1GG 18S ribosomal RNA gene, partial sequence	57	Dipolydora	capensis	clone	1GG	18S	ribosomal	RNA	gene,	partial	sequence
58. Dipolydora capensis clone 1PE 18S ribosomal RNA gene, partial sequence	58	Dipolydora	capensis	clone	1PE	18S	ribosomal	RNA	gene,	partial	sequence
59. Boccardia pseudonatrix clone 1Pa1Ha2Ha 18S ribosomal RNA gene, partial sequence	59	Boccardia	pseudonatrix	clone	1Pa1Ha2Ha	18S	ribosomal	RNA	gene,	partial	sequence
60. Boccardia pseudonatrix clone 1Kl 18S ribosomal RNA gene, partial sequence	60	Boccardia	pseudonatrix	clone	1Kl	18S	ribosomal	RNA	gene,	partial	sequence
61. Boccardia proboscidea clone 3GB 18S ribosomal RNA gene, partial sequence	61	Boccardia	proboscidea	clone	3GB	18S	ribosomal	RNA	gene,	partial	sequence
62. Boccardia proboscidea clone 1GB2GB 18S ribosomal RNA gene, partial sequence	62	Boccardia	proboscidea	clone	1GB2GB	18S	ribosomal	RNA	gene,	partial	sequence
63. Boccardia polybranchia clone 1PE2PE 18S ribosomal RNA gene, partial sequence	63	Boccardia	polybranchia	clone	1PE2PE	18S	ribosomal	RNA	gene,	partial	sequence
64. Boccardia polybranchia clone 1Kn 18S ribosomal RNA gene, partial sequence	64	Boccardia	polybranchia	clone	1Kn	18S	ribosomal	RNA	gene,	partial	sequence
65. Pseudopolydora dayii clone 1GB2GB cytochrome b (cytb) gene, partial cds; mitochondrial	65	Pseudopolydora	dayii	clone	1GB2GB	cytochrome	b	(cytb)	gene,	partial	cds;	mitochondrial
66. Polydora cf. websteri LGW-2017 clone 1Kl2Kl1Sw cytochrome b (cytb) gene, partial cds; mitochondrial	66	Polydora	cf.	websteri	LGW-2017	clone	1Kl2Kl1Sw	cytochrome	b	(cytb)	gene,	partial	cds;	mitochondrial
67. Polydora cf. nuchalis LGW-2017 clone 1Kn2Kn3Kn cytochrome b (cytb) gene, partial cds; mitochondrial	67	Polydora	cf.	nuchalis	LGW-2017	clone	1Kn2Kn3Kn	cytochrome	b	(cytb)	gene,	partial	cds;	mitochondrial
68. Polydora hoplura clone 1Pa cytochrome b (cytb) gene, partial cds; mitochondrial	68	Polydora	hoplura	clone	1Pa	cytochrome	b	(cytb)	gene,	partial	cds;	mitochondrial
69. Polydora hoplura clone 5SB cytochrome b (cytb) gene, partial cds; mitochondrial	69	Polydora	hoplura	clone	5SB	cytochrome	b	(cytb)	gene,	partial	cds;	mitochondrial
70. Polydora hoplura clone 4SB cytochrome b (cytb) gene, partial cds; mitochondrial	70	Polydora	hoplura	clone	4SB	cytochrome	b	(cytb)	gene,	partial	cds;	mitochondrial
71. Polydora hoplura clone 3SB cytochrome b (cytb) gene, partial cds; mitochondrial	71	Polydora	hoplura	clone	3SB	cytochrome	b	(cytb)	gene,	partial	cds;	mitochondrial
72. Polydora hoplura clone 2SB cytochrome b (cytb) gene, partial cds; mitochondrial	72	Polydora	hoplura	clone	2SB	cytochrome	b	(cytb)	gene,	partial	cds;	mitochondrial
73. Polydora hoplura clone 1SB cytochrome b (cytb) gene, partial cds; mitochondrial	73	Polydora	hoplura	clone	1SB	cytochrome	b	(cytb)	gene,	partial	cds;	mitochondrial
74. Dipolydora cf. socialis LGW-2017 clone 1Kn2Kn cytochrome b (cytb) gene, partial cds; mitochondrial	74	Dipolydora	cf.	socialis	LGW-2017	clone	1Kn2Kn	cytochrome	b	(cytb)	gene,	partial	cds;	mitochondrial
75. Dipolydora capensis clone 1GG cytochrome b (cytb) gene, partial cds; mitochondrial	75	Dipolydora	capensis	clone	1GG	cytochrome	b	(cytb)	gene,	partial	cds;	mitochondrial
76. Dipolydora capensis clone 2PE cytochrome b (cytb) gene, partial cds; mitochondrial	76	Dipolydora	capensis	clone	2PE	cytochrome	b	(cytb)	gene,	partial	cds;	mitochondrial
77. Dipolydora capensis clone 1PE cytochrome b (cytb) gene, partial cds; mitochondrial	77	Dipolydora	capensis	clone	1PE	cytochrome	b	(cytb)	gene,	partial	cds;	mitochondrial
78. Boccardia pseudonatrix clone 2Ha cytochrome b (cytb) gene, partial cds; mitochondrial	78	Boccardia	pseudonatrix	clone	2Ha	cytochrome	b	(cytb)	gene,	partial	cds;	mitochondrial
79. Boccardia pseudonatrix clone 1Ha cytochrome b (cytb) gene, partial cds; mitochondrial	79	Boccardia	pseudonatrix	clone	1Ha	cytochrome	b	(cytb)	gene,	partial	cds;	mitochondrial
80. Boccardia pseudonatrix clone 1Kl2Kl cytochrome b (cytb) gene, partial cds; mitochondrial	80	Boccardia	pseudonatrix	clone	1Kl2Kl	cytochrome	b	(cytb)	gene,	partial	cds;	mitochondrial
81. Boccardia proboscidea clone 1GB2GB3GB1So2So3So cytochrome b (cytb) gene, partial cds; mitochondrial	81	Boccardia	proboscidea	clone	1GB2GB3GB1So2So3So	cytochrome	b	(cytb)	gene,	partial	cds;	mitochondrial
82. Boccardia polybranchia clone 1PE2PE2Kn cytochrome b (cytb) gene, partial cds; mitochondrial	82	Boccardia	polybranchia	clone	1PE2PE2Kn	cytochrome	b	(cytb)	gene,	partial	cds;	mitochondrial
83. Boccardia polybranchia clone 1Kn cytochrome b (cytb) gene, partial cds; mitochondrial	83	Boccardia	polybranchia	clone	1Kn	cytochrome	b	(cytb)	gene,	partial	cds;	mitochondrial
84. Boccardia polybranchia clone 1Pa cytochrome b (cytb) gene, partial cds; mitochondrial	84	Boccardia	polybranchia	clone	1Pa	cytochrome	b	(cytb)	gene,	partial	cds;	mitochondrial
85. Pseudopolydora dayii clone 2GB cytochrome oxidase subunit I (COI) gene, partial cds; mitochondrial	85	Pseudopolydora	dayii	clone	2GB	cytochrome	oxidase	subunit	I	(COI)	gene,	partial	cds;	mitochondrial
86. Pseudopolydora dayii clone 1GB cytochrome oxidase subunit I (COI) gene, partial cds; mitochondrial	86	Pseudopolydora	dayii	clone	1GB	cytochrome	oxidase	subunit	I	(COI)	gene,	partial	cds;	mitochondrial
87. Polydora cf. websteri LGW-2017 clone 1Kl2KL1Sw cytochrome oxidase subunit I (COI) gene, partial cds; mitochondrial	87	Polydora	cf.	websteri	LGW-2017	clone	1Kl2KL1Sw	cytochrome	oxidase	subunit	I	(COI)	gene,	partial	cds;	mitochondrial
88. Polydora cf. nuchalis LGW-2017 clone 1Kn2Kn3Kn cytochrome oxidase subunit I (COI) gene, partial cds; mitochondrial	88	Polydora	cf.	nuchalis	LGW-2017	clone	1Kn2Kn3Kn	cytochrome	oxidase	subunit	I	(COI)	gene,	partial	cds;	mitochondrial
89. Polydora hoplura clone 1Pa cytochrome oxidase subunit I (COI) gene, partial cds; mitochondrial	89	Polydora	hoplura	clone	1Pa	cytochrome	oxidase	subunit	I	(COI)	gene,	partial	cds;	mitochondrial
90. Polydora hoplura clone 5SB cytochrome oxidase subunit I (COI) gene, partial cds; mitochondrial	90	Polydora	hoplura	clone	5SB	cytochrome	oxidase	subunit	I	(COI)	gene,	partial	cds;	mitochondrial
91. Polydora hoplura clone 4SB cytochrome oxidase subunit I (COI) gene, partial cds; mitochondrial	91	Polydora	hoplura	clone	4SB	cytochrome	oxidase	subunit	I	(COI)	gene,	partial	cds;	mitochondrial
92. Polydora hoplura clone 3SB cytochrome oxidase subunit I (COI) gene, partial cds; mitochondrial	92	Polydora	hoplura	clone	3SB	cytochrome	oxidase	subunit	I	(COI)	gene,	partial	cds;	mitochondrial
93. Polydora hoplura clone 2SB cytochrome oxidase subunit I (COI) gene, partial cds; mitochondrial	93	Polydora	hoplura	clone	2SB	cytochrome	oxidase	subunit	I	(COI)	gene,	partial	cds;	mitochondrial
94. Polydora hoplura clone 1SB cytochrome oxidase subunit I (COI) gene, partial cds; mitochondrial	94	Polydora	hoplura	clone	1SB	cytochrome	oxidase	subunit	I	(COI)	gene,	partial	cds;	mitochondrial
95. Dipolydora cf. socialis LGW-2017 clone 1Kn2Kn3Kn cytochrome oxidase subunit I (COI) gene, partial cds; mitochondrial	95	Dipolydora	cf.	socialis	LGW-2017	clone	1Kn2Kn3Kn	cytochrome	oxidase	subunit	I	(COI)	gene,	partial	cds;	mitochondrial
96. Dipolydora capensis clone 1GG cytochrome oxidase subunit I (COI) gene, partial cds; mitochondrial	96	Dipolydora	capensis	clone	1GG	cytochrome	oxidase	subunit	I	(COI)	gene,	partial	cds;	mitochondrial
97. Dipolydora capensis clone 1HH cytochrome oxidase subunit I (COI) gene, partial cds; mitochondrial	97	Dipolydora	capensis	clone	1HH	cytochrome	oxidase	subunit	I	(COI)	gene,	partial	cds;	mitochondrial
98. Dipolydora capensis clone 2PE cytochrome oxidase subunit I (COI) gene, partial cds; mitochondrial	98	Dipolydora	capensis	clone	2PE	cytochrome	oxidase	subunit	I	(COI)	gene,	partial	cds;	mitochondrial
99. Dipolydora capensis clone 1PE cytochrome oxidase subunit I (COI) gene, partial cds; mitochondrial	99	Dipolydora	capensis	clone	1PE	cytochrome	oxidase	subunit	I	(COI)	gene,	partial	cds;	mitochondrial
100. Boccardia pseudonatrix clone 2Ha cytochrome oxidase subunit I (COI) gene, partial cds; mitochondrial	100	Boccardia	pseudonatrix	clone	2Ha	cytochrome	oxidase	subunit	I	(COI)	gene,	partial	cds;	mitochondrial
101. Boccardia pseudonatrix clone 1Ha cytochrome oxidase subunit I (COI) gene, partial cds; mitochondrial	101	Boccardia	pseudonatrix	clone	1Ha	cytochrome	oxidase	subunit	I	(COI)	gene,	partial	cds;	mitochondrial
102. Boccardia pseudonatrix clone 1KL cytochrome oxidase subunit I (COI) gene, partial cds; mitochondrial	102	Boccardia	pseudonatrix	clone	1KL	cytochrome	oxidase	subunit	I	(COI)	gene,	partial	cds;	mitochondrial
103. Boccardia proboscidea clone 1GB2GB3GB1So cytochrome oxidase subunit I (COI) gene, partial cds; mitochondrial	103	Boccardia	proboscidea	clone	1GB2GB3GB1So	cytochrome	oxidase	subunit	I	(COI)	gene,	partial	cds;	mitochondrial
104. Boccardia polybranchia clone 2Kn1PE2PE cytochrome oxidase subunit I (COI) gene, partial cds; mitochondrial	104	Boccardia	polybranchia	clone	2Kn1PE2PE	cytochrome	oxidase	subunit	I	(COI)	gene,	partial	cds;	mitochondrial
105. Boccardia polybranchia clone 1Kn cytochrome oxidase subunit I (COI) gene, partial cds; mitochondrial	105	Boccardia	polybranchia	clone	1Kn	cytochrome	oxidase	subunit	I	(COI)	gene,	partial	cds;	mitochondrial
106. Boccardia polybranchia clone 3Kn cytochrome oxidase subunit I (COI) gene, partial cds; mitochondrial	106	Boccardia	polybranchia	clone	3Kn	cytochrome	oxidase	subunit	I	(COI)	gene,	partial	cds;	mitochondrial
107. Boccardia polybranchia clone 1Pa cytochrome oxidase subunit I (COI) gene, partial cds; mitochondrial	107	Boccardia	polybranchia	clone	1Pa	cytochrome	oxidase	subunit	I	(COI)	gene,	partial	cds;	mitochondrial
108. Pseudopolydora dayii isolate 1 Knysna 18S ribosomal RNA gene, partial sequence	108	Pseudopolydora	dayii	isolate	1	Knysna	18S	ribosomal	RNA	gene,	partial	sequence
109. Pseudopolydora dayii isolate 2 Knysna 18S ribosomal RNA gene, partial sequence	109	Pseudopolydora	dayii	isolate	2	Knysna	18S	ribosomal	RNA	gene,	partial	sequence
110. Polydora cf. websteri LGW-2017 isolate 2 Kleizee 18S ribosomal RNA gene, partial sequence	110	Polydora	cf.	websteri	LGW-2017	isolate	2	Kleizee	18S	ribosomal	RNA	gene,	partial	sequence
111. Polydora cf. websteri LGW-2017 isolate 1 Kleinzee 18S ribosomal RNA gene, partial sequence	111	Polydora	cf.	websteri	LGW-2017	isolate	1	Kleinzee	18S	ribosomal	RNA	gene,	partial	sequence
112. Polydora cf. websteri LGW-2017 isolate 1 Swakopmund 18S ribosomal RNA gene, partial sequence	112	Polydora	cf.	websteri	LGW-2017	isolate	1	Swakopmund	18S	ribosomal	RNA	gene,	partial	sequence
113. Polydora cf. nuchalis LGW-2017 isolate 2 Knysna 18S ribosomal RNA gene, partial sequence	113	Polydora	cf.	nuchalis	LGW-2017	isolate	2	Knysna	18S	ribosomal	RNA	gene,	partial	sequence
114. Polydora cf. nuchalis LGW-2017 isolate 1 Knysna 18S ribosomal RNA gene, partial sequence	114	Polydora	cf.	nuchalis	LGW-2017	isolate	1	Knysna	18S	ribosomal	RNA	gene,	partial	sequence
115. Polydora hoplura isolate 1 Saldanha Bay 18S ribosomal RNA gene, partial sequence	115	Polydora	hoplura	isolate	1	Saldanha	Bay	18S	ribosomal	RNA	gene,	partial	sequence
116. Polydora hoplura isolate 3 Saldanha Bay 18S ribosomal RNA gene, partial sequence	116	Polydora	hoplura	isolate	3	Saldanha	Bay	18S	ribosomal	RNA	gene,	partial	sequence
117. Polydora hoplura isolate 2 Saldanha Bay 18S ribosomal RNA gene, partial sequence	117	Polydora	hoplura	isolate	2	Saldanha	Bay	18S	ribosomal	RNA	gene,	partial	sequence
118. Polydora hoplura isolate 5 Saldanha Bay 18S ribosomal RNA gene, partial sequence	118	Polydora	hoplura	isolate	5	Saldanha	Bay	18S	ribosomal	RNA	gene,	partial	sequence
119. Dipolydora cf. socialis LGW-2017 isolate 2 Knysna 18S ribosomal RNA gene, partial sequence	119	Dipolydora	cf.	socialis	LGW-2017	isolate	2	Knysna	18S	ribosomal	RNA	gene,	partial	sequence
120. Dipolydora cf. socialis LGW-2017 isolate 1 Knysna 18S ribosomal RNA gene, partial sequence	120	Dipolydora	cf.	socialis	LGW-2017	isolate	1	Knysna	18S	ribosomal	RNA	gene,	partial	sequence
121. Dipolydora capensis isolate 1 Port Elizabeth 18S ribosomal RNA gene, partial sequence	121	Dipolydora	capensis	isolate	1	Port	Elizabeth	18S	ribosomal	RNA	gene,	partial	sequence
122. Dipolydora capensis isolate 1 Glen Gariff 18S ribosomal RNA gene, partial sequence	122	Dipolydora	capensis	isolate	1	Glen	Gariff	18S	ribosomal	RNA	gene,	partial	sequence
123. Dipolydora capensis isolate 1 Haga Haga 18S ribosomal RNA gene, partial sequence	123	Dipolydora	capensis	isolate	1	Haga	Haga	18S	ribosomal	RNA	gene,	partial	sequence
124. Boccardia pseudonatrix isolate 1 Hamburg 18S ribosomal RNA gene, partial sequence	124	Boccardia	pseudonatrix	isolate	1	Hamburg	18S	ribosomal	RNA	gene,	partial	sequence
125. Boccardia pseudonatrix isolate 2 Hamburg 18S ribosomal RNA gene, partial sequence	125	Boccardia	pseudonatrix	isolate	2	Hamburg	18S	ribosomal	RNA	gene,	partial	sequence
126. Boccardia pseudonatrix isolate 1 Paternoster 18S ribosomal RNA gene, partial sequence	126	Boccardia	pseudonatrix	isolate	1	Paternoster	18S	ribosomal	RNA	gene,	partial	sequence
127. Boccardia pseudonatrix isolate 1 Kleinzee 18S ribosomal RNA gene, partial sequence	127	Boccardia	pseudonatrix	isolate	1	Kleinzee	18S	ribosomal	RNA	gene,	partial	sequence
128. Boccardia polybranchia isolate 2 Port Elizabeth 18S ribosomal RNA gene, partial sequence	128	Boccardia	polybranchia	isolate	2	Port	Elizabeth	18S	ribosomal	RNA	gene,	partial	sequence
129. Boccardia polybranchia isolate 1 Port Elizabeth 18S ribosomal RNA gene, partial sequence	129	Boccardia	polybranchia	isolate	1	Port	Elizabeth	18S	ribosomal	RNA	gene,	partial	sequence
130. Boccardia polybranchia isolate 1 Knysna 18S ribosomal RNA gene, partial sequence	130	Boccardia	polybranchia	isolate	1	Knysna	18S	ribosomal	RNA	gene,	partial	sequence
131. Boccardia proboscidea isolate 3 Gansbaai 18S ribosomal RNA gene, partial sequence	131	Boccardia	proboscidea	isolate	3	Gansbaai	18S	ribosomal	RNA	gene,	partial	sequence
132. Boccardia proboscidea isolate 2 Gansbaai 18S ribosomal RNA gene, partial sequence	132	Boccardia	proboscidea	isolate	2	Gansbaai	18S	ribosomal	RNA	gene,	partial	sequence
133. Boccardia proboscidea isolate 1 Gansbaai 18S ribosomal RNA gene, partial sequence	133	Boccardia	proboscidea	isolate	1	Gansbaai	18S	ribosomal	RNA	gene,	partial	sequence
134. Pseudopolydora dayii isolate 2 Knysna cytochrome b (cytB) gene, partial cds; mitochondrial	134	Pseudopolydora	dayii	isolate	2	Knysna	cytochrome	b	(cytB)	gene,	partial	cds;	mitochondrial
135. Pseudopolydora dayii isolate 1 Knysna cytochrome b (cytB) gene, partial cds; mitochondrial	135	Pseudopolydora	dayii	isolate	1	Knysna	cytochrome	b	(cytB)	gene,	partial	cds;	mitochondrial
136. Polydora cf. websteri LGW-2017 isolate 2 Kleizee cytochrome b (cytB) gene, partial cds; mitochondrial	136	Polydora	cf.	websteri	LGW-2017	isolate	2	Kleizee	cytochrome	b	(cytB)	gene,	partial	cds;	mitochondrial
137. Polydora cf. websteri LGW-2017 isolate 1 Kleinzee cytochrome b (cytB) gene, partial cds; mitochondrial	137	Polydora	cf.	websteri	LGW-2017	isolate	1	Kleinzee	cytochrome	b	(cytB)	gene,	partial	cds;	mitochondrial
138. Polydora cf. websteri LGW-2017 isolate 1 Swakopmund cytochrome b (cytB) gene, partial cds; mitochondrial	138	Polydora	cf.	websteri	LGW-2017	isolate	1	Swakopmund	cytochrome	b	(cytB)	gene,	partial	cds;	mitochondrial
139. Polydora cf. nuchalis LGW-2017 isolate 3 Knysna cytochrome b (cytB) gene, partial cds; mitochondrial	139	Polydora	cf.	nuchalis	LGW-2017	isolate	3	Knysna	cytochrome	b	(cytB)	gene,	partial	cds;	mitochondrial
140. Polydora cf. nuchalis LGW-2017 isolate 2 Knysna cytochrome b (cytB) gene, partial cds; mitochondrial	140	Polydora	cf.	nuchalis	LGW-2017	isolate	2	Knysna	cytochrome	b	(cytB)	gene,	partial	cds;	mitochondrial
141. Polydora cf. nuchalis LGW-2017 isolate 1 Knysna cytochrome b (cytB) gene, partial cds; mitochondrial	141	Polydora	cf.	nuchalis	LGW-2017	isolate	1	Knysna	cytochrome	b	(cytB)	gene,	partial	cds;	mitochondrial
142. Polydora hoplura isolate 3 Saldanha Bay cytochrome b (cytB) gene, partial cds; mitochondrial	142	Polydora	hoplura	isolate	3	Saldanha	Bay	cytochrome	b	(cytB)	gene,	partial	cds;	mitochondrial
143. Polydora hoplura isolate 2 Paternoster cytochrome b (cytB) gene, partial cds; mitochondrial	143	Polydora	hoplura	isolate	2	Paternoster	cytochrome	b	(cytB)	gene,	partial	cds;	mitochondrial
144. Polydora hoplura isolate 2 Saldanha Bay cytochrome b (cytB) gene, partial cds; mitochondrial	144	Polydora	hoplura	isolate	2	Saldanha	Bay	cytochrome	b	(cytB)	gene,	partial	cds;	mitochondrial
145. Polydora hoplura isolate 1 Saldanha Bay cytochrome b (cytB) gene, partial cds; mitochondrial	145	Polydora	hoplura	isolate	1	Saldanha	Bay	cytochrome	b	(cytB)	gene,	partial	cds;	mitochondrial
146. Polydora hoplura isolate 4 Saldanha Bay cytochrome b (cytB) gene, partial cds; mitochondrial	146	Polydora	hoplura	isolate	4	Saldanha	Bay	cytochrome	b	(cytB)	gene,	partial	cds;	mitochondrial
147. Polydora hoplura isolate 5 Saldanha Bay cytochrome b (cytB) gene, partial cds; mitochondrial	147	Polydora	hoplura	isolate	5	Saldanha	Bay	cytochrome	b	(cytB)	gene,	partial	cds;	mitochondrial
148. Dipolydora cf. socialis LGW-2017 isolate 2 Knysna cytochrome b (cytB) gene, partial cds; mitochondrial	148	Dipolydora	cf.	socialis	LGW-2017	isolate	2	Knysna	cytochrome	b	(cytB)	gene,	partial	cds;	mitochondrial
149. Dipolydora cf. socialis LGW-2017 isolate 1 Knysna cytochrome b (cytB) gene, partial cds; mitochondrial	149	Dipolydora	cf.	socialis	LGW-2017	isolate	1	Knysna	cytochrome	b	(cytB)	gene,	partial	cds;	mitochondrial
150. Dipolydora capensis isolate 1 Glen Gariff cytochrome b (cytB) gene, partial cds; mitochondrial	150	Dipolydora	capensis	isolate	1	Glen	Gariff	cytochrome	b	(cytB)	gene,	partial	cds;	mitochondrial
151. Dipolydora capensis isolate 1 Port Elizabeth cytochrome b (cytB) gene, partial cds; mitochondrial	151	Dipolydora	capensis	isolate	1	Port	Elizabeth	cytochrome	b	(cytB)	gene,	partial	cds;	mitochondrial
152. Dipolydora capensis isolate 2 Port Elizabeth cytochrome b (cytB) gene, partial cds; mitochondrial	152	Dipolydora	capensis	isolate	2	Port	Elizabeth	cytochrome	b	(cytB)	gene,	partial	cds;	mitochondrial
153. Boccardia pseudonatrix isolate 2 Kleinzee cytochrome b (cytB) gene, partial cds; mitochondrial	153	Boccardia	pseudonatrix	isolate	2	Kleinzee	cytochrome	b	(cytB)	gene,	partial	cds;	mitochondrial
154. Boccardia pseudonatrix isolate 1 Kleinzee cytochrome b (cytB) gene, partial cds; mitochondrial	154	Boccardia	pseudonatrix	isolate	1	Kleinzee	cytochrome	b	(cytB)	gene,	partial	cds;	mitochondrial
155. Boccardia pseudonatrix isolate 2 Hamburg cytochrome b (cytB) gene, partial cds; mitochondrial	155	Boccardia	pseudonatrix	isolate	2	Hamburg	cytochrome	b	(cytB)	gene,	partial	cds;	mitochondrial
156. Boccardia pseudonatrix isolate 1 Hamburg cytochrome b (cytB) gene, partial cds; mitochondrial	156	Boccardia	pseudonatrix	isolate	1	Hamburg	cytochrome	b	(cytB)	gene,	partial	cds;	mitochondrial
157. Boccardia proboscidea isolate 3 Soetwater cytochrome b (cytB) gene, partial cds; mitochondrial	157	Boccardia	proboscidea	isolate	3	Soetwater	cytochrome	b	(cytB)	gene,	partial	cds;	mitochondrial
158. Boccardia proboscidea isolate 2 Soetwater cytochrome b (cytB) gene, partial cds; mitochondrial	158	Boccardia	proboscidea	isolate	2	Soetwater	cytochrome	b	(cytB)	gene,	partial	cds;	mitochondrial
159. Boccardia proboscidea isolate 1 Soetwater cytochrome b (cytB) gene, partial cds; mitochondrial	159	Boccardia	proboscidea	isolate	1	Soetwater	cytochrome	b	(cytB)	gene,	partial	cds;	mitochondrial
160. Boccardia proboscidea isolate 3 Gansbaai cytochrome b (cytB) gene, partial cds; mitochondrial	160	Boccardia	proboscidea	isolate	3	Gansbaai	cytochrome	b	(cytB)	gene,	partial	cds;	mitochondrial
161. Boccardia proboscidea isolate 2 Gansbaai cytochrome b (cytB) gene, partial cds; mitochondrial	161	Boccardia	proboscidea	isolate	2	Gansbaai	cytochrome	b	(cytB)	gene,	partial	cds;	mitochondrial
162. Boccardia proboscidea isolate 1 Gansbaai cytochrome b (cytB) gene, partial cds; mitochondrial	162	Boccardia	proboscidea	isolate	1	Gansbaai	cytochrome	b	(cytB)	gene,	partial	cds;	mitochondrial
163. Boccardia polybranchia isolate 1 Paternoster cytochrome b (cytB) gene, partial cds; mitochondrial	163	Boccardia	polybranchia	isolate	1	Paternoster	cytochrome	b	(cytB)	gene,	partial	cds;	mitochondrial
164. Boccardia polybranchia isolate 2 Knysna cytochrome b (cytB) gene, partial cds; mitochondrial	164	Boccardia	polybranchia	isolate	2	Knysna	cytochrome	b	(cytB)	gene,	partial	cds;	mitochondrial
165. Boccardia polybranchia isolate 1 Knysna cytochrome b (cytB) gene, partial cds; mitochondrial	165	Boccardia	polybranchia	isolate	1	Knysna	cytochrome	b	(cytB)	gene,	partial	cds;	mitochondrial
166. Boccardia polybranchia isolate 2 Port Elizabeth cytochrome b (cytB) gene, partial cds; mitochondrial	166	Boccardia	polybranchia	isolate	2	Port	Elizabeth	cytochrome	b	(cytB)	gene,	partial	cds;	mitochondrial
167. Boccardia polybranchia isolate 1 Port Elizabeth cytochrome b (cytB) gene, partial cds; mitochondrial	167	Boccardia	polybranchia	isolate	1	Port	Elizabeth	cytochrome	b	(cytB)	gene,	partial	cds;	mitochondrial
168. Pseudopolydora dayii isolate 1 Knysna cytochrome oxidase subunit I (COI) gene, partial cds; mitochondrial	168	Pseudopolydora	dayii	isolate	1	Knysna	cytochrome	oxidase	subunit	I	(COI)	gene,	partial	cds;	mitochondrial
169. Pseudopolydora dayii isolate 2 Knysna cytochrome oxidase subunit I (COI) gene, partial cds; mitochondrial	169	Pseudopolydora	dayii	isolate	2	Knysna	cytochrome	oxidase	subunit	I	(COI)	gene,	partial	cds;	mitochondrial
170. Polydora cf. websteri LGW-2017 isolate 2 Kleizee cytochrome oxidase subunit I (COI) gene, partial cds; mitochondrial	170	Polydora	cf.	websteri	LGW-2017	isolate	2	Kleizee	cytochrome	oxidase	subunit	I	(COI)	gene,	partial	cds;	mitochondrial
171. Polydora cf. websteri LGW-2017 isolate 1 Swakopmund cytochrome oxidase subunit I (COI) gene, partial cds; mitochondrial	171	Polydora	cf.	websteri	LGW-2017	isolate	1	Swakopmund	cytochrome	oxidase	subunit	I	(COI)	gene,	partial	cds;	mitochondrial
172. Polydora cf. websteri LGW-2017 isolate 1 Kleinzee cytochrome oxidase subunit I (COI) gene, partial cds; mitochondrial	172	Polydora	cf.	websteri	LGW-2017	isolate	1	Kleinzee	cytochrome	oxidase	subunit	I	(COI)	gene,	partial	cds;	mitochondrial
173. Polydora cf. nuchalis LGW-2017 isolate 3 Knysna cytochrome oxidase subunit I (COI) gene, partial cds; mitochondrial	173	Polydora	cf.	nuchalis	LGW-2017	isolate	3	Knysna	cytochrome	oxidase	subunit	I	(COI)	gene,	partial	cds;	mitochondrial
174. Polydora cf. nuchalis LGW-2017 isolate 2 Knysna cytochrome oxidase subunit I (COI) gene, partial cds; mitochondrial	174	Polydora	cf.	nuchalis	LGW-2017	isolate	2	Knysna	cytochrome	oxidase	subunit	I	(COI)	gene,	partial	cds;	mitochondrial
175. Polydora cf. nuchalis LGW-2017 isolate 1 Knysna cytochrome oxidase subunit I (COI) gene, partial cds; mitochondrial	175	Polydora	cf.	nuchalis	LGW-2017	isolate	1	Knysna	cytochrome	oxidase	subunit	I	(COI)	gene,	partial	cds;	mitochondrial
176. Polydora hoplura isolate 4 Saldanha Bay cytochrome oxidase subunit I (COI) gene, partial cds; mitochondrial	176	Polydora	hoplura	isolate	4	Saldanha	Bay	cytochrome	oxidase	subunit	I	(COI)	gene,	partial	cds;	mitochondrial
177. Polydora hoplura isolate 1 Paternoster cytochrome oxidase subunit I (COI) gene, partial cds; mitochondrial	177	Polydora	hoplura	isolate	1	Paternoster	cytochrome	oxidase	subunit	I	(COI)	gene,	partial	cds;	mitochondrial
178. Polydora hoplura isolate 1 Saldanha Bay cytochrome oxidase subunit I (COI) gene, partial cds; mitochondrial	178	Polydora	hoplura	isolate	1	Saldanha	Bay	cytochrome	oxidase	subunit	I	(COI)	gene,	partial	cds;	mitochondrial
179. Polydora hoplura isolate 3 Saldanha Bay cytochrome oxidase subunit I (COI) gene, partial cds; mitochondrial	179	Polydora	hoplura	isolate	3	Saldanha	Bay	cytochrome	oxidase	subunit	I	(COI)	gene,	partial	cds;	mitochondrial
180. Polydora hoplura isolate 5 Saldanha Bay cytochrome oxidase subunit I (COI) gene, partial cds; mitochondrial	180	Polydora	hoplura	isolate	5	Saldanha	Bay	cytochrome	oxidase	subunit	I	(COI)	gene,	partial	cds;	mitochondrial
181. Polydora hoplura isolate 2 Saldanha Bay cytochrome oxidase subunit I (COI) gene, partial cds; mitochondrial	181	Polydora	hoplura	isolate	2	Saldanha	Bay	cytochrome	oxidase	subunit	I	(COI)	gene,	partial	cds;	mitochondrial
182. Dipolydora cf. socialis LGW-2017 isolate 2 Knysna cytochrome oxidase subunit I (COI) gene, partial cds; mitochondrial	182	Dipolydora	cf.	socialis	LGW-2017	isolate	2	Knysna	cytochrome	oxidase	subunit	I	(COI)	gene,	partial	cds;	mitochondrial
183. Dipolydora cf. socialis LGW-2017 isolate 1 Knysna cytochrome oxidase subunit I (COI) gene, partial cds; mitochondrial	183	Dipolydora	cf.	socialis	LGW-2017	isolate	1	Knysna	cytochrome	oxidase	subunit	I	(COI)	gene,	partial	cds;	mitochondrial
184. Dipolydora capensis isolate 1 Glen Gariff cytochrome oxidase subunit I (COI) gene, partial cds; mitochondrial	184	Dipolydora	capensis	isolate	1	Glen	Gariff	cytochrome	oxidase	subunit	I	(COI)	gene,	partial	cds;	mitochondrial
185. Dipolydora capensis isolate 1 Haga Haga cytochrome oxidase subunit I (COI) gene, partial cds; mitochondrial	185	Dipolydora	capensis	isolate	1	Haga	Haga	cytochrome	oxidase	subunit	I	(COI)	gene,	partial	cds;	mitochondrial
186. Dipolydora capensis isolate 2 Port Elizabeth cytochrome oxidase subunit I (COI) gene, partial cds; mitochondrial	186	Dipolydora	capensis	isolate	2	Port	Elizabeth	cytochrome	oxidase	subunit	I	(COI)	gene,	partial	cds;	mitochondrial
187. Dipolydora capensis isolate 1 Port Elizabeth cytochrome oxidase subunit I (COI) gene, partial cds; mitochondrial	187	Dipolydora	capensis	isolate	1	Port	Elizabeth	cytochrome	oxidase	subunit	I	(COI)	gene,	partial	cds;	mitochondrial
188. Boccardia pseudonatrix isolate 1 Kleinzee cytochrome oxidase subunit I (COI) gene, partial cds; mitochondrial	188	Boccardia	pseudonatrix	isolate	1	Kleinzee	cytochrome	oxidase	subunit	I	(COI)	gene,	partial	cds;	mitochondrial
189. Boccardia pseudonatrix isolate 2 Hamburg cytochrome oxidase subunit I (COI) gene, partial cds; mitochondrial	189	Boccardia	pseudonatrix	isolate	2	Hamburg	cytochrome	oxidase	subunit	I	(COI)	gene,	partial	cds;	mitochondrial
190. Boccardia pseudonatrix isolate 1 Hamburg cytochrome oxidase subunit I (COI) gene, partial cds; mitochondrial	190	Boccardia	pseudonatrix	isolate	1	Hamburg	cytochrome	oxidase	subunit	I	(COI)	gene,	partial	cds;	mitochondrial
191. Boccardia proboscidea isolate 1 Soetwater cytochrome oxidase subunit I (COI) gene, partial cds; mitochondrial	191	Boccardia	proboscidea	isolate	1	Soetwater	cytochrome	oxidase	subunit	I	(COI)	gene,	partial	cds;	mitochondrial
192. Boccardia proboscidea isolate 3 Gansbaai cytochrome oxidase subunit I (COI) gene, partial cds; mitochondrial	192	Boccardia	proboscidea	isolate	3	Gansbaai	cytochrome	oxidase	subunit	I	(COI)	gene,	partial	cds;	mitochondrial
193. Boccardia proboscidea isolate 2 Gansbaai cytochrome oxidase subunit I (COI) gene, partial cds; mitochondrial	193	Boccardia	proboscidea	isolate	2	Gansbaai	cytochrome	oxidase	subunit	I	(COI)	gene,	partial	cds;	mitochondrial
194. Boccardia proboscidea isolate 1 Gansbaai cytochrome oxidase subunit I (COI) gene, partial cds; mitochondrial	194	Boccardia	proboscidea	isolate	1	Gansbaai	cytochrome	oxidase	subunit	I	(COI)	gene,	partial	cds;	mitochondrial
195. Boccardia polybranchia isolate 2 Knysna cytochrome oxidase subunit I (COI) gene, partial cds; mitochondrial	195	Boccardia	polybranchia	isolate	2	Knysna	cytochrome	oxidase	subunit	I	(COI)	gene,	partial	cds;	mitochondrial
196. Boccardia polybranchia isolate 2 Port Elizabeth cytochrome oxidase subunit I (COI) gene, partial cds; mitochondrial	196	Boccardia	polybranchia	isolate	2	Port	Elizabeth	cytochrome	oxidase	subunit	I	(COI)	gene,	partial	cds;	mitochondrial
197. Boccardia polybranchia isolate 1 Port Elizabeth cytochrome oxidase subunit I (COI) gene, partial cds; mitochondrial	197	Boccardia	polybranchia	isolate	1	Port	Elizabeth	cytochrome	oxidase	subunit	I	(COI)	gene,	partial	cds;	mitochondrial
198. Boccardia polybranchia isolate 1 Knysna cytochrome oxidase subunit I (COI) gene, partial cds; mitochondrial	198	Boccardia	polybranchia	isolate	1	Knysna	cytochrome	oxidase	subunit	I	(COI)	gene,	partial	cds;	mitochondrial
199. Boccardia polybranchia isolate 1 Paternoster cytochrome oxidase subunit I (COI) gene, partial cds; mitochondrial	199	Boccardia	polybranchia	isolate	1	Paternoster	cytochrome	oxidase	subunit	I	(COI)	gene,	partial	cds;	mitochondrial
200. Boccardia polybranchia isolate 3 Knysna cytochrome oxidase subunit I (COI) gene, partial cds; mitochondrial	200	Boccardia	polybranchia	isolate	3	Knysna	cytochrome	oxidase	subunit	I	(COI)	gene,	partial	cds;	mitochondrial
201. Rhynchospio mzansi isolate 4_5 histone H3 gene, partial cds	201	Rhynchospio	mzansi	isolate	4_5	histone	H3	gene,	partial	cds
202. Rhynchospio mzansi isolate 3 histone H3 gene, partial cds	202	Rhynchospio	mzansi	isolate	3	histone	H3	gene,	partial	cds
203. Rhynchospio mzansi isolate 2 histone H3 gene, partial cds	203	Rhynchospio	mzansi	isolate	2	histone	H3	gene,	partial	cds
204. Rhynchospio mzansi isolate 1 histone H3 gene, partial cds	204	Rhynchospio	mzansi	isolate	1	histone	H3	gene,	partial	cds
205. Rhynchospio mzansi isolate 4_5 28S ribosomal RNA gene, partial sequence	205	Rhynchospio	mzansi	isolate	4_5	28S	ribosomal	RNA	gene,	partial	sequence
206. Rhynchospio mzansi isolate 3 28S ribosomal RNA gene, partial sequence	206	Rhynchospio	mzansi	isolate	3	28S	ribosomal	RNA	gene,	partial	sequence
207. Rhynchospio mzansi isolate 2 28S ribosomal RNA gene, partial sequence	207	Rhynchospio	mzansi	isolate	2	28S	ribosomal	RNA	gene,	partial	sequence
208. Rhynchospio mzansi isolate 1 28S ribosomal RNA gene, partial sequence	208	Rhynchospio	mzansi	isolate	1	28S	ribosomal	RNA	gene,	partial	sequence
209. Rhynchospio mzansi isolate 4_5 18S ribosomal RNA gene, partial sequence	209	Rhynchospio	mzansi	isolate	4_5	18S	ribosomal	RNA	gene,	partial	sequence
210. Rhynchospio mzansi isolate 3 18S ribosomal RNA gene, partial sequence	210	Rhynchospio	mzansi	isolate	3	18S	ribosomal	RNA	gene,	partial	sequence
211. Rhynchospio mzansi isolate 2 18S ribosomal RNA gene, partial sequence	211	Rhynchospio	mzansi	isolate	2	18S	ribosomal	RNA	gene,	partial	sequence
212. Rhynchospio mzansi isolate 1 18S ribosomal RNA gene, partial sequence	212	Rhynchospio	mzansi	isolate	1	18S	ribosomal	RNA	gene,	partial	sequence
213. Rhynchospio mzansi isolate 4_5 16S ribosomal RNA gene, partial sequence; mitochondrial	213	Rhynchospio	mzansi	isolate	4_5	16S	ribosomal	RNA	gene,	partial	sequence;	mitochondrial
214. Rhynchospio mzansi isolate 3 16S ribosomal RNA gene, partial sequence; mitochondrial	214	Rhynchospio	mzansi	isolate	3	16S	ribosomal	RNA	gene,	partial	sequence;	mitochondrial
215. Rhynchospio mzansi isolate 2 16S ribosomal RNA gene, partial sequence; mitochondrial	215	Rhynchospio	mzansi	isolate	2	16S	ribosomal	RNA	gene,	partial	sequence;	mitochondrial
216. Rhynchospio mzansi isolate 1 16S ribosomal RNA gene, partial sequence; mitochondrial	216	Rhynchospio	mzansi	isolate	1	16S	ribosomal	RNA	gene,	partial	sequence;	mitochondrial
217. Lumbrineris sp. k AVN-2023 isolate DNA82 cytochrome c oxidase subunit I (COX1) gene, partial cds; mitochondrial	217	Lumbrineris	sp.	k	AVN-2023	isolate	DNA82	cytochrome	c	oxidase	subunit	I	(COX1)	gene,	partial	cds;	mitochondrial
218. Lumbrineris sp. k AVN-2023 isolate DNA81 cytochrome c oxidase subunit I (COX1) gene, partial cds; mitochondrial	218	Lumbrineris	sp.	k	AVN-2023	isolate	DNA81	cytochrome	c	oxidase	subunit	I	(COX1)	gene,	partial	cds;	mitochondrial
219. Lumbrineris sp. k AVN-2023 isolate DNA79 cytochrome c oxidase subunit I (COX1) gene, partial cds; mitochondrial	219	Lumbrineris	sp.	k	AVN-2023	isolate	DNA79	cytochrome	c	oxidase	subunit	I	(COX1)	gene,	partial	cds;	mitochondrial
220. Lumbrineris sp. k AVN-2023 isolate DNA78 cytochrome c oxidase subunit I (COX1) gene, partial cds; mitochondrial	220	Lumbrineris	sp.	k	AVN-2023	isolate	DNA78	cytochrome	c	oxidase	subunit	I	(COX1)	gene,	partial	cds;	mitochondrial
221. Lumbrineris sp. k AVN-2023 isolate DNA77 cytochrome c oxidase subunit I (COX1) gene, partial cds; mitochondrial	221	Lumbrineris	sp.	k	AVN-2023	isolate	DNA77	cytochrome	c	oxidase	subunit	I	(COX1)	gene,	partial	cds;	mitochondrial
222. Lumbrineris sp. k AVN-2023 isolate DNA76 cytochrome c oxidase subunit I (COX1) gene, partial cds; mitochondrial	222	Lumbrineris	sp.	k	AVN-2023	isolate	DNA76	cytochrome	c	oxidase	subunit	I	(COX1)	gene,	partial	cds;	mitochondrial
223. Lumbrineris sp. k AVN-2023 isolate DNA75 cytochrome c oxidase subunit I (COX1) gene, partial cds; mitochondrial	223	Lumbrineris	sp.	k	AVN-2023	isolate	DNA75	cytochrome	c	oxidase	subunit	I	(COX1)	gene,	partial	cds;	mitochondrial
224. Lumbrineris sp. k AVN-2023 isolate DNA74 cytochrome c oxidase subunit I (COX1) gene, partial cds; mitochondrial	224	Lumbrineris	sp.	k	AVN-2023	isolate	DNA74	cytochrome	c	oxidase	subunit	I	(COX1)	gene,	partial	cds;	mitochondrial
225. Lumbrineris sp. k AVN-2023 isolate DNA73 cytochrome c oxidase subunit I (COX1) gene, partial cds; mitochondrial	225	Lumbrineris	sp.	k	AVN-2023	isolate	DNA73	cytochrome	c	oxidase	subunit	I	(COX1)	gene,	partial	cds;	mitochondrial
226. Lumbrineris sp. k AVN-2023 isolate DNA39 cytochrome c oxidase subunit I (COX1) gene, partial cds; mitochondrial	226	Lumbrineris	sp.	k	AVN-2023	isolate	DNA39	cytochrome	c	oxidase	subunit	I	(COX1)	gene,	partial	cds;	mitochondrial
227. Lumbrineris sp. k AVN-2023 isolate DNA38 cytochrome c oxidase subunit I (COX1) gene, partial cds; mitochondrial	227	Lumbrineris	sp.	k	AVN-2023	isolate	DNA38	cytochrome	c	oxidase	subunit	I	(COX1)	gene,	partial	cds;	mitochondrial
228. Lumbrineris sp. k AVN-2023 isolate DNA37 cytochrome c oxidase subunit I (COX1) gene, partial cds; mitochondrial	228	Lumbrineris	sp.	k	AVN-2023	isolate	DNA37	cytochrome	c	oxidase	subunit	I	(COX1)	gene,	partial	cds;	mitochondrial
229. Lumbrineris sp. k AVN-2023 isolate DNA36 cytochrome c oxidase subunit I (COX1) gene, partial cds; mitochondrial	229	Lumbrineris	sp.	k	AVN-2023	isolate	DNA36	cytochrome	c	oxidase	subunit	I	(COX1)	gene,	partial	cds;	mitochondrial
230. Lumbrineris sp. k AVN-2023 isolate DNA35 cytochrome c oxidase subunit I (COX1) gene, partial cds; mitochondrial	230	Lumbrineris	sp.	k	AVN-2023	isolate	DNA35	cytochrome	c	oxidase	subunit	I	(COX1)	gene,	partial	cds;	mitochondrial
231. Lumbrineris sp. k AVN-2023 isolate DNA34 cytochrome c oxidase subunit I (COX1) gene, partial cds; mitochondrial	231	Lumbrineris	sp.	k	AVN-2023	isolate	DNA34	cytochrome	c	oxidase	subunit	I	(COX1)	gene,	partial	cds;	mitochondrial
232. Lumbrineris sp. k AVN-2023 isolate DNA33 cytochrome c oxidase subunit I (COX1) gene, partial cds; mitochondrial	232	Lumbrineris	sp.	k	AVN-2023	isolate	DNA33	cytochrome	c	oxidase	subunit	I	(COX1)	gene,	partial	cds;	mitochondrial
233. Lumbrineris sp. k AVN-2023 isolate DNA32 cytochrome c oxidase subunit I (COX1) gene, partial cds; mitochondrial	233	Lumbrineris	sp.	k	AVN-2023	isolate	DNA32	cytochrome	c	oxidase	subunit	I	(COX1)	gene,	partial	cds;	mitochondrial
234. Lumbrineris sp. k AVN-2023 isolate DNA31 cytochrome c oxidase subunit I (COX1) gene, partial cds; mitochondrial	234	Lumbrineris	sp.	k	AVN-2023	isolate	DNA31	cytochrome	c	oxidase	subunit	I	(COX1)	gene,	partial	cds;	mitochondrial
235. Lumbrineris sp. k AVN-2023 isolate DNA29 cytochrome c oxidase subunit I (COX1) gene, partial cds; mitochondrial	235	Lumbrineris	sp.	k	AVN-2023	isolate	DNA29	cytochrome	c	oxidase	subunit	I	(COX1)	gene,	partial	cds;	mitochondrial
236. Lumbrineris sp. k AVN-2023 isolate DNA28 cytochrome c oxidase subunit I (COX1) gene, partial cds; mitochondrial	236	Lumbrineris	sp.	k	AVN-2023	isolate	DNA28	cytochrome	c	oxidase	subunit	I	(COX1)	gene,	partial	cds;	mitochondrial
237. Lumbrineris sp. k AVN-2023 isolate DNA27 cytochrome c oxidase subunit I (COX1) gene, partial cds; mitochondrial	237	Lumbrineris	sp.	k	AVN-2023	isolate	DNA27	cytochrome	c	oxidase	subunit	I	(COX1)	gene,	partial	cds;	mitochondrial
238. Helobdella octatestisaca voucher Helobdella2 cytochrome c oxidase subunit I (COX1) gene, partial cds; mitochondrial	238	Helobdella	octatestisaca	voucher	Helobdella2	cytochrome	c	oxidase	subunit	I	(COX1)	gene,	partial	cds;	mitochondrial
239. Helobdella octatestisaca voucher Helobdella1 cytochrome c oxidase subunit I (COX1) gene, partial cds; mitochondrial	239	Helobdella	octatestisaca	voucher	Helobdella1	cytochrome	c	oxidase	subunit	I	(COX1)	gene,	partial	cds;	mitochondrial
240. Helobdella europaea voucher H europaea1 cytochrome c oxidase subunit I (COX1) gene, partial cds; mitochondrial	240	Helobdella	europaea	voucher	H	europaea1	cytochrome	c	oxidase	subunit	I	(COX1)	gene,	partial	cds;	mitochondrial
241. Polydora websteri isolate KL7 cytochrome b (cytb) gene, partial cds; mitochondrial	241	Polydora	websteri	isolate	KL7	cytochrome	b	(cytb)	gene,	partial	cds;	mitochondrial
242. Polydora websteri isolate KL6 cytochrome b (cytb) gene, partial cds; mitochondrial	242	Polydora	websteri	isolate	KL6	cytochrome	b	(cytb)	gene,	partial	cds;	mitochondrial
243. Polydora websteri isolate KL5 cytochrome b (cytb) gene, partial cds; mitochondrial	243	Polydora	websteri	isolate	KL5	cytochrome	b	(cytb)	gene,	partial	cds;	mitochondrial
244. Polydora websteri isolate KL4 cytochrome b (cytb) gene, partial cds; mitochondrial	244	Polydora	websteri	isolate	KL4	cytochrome	b	(cytb)	gene,	partial	cds;	mitochondrial
245. Polydora websteri isolate KL3 cytochrome b (cytb) gene, partial cds; mitochondrial	245	Polydora	websteri	isolate	KL3	cytochrome	b	(cytb)	gene,	partial	cds;	mitochondrial
246. Polydora websteri isolate KL2 cytochrome b (cytb) gene, partial cds; mitochondrial	246	Polydora	websteri	isolate	KL2	cytochrome	b	(cytb)	gene,	partial	cds;	mitochondrial
247. Polydora websteri isolate KL1 cytochrome b (cytb) gene, partial cds; mitochondrial	247	Polydora	websteri	isolate	KL1	cytochrome	b	(cytb)	gene,	partial	cds;	mitochondrial
248. Polydora websteri isolate PE26 cytochrome b (cytb) gene, partial cds; mitochondrial	248	Polydora	websteri	isolate	PE26	cytochrome	b	(cytb)	gene,	partial	cds;	mitochondrial
249. Polydora websteri isolate PE25 cytochrome b (cytb) gene, partial cds; mitochondrial	249	Polydora	websteri	isolate	PE25	cytochrome	b	(cytb)	gene,	partial	cds;	mitochondrial
250. Polydora websteri isolate PE24 cytochrome b (cytb) gene, partial cds; mitochondrial	250	Polydora	websteri	isolate	PE24	cytochrome	b	(cytb)	gene,	partial	cds;	mitochondrial
251. Polydora websteri isolate PE23 cytochrome b (cytb) gene, partial cds; mitochondrial	251	Polydora	websteri	isolate	PE23	cytochrome	b	(cytb)	gene,	partial	cds;	mitochondrial
252. Polydora websteri isolate PE22 cytochrome b (cytb) gene, partial cds; mitochondrial	252	Polydora	websteri	isolate	PE22	cytochrome	b	(cytb)	gene,	partial	cds;	mitochondrial
253. Polydora websteri isolate PE21 cytochrome b (cytb) gene, partial cds; mitochondrial	253	Polydora	websteri	isolate	PE21	cytochrome	b	(cytb)	gene,	partial	cds;	mitochondrial
254. Polydora websteri isolate PE20 cytochrome b (cytb) gene, partial cds; mitochondrial	254	Polydora	websteri	isolate	PE20	cytochrome	b	(cytb)	gene,	partial	cds;	mitochondrial
255. Polydora websteri isolate PE19 cytochrome b (cytb) gene, partial cds; mitochondrial	255	Polydora	websteri	isolate	PE19	cytochrome	b	(cytb)	gene,	partial	cds;	mitochondrial
256. Polydora websteri isolate PE18 cytochrome b (cytb) gene, partial cds; mitochondrial	256	Polydora	websteri	isolate	PE18	cytochrome	b	(cytb)	gene,	partial	cds;	mitochondrial
257. Polydora websteri isolate PE17 cytochrome b (cytb) gene, partial cds; mitochondrial	257	Polydora	websteri	isolate	PE17	cytochrome	b	(cytb)	gene,	partial	cds;	mitochondrial
258. Polydora websteri isolate PE16 cytochrome b (cytb) gene, partial cds; mitochondrial	258	Polydora	websteri	isolate	PE16	cytochrome	b	(cytb)	gene,	partial	cds;	mitochondrial
259. Polydora websteri isolate PE15 cytochrome b (cytb) gene, partial cds; mitochondrial	259	Polydora	websteri	isolate	PE15	cytochrome	b	(cytb)	gene,	partial	cds;	mitochondrial
260. Polydora websteri isolate PE14 cytochrome b (cytb) gene, partial cds; mitochondrial	260	Polydora	websteri	isolate	PE14	cytochrome	b	(cytb)	gene,	partial	cds;	mitochondrial
261. Polydora websteri isolate PE13 cytochrome b (cytb) gene, partial cds; mitochondrial	261	Polydora	websteri	isolate	PE13	cytochrome	b	(cytb)	gene,	partial	cds;	mitochondrial
262. Polydora websteri isolate PE12 cytochrome b (cytb) gene, partial cds; mitochondrial	262	Polydora	websteri	isolate	PE12	cytochrome	b	(cytb)	gene,	partial	cds;	mitochondrial
263. Polydora websteri isolate PE11 cytochrome b (cytb) gene, partial cds; mitochondrial	263	Polydora	websteri	isolate	PE11	cytochrome	b	(cytb)	gene,	partial	cds;	mitochondrial
264. Polydora websteri isolate PE10 cytochrome b (cytb) gene, partial cds; mitochondrial	264	Polydora	websteri	isolate	PE10	cytochrome	b	(cytb)	gene,	partial	cds;	mitochondrial
265. Polydora websteri isolate PE9 cytochrome b (cytb) gene, partial cds; mitochondrial	265	Polydora	websteri	isolate	PE9	cytochrome	b	(cytb)	gene,	partial	cds;	mitochondrial
266. Polydora websteri isolate PE8 cytochrome b (cytb) gene, partial cds; mitochondrial	266	Polydora	websteri	isolate	PE8	cytochrome	b	(cytb)	gene,	partial	cds;	mitochondrial
267. Polydora websteri isolate PE7 cytochrome b (cytb) gene, partial cds; mitochondrial	267	Polydora	websteri	isolate	PE7	cytochrome	b	(cytb)	gene,	partial	cds;	mitochondrial
268. Polydora websteri isolate PE6 cytochrome b (cytb) gene, partial cds; mitochondrial	268	Polydora	websteri	isolate	PE6	cytochrome	b	(cytb)	gene,	partial	cds;	mitochondrial
269. Polydora websteri isolate PE5 cytochrome b (cytb) gene, partial cds; mitochondrial	269	Polydora	websteri	isolate	PE5	cytochrome	b	(cytb)	gene,	partial	cds;	mitochondrial
270. Polydora websteri isolate PE4 cytochrome b (cytb) gene, partial cds; mitochondrial	270	Polydora	websteri	isolate	PE4	cytochrome	b	(cytb)	gene,	partial	cds;	mitochondrial
271. Polydora websteri isolate PE3 cytochrome b (cytb) gene, partial cds; mitochondrial	271	Polydora	websteri	isolate	PE3	cytochrome	b	(cytb)	gene,	partial	cds;	mitochondrial
272. Polydora websteri isolate PE2 cytochrome b (cytb) gene, partial cds; mitochondrial	272	Polydora	websteri	isolate	PE2	cytochrome	b	(cytb)	gene,	partial	cds;	mitochondrial
273. Polydora websteri isolate PE1 cytochrome b (cytb) gene, partial cds; mitochondrial	273	Polydora	websteri	isolate	PE1	cytochrome	b	(cytb)	gene,	partial	cds;	mitochondrial
274. Polydora websteri isolate KL7 small subunit ribosomal RNA gene, partial sequence	274	Polydora	websteri	isolate	KL7	small	subunit	ribosomal	RNA	gene,	partial	sequence
275. Polydora websteri isolate KL6 small subunit ribosomal RNA gene, partial sequence	275	Polydora	websteri	isolate	KL6	small	subunit	ribosomal	RNA	gene,	partial	sequence
276. Polydora websteri isolate KL5 small subunit ribosomal RNA gene, partial sequence	276	Polydora	websteri	isolate	KL5	small	subunit	ribosomal	RNA	gene,	partial	sequence
277. Polydora websteri isolate KL4 small subunit ribosomal RNA gene, partial sequence	277	Polydora	websteri	isolate	KL4	small	subunit	ribosomal	RNA	gene,	partial	sequence
278. Polydora websteri isolate KL3 small subunit ribosomal RNA gene, partial sequence	278	Polydora	websteri	isolate	KL3	small	subunit	ribosomal	RNA	gene,	partial	sequence
279. Polydora websteri isolate KL2 small subunit ribosomal RNA gene, partial sequence	279	Polydora	websteri	isolate	KL2	small	subunit	ribosomal	RNA	gene,	partial	sequence
280. Polydora websteri isolate KL1 small subunit ribosomal RNA gene, partial sequence	280	Polydora	websteri	isolate	KL1	small	subunit	ribosomal	RNA	gene,	partial	sequence
281. Polydora websteri isolate PE26 small subunit ribosomal RNA gene, partial sequence	281	Polydora	websteri	isolate	PE26	small	subunit	ribosomal	RNA	gene,	partial	sequence
282. Polydora websteri isolate PE25 small subunit ribosomal RNA gene, partial sequence	282	Polydora	websteri	isolate	PE25	small	subunit	ribosomal	RNA	gene,	partial	sequence
283. Polydora websteri isolate PE24 small subunit ribosomal RNA gene, partial sequence	283	Polydora	websteri	isolate	PE24	small	subunit	ribosomal	RNA	gene,	partial	sequence
284. Polydora websteri isolate PE23 small subunit ribosomal RNA gene, partial sequence	284	Polydora	websteri	isolate	PE23	small	subunit	ribosomal	RNA	gene,	partial	sequence
285. Polydora websteri isolate PE22 small subunit ribosomal RNA gene, partial sequence	285	Polydora	websteri	isolate	PE22	small	subunit	ribosomal	RNA	gene,	partial	sequence
286. Polydora websteri isolate PE21 small subunit ribosomal RNA gene, partial sequence	286	Polydora	websteri	isolate	PE21	small	subunit	ribosomal	RNA	gene,	partial	sequence
287. Polydora websteri isolate PE20 small subunit ribosomal RNA gene, partial sequence	287	Polydora	websteri	isolate	PE20	small	subunit	ribosomal	RNA	gene,	partial	sequence
288. Polydora websteri isolate PE19 small subunit ribosomal RNA gene, partial sequence	288	Polydora	websteri	isolate	PE19	small	subunit	ribosomal	RNA	gene,	partial	sequence
289. Polydora websteri isolate PE18 small subunit ribosomal RNA gene, partial sequence	289	Polydora	websteri	isolate	PE18	small	subunit	ribosomal	RNA	gene,	partial	sequence
290. Polydora websteri isolate PE17 small subunit ribosomal RNA gene, partial sequence	290	Polydora	websteri	isolate	PE17	small	subunit	ribosomal	RNA	gene,	partial	sequence
291. Polydora websteri isolate PE16 small subunit ribosomal RNA gene, partial sequence	291	Polydora	websteri	isolate	PE16	small	subunit	ribosomal	RNA	gene,	partial	sequence
292. Polydora websteri isolate PE15 small subunit ribosomal RNA gene, partial sequence	292	Polydora	websteri	isolate	PE15	small	subunit	ribosomal	RNA	gene,	partial	sequence
293. Polydora websteri isolate PE14 small subunit ribosomal RNA gene, partial sequence	293	Polydora	websteri	isolate	PE14	small	subunit	ribosomal	RNA	gene,	partial	sequence
294. Polydora websteri isolate PE13 small subunit ribosomal RNA gene, partial sequence	294	Polydora	websteri	isolate	PE13	small	subunit	ribosomal	RNA	gene,	partial	sequence
295. Polydora websteri isolate PE12 small subunit ribosomal RNA gene, partial sequence	295	Polydora	websteri	isolate	PE12	small	subunit	ribosomal	RNA	gene,	partial	sequence
296. Polydora websteri isolate PE11 small subunit ribosomal RNA gene, partial sequence	296	Polydora	websteri	isolate	PE11	small	subunit	ribosomal	RNA	gene,	partial	sequence
297. Polydora websteri isolate PE10 small subunit ribosomal RNA gene, partial sequence	297	Polydora	websteri	isolate	PE10	small	subunit	ribosomal	RNA	gene,	partial	sequence
298. Polydora websteri isolate PE9 small subunit ribosomal RNA gene, partial sequence	298	Polydora	websteri	isolate	PE9	small	subunit	ribosomal	RNA	gene,	partial	sequence
299. Polydora websteri isolate PE8 small subunit ribosomal RNA gene, partial sequence	299	Polydora	websteri	isolate	PE8	small	subunit	ribosomal	RNA	gene,	partial	sequence
300. Polydora websteri isolate PE7 small subunit ribosomal RNA gene, partial sequence	300	Polydora	websteri	isolate	PE7	small	subunit	ribosomal	RNA	gene,	partial	sequence
301. Polydora websteri isolate PE6 small subunit ribosomal RNA gene, partial sequence	301	Polydora	websteri	isolate	PE6	small	subunit	ribosomal	RNA	gene,	partial	sequence
302. Polydora websteri isolate PE5 small subunit ribosomal RNA gene, partial sequence	302	Polydora	websteri	isolate	PE5	small	subunit	ribosomal	RNA	gene,	partial	sequence
303. Polydora websteri isolate PE4 small subunit ribosomal RNA gene, partial sequence	303	Polydora	websteri	isolate	PE4	small	subunit	ribosomal	RNA	gene,	partial	sequence
304. Polydora websteri isolate PE3 small subunit ribosomal RNA gene, partial sequence	304	Polydora	websteri	isolate	PE3	small	subunit	ribosomal	RNA	gene,	partial	sequence
305. Polydora websteri isolate PE2 small subunit ribosomal RNA gene, partial sequence	305	Polydora	websteri	isolate	PE2	small	subunit	ribosomal	RNA	gene,	partial	sequence
306. Polydora websteri isolate PE1 small subunit ribosomal RNA gene, partial sequence	306	Polydora	websteri	isolate	PE1	small	subunit	ribosomal	RNA	gene,	partial	sequence
307. Diopatra aciculata isolate RSA_PE_18 cytochrome c oxidase subunit I (COI) gene, partial cds; mitochondrial	307	Diopatra	aciculata	isolate	RSA_PE_18	cytochrome	c	oxidase	subunit	I	(COI)	gene,	partial	cds;	mitochondrial
308. Diopatra aciculata isolate RSA_PE_17 cytochrome c oxidase subunit I (COI) gene, partial cds; mitochondrial	308	Diopatra	aciculata	isolate	RSA_PE_17	cytochrome	c	oxidase	subunit	I	(COI)	gene,	partial	cds;	mitochondrial
309. Diopatra aciculata isolate RSA_PE_12 cytochrome c oxidase subunit I (COI) gene, partial cds; mitochondrial	309	Diopatra	aciculata	isolate	RSA_PE_12	cytochrome	c	oxidase	subunit	I	(COI)	gene,	partial	cds;	mitochondrial
310. Diopatra aciculata isolate RSA_PE_11 cytochrome c oxidase subunit I (COI) gene, partial cds; mitochondrial	310	Diopatra	aciculata	isolate	RSA_PE_11	cytochrome	c	oxidase	subunit	I	(COI)	gene,	partial	cds;	mitochondrial
311. Diopatra aciculata isolate RSA_PE_10 cytochrome c oxidase subunit I (COI) gene, partial cds; mitochondrial	311	Diopatra	aciculata	isolate	RSA_PE_10	cytochrome	c	oxidase	subunit	I	(COI)	gene,	partial	cds;	mitochondrial
312. Diopatra aciculata isolate RSA_PE_09 cytochrome c oxidase subunit I (COI) gene, partial cds; mitochondrial	312	Diopatra	aciculata	isolate	RSA_PE_09	cytochrome	c	oxidase	subunit	I	(COI)	gene,	partial	cds;	mitochondrial
313. Diopatra aciculata isolate RSA_PE_08 cytochrome c oxidase subunit I (COI) gene, partial cds; mitochondrial	313	Diopatra	aciculata	isolate	RSA_PE_08	cytochrome	c	oxidase	subunit	I	(COI)	gene,	partial	cds;	mitochondrial
314. Diopatra aciculata isolate RSA_PE_07 cytochrome c oxidase subunit I (COI) gene, partial cds; mitochondrial	314	Diopatra	aciculata	isolate	RSA_PE_07	cytochrome	c	oxidase	subunit	I	(COI)	gene,	partial	cds;	mitochondrial
315. Diopatra aciculata isolate RSA_PE_06 cytochrome c oxidase subunit I (COI) gene, partial cds; mitochondrial	315	Diopatra	aciculata	isolate	RSA_PE_06	cytochrome	c	oxidase	subunit	I	(COI)	gene,	partial	cds;	mitochondrial
316. Diopatra aciculata isolate RSA_PE_04 cytochrome c oxidase subunit I (COI) gene, partial cds; mitochondrial	316	Diopatra	aciculata	isolate	RSA_PE_04	cytochrome	c	oxidase	subunit	I	(COI)	gene,	partial	cds;	mitochondrial
317. Diopatra aciculata isolate RSA_PE_02 cytochrome c oxidase subunit I (COI) gene, partial cds; mitochondrial	317	Diopatra	aciculata	isolate	RSA_PE_02	cytochrome	c	oxidase	subunit	I	(COI)	gene,	partial	cds;	mitochondrial
318. Diopatra aciculata isolate RSA_KN_17 cytochrome c oxidase subunit I (COI) gene, partial cds; mitochondrial	318	Diopatra	aciculata	isolate	RSA_KN_17	cytochrome	c	oxidase	subunit	I	(COI)	gene,	partial	cds;	mitochondrial
319. Diopatra aciculata isolate RSA_KN_16 cytochrome c oxidase subunit I (COI) gene, partial cds; mitochondrial	319	Diopatra	aciculata	isolate	RSA_KN_16	cytochrome	c	oxidase	subunit	I	(COI)	gene,	partial	cds;	mitochondrial
320. Diopatra aciculata isolate RSA_KN_15 cytochrome c oxidase subunit I (COI) gene, partial cds; mitochondrial	320	Diopatra	aciculata	isolate	RSA_KN_15	cytochrome	c	oxidase	subunit	I	(COI)	gene,	partial	cds;	mitochondrial
321. Diopatra aciculata isolate RSA_KN_14 cytochrome c oxidase subunit I (COI) gene, partial cds; mitochondrial	321	Diopatra	aciculata	isolate	RSA_KN_14	cytochrome	c	oxidase	subunit	I	(COI)	gene,	partial	cds;	mitochondrial
322. Diopatra aciculata isolate RSA_KN_12 cytochrome c oxidase subunit I (COI) gene, partial cds; mitochondrial	322	Diopatra	aciculata	isolate	RSA_KN_12	cytochrome	c	oxidase	subunit	I	(COI)	gene,	partial	cds;	mitochondrial
323. Diopatra aciculata isolate RSA_KN_11 cytochrome c oxidase subunit I (COI) gene, partial cds; mitochondrial	323	Diopatra	aciculata	isolate	RSA_KN_11	cytochrome	c	oxidase	subunit	I	(COI)	gene,	partial	cds;	mitochondrial
324. Diopatra aciculata isolate RSA_KN_10 cytochrome c oxidase subunit I (COI) gene, partial cds; mitochondrial	324	Diopatra	aciculata	isolate	RSA_KN_10	cytochrome	c	oxidase	subunit	I	(COI)	gene,	partial	cds;	mitochondrial
325. Diopatra aciculata isolate RSA_KN_09 cytochrome c oxidase subunit I (COI) gene, partial cds; mitochondrial	325	Diopatra	aciculata	isolate	RSA_KN_09	cytochrome	c	oxidase	subunit	I	(COI)	gene,	partial	cds;	mitochondrial
326. Diopatra aciculata isolate RSA_KN_08 cytochrome c oxidase subunit I (COI) gene, partial cds; mitochondrial	326	Diopatra	aciculata	isolate	RSA_KN_08	cytochrome	c	oxidase	subunit	I	(COI)	gene,	partial	cds;	mitochondrial
327. Diopatra aciculata isolate RSA_KN_07 cytochrome c oxidase subunit I (COI) gene, partial cds; mitochondrial	327	Diopatra	aciculata	isolate	RSA_KN_07	cytochrome	c	oxidase	subunit	I	(COI)	gene,	partial	cds;	mitochondrial
328. Diopatra aciculata isolate RSA_KN_06 cytochrome c oxidase subunit I (COI) gene, partial cds; mitochondrial	328	Diopatra	aciculata	isolate	RSA_KN_06	cytochrome	c	oxidase	subunit	I	(COI)	gene,	partial	cds;	mitochondrial
329. Diopatra aciculata isolate RSA_KN_05 cytochrome c oxidase subunit I (COI) gene, partial cds; mitochondrial	329	Diopatra	aciculata	isolate	RSA_KN_05	cytochrome	c	oxidase	subunit	I	(COI)	gene,	partial	cds;	mitochondrial
330. Diopatra aciculata isolate RSA_KN_04 cytochrome c oxidase subunit I (COI) gene, partial cds; mitochondrial	330	Diopatra	aciculata	isolate	RSA_KN_04	cytochrome	c	oxidase	subunit	I	(COI)	gene,	partial	cds;	mitochondrial
331. Diopatra aciculata isolate RSA_KN_03 cytochrome c oxidase subunit I (COI) gene, partial cds; mitochondrial	331	Diopatra	aciculata	isolate	RSA_KN_03	cytochrome	c	oxidase	subunit	I	(COI)	gene,	partial	cds;	mitochondrial
332. Diopatra aciculata isolate RSA_KN_01 cytochrome c oxidase subunit I (COI) gene, partial cds; mitochondrial	332	Diopatra	aciculata	isolate	RSA_KN_01	cytochrome	c	oxidase	subunit	I	(COI)	gene,	partial	cds;	mitochondrial
333. Polydora websteri isolate KL7 cytochrome c oxidase subunit I (COX1) gene, partial cds; mitochondrial	333	Polydora	websteri	isolate	KL7	cytochrome	c	oxidase	subunit	I	(COX1)	gene,	partial	cds;	mitochondrial
334. Polydora websteri isolate KL6 cytochrome c oxidase subunit I (COX1) gene, partial cds; mitochondrial	334	Polydora	websteri	isolate	KL6	cytochrome	c	oxidase	subunit	I	(COX1)	gene,	partial	cds;	mitochondrial
335. Polydora websteri isolate KL5 cytochrome c oxidase subunit I (COX1) gene, partial cds; mitochondrial	335	Polydora	websteri	isolate	KL5	cytochrome	c	oxidase	subunit	I	(COX1)	gene,	partial	cds;	mitochondrial
336. Polydora websteri isolate KL4 cytochrome c oxidase subunit I (COX1) gene, partial cds; mitochondrial	336	Polydora	websteri	isolate	KL4	cytochrome	c	oxidase	subunit	I	(COX1)	gene,	partial	cds;	mitochondrial
337. Polydora websteri isolate KL3 cytochrome c oxidase subunit I (COX1) gene, partial cds; mitochondrial	337	Polydora	websteri	isolate	KL3	cytochrome	c	oxidase	subunit	I	(COX1)	gene,	partial	cds;	mitochondrial
338. Polydora websteri isolate KL2 cytochrome c oxidase subunit I (COX1) gene, partial cds; mitochondrial	338	Polydora	websteri	isolate	KL2	cytochrome	c	oxidase	subunit	I	(COX1)	gene,	partial	cds;	mitochondrial
339. Polydora websteri isolate PE26 cytochrome c oxidase subunit I (COX1) gene, partial cds; mitochondrial	339	Polydora	websteri	isolate	PE26	cytochrome	c	oxidase	subunit	I	(COX1)	gene,	partial	cds;	mitochondrial
340. Polydora websteri isolate PE25 cytochrome c oxidase subunit I (COX1) gene, partial cds; mitochondrial	340	Polydora	websteri	isolate	PE25	cytochrome	c	oxidase	subunit	I	(COX1)	gene,	partial	cds;	mitochondrial
341. Polydora websteri isolate PE24 cytochrome c oxidase subunit I (COX1) gene, partial cds; mitochondrial	341	Polydora	websteri	isolate	PE24	cytochrome	c	oxidase	subunit	I	(COX1)	gene,	partial	cds;	mitochondrial
342. Polydora websteri isolate PE23 cytochrome c oxidase subunit I (COX1) gene, partial cds; mitochondrial	342	Polydora	websteri	isolate	PE23	cytochrome	c	oxidase	subunit	I	(COX1)	gene,	partial	cds;	mitochondrial
343. Polydora websteri isolate PE22 cytochrome c oxidase subunit I (COX1) gene, partial cds; mitochondrial	343	Polydora	websteri	isolate	PE22	cytochrome	c	oxidase	subunit	I	(COX1)	gene,	partial	cds;	mitochondrial
344. Polydora websteri isolate PE21 cytochrome c oxidase subunit I (COX1) gene, partial cds; mitochondrial	344	Polydora	websteri	isolate	PE21	cytochrome	c	oxidase	subunit	I	(COX1)	gene,	partial	cds;	mitochondrial
345. Polydora websteri isolate PE19 cytochrome c oxidase subunit I (COX1) gene, partial cds; mitochondrial	345	Polydora	websteri	isolate	PE19	cytochrome	c	oxidase	subunit	I	(COX1)	gene,	partial	cds;	mitochondrial
346. Polydora websteri isolate PE18 cytochrome c oxidase subunit I (COX1) gene, partial cds; mitochondrial	346	Polydora	websteri	isolate	PE18	cytochrome	c	oxidase	subunit	I	(COX1)	gene,	partial	cds;	mitochondrial
347. Polydora websteri isolate PE17 cytochrome c oxidase subunit I (COX1) gene, partial cds; mitochondrial	347	Polydora	websteri	isolate	PE17	cytochrome	c	oxidase	subunit	I	(COX1)	gene,	partial	cds;	mitochondrial
348. Polydora websteri isolate PE16 cytochrome c oxidase subunit I (COX1) gene, partial cds; mitochondrial	348	Polydora	websteri	isolate	PE16	cytochrome	c	oxidase	subunit	I	(COX1)	gene,	partial	cds;	mitochondrial
349. Polydora websteri isolate PE15 cytochrome c oxidase subunit I (COX1) gene, partial cds; mitochondrial	349	Polydora	websteri	isolate	PE15	cytochrome	c	oxidase	subunit	I	(COX1)	gene,	partial	cds;	mitochondrial
350. Polydora websteri isolate PE14 cytochrome c oxidase subunit I (COX1) gene, partial cds; mitochondrial	350	Polydora	websteri	isolate	PE14	cytochrome	c	oxidase	subunit	I	(COX1)	gene,	partial	cds;	mitochondrial
351. Polydora websteri isolate PE13 cytochrome c oxidase subunit I (COX1) gene, partial cds; mitochondrial	351	Polydora	websteri	isolate	PE13	cytochrome	c	oxidase	subunit	I	(COX1)	gene,	partial	cds;	mitochondrial
352. Polydora websteri isolate PE12 cytochrome c oxidase subunit I (COX1) gene, partial cds; mitochondrial	352	Polydora	websteri	isolate	PE12	cytochrome	c	oxidase	subunit	I	(COX1)	gene,	partial	cds;	mitochondrial
353. Polydora websteri isolate PE11 cytochrome c oxidase subunit I (COX1) gene, partial cds; mitochondrial	353	Polydora	websteri	isolate	PE11	cytochrome	c	oxidase	subunit	I	(COX1)	gene,	partial	cds;	mitochondrial
354. Polydora websteri isolate PE10 cytochrome c oxidase subunit I (COX1) gene, partial cds; mitochondrial	354	Polydora	websteri	isolate	PE10	cytochrome	c	oxidase	subunit	I	(COX1)	gene,	partial	cds;	mitochondrial
355. Polydora websteri isolate PE9 cytochrome c oxidase subunit I (COX1) gene, partial cds; mitochondrial	355	Polydora	websteri	isolate	PE9	cytochrome	c	oxidase	subunit	I	(COX1)	gene,	partial	cds;	mitochondrial
356. Polydora websteri isolate PE8 cytochrome c oxidase subunit I (COX1) gene, partial cds; mitochondrial	356	Polydora	websteri	isolate	PE8	cytochrome	c	oxidase	subunit	I	(COX1)	gene,	partial	cds;	mitochondrial
357. Polydora websteri isolate PE7 cytochrome c oxidase subunit I (COX1) gene, partial cds; mitochondrial	357	Polydora	websteri	isolate	PE7	cytochrome	c	oxidase	subunit	I	(COX1)	gene,	partial	cds;	mitochondrial
358. Polydora websteri isolate PE6 cytochrome c oxidase subunit I (COX1) gene, partial cds; mitochondrial	358	Polydora	websteri	isolate	PE6	cytochrome	c	oxidase	subunit	I	(COX1)	gene,	partial	cds;	mitochondrial
359. Polydora websteri isolate PE5 cytochrome c oxidase subunit I (COX1) gene, partial cds; mitochondrial	359	Polydora	websteri	isolate	PE5	cytochrome	c	oxidase	subunit	I	(COX1)	gene,	partial	cds;	mitochondrial
360. Polydora websteri isolate PE4 cytochrome c oxidase subunit I (COX1) gene, partial cds; mitochondrial	360	Polydora	websteri	isolate	PE4	cytochrome	c	oxidase	subunit	I	(COX1)	gene,	partial	cds;	mitochondrial
361. Polydora websteri isolate PE3 cytochrome c oxidase subunit I (COX1) gene, partial cds; mitochondrial	361	Polydora	websteri	isolate	PE3	cytochrome	c	oxidase	subunit	I	(COX1)	gene,	partial	cds;	mitochondrial
362. Polydora websteri isolate PE2 cytochrome c oxidase subunit I (COX1) gene, partial cds; mitochondrial	362	Polydora	websteri	isolate	PE2	cytochrome	c	oxidase	subunit	I	(COX1)	gene,	partial	cds;	mitochondrial
363. Polydora websteri isolate PE1 cytochrome c oxidase subunit I (COX1) gene, partial cds; mitochondrial	363	Polydora	websteri	isolate	PE1	cytochrome	c	oxidase	subunit	I	(COX1)	gene,	partial	cds;	mitochondrial
364. Marphysa sherlockae isolate ST10 cytochrome c oxidase subunit I (COX1) gene, partial cds; mitochondrial	364	Marphysa	sherlockae	isolate	ST10	cytochrome	c	oxidase	subunit	I	(COX1)	gene,	partial	cds;	mitochondrial
365. Marphysa sherlockae isolate ST9 cytochrome c oxidase subunit I (COX1) gene, partial cds; mitochondrial	365	Marphysa	sherlockae	isolate	ST9	cytochrome	c	oxidase	subunit	I	(COX1)	gene,	partial	cds;	mitochondrial
366. Marphysa sherlockae isolate ST8 cytochrome c oxidase subunit I (COX1) gene, partial cds; mitochondrial	366	Marphysa	sherlockae	isolate	ST8	cytochrome	c	oxidase	subunit	I	(COX1)	gene,	partial	cds;	mitochondrial
367. Aliolimnatis buntonensis cytochrome oxidase subunit I (COI) gene, partial cds; mitochondrial	367	Aliolimnatis	buntonensis	cytochrome	oxidase	subunit	I	(COI)	gene,	partial	cds;	mitochondrial
368. Marphysa corallina isolate M626 cytochrome oxidase subunit 1 (COI) gene, partial cds; mitochondrial	368	Marphysa	corallina	isolate	M626	cytochrome	oxidase	subunit	1	(COI)	gene,	partial	cds;	mitochondrial
369. Marphysa corallina isolate M621 cytochrome oxidase subunit 1 (COI) gene, partial cds; mitochondrial	369	Marphysa	corallina	isolate	M621	cytochrome	oxidase	subunit	1	(COI)	gene,	partial	cds;	mitochondrial
370. Marphysa corallina isolate M620 cytochrome oxidase subunit 1 (COI) gene, partial cds; mitochondrial	370	Marphysa	corallina	isolate	M620	cytochrome	oxidase	subunit	1	(COI)	gene,	partial	cds;	mitochondrial
371. Marphysa corallina isolate M619 cytochrome oxidase subunit 1 (COI) gene, partial cds; mitochondrial	371	Marphysa	corallina	isolate	M619	cytochrome	oxidase	subunit	1	(COI)	gene,	partial	cds;	mitochondrial
372. Marphysa corallina isolate M618 cytochrome oxidase subunit 1 (COI) gene, partial cds; mitochondrial	372	Marphysa	corallina	isolate	M618	cytochrome	oxidase	subunit	1	(COI)	gene,	partial	cds;	mitochondrial
373. Marphysa corallina isolate M615 cytochrome oxidase subunit 1 (COI) gene, partial cds; mitochondrial	373	Marphysa	corallina	isolate	M615	cytochrome	oxidase	subunit	1	(COI)	gene,	partial	cds;	mitochondrial
374. Marphysa corallina isolate M614 cytochrome oxidase subunit 1 (COI) gene, partial cds; mitochondrial	374	Marphysa	corallina	isolate	M614	cytochrome	oxidase	subunit	1	(COI)	gene,	partial	cds;	mitochondrial
375. Marphysa corallina isolate M613 cytochrome oxidase subunit 1 (COI) gene, partial cds; mitochondrial	375	Marphysa	corallina	isolate	M613	cytochrome	oxidase	subunit	1	(COI)	gene,	partial	cds;	mitochondrial
376. Marphysa corallina isolate M610 cytochrome oxidase subunit 1 (COI) gene, partial cds; mitochondrial	376	Marphysa	corallina	isolate	M610	cytochrome	oxidase	subunit	1	(COI)	gene,	partial	cds;	mitochondrial
377. Marphysa corallina isolate M609 cytochrome oxidase subunit 1 (COI) gene, partial cds; mitochondrial	377	Marphysa	corallina	isolate	M609	cytochrome	oxidase	subunit	1	(COI)	gene,	partial	cds;	mitochondrial
378. Marphysa corallina isolate M608 cytochrome oxidase subunit 1 (COI) gene, partial cds; mitochondrial	378	Marphysa	corallina	isolate	M608	cytochrome	oxidase	subunit	1	(COI)	gene,	partial	cds;	mitochondrial
379. Marphysa corallina isolate M605 cytochrome oxidase subunit 1 (COI) gene, partial cds; mitochondrial	379	Marphysa	corallina	isolate	M605	cytochrome	oxidase	subunit	1	(COI)	gene,	partial	cds;	mitochondrial
380. Marphysa corallina isolate M603 cytochrome oxidase subunit 1 (COI) gene, partial cds; mitochondrial	380	Marphysa	corallina	isolate	M603	cytochrome	oxidase	subunit	1	(COI)	gene,	partial	cds;	mitochondrial
381. Marphysa corallina isolate M602 cytochrome oxidase subunit 1 (COI) gene, partial cds; mitochondrial	381	Marphysa	corallina	isolate	M602	cytochrome	oxidase	subunit	1	(COI)	gene,	partial	cds;	mitochondrial
382. Marphysa corallina isolate M601 cytochrome oxidase subunit 1 (COI) gene, partial cds; mitochondrial	382	Marphysa	corallina	isolate	M601	cytochrome	oxidase	subunit	1	(COI)	gene,	partial	cds;	mitochondrial
383. Marphysa corallina isolate M600 cytochrome oxidase subunit 1 (COI) gene, partial cds; mitochondrial	383	Marphysa	corallina	isolate	M600	cytochrome	oxidase	subunit	1	(COI)	gene,	partial	cds;	mitochondrial
384. Marphysa corallina isolate A665 cytochrome oxidase subunit 1 (COI) gene, partial cds; mitochondrial	384	Marphysa	corallina	isolate	A665	cytochrome	oxidase	subunit	1	(COI)	gene,	partial	cds;	mitochondrial
385. Marphysa corallina isolate A663 cytochrome oxidase subunit 1 (COI) gene, partial cds; mitochondrial	385	Marphysa	corallina	isolate	A663	cytochrome	oxidase	subunit	1	(COI)	gene,	partial	cds;	mitochondrial
386. Marphysa corallina isolate A660 cytochrome oxidase subunit 1 (COI) gene, partial cds; mitochondrial	386	Marphysa	corallina	isolate	A660	cytochrome	oxidase	subunit	1	(COI)	gene,	partial	cds;	mitochondrial
387. Marphysa corallina isolate A658 cytochrome oxidase subunit 1 (COI) gene, partial cds; mitochondrial	387	Marphysa	corallina	isolate	A658	cytochrome	oxidase	subunit	1	(COI)	gene,	partial	cds;	mitochondrial
388. Marphysa corallina isolate A649 cytochrome oxidase subunit 1 (COI) gene, partial cds; mitochondrial	388	Marphysa	corallina	isolate	A649	cytochrome	oxidase	subunit	1	(COI)	gene,	partial	cds;	mitochondrial
389. Marphysa corallina isolate A647 cytochrome oxidase subunit 1 (COI) gene, partial cds; mitochondrial	389	Marphysa	corallina	isolate	A647	cytochrome	oxidase	subunit	1	(COI)	gene,	partial	cds;	mitochondrial
390. Marphysa corallina isolate A646 cytochrome oxidase subunit 1 (COI) gene, partial cds; mitochondrial	390	Marphysa	corallina	isolate	A646	cytochrome	oxidase	subunit	1	(COI)	gene,	partial	cds;	mitochondrial
391. Marphysa corallina isolate A645 cytochrome oxidase subunit 1 (COI) gene, partial cds; mitochondrial	391	Marphysa	corallina	isolate	A645	cytochrome	oxidase	subunit	1	(COI)	gene,	partial	cds;	mitochondrial
392. Marphysa corallina isolate A643 cytochrome oxidase subunit 1 (COI) gene, partial cds; mitochondrial	392	Marphysa	corallina	isolate	A643	cytochrome	oxidase	subunit	1	(COI)	gene,	partial	cds;	mitochondrial
393. Marphysa corallina isolate A642 cytochrome oxidase subunit 1 (COI) gene, partial cds; mitochondrial	393	Marphysa	corallina	isolate	A642	cytochrome	oxidase	subunit	1	(COI)	gene,	partial	cds;	mitochondrial
394. Marphysa corallina isolate A641 cytochrome oxidase subunit 1 (COI) gene, partial cds; mitochondrial	394	Marphysa	corallina	isolate	A641	cytochrome	oxidase	subunit	1	(COI)	gene,	partial	cds;	mitochondrial
395. Marphysa corallina isolate A639 cytochrome oxidase subunit 1 (COI) gene, partial cds; mitochondrial	395	Marphysa	corallina	isolate	A639	cytochrome	oxidase	subunit	1	(COI)	gene,	partial	cds;	mitochondrial
396. Marphysa corallina isolate A638 cytochrome oxidase subunit 1 (COI) gene, partial cds; mitochondrial	396	Marphysa	corallina	isolate	A638	cytochrome	oxidase	subunit	1	(COI)	gene,	partial	cds;	mitochondrial
397. Marphysa corallina isolate A635 cytochrome oxidase subunit 1 (COI) gene, partial cds; mitochondrial	397	Marphysa	corallina	isolate	A635	cytochrome	oxidase	subunit	1	(COI)	gene,	partial	cds;	mitochondrial
398. Marphysa corallina isolate A634 cytochrome oxidase subunit 1 (COI) gene, partial cds; mitochondrial	398	Marphysa	corallina	isolate	A634	cytochrome	oxidase	subunit	1	(COI)	gene,	partial	cds;	mitochondrial
399. Marphysa corallina isolate A633 cytochrome oxidase subunit 1 (COI) gene, partial cds; mitochondrial	399	Marphysa	corallina	isolate	A633	cytochrome	oxidase	subunit	1	(COI)	gene,	partial	cds;	mitochondrial
400. Marphysa corallina isolate A632 cytochrome oxidase subunit 1 (COI) gene, partial cds; mitochondrial	400	Marphysa	corallina	isolate	A632	cytochrome	oxidase	subunit	1	(COI)	gene,	partial	cds;	mitochondrial
401. Marphysa corallina isolate A631 cytochrome oxidase subunit 1 (COI) gene, partial cds; mitochondrial	401	Marphysa	corallina	isolate	A631	cytochrome	oxidase	subunit	1	(COI)	gene,	partial	cds;	mitochondrial
402. Marphysa corallina isolate A630 cytochrome oxidase subunit 1 (COI) gene, partial cds; mitochondrial	402	Marphysa	corallina	isolate	A630	cytochrome	oxidase	subunit	1	(COI)	gene,	partial	cds;	mitochondrial
403. Marphysa corallina isolate A629 cytochrome oxidase subunit 1 (COI) gene, partial cds; mitochondrial	403	Marphysa	corallina	isolate	A629	cytochrome	oxidase	subunit	1	(COI)	gene,	partial	cds;	mitochondrial
404. Marphysa corallina isolate A628 cytochrome oxidase subunit 1 (COI) gene, partial cds; mitochondrial	404	Marphysa	corallina	isolate	A628	cytochrome	oxidase	subunit	1	(COI)	gene,	partial	cds;	mitochondrial
405. Marphysa corallina isolate A627 cytochrome oxidase subunit 1 (COI) gene, partial cds; mitochondrial	405	Marphysa	corallina	isolate	A627	cytochrome	oxidase	subunit	1	(COI)	gene,	partial	cds;	mitochondrial
406. Marphysa corallina isolate B514 cytochrome oxidase subunit 1 (COI) gene, partial cds; mitochondrial	406	Marphysa	corallina	isolate	B514	cytochrome	oxidase	subunit	1	(COI)	gene,	partial	cds;	mitochondrial
407. Marphysa corallina isolate B512 cytochrome oxidase subunit 1 (COI) gene, partial cds; mitochondrial	407	Marphysa	corallina	isolate	B512	cytochrome	oxidase	subunit	1	(COI)	gene,	partial	cds;	mitochondrial
408. Marphysa corallina isolate B510 cytochrome oxidase subunit 1 (COI) gene, partial cds; mitochondrial	408	Marphysa	corallina	isolate	B510	cytochrome	oxidase	subunit	1	(COI)	gene,	partial	cds;	mitochondrial
409. Marphysa corallina isolate B509 cytochrome oxidase subunit 1 (COI) gene, partial cds; mitochondrial	409	Marphysa	corallina	isolate	B509	cytochrome	oxidase	subunit	1	(COI)	gene,	partial	cds;	mitochondrial
410. Marphysa corallina isolate B507 cytochrome oxidase subunit 1 (COI) gene, partial cds; mitochondrial	410	Marphysa	corallina	isolate	B507	cytochrome	oxidase	subunit	1	(COI)	gene,	partial	cds;	mitochondrial
411. Marphysa corallina isolate B535 cytochrome oxidase subunit 1 (COI) gene, partial cds; mitochondrial	411	Marphysa	corallina	isolate	B535	cytochrome	oxidase	subunit	1	(COI)	gene,	partial	cds;	mitochondrial
412. Marphysa corallina isolate B534 cytochrome oxidase subunit 1 (COI) gene, partial cds; mitochondrial	412	Marphysa	corallina	isolate	B534	cytochrome	oxidase	subunit	1	(COI)	gene,	partial	cds;	mitochondrial
413. Marphysa corallina isolate B532 cytochrome oxidase subunit 1 (COI) gene, partial cds; mitochondrial	413	Marphysa	corallina	isolate	B532	cytochrome	oxidase	subunit	1	(COI)	gene,	partial	cds;	mitochondrial
414. Marphysa corallina isolate B531 cytochrome oxidase subunit 1 (COI) gene, partial cds; mitochondrial	414	Marphysa	corallina	isolate	B531	cytochrome	oxidase	subunit	1	(COI)	gene,	partial	cds;	mitochondrial
415. Marphysa corallina isolate B529 cytochrome oxidase subunit 1 (COI) gene, partial cds; mitochondrial	415	Marphysa	corallina	isolate	B529	cytochrome	oxidase	subunit	1	(COI)	gene,	partial	cds;	mitochondrial
416. Marphysa corallina isolate B528 cytochrome oxidase subunit 1 (COI) gene, partial cds; mitochondrial	416	Marphysa	corallina	isolate	B528	cytochrome	oxidase	subunit	1	(COI)	gene,	partial	cds;	mitochondrial
417. Marphysa corallina isolate B526 cytochrome oxidase subunit 1 (COI) gene, partial cds; mitochondrial	417	Marphysa	corallina	isolate	B526	cytochrome	oxidase	subunit	1	(COI)	gene,	partial	cds;	mitochondrial
418. Marphysa corallina isolate B524 cytochrome oxidase subunit 1 (COI) gene, partial cds; mitochondrial	418	Marphysa	corallina	isolate	B524	cytochrome	oxidase	subunit	1	(COI)	gene,	partial	cds;	mitochondrial
419. Marphysa corallina isolate B523 cytochrome oxidase subunit 1 (COI) gene, partial cds; mitochondrial	419	Marphysa	corallina	isolate	B523	cytochrome	oxidase	subunit	1	(COI)	gene,	partial	cds;	mitochondrial
420. Marphysa corallina isolate B521 cytochrome oxidase subunit 1 (COI) gene, partial cds; mitochondrial	420	Marphysa	corallina	isolate	B521	cytochrome	oxidase	subunit	1	(COI)	gene,	partial	cds;	mitochondrial
421. Marphysa corallina isolate B520 cytochrome oxidase subunit 1 (COI) gene, partial cds; mitochondrial	421	Marphysa	corallina	isolate	B520	cytochrome	oxidase	subunit	1	(COI)	gene,	partial	cds;	mitochondrial
422. Marphysa corallina isolate B519 cytochrome oxidase subunit 1 (COI) gene, partial cds; mitochondrial	422	Marphysa	corallina	isolate	B519	cytochrome	oxidase	subunit	1	(COI)	gene,	partial	cds;	mitochondrial
423. Marphysa corallina isolate B517 cytochrome oxidase subunit 1 (COI) gene, partial cds; mitochondrial	423	Marphysa	corallina	isolate	B517	cytochrome	oxidase	subunit	1	(COI)	gene,	partial	cds;	mitochondrial
424. Marphysa corallina isolate B515 cytochrome oxidase subunit 1 (COI) gene, partial cds; mitochondrial	424	Marphysa	corallina	isolate	B515	cytochrome	oxidase	subunit	1	(COI)	gene,	partial	cds;	mitochondrial
425. Marphysa corallina isolate B506 cytochrome oxidase subunit 1 (COI) gene, partial cds; mitochondrial	425	Marphysa	corallina	isolate	B506	cytochrome	oxidase	subunit	1	(COI)	gene,	partial	cds;	mitochondrial
426. Marphysa corallina isolate B505 cytochrome oxidase subunit 1 (COI) gene, partial cds; mitochondrial	426	Marphysa	corallina	isolate	B505	cytochrome	oxidase	subunit	1	(COI)	gene,	partial	cds;	mitochondrial
427. Marphysa corallina isolate B504 cytochrome oxidase subunit 1 (COI) gene, partial cds; mitochondrial	427	Marphysa	corallina	isolate	B504	cytochrome	oxidase	subunit	1	(COI)	gene,	partial	cds;	mitochondrial
428. Marphysa corallina isolate B503 cytochrome oxidase subunit 1 (COI) gene, partial cds; mitochondrial	428	Marphysa	corallina	isolate	B503	cytochrome	oxidase	subunit	1	(COI)	gene,	partial	cds;	mitochondrial
429. Marphysa corallina isolate B502 cytochrome oxidase subunit 1 (COI) gene, partial cds; mitochondrial	429	Marphysa	corallina	isolate	B502	cytochrome	oxidase	subunit	1	(COI)	gene,	partial	cds;	mitochondrial
430. Marphysa corallina isolate B501 cytochrome oxidase subunit 1 (COI) gene, partial cds; mitochondrial	430	Marphysa	corallina	isolate	B501	cytochrome	oxidase	subunit	1	(COI)	gene,	partial	cds;	mitochondrial
431. Marphysa corallina isolate U2417 cytochrome oxidase subunit 1 (COI) gene, partial cds; mitochondrial	431	Marphysa	corallina	isolate	U2417	cytochrome	oxidase	subunit	1	(COI)	gene,	partial	cds;	mitochondrial
432. Marphysa corallina isolate U2408 cytochrome oxidase subunit 1 (COI) gene, partial cds; mitochondrial	432	Marphysa	corallina	isolate	U2408	cytochrome	oxidase	subunit	1	(COI)	gene,	partial	cds;	mitochondrial
433. Marphysa corallina isolate U2403 cytochrome oxidase subunit 1 (COI) gene, partial cds; mitochondrial	433	Marphysa	corallina	isolate	U2403	cytochrome	oxidase	subunit	1	(COI)	gene,	partial	cds;	mitochondrial
434. Marphysa corallina isolate U2402 cytochrome oxidase subunit 1 (COI) gene, partial cds; mitochondrial	434	Marphysa	corallina	isolate	U2402	cytochrome	oxidase	subunit	1	(COI)	gene,	partial	cds;	mitochondrial
435. Marphysa corallina isolate U2405 cytochrome oxidase subunit 1 (COI) gene, partial cds; mitochondrial	435	Marphysa	corallina	isolate	U2405	cytochrome	oxidase	subunit	1	(COI)	gene,	partial	cds;	mitochondrial
436. Marphysa corallina isolate U2383 cytochrome oxidase subunit 1 (COI) gene, partial cds; mitochondrial	436	Marphysa	corallina	isolate	U2383	cytochrome	oxidase	subunit	1	(COI)	gene,	partial	cds;	mitochondrial
437. Marphysa corallina isolate U2413 cytochrome oxidase subunit 1 (COI) gene, partial cds; mitochondrial	437	Marphysa	corallina	isolate	U2413	cytochrome	oxidase	subunit	1	(COI)	gene,	partial	cds;	mitochondrial
438. Marphysa corallina isolate U2401 cytochrome oxidase subunit 1 (COI) gene, partial cds; mitochondrial	438	Marphysa	corallina	isolate	U2401	cytochrome	oxidase	subunit	1	(COI)	gene,	partial	cds;	mitochondrial
439. Marphysa corallina isolate U2410 cytochrome oxidase subunit 1 (COI) gene, partial cds; mitochondrial	439	Marphysa	corallina	isolate	U2410	cytochrome	oxidase	subunit	1	(COI)	gene,	partial	cds;	mitochondrial
440. Marphysa corallina isolate U1387 cytochrome oxidase subunit 1 (COI) gene, partial cds; mitochondrial	440	Marphysa	corallina	isolate	U1387	cytochrome	oxidase	subunit	1	(COI)	gene,	partial	cds;	mitochondrial
441. Marphysa corallina isolate U1393 cytochrome oxidase subunit 1 (COI) gene, partial cds; mitochondrial	441	Marphysa	corallina	isolate	U1393	cytochrome	oxidase	subunit	1	(COI)	gene,	partial	cds;	mitochondrial
442. Marphysa corallina isolate U1389 cytochrome oxidase subunit 1 (COI) gene, partial cds; mitochondrial	442	Marphysa	corallina	isolate	U1389	cytochrome	oxidase	subunit	1	(COI)	gene,	partial	cds;	mitochondrial
443. Marphysa corallina isolate U1388 cytochrome oxidase subunit 1 (COI) gene, partial cds; mitochondrial	443	Marphysa	corallina	isolate	U1388	cytochrome	oxidase	subunit	1	(COI)	gene,	partial	cds;	mitochondrial
444. Marphysa corallina isolate U13771 cytochrome oxidase subunit 1 (COI) gene, partial cds; mitochondrial	444	Marphysa	corallina	isolate	U13771	cytochrome	oxidase	subunit	1	(COI)	gene,	partial	cds;	mitochondrial
445. Marphysa corallina isolate U1391 cytochrome oxidase subunit 1 (COI) gene, partial cds; mitochondrial	445	Marphysa	corallina	isolate	U1391	cytochrome	oxidase	subunit	1	(COI)	gene,	partial	cds;	mitochondrial
446. Marphysa corallina isolate U1396 cytochrome oxidase subunit 1 (COI) gene, partial cds; mitochondrial	446	Marphysa	corallina	isolate	U1396	cytochrome	oxidase	subunit	1	(COI)	gene,	partial	cds;	mitochondrial
447. Marphysa corallina isolate U1380 cytochrome oxidase subunit 1 (COI) gene, partial cds; mitochondrial	447	Marphysa	corallina	isolate	U1380	cytochrome	oxidase	subunit	1	(COI)	gene,	partial	cds;	mitochondrial
448. Marphysa corallina isolate U1362 cytochrome oxidase subunit 1 (COI) gene, partial cds; mitochondrial	448	Marphysa	corallina	isolate	U1362	cytochrome	oxidase	subunit	1	(COI)	gene,	partial	cds;	mitochondrial
449. Marphysa corallina isolate U1366 cytochrome oxidase subunit 1 (COI) gene, partial cds; mitochondrial	449	Marphysa	corallina	isolate	U1366	cytochrome	oxidase	subunit	1	(COI)	gene,	partial	cds;	mitochondrial
450. Marphysa corallina isolate U1360 cytochrome oxidase subunit 1 (COI) gene, partial cds; mitochondrial	450	Marphysa	corallina	isolate	U1360	cytochrome	oxidase	subunit	1	(COI)	gene,	partial	cds;	mitochondrial
451. Marphysa corallina isolate U1386 cytochrome oxidase subunit 1 (COI) gene, partial cds; mitochondrial	451	Marphysa	corallina	isolate	U1386	cytochrome	oxidase	subunit	1	(COI)	gene,	partial	cds;	mitochondrial
452. Marphysa corallina isolate U1379 cytochrome oxidase subunit 1 (COI) gene, partial cds; mitochondrial	452	Marphysa	corallina	isolate	U1379	cytochrome	oxidase	subunit	1	(COI)	gene,	partial	cds;	mitochondrial
453. Marphysa corallina isolate U13772 cytochrome oxidase subunit 1 (COI) gene, partial cds; mitochondrial	453	Marphysa	corallina	isolate	U13772	cytochrome	oxidase	subunit	1	(COI)	gene,	partial	cds;	mitochondrial
454. Marphysa corallina isolate U1394 cytochrome oxidase subunit 1 (COI) gene, partial cds; mitochondrial	454	Marphysa	corallina	isolate	U1394	cytochrome	oxidase	subunit	1	(COI)	gene,	partial	cds;	mitochondrial
455. Marphysa corallina isolate U1398 cytochrome oxidase subunit 1 (COI) gene, partial cds; mitochondrial	455	Marphysa	corallina	isolate	U1398	cytochrome	oxidase	subunit	1	(COI)	gene,	partial	cds;	mitochondrial
456. Marphysa corallina isolate U1373 cytochrome oxidase subunit 1 (COI) gene, partial cds; mitochondrial	456	Marphysa	corallina	isolate	U1373	cytochrome	oxidase	subunit	1	(COI)	gene,	partial	cds;	mitochondrial
457. Marphysa corallina isolate U1370 cytochrome oxidase subunit 1 (COI) gene, partial cds; mitochondrial	457	Marphysa	corallina	isolate	U1370	cytochrome	oxidase	subunit	1	(COI)	gene,	partial	cds;	mitochondrial
458. Marphysa corallina isolate U1372 cytochrome oxidase subunit 1 (COI) gene, partial cds; mitochondrial	458	Marphysa	corallina	isolate	U1372	cytochrome	oxidase	subunit	1	(COI)	gene,	partial	cds;	mitochondrial
459. Marphysa corallina isolate U13812 cytochrome oxidase subunit 1 (COI) gene, partial cds; mitochondrial	459	Marphysa	corallina	isolate	U13812	cytochrome	oxidase	subunit	1	(COI)	gene,	partial	cds;	mitochondrial
460. Marphysa corallina isolate RR1943 cytochrome oxidase subunit 1 (COI) gene, partial cds; mitochondrial	460	Marphysa	corallina	isolate	RR1943	cytochrome	oxidase	subunit	1	(COI)	gene,	partial	cds;	mitochondrial
461. Marphysa corallina isolate RR1942 cytochrome oxidase subunit 1 (COI) gene, partial cds; mitochondrial	461	Marphysa	corallina	isolate	RR1942	cytochrome	oxidase	subunit	1	(COI)	gene,	partial	cds;	mitochondrial
462. Marphysa corallina isolate RR1941 cytochrome oxidase subunit 1 (COI) gene, partial cds; mitochondrial	462	Marphysa	corallina	isolate	RR1941	cytochrome	oxidase	subunit	1	(COI)	gene,	partial	cds;	mitochondrial
463. Marphysa corallina isolate RR200 cytochrome oxidase subunit 1 (COI) gene, partial cds; mitochondrial	463	Marphysa	corallina	isolate	RR200	cytochrome	oxidase	subunit	1	(COI)	gene,	partial	cds;	mitochondrial
464. Marphysa corallina isolate RR202 cytochrome oxidase subunit 1 (COI) gene, partial cds; mitochondrial	464	Marphysa	corallina	isolate	RR202	cytochrome	oxidase	subunit	1	(COI)	gene,	partial	cds;	mitochondrial
465. Marphysa corallina isolate RR201 cytochrome oxidase subunit 1 (COI) gene, partial cds; mitochondrial	465	Marphysa	corallina	isolate	RR201	cytochrome	oxidase	subunit	1	(COI)	gene,	partial	cds;	mitochondrial
466. Marphysa corallina isolate RR203 cytochrome oxidase subunit 1 (COI) gene, partial cds; mitochondrial	466	Marphysa	corallina	isolate	RR203	cytochrome	oxidase	subunit	1	(COI)	gene,	partial	cds;	mitochondrial
467. Marphysa corallina isolate RR199 cytochrome oxidase subunit 1 (COI) gene, partial cds; mitochondrial	467	Marphysa	corallina	isolate	RR199	cytochrome	oxidase	subunit	1	(COI)	gene,	partial	cds;	mitochondrial
468. Marphysa corallina isolate RR198 cytochrome oxidase subunit 1 (COI) gene, partial cds; mitochondrial	468	Marphysa	corallina	isolate	RR198	cytochrome	oxidase	subunit	1	(COI)	gene,	partial	cds;	mitochondrial
469. Marphysa corallina isolate RR196 cytochrome oxidase subunit 1 (COI) gene, partial cds; mitochondrial	469	Marphysa	corallina	isolate	RR196	cytochrome	oxidase	subunit	1	(COI)	gene,	partial	cds;	mitochondrial
470. Marphysa corallina isolate RR193 cytochrome oxidase subunit 1 (COI) gene, partial cds; mitochondrial	470	Marphysa	corallina	isolate	RR193	cytochrome	oxidase	subunit	1	(COI)	gene,	partial	cds;	mitochondrial
471. Marphysa corallina isolate RR191 cytochrome oxidase subunit 1 (COI) gene, partial cds; mitochondrial	471	Marphysa	corallina	isolate	RR191	cytochrome	oxidase	subunit	1	(COI)	gene,	partial	cds;	mitochondrial
472. Marphysa corallina isolate RR195 cytochrome oxidase subunit 1 (COI) gene, partial cds; mitochondrial	472	Marphysa	corallina	isolate	RR195	cytochrome	oxidase	subunit	1	(COI)	gene,	partial	cds;	mitochondrial
473. Marphysa corallina isolate RR183 cytochrome oxidase subunit 1 (COI) gene, partial cds; mitochondrial	473	Marphysa	corallina	isolate	RR183	cytochrome	oxidase	subunit	1	(COI)	gene,	partial	cds;	mitochondrial
474. Marphysa corallina isolate GP3392 cytochrome oxidase subunit 1 (COI) gene, partial cds; mitochondrial	474	Marphysa	corallina	isolate	GP3392	cytochrome	oxidase	subunit	1	(COI)	gene,	partial	cds;	mitochondrial
475. Marphysa corallina isolate GP3391 cytochrome oxidase subunit 1 (COI) gene, partial cds; mitochondrial	475	Marphysa	corallina	isolate	GP3391	cytochrome	oxidase	subunit	1	(COI)	gene,	partial	cds;	mitochondrial
476. Marphysa corallina isolate GP3371 cytochrome oxidase subunit 1 (COI) gene, partial cds; mitochondrial	476	Marphysa	corallina	isolate	GP3371	cytochrome	oxidase	subunit	1	(COI)	gene,	partial	cds;	mitochondrial
477. Marphysa corallina isolate GP336 cytochrome oxidase subunit 1 (COI) gene, partial cds; mitochondrial	477	Marphysa	corallina	isolate	GP336	cytochrome	oxidase	subunit	1	(COI)	gene,	partial	cds;	mitochondrial
478. Marphysa corallina isolate GP334 cytochrome oxidase subunit 1 (COI) gene, partial cds; mitochondrial	478	Marphysa	corallina	isolate	GP334	cytochrome	oxidase	subunit	1	(COI)	gene,	partial	cds;	mitochondrial
479. Marphysa corallina isolate GP3342 cytochrome oxidase subunit 1 (COI) gene, partial cds; mitochondrial	479	Marphysa	corallina	isolate	GP3342	cytochrome	oxidase	subunit	1	(COI)	gene,	partial	cds;	mitochondrial
480. Marphysa corallina isolate GP3351 cytochrome oxidase subunit 1 (COI) gene, partial cds; mitochondrial	480	Marphysa	corallina	isolate	GP3351	cytochrome	oxidase	subunit	1	(COI)	gene,	partial	cds;	mitochondrial
481. Marphysa corallina isolate GP3372 cytochrome oxidase subunit 1 (COI) gene, partial cds; mitochondrial	481	Marphysa	corallina	isolate	GP3372	cytochrome	oxidase	subunit	1	(COI)	gene,	partial	cds;	mitochondrial
482. Marphysa corallina isolate GP3312 cytochrome oxidase subunit 1 (COI) gene, partial cds; mitochondrial	482	Marphysa	corallina	isolate	GP3312	cytochrome	oxidase	subunit	1	(COI)	gene,	partial	cds;	mitochondrial
483. Marphysa corallina isolate GP3302 cytochrome oxidase subunit 1 (COI) gene, partial cds; mitochondrial	483	Marphysa	corallina	isolate	GP3302	cytochrome	oxidase	subunit	1	(COI)	gene,	partial	cds;	mitochondrial
484. Marphysa corallina isolate GP330 cytochrome oxidase subunit 1 (COI) gene, partial cds; mitochondrial	484	Marphysa	corallina	isolate	GP330	cytochrome	oxidase	subunit	1	(COI)	gene,	partial	cds;	mitochondrial
485. Marphysa corallina isolate GP3281 cytochrome oxidase subunit 1 (COI) gene, partial cds; mitochondrial	485	Marphysa	corallina	isolate	GP3281	cytochrome	oxidase	subunit	1	(COI)	gene,	partial	cds;	mitochondrial
486. Marphysa corallina isolate GP328 cytochrome oxidase subunit 1 (COI) gene, partial cds; mitochondrial	486	Marphysa	corallina	isolate	GP328	cytochrome	oxidase	subunit	1	(COI)	gene,	partial	cds;	mitochondrial
487. Marphysa corallina isolate GP3271 cytochrome oxidase subunit 1 (COI) gene, partial cds; mitochondrial	487	Marphysa	corallina	isolate	GP3271	cytochrome	oxidase	subunit	1	(COI)	gene,	partial	cds;	mitochondrial
488. Marphysa corallina isolate GP3272 cytochrome oxidase subunit 1 (COI) gene, partial cds; mitochondrial	488	Marphysa	corallina	isolate	GP3272	cytochrome	oxidase	subunit	1	(COI)	gene,	partial	cds;	mitochondrial
489. Marphysa corallina isolate GP3251 cytochrome oxidase subunit 1 (COI) gene, partial cds; mitochondrial	489	Marphysa	corallina	isolate	GP3251	cytochrome	oxidase	subunit	1	(COI)	gene,	partial	cds;	mitochondrial
490. Marphysa corallina isolate GP325 cytochrome oxidase subunit 1 (COI) gene, partial cds; mitochondrial	490	Marphysa	corallina	isolate	GP325	cytochrome	oxidase	subunit	1	(COI)	gene,	partial	cds;	mitochondrial
491. Marphysa corallina isolate GP331 cytochrome oxidase subunit 1 (COI) gene, partial cds; mitochondrial	491	Marphysa	corallina	isolate	GP331	cytochrome	oxidase	subunit	1	(COI)	gene,	partial	cds;	mitochondrial
492. Marphysa corallina isolate GP329 cytochrome oxidase subunit 1 (COI) gene, partial cds; mitochondrial	492	Marphysa	corallina	isolate	GP329	cytochrome	oxidase	subunit	1	(COI)	gene,	partial	cds;	mitochondrial
493. Marphysa corallina isolate GP3393 cytochrome oxidase subunit 1 (COI) gene, partial cds; mitochondrial	493	Marphysa	corallina	isolate	GP3393	cytochrome	oxidase	subunit	1	(COI)	gene,	partial	cds;	mitochondrial
494. Marphysa corallina isolate GP3383 cytochrome oxidase subunit 1 (COI) gene, partial cds; mitochondrial	494	Marphysa	corallina	isolate	GP3383	cytochrome	oxidase	subunit	1	(COI)	gene,	partial	cds;	mitochondrial
495. Marphysa corallina isolate GP3382 cytochrome oxidase subunit 1 (COI) gene, partial cds; mitochondrial	495	Marphysa	corallina	isolate	GP3382	cytochrome	oxidase	subunit	1	(COI)	gene,	partial	cds;	mitochondrial
496. Marphysa corallina isolate GP3381 cytochrome oxidase subunit 1 (COI) gene, partial cds; mitochondrial	496	Marphysa	corallina	isolate	GP3381	cytochrome	oxidase	subunit	1	(COI)	gene,	partial	cds;	mitochondrial
497. Marphysa corallina isolate Clan3341 cytochrome oxidase subunit 1 (COI) gene, partial cds; mitochondrial	497	Marphysa	corallina	isolate	Clan3341	cytochrome	oxidase	subunit	1	(COI)	gene,	partial	cds;	mitochondrial
498. Marphysa corallina isolate Clan318 cytochrome oxidase subunit 1 (COI) gene, partial cds; mitochondrial	498	Marphysa	corallina	isolate	Clan318	cytochrome	oxidase	subunit	1	(COI)	gene,	partial	cds;	mitochondrial
499. Marphysa corallina isolate Clan312 cytochrome oxidase subunit 1 (COI) gene, partial cds; mitochondrial	499	Marphysa	corallina	isolate	Clan312	cytochrome	oxidase	subunit	1	(COI)	gene,	partial	cds;	mitochondrial
500. Marphysa corallina isolate Clan3243 cytochrome oxidase subunit 1 (COI) gene, partial cds; mitochondrial	500	Marphysa	corallina	isolate	Clan3243	cytochrome	oxidase	subunit	1	(COI)	gene,	partial	cds;	mitochondrial
501. Marphysa corallina isolate Clan3244 cytochrome oxidase subunit 1 (COI) gene, partial cds; mitochondrial	501	Marphysa	corallina	isolate	Clan3244	cytochrome	oxidase	subunit	1	(COI)	gene,	partial	cds;	mitochondrial
502. Marphysa corallina isolate Clan3242 cytochrome oxidase subunit 1 (COI) gene, partial cds; mitochondrial	502	Marphysa	corallina	isolate	Clan3242	cytochrome	oxidase	subunit	1	(COI)	gene,	partial	cds;	mitochondrial
503. Marphysa corallina isolate Clan3241 cytochrome oxidase subunit 1 (COI) gene, partial cds; mitochondrial	503	Marphysa	corallina	isolate	Clan3241	cytochrome	oxidase	subunit	1	(COI)	gene,	partial	cds;	mitochondrial
504. Marphysa corallina isolate Clan320 cytochrome oxidase subunit 1 (COI) gene, partial cds; mitochondrial	504	Marphysa	corallina	isolate	Clan320	cytochrome	oxidase	subunit	1	(COI)	gene,	partial	cds;	mitochondrial
505. Marphysa corallina isolate Clan321 cytochrome oxidase subunit 1 (COI) gene, partial cds; mitochondrial	505	Marphysa	corallina	isolate	Clan321	cytochrome	oxidase	subunit	1	(COI)	gene,	partial	cds;	mitochondrial
506. Marphysa corallina isolate Clan3194 cytochrome oxidase subunit 1 (COI) gene, partial cds; mitochondrial	506	Marphysa	corallina	isolate	Clan3194	cytochrome	oxidase	subunit	1	(COI)	gene,	partial	cds;	mitochondrial
507. Marphysa corallina isolate Clan3195 cytochrome oxidase subunit 1 (COI) gene, partial cds; mitochondrial	507	Marphysa	corallina	isolate	Clan3195	cytochrome	oxidase	subunit	1	(COI)	gene,	partial	cds;	mitochondrial
508. Marphysa corallina isolate Clan3192 cytochrome oxidase subunit 1 (COI) gene, partial cds; mitochondrial	508	Marphysa	corallina	isolate	Clan3192	cytochrome	oxidase	subunit	1	(COI)	gene,	partial	cds;	mitochondrial
509. Marphysa corallina isolate Clan3193 cytochrome oxidase subunit 1 (COI) gene, partial cds; mitochondrial	509	Marphysa	corallina	isolate	Clan3193	cytochrome	oxidase	subunit	1	(COI)	gene,	partial	cds;	mitochondrial
510. Marphysa corallina isolate Clan317 cytochrome oxidase subunit 1 (COI) gene, partial cds; mitochondrial	510	Marphysa	corallina	isolate	Clan317	cytochrome	oxidase	subunit	1	(COI)	gene,	partial	cds;	mitochondrial
511. Marphysa corallina isolate Clan3191 cytochrome oxidase subunit 1 (COI) gene, partial cds; mitochondrial	511	Marphysa	corallina	isolate	Clan3191	cytochrome	oxidase	subunit	1	(COI)	gene,	partial	cds;	mitochondrial
512. Marphysa corallina isolate Clan316 cytochrome oxidase subunit 1 (COI) gene, partial cds; mitochondrial	512	Marphysa	corallina	isolate	Clan316	cytochrome	oxidase	subunit	1	(COI)	gene,	partial	cds;	mitochondrial
513. Marphysa corallina isolate Clan315 cytochrome oxidase subunit 1 (COI) gene, partial cds; mitochondrial	513	Marphysa	corallina	isolate	Clan315	cytochrome	oxidase	subunit	1	(COI)	gene,	partial	cds;	mitochondrial
514. Marphysa corallina isolate Clan314 cytochrome oxidase subunit 1 (COI) gene, partial cds; mitochondrial	514	Marphysa	corallina	isolate	Clan314	cytochrome	oxidase	subunit	1	(COI)	gene,	partial	cds;	mitochondrial
515. Marphysa corallina isolate Clan310 cytochrome oxidase subunit 1 (COI) gene, partial cds; mitochondrial	515	Marphysa	corallina	isolate	Clan310	cytochrome	oxidase	subunit	1	(COI)	gene,	partial	cds;	mitochondrial
516. Marphysa corallina isolate Clan309 cytochrome oxidase subunit 1 (COI) gene, partial cds; mitochondrial	516	Marphysa	corallina	isolate	Clan309	cytochrome	oxidase	subunit	1	(COI)	gene,	partial	cds;	mitochondrial
517. Marphysa corallina isolate Clan307 cytochrome oxidase subunit 1 (COI) gene, partial cds; mitochondrial	517	Marphysa	corallina	isolate	Clan307	cytochrome	oxidase	subunit	1	(COI)	gene,	partial	cds;	mitochondrial
518. Marphysa corallina isolate Clan306 cytochrome oxidase subunit 1 (COI) gene, partial cds; mitochondrial	518	Marphysa	corallina	isolate	Clan306	cytochrome	oxidase	subunit	1	(COI)	gene,	partial	cds;	mitochondrial
519. Marphysa corallina isolate Clan305 cytochrome oxidase subunit 1 (COI) gene, partial cds; mitochondrial	519	Marphysa	corallina	isolate	Clan305	cytochrome	oxidase	subunit	1	(COI)	gene,	partial	cds;	mitochondrial
520. Marphysa corallina isolate Clan303 cytochrome oxidase subunit 1 (COI) gene, partial cds; mitochondrial	520	Marphysa	corallina	isolate	Clan303	cytochrome	oxidase	subunit	1	(COI)	gene,	partial	cds;	mitochondrial
521. Marphysa corallina isolate Clan0 cytochrome oxidase subunit 1 (COI) gene, partial cds; mitochondrial	521	Marphysa	corallina	isolate	Clan0	cytochrome	oxidase	subunit	1	(COI)	gene,	partial	cds;	mitochondrial
522. Enchytraeus sp. Driefontein B 18S ribosomal RNA gene, partial sequence	522	Enchytraeus	sp.	Driefontein	B	18S	ribosomal	RNA	gene,	partial	sequence
523. Aliolimnatis buntonensis 18S ribosomal RNA gene, partial sequence	523	Aliolimnatis	buntonensis	18S	ribosomal	RNA	gene,	partial	sequence
524. Neanthes willeyi voucher SAMC-A089182 cytochrome c oxidase subunit I (COX1) gene, partial cds; mitochondrial	524	Neanthes	willeyi	voucher	SAMC-A089182	cytochrome	c	oxidase	subunit	I	(COX1)	gene,	partial	cds;	mitochondrial
525. Neanthes willeyi voucher SAMC-A089192 cytochrome c oxidase subunit I (COX1) gene, partial cds; mitochondrial	525	Neanthes	willeyi	voucher	SAMC-A089192	cytochrome	c	oxidase	subunit	I	(COX1)	gene,	partial	cds;	mitochondrial
526. Neanthes willeyi voucher SAMC-A089183 cytochrome c oxidase subunit I (COX1) gene, partial cds; mitochondrial	526	Neanthes	willeyi	voucher	SAMC-A089183	cytochrome	c	oxidase	subunit	I	(COX1)	gene,	partial	cds;	mitochondrial
527. Neanthes willeyi voucher SAMC-A089191 cytochrome c oxidase subunit I (COX1) gene, partial cds; mitochondrial	527	Neanthes	willeyi	voucher	SAMC-A089191	cytochrome	c	oxidase	subunit	I	(COX1)	gene,	partial	cds;	mitochondrial
528. Neanthes willeyi voucher SAMC-A089190 cytochrome c oxidase subunit I (COX1) gene, partial cds; mitochondrial	528	Neanthes	willeyi	voucher	SAMC-A089190	cytochrome	c	oxidase	subunit	I	(COX1)	gene,	partial	cds;	mitochondrial
529. Neanthes willeyi voucher SAMC-A089189 cytochrome c oxidase subunit I (COX1) gene, partial cds; mitochondrial	529	Neanthes	willeyi	voucher	SAMC-A089189	cytochrome	c	oxidase	subunit	I	(COX1)	gene,	partial	cds;	mitochondrial
530. Neanthes willeyi voucher SAMC-A089188 cytochrome c oxidase subunit I (COX1) gene, partial cds; mitochondrial	530	Neanthes	willeyi	voucher	SAMC-A089188	cytochrome	c	oxidase	subunit	I	(COX1)	gene,	partial	cds;	mitochondrial
531. Neanthes willeyi voucher SAMC-A089187 cytochrome c oxidase subunit I (COX1) gene, partial cds; mitochondrial	531	Neanthes	willeyi	voucher	SAMC-A089187	cytochrome	c	oxidase	subunit	I	(COX1)	gene,	partial	cds;	mitochondrial
532. Neanthes willeyi voucher SAMC-A089186 cytochrome c oxidase subunit I (COX1) gene, partial cds; mitochondrial	532	Neanthes	willeyi	voucher	SAMC-A089186	cytochrome	c	oxidase	subunit	I	(COX1)	gene,	partial	cds;	mitochondrial
533. Siphonosoma dayi voucher MB-A090318 cytochrome c oxidase subunit I (COX1) gene, partial cds; mitochondrial	533	Siphonosoma	dayi	voucher	MB-A090318	cytochrome	c	oxidase	subunit	I	(COX1)	gene,	partial	cds;	mitochondrial
534. Siphonosoma dayi voucher MB-A090313 cytochrome c oxidase subunit I (COX1) gene, partial cds; mitochondrial	534	Siphonosoma	dayi	voucher	MB-A090313	cytochrome	c	oxidase	subunit	I	(COX1)	gene,	partial	cds;	mitochondrial
535. Abarenicola gilchristi isolate PearlyBeach2_BW4 cytochrome c oxidase subunit I (COX1) gene, partial cds; mitochondrial	535	Abarenicola	gilchristi	isolate	PearlyBeach2_BW4	cytochrome	c	oxidase	subunit	I	(COX1)	gene,	partial	cds;	mitochondrial
536. Abarenicola gilchristi isolate PearlyBeach2_BW3 cytochrome c oxidase subunit I (COX1) gene, partial cds; mitochondrial	536	Abarenicola	gilchristi	isolate	PearlyBeach2_BW3	cytochrome	c	oxidase	subunit	I	(COX1)	gene,	partial	cds;	mitochondrial
537. Abarenicola gilchristi isolate PearlyBeach2_BW2 cytochrome c oxidase subunit I (COX1) gene, partial cds; mitochondrial	537	Abarenicola	gilchristi	isolate	PearlyBeach2_BW2	cytochrome	c	oxidase	subunit	I	(COX1)	gene,	partial	cds;	mitochondrial
538. Abarenicola gilchristi isolate PearlyBeach2_BW1 cytochrome c oxidase subunit I (COX1) gene, partial cds; mitochondrial	538	Abarenicola	gilchristi	isolate	PearlyBeach2_BW1	cytochrome	c	oxidase	subunit	I	(COX1)	gene,	partial	cds;	mitochondrial
539. Marphysa cf. corallina AM-2020 isolate MCWS3 cytochrome c oxidase subunit 1 (COI) gene, partial cds; mitochondrial	539	Marphysa	cf.	corallina	AM-2020	isolate	MCWS3	cytochrome	c	oxidase	subunit	1	(COI)	gene,	partial	cds;	mitochondrial
540. Marphysa cf. corallina AM-2020 isolate MCWS1 cytochrome c oxidase subunit 1 (COI) gene, partial cds; mitochondrial	540	Marphysa	cf.	corallina	AM-2020	isolate	MCWS1	cytochrome	c	oxidase	subunit	1	(COI)	gene,	partial	cds;	mitochondrial
541. Marphysa haemasoma isolate MEST1 cytochrome c oxidase subunit 1 (COI) gene, partial cds; mitochondrial	541	Marphysa	haemasoma	isolate	MEST1	cytochrome	c	oxidase	subunit	1	(COI)	gene,	partial	cds;	mitochondrial
542. Marphysa haemasoma isolate ME1KN16 cytochrome c oxidase subunit 1 (COI) gene, partial cds; mitochondrial	542	Marphysa	haemasoma	isolate	ME1KN16	cytochrome	c	oxidase	subunit	1	(COI)	gene,	partial	cds;	mitochondrial
543. Marphysa haemasoma isolate MEKN1 cytochrome c oxidase subunit 1 (COI) gene, partial cds; mitochondrial	543	Marphysa	haemasoma	isolate	MEKN1	cytochrome	c	oxidase	subunit	1	(COI)	gene,	partial	cds;	mitochondrial
544. Pseudonereis podocirra isolate PVVD9 cytochrome c oxidase subunit 1 (COI) gene, partial cds; mitochondrial	544	Pseudonereis	podocirra	isolate	PVVD9	cytochrome	c	oxidase	subunit	1	(COI)	gene,	partial	cds;	mitochondrial
545. Pseudonereis podocirra isolate PVVD8 cytochrome c oxidase subunit 1 (COI) gene, partial cds; mitochondrial	545	Pseudonereis	podocirra	isolate	PVVD8	cytochrome	c	oxidase	subunit	1	(COI)	gene,	partial	cds;	mitochondrial
546. Pseudonereis podocirra isolate PVVD1 cytochrome c oxidase subunit 1 (COI) gene, partial cds; mitochondrial	546	Pseudonereis	podocirra	isolate	PVVD1	cytochrome	c	oxidase	subunit	1	(COI)	gene,	partial	cds;	mitochondrial
547. Pseudonereis podocirra isolate PVHM6 cytochrome c oxidase subunit 1 (COI) gene, partial cds; mitochondrial	547	Pseudonereis	podocirra	isolate	PVHM6	cytochrome	c	oxidase	subunit	1	(COI)	gene,	partial	cds;	mitochondrial
548. Pseudonereis podocirra isolate PVHM2 cytochrome c oxidase subunit 1 (COI) gene, partial cds; mitochondrial	548	Pseudonereis	podocirra	isolate	PVHM2	cytochrome	c	oxidase	subunit	1	(COI)	gene,	partial	cds;	mitochondrial
549. Pseudonereis podocirra isolate PVBB2 cytochrome c oxidase subunit 1 (COI) gene, partial cds; mitochondrial	549	Pseudonereis	podocirra	isolate	PVBB2	cytochrome	c	oxidase	subunit	1	(COI)	gene,	partial	cds;	mitochondrial
550. Pseudonereis podocirra isolate PVBB1 cytochrome c oxidase subunit 1 (COI) gene, partial cds; mitochondrial	550	Pseudonereis	podocirra	isolate	PVBB1	cytochrome	c	oxidase	subunit	1	(COI)	gene,	partial	cds;	mitochondrial
551. Gunnarea gaimardi isolate GGWS2 cytochrome c oxidase subunit 1 (COI) gene, partial cds; mitochondrial	551	Gunnarea	gaimardi	isolate	GGWS2	cytochrome	c	oxidase	subunit	1	(COI)	gene,	partial	cds;	mitochondrial
552. Gunnarea gaimardi isolate GGWS1 cytochrome c oxidase subunit 1 (COI) gene, partial cds; mitochondrial	552	Gunnarea	gaimardi	isolate	GGWS1	cytochrome	c	oxidase	subunit	1	(COI)	gene,	partial	cds;	mitochondrial
553. Gunnarea gaimardi isolate GGHM3 cytochrome c oxidase subunit 1 (COI) gene, partial cds; mitochondrial	553	Gunnarea	gaimardi	isolate	GGHM3	cytochrome	c	oxidase	subunit	1	(COI)	gene,	partial	cds;	mitochondrial
554. Gunnarea gaimardi isolate GGBB6 cytochrome c oxidase subunit 1 (COI) gene, partial cds; mitochondrial	554	Gunnarea	gaimardi	isolate	GGBB6	cytochrome	c	oxidase	subunit	1	(COI)	gene,	partial	cds;	mitochondrial
555. Gunnarea gaimardi isolate GGBB4 cytochrome c oxidase subunit 1 (COI) gene, partial cds; mitochondrial	555	Gunnarea	gaimardi	isolate	GGBB4	cytochrome	c	oxidase	subunit	1	(COI)	gene,	partial	cds;	mitochondrial
556. Gunnarea gaimardi isolate GGBB3 cytochrome c oxidase subunit 1 (COI) gene, partial cds; mitochondrial	556	Gunnarea	gaimardi	isolate	GGBB3	cytochrome	c	oxidase	subunit	1	(COI)	gene,	partial	cds;	mitochondrial
557. Gunnarea gaimardi isolate GGBB2 cytochrome c oxidase subunit 1 (COI) gene, partial cds; mitochondrial	557	Gunnarea	gaimardi	isolate	GGBB2	cytochrome	c	oxidase	subunit	1	(COI)	gene,	partial	cds;	mitochondrial
558. Gunnarea gaimardi isolate GGBB1 cytochrome c oxidase subunit 1 (COI) gene, partial cds; mitochondrial	558	Gunnarea	gaimardi	isolate	GGBB1	cytochrome	c	oxidase	subunit	1	(COI)	gene,	partial	cds;	mitochondrial
559. Polydora neocaeca isolate PE6 cytochrome oxidase subunit 1 gene, partial cds; mitochondrial	559	Polydora	neocaeca	isolate	PE6	cytochrome	oxidase	subunit	1	gene,	partial	cds;	mitochondrial
560. Polydora neocaeca isolate PE5 cytochrome oxidase subunit 1 gene, partial cds; mitochondrial	560	Polydora	neocaeca	isolate	PE5	cytochrome	oxidase	subunit	1	gene,	partial	cds;	mitochondrial
561. Polydora neocaeca isolate PE4 cytochrome oxidase subunit 1 gene, partial cds; mitochondrial	561	Polydora	neocaeca	isolate	PE4	cytochrome	oxidase	subunit	1	gene,	partial	cds;	mitochondrial
562. Polydora neocaeca isolate PE3 cytochrome oxidase subunit 1 gene, partial cds; mitochondrial	562	Polydora	neocaeca	isolate	PE3	cytochrome	oxidase	subunit	1	gene,	partial	cds;	mitochondrial
563. Polydora neocaeca isolate PE2 cytochrome oxidase subunit 1 gene, partial cds; mitochondrial	563	Polydora	neocaeca	isolate	PE2	cytochrome	oxidase	subunit	1	gene,	partial	cds;	mitochondrial
564. Polydora neocaeca isolate PE1 cytochrome oxidase subunit 1 gene, partial cds; mitochondrial	564	Polydora	neocaeca	isolate	PE1	cytochrome	oxidase	subunit	1	gene,	partial	cds;	mitochondrial
565. Marphysa haemasoma isolate MEBB1 cytochrome c oxidase subunit 1 (COI) gene, partial cds; mitochondrial	565	Marphysa	haemasoma	isolate	MEBB1	cytochrome	c	oxidase	subunit	1	(COI)	gene,	partial	cds;	mitochondrial
566. Arenicola loveni isolate BbBW2 cytochrome c oxidase subunit 1 (COI) gene, partial cds; mitochondrial	566	Arenicola	loveni	isolate	BbBW2	cytochrome	c	oxidase	subunit	1	(COI)	gene,	partial	cds;	mitochondrial
567. Arenicola loveni isolate BbBW1 cytochrome c oxidase subunit 1 (COI) gene, partial cds; mitochondrial	567	Arenicola	loveni	isolate	BbBW1	cytochrome	c	oxidase	subunit	1	(COI)	gene,	partial	cds;	mitochondrial
568. Arenicola loveni isolate PbBW3 cytochrome c oxidase subunit 1 (COI) gene, partial cds; mitochondrial	568	Arenicola	loveni	isolate	PbBW3	cytochrome	c	oxidase	subunit	1	(COI)	gene,	partial	cds;	mitochondrial
569. Arenicola loveni isolate SkBW9 cytochrome c oxidase subunit 1 (COI) gene, partial cds; mitochondrial	569	Arenicola	loveni	isolate	SkBW9	cytochrome	c	oxidase	subunit	1	(COI)	gene,	partial	cds;	mitochondrial
570. Arenicola loveni isolate SkBW6 cytochrome c oxidase subunit 1 (COI) gene, partial cds; mitochondrial	570	Arenicola	loveni	isolate	SkBW6	cytochrome	c	oxidase	subunit	1	(COI)	gene,	partial	cds;	mitochondrial
571. Arenicola loveni isolate SkBW2 cytochrome c oxidase subunit 1 (COI) gene, partial cds; mitochondrial	571	Arenicola	loveni	isolate	SkBW2	cytochrome	c	oxidase	subunit	1	(COI)	gene,	partial	cds;	mitochondrial
572. Arenicola loveni isolate WBW4 cytochrome c oxidase subunit 1 (COI) gene, partial cds; mitochondrial	572	Arenicola	loveni	isolate	WBW4	cytochrome	c	oxidase	subunit	1	(COI)	gene,	partial	cds;	mitochondrial
573. Arenicola loveni isolate WBW3 cytochrome c oxidase subunit 1 (COI) gene, partial cds; mitochondrial	573	Arenicola	loveni	isolate	WBW3	cytochrome	c	oxidase	subunit	1	(COI)	gene,	partial	cds;	mitochondrial
574. Arenicola loveni isolate Sb3BW5 cytochrome c oxidase subunit 1 (COI) gene, partial cds; mitochondrial	574	Arenicola	loveni	isolate	Sb3BW5	cytochrome	c	oxidase	subunit	1	(COI)	gene,	partial	cds;	mitochondrial
575. Arenicola loveni isolate Sb3BW2 cytochrome c oxidase subunit 1 (COI) gene, partial cds; mitochondrial	575	Arenicola	loveni	isolate	Sb3BW2	cytochrome	c	oxidase	subunit	1	(COI)	gene,	partial	cds;	mitochondrial
576. Arenicola loveni isolate Sb3BW1 cytochrome c oxidase subunit 1 (COI) gene, partial cds; mitochondrial	576	Arenicola	loveni	isolate	Sb3BW1	cytochrome	c	oxidase	subunit	1	(COI)	gene,	partial	cds;	mitochondrial
577. Arenicola loveni isolate Sb2BW2 cytochrome c oxidase subunit 1 (COI) gene, partial cds; mitochondrial	577	Arenicola	loveni	isolate	Sb2BW2	cytochrome	c	oxidase	subunit	1	(COI)	gene,	partial	cds;	mitochondrial
578. Arenicola loveni isolate Sb2BW1 cytochrome c oxidase subunit 1 (COI) gene, partial cds; mitochondrial	578	Arenicola	loveni	isolate	Sb2BW1	cytochrome	c	oxidase	subunit	1	(COI)	gene,	partial	cds;	mitochondrial
579. Arenicola loveni isolate S2BW2 cytochrome c oxidase subunit 1 (COI) gene, partial cds; mitochondrial	579	Arenicola	loveni	isolate	S2BW2	cytochrome	c	oxidase	subunit	1	(COI)	gene,	partial	cds;	mitochondrial
580. Arenicola loveni isolate S1BW8 cytochrome c oxidase subunit 1 (COI) gene, partial cds; mitochondrial	580	Arenicola	loveni	isolate	S1BW8	cytochrome	c	oxidase	subunit	1	(COI)	gene,	partial	cds;	mitochondrial
581. Arenicola loveni isolate S1BW7 cytochrome c oxidase subunit 1 (COI) gene, partial cds; mitochondrial	581	Arenicola	loveni	isolate	S1BW7	cytochrome	c	oxidase	subunit	1	(COI)	gene,	partial	cds;	mitochondrial
582. Arenicola loveni isolate S1BW6 cytochrome c oxidase subunit 1 (COI) gene, partial cds; mitochondrial	582	Arenicola	loveni	isolate	S1BW6	cytochrome	c	oxidase	subunit	1	(COI)	gene,	partial	cds;	mitochondrial
583. Arenicola loveni isolate S1BW5 cytochrome c oxidase subunit 1 (COI) gene, partial cds; mitochondrial	583	Arenicola	loveni	isolate	S1BW5	cytochrome	c	oxidase	subunit	1	(COI)	gene,	partial	cds;	mitochondrial
584. Arenicola loveni isolate S1BW3 cytochrome c oxidase subunit 1 (COI) gene, partial cds; mitochondrial	584	Arenicola	loveni	isolate	S1BW3	cytochrome	c	oxidase	subunit	1	(COI)	gene,	partial	cds;	mitochondrial
585. Arenicola loveni isolate S1BW2 cytochrome c oxidase subunit 1 (COI) gene, partial cds; mitochondrial	585	Arenicola	loveni	isolate	S1BW2	cytochrome	c	oxidase	subunit	1	(COI)	gene,	partial	cds;	mitochondrial
586. Arenicola loveni isolate S1BW1 cytochrome c oxidase subunit 1 (COI) gene, partial cds; mitochondrial	586	Arenicola	loveni	isolate	S1BW1	cytochrome	c	oxidase	subunit	1	(COI)	gene,	partial	cds;	mitochondrial
587. Arenicola loveni isolate MBW3 cytochrome c oxidase subunit 1 (COI) gene, partial cds; mitochondrial	587	Arenicola	loveni	isolate	MBW3	cytochrome	c	oxidase	subunit	1	(COI)	gene,	partial	cds;	mitochondrial
588. Arenicola loveni isolate MBW1 cytochrome c oxidase subunit 1 (COI) gene, partial cds; mitochondrial	588	Arenicola	loveni	isolate	MBW1	cytochrome	c	oxidase	subunit	1	(COI)	gene,	partial	cds;	mitochondrial
589. Arenicola loveni isolate K4BW1 cytochrome c oxidase subunit 1 (COI) gene, partial cds; mitochondrial	589	Arenicola	loveni	isolate	K4BW1	cytochrome	c	oxidase	subunit	1	(COI)	gene,	partial	cds;	mitochondrial
590. Arenicola loveni isolate K2BW2 cytochrome c oxidase subunit 1 (COI) gene, partial cds; mitochondrial	590	Arenicola	loveni	isolate	K2BW2	cytochrome	c	oxidase	subunit	1	(COI)	gene,	partial	cds;	mitochondrial
591. Arenicola loveni isolate K2BW1 cytochrome c oxidase subunit 1 (COI) gene, partial cds; mitochondrial	591	Arenicola	loveni	isolate	K2BW1	cytochrome	c	oxidase	subunit	1	(COI)	gene,	partial	cds;	mitochondrial
592. Arenicola loveni isolate K1BW3 cytochrome c oxidase subunit 1 (COI) gene, partial cds; mitochondrial	592	Arenicola	loveni	isolate	K1BW3	cytochrome	c	oxidase	subunit	1	(COI)	gene,	partial	cds;	mitochondrial
593. Arenicola loveni isolate K1BW2 cytochrome c oxidase subunit 1 (COI) gene, partial cds; mitochondrial	593	Arenicola	loveni	isolate	K1BW2	cytochrome	c	oxidase	subunit	1	(COI)	gene,	partial	cds;	mitochondrial
594. Arenicola loveni isolate K1BW1 cytochrome c oxidase subunit 1 (COI) gene, partial cds; mitochondrial	594	Arenicola	loveni	isolate	K1BW1	cytochrome	c	oxidase	subunit	1	(COI)	gene,	partial	cds;	mitochondrial
595. Arenicola loveni voucher WS BW13 internal transcribed spacer 1 and 5.8S ribosomal RNA gene, partial sequence	595	Arenicola	loveni	voucher	WS	BW13	internal	transcribed	spacer	1	and	5.8S	ribosomal	RNA	gene,	partial	sequence
596. Arenicola loveni voucher WS BW11 internal transcribed spacer 1 and 5.8S ribosomal RNA gene, partial sequence	596	Arenicola	loveni	voucher	WS	BW11	internal	transcribed	spacer	1	and	5.8S	ribosomal	RNA	gene,	partial	sequence
597. Arenicola loveni voucher WS BW10 internal transcribed spacer 1 and 5.8S ribosomal RNA gene, partial sequence	597	Arenicola	loveni	voucher	WS	BW10	internal	transcribed	spacer	1	and	5.8S	ribosomal	RNA	gene,	partial	sequence
598. Arenicola loveni voucher WS BW4 internal transcribed spacer 1 and 5.8S ribosomal RNA gene, partial sequence	598	Arenicola	loveni	voucher	WS	BW4	internal	transcribed	spacer	1	and	5.8S	ribosomal	RNA	gene,	partial	sequence
599. Arenicola loveni voucher SK2 BW9 internal transcribed spacer 1 and 5.8S ribosomal RNA gene, partial sequence	599	Arenicola	loveni	voucher	SK2	BW9	internal	transcribed	spacer	1	and	5.8S	ribosomal	RNA	gene,	partial	sequence
600. Arenicola loveni voucher SK2 BW6 internal transcribed spacer 1 and 5.8S ribosomal RNA gene, partial sequence	600	Arenicola	loveni	voucher	SK2	BW6	internal	transcribed	spacer	1	and	5.8S	ribosomal	RNA	gene,	partial	sequence
601. Arenicola loveni voucher SK2 BW5 internal transcribed spacer 1 and 5.8S ribosomal RNA gene, partial sequence	601	Arenicola	loveni	voucher	SK2	BW5	internal	transcribed	spacer	1	and	5.8S	ribosomal	RNA	gene,	partial	sequence
602. Arenicola loveni voucher SK2 BW3 internal transcribed spacer 1 and 5.8S ribosomal RNA gene, partial sequence	602	Arenicola	loveni	voucher	SK2	BW3	internal	transcribed	spacer	1	and	5.8S	ribosomal	RNA	gene,	partial	sequence
603. Arenicola loveni voucher SD2 BW4 internal transcribed spacer 1 and 5.8S ribosomal RNA gene, partial sequence	603	Arenicola	loveni	voucher	SD2	BW4	internal	transcribed	spacer	1	and	5.8S	ribosomal	RNA	gene,	partial	sequence
604. Arenicola loveni voucher SD1 BW7 internal transcribed spacer 1 and 5.8S ribosomal RNA gene, partial sequence	604	Arenicola	loveni	voucher	SD1	BW7	internal	transcribed	spacer	1	and	5.8S	ribosomal	RNA	gene,	partial	sequence
605. Arenicola loveni voucher SD1 BW6 internal transcribed spacer 1 and 5.8S ribosomal RNA gene, partial sequence	605	Arenicola	loveni	voucher	SD1	BW6	internal	transcribed	spacer	1	and	5.8S	ribosomal	RNA	gene,	partial	sequence
606. Arenicola loveni voucher SB2 BW5 internal transcribed spacer 1 and 5.8S ribosomal RNA gene, partial sequence	606	Arenicola	loveni	voucher	SB2	BW5	internal	transcribed	spacer	1	and	5.8S	ribosomal	RNA	gene,	partial	sequence
607. Arenicola loveni voucher SB2 BW1 internal transcribed spacer 1 and 5.8S ribosomal RNA gene, partial sequence	607	Arenicola	loveni	voucher	SB2	BW1	internal	transcribed	spacer	1	and	5.8S	ribosomal	RNA	gene,	partial	sequence
608. Arenicola loveni voucher SB BW3 internal transcribed spacer 1 and 5.8S ribosomal RNA gene, partial sequence	608	Arenicola	loveni	voucher	SB	BW3	internal	transcribed	spacer	1	and	5.8S	ribosomal	RNA	gene,	partial	sequence
609. Arenicola loveni voucher SB BW1 internal transcribed spacer 1 and 5.8S ribosomal RNA gene, partial sequence	609	Arenicola	loveni	voucher	SB	BW1	internal	transcribed	spacer	1	and	5.8S	ribosomal	RNA	gene,	partial	sequence
610. Arenicola loveni voucher PB BW3 internal transcribed spacer 1 and 5.8S ribosomal RNA gene, partial sequence	610	Arenicola	loveni	voucher	PB	BW3	internal	transcribed	spacer	1	and	5.8S	ribosomal	RNA	gene,	partial	sequence
611. Arenicola loveni voucher MZ BW4 internal transcribed spacer 1 and 5.8S ribosomal RNA gene, partial sequence	611	Arenicola	loveni	voucher	MZ	BW4	internal	transcribed	spacer	1	and	5.8S	ribosomal	RNA	gene,	partial	sequence
612. Arenicola loveni voucher MZ BW3 internal transcribed spacer 1 and 5.8S ribosomal RNA gene, partial sequence	612	Arenicola	loveni	voucher	MZ	BW3	internal	transcribed	spacer	1	and	5.8S	ribosomal	RNA	gene,	partial	sequence
613. Arenicola loveni voucher MZ BW2 internal transcribed spacer 1 and 5.8S ribosomal RNA gene, partial sequence	613	Arenicola	loveni	voucher	MZ	BW2	internal	transcribed	spacer	1	and	5.8S	ribosomal	RNA	gene,	partial	sequence
614. Arenicola loveni voucher KN4 BW3 internal transcribed spacer 1 and 5.8S ribosomal RNA gene, partial sequence	614	Arenicola	loveni	voucher	KN4	BW3	internal	transcribed	spacer	1	and	5.8S	ribosomal	RNA	gene,	partial	sequence
615. Arenicola loveni voucher KN2 BW2 internal transcribed spacer 1 and 5.8S ribosomal RNA gene, partial sequence	615	Arenicola	loveni	voucher	KN2	BW2	internal	transcribed	spacer	1	and	5.8S	ribosomal	RNA	gene,	partial	sequence
616. Arenicola loveni voucher KN2 BW1 internal transcribed spacer 1 and 5.8S ribosomal RNA gene, partial sequence	616	Arenicola	loveni	voucher	KN2	BW1	internal	transcribed	spacer	1	and	5.8S	ribosomal	RNA	gene,	partial	sequence
617. Arenicola loveni voucher KN1 BW3 internal transcribed spacer 1 and 5.8S ribosomal RNA gene, partial sequence	617	Arenicola	loveni	voucher	KN1	BW3	internal	transcribed	spacer	1	and	5.8S	ribosomal	RNA	gene,	partial	sequence
618. Arenicola loveni voucher KN1 BW2 internal transcribed spacer 1 and 5.8S ribosomal RNA gene, partial sequence	618	Arenicola	loveni	voucher	KN1	BW2	internal	transcribed	spacer	1	and	5.8S	ribosomal	RNA	gene,	partial	sequence
619. Arenicola loveni voucher KN1 BW1 internal transcribed spacer 1 and 5.8S ribosomal RNA gene, partial sequence	619	Arenicola	loveni	voucher	KN1	BW1	internal	transcribed	spacer	1	and	5.8S	ribosomal	RNA	gene,	partial	sequence
620. Arenicola loveni voucher BB BW3 internal transcribed spacer 1 and 5.8S ribosomal RNA gene, partial sequence	620	Arenicola	loveni	voucher	BB	BW3	internal	transcribed	spacer	1	and	5.8S	ribosomal	RNA	gene,	partial	sequence
621. UNVERIFIED: Platynereis entshonae isolate YZ531 internal transcribed spacer 1 and 5.8S ribosomal RNA gene, partial sequence	621	UNVERIFIED:	Platynereis	entshonae	isolate	YZ531	internal	transcribed	spacer	1	and	5.8S	ribosomal	RNA	gene,	partial	sequence
622. UNVERIFIED: Platynereis entshonae isolate YZ530 internal transcribed spacer 1 and 5.8S ribosomal RNA gene, partial sequence	622	UNVERIFIED:	Platynereis	entshonae	isolate	YZ530	internal	transcribed	spacer	1	and	5.8S	ribosomal	RNA	gene,	partial	sequence
623. UNVERIFIED: Platynereis entshonae isolate YZ525 internal transcribed spacer 1 and 5.8S ribosomal RNA gene, partial sequence	623	UNVERIFIED:	Platynereis	entshonae	isolate	YZ525	internal	transcribed	spacer	1	and	5.8S	ribosomal	RNA	gene,	partial	sequence
624. UNVERIFIED: Platynereis entshonae isolate YZ506 internal transcribed spacer 1 and 5.8S ribosomal RNA gene, partial sequence	624	UNVERIFIED:	Platynereis	entshonae	isolate	YZ506	internal	transcribed	spacer	1	and	5.8S	ribosomal	RNA	gene,	partial	sequence
625. UNVERIFIED: Platynereis entshonae isolate YZ505 internal transcribed spacer 1 and 5.8S ribosomal RNA gene, partial sequence	625	UNVERIFIED:	Platynereis	entshonae	isolate	YZ505	internal	transcribed	spacer	1	and	5.8S	ribosomal	RNA	gene,	partial	sequence
626. UNVERIFIED: Platynereis entshonae isolate SHB618 internal transcribed spacer 1 and 5.8S ribosomal RNA gene, partial sequence	626	UNVERIFIED:	Platynereis	entshonae	isolate	SHB618	internal	transcribed	spacer	1	and	5.8S	ribosomal	RNA	gene,	partial	sequence
627. UNVERIFIED: Platynereis entshonae isolate SHB615 internal transcribed spacer 1 and 5.8S ribosomal RNA gene, partial sequence	627	UNVERIFIED:	Platynereis	entshonae	isolate	SHB615	internal	transcribed	spacer	1	and	5.8S	ribosomal	RNA	gene,	partial	sequence
628. UNVERIFIED: Platynereis entshonae isolate SHB603 internal transcribed spacer 1 and 5.8S ribosomal RNA gene, partial sequence	628	UNVERIFIED:	Platynereis	entshonae	isolate	SHB603	internal	transcribed	spacer	1	and	5.8S	ribosomal	RNA	gene,	partial	sequence
629. UNVERIFIED: Platynereis entshonae isolate RE169 internal transcribed spacer 1 and 5.8S ribosomal RNA gene, partial sequence	629	UNVERIFIED:	Platynereis	entshonae	isolate	RE169	internal	transcribed	spacer	1	and	5.8S	ribosomal	RNA	gene,	partial	sequence
630. UNVERIFIED: Platynereis entshonae isolate RE157 internal transcribed spacer 1 and 5.8S ribosomal RNA gene, partial sequence	630	UNVERIFIED:	Platynereis	entshonae	isolate	RE157	internal	transcribed	spacer	1	and	5.8S	ribosomal	RNA	gene,	partial	sequence
631. UNVERIFIED: Platynereis entshonae isolate RE153 internal transcribed spacer 1 and 5.8S ribosomal RNA gene, partial sequence	631	UNVERIFIED:	Platynereis	entshonae	isolate	RE153	internal	transcribed	spacer	1	and	5.8S	ribosomal	RNA	gene,	partial	sequence
632. UNVERIFIED: Platynereis entshonae isolate P638 internal transcribed spacer 1 and 5.8S ribosomal RNA gene, partial sequence	632	UNVERIFIED:	Platynereis	entshonae	isolate	P638	internal	transcribed	spacer	1	and	5.8S	ribosomal	RNA	gene,	partial	sequence
633. UNVERIFIED: Platynereis entshonae isolate MB89 internal transcribed spacer 1 and 5.8S ribosomal RNA gene, partial sequence	633	UNVERIFIED:	Platynereis	entshonae	isolate	MB89	internal	transcribed	spacer	1	and	5.8S	ribosomal	RNA	gene,	partial	sequence
634. UNVERIFIED: Platynereis entshonae isolate MB65 internal transcribed spacer 1 and 5.8S ribosomal RNA gene, partial sequence	634	UNVERIFIED:	Platynereis	entshonae	isolate	MB65	internal	transcribed	spacer	1	and	5.8S	ribosomal	RNA	gene,	partial	sequence
635. UNVERIFIED: Platynereis entshonae isolate LB473 internal transcribed spacer 1 and 5.8S ribosomal RNA gene, partial sequence	635	UNVERIFIED:	Platynereis	entshonae	isolate	LB473	internal	transcribed	spacer	1	and	5.8S	ribosomal	RNA	gene,	partial	sequence
636. UNVERIFIED: Platynereis entshonae isolate LB437 internal transcribed spacer 1 and 5.8S ribosomal RNA gene, partial sequence	636	UNVERIFIED:	Platynereis	entshonae	isolate	LB437	internal	transcribed	spacer	1	and	5.8S	ribosomal	RNA	gene,	partial	sequence
637. UNVERIFIED: Platynereis entshonae isolate LB431 internal transcribed spacer 1 and 5.8S ribosomal RNA gene, partial sequence	637	UNVERIFIED:	Platynereis	entshonae	isolate	LB431	internal	transcribed	spacer	1	and	5.8S	ribosomal	RNA	gene,	partial	sequence
638. UNVERIFIED: Platynereis entshonae isolate LB416 internal transcribed spacer 1 and 5.8S ribosomal RNA gene, partial sequence	638	UNVERIFIED:	Platynereis	entshonae	isolate	LB416	internal	transcribed	spacer	1	and	5.8S	ribosomal	RNA	gene,	partial	sequence
639. UNVERIFIED: Platynereis entshonae isolate LB405 internal transcribed spacer 1 and 5.8S ribosomal RNA gene, partial sequence	639	UNVERIFIED:	Platynereis	entshonae	isolate	LB405	internal	transcribed	spacer	1	and	5.8S	ribosomal	RNA	gene,	partial	sequence
640. UNVERIFIED: Platynereis entshonae isolate KB716 internal transcribed spacer 1 and 5.8S ribosomal RNA gene, partial sequence	640	UNVERIFIED:	Platynereis	entshonae	isolate	KB716	internal	transcribed	spacer	1	and	5.8S	ribosomal	RNA	gene,	partial	sequence
641. UNVERIFIED: Platynereis entshonae isolate HB345 internal transcribed spacer 1 and 5.8S ribosomal RNA gene, partial sequence	641	UNVERIFIED:	Platynereis	entshonae	isolate	HB345	internal	transcribed	spacer	1	and	5.8S	ribosomal	RNA	gene,	partial	sequence
642. UNVERIFIED: Platynereis entshonae isolate HB338 internal transcribed spacer 1 and 5.8S ribosomal RNA gene, partial sequence	642	UNVERIFIED:	Platynereis	entshonae	isolate	HB338	internal	transcribed	spacer	1	and	5.8S	ribosomal	RNA	gene,	partial	sequence
643. UNVERIFIED: Platynereis entshonae isolate DP231 internal transcribed spacer 1 and 5.8S ribosomal RNA gene, partial sequence	643	UNVERIFIED:	Platynereis	entshonae	isolate	DP231	internal	transcribed	spacer	1	and	5.8S	ribosomal	RNA	gene,	partial	sequence
644. UNVERIFIED: Platynereis entshonae isolate CR719 internal transcribed spacer 1 and 5.8S ribosomal RNA gene, partial sequence	644	UNVERIFIED:	Platynereis	entshonae	isolate	CR719	internal	transcribed	spacer	1	and	5.8S	ribosomal	RNA	gene,	partial	sequence
645. UNVERIFIED: Platynereis entshonae isolate CR714 internal transcribed spacer 1 and 5.8S ribosomal RNA gene, partial sequence	645	UNVERIFIED:	Platynereis	entshonae	isolate	CR714	internal	transcribed	spacer	1	and	5.8S	ribosomal	RNA	gene,	partial	sequence
646. UNVERIFIED: Platynereis entshonae isolate AB673 internal transcribed spacer 1 and 5.8S ribosomal RNA gene, partial sequence	646	UNVERIFIED:	Platynereis	entshonae	isolate	AB673	internal	transcribed	spacer	1	and	5.8S	ribosomal	RNA	gene,	partial	sequence
647. UNVERIFIED: Platynereis entshonae isolate CA305 internal transcribed spacer 1 and 5.8S ribosomal RNA gene, partial sequence	647	UNVERIFIED:	Platynereis	entshonae	isolate	CA305	internal	transcribed	spacer	1	and	5.8S	ribosomal	RNA	gene,	partial	sequence
648. UNVERIFIED: Platynereis entshonae isolate BB357 internal transcribed spacer 1 and 5.8S ribosomal RNA gene, partial sequence	648	UNVERIFIED:	Platynereis	entshonae	isolate	BB357	internal	transcribed	spacer	1	and	5.8S	ribosomal	RNA	gene,	partial	sequence
649. UNVERIFIED: Platynereis entshonae isolate BB352 internal transcribed spacer 1 and 5.8S ribosomal RNA gene, partial sequence	649	UNVERIFIED:	Platynereis	entshonae	isolate	BB352	internal	transcribed	spacer	1	and	5.8S	ribosomal	RNA	gene,	partial	sequence
650. UNVERIFIED: Platynereis sp. RE164 internal transcribed spacer 1 and 5.8S ribosomal RNA gene, partial sequence	650	UNVERIFIED:	Platynereis	sp.	RE164	internal	transcribed	spacer	1	and	5.8S	ribosomal	RNA	gene,	partial	sequence
651. UNVERIFIED: Platynereis sp. RE156 internal transcribed spacer 1 and 5.8S ribosomal RNA gene, partial sequence	651	UNVERIFIED:	Platynereis	sp.	RE156	internal	transcribed	spacer	1	and	5.8S	ribosomal	RNA	gene,	partial	sequence
652. UNVERIFIED: Platynereis sp. MB64 internal transcribed spacer 1 and 5.8S ribosomal RNA gene, partial sequence	652	UNVERIFIED:	Platynereis	sp.	MB64	internal	transcribed	spacer	1	and	5.8S	ribosomal	RNA	gene,	partial	sequence
653. UNVERIFIED: Platynereis sp. LB390 internal transcribed spacer 1 and 5.8S ribosomal RNA gene, partial sequence	653	UNVERIFIED:	Platynereis	sp.	LB390	internal	transcribed	spacer	1	and	5.8S	ribosomal	RNA	gene,	partial	sequence
654. UNVERIFIED: Platynereis sp. LB445 internal transcribed spacer 1 and 5.8S ribosomal RNA gene, partial sequence	654	UNVERIFIED:	Platynereis	sp.	LB445	internal	transcribed	spacer	1	and	5.8S	ribosomal	RNA	gene,	partial	sequence
655. UNVERIFIED: Platynereis sp. P640 internal transcribed spacer 1 and 5.8S ribosomal RNA gene, partial sequence	655	UNVERIFIED:	Platynereis	sp.	P640	internal	transcribed	spacer	1	and	5.8S	ribosomal	RNA	gene,	partial	sequence
656. UNVERIFIED: Platynereis sp. P637 internal transcribed spacer 1 and 5.8S ribosomal RNA gene, partial sequence	656	UNVERIFIED:	Platynereis	sp.	P637	internal	transcribed	spacer	1	and	5.8S	ribosomal	RNA	gene,	partial	sequence
657. UNVERIFIED: Platynereis sp. P639 internal transcribed spacer 1 and 5.8S ribosomal RNA gene, partial sequence	657	UNVERIFIED:	Platynereis	sp.	P639	internal	transcribed	spacer	1	and	5.8S	ribosomal	RNA	gene,	partial	sequence
658. UNVERIFIED: Platynereis sp. P635 internal transcribed spacer 1 and 5.8S ribosomal RNA gene, partial sequence	658	UNVERIFIED:	Platynereis	sp.	P635	internal	transcribed	spacer	1	and	5.8S	ribosomal	RNA	gene,	partial	sequence
659. UNVERIFIED: Platynereis sp. P634 internal transcribed spacer 1 and 5.8S ribosomal RNA gene, partial sequence	659	UNVERIFIED:	Platynereis	sp.	P634	internal	transcribed	spacer	1	and	5.8S	ribosomal	RNA	gene,	partial	sequence
660. UNVERIFIED: Platynereis sp. P633 internal transcribed spacer 1 and 5.8S ribosomal RNA gene, partial sequence	660	UNVERIFIED:	Platynereis	sp.	P633	internal	transcribed	spacer	1	and	5.8S	ribosomal	RNA	gene,	partial	sequence
661. UNVERIFIED: Platynereis sp. P632 internal transcribed spacer 1 and 5.8S ribosomal RNA gene, partial sequence	661	UNVERIFIED:	Platynereis	sp.	P632	internal	transcribed	spacer	1	and	5.8S	ribosomal	RNA	gene,	partial	sequence
662. UNVERIFIED: Platynereis sp. P631 internal transcribed spacer 1 and 5.8S ribosomal RNA gene, partial sequence	662	UNVERIFIED:	Platynereis	sp.	P631	internal	transcribed	spacer	1	and	5.8S	ribosomal	RNA	gene,	partial	sequence
663. UNVERIFIED: Platynereis sp. P2 internal transcribed spacer 1 and 5.8S ribosomal RNA gene, partial sequence	663	UNVERIFIED:	Platynereis	sp.	P2	internal	transcribed	spacer	1	and	5.8S	ribosomal	RNA	gene,	partial	sequence
664. UNVERIFIED: Platynereis sp. P1 internal transcribed spacer 1 and 5.8S ribosomal RNA gene, partial sequence	664	UNVERIFIED:	Platynereis	sp.	P1	internal	transcribed	spacer	1	and	5.8S	ribosomal	RNA	gene,	partial	sequence
665. UNVERIFIED: Platynereis sp. KB760 internal transcribed spacer 1 and 5.8S ribosomal RNA gene, partial sequence	665	UNVERIFIED:	Platynereis	sp.	KB760	internal	transcribed	spacer	1	and	5.8S	ribosomal	RNA	gene,	partial	sequence
666. UNVERIFIED: Platynereis sp. KB753 internal transcribed spacer 1 and 5.8S ribosomal RNA gene, partial sequence	666	UNVERIFIED:	Platynereis	sp.	KB753	internal	transcribed	spacer	1	and	5.8S	ribosomal	RNA	gene,	partial	sequence
667. UNVERIFIED: Platynereis sp. KB775 internal transcribed spacer 1 and 5.8S ribosomal RNA gene, partial sequence	667	UNVERIFIED:	Platynereis	sp.	KB775	internal	transcribed	spacer	1	and	5.8S	ribosomal	RNA	gene,	partial	sequence
668. UNVERIFIED: Platynereis sp. KB768 internal transcribed spacer 1 and 5.8S ribosomal RNA gene, partial sequence	668	UNVERIFIED:	Platynereis	sp.	KB768	internal	transcribed	spacer	1	and	5.8S	ribosomal	RNA	gene,	partial	sequence
669. UNVERIFIED: Platynereis sp. KB757 internal transcribed spacer 1 and 5.8S ribosomal RNA gene, partial sequence	669	UNVERIFIED:	Platynereis	sp.	KB757	internal	transcribed	spacer	1	and	5.8S	ribosomal	RNA	gene,	partial	sequence
670. UNVERIFIED: Platynereis sp. KB756 internal transcribed spacer 1 and 5.8S ribosomal RNA gene, partial sequence	670	UNVERIFIED:	Platynereis	sp.	KB756	internal	transcribed	spacer	1	and	5.8S	ribosomal	RNA	gene,	partial	sequence
671. UNVERIFIED: Platynereis sp. GB255 internal transcribed spacer 1 and 5.8S ribosomal RNA gene, partial sequence	671	UNVERIFIED:	Platynereis	sp.	GB255	internal	transcribed	spacer	1	and	5.8S	ribosomal	RNA	gene,	partial	sequence
672. UNVERIFIED: Platynereis sp. GB261 internal transcribed spacer 1 and 5.8S ribosomal RNA gene, partial sequence	672	UNVERIFIED:	Platynereis	sp.	GB261	internal	transcribed	spacer	1	and	5.8S	ribosomal	RNA	gene,	partial	sequence
673. UNVERIFIED: Platynereis sp. GB258 internal transcribed spacer 1 and 5.8S ribosomal RNA gene, partial sequence	673	UNVERIFIED:	Platynereis	sp.	GB258	internal	transcribed	spacer	1	and	5.8S	ribosomal	RNA	gene,	partial	sequence
674. UNVERIFIED: Platynereis sp. CR725 internal transcribed spacer 1 and 5.8S ribosomal RNA gene, partial sequence	674	UNVERIFIED:	Platynereis	sp.	CR725	internal	transcribed	spacer	1	and	5.8S	ribosomal	RNA	gene,	partial	sequence
675. UNVERIFIED: Platynereis sp. CR721 internal transcribed spacer 1 and 5.8S ribosomal RNA gene, partial sequence	675	UNVERIFIED:	Platynereis	sp.	CR721	internal	transcribed	spacer	1	and	5.8S	ribosomal	RNA	gene,	partial	sequence
676. UNVERIFIED: Platynereis sp. CR717 internal transcribed spacer 1 and 5.8S ribosomal RNA gene, partial sequence	676	UNVERIFIED:	Platynereis	sp.	CR717	internal	transcribed	spacer	1	and	5.8S	ribosomal	RNA	gene,	partial	sequence
677. UNVERIFIED: Platynereis sp. CA316 internal transcribed spacer 1 and 5.8S ribosomal RNA gene, partial sequence	677	UNVERIFIED:	Platynereis	sp.	CA316	internal	transcribed	spacer	1	and	5.8S	ribosomal	RNA	gene,	partial	sequence
678. UNVERIFIED: Platynereis sp. CA308 internal transcribed spacer 1 and 5.8S ribosomal RNA gene, partial sequence	678	UNVERIFIED:	Platynereis	sp.	CA308	internal	transcribed	spacer	1	and	5.8S	ribosomal	RNA	gene,	partial	sequence
679. UNVERIFIED: Platynereis sp. CA303 internal transcribed spacer 1 and 5.8S ribosomal RNA gene, partial sequence	679	UNVERIFIED:	Platynereis	sp.	CA303	internal	transcribed	spacer	1	and	5.8S	ribosomal	RNA	gene,	partial	sequence
680. UNVERIFIED: Platynereis sp. CA314 internal transcribed spacer 1 and 5.8S ribosomal RNA gene, partial sequence	680	UNVERIFIED:	Platynereis	sp.	CA314	internal	transcribed	spacer	1	and	5.8S	ribosomal	RNA	gene,	partial	sequence
681. UNVERIFIED: Platynereis sp. AB677 internal transcribed spacer 1 and 5.8S ribosomal RNA gene, partial sequence	681	UNVERIFIED:	Platynereis	sp.	AB677	internal	transcribed	spacer	1	and	5.8S	ribosomal	RNA	gene,	partial	sequence
682. UNVERIFIED: Platynereis sp. AB676 internal transcribed spacer 1 and 5.8S ribosomal RNA gene, partial sequence	682	UNVERIFIED:	Platynereis	sp.	AB676	internal	transcribed	spacer	1	and	5.8S	ribosomal	RNA	gene,	partial	sequence
683. UNVERIFIED: Platynereis sp. AB680 internal transcribed spacer 1 and 5.8S ribosomal RNA gene, partial sequence	683	UNVERIFIED:	Platynereis	sp.	AB680	internal	transcribed	spacer	1	and	5.8S	ribosomal	RNA	gene,	partial	sequence
684. UNVERIFIED: Platynereis sp. AB672 internal transcribed spacer 1 and 5.8S ribosomal RNA gene, partial sequence	684	UNVERIFIED:	Platynereis	sp.	AB672	internal	transcribed	spacer	1	and	5.8S	ribosomal	RNA	gene,	partial	sequence
685. UNVERIFIED: Platynereis sp. AB671 internal transcribed spacer 1 and 5.8S ribosomal RNA gene, partial sequence	685	UNVERIFIED:	Platynereis	sp.	AB671	internal	transcribed	spacer	1	and	5.8S	ribosomal	RNA	gene,	partial	sequence
686. UNVERIFIED: Platynereis sp. AB670 internal transcribed spacer 1 and 5.8S ribosomal RNA gene, partial sequence	686	UNVERIFIED:	Platynereis	sp.	AB670	internal	transcribed	spacer	1	and	5.8S	ribosomal	RNA	gene,	partial	sequence
687. UNVERIFIED: Platynereis sp. AB668 internal transcribed spacer 1 and 5.8S ribosomal RNA gene, partial sequence	687	UNVERIFIED:	Platynereis	sp.	AB668	internal	transcribed	spacer	1	and	5.8S	ribosomal	RNA	gene,	partial	sequence
688. Platynereis entshonae isolate SHB616 cytochrome c oxidase subunit I (COX1) gene, partial cds; mitochondrial	688	Platynereis	entshonae	isolate	SHB616	cytochrome	c	oxidase	subunit	I	(COX1)	gene,	partial	cds;	mitochondrial
689. Platynereis entshonae isolate SHB603 cytochrome c oxidase subunit I (COX1) gene, partial cds; mitochondrial	689	Platynereis	entshonae	isolate	SHB603	cytochrome	c	oxidase	subunit	I	(COX1)	gene,	partial	cds;	mitochondrial
690. Platynereis entshonae isolate SHB615 cytochrome c oxidase subunit I (COX1) gene, partial cds; mitochondrial	690	Platynereis	entshonae	isolate	SHB615	cytochrome	c	oxidase	subunit	I	(COX1)	gene,	partial	cds;	mitochondrial
691. Platynereis entshonae isolate YZ531 cytochrome c oxidase subunit I (COX1) gene, partial cds; mitochondrial	691	Platynereis	entshonae	isolate	YZ531	cytochrome	c	oxidase	subunit	I	(COX1)	gene,	partial	cds;	mitochondrial
692. Platynereis entshonae isolate YZ530 cytochrome c oxidase subunit I (COX1) gene, partial cds; mitochondrial	692	Platynereis	entshonae	isolate	YZ530	cytochrome	c	oxidase	subunit	I	(COX1)	gene,	partial	cds;	mitochondrial
693. Platynereis entshonae isolate SHB618 cytochrome c oxidase subunit I (COX1) gene, partial cds; mitochondrial	693	Platynereis	entshonae	isolate	SHB618	cytochrome	c	oxidase	subunit	I	(COX1)	gene,	partial	cds;	mitochondrial
694. Platynereis entshonae isolate YZ515 cytochrome c oxidase subunit I (COX1) gene, partial cds; mitochondrial	694	Platynereis	entshonae	isolate	YZ515	cytochrome	c	oxidase	subunit	I	(COX1)	gene,	partial	cds;	mitochondrial
695. Platynereis entshonae isolate YZ509 cytochrome c oxidase subunit I (COX1) gene, partial cds; mitochondrial	695	Platynereis	entshonae	isolate	YZ509	cytochrome	c	oxidase	subunit	I	(COX1)	gene,	partial	cds;	mitochondrial
696. Platynereis entshonae isolate YZ506 cytochrome c oxidase subunit I (COX1) gene, partial cds; mitochondrial	696	Platynereis	entshonae	isolate	YZ506	cytochrome	c	oxidase	subunit	I	(COX1)	gene,	partial	cds;	mitochondrial
697. Platynereis entshonae isolate YZ505 cytochrome c oxidase subunit I (COX1) gene, partial cds; mitochondrial	697	Platynereis	entshonae	isolate	YZ505	cytochrome	c	oxidase	subunit	I	(COX1)	gene,	partial	cds;	mitochondrial
698. Platynereis entshonae isolate SHB606 cytochrome c oxidase subunit I (COX1) gene, partial cds; mitochondrial	698	Platynereis	entshonae	isolate	SHB606	cytochrome	c	oxidase	subunit	I	(COX1)	gene,	partial	cds;	mitochondrial
699. Platynereis entshonae isolate SHB605 cytochrome c oxidase subunit I (COX1) gene, partial cds; mitochondrial	699	Platynereis	entshonae	isolate	SHB605	cytochrome	c	oxidase	subunit	I	(COX1)	gene,	partial	cds;	mitochondrial
700. Platynereis entshonae isolate SHB604 cytochrome c oxidase subunit I (COX1) gene, partial cds; mitochondrial	700	Platynereis	entshonae	isolate	SHB604	cytochrome	c	oxidase	subunit	I	(COX1)	gene,	partial	cds;	mitochondrial
701. Platynereis entshonae isolate SHB593 cytochrome c oxidase subunit I (COX1) gene, partial cds; mitochondrial	701	Platynereis	entshonae	isolate	SHB593	cytochrome	c	oxidase	subunit	I	(COX1)	gene,	partial	cds;	mitochondrial
702. Platynereis entshonae isolate SHB592 cytochrome c oxidase subunit I (COX1) gene, partial cds; mitochondrial	702	Platynereis	entshonae	isolate	SHB592	cytochrome	c	oxidase	subunit	I	(COX1)	gene,	partial	cds;	mitochondrial
703. Platynereis entshonae isolate RE175 cytochrome c oxidase subunit I (COX1) gene, partial cds; mitochondrial	703	Platynereis	entshonae	isolate	RE175	cytochrome	c	oxidase	subunit	I	(COX1)	gene,	partial	cds;	mitochondrial
704. Platynereis entshonae isolate RE169 cytochrome c oxidase subunit I (COX1) gene, partial cds; mitochondrial	704	Platynereis	entshonae	isolate	RE169	cytochrome	c	oxidase	subunit	I	(COX1)	gene,	partial	cds;	mitochondrial
705. Platynereis entshonae isolate RE161 cytochrome c oxidase subunit I (COX1) gene, partial cds; mitochondrial	705	Platynereis	entshonae	isolate	RE161	cytochrome	c	oxidase	subunit	I	(COX1)	gene,	partial	cds;	mitochondrial
706. Platynereis entshonae isolate RE153 cytochrome c oxidase subunit I (COX1) gene, partial cds; mitochondrial	706	Platynereis	entshonae	isolate	RE153	cytochrome	c	oxidase	subunit	I	(COX1)	gene,	partial	cds;	mitochondrial
707. Platynereis entshonae isolate P638 cytochrome c oxidase subunit I (COX1) gene, partial cds; mitochondrial	707	Platynereis	entshonae	isolate	P638	cytochrome	c	oxidase	subunit	I	(COX1)	gene,	partial	cds;	mitochondrial
708. Platynereis entshonae isolate MB89 cytochrome c oxidase subunit I (COX1) gene, partial cds; mitochondrial	708	Platynereis	entshonae	isolate	MB89	cytochrome	c	oxidase	subunit	I	(COX1)	gene,	partial	cds;	mitochondrial
709. Platynereis entshonae isolate MB69 cytochrome c oxidase subunit I (COX1) gene, partial cds; mitochondrial	709	Platynereis	entshonae	isolate	MB69	cytochrome	c	oxidase	subunit	I	(COX1)	gene,	partial	cds;	mitochondrial
710. Platynereis entshonae isolate MB65 cytochrome c oxidase subunit I (COX1) gene, partial cds; mitochondrial	710	Platynereis	entshonae	isolate	MB65	cytochrome	c	oxidase	subunit	I	(COX1)	gene,	partial	cds;	mitochondrial
711. Platynereis entshonae isolate MB63 cytochrome c oxidase subunit I (COX1) gene, partial cds; mitochondrial	711	Platynereis	entshonae	isolate	MB63	cytochrome	c	oxidase	subunit	I	(COX1)	gene,	partial	cds;	mitochondrial
712. Platynereis entshonae isolate MB62 cytochrome c oxidase subunit I (COX1) gene, partial cds; mitochondrial	712	Platynereis	entshonae	isolate	MB62	cytochrome	c	oxidase	subunit	I	(COX1)	gene,	partial	cds;	mitochondrial
713. Platynereis entshonae isolate LB418 cytochrome c oxidase subunit I (COX1) gene, partial cds; mitochondrial	713	Platynereis	entshonae	isolate	LB418	cytochrome	c	oxidase	subunit	I	(COX1)	gene,	partial	cds;	mitochondrial
714. Platynereis entshonae isolate LB416 cytochrome c oxidase subunit I (COX1) gene, partial cds; mitochondrial	714	Platynereis	entshonae	isolate	LB416	cytochrome	c	oxidase	subunit	I	(COX1)	gene,	partial	cds;	mitochondrial
715. Platynereis entshonae isolate LB405 cytochrome c oxidase subunit I (COX1) gene, partial cds; mitochondrial	715	Platynereis	entshonae	isolate	LB405	cytochrome	c	oxidase	subunit	I	(COX1)	gene,	partial	cds;	mitochondrial
716. Platynereis entshonae isolate LB399 cytochrome c oxidase subunit I (COX1) gene, partial cds; mitochondrial	716	Platynereis	entshonae	isolate	LB399	cytochrome	c	oxidase	subunit	I	(COX1)	gene,	partial	cds;	mitochondrial
717. Platynereis entshonae isolate HB350 cytochrome c oxidase subunit I (COX1) gene, partial cds; mitochondrial	717	Platynereis	entshonae	isolate	HB350	cytochrome	c	oxidase	subunit	I	(COX1)	gene,	partial	cds;	mitochondrial
718. Platynereis entshonae isolate HB340 cytochrome c oxidase subunit I (COX1) gene, partial cds; mitochondrial	718	Platynereis	entshonae	isolate	HB340	cytochrome	c	oxidase	subunit	I	(COX1)	gene,	partial	cds;	mitochondrial
719. Platynereis entshonae isolate HB338 cytochrome c oxidase subunit I (COX1) gene, partial cds; mitochondrial	719	Platynereis	entshonae	isolate	HB338	cytochrome	c	oxidase	subunit	I	(COX1)	gene,	partial	cds;	mitochondrial
720. Platynereis entshonae isolate HB332 cytochrome c oxidase subunit I (COX1) gene, partial cds; mitochondrial	720	Platynereis	entshonae	isolate	HB332	cytochrome	c	oxidase	subunit	I	(COX1)	gene,	partial	cds;	mitochondrial
721. Platynereis entshonae isolate DP241 cytochrome c oxidase subunit I (COX1) gene, partial cds; mitochondrial	721	Platynereis	entshonae	isolate	DP241	cytochrome	c	oxidase	subunit	I	(COX1)	gene,	partial	cds;	mitochondrial
722. Platynereis entshonae isolate DP240 cytochrome c oxidase subunit I (COX1) gene, partial cds; mitochondrial	722	Platynereis	entshonae	isolate	DP240	cytochrome	c	oxidase	subunit	I	(COX1)	gene,	partial	cds;	mitochondrial
723. Platynereis entshonae isolate DP238 cytochrome c oxidase subunit I (COX1) gene, partial cds; mitochondrial	723	Platynereis	entshonae	isolate	DP238	cytochrome	c	oxidase	subunit	I	(COX1)	gene,	partial	cds;	mitochondrial
724. Platynereis entshonae isolate DP236 cytochrome c oxidase subunit I (COX1) gene, partial cds; mitochondrial	724	Platynereis	entshonae	isolate	DP236	cytochrome	c	oxidase	subunit	I	(COX1)	gene,	partial	cds;	mitochondrial
725. Platynereis entshonae isolate DP231 cytochrome c oxidase subunit I (COX1) gene, partial cds; mitochondrial	725	Platynereis	entshonae	isolate	DP231	cytochrome	c	oxidase	subunit	I	(COX1)	gene,	partial	cds;	mitochondrial
726. Platynereis entshonae isolate CR719 cytochrome c oxidase subunit I (COX1) gene, partial cds; mitochondrial	726	Platynereis	entshonae	isolate	CR719	cytochrome	c	oxidase	subunit	I	(COX1)	gene,	partial	cds;	mitochondrial
727. Platynereis entshonae isolate CA305 cytochrome c oxidase subunit I (COX1) gene, partial cds; mitochondrial	727	Platynereis	entshonae	isolate	CA305	cytochrome	c	oxidase	subunit	I	(COX1)	gene,	partial	cds;	mitochondrial
728. Platynereis entshonae isolate CA301 cytochrome c oxidase subunit I (COX1) gene, partial cds; mitochondrial	728	Platynereis	entshonae	isolate	CA301	cytochrome	c	oxidase	subunit	I	(COX1)	gene,	partial	cds;	mitochondrial
729. Platynereis entshonae isolate BB363 cytochrome c oxidase subunit I (COX1) gene, partial cds; mitochondrial	729	Platynereis	entshonae	isolate	BB363	cytochrome	c	oxidase	subunit	I	(COX1)	gene,	partial	cds;	mitochondrial
730. Platynereis entshonae isolate BB357 cytochrome c oxidase subunit I (COX1) gene, partial cds; mitochondrial	730	Platynereis	entshonae	isolate	BB357	cytochrome	c	oxidase	subunit	I	(COX1)	gene,	partial	cds;	mitochondrial
731. Platynereis entshonae isolate BB352 cytochrome c oxidase subunit I (COX1) gene, partial cds; mitochondrial	731	Platynereis	entshonae	isolate	BB352	cytochrome	c	oxidase	subunit	I	(COX1)	gene,	partial	cds;	mitochondrial
732. Platynereis entshonae isolate BB336 cytochrome c oxidase subunit I (COX1) gene, partial cds; mitochondrial	732	Platynereis	entshonae	isolate	BB336	cytochrome	c	oxidase	subunit	I	(COX1)	gene,	partial	cds;	mitochondrial
733. Platynereis entshonae isolate AB673 cytochrome c oxidase subunit I (COX1) gene, partial cds; mitochondrial	733	Platynereis	entshonae	isolate	AB673	cytochrome	c	oxidase	subunit	I	(COX1)	gene,	partial	cds;	mitochondrial
734. Platynereis entshonae isolate LB404 cytochrome c oxidase subunit I (COX1) gene, partial cds; mitochondrial	734	Platynereis	entshonae	isolate	LB404	cytochrome	c	oxidase	subunit	I	(COX1)	gene,	partial	cds;	mitochondrial
735. Platynereis entshonae isolate CR720 cytochrome c oxidase subunit I (COX1) gene, partial cds; mitochondrial	735	Platynereis	entshonae	isolate	CR720	cytochrome	c	oxidase	subunit	I	(COX1)	gene,	partial	cds;	mitochondrial
736. Platynereis entshonae isolate CR721 cytochrome c oxidase subunit I (COX1) gene, partial cds; mitochondrial	736	Platynereis	entshonae	isolate	CR721	cytochrome	c	oxidase	subunit	I	(COX1)	gene,	partial	cds;	mitochondrial
737. Platynereis sp. KB716 cytochrome c oxidase subunit I (COX1) gene, partial cds; mitochondrial	737	Platynereis	sp.	KB716	cytochrome	c	oxidase	subunit	I	(COX1)	gene,	partial	cds;	mitochondrial
738. Platynereis sp. P639 cytochrome c oxidase subunit I (COX1) gene, partial cds; mitochondrial	738	Platynereis	sp.	P639	cytochrome	c	oxidase	subunit	I	(COX1)	gene,	partial	cds;	mitochondrial
739. Platynereis sp. P635 cytochrome c oxidase subunit I (COX1) gene, partial cds; mitochondrial	739	Platynereis	sp.	P635	cytochrome	c	oxidase	subunit	I	(COX1)	gene,	partial	cds;	mitochondrial
740. Platynereis sp. KB759 cytochrome c oxidase subunit I (COX1) gene, partial cds; mitochondrial	740	Platynereis	sp.	KB759	cytochrome	c	oxidase	subunit	I	(COX1)	gene,	partial	cds;	mitochondrial
741. Platynereis sp. KB775 cytochrome c oxidase subunit I (COX1) gene, partial cds; mitochondrial	741	Platynereis	sp.	KB775	cytochrome	c	oxidase	subunit	I	(COX1)	gene,	partial	cds;	mitochondrial
742. Platynereis sp. RE199 cytochrome c oxidase subunit I (COX1) gene, partial cds; mitochondrial	742	Platynereis	sp.	RE199	cytochrome	c	oxidase	subunit	I	(COX1)	gene,	partial	cds;	mitochondrial
743. Platynereis sp. RE205 cytochrome c oxidase subunit I (COX1) gene, partial cds; mitochondrial	743	Platynereis	sp.	RE205	cytochrome	c	oxidase	subunit	I	(COX1)	gene,	partial	cds;	mitochondrial
744. Platynereis sp. KB768 cytochrome c oxidase subunit I (COX1) gene, partial cds; mitochondrial	744	Platynereis	sp.	KB768	cytochrome	c	oxidase	subunit	I	(COX1)	gene,	partial	cds;	mitochondrial
745. Platynereis sp. KB771 cytochrome c oxidase subunit I (COX1) gene, partial cds; mitochondrial	745	Platynereis	sp.	KB771	cytochrome	c	oxidase	subunit	I	(COX1)	gene,	partial	cds;	mitochondrial
746. Platynereis sp. AB670 cytochrome c oxidase subunit I (COX1) gene, partial cds; mitochondrial	746	Platynereis	sp.	AB670	cytochrome	c	oxidase	subunit	I	(COX1)	gene,	partial	cds;	mitochondrial
747. Platynereis sp. KB755 cytochrome c oxidase subunit I (COX1) gene, partial cds; mitochondrial	747	Platynereis	sp.	KB755	cytochrome	c	oxidase	subunit	I	(COX1)	gene,	partial	cds;	mitochondrial
748. Platynereis sp. AB674 cytochrome c oxidase subunit I (COX1) gene, partial cds; mitochondrial	748	Platynereis	sp.	AB674	cytochrome	c	oxidase	subunit	I	(COX1)	gene,	partial	cds;	mitochondrial
749. Platynereis sp. AB676 cytochrome c oxidase subunit I (COX1) gene, partial cds; mitochondrial	749	Platynereis	sp.	AB676	cytochrome	c	oxidase	subunit	I	(COX1)	gene,	partial	cds;	mitochondrial
750. Platynereis sp. AB671 cytochrome c oxidase subunit I (COX1) gene, partial cds; mitochondrial	750	Platynereis	sp.	AB671	cytochrome	c	oxidase	subunit	I	(COX1)	gene,	partial	cds;	mitochondrial
751. Platynereis sp. P637 cytochrome c oxidase subunit I (COX1) gene, partial cds; mitochondrial	751	Platynereis	sp.	P637	cytochrome	c	oxidase	subunit	I	(COX1)	gene,	partial	cds;	mitochondrial
752. Platynereis sp. P636 cytochrome c oxidase subunit I (COX1) gene, partial cds; mitochondrial	752	Platynereis	sp.	P636	cytochrome	c	oxidase	subunit	I	(COX1)	gene,	partial	cds;	mitochondrial
753. Platynereis sp. P634 cytochrome c oxidase subunit I (COX1) gene, partial cds; mitochondrial	753	Platynereis	sp.	P634	cytochrome	c	oxidase	subunit	I	(COX1)	gene,	partial	cds;	mitochondrial
754. Platynereis sp. P632 cytochrome c oxidase subunit I (COX1) gene, partial cds; mitochondrial	754	Platynereis	sp.	P632	cytochrome	c	oxidase	subunit	I	(COX1)	gene,	partial	cds;	mitochondrial
755. Platynereis sp. P631 cytochrome c oxidase subunit I (COX1) gene, partial cds; mitochondrial	755	Platynereis	sp.	P631	cytochrome	c	oxidase	subunit	I	(COX1)	gene,	partial	cds;	mitochondrial
756. Platynereis sp. P2 cytochrome c oxidase subunit I (COX1) gene, partial cds; mitochondrial	756	Platynereis	sp.	P2	cytochrome	c	oxidase	subunit	I	(COX1)	gene,	partial	cds;	mitochondrial
757. Platynereis sp. P1 cytochrome c oxidase subunit I (COX1) gene, partial cds; mitochondrial	757	Platynereis	sp.	P1	cytochrome	c	oxidase	subunit	I	(COX1)	gene,	partial	cds;	mitochondrial
758. Platynereis sp. DP24 cytochrome c oxidase subunit I (COX1) gene, partial cds; mitochondrial	758	Platynereis	sp.	DP24	cytochrome	c	oxidase	subunit	I	(COX1)	gene,	partial	cds;	mitochondrial
759. Platynereis sp. DPN6 cytochrome c oxidase subunit I (COX1) gene, partial cds; mitochondrial	759	Platynereis	sp.	DPN6	cytochrome	c	oxidase	subunit	I	(COX1)	gene,	partial	cds;	mitochondrial
760. Platynereis sp. LB445 cytochrome c oxidase subunit I (COX1) gene, partial cds; mitochondrial	760	Platynereis	sp.	LB445	cytochrome	c	oxidase	subunit	I	(COX1)	gene,	partial	cds;	mitochondrial
761. Platynereis sp. LB390 cytochrome c oxidase subunit I (COX1) gene, partial cds; mitochondrial	761	Platynereis	sp.	LB390	cytochrome	c	oxidase	subunit	I	(COX1)	gene,	partial	cds;	mitochondrial
762. Platynereis sp. KB760 cytochrome c oxidase subunit I (COX1) gene, partial cds; mitochondrial	762	Platynereis	sp.	KB760	cytochrome	c	oxidase	subunit	I	(COX1)	gene,	partial	cds;	mitochondrial
763. Platynereis sp. KB758 cytochrome c oxidase subunit I (COX1) gene, partial cds; mitochondrial	763	Platynereis	sp.	KB758	cytochrome	c	oxidase	subunit	I	(COX1)	gene,	partial	cds;	mitochondrial
764. Platynereis sp. KB757 cytochrome c oxidase subunit I (COX1) gene, partial cds; mitochondrial	764	Platynereis	sp.	KB757	cytochrome	c	oxidase	subunit	I	(COX1)	gene,	partial	cds;	mitochondrial
765. Platynereis sp. KB756 cytochrome c oxidase subunit I (COX1) gene, partial cds; mitochondrial	765	Platynereis	sp.	KB756	cytochrome	c	oxidase	subunit	I	(COX1)	gene,	partial	cds;	mitochondrial
766. Platynereis sp. GB272 cytochrome c oxidase subunit I (COX1) gene, partial cds; mitochondrial	766	Platynereis	sp.	GB272	cytochrome	c	oxidase	subunit	I	(COX1)	gene,	partial	cds;	mitochondrial
767. Platynereis sp. GB261 cytochrome c oxidase subunit I (COX1) gene, partial cds; mitochondrial	767	Platynereis	sp.	GB261	cytochrome	c	oxidase	subunit	I	(COX1)	gene,	partial	cds;	mitochondrial
768. Platynereis sp. GB258 cytochrome c oxidase subunit I (COX1) gene, partial cds; mitochondrial	768	Platynereis	sp.	GB258	cytochrome	c	oxidase	subunit	I	(COX1)	gene,	partial	cds;	mitochondrial
769. Platynereis sp. CA316 cytochrome c oxidase subunit I (COX1) gene, partial cds; mitochondrial	769	Platynereis	sp.	CA316	cytochrome	c	oxidase	subunit	I	(COX1)	gene,	partial	cds;	mitochondrial
770. Platynereis sp. BB383 cytochrome c oxidase subunit I (COX1) gene, partial cds; mitochondrial	770	Platynereis	sp.	BB383	cytochrome	c	oxidase	subunit	I	(COX1)	gene,	partial	cds;	mitochondrial
771. Platynereis sp. CA318 cytochrome c oxidase subunit I (COX1) gene, partial cds; mitochondrial	771	Platynereis	sp.	CA318	cytochrome	c	oxidase	subunit	I	(COX1)	gene,	partial	cds;	mitochondrial
772. Platynereis sp. CR717 cytochrome c oxidase subunit I (COX1) gene, partial cds; mitochondrial	772	Platynereis	sp.	CR717	cytochrome	c	oxidase	subunit	I	(COX1)	gene,	partial	cds;	mitochondrial
773. Platynereis sp. CR741 cytochrome c oxidase subunit I (COX1) gene, partial cds; mitochondrial	773	Platynereis	sp.	CR741	cytochrome	c	oxidase	subunit	I	(COX1)	gene,	partial	cds;	mitochondrial
774. Platynereis sp. CR725 cytochrome c oxidase subunit I (COX1) gene, partial cds; mitochondrial	774	Platynereis	sp.	CR725	cytochrome	c	oxidase	subunit	I	(COX1)	gene,	partial	cds;	mitochondrial
775. Platynereis sp. AB680 cytochrome c oxidase subunit I (COX1) gene, partial cds; mitochondrial	775	Platynereis	sp.	AB680	cytochrome	c	oxidase	subunit	I	(COX1)	gene,	partial	cds;	mitochondrial
776. Platynereis sp. AB678 cytochrome c oxidase subunit I (COX1) gene, partial cds; mitochondrial	776	Platynereis	sp.	AB678	cytochrome	c	oxidase	subunit	I	(COX1)	gene,	partial	cds;	mitochondrial
777. Platynereis sp. AB677 cytochrome c oxidase subunit I (COX1) gene, partial cds; mitochondrial	777	Platynereis	sp.	AB677	cytochrome	c	oxidase	subunit	I	(COX1)	gene,	partial	cds;	mitochondrial
778. Platynereis sp. AB672 cytochrome c oxidase subunit I (COX1) gene, partial cds; mitochondrial	778	Platynereis	sp.	AB672	cytochrome	c	oxidase	subunit	I	(COX1)	gene,	partial	cds;	mitochondrial
779. Platynereis sp. AB668 cytochrome c oxidase subunit I (COX1) gene, partial cds; mitochondrial	779	Platynereis	sp.	AB668	cytochrome	c	oxidase	subunit	I	(COX1)	gene,	partial	cds;	mitochondrial
780. Libyodrilus violaceous cytochrome oxidase subunit I gene, partial cds; mitochondrial	780	Libyodrilus	violaceous	cytochrome	oxidase	subunit	I	gene,	partial	cds;	mitochondrial
781. Eisenia andrei haplotype KT7 cytochrome oxidase subunit I (COI) gene, partial cds; mitochondrial	781	Eisenia	andrei	haplotype	KT7	cytochrome	oxidase	subunit	I	(COI)	gene,	partial	cds;	mitochondrial
782. Eisenia andrei haplotype KT6 cytochrome oxidase subunit I (COI) gene, partial cds; mitochondrial	782	Eisenia	andrei	haplotype	KT6	cytochrome	oxidase	subunit	I	(COI)	gene,	partial	cds;	mitochondrial
783. Eisenia andrei haplotype KT5 cytochrome oxidase subunit I (COI) gene, partial cds; mitochondrial	783	Eisenia	andrei	haplotype	KT5	cytochrome	oxidase	subunit	I	(COI)	gene,	partial	cds;	mitochondrial
784. Eisenia andrei haplotype KT4 cytochrome oxidase subunit I (COI) gene, partial cds; mitochondrial	784	Eisenia	andrei	haplotype	KT4	cytochrome	oxidase	subunit	I	(COI)	gene,	partial	cds;	mitochondrial
785. Eisenia andrei haplotype KT3 cytochrome oxidase subunit I (COI) gene, partial cds; mitochondrial	785	Eisenia	andrei	haplotype	KT3	cytochrome	oxidase	subunit	I	(COI)	gene,	partial	cds;	mitochondrial
786. Eisenia andrei haplotype KT2 cytochrome oxidase subunit I (COI) gene, partial cds; mitochondrial	786	Eisenia	andrei	haplotype	KT2	cytochrome	oxidase	subunit	I	(COI)	gene,	partial	cds;	mitochondrial
787. Eisenia andrei haplotype KT1 cytochrome oxidase subunit I (COI) gene, partial cds; mitochondrial	787	Eisenia	andrei	haplotype	KT1	cytochrome	oxidase	subunit	I	(COI)	gene,	partial	cds;	mitochondrial
788. Eisenia andrei haplotype Cd9 cytochrome oxidase subunit I (COI) gene, partial cds; mitochondrial	788	Eisenia	andrei	haplotype	Cd9	cytochrome	oxidase	subunit	I	(COI)	gene,	partial	cds;	mitochondrial
789. Eisenia andrei haplotype Cd8 cytochrome oxidase subunit I (COI) gene, partial cds; mitochondrial	789	Eisenia	andrei	haplotype	Cd8	cytochrome	oxidase	subunit	I	(COI)	gene,	partial	cds;	mitochondrial
790. Eisenia andrei haplotype Cd7 cytochrome oxidase subunit I (COI) gene, partial cds; mitochondrial	790	Eisenia	andrei	haplotype	Cd7	cytochrome	oxidase	subunit	I	(COI)	gene,	partial	cds;	mitochondrial
791. Eisenia andrei haplotype Cd6 cytochrome oxidase subunit I (COI) gene, partial cds; mitochondrial	791	Eisenia	andrei	haplotype	Cd6	cytochrome	oxidase	subunit	I	(COI)	gene,	partial	cds;	mitochondrial
792. Eisenia andrei haplotype Cd5 cytochrome oxidase subunit I (COI) gene, partial cds; mitochondrial	792	Eisenia	andrei	haplotype	Cd5	cytochrome	oxidase	subunit	I	(COI)	gene,	partial	cds;	mitochondrial
793. Eisenia andrei haplotype Cd4 cytochrome oxidase subunit I (COI) gene, partial cds; mitochondrial	793	Eisenia	andrei	haplotype	Cd4	cytochrome	oxidase	subunit	I	(COI)	gene,	partial	cds;	mitochondrial
794. Eisenia andrei haplotype Cd3 cytochrome oxidase subunit I (COI) gene, partial cds; mitochondrial	794	Eisenia	andrei	haplotype	Cd3	cytochrome	oxidase	subunit	I	(COI)	gene,	partial	cds;	mitochondrial
795. Eisenia andrei haplotype Cd2 cytochrome oxidase subunit I (COI) gene, partial cds; mitochondrial	795	Eisenia	andrei	haplotype	Cd2	cytochrome	oxidase	subunit	I	(COI)	gene,	partial	cds;	mitochondrial
796. Eisenia andrei haplotype Cd1 cytochrome oxidase subunit I (COI) gene, partial cds; mitochondrial	796	Eisenia	andrei	haplotype	Cd1	cytochrome	oxidase	subunit	I	(COI)	gene,	partial	cds;	mitochondrial
797. Oligochaeta sp. PVO-2011b isolate WELG9 cytochrome oxidase subunit I (COI) gene, partial cds; mitochondrial	797	Oligochaeta	sp.	PVO-2011b	isolate	WELG9	cytochrome	oxidase	subunit	I	(COI)	gene,	partial	cds;	mitochondrial
798. Oligochaeta sp. PVO-2011a isolate WELG8 cytochrome oxidase subunit I (COI) gene, partial cds; mitochondrial	798	Oligochaeta	sp.	PVO-2011a	isolate	WELG8	cytochrome	oxidase	subunit	I	(COI)	gene,	partial	cds;	mitochondrial
799. Oligochaeta sp. PVO-2011b isolate WELG7 cytochrome oxidase subunit I (COI) gene, partial cds; mitochondrial	799	Oligochaeta	sp.	PVO-2011b	isolate	WELG7	cytochrome	oxidase	subunit	I	(COI)	gene,	partial	cds;	mitochondrial
800. Oligochaeta sp. PVO-2011a isolate WELG6 cytochrome oxidase subunit I (COI) gene, partial cds; mitochondrial	800	Oligochaeta	sp.	PVO-2011a	isolate	WELG6	cytochrome	oxidase	subunit	I	(COI)	gene,	partial	cds;	mitochondrial
801. Oligochaeta sp. PVO-2011a isolate WELG5 cytochrome oxidase subunit I (COI) gene, partial cds; mitochondrial	801	Oligochaeta	sp.	PVO-2011a	isolate	WELG5	cytochrome	oxidase	subunit	I	(COI)	gene,	partial	cds;	mitochondrial
802. Oligochaeta sp. PVO-2011a isolate WELG4 cytochrome oxidase subunit I (COI) gene, partial cds; mitochondrial	802	Oligochaeta	sp.	PVO-2011a	isolate	WELG4	cytochrome	oxidase	subunit	I	(COI)	gene,	partial	cds;	mitochondrial
803. Microscolex dubius isolate WELG3 cytochrome oxidase subunit I (COI) gene, partial cds; mitochondrial	803	Microscolex	dubius	isolate	WELG3	cytochrome	oxidase	subunit	I	(COI)	gene,	partial	cds;	mitochondrial
804. Microscolex dubius isolate WELG2 cytochrome oxidase subunit I (COI) gene, partial cds; mitochondrial	804	Microscolex	dubius	isolate	WELG2	cytochrome	oxidase	subunit	I	(COI)	gene,	partial	cds;	mitochondrial
805. Oligochaeta sp. PVO-2011b isolate WELG10 cytochrome oxidase subunit I (COI) gene, partial cds; mitochondrial	805	Oligochaeta	sp.	PVO-2011b	isolate	WELG10	cytochrome	oxidase	subunit	I	(COI)	gene,	partial	cds;	mitochondrial
806. Dendrodrilus rubidus isolate WELG1 cytochrome oxidase subunit I (COI) gene, partial cds; mitochondrial	806	Dendrodrilus	rubidus	isolate	WELG1	cytochrome	oxidase	subunit	I	(COI)	gene,	partial	cds;	mitochondrial
807. Eisenia andrei isolate VERM9 cytochrome oxidase subunit I (COI) gene, partial cds; mitochondrial	807	Eisenia	andrei	isolate	VERM9	cytochrome	oxidase	subunit	I	(COI)	gene,	partial	cds;	mitochondrial
808. Eisenia andrei isolate VERM8 cytochrome oxidase subunit I (COI) gene, partial cds; mitochondrial	808	Eisenia	andrei	isolate	VERM8	cytochrome	oxidase	subunit	I	(COI)	gene,	partial	cds;	mitochondrial
809. Eisenia andrei isolate VERM7 cytochrome oxidase subunit I (COI) gene, partial cds; mitochondrial	809	Eisenia	andrei	isolate	VERM7	cytochrome	oxidase	subunit	I	(COI)	gene,	partial	cds;	mitochondrial
810. Eisenia andrei isolate VERM6 cytochrome oxidase subunit I (COI) gene, partial cds; mitochondrial	810	Eisenia	andrei	isolate	VERM6	cytochrome	oxidase	subunit	I	(COI)	gene,	partial	cds;	mitochondrial
811. Eisenia andrei isolate VERM5 cytochrome oxidase subunit I (COI) gene, partial cds; mitochondrial	811	Eisenia	andrei	isolate	VERM5	cytochrome	oxidase	subunit	I	(COI)	gene,	partial	cds;	mitochondrial
812. Eisenia andrei isolate VERM4 cytochrome oxidase subunit I (COI) gene, partial cds; mitochondrial	812	Eisenia	andrei	isolate	VERM4	cytochrome	oxidase	subunit	I	(COI)	gene,	partial	cds;	mitochondrial
813. Eisenia andrei isolate VERM3 cytochrome oxidase subunit I (COI) gene, partial cds; mitochondrial	813	Eisenia	andrei	isolate	VERM3	cytochrome	oxidase	subunit	I	(COI)	gene,	partial	cds;	mitochondrial
814. Eisenia andrei isolate VERM22 cytochrome oxidase subunit I (COI) gene, partial cds; mitochondrial	814	Eisenia	andrei	isolate	VERM22	cytochrome	oxidase	subunit	I	(COI)	gene,	partial	cds;	mitochondrial
815. Eisenia andrei isolate VERM21 cytochrome oxidase subunit I (COI) gene, partial cds; mitochondrial	815	Eisenia	andrei	isolate	VERM21	cytochrome	oxidase	subunit	I	(COI)	gene,	partial	cds;	mitochondrial
816. Eisenia andrei isolate VERM20 cytochrome oxidase subunit I (COI) gene, partial cds; mitochondrial	816	Eisenia	andrei	isolate	VERM20	cytochrome	oxidase	subunit	I	(COI)	gene,	partial	cds;	mitochondrial
817. Eisenia andrei isolate VERM2 cytochrome oxidase subunit I (COI) gene, partial cds; mitochondrial	817	Eisenia	andrei	isolate	VERM2	cytochrome	oxidase	subunit	I	(COI)	gene,	partial	cds;	mitochondrial
818. Eisenia andrei isolate VERM19 cytochrome oxidase subunit I (COI) gene, partial cds; mitochondrial	818	Eisenia	andrei	isolate	VERM19	cytochrome	oxidase	subunit	I	(COI)	gene,	partial	cds;	mitochondrial
819. Eisenia andrei isolate VERM18 cytochrome oxidase subunit I (COI) gene, partial cds; mitochondrial	819	Eisenia	andrei	isolate	VERM18	cytochrome	oxidase	subunit	I	(COI)	gene,	partial	cds;	mitochondrial
820. Eisenia andrei isolate VERM17 cytochrome oxidase subunit I (COI) gene, partial cds; mitochondrial	820	Eisenia	andrei	isolate	VERM17	cytochrome	oxidase	subunit	I	(COI)	gene,	partial	cds;	mitochondrial
821. Eisenia andrei isolate VERM16 cytochrome oxidase subunit I (COI) gene, partial cds; mitochondrial	821	Eisenia	andrei	isolate	VERM16	cytochrome	oxidase	subunit	I	(COI)	gene,	partial	cds;	mitochondrial
822. Eisenia andrei isolate VERM15 cytochrome oxidase subunit I (COI) gene, partial cds; mitochondrial	822	Eisenia	andrei	isolate	VERM15	cytochrome	oxidase	subunit	I	(COI)	gene,	partial	cds;	mitochondrial
823. Eisenia andrei isolate VERM14 cytochrome oxidase subunit I (COI) gene, partial cds; mitochondrial	823	Eisenia	andrei	isolate	VERM14	cytochrome	oxidase	subunit	I	(COI)	gene,	partial	cds;	mitochondrial
824. Eisenia andrei isolate VERM13 cytochrome oxidase subunit I (COI) gene, partial cds; mitochondrial	824	Eisenia	andrei	isolate	VERM13	cytochrome	oxidase	subunit	I	(COI)	gene,	partial	cds;	mitochondrial
825. Eisenia andrei isolate VERM12 cytochrome oxidase subunit I (COI) gene, partial cds; mitochondrial	825	Eisenia	andrei	isolate	VERM12	cytochrome	oxidase	subunit	I	(COI)	gene,	partial	cds;	mitochondrial
826. Eisenia andrei isolate VERM11 cytochrome oxidase subunit I (COI) gene, partial cds; mitochondrial	826	Eisenia	andrei	isolate	VERM11	cytochrome	oxidase	subunit	I	(COI)	gene,	partial	cds;	mitochondrial
827. Eisenia andrei isolate VERM10 cytochrome oxidase subunit I (COI) gene, partial cds; mitochondrial	827	Eisenia	andrei	isolate	VERM10	cytochrome	oxidase	subunit	I	(COI)	gene,	partial	cds;	mitochondrial
828. Eisenia andrei isolate VERM1 cytochrome oxidase subunit I (COI) gene, partial cds; mitochondrial	828	Eisenia	andrei	isolate	VERM1	cytochrome	oxidase	subunit	I	(COI)	gene,	partial	cds;	mitochondrial
829. Eisenia andrei isolate MIDD9 cytochrome oxidase subunit I (COI) gene, partial cds; mitochondrial	829	Eisenia	andrei	isolate	MIDD9	cytochrome	oxidase	subunit	I	(COI)	gene,	partial	cds;	mitochondrial
830. Eisenia andrei isolate MIDD8 cytochrome oxidase subunit I (COI) gene, partial cds; mitochondrial	830	Eisenia	andrei	isolate	MIDD8	cytochrome	oxidase	subunit	I	(COI)	gene,	partial	cds;	mitochondrial
831. Eisenia andrei isolate MIDD7 cytochrome oxidase subunit I (COI) gene, partial cds; mitochondrial	831	Eisenia	andrei	isolate	MIDD7	cytochrome	oxidase	subunit	I	(COI)	gene,	partial	cds;	mitochondrial
832. Eisenia andrei isolate MIDD23 cytochrome oxidase subunit I (COI) gene, partial cds; mitochondrial	832	Eisenia	andrei	isolate	MIDD23	cytochrome	oxidase	subunit	I	(COI)	gene,	partial	cds;	mitochondrial
833. Eisenia andrei isolate MIDD22 cytochrome oxidase subunit I (COI) gene, partial cds; mitochondrial	833	Eisenia	andrei	isolate	MIDD22	cytochrome	oxidase	subunit	I	(COI)	gene,	partial	cds;	mitochondrial
834. Eisenia andrei isolate MIDD21 cytochrome oxidase subunit I (COI) gene, partial cds; mitochondrial	834	Eisenia	andrei	isolate	MIDD21	cytochrome	oxidase	subunit	I	(COI)	gene,	partial	cds;	mitochondrial
835. Eisenia andrei isolate MIDD20 cytochrome oxidase subunit I (COI) gene, partial cds; mitochondrial	835	Eisenia	andrei	isolate	MIDD20	cytochrome	oxidase	subunit	I	(COI)	gene,	partial	cds;	mitochondrial
836. Eisenia andrei isolate MIDD2 cytochrome oxidase subunit I (COI) gene, partial cds; mitochondrial	836	Eisenia	andrei	isolate	MIDD2	cytochrome	oxidase	subunit	I	(COI)	gene,	partial	cds;	mitochondrial
837. Eisenia andrei isolate MIDD19 cytochrome oxidase subunit I (COI) gene, partial cds; mitochondrial	837	Eisenia	andrei	isolate	MIDD19	cytochrome	oxidase	subunit	I	(COI)	gene,	partial	cds;	mitochondrial
838. Eisenia andrei isolate MIDD18 cytochrome oxidase subunit I (COI) gene, partial cds; mitochondrial	838	Eisenia	andrei	isolate	MIDD18	cytochrome	oxidase	subunit	I	(COI)	gene,	partial	cds;	mitochondrial
839. Eisenia andrei isolate MIDD17 cytochrome oxidase subunit I (COI) gene, partial cds; mitochondrial	839	Eisenia	andrei	isolate	MIDD17	cytochrome	oxidase	subunit	I	(COI)	gene,	partial	cds;	mitochondrial
840. Eisenia andrei isolate MIDD16 cytochrome oxidase subunit I (COI) gene, partial cds; mitochondrial	840	Eisenia	andrei	isolate	MIDD16	cytochrome	oxidase	subunit	I	(COI)	gene,	partial	cds;	mitochondrial
841. Eisenia andrei isolate MIDD15 cytochrome oxidase subunit I (COI) gene, partial cds; mitochondrial	841	Eisenia	andrei	isolate	MIDD15	cytochrome	oxidase	subunit	I	(COI)	gene,	partial	cds;	mitochondrial
842. Eisenia andrei isolate MIDD14 cytochrome oxidase subunit I (COI) gene, partial cds; mitochondrial	842	Eisenia	andrei	isolate	MIDD14	cytochrome	oxidase	subunit	I	(COI)	gene,	partial	cds;	mitochondrial
843. Eisenia andrei isolate MIDD13 cytochrome oxidase subunit I (COI) gene, partial cds; mitochondrial	843	Eisenia	andrei	isolate	MIDD13	cytochrome	oxidase	subunit	I	(COI)	gene,	partial	cds;	mitochondrial
844. Eisenia andrei isolate MIDD12 cytochrome oxidase subunit I (COI) gene, partial cds; mitochondrial	844	Eisenia	andrei	isolate	MIDD12	cytochrome	oxidase	subunit	I	(COI)	gene,	partial	cds;	mitochondrial
845. Eisenia andrei isolate MIDD11 cytochrome oxidase subunit I (COI) gene, partial cds; mitochondrial	845	Eisenia	andrei	isolate	MIDD11	cytochrome	oxidase	subunit	I	(COI)	gene,	partial	cds;	mitochondrial
846. Eisenia andrei isolate MIDD10 cytochrome oxidase subunit I (COI) gene, partial cds; mitochondrial	846	Eisenia	andrei	isolate	MIDD10	cytochrome	oxidase	subunit	I	(COI)	gene,	partial	cds;	mitochondrial
847. Eisenia andrei isolate MIDD1 cytochrome oxidase subunit I (COI) gene, partial cds; mitochondrial	847	Eisenia	andrei	isolate	MIDD1	cytochrome	oxidase	subunit	I	(COI)	gene,	partial	cds;	mitochondrial
848. Eisenia andrei isolate POTCH9 cytochrome oxidase subunit I (COI) gene, partial cds; mitochondrial	848	Eisenia	andrei	isolate	POTCH9	cytochrome	oxidase	subunit	I	(COI)	gene,	partial	cds;	mitochondrial
849. Eisenia andrei isolate POTCH8 cytochrome oxidase subunit I (COI) gene, partial cds; mitochondrial	849	Eisenia	andrei	isolate	POTCH8	cytochrome	oxidase	subunit	I	(COI)	gene,	partial	cds;	mitochondrial
850. Eisenia andrei isolate POTCH7 cytochrome oxidase subunit I (COI) gene, partial cds; mitochondrial	850	Eisenia	andrei	isolate	POTCH7	cytochrome	oxidase	subunit	I	(COI)	gene,	partial	cds;	mitochondrial
851. Eisenia andrei isolate POTCH6 cytochrome oxidase subunit I (COI) gene, partial cds; mitochondrial	851	Eisenia	andrei	isolate	POTCH6	cytochrome	oxidase	subunit	I	(COI)	gene,	partial	cds;	mitochondrial
852. UNVERIFIED: Eisenia andrei isolate POTCH5 cytochrome oxidase subunit I-like (COI) gene, partial sequence; mitochondrial	852	UNVERIFIED:	Eisenia	andrei	isolate	POTCH5	cytochrome	oxidase	subunit	I-like	(COI)	gene,	partial	sequence;	mitochondrial
853. Eisenia andrei isolate POTCH4 cytochrome oxidase subunit I (COI) gene, partial cds; mitochondrial	853	Eisenia	andrei	isolate	POTCH4	cytochrome	oxidase	subunit	I	(COI)	gene,	partial	cds;	mitochondrial
854. Eisenia andrei isolate POTCH3 cytochrome oxidase subunit I (COI) gene, partial cds; mitochondrial	854	Eisenia	andrei	isolate	POTCH3	cytochrome	oxidase	subunit	I	(COI)	gene,	partial	cds;	mitochondrial
855. Eisenia andrei isolate POTCH24 cytochrome oxidase subunit I (COI) gene, partial cds; mitochondrial	855	Eisenia	andrei	isolate	POTCH24	cytochrome	oxidase	subunit	I	(COI)	gene,	partial	cds;	mitochondrial
856. Eisenia andrei isolate POTCH23 cytochrome oxidase subunit I (COI) gene, partial cds; mitochondrial	856	Eisenia	andrei	isolate	POTCH23	cytochrome	oxidase	subunit	I	(COI)	gene,	partial	cds;	mitochondrial
857. Eisenia andrei isolate POTCH22 cytochrome oxidase subunit I (COI) gene, partial cds; mitochondrial	857	Eisenia	andrei	isolate	POTCH22	cytochrome	oxidase	subunit	I	(COI)	gene,	partial	cds;	mitochondrial
858. Eisenia andrei isolate POTCH21 cytochrome oxidase subunit I (COI) gene, partial cds; mitochondrial	858	Eisenia	andrei	isolate	POTCH21	cytochrome	oxidase	subunit	I	(COI)	gene,	partial	cds;	mitochondrial
859. Eisenia andrei isolate POTCH20 cytochrome oxidase subunit I (COI) gene, partial cds; mitochondrial	859	Eisenia	andrei	isolate	POTCH20	cytochrome	oxidase	subunit	I	(COI)	gene,	partial	cds;	mitochondrial
860. Eisenia andrei isolate POTCH2 cytochrome oxidase subunit I (COI) gene, partial cds; mitochondrial	860	Eisenia	andrei	isolate	POTCH2	cytochrome	oxidase	subunit	I	(COI)	gene,	partial	cds;	mitochondrial
861. Eisenia andrei isolate POTCH19 cytochrome oxidase subunit I (COI) gene, partial cds; mitochondrial	861	Eisenia	andrei	isolate	POTCH19	cytochrome	oxidase	subunit	I	(COI)	gene,	partial	cds;	mitochondrial
862. Eisenia andrei isolate POTCH18 cytochrome oxidase subunit I (COI) gene, partial cds; mitochondrial	862	Eisenia	andrei	isolate	POTCH18	cytochrome	oxidase	subunit	I	(COI)	gene,	partial	cds;	mitochondrial
863. Eisenia andrei isolate POTCH17 cytochrome oxidase subunit I (COI) gene, partial cds; mitochondrial	863	Eisenia	andrei	isolate	POTCH17	cytochrome	oxidase	subunit	I	(COI)	gene,	partial	cds;	mitochondrial
864. Eisenia andrei isolate POTCH16 cytochrome oxidase subunit I (COI) gene, partial cds; mitochondrial	864	Eisenia	andrei	isolate	POTCH16	cytochrome	oxidase	subunit	I	(COI)	gene,	partial	cds;	mitochondrial
865. Eisenia andrei isolate POTCH15 cytochrome oxidase subunit I (COI) gene, partial cds; mitochondrial	865	Eisenia	andrei	isolate	POTCH15	cytochrome	oxidase	subunit	I	(COI)	gene,	partial	cds;	mitochondrial
866. Eisenia andrei isolate POTCH13 cytochrome oxidase subunit I (COI) gene, partial cds; mitochondrial	866	Eisenia	andrei	isolate	POTCH13	cytochrome	oxidase	subunit	I	(COI)	gene,	partial	cds;	mitochondrial
867. Eisenia andrei isolate POTCH12 cytochrome oxidase subunit I (COI) gene, partial cds; mitochondrial	867	Eisenia	andrei	isolate	POTCH12	cytochrome	oxidase	subunit	I	(COI)	gene,	partial	cds;	mitochondrial
868. Eisenia andrei isolate POTCH11 cytochrome oxidase subunit I (COI) gene, partial cds; mitochondrial	868	Eisenia	andrei	isolate	POTCH11	cytochrome	oxidase	subunit	I	(COI)	gene,	partial	cds;	mitochondrial
869. Eisenia andrei isolate POTCH10 cytochrome oxidase subunit I (COI) gene, partial cds; mitochondrial	869	Eisenia	andrei	isolate	POTCH10	cytochrome	oxidase	subunit	I	(COI)	gene,	partial	cds;	mitochondrial
870. Eisenia andrei isolate POTCH1 cytochrome oxidase subunit I (COI) gene, partial cds; mitochondrial	870	Eisenia	andrei	isolate	POTCH1	cytochrome	oxidase	subunit	I	(COI)	gene,	partial	cds;	mitochondrial
871. Eisenia andrei isolate SUN19 cytochrome oxidase subunit I (COI) gene, partial cds; mitochondrial	871	Eisenia	andrei	isolate	SUN19	cytochrome	oxidase	subunit	I	(COI)	gene,	partial	cds;	mitochondrial
872. Eisenia andrei isolate SUN18 cytochrome oxidase subunit I (COI) gene, partial cds; mitochondrial	872	Eisenia	andrei	isolate	SUN18	cytochrome	oxidase	subunit	I	(COI)	gene,	partial	cds;	mitochondrial
873. Eisenia andrei isolate SUN17 cytochrome oxidase subunit I (COI) gene, partial cds; mitochondrial	873	Eisenia	andrei	isolate	SUN17	cytochrome	oxidase	subunit	I	(COI)	gene,	partial	cds;	mitochondrial
874. Eisenia andrei isolate SUN16 cytochrome oxidase subunit I (COI) gene, partial cds; mitochondrial	874	Eisenia	andrei	isolate	SUN16	cytochrome	oxidase	subunit	I	(COI)	gene,	partial	cds;	mitochondrial
875. Eisenia andrei isolate SUN15 cytochrome oxidase subunit I (COI) gene, partial cds; mitochondrial	875	Eisenia	andrei	isolate	SUN15	cytochrome	oxidase	subunit	I	(COI)	gene,	partial	cds;	mitochondrial
876. Eisenia andrei isolate SUN14 cytochrome oxidase subunit I (COI) gene, partial cds; mitochondrial	876	Eisenia	andrei	isolate	SUN14	cytochrome	oxidase	subunit	I	(COI)	gene,	partial	cds;	mitochondrial
877. Eisenia andrei isolate SUN13 cytochrome oxidase subunit I (COI) gene, partial cds; mitochondrial	877	Eisenia	andrei	isolate	SUN13	cytochrome	oxidase	subunit	I	(COI)	gene,	partial	cds;	mitochondrial
878. UNVERIFIED: Eisenia andrei isolate SUN12 cytochrome oxidase subunit I-like (COI) gene, partial sequence; mitochondrial	878	UNVERIFIED:	Eisenia	andrei	isolate	SUN12	cytochrome	oxidase	subunit	I-like	(COI)	gene,	partial	sequence;	mitochondrial
879. Eisenia andrei isolate SUN20 cytochrome oxidase subunit I (COI) gene, partial cds; mitochondrial	879	Eisenia	andrei	isolate	SUN20	cytochrome	oxidase	subunit	I	(COI)	gene,	partial	cds;	mitochondrial
880. Eisenia andrei isolate SUN11 cytochrome oxidase subunit I (COI) gene, partial cds; mitochondrial	880	Eisenia	andrei	isolate	SUN11	cytochrome	oxidase	subunit	I	(COI)	gene,	partial	cds;	mitochondrial
881. Eisenia andrei isolate SUN9 cytochrome oxidase subunit I (COI) gene, partial cds; mitochondrial	881	Eisenia	andrei	isolate	SUN9	cytochrome	oxidase	subunit	I	(COI)	gene,	partial	cds;	mitochondrial
882. Eisenia andrei isolate SUN8 cytochrome oxidase subunit I (COI) gene, partial cds; mitochondrial	882	Eisenia	andrei	isolate	SUN8	cytochrome	oxidase	subunit	I	(COI)	gene,	partial	cds;	mitochondrial
883. UNVERIFIED: Eisenia andrei isolate SUN7 cytochrome oxidase subunit I-like (COI) gene, partial sequence; mitochondrial	883	UNVERIFIED:	Eisenia	andrei	isolate	SUN7	cytochrome	oxidase	subunit	I-like	(COI)	gene,	partial	sequence;	mitochondrial
884. Eisenia andrei isolate SUN6 cytochrome oxidase subunit I (COI) gene, partial cds; mitochondrial	884	Eisenia	andrei	isolate	SUN6	cytochrome	oxidase	subunit	I	(COI)	gene,	partial	cds;	mitochondrial
885. Eisenia andrei isolate SUN5 cytochrome oxidase subunit I (COI) gene, partial cds; mitochondrial	885	Eisenia	andrei	isolate	SUN5	cytochrome	oxidase	subunit	I	(COI)	gene,	partial	cds;	mitochondrial
886. Eisenia andrei isolate SUN4 cytochrome oxidase subunit I (COI) gene, partial cds; mitochondrial	886	Eisenia	andrei	isolate	SUN4	cytochrome	oxidase	subunit	I	(COI)	gene,	partial	cds;	mitochondrial
887. Eisenia andrei isolate SUN3 cytochrome oxidase subunit I (COI) gene, partial cds; mitochondrial	887	Eisenia	andrei	isolate	SUN3	cytochrome	oxidase	subunit	I	(COI)	gene,	partial	cds;	mitochondrial
888. Eisenia andrei isolate SUN2 cytochrome oxidase subunit I (COI) gene, partial cds; mitochondrial	888	Eisenia	andrei	isolate	SUN2	cytochrome	oxidase	subunit	I	(COI)	gene,	partial	cds;	mitochondrial
889. Eisenia andrei isolate SUN10 cytochrome oxidase subunit I (COI) gene, partial cds; mitochondrial	889	Eisenia	andrei	isolate	SUN10	cytochrome	oxidase	subunit	I	(COI)	gene,	partial	cds;	mitochondrial
890. Eisenia andrei isolate SUN1 cytochrome oxidase subunit I (COI) gene, partial cds; mitochondrial	890	Eisenia	andrei	isolate	SUN1	cytochrome	oxidase	subunit	I	(COI)	gene,	partial	cds;	mitochondrial
891. Eisenia andrei isolate ZOO9 cytochrome oxidase subunit I (COI) gene, partial cds; mitochondrial	891	Eisenia	andrei	isolate	ZOO9	cytochrome	oxidase	subunit	I	(COI)	gene,	partial	cds;	mitochondrial
892. Eisenia andrei isolate ZOO8 cytochrome oxidase subunit I (COI) gene, partial cds; mitochondrial	892	Eisenia	andrei	isolate	ZOO8	cytochrome	oxidase	subunit	I	(COI)	gene,	partial	cds;	mitochondrial
893. Eisenia andrei isolate ZOO7 cytochrome oxidase subunit I (COI) gene, partial cds; mitochondrial	893	Eisenia	andrei	isolate	ZOO7	cytochrome	oxidase	subunit	I	(COI)	gene,	partial	cds;	mitochondrial
894. Eisenia andrei isolate ZOO6 cytochrome oxidase subunit I (COI) gene, partial cds; mitochondrial	894	Eisenia	andrei	isolate	ZOO6	cytochrome	oxidase	subunit	I	(COI)	gene,	partial	cds;	mitochondrial
895. Eisenia andrei isolate ZOO5 cytochrome oxidase subunit I (COI) gene, partial cds; mitochondrial	895	Eisenia	andrei	isolate	ZOO5	cytochrome	oxidase	subunit	I	(COI)	gene,	partial	cds;	mitochondrial
896. Eisenia andrei isolate ZOO4 cytochrome oxidase subunit I (COI) gene, partial cds; mitochondrial	896	Eisenia	andrei	isolate	ZOO4	cytochrome	oxidase	subunit	I	(COI)	gene,	partial	cds;	mitochondrial
897. Eisenia andrei isolate ZOO3 cytochrome oxidase subunit I (COI) gene, partial cds; mitochondrial	897	Eisenia	andrei	isolate	ZOO3	cytochrome	oxidase	subunit	I	(COI)	gene,	partial	cds;	mitochondrial
898. Eisenia andrei isolate ZOO2 cytochrome oxidase subunit I (COI) gene, partial cds; mitochondrial	898	Eisenia	andrei	isolate	ZOO2	cytochrome	oxidase	subunit	I	(COI)	gene,	partial	cds;	mitochondrial
899. Eisenia andrei isolate ZOO10 cytochrome oxidase subunit I (COI) gene, partial cds; mitochondrial	899	Eisenia	andrei	isolate	ZOO10	cytochrome	oxidase	subunit	I	(COI)	gene,	partial	cds;	mitochondrial
900. Eisenia andrei isolate ZOO1 cytochrome oxidase subunit I (COI) gene, partial cds; mitochondrial	900	Eisenia	andrei	isolate	ZOO1	cytochrome	oxidase	subunit	I	(COI)	gene,	partial	cds;	mitochondrial
901. Marphysa sp. m JK-2023 isolate RB24 cytochrome c oxidase subunit I (COX1) gene, partial cds; mitochondrial	901	Marphysa	sp.	m	JK-2023	isolate	RB24	cytochrome	c	oxidase	subunit	I	(COX1)	gene,	partial	cds;	mitochondrial
902. Marphysa sp. m JK-2023 isolate RB23 cytochrome c oxidase subunit I (COX1) gene, partial cds; mitochondrial	902	Marphysa	sp.	m	JK-2023	isolate	RB23	cytochrome	c	oxidase	subunit	I	(COX1)	gene,	partial	cds;	mitochondrial
903. Marphysa sp. m JK-2023 isolate RB20 cytochrome c oxidase subunit I (COX1) gene, partial cds; mitochondrial	903	Marphysa	sp.	m	JK-2023	isolate	RB20	cytochrome	c	oxidase	subunit	I	(COX1)	gene,	partial	cds;	mitochondrial
904. Marphysa sp. m JK-2023 isolate RB19 cytochrome c oxidase subunit I (COX1) gene, partial cds; mitochondrial	904	Marphysa	sp.	m	JK-2023	isolate	RB19	cytochrome	c	oxidase	subunit	I	(COX1)	gene,	partial	cds;	mitochondrial
905. Marphysa sp. m JK-2023 isolate RB18 cytochrome c oxidase subunit I (COX1) gene, partial cds; mitochondrial	905	Marphysa	sp.	m	JK-2023	isolate	RB18	cytochrome	c	oxidase	subunit	I	(COX1)	gene,	partial	cds;	mitochondrial
906. Marphysa sp. m JK-2023 isolate RB1 cytochrome c oxidase subunit I (COX1) gene, partial cds; mitochondrial	906	Marphysa	sp.	m	JK-2023	isolate	RB1	cytochrome	c	oxidase	subunit	I	(COX1)	gene,	partial	cds;	mitochondrial
907. Treadwellphysa sp. i JK-2023 isolate UR34 cytochrome c oxidase subunit I (COX1) gene, partial cds; mitochondrial	907	Treadwellphysa	sp.	i	JK-2023	isolate	UR34	cytochrome	c	oxidase	subunit	I	(COX1)	gene,	partial	cds;	mitochondrial
908. Treadwellphysa sp. i JK-2023 isolate UR33 cytochrome c oxidase subunit I (COX1) gene, partial cds; mitochondrial	908	Treadwellphysa	sp.	i	JK-2023	isolate	UR33	cytochrome	c	oxidase	subunit	I	(COX1)	gene,	partial	cds;	mitochondrial
909. Treadwellphysa sp. i JK-2023 isolate UR30 cytochrome c oxidase subunit I (COX1) gene, partial cds; mitochondrial	909	Treadwellphysa	sp.	i	JK-2023	isolate	UR30	cytochrome	c	oxidase	subunit	I	(COX1)	gene,	partial	cds;	mitochondrial
910. Treadwellphysa sp. i JK-2023 isolate UR28 cytochrome c oxidase subunit I (COX1) gene, partial cds; mitochondrial	910	Treadwellphysa	sp.	i	JK-2023	isolate	UR28	cytochrome	c	oxidase	subunit	I	(COX1)	gene,	partial	cds;	mitochondrial
911. Treadwellphysa sp. i JK-2023 isolate UR24 cytochrome c oxidase subunit I (COX1) gene, partial cds; mitochondrial	911	Treadwellphysa	sp.	i	JK-2023	isolate	UR24	cytochrome	c	oxidase	subunit	I	(COX1)	gene,	partial	cds;	mitochondrial
912. Treadwellphysa sp. i JK-2023 isolate UR21 cytochrome c oxidase subunit I (COX1) gene, partial cds; mitochondrial	912	Treadwellphysa	sp.	i	JK-2023	isolate	UR21	cytochrome	c	oxidase	subunit	I	(COX1)	gene,	partial	cds;	mitochondrial
913. Treadwellphysa sp. i JK-2023 isolate UR14 cytochrome c oxidase subunit I (COX1) gene, partial cds; mitochondrial	913	Treadwellphysa	sp.	i	JK-2023	isolate	UR14	cytochrome	c	oxidase	subunit	I	(COX1)	gene,	partial	cds;	mitochondrial
914. Treadwellphysa sp. i JK-2023 isolate UR10 cytochrome c oxidase subunit I (COX1) gene, partial cds; mitochondrial	914	Treadwellphysa	sp.	i	JK-2023	isolate	UR10	cytochrome	c	oxidase	subunit	I	(COX1)	gene,	partial	cds;	mitochondrial
915. Treadwellphysa sp. i JK-2023 isolate UR7 cytochrome c oxidase subunit I (COX1) gene, partial cds; mitochondrial	915	Treadwellphysa	sp.	i	JK-2023	isolate	UR7	cytochrome	c	oxidase	subunit	I	(COX1)	gene,	partial	cds;	mitochondrial
916. Treadwellphysa sp. i JK-2023 isolate UR6 cytochrome c oxidase subunit I (COX1) gene, partial cds; mitochondrial	916	Treadwellphysa	sp.	i	JK-2023	isolate	UR6	cytochrome	c	oxidase	subunit	I	(COX1)	gene,	partial	cds;	mitochondrial
917. Treadwellphysa sp. i JK-2023 isolate UR5 cytochrome c oxidase subunit I (COX1) gene, partial cds; mitochondrial	917	Treadwellphysa	sp.	i	JK-2023	isolate	UR5	cytochrome	c	oxidase	subunit	I	(COX1)	gene,	partial	cds;	mitochondrial
918. Treadwellphysa sp. i JK-2023 isolate PS14 cytochrome c oxidase subunit I (COX1) gene, partial cds; mitochondrial	918	Treadwellphysa	sp.	i	JK-2023	isolate	PS14	cytochrome	c	oxidase	subunit	I	(COX1)	gene,	partial	cds;	mitochondrial
919. Treadwellphysa sp. i JK-2023 isolate PS13 cytochrome c oxidase subunit I (COX1) gene, partial cds; mitochondrial	919	Treadwellphysa	sp.	i	JK-2023	isolate	PS13	cytochrome	c	oxidase	subunit	I	(COX1)	gene,	partial	cds;	mitochondrial
920. Treadwellphysa sp. i JK-2023 isolate PS12 cytochrome c oxidase subunit I (COX1) gene, partial cds; mitochondrial	920	Treadwellphysa	sp.	i	JK-2023	isolate	PS12	cytochrome	c	oxidase	subunit	I	(COX1)	gene,	partial	cds;	mitochondrial
921. Treadwellphysa sp. i JK-2023 isolate PS11 cytochrome c oxidase subunit I (COX1) gene, partial cds; mitochondrial	921	Treadwellphysa	sp.	i	JK-2023	isolate	PS11	cytochrome	c	oxidase	subunit	I	(COX1)	gene,	partial	cds;	mitochondrial
922. Treadwellphysa sp. i JK-2023 isolate PS10 cytochrome c oxidase subunit I (COX1) gene, partial cds; mitochondrial	922	Treadwellphysa	sp.	i	JK-2023	isolate	PS10	cytochrome	c	oxidase	subunit	I	(COX1)	gene,	partial	cds;	mitochondrial
923. Treadwellphysa sp. i JK-2023 isolate PS9 cytochrome c oxidase subunit I (COX1) gene, partial cds; mitochondrial	923	Treadwellphysa	sp.	i	JK-2023	isolate	PS9	cytochrome	c	oxidase	subunit	I	(COX1)	gene,	partial	cds;	mitochondrial
924. Treadwellphysa sp. i JK-2023 isolate PS8 cytochrome c oxidase subunit I (COX1) gene, partial cds; mitochondrial	924	Treadwellphysa	sp.	i	JK-2023	isolate	PS8	cytochrome	c	oxidase	subunit	I	(COX1)	gene,	partial	cds;	mitochondrial
925. Treadwellphysa sp. i JK-2023 isolate PS7 cytochrome c oxidase subunit I (COX1) gene, partial cds; mitochondrial	925	Treadwellphysa	sp.	i	JK-2023	isolate	PS7	cytochrome	c	oxidase	subunit	I	(COX1)	gene,	partial	cds;	mitochondrial
926. Treadwellphysa sp. i JK-2023 isolate PS6 cytochrome c oxidase subunit I (COX1) gene, partial cds; mitochondrial	926	Treadwellphysa	sp.	i	JK-2023	isolate	PS6	cytochrome	c	oxidase	subunit	I	(COX1)	gene,	partial	cds;	mitochondrial
927. Treadwellphysa sp. i JK-2023 isolate PS5 cytochrome c oxidase subunit I (COX1) gene, partial cds; mitochondrial	927	Treadwellphysa	sp.	i	JK-2023	isolate	PS5	cytochrome	c	oxidase	subunit	I	(COX1)	gene,	partial	cds;	mitochondrial
928. Treadwellphysa sp. i JK-2023 isolate PS4 cytochrome c oxidase subunit I (COX1) gene, partial cds; mitochondrial	928	Treadwellphysa	sp.	i	JK-2023	isolate	PS4	cytochrome	c	oxidase	subunit	I	(COX1)	gene,	partial	cds;	mitochondrial
929. Treadwellphysa sp. i JK-2023 isolate PS3 cytochrome c oxidase subunit I (COX1) gene, partial cds; mitochondrial	929	Treadwellphysa	sp.	i	JK-2023	isolate	PS3	cytochrome	c	oxidase	subunit	I	(COX1)	gene,	partial	cds;	mitochondrial
930. Treadwellphysa sp. i JK-2023 isolate PS2 cytochrome c oxidase subunit I (COX1) gene, partial cds; mitochondrial	930	Treadwellphysa	sp.	i	JK-2023	isolate	PS2	cytochrome	c	oxidase	subunit	I	(COX1)	gene,	partial	cds;	mitochondrial
931. Treadwellphysa sp. i JK-2023 isolate PS1 cytochrome c oxidase subunit I (COX1) gene, partial cds; mitochondrial	931	Treadwellphysa	sp.	i	JK-2023	isolate	PS1	cytochrome	c	oxidase	subunit	I	(COX1)	gene,	partial	cds;	mitochondrial
932. Polydora websteri isolate AU7 cytochrome b (cytb) gene, partial cds; mitochondrial	932	Polydora	websteri	isolate	AU7	cytochrome	b	(cytb)	gene,	partial	cds;	mitochondrial
933. Polydora websteri isolate AU6 cytochrome b (cytb) gene, partial cds; mitochondrial	933	Polydora	websteri	isolate	AU6	cytochrome	b	(cytb)	gene,	partial	cds;	mitochondrial
934. Polydora websteri isolate AU5 cytochrome b (cytb) gene, partial cds; mitochondrial	934	Polydora	websteri	isolate	AU5	cytochrome	b	(cytb)	gene,	partial	cds;	mitochondrial
935. Polydora websteri isolate AU4 cytochrome b (cytb) gene, partial cds; mitochondrial	935	Polydora	websteri	isolate	AU4	cytochrome	b	(cytb)	gene,	partial	cds;	mitochondrial
936. Polydora websteri isolate AU3 cytochrome b (cytb) gene, partial cds; mitochondrial	936	Polydora	websteri	isolate	AU3	cytochrome	b	(cytb)	gene,	partial	cds;	mitochondrial
937. Polydora websteri isolate AU2 cytochrome b (cytb) gene, partial cds; mitochondrial	937	Polydora	websteri	isolate	AU2	cytochrome	b	(cytb)	gene,	partial	cds;	mitochondrial
938. Polydora websteri isolate AU1 cytochrome b (cytb) gene, partial cds; mitochondrial	938	Polydora	websteri	isolate	AU1	cytochrome	b	(cytb)	gene,	partial	cds;	mitochondrial
939. Polydora onagawaensis isolate USA7 cytochrome b (cytb) gene, partial cds; mitochondrial	939	Polydora	onagawaensis	isolate	USA7	cytochrome	b	(cytb)	gene,	partial	cds;	mitochondrial
940. Polydora onagawaensis isolate USA6 cytochrome b (cytb) gene, partial cds; mitochondrial	940	Polydora	onagawaensis	isolate	USA6	cytochrome	b	(cytb)	gene,	partial	cds;	mitochondrial
941. Polydora onagawaensis isolate USA5 cytochrome b (cytb) gene, partial cds; mitochondrial	941	Polydora	onagawaensis	isolate	USA5	cytochrome	b	(cytb)	gene,	partial	cds;	mitochondrial
942. Polydora onagawaensis isolate USA4 cytochrome b (cytb) gene, partial cds; mitochondrial	942	Polydora	onagawaensis	isolate	USA4	cytochrome	b	(cytb)	gene,	partial	cds;	mitochondrial
943. Polydora onagawaensis isolate USA3 cytochrome b (cytb) gene, partial cds; mitochondrial	943	Polydora	onagawaensis	isolate	USA3	cytochrome	b	(cytb)	gene,	partial	cds;	mitochondrial
944. Polydora onagawaensis isolate USA2 cytochrome b (cytb) gene, partial cds; mitochondrial	944	Polydora	onagawaensis	isolate	USA2	cytochrome	b	(cytb)	gene,	partial	cds;	mitochondrial
945. Polydora onagawaensis isolate USA1 cytochrome b (cytb) gene, partial cds; mitochondrial	945	Polydora	onagawaensis	isolate	USA1	cytochrome	b	(cytb)	gene,	partial	cds;	mitochondrial
946. Polydora websteri isolate AU7 small subunit ribosomal RNA gene, partial sequence	946	Polydora	websteri	isolate	AU7	small	subunit	ribosomal	RNA	gene,	partial	sequence
947. Polydora websteri isolate AU6 small subunit ribosomal RNA gene, partial sequence	947	Polydora	websteri	isolate	AU6	small	subunit	ribosomal	RNA	gene,	partial	sequence
948. Polydora websteri isolate AU5 small subunit ribosomal RNA gene, partial sequence	948	Polydora	websteri	isolate	AU5	small	subunit	ribosomal	RNA	gene,	partial	sequence
949. Polydora websteri isolate AU4 small subunit ribosomal RNA gene, partial sequence	949	Polydora	websteri	isolate	AU4	small	subunit	ribosomal	RNA	gene,	partial	sequence
950. Polydora websteri isolate AU3 small subunit ribosomal RNA gene, partial sequence	950	Polydora	websteri	isolate	AU3	small	subunit	ribosomal	RNA	gene,	partial	sequence
951. Polydora websteri isolate AU2 small subunit ribosomal RNA gene, partial sequence	951	Polydora	websteri	isolate	AU2	small	subunit	ribosomal	RNA	gene,	partial	sequence
952. Polydora websteri isolate AU1 small subunit ribosomal RNA gene, partial sequence	952	Polydora	websteri	isolate	AU1	small	subunit	ribosomal	RNA	gene,	partial	sequence
953. Polydora onagawaensis isolate USA7 small subunit ribosomal RNA gene, partial sequence	953	Polydora	onagawaensis	isolate	USA7	small	subunit	ribosomal	RNA	gene,	partial	sequence
954. Polydora onagawaensis isolate USA6 small subunit ribosomal RNA gene, partial sequence	954	Polydora	onagawaensis	isolate	USA6	small	subunit	ribosomal	RNA	gene,	partial	sequence
955. Polydora onagawaensis isolate USA5 small subunit ribosomal RNA gene, partial sequence	955	Polydora	onagawaensis	isolate	USA5	small	subunit	ribosomal	RNA	gene,	partial	sequence
956. Polydora onagawaensis isolate USA4 small subunit ribosomal RNA gene, partial sequence	956	Polydora	onagawaensis	isolate	USA4	small	subunit	ribosomal	RNA	gene,	partial	sequence
957. Polydora onagawaensis isolate USA3 small subunit ribosomal RNA gene, partial sequence	957	Polydora	onagawaensis	isolate	USA3	small	subunit	ribosomal	RNA	gene,	partial	sequence
958. Polydora onagawaensis isolate USA2 small subunit ribosomal RNA gene, partial sequence	958	Polydora	onagawaensis	isolate	USA2	small	subunit	ribosomal	RNA	gene,	partial	sequence
959. Polydora onagawaensis isolate USA1 small subunit ribosomal RNA gene, partial sequence	959	Polydora	onagawaensis	isolate	USA1	small	subunit	ribosomal	RNA	gene,	partial	sequence
960. Polydora onagawaensis isolate USA7 cytochrome c oxidase subunit I (COX1) gene, partial cds; mitochondrial	960	Polydora	onagawaensis	isolate	USA7	cytochrome	c	oxidase	subunit	I	(COX1)	gene,	partial	cds;	mitochondrial
961. Polydora onagawaensis isolate USA6 cytochrome c oxidase subunit I (COX1) gene, partial cds; mitochondrial	961	Polydora	onagawaensis	isolate	USA6	cytochrome	c	oxidase	subunit	I	(COX1)	gene,	partial	cds;	mitochondrial
962. Polydora onagawaensis isolate USA5 cytochrome c oxidase subunit I (COX1) gene, partial cds; mitochondrial	962	Polydora	onagawaensis	isolate	USA5	cytochrome	c	oxidase	subunit	I	(COX1)	gene,	partial	cds;	mitochondrial
963. Polydora onagawaensis isolate USA4 cytochrome c oxidase subunit I (COX1) gene, partial cds; mitochondrial	963	Polydora	onagawaensis	isolate	USA4	cytochrome	c	oxidase	subunit	I	(COX1)	gene,	partial	cds;	mitochondrial
964. Polydora onagawaensis isolate USA3 cytochrome c oxidase subunit I (COX1) gene, partial cds; mitochondrial	964	Polydora	onagawaensis	isolate	USA3	cytochrome	c	oxidase	subunit	I	(COX1)	gene,	partial	cds;	mitochondrial
965. Polydora onagawaensis isolate USA2 cytochrome c oxidase subunit I (COX1) gene, partial cds; mitochondrial	965	Polydora	onagawaensis	isolate	USA2	cytochrome	c	oxidase	subunit	I	(COX1)	gene,	partial	cds;	mitochondrial
966. Polydora onagawaensis isolate USA1 cytochrome c oxidase subunit I (COX1) gene, partial cds; mitochondrial	966	Polydora	onagawaensis	isolate	USA1	cytochrome	c	oxidase	subunit	I	(COX1)	gene,	partial	cds;	mitochondrial
967. Polydora websteri isolate AU7 cytochrome c oxidase subunit I (COX1) gene, partial cds; mitochondrial	967	Polydora	websteri	isolate	AU7	cytochrome	c	oxidase	subunit	I	(COX1)	gene,	partial	cds;	mitochondrial
968. Polydora websteri isolate AU6 cytochrome c oxidase subunit I (COX1) gene, partial cds; mitochondrial	968	Polydora	websteri	isolate	AU6	cytochrome	c	oxidase	subunit	I	(COX1)	gene,	partial	cds;	mitochondrial
969. Polydora websteri isolate AU4 cytochrome c oxidase subunit I (COX1) gene, partial cds; mitochondrial	969	Polydora	websteri	isolate	AU4	cytochrome	c	oxidase	subunit	I	(COX1)	gene,	partial	cds;	mitochondrial
970. Polydora websteri isolate AU3 cytochrome c oxidase subunit I (COX1) gene, partial cds; mitochondrial	970	Polydora	websteri	isolate	AU3	cytochrome	c	oxidase	subunit	I	(COX1)	gene,	partial	cds;	mitochondrial
971. Polydora websteri isolate AU2 cytochrome c oxidase subunit I (COX1) gene, partial cds; mitochondrial	971	Polydora	websteri	isolate	AU2	cytochrome	c	oxidase	subunit	I	(COX1)	gene,	partial	cds;	mitochondrial
972. Polydora websteri isolate AU1 cytochrome c oxidase subunit I (COX1) gene, partial cds; mitochondrial	972	Polydora	websteri	isolate	AU1	cytochrome	c	oxidase	subunit	I	(COX1)	gene,	partial	cds;	mitochondrial
973. Polydora neocaeca voucher FB01 small subunit ribosomal RNA gene, partial sequence	973	Polydora	neocaeca	voucher	FB01	small	subunit	ribosomal	RNA	gene,	partial	sequence
974. Polydora neocaeca voucher PE06 small subunit ribosomal RNA gene, partial sequence	974	Polydora	neocaeca	voucher	PE06	small	subunit	ribosomal	RNA	gene,	partial	sequence
975. Polydora neocaeca voucher PE05 small subunit ribosomal RNA gene, partial sequence	975	Polydora	neocaeca	voucher	PE05	small	subunit	ribosomal	RNA	gene,	partial	sequence
976. Polydora neocaeca voucher PE04 small subunit ribosomal RNA gene, partial sequence	976	Polydora	neocaeca	voucher	PE04	small	subunit	ribosomal	RNA	gene,	partial	sequence
977. Polydora neocaeca voucher PE03 small subunit ribosomal RNA gene, partial sequence	977	Polydora	neocaeca	voucher	PE03	small	subunit	ribosomal	RNA	gene,	partial	sequence
978. Polydora neocaeca voucher PE02 small subunit ribosomal RNA gene, partial sequence	978	Polydora	neocaeca	voucher	PE02	small	subunit	ribosomal	RNA	gene,	partial	sequence
979. Polydora neocaeca voucher PE01 small subunit ribosomal RNA gene, partial sequence	979	Polydora	neocaeca	voucher	PE01	small	subunit	ribosomal	RNA	gene,	partial	sequence
980. Pseudonereis podocirra isolate YZ538 cytochrome oxidase subunit I (COI) gene, partial cds; mitochondrial	980	Pseudonereis	podocirra	isolate	YZ538	cytochrome	oxidase	subunit	I	(COI)	gene,	partial	cds;	mitochondrial
981. Pseudonereis podocirra isolate YZ534 cytochrome oxidase subunit I (COI) gene, partial cds; mitochondrial	981	Pseudonereis	podocirra	isolate	YZ534	cytochrome	oxidase	subunit	I	(COI)	gene,	partial	cds;	mitochondrial
982. Pseudonereis podocirra isolate SHB571 cytochrome oxidase subunit I (COI) gene, partial cds; mitochondrial	982	Pseudonereis	podocirra	isolate	SHB571	cytochrome	oxidase	subunit	I	(COI)	gene,	partial	cds;	mitochondrial
983. Pseudonereis podocirra isolate SHB570 cytochrome oxidase subunit I (COI) gene, partial cds; mitochondrial	983	Pseudonereis	podocirra	isolate	SHB570	cytochrome	oxidase	subunit	I	(COI)	gene,	partial	cds;	mitochondrial
984. Pseudonereis podocirra isolate SHB582 cytochrome oxidase subunit I (COI) gene, partial cds; mitochondrial	984	Pseudonereis	podocirra	isolate	SHB582	cytochrome	oxidase	subunit	I	(COI)	gene,	partial	cds;	mitochondrial
985. Pseudonereis podocirra isolate SHB569 cytochrome oxidase subunit I (COI) gene, partial cds; mitochondrial	985	Pseudonereis	podocirra	isolate	SHB569	cytochrome	oxidase	subunit	I	(COI)	gene,	partial	cds;	mitochondrial
986. Pseudonereis podocirra isolate SHB568 cytochrome oxidase subunit I (COI) gene, partial cds; mitochondrial	986	Pseudonereis	podocirra	isolate	SHB568	cytochrome	oxidase	subunit	I	(COI)	gene,	partial	cds;	mitochondrial
987. Pseudonereis podocirra isolate SHB565 cytochrome oxidase subunit I (COI) gene, partial cds; mitochondrial	987	Pseudonereis	podocirra	isolate	SHB565	cytochrome	oxidase	subunit	I	(COI)	gene,	partial	cds;	mitochondrial
988. Pseudonereis podocirra isolate SFB630 cytochrome oxidase subunit I (COI) gene, partial cds; mitochondrial	988	Pseudonereis	podocirra	isolate	SFB630	cytochrome	oxidase	subunit	I	(COI)	gene,	partial	cds;	mitochondrial
989. Pseudonereis podocirra isolate SFB629 cytochrome oxidase subunit I (COI) gene, partial cds; mitochondrial	989	Pseudonereis	podocirra	isolate	SFB629	cytochrome	oxidase	subunit	I	(COI)	gene,	partial	cds;	mitochondrial
990. Pseudonereis podocirra isolate SFB627 cytochrome oxidase subunit I (COI) gene, partial cds; mitochondrial	990	Pseudonereis	podocirra	isolate	SFB627	cytochrome	oxidase	subunit	I	(COI)	gene,	partial	cds;	mitochondrial
991. Pseudonereis podocirra isolate S487 cytochrome oxidase subunit I (COI) gene, partial cds; mitochondrial	991	Pseudonereis	podocirra	isolate	S487	cytochrome	oxidase	subunit	I	(COI)	gene,	partial	cds;	mitochondrial
992. Pseudonereis podocirra isolate S485 cytochrome oxidase subunit I (COI) gene, partial cds; mitochondrial	992	Pseudonereis	podocirra	isolate	S485	cytochrome	oxidase	subunit	I	(COI)	gene,	partial	cds;	mitochondrial
993. Pseudonereis podocirra isolate RE227 cytochrome oxidase subunit I (COI) gene, partial cds; mitochondrial	993	Pseudonereis	podocirra	isolate	RE227	cytochrome	oxidase	subunit	I	(COI)	gene,	partial	cds;	mitochondrial
994. Pseudonereis podocirra isolate RE224 cytochrome oxidase subunit I (COI) gene, partial cds; mitochondrial	994	Pseudonereis	podocirra	isolate	RE224	cytochrome	oxidase	subunit	I	(COI)	gene,	partial	cds;	mitochondrial
995. Pseudonereis podocirra isolate RE221 cytochrome oxidase subunit I (COI) gene, partial cds; mitochondrial	995	Pseudonereis	podocirra	isolate	RE221	cytochrome	oxidase	subunit	I	(COI)	gene,	partial	cds;	mitochondrial
996. Pseudonereis podocirra isolate RE218 cytochrome oxidase subunit I (COI) gene, partial cds; mitochondrial	996	Pseudonereis	podocirra	isolate	RE218	cytochrome	oxidase	subunit	I	(COI)	gene,	partial	cds;	mitochondrial
997. Pseudonereis podocirra isolate P645 cytochrome oxidase subunit I (COI) gene, partial cds; mitochondrial	997	Pseudonereis	podocirra	isolate	P645	cytochrome	oxidase	subunit	I	(COI)	gene,	partial	cds;	mitochondrial
998. Pseudonereis podocirra isolate P644 cytochrome oxidase subunit I (COI) gene, partial cds; mitochondrial	998	Pseudonereis	podocirra	isolate	P644	cytochrome	oxidase	subunit	I	(COI)	gene,	partial	cds;	mitochondrial
999. Pseudonereis podocirra isolate P643 cytochrome oxidase subunit I (COI) gene, partial cds; mitochondrial	999	Pseudonereis	podocirra	isolate	P643	cytochrome	oxidase	subunit	I	(COI)	gene,	partial	cds;	mitochondrial
1000. Pseudonereis podocirra isolate N16 cytochrome oxidase subunit I (COI) gene, partial cds; mitochondrial	1000	Pseudonereis	podocirra	isolate	N16	cytochrome	oxidase	subunit	I	(COI)	gene,	partial	cds;	mitochondrial
1001. Pseudonereis podocirra isolate N5 cytochrome oxidase subunit I (COI) gene, partial cds; mitochondrial	1001	Pseudonereis	podocirra	isolate	N5	cytochrome	oxidase	subunit	I	(COI)	gene,	partial	cds;	mitochondrial
1002. Pseudonereis podocirra isolate N2 cytochrome oxidase subunit I (COI) gene, partial cds; mitochondrial	1002	Pseudonereis	podocirra	isolate	N2	cytochrome	oxidase	subunit	I	(COI)	gene,	partial	cds;	mitochondrial
1003. Pseudonereis podocirra isolate MB51 cytochrome oxidase subunit I (COI) gene, partial cds; mitochondrial	1003	Pseudonereis	podocirra	isolate	MB51	cytochrome	oxidase	subunit	I	(COI)	gene,	partial	cds;	mitochondrial
1004. Pseudonereis podocirra isolate LB477 cytochrome oxidase subunit I (COI) gene, partial cds; mitochondrial	1004	Pseudonereis	podocirra	isolate	LB477	cytochrome	oxidase	subunit	I	(COI)	gene,	partial	cds;	mitochondrial
1005. Pseudonereis podocirra isolate LB473 cytochrome oxidase subunit I (COI) gene, partial cds; mitochondrial	1005	Pseudonereis	podocirra	isolate	LB473	cytochrome	oxidase	subunit	I	(COI)	gene,	partial	cds;	mitochondrial
1006. Pseudonereis podocirra isolate LB466 cytochrome oxidase subunit I (COI) gene, partial cds; mitochondrial	1006	Pseudonereis	podocirra	isolate	LB466	cytochrome	oxidase	subunit	I	(COI)	gene,	partial	cds;	mitochondrial
1007. Pseudonereis podocirra isolate LB463 cytochrome oxidase subunit I (COI) gene, partial cds; mitochondrial	1007	Pseudonereis	podocirra	isolate	LB463	cytochrome	oxidase	subunit	I	(COI)	gene,	partial	cds;	mitochondrial
1008. Pseudonereis podocirra isolate LB450 cytochrome oxidase subunit I (COI) gene, partial cds; mitochondrial	1008	Pseudonereis	podocirra	isolate	LB450	cytochrome	oxidase	subunit	I	(COI)	gene,	partial	cds;	mitochondrial
1009. Pseudonereis podocirra isolate KB744 cytochrome oxidase subunit I (COI) gene, partial cds; mitochondrial	1009	Pseudonereis	podocirra	isolate	KB744	cytochrome	oxidase	subunit	I	(COI)	gene,	partial	cds;	mitochondrial
1010. Pseudonereis podocirra isolate KB729 cytochrome oxidase subunit I (COI) gene, partial cds; mitochondrial	1010	Pseudonereis	podocirra	isolate	KB729	cytochrome	oxidase	subunit	I	(COI)	gene,	partial	cds;	mitochondrial
1011. Pseudonereis podocirra isolate KB728 cytochrome oxidase subunit I (COI) gene, partial cds; mitochondrial	1011	Pseudonereis	podocirra	isolate	KB728	cytochrome	oxidase	subunit	I	(COI)	gene,	partial	cds;	mitochondrial
1012. Pseudonereis podocirra isolate KB727 cytochrome oxidase subunit I (COI) gene, partial cds; mitochondrial	1012	Pseudonereis	podocirra	isolate	KB727	cytochrome	oxidase	subunit	I	(COI)	gene,	partial	cds;	mitochondrial
1013. Pseudonereis podocirra isolate DP01 cytochrome oxidase subunit I (COI) gene, partial cds; mitochondrial	1013	Pseudonereis	podocirra	isolate	DP01	cytochrome	oxidase	subunit	I	(COI)	gene,	partial	cds;	mitochondrial
1014. Pseudonereis podocirra isolate CR706 cytochrome oxidase subunit I (COI) gene, partial cds; mitochondrial	1014	Pseudonereis	podocirra	isolate	CR706	cytochrome	oxidase	subunit	I	(COI)	gene,	partial	cds;	mitochondrial
1015. Pseudonereis podocirra isolate CR700 cytochrome oxidase subunit I (COI) gene, partial cds; mitochondrial	1015	Pseudonereis	podocirra	isolate	CR700	cytochrome	oxidase	subunit	I	(COI)	gene,	partial	cds;	mitochondrial
1016. Pseudonereis podocirra isolate CR694 cytochrome oxidase subunit I (COI) gene, partial cds; mitochondrial	1016	Pseudonereis	podocirra	isolate	CR694	cytochrome	oxidase	subunit	I	(COI)	gene,	partial	cds;	mitochondrial
1017. Pseudonereis podocirra isolate CR692 cytochrome oxidase subunit I (COI) gene, partial cds; mitochondrial	1017	Pseudonereis	podocirra	isolate	CR692	cytochrome	oxidase	subunit	I	(COI)	gene,	partial	cds;	mitochondrial
1018. Pseudonereis podocirra isolate CR681 cytochrome oxidase subunit I (COI) gene, partial cds; mitochondrial	1018	Pseudonereis	podocirra	isolate	CR681	cytochrome	oxidase	subunit	I	(COI)	gene,	partial	cds;	mitochondrial
1019. Pseudonereis podocirra isolate AB662 cytochrome oxidase subunit I (COI) gene, partial cds; mitochondrial	1019	Pseudonereis	podocirra	isolate	AB662	cytochrome	oxidase	subunit	I	(COI)	gene,	partial	cds;	mitochondrial
1020. Pseudonereis podocirra isolate AB658 cytochrome oxidase subunit I (COI) gene, partial cds; mitochondrial	1020	Pseudonereis	podocirra	isolate	AB658	cytochrome	oxidase	subunit	I	(COI)	gene,	partial	cds;	mitochondrial
1021. Pseudonereis podocirra isolate AB654 cytochrome oxidase subunit I (COI) gene, partial cds; mitochondrial	1021	Pseudonereis	podocirra	isolate	AB654	cytochrome	oxidase	subunit	I	(COI)	gene,	partial	cds;	mitochondrial
1022. Pseudonereis podocirra isolate AB653 cytochrome oxidase subunit I (COI) gene, partial cds; mitochondrial	1022	Pseudonereis	podocirra	isolate	AB653	cytochrome	oxidase	subunit	I	(COI)	gene,	partial	cds;	mitochondrial
1023. Pseudonereis podocirra isolate AB652 cytochrome oxidase subunit I (COI) gene, partial cds; mitochondrial	1023	Pseudonereis	podocirra	isolate	AB652	cytochrome	oxidase	subunit	I	(COI)	gene,	partial	cds;	mitochondrial
1024. Pseudonereis podocirra isolate AB602 cytochrome oxidase subunit I (COI) gene, partial cds; mitochondrial	1024	Pseudonereis	podocirra	isolate	AB602	cytochrome	oxidase	subunit	I	(COI)	gene,	partial	cds;	mitochondrial
1025. UNVERIFIED: Eisenia andrei isolate 19 cytochrome oxidase subunit 1-like (COI) gene, partial sequence; mitochondrial	1025	UNVERIFIED:	Eisenia	andrei	isolate	19	cytochrome	oxidase	subunit	1-like	(COI)	gene,	partial	sequence;	mitochondrial
1026. UNVERIFIED: Eisenia andrei isolate 18 cytochrome oxidase subunit 1-like (COI) gene, partial sequence; mitochondrial	1026	UNVERIFIED:	Eisenia	andrei	isolate	18	cytochrome	oxidase	subunit	1-like	(COI)	gene,	partial	sequence;	mitochondrial
1027. UNVERIFIED: Eisenia andrei isolate 17 cytochrome oxidase subunit 1-like (COI) gene, partial sequence; mitochondrial	1027	UNVERIFIED:	Eisenia	andrei	isolate	17	cytochrome	oxidase	subunit	1-like	(COI)	gene,	partial	sequence;	mitochondrial
1028. UNVERIFIED: Eisenia andrei isolate 16 cytochrome oxidase subunit 1-like (COI) gene, partial sequence; mitochondrial	1028	UNVERIFIED:	Eisenia	andrei	isolate	16	cytochrome	oxidase	subunit	1-like	(COI)	gene,	partial	sequence;	mitochondrial
1029. UNVERIFIED: Eisenia andrei isolate 15 cytochrome oxidase subunit 1-like (COI) gene, partial sequence; mitochondrial	1029	UNVERIFIED:	Eisenia	andrei	isolate	15	cytochrome	oxidase	subunit	1-like	(COI)	gene,	partial	sequence;	mitochondrial
1030. UNVERIFIED: Eisenia andrei isolate 13 cytochrome oxidase subunit 1-like (COI) gene, partial sequence; mitochondrial	1030	UNVERIFIED:	Eisenia	andrei	isolate	13	cytochrome	oxidase	subunit	1-like	(COI)	gene,	partial	sequence;	mitochondrial
1031. UNVERIFIED: Eisenia andrei isolate 12 cytochrome oxidase subunit 1-like (COI) gene, partial sequence; mitochondrial	1031	UNVERIFIED:	Eisenia	andrei	isolate	12	cytochrome	oxidase	subunit	1-like	(COI)	gene,	partial	sequence;	mitochondrial
1032. UNVERIFIED: Eisenia andrei isolate 11 cytochrome oxidase subunit 1-like (COI) gene, partial sequence; mitochondrial	1032	UNVERIFIED:	Eisenia	andrei	isolate	11	cytochrome	oxidase	subunit	1-like	(COI)	gene,	partial	sequence;	mitochondrial
1033. UNVERIFIED: Eisenia andrei isolate 10 cytochrome oxidase subunit 1-like (COI) gene, partial sequence; mitochondrial	1033	UNVERIFIED:	Eisenia	andrei	isolate	10	cytochrome	oxidase	subunit	1-like	(COI)	gene,	partial	sequence;	mitochondrial
1034. UNVERIFIED: Eisenia andrei isolate 9 cytochrome oxidase subunit 1-like (COI) gene, partial sequence; mitochondrial	1034	UNVERIFIED:	Eisenia	andrei	isolate	9	cytochrome	oxidase	subunit	1-like	(COI)	gene,	partial	sequence;	mitochondrial
1035. UNVERIFIED: Eisenia andrei isolate 8 cytochrome oxidase subunit 1-like (COI) gene, partial sequence; mitochondrial	1035	UNVERIFIED:	Eisenia	andrei	isolate	8	cytochrome	oxidase	subunit	1-like	(COI)	gene,	partial	sequence;	mitochondrial
1036. UNVERIFIED: Eisenia andrei isolate 7 cytochrome oxidase subunit 1-like (COI) gene, partial sequence; mitochondrial	1036	UNVERIFIED:	Eisenia	andrei	isolate	7	cytochrome	oxidase	subunit	1-like	(COI)	gene,	partial	sequence;	mitochondrial
1037. UNVERIFIED: Eisenia andrei isolate 6 cytochrome oxidase subunit 1-like (COI) gene, partial sequence; mitochondrial	1037	UNVERIFIED:	Eisenia	andrei	isolate	6	cytochrome	oxidase	subunit	1-like	(COI)	gene,	partial	sequence;	mitochondrial
1038. UNVERIFIED: Eisenia andrei isolate 5 cytochrome oxidase subunit 1-like (COI) gene, partial sequence; mitochondrial	1038	UNVERIFIED:	Eisenia	andrei	isolate	5	cytochrome	oxidase	subunit	1-like	(COI)	gene,	partial	sequence;	mitochondrial
1039. UNVERIFIED: Eisenia andrei isolate 20 cytochrome oxidase subunit 1-like (COI) gene, partial sequence; mitochondrial	1039	UNVERIFIED:	Eisenia	andrei	isolate	20	cytochrome	oxidase	subunit	1-like	(COI)	gene,	partial	sequence;	mitochondrial
1040. UNVERIFIED: Eisenia andrei isolate 3 cytochrome oxidase subunit 1-like (COI) gene, partial sequence; mitochondrial	1040	UNVERIFIED:	Eisenia	andrei	isolate	3	cytochrome	oxidase	subunit	1-like	(COI)	gene,	partial	sequence;	mitochondrial
1041. Boccardia proboscidea haplotype A 16S ribosomal RNA gene, partial sequence; mitochondrial	1041	Boccardia	proboscidea	haplotype	A	16S	ribosomal	RNA	gene,	partial	sequence;	mitochondrial
1042. Spirobranchus kraussii voucher AM:W49977 histone 3 (H3) gene, partial cds	1042	Spirobranchus	kraussii	voucher	AM:W49977	histone	3	(H3)	gene,	partial	cds
1043. Spirobranchus kraussii voucher AM W.49977 large subunit ribosomal RNA gene, partial sequence	1043	Spirobranchus	kraussii	voucher	AM	W.49977	large	subunit	ribosomal	RNA	gene,	partial	sequence
1044. Lysidice natalensis isolate 5697 cytochrome oxidase subunit I (COI) gene, partial cds; mitochondrial	1044	Lysidice	natalensis	isolate	5697	cytochrome	oxidase	subunit	I	(COI)	gene,	partial	cds;	mitochondrial
1045. Lysidice natalensis isolate 5708 cytochrome oxidase subunit I (COI) gene, partial cds; mitochondrial	1045	Lysidice	natalensis	isolate	5708	cytochrome	oxidase	subunit	I	(COI)	gene,	partial	cds;	mitochondrial
1046. Lysidice natalensis isolate 5706 cytochrome oxidase subunit I (COI) gene, partial cds; mitochondrial	1046	Lysidice	natalensis	isolate	5706	cytochrome	oxidase	subunit	I	(COI)	gene,	partial	cds;	mitochondrial
1047. Lysidice natalensis isolate 5704 cytochrome oxidase subunit I (COI) gene, partial cds; mitochondrial	1047	Lysidice	natalensis	isolate	5704	cytochrome	oxidase	subunit	I	(COI)	gene,	partial	cds;	mitochondrial
1048. Lysidice natalensis isolate 5698 cytochrome oxidase subunit I (COI) gene, partial cds; mitochondrial	1048	Lysidice	natalensis	isolate	5698	cytochrome	oxidase	subunit	I	(COI)	gene,	partial	cds;	mitochondrial
1049. Lysidice natalensis isolate 5701 cytochrome oxidase subunit I (COI) gene, partial cds; mitochondrial	1049	Lysidice	natalensis	isolate	5701	cytochrome	oxidase	subunit	I	(COI)	gene,	partial	cds;	mitochondrial
1050. Lysidice natalensis isolate 5700 cytochrome oxidase subunit I (COI) gene, partial cds; mitochondrial	1050	Lysidice	natalensis	isolate	5700	cytochrome	oxidase	subunit	I	(COI)	gene,	partial	cds;	mitochondrial
1051. Lysidice natalensis isolate 5699 cytochrome oxidase subunit I (COI) gene, partial cds; mitochondrial	1051	Lysidice	natalensis	isolate	5699	cytochrome	oxidase	subunit	I	(COI)	gene,	partial	cds;	mitochondrial
1052. Lysidice natalensis isolate 5707 cytochrome oxidase subunit I (COI) gene, partial cds; mitochondrial	1052	Lysidice	natalensis	isolate	5707	cytochrome	oxidase	subunit	I	(COI)	gene,	partial	cds;	mitochondrial
1053. Lysidice natalensis isolate 5702 cytochrome oxidase subunit I (COI) gene, partial cds; mitochondrial	1053	Lysidice	natalensis	isolate	5702	cytochrome	oxidase	subunit	I	(COI)	gene,	partial	cds;	mitochondrial
1054. Lysidice natalensis isolate 56860 cytochrome oxidase subunit I (COI) gene, partial cds; mitochondrial	1054	Lysidice	natalensis	isolate	56860	cytochrome	oxidase	subunit	I	(COI)	gene,	partial	cds;	mitochondrial
1055. Scoletoma tetraura isolate 57074 cytochrome oxidase subunit I (COI) gene, partial cds; mitochondrial	1055	Scoletoma	tetraura	isolate	57074	cytochrome	oxidase	subunit	I	(COI)	gene,	partial	cds;	mitochondrial
1056. Scoletoma tetraura isolate 57075 cytochrome oxidase subunit I (COI) gene, partial cds; mitochondrial	1056	Scoletoma	tetraura	isolate	57075	cytochrome	oxidase	subunit	I	(COI)	gene,	partial	cds;	mitochondrial
1057. Scoletoma tetraura isolate 57076 cytochrome oxidase subunit I (COI) gene, partial cds; mitochondrial	1057	Scoletoma	tetraura	isolate	57076	cytochrome	oxidase	subunit	I	(COI)	gene,	partial	cds;	mitochondrial
1058. Scoletoma tetraura isolate 57538 cytochrome oxidase subunit I (COI) gene, partial cds; mitochondrial	1058	Scoletoma	tetraura	isolate	57538	cytochrome	oxidase	subunit	I	(COI)	gene,	partial	cds;	mitochondrial
1059. Polydora neocaeca isolate NY4 cytochrome oxidase subunit 1 gene, partial cds; mitochondrial	1059	Polydora	neocaeca	isolate	NY4	cytochrome	oxidase	subunit	1	gene,	partial	cds;	mitochondrial
1060. Polydora neocaeca isolate NY3 cytochrome oxidase subunit 1 gene, partial cds; mitochondrial	1060	Polydora	neocaeca	isolate	NY3	cytochrome	oxidase	subunit	1	gene,	partial	cds;	mitochondrial
1061. Polydora neocaeca isolate NY2 cytochrome oxidase subunit 1 gene, partial cds; mitochondrial	1061	Polydora	neocaeca	isolate	NY2	cytochrome	oxidase	subunit	1	gene,	partial	cds;	mitochondrial
1062. Polydora neocaeca isolate NY1 cytochrome oxidase subunit 1 gene, partial cds; mitochondrial	1062	Polydora	neocaeca	isolate	NY1	cytochrome	oxidase	subunit	1	gene,	partial	cds;	mitochondrial
1063. UNVERIFIED: Eisenia andrei isolate E.BA1 cytochrome oxidase subunit I-like gene, partial sequence; mitochondrial	1063	UNVERIFIED:	Eisenia	andrei	isolate	E.BA1	cytochrome	oxidase	subunit	I-like	gene,	partial	sequence;	mitochondrial
1064. UNVERIFIED: Eisenia andrei isolate E.J23 cytochrome oxidase subunit I-like gene, partial sequence; mitochondrial	1064	UNVERIFIED:	Eisenia	andrei	isolate	E.J23	cytochrome	oxidase	subunit	I-like	gene,	partial	sequence;	mitochondrial
1065. UNVERIFIED: Eisenia andrei isolate E.J21 cytochrome oxidase subunit I-like gene, partial sequence; mitochondrial	1065	UNVERIFIED:	Eisenia	andrei	isolate	E.J21	cytochrome	oxidase	subunit	I-like	gene,	partial	sequence;	mitochondrial
1066. UNVERIFIED: Eisenia andrei isolate E.J18 cytochrome oxidase subunit I-like gene, partial sequence; mitochondrial	1066	UNVERIFIED:	Eisenia	andrei	isolate	E.J18	cytochrome	oxidase	subunit	I-like	gene,	partial	sequence;	mitochondrial
1067. UNVERIFIED: Eisenia andrei isolate E.J16 cytochrome oxidase subunit I-like gene, partial sequence; mitochondrial	1067	UNVERIFIED:	Eisenia	andrei	isolate	E.J16	cytochrome	oxidase	subunit	I-like	gene,	partial	sequence;	mitochondrial
1068. UNVERIFIED: Eisenia andrei isolate E.J152 cytochrome oxidase subunit I-like gene, partial sequence; mitochondrial	1068	UNVERIFIED:	Eisenia	andrei	isolate	E.J152	cytochrome	oxidase	subunit	I-like	gene,	partial	sequence;	mitochondrial
1069. UNVERIFIED: Eisenia andrei isolate E.J15 cytochrome oxidase subunit I-like gene, partial sequence; mitochondrial	1069	UNVERIFIED:	Eisenia	andrei	isolate	E.J15	cytochrome	oxidase	subunit	I-like	gene,	partial	sequence;	mitochondrial
1070. UNVERIFIED: Eisenia andrei isolate E.J4 cytochrome oxidase subunit I-like gene, partial sequence; mitochondrial	1070	UNVERIFIED:	Eisenia	andrei	isolate	E.J4	cytochrome	oxidase	subunit	I-like	gene,	partial	sequence;	mitochondrial
1071. UNVERIFIED: Eisenia andrei isolate E.J2 cytochrome oxidase subunit I-like gene, partial sequence; mitochondrial	1071	UNVERIFIED:	Eisenia	andrei	isolate	E.J2	cytochrome	oxidase	subunit	I-like	gene,	partial	sequence;	mitochondrial
1072. UNVERIFIED: Eisenia andrei isolate E.DH4 cytochrome oxidase subunit I-like gene, partial sequence; mitochondrial	1072	UNVERIFIED:	Eisenia	andrei	isolate	E.DH4	cytochrome	oxidase	subunit	I-like	gene,	partial	sequence;	mitochondrial
1073. UNVERIFIED: Eisenia andrei isolate E.DH3 cytochrome oxidase subunit I-like gene, partial sequence; mitochondrial	1073	UNVERIFIED:	Eisenia	andrei	isolate	E.DH3	cytochrome	oxidase	subunit	I-like	gene,	partial	sequence;	mitochondrial
1074. UNVERIFIED: Eisenia andrei isolate E.DH2 cytochrome oxidase subunit I-like gene, partial sequence; mitochondrial	1074	UNVERIFIED:	Eisenia	andrei	isolate	E.DH2	cytochrome	oxidase	subunit	I-like	gene,	partial	sequence;	mitochondrial
1075. UNVERIFIED: Eisenia andrei isolate E.DD13 cytochrome oxidase subunit I-like gene, partial sequence; mitochondrial	1075	UNVERIFIED:	Eisenia	andrei	isolate	E.DD13	cytochrome	oxidase	subunit	I-like	gene,	partial	sequence;	mitochondrial
1076. UNVERIFIED: Eisenia andrei isolate E.DD11 cytochrome oxidase subunit I-like gene, partial sequence; mitochondrial	1076	UNVERIFIED:	Eisenia	andrei	isolate	E.DD11	cytochrome	oxidase	subunit	I-like	gene,	partial	sequence;	mitochondrial
1077. UNVERIFIED: Eisenia andrei isolate E.DD10 cytochrome oxidase subunit I-like gene, partial sequence; mitochondrial	1077	UNVERIFIED:	Eisenia	andrei	isolate	E.DD10	cytochrome	oxidase	subunit	I-like	gene,	partial	sequence;	mitochondrial
1078. UNVERIFIED: Eisenia andrei isolate E.DD9 cytochrome oxidase subunit I-like gene, partial sequence; mitochondrial	1078	UNVERIFIED:	Eisenia	andrei	isolate	E.DD9	cytochrome	oxidase	subunit	I-like	gene,	partial	sequence;	mitochondrial
1079. UNVERIFIED: Eisenia andrei isolate E.DD8 cytochrome oxidase subunit I-like gene, partial sequence; mitochondrial	1079	UNVERIFIED:	Eisenia	andrei	isolate	E.DD8	cytochrome	oxidase	subunit	I-like	gene,	partial	sequence;	mitochondrial
1080. UNVERIFIED: Eisenia andrei isolate E.DD5 cytochrome oxidase subunit I-like gene, partial sequence; mitochondrial	1080	UNVERIFIED:	Eisenia	andrei	isolate	E.DD5	cytochrome	oxidase	subunit	I-like	gene,	partial	sequence;	mitochondrial
1081. UNVERIFIED: Eisenia andrei isolate E.DD3 cytochrome oxidase subunit I-like gene, partial sequence; mitochondrial	1081	UNVERIFIED:	Eisenia	andrei	isolate	E.DD3	cytochrome	oxidase	subunit	I-like	gene,	partial	sequence;	mitochondrial
1082. UNVERIFIED: Eisenia andrei isolate E.VA24 cytochrome oxidase subunit I-like gene, partial sequence; mitochondrial	1082	UNVERIFIED:	Eisenia	andrei	isolate	E.VA24	cytochrome	oxidase	subunit	I-like	gene,	partial	sequence;	mitochondrial
1083. UNVERIFIED: Eisenia andrei isolate E.VA23 cytochrome oxidase subunit I-like gene, partial sequence; mitochondrial	1083	UNVERIFIED:	Eisenia	andrei	isolate	E.VA23	cytochrome	oxidase	subunit	I-like	gene,	partial	sequence;	mitochondrial
1084. UNVERIFIED: Eisenia andrei isolate E.VA22LCO1490 cytochrome oxidase subunit I-like gene, partial sequence; mitochondrial	1084	UNVERIFIED:	Eisenia	andrei	isolate	E.VA22LCO1490	cytochrome	oxidase	subunit	I-like	gene,	partial	sequence;	mitochondrial
1085. UNVERIFIED: Eisenia andrei isolate E.VA21 cytochrome oxidase subunit I-like gene, partial sequence; mitochondrial	1085	UNVERIFIED:	Eisenia	andrei	isolate	E.VA21	cytochrome	oxidase	subunit	I-like	gene,	partial	sequence;	mitochondrial
1086. UNVERIFIED: Eisenia andrei isolate E.VA20 cytochrome oxidase subunit I-like gene, partial sequence; mitochondrial	1086	UNVERIFIED:	Eisenia	andrei	isolate	E.VA20	cytochrome	oxidase	subunit	I-like	gene,	partial	sequence;	mitochondrial
1087. UNVERIFIED: Eisenia andrei isolate E.VA19 cytochrome oxidase subunit I-like gene, partial sequence; mitochondrial	1087	UNVERIFIED:	Eisenia	andrei	isolate	E.VA19	cytochrome	oxidase	subunit	I-like	gene,	partial	sequence;	mitochondrial
1088. UNVERIFIED: Eisenia andrei isolate E.VA18 cytochrome oxidase subunit I-like gene, partial sequence; mitochondrial	1088	UNVERIFIED:	Eisenia	andrei	isolate	E.VA18	cytochrome	oxidase	subunit	I-like	gene,	partial	sequence;	mitochondrial
1089. UNVERIFIED: Eisenia andrei isolate E.VA17 cytochrome oxidase subunit I-like gene, partial sequence; mitochondrial	1089	UNVERIFIED:	Eisenia	andrei	isolate	E.VA17	cytochrome	oxidase	subunit	I-like	gene,	partial	sequence;	mitochondrial
1090. UNVERIFIED: Eisenia andrei isolate E.VA16 cytochrome oxidase subunit I-like gene, partial sequence; mitochondrial	1090	UNVERIFIED:	Eisenia	andrei	isolate	E.VA16	cytochrome	oxidase	subunit	I-like	gene,	partial	sequence;	mitochondrial
1091. UNVERIFIED: Eisenia andrei isolate E.VA15 cytochrome oxidase subunit I-like gene, partial sequence; mitochondrial	1091	UNVERIFIED:	Eisenia	andrei	isolate	E.VA15	cytochrome	oxidase	subunit	I-like	gene,	partial	sequence;	mitochondrial
1092. UNVERIFIED: Eisenia andrei isolate E.VA13 cytochrome oxidase subunit I-like gene, partial sequence; mitochondrial	1092	UNVERIFIED:	Eisenia	andrei	isolate	E.VA13	cytochrome	oxidase	subunit	I-like	gene,	partial	sequence;	mitochondrial
1093. UNVERIFIED: Eisenia andrei isolate E.VA11 cytochrome oxidase subunit I-like gene, partial sequence; mitochondrial	1093	UNVERIFIED:	Eisenia	andrei	isolate	E.VA11	cytochrome	oxidase	subunit	I-like	gene,	partial	sequence;	mitochondrial
1094. UNVERIFIED: Eisenia andrei isolate E.VA10 cytochrome oxidase subunit I-like gene, partial sequence; mitochondrial	1094	UNVERIFIED:	Eisenia	andrei	isolate	E.VA10	cytochrome	oxidase	subunit	I-like	gene,	partial	sequence;	mitochondrial
1095. UNVERIFIED: Eisenia andrei isolate E.VA7 cytochrome oxidase subunit I-like gene, partial sequence; mitochondrial	1095	UNVERIFIED:	Eisenia	andrei	isolate	E.VA7	cytochrome	oxidase	subunit	I-like	gene,	partial	sequence;	mitochondrial
1096. UNVERIFIED: Eisenia andrei isolate E.VA6 cytochrome oxidase subunit I-like gene, partial sequence; mitochondrial	1096	UNVERIFIED:	Eisenia	andrei	isolate	E.VA6	cytochrome	oxidase	subunit	I-like	gene,	partial	sequence;	mitochondrial
1097. UNVERIFIED: Eisenia andrei isolate E.VA5 cytochrome oxidase subunit I-like gene, partial sequence; mitochondrial	1097	UNVERIFIED:	Eisenia	andrei	isolate	E.VA5	cytochrome	oxidase	subunit	I-like	gene,	partial	sequence;	mitochondrial
1098. UNVERIFIED: Eisenia andrei isolate E.VA4 cytochrome oxidase subunit I-like gene, partial sequence; mitochondrial	1098	UNVERIFIED:	Eisenia	andrei	isolate	E.VA4	cytochrome	oxidase	subunit	I-like	gene,	partial	sequence;	mitochondrial
1099. UNVERIFIED: Eisenia andrei isolate E.VA3 cytochrome oxidase subunit I-like gene, partial sequence; mitochondrial	1099	UNVERIFIED:	Eisenia	andrei	isolate	E.VA3	cytochrome	oxidase	subunit	I-like	gene,	partial	sequence;	mitochondrial
1100. UNVERIFIED: Eisenia andrei isolate E.VA2 cytochrome oxidase subunit I-like gene, partial sequence; mitochondrial	1100	UNVERIFIED:	Eisenia	andrei	isolate	E.VA2	cytochrome	oxidase	subunit	I-like	gene,	partial	sequence;	mitochondrial
1101. UNVERIFIED: Eisenia andrei isolate E.VA1 cytochrome oxidase subunit I-like gene, partial sequence; mitochondrial	1101	UNVERIFIED:	Eisenia	andrei	isolate	E.VA1	cytochrome	oxidase	subunit	I-like	gene,	partial	sequence;	mitochondrial
1102. UNVERIFIED: Eisenia andrei isolate E.TO23 cytochrome oxidase subunit I-like gene, partial sequence; mitochondrial	1102	UNVERIFIED:	Eisenia	andrei	isolate	E.TO23	cytochrome	oxidase	subunit	I-like	gene,	partial	sequence;	mitochondrial
1103. UNVERIFIED: Eisenia andrei isolate E.TO19 cytochrome oxidase subunit I-like gene, partial sequence; mitochondrial	1103	UNVERIFIED:	Eisenia	andrei	isolate	E.TO19	cytochrome	oxidase	subunit	I-like	gene,	partial	sequence;	mitochondrial
1104. UNVERIFIED: Eisenia andrei isolate E.TO18 cytochrome oxidase subunit I-like gene, partial sequence; mitochondrial	1104	UNVERIFIED:	Eisenia	andrei	isolate	E.TO18	cytochrome	oxidase	subunit	I-like	gene,	partial	sequence;	mitochondrial
1105. UNVERIFIED: Eisenia andrei isolate E.TO17 cytochrome oxidase subunit I-like gene, partial sequence; mitochondrial	1105	UNVERIFIED:	Eisenia	andrei	isolate	E.TO17	cytochrome	oxidase	subunit	I-like	gene,	partial	sequence;	mitochondrial
1106. UNVERIFIED: Eisenia andrei isolate E.TO16 cytochrome oxidase subunit I-like gene, partial sequence; mitochondrial	1106	UNVERIFIED:	Eisenia	andrei	isolate	E.TO16	cytochrome	oxidase	subunit	I-like	gene,	partial	sequence;	mitochondrial
1107. UNVERIFIED: Eisenia andrei isolate E.TO14 cytochrome oxidase subunit I-like gene, partial sequence; mitochondrial	1107	UNVERIFIED:	Eisenia	andrei	isolate	E.TO14	cytochrome	oxidase	subunit	I-like	gene,	partial	sequence;	mitochondrial
1108. UNVERIFIED: Eisenia andrei isolate E.TO11 cytochrome oxidase subunit I-like gene, partial sequence; mitochondrial	1108	UNVERIFIED:	Eisenia	andrei	isolate	E.TO11	cytochrome	oxidase	subunit	I-like	gene,	partial	sequence;	mitochondrial
1109. UNVERIFIED: Eisenia andrei isolate E.TO8 cytochrome oxidase subunit I-like gene, partial sequence; mitochondrial	1109	UNVERIFIED:	Eisenia	andrei	isolate	E.TO8	cytochrome	oxidase	subunit	I-like	gene,	partial	sequence;	mitochondrial
1110. UNVERIFIED: Eisenia andrei isolate E.TO6 cytochrome oxidase subunit I-like gene, partial sequence; mitochondrial	1110	UNVERIFIED:	Eisenia	andrei	isolate	E.TO6	cytochrome	oxidase	subunit	I-like	gene,	partial	sequence;	mitochondrial
1111. UNVERIFIED: Eisenia andrei isolate E.TO5 cytochrome oxidase subunit I-like gene, partial sequence; mitochondrial	1111	UNVERIFIED:	Eisenia	andrei	isolate	E.TO5	cytochrome	oxidase	subunit	I-like	gene,	partial	sequence;	mitochondrial
1112. UNVERIFIED: Eisenia andrei isolate E.TO4 cytochrome oxidase subunit I-like gene, partial sequence; mitochondrial	1112	UNVERIFIED:	Eisenia	andrei	isolate	E.TO4	cytochrome	oxidase	subunit	I-like	gene,	partial	sequence;	mitochondrial
1113. UNVERIFIED: Eisenia andrei isolate E.TO3 cytochrome oxidase subunit I-like gene, partial sequence; mitochondrial	1113	UNVERIFIED:	Eisenia	andrei	isolate	E.TO3	cytochrome	oxidase	subunit	I-like	gene,	partial	sequence;	mitochondrial
1114. UNVERIFIED: Eisenia andrei isolate E.TO1 cytochrome oxidase subunit I-like gene, partial sequence; mitochondrial	1114	UNVERIFIED:	Eisenia	andrei	isolate	E.TO1	cytochrome	oxidase	subunit	I-like	gene,	partial	sequence;	mitochondrial
1115. UNVERIFIED: Eisenia andrei isolate E.T24 cytochrome oxidase subunit I-like gene, partial sequence; mitochondrial	1115	UNVERIFIED:	Eisenia	andrei	isolate	E.T24	cytochrome	oxidase	subunit	I-like	gene,	partial	sequence;	mitochondrial
1116. UNVERIFIED: Eisenia andrei isolate E.T23 cytochrome oxidase subunit I-like gene, partial sequence; mitochondrial	1116	UNVERIFIED:	Eisenia	andrei	isolate	E.T23	cytochrome	oxidase	subunit	I-like	gene,	partial	sequence;	mitochondrial
1117. UNVERIFIED: Eisenia andrei isolate E.T22 cytochrome oxidase subunit I-like gene, partial sequence; mitochondrial	1117	UNVERIFIED:	Eisenia	andrei	isolate	E.T22	cytochrome	oxidase	subunit	I-like	gene,	partial	sequence;	mitochondrial
1118. UNVERIFIED: Eisenia andrei isolate E.T21 cytochrome oxidase subunit I-like gene, partial sequence; mitochondrial	1118	UNVERIFIED:	Eisenia	andrei	isolate	E.T21	cytochrome	oxidase	subunit	I-like	gene,	partial	sequence;	mitochondrial
1119. UNVERIFIED: Eisenia andrei isolate E.T20 cytochrome oxidase subunit I-like gene, partial sequence; mitochondrial	1119	UNVERIFIED:	Eisenia	andrei	isolate	E.T20	cytochrome	oxidase	subunit	I-like	gene,	partial	sequence;	mitochondrial
1120. UNVERIFIED: Eisenia andrei isolate E.T19 cytochrome oxidase subunit I-like gene, partial sequence; mitochondrial	1120	UNVERIFIED:	Eisenia	andrei	isolate	E.T19	cytochrome	oxidase	subunit	I-like	gene,	partial	sequence;	mitochondrial
1121. UNVERIFIED: Eisenia andrei isolate E.T18 cytochrome oxidase subunit I-like gene, partial sequence; mitochondrial	1121	UNVERIFIED:	Eisenia	andrei	isolate	E.T18	cytochrome	oxidase	subunit	I-like	gene,	partial	sequence;	mitochondrial
1122. UNVERIFIED: Eisenia andrei isolate E.T17 cytochrome oxidase subunit I-like gene, partial sequence; mitochondrial	1122	UNVERIFIED:	Eisenia	andrei	isolate	E.T17	cytochrome	oxidase	subunit	I-like	gene,	partial	sequence;	mitochondrial
1123. UNVERIFIED: Eisenia andrei isolate E.T16 cytochrome oxidase subunit I-like gene, partial sequence; mitochondrial	1123	UNVERIFIED:	Eisenia	andrei	isolate	E.T16	cytochrome	oxidase	subunit	I-like	gene,	partial	sequence;	mitochondrial
1124. UNVERIFIED: Eisenia andrei isolate E.T15 cytochrome oxidase subunit I-like gene, partial sequence; mitochondrial	1124	UNVERIFIED:	Eisenia	andrei	isolate	E.T15	cytochrome	oxidase	subunit	I-like	gene,	partial	sequence;	mitochondrial
1125. UNVERIFIED: Eisenia andrei isolate E.T14 cytochrome oxidase subunit I-like gene, partial sequence; mitochondrial	1125	UNVERIFIED:	Eisenia	andrei	isolate	E.T14	cytochrome	oxidase	subunit	I-like	gene,	partial	sequence;	mitochondrial
1126. UNVERIFIED: Eisenia andrei isolate E.T13 cytochrome oxidase subunit I-like gene, partial sequence; mitochondrial	1126	UNVERIFIED:	Eisenia	andrei	isolate	E.T13	cytochrome	oxidase	subunit	I-like	gene,	partial	sequence;	mitochondrial
1127. UNVERIFIED: Eisenia andrei isolate E.T12 cytochrome oxidase subunit I-like gene, partial sequence; mitochondrial	1127	UNVERIFIED:	Eisenia	andrei	isolate	E.T12	cytochrome	oxidase	subunit	I-like	gene,	partial	sequence;	mitochondrial
1128. UNVERIFIED: Eisenia andrei isolate E.T11 cytochrome oxidase subunit I-like gene, partial sequence; mitochondrial	1128	UNVERIFIED:	Eisenia	andrei	isolate	E.T11	cytochrome	oxidase	subunit	I-like	gene,	partial	sequence;	mitochondrial
1129. UNVERIFIED: Eisenia andrei isolate E.T10 cytochrome oxidase subunit I-like gene, partial sequence; mitochondrial	1129	UNVERIFIED:	Eisenia	andrei	isolate	E.T10	cytochrome	oxidase	subunit	I-like	gene,	partial	sequence;	mitochondrial
1130. UNVERIFIED: Eisenia andrei isolate E.T9 cytochrome oxidase subunit I-like gene, partial sequence; mitochondrial	1130	UNVERIFIED:	Eisenia	andrei	isolate	E.T9	cytochrome	oxidase	subunit	I-like	gene,	partial	sequence;	mitochondrial
1131. UNVERIFIED: Eisenia andrei isolate E.T8 cytochrome oxidase subunit I-like gene, partial sequence; mitochondrial	1131	UNVERIFIED:	Eisenia	andrei	isolate	E.T8	cytochrome	oxidase	subunit	I-like	gene,	partial	sequence;	mitochondrial
1132. UNVERIFIED: Eisenia andrei isolate E.T7 cytochrome oxidase subunit I-like gene, partial sequence; mitochondrial	1132	UNVERIFIED:	Eisenia	andrei	isolate	E.T7	cytochrome	oxidase	subunit	I-like	gene,	partial	sequence;	mitochondrial
1133. UNVERIFIED: Eisenia andrei isolate E.T6 cytochrome oxidase subunit I-like gene, partial sequence; mitochondrial	1133	UNVERIFIED:	Eisenia	andrei	isolate	E.T6	cytochrome	oxidase	subunit	I-like	gene,	partial	sequence;	mitochondrial
1134. UNVERIFIED: Eisenia andrei isolate E.T5 cytochrome oxidase subunit I-like gene, partial sequence; mitochondrial	1134	UNVERIFIED:	Eisenia	andrei	isolate	E.T5	cytochrome	oxidase	subunit	I-like	gene,	partial	sequence;	mitochondrial
1135. UNVERIFIED: Eisenia andrei isolate E.T4 cytochrome oxidase subunit I-like gene, partial sequence; mitochondrial	1135	UNVERIFIED:	Eisenia	andrei	isolate	E.T4	cytochrome	oxidase	subunit	I-like	gene,	partial	sequence;	mitochondrial
1136. UNVERIFIED: Eisenia andrei isolate E.T3 cytochrome oxidase subunit I-like gene, partial sequence; mitochondrial	1136	UNVERIFIED:	Eisenia	andrei	isolate	E.T3	cytochrome	oxidase	subunit	I-like	gene,	partial	sequence;	mitochondrial
1137. UNVERIFIED: Eisenia andrei isolate E.T2 cytochrome oxidase subunit I-like gene, partial sequence; mitochondrial	1137	UNVERIFIED:	Eisenia	andrei	isolate	E.T2	cytochrome	oxidase	subunit	I-like	gene,	partial	sequence;	mitochondrial
1138. UNVERIFIED: Eisenia andrei isolate E.T1 cytochrome oxidase subunit I-like gene, partial sequence; mitochondrial	1138	UNVERIFIED:	Eisenia	andrei	isolate	E.T1	cytochrome	oxidase	subunit	I-like	gene,	partial	sequence;	mitochondrial
1139. UNVERIFIED: Eisenia andrei isolate E.J17 cytochrome oxidase subunit I-like gene, partial sequence; mitochondrial	1139	UNVERIFIED:	Eisenia	andrei	isolate	E.J17	cytochrome	oxidase	subunit	I-like	gene,	partial	sequence;	mitochondrial
1140. UNVERIFIED: Eisenia andrei isolate E.J14 cytochrome oxidase subunit I-like gene, partial sequence; mitochondrial	1140	UNVERIFIED:	Eisenia	andrei	isolate	E.J14	cytochrome	oxidase	subunit	I-like	gene,	partial	sequence;	mitochondrial
1141. UNVERIFIED: Eisenia andrei isolate E.J13 cytochrome oxidase subunit I-like gene, partial sequence; mitochondrial	1141	UNVERIFIED:	Eisenia	andrei	isolate	E.J13	cytochrome	oxidase	subunit	I-like	gene,	partial	sequence;	mitochondrial
1142. UNVERIFIED: Eisenia andrei isolate E.J12 cytochrome oxidase subunit I-like gene, partial sequence; mitochondrial	1142	UNVERIFIED:	Eisenia	andrei	isolate	E.J12	cytochrome	oxidase	subunit	I-like	gene,	partial	sequence;	mitochondrial
1143. UNVERIFIED: Eisenia andrei isolate E.J11 cytochrome oxidase subunit I-like gene, partial sequence; mitochondrial	1143	UNVERIFIED:	Eisenia	andrei	isolate	E.J11	cytochrome	oxidase	subunit	I-like	gene,	partial	sequence;	mitochondrial
1144. UNVERIFIED: Eisenia andrei isolate E.J10 cytochrome oxidase subunit I-like gene, partial sequence; mitochondrial	1144	UNVERIFIED:	Eisenia	andrei	isolate	E.J10	cytochrome	oxidase	subunit	I-like	gene,	partial	sequence;	mitochondrial
1145. UNVERIFIED: Eisenia andrei isolate E.J6 cytochrome oxidase subunit I-like gene, partial sequence; mitochondrial	1145	UNVERIFIED:	Eisenia	andrei	isolate	E.J6	cytochrome	oxidase	subunit	I-like	gene,	partial	sequence;	mitochondrial
1146. UNVERIFIED: Eisenia andrei isolate E.J3 cytochrome oxidase subunit I-like gene, partial sequence; mitochondrial	1146	UNVERIFIED:	Eisenia	andrei	isolate	E.J3	cytochrome	oxidase	subunit	I-like	gene,	partial	sequence;	mitochondrial
1147. UNVERIFIED: Eisenia andrei isolate E.J1 cytochrome oxidase subunit I-like gene, partial sequence; mitochondrial	1147	UNVERIFIED:	Eisenia	andrei	isolate	E.J1	cytochrome	oxidase	subunit	I-like	gene,	partial	sequence;	mitochondrial
1148. UNVERIFIED: Eisenia andrei isolate E.JC25 cytochrome oxidase subunit I-like gene, partial sequence; mitochondrial	1148	UNVERIFIED:	Eisenia	andrei	isolate	E.JC25	cytochrome	oxidase	subunit	I-like	gene,	partial	sequence;	mitochondrial
1149. UNVERIFIED: Eisenia andrei isolate E.JC24 cytochrome oxidase subunit I-like gene, partial sequence; mitochondrial	1149	UNVERIFIED:	Eisenia	andrei	isolate	E.JC24	cytochrome	oxidase	subunit	I-like	gene,	partial	sequence;	mitochondrial
1150. UNVERIFIED: Eisenia andrei isolate E.JC23 cytochrome oxidase subunit I-like gene, partial sequence; mitochondrial	1150	UNVERIFIED:	Eisenia	andrei	isolate	E.JC23	cytochrome	oxidase	subunit	I-like	gene,	partial	sequence;	mitochondrial
1151. UNVERIFIED: Eisenia andrei isolate E.JC22 cytochrome oxidase subunit I-like gene, partial sequence; mitochondrial	1151	UNVERIFIED:	Eisenia	andrei	isolate	E.JC22	cytochrome	oxidase	subunit	I-like	gene,	partial	sequence;	mitochondrial
1152. UNVERIFIED: Eisenia andrei isolate E.JC21 cytochrome oxidase subunit I-like gene, partial sequence; mitochondrial	1152	UNVERIFIED:	Eisenia	andrei	isolate	E.JC21	cytochrome	oxidase	subunit	I-like	gene,	partial	sequence;	mitochondrial
1153. UNVERIFIED: Eisenia andrei isolate E.JC20 cytochrome oxidase subunit I-like gene, partial sequence; mitochondrial	1153	UNVERIFIED:	Eisenia	andrei	isolate	E.JC20	cytochrome	oxidase	subunit	I-like	gene,	partial	sequence;	mitochondrial
1154. UNVERIFIED: Eisenia andrei isolate E.JC19 cytochrome oxidase subunit I-like gene, partial sequence; mitochondrial	1154	UNVERIFIED:	Eisenia	andrei	isolate	E.JC19	cytochrome	oxidase	subunit	I-like	gene,	partial	sequence;	mitochondrial
1155. UNVERIFIED: Eisenia andrei isolate E.JC18 cytochrome oxidase subunit I-like gene, partial sequence; mitochondrial	1155	UNVERIFIED:	Eisenia	andrei	isolate	E.JC18	cytochrome	oxidase	subunit	I-like	gene,	partial	sequence;	mitochondrial
1156. UNVERIFIED: Eisenia andrei isolate E.JC17 cytochrome oxidase subunit I-like gene, partial sequence; mitochondrial	1156	UNVERIFIED:	Eisenia	andrei	isolate	E.JC17	cytochrome	oxidase	subunit	I-like	gene,	partial	sequence;	mitochondrial
1157. UNVERIFIED: Eisenia andrei isolate E.JC16 cytochrome oxidase subunit I-like gene, partial sequence; mitochondrial	1157	UNVERIFIED:	Eisenia	andrei	isolate	E.JC16	cytochrome	oxidase	subunit	I-like	gene,	partial	sequence;	mitochondrial
1158. UNVERIFIED: Eisenia andrei isolate E.JC15 cytochrome oxidase subunit I-like gene, partial sequence; mitochondrial	1158	UNVERIFIED:	Eisenia	andrei	isolate	E.JC15	cytochrome	oxidase	subunit	I-like	gene,	partial	sequence;	mitochondrial
1159. UNVERIFIED: Eisenia andrei isolate E.JC14 cytochrome oxidase subunit I-like gene, partial sequence; mitochondrial	1159	UNVERIFIED:	Eisenia	andrei	isolate	E.JC14	cytochrome	oxidase	subunit	I-like	gene,	partial	sequence;	mitochondrial
1160. UNVERIFIED: Eisenia andrei isolate E.JC13 cytochrome oxidase subunit I-like gene, partial sequence; mitochondrial	1160	UNVERIFIED:	Eisenia	andrei	isolate	E.JC13	cytochrome	oxidase	subunit	I-like	gene,	partial	sequence;	mitochondrial
1161. UNVERIFIED: Eisenia andrei isolate E.JC12 cytochrome oxidase subunit I-like gene, partial sequence; mitochondrial	1161	UNVERIFIED:	Eisenia	andrei	isolate	E.JC12	cytochrome	oxidase	subunit	I-like	gene,	partial	sequence;	mitochondrial
1162. UNVERIFIED: Eisenia andrei isolate E.JC11 cytochrome oxidase subunit I-like gene, partial sequence; mitochondrial	1162	UNVERIFIED:	Eisenia	andrei	isolate	E.JC11	cytochrome	oxidase	subunit	I-like	gene,	partial	sequence;	mitochondrial
1163. UNVERIFIED: Eisenia andrei isolate E.JC10 cytochrome oxidase subunit I-like gene, partial sequence; mitochondrial	1163	UNVERIFIED:	Eisenia	andrei	isolate	E.JC10	cytochrome	oxidase	subunit	I-like	gene,	partial	sequence;	mitochondrial
1164. UNVERIFIED: Eisenia andrei isolate E.JC8 cytochrome oxidase subunit I-like gene, partial sequence; mitochondrial	1164	UNVERIFIED:	Eisenia	andrei	isolate	E.JC8	cytochrome	oxidase	subunit	I-like	gene,	partial	sequence;	mitochondrial
1165. UNVERIFIED: Eisenia andrei isolate E.JC7 cytochrome oxidase subunit I-like gene, partial sequence; mitochondrial	1165	UNVERIFIED:	Eisenia	andrei	isolate	E.JC7	cytochrome	oxidase	subunit	I-like	gene,	partial	sequence;	mitochondrial
1166. UNVERIFIED: Eisenia andrei isolate E.JC6 cytochrome oxidase subunit I-like gene, partial sequence; mitochondrial	1166	UNVERIFIED:	Eisenia	andrei	isolate	E.JC6	cytochrome	oxidase	subunit	I-like	gene,	partial	sequence;	mitochondrial
1167. UNVERIFIED: Eisenia andrei isolate E.JC5 cytochrome oxidase subunit I-like gene, partial sequence; mitochondrial	1167	UNVERIFIED:	Eisenia	andrei	isolate	E.JC5	cytochrome	oxidase	subunit	I-like	gene,	partial	sequence;	mitochondrial
1168. UNVERIFIED: Eisenia andrei isolate E.JC4 cytochrome oxidase subunit I-like gene, partial sequence; mitochondrial	1168	UNVERIFIED:	Eisenia	andrei	isolate	E.JC4	cytochrome	oxidase	subunit	I-like	gene,	partial	sequence;	mitochondrial
1169. UNVERIFIED: Eisenia andrei isolate E.JC3 cytochrome oxidase subunit I-like gene, partial sequence; mitochondrial	1169	UNVERIFIED:	Eisenia	andrei	isolate	E.JC3	cytochrome	oxidase	subunit	I-like	gene,	partial	sequence;	mitochondrial
1170. UNVERIFIED: Eisenia andrei isolate E.JC2 cytochrome oxidase subunit I-like gene, partial sequence; mitochondrial	1170	UNVERIFIED:	Eisenia	andrei	isolate	E.JC2	cytochrome	oxidase	subunit	I-like	gene,	partial	sequence;	mitochondrial
1171. UNVERIFIED: Eisenia andrei isolate E.JC1 cytochrome oxidase subunit I-like gene, partial sequence; mitochondrial	1171	UNVERIFIED:	Eisenia	andrei	isolate	E.JC1	cytochrome	oxidase	subunit	I-like	gene,	partial	sequence;	mitochondrial
1172. UNVERIFIED: Eisenia andrei isolate E.I24 cytochrome oxidase subunit I-like gene, partial sequence; mitochondrial	1172	UNVERIFIED:	Eisenia	andrei	isolate	E.I24	cytochrome	oxidase	subunit	I-like	gene,	partial	sequence;	mitochondrial
1173. UNVERIFIED: Eisenia andrei isolate E.I23 cytochrome oxidase subunit I-like gene, partial sequence; mitochondrial	1173	UNVERIFIED:	Eisenia	andrei	isolate	E.I23	cytochrome	oxidase	subunit	I-like	gene,	partial	sequence;	mitochondrial
1174. UNVERIFIED: Eisenia andrei isolate E.I22 cytochrome oxidase subunit I-like gene, partial sequence; mitochondrial	1174	UNVERIFIED:	Eisenia	andrei	isolate	E.I22	cytochrome	oxidase	subunit	I-like	gene,	partial	sequence;	mitochondrial
1175. UNVERIFIED: Eisenia andrei isolate E.I21 cytochrome oxidase subunit I-like gene, partial sequence; mitochondrial	1175	UNVERIFIED:	Eisenia	andrei	isolate	E.I21	cytochrome	oxidase	subunit	I-like	gene,	partial	sequence;	mitochondrial
1176. UNVERIFIED: Eisenia andrei isolate E.I20 cytochrome oxidase subunit I-like gene, partial sequence; mitochondrial	1176	UNVERIFIED:	Eisenia	andrei	isolate	E.I20	cytochrome	oxidase	subunit	I-like	gene,	partial	sequence;	mitochondrial
1177. UNVERIFIED: Eisenia andrei isolate E.I19 cytochrome oxidase subunit I-like gene, partial sequence; mitochondrial	1177	UNVERIFIED:	Eisenia	andrei	isolate	E.I19	cytochrome	oxidase	subunit	I-like	gene,	partial	sequence;	mitochondrial
1178. UNVERIFIED: Eisenia andrei isolate E.I17 cytochrome oxidase subunit I-like gene, partial sequence; mitochondrial	1178	UNVERIFIED:	Eisenia	andrei	isolate	E.I17	cytochrome	oxidase	subunit	I-like	gene,	partial	sequence;	mitochondrial
1179. UNVERIFIED: Eisenia andrei isolate E.I16 cytochrome oxidase subunit I-like gene, partial sequence; mitochondrial	1179	UNVERIFIED:	Eisenia	andrei	isolate	E.I16	cytochrome	oxidase	subunit	I-like	gene,	partial	sequence;	mitochondrial
1180. UNVERIFIED: Eisenia andrei isolate E.I15 cytochrome oxidase subunit I-like gene, partial sequence; mitochondrial	1180	UNVERIFIED:	Eisenia	andrei	isolate	E.I15	cytochrome	oxidase	subunit	I-like	gene,	partial	sequence;	mitochondrial
1181. UNVERIFIED: Eisenia andrei isolate E.I14 cytochrome oxidase subunit I-like gene, partial sequence; mitochondrial	1181	UNVERIFIED:	Eisenia	andrei	isolate	E.I14	cytochrome	oxidase	subunit	I-like	gene,	partial	sequence;	mitochondrial
1182. UNVERIFIED: Eisenia andrei isolate E.I13 cytochrome oxidase subunit I-like gene, partial sequence; mitochondrial	1182	UNVERIFIED:	Eisenia	andrei	isolate	E.I13	cytochrome	oxidase	subunit	I-like	gene,	partial	sequence;	mitochondrial
1183. UNVERIFIED: Eisenia andrei isolate E.I12 cytochrome oxidase subunit I-like gene, partial sequence; mitochondrial	1183	UNVERIFIED:	Eisenia	andrei	isolate	E.I12	cytochrome	oxidase	subunit	I-like	gene,	partial	sequence;	mitochondrial
1184. UNVERIFIED: Eisenia andrei isolate E.I11 cytochrome oxidase subunit I-like gene, partial sequence; mitochondrial	1184	UNVERIFIED:	Eisenia	andrei	isolate	E.I11	cytochrome	oxidase	subunit	I-like	gene,	partial	sequence;	mitochondrial
1185. UNVERIFIED: Eisenia andrei isolate E.I10 cytochrome oxidase subunit I-like gene, partial sequence; mitochondrial	1185	UNVERIFIED:	Eisenia	andrei	isolate	E.I10	cytochrome	oxidase	subunit	I-like	gene,	partial	sequence;	mitochondrial
1186. UNVERIFIED: Eisenia andrei isolate E.I9 cytochrome oxidase subunit I-like gene, partial sequence; mitochondrial	1186	UNVERIFIED:	Eisenia	andrei	isolate	E.I9	cytochrome	oxidase	subunit	I-like	gene,	partial	sequence;	mitochondrial
1187. UNVERIFIED: Eisenia andrei isolate E.I8 cytochrome oxidase subunit I-like gene, partial sequence; mitochondrial	1187	UNVERIFIED:	Eisenia	andrei	isolate	E.I8	cytochrome	oxidase	subunit	I-like	gene,	partial	sequence;	mitochondrial
1188. UNVERIFIED: Eisenia andrei isolate E.I7 cytochrome oxidase subunit I-like gene, partial sequence; mitochondrial	1188	UNVERIFIED:	Eisenia	andrei	isolate	E.I7	cytochrome	oxidase	subunit	I-like	gene,	partial	sequence;	mitochondrial
1189. UNVERIFIED: Eisenia andrei isolate E.I6 cytochrome oxidase subunit I-like gene, partial sequence; mitochondrial	1189	UNVERIFIED:	Eisenia	andrei	isolate	E.I6	cytochrome	oxidase	subunit	I-like	gene,	partial	sequence;	mitochondrial
1190. UNVERIFIED: Eisenia andrei isolate E.I5 cytochrome oxidase subunit I-like gene, partial sequence; mitochondrial	1190	UNVERIFIED:	Eisenia	andrei	isolate	E.I5	cytochrome	oxidase	subunit	I-like	gene,	partial	sequence;	mitochondrial
1191. UNVERIFIED: Eisenia andrei isolate E.I4 cytochrome oxidase subunit I-like gene, partial sequence; mitochondrial	1191	UNVERIFIED:	Eisenia	andrei	isolate	E.I4	cytochrome	oxidase	subunit	I-like	gene,	partial	sequence;	mitochondrial
1192. UNVERIFIED: Eisenia andrei isolate E.I3 cytochrome oxidase subunit I-like gene, partial sequence; mitochondrial	1192	UNVERIFIED:	Eisenia	andrei	isolate	E.I3	cytochrome	oxidase	subunit	I-like	gene,	partial	sequence;	mitochondrial
1193. UNVERIFIED: Eisenia andrei isolate E.I2 cytochrome oxidase subunit I-like gene, partial sequence; mitochondrial	1193	UNVERIFIED:	Eisenia	andrei	isolate	E.I2	cytochrome	oxidase	subunit	I-like	gene,	partial	sequence;	mitochondrial
1194. UNVERIFIED: Eisenia andrei isolate E.I1 cytochrome oxidase subunit I-like gene, partial sequence; mitochondrial	1194	UNVERIFIED:	Eisenia	andrei	isolate	E.I1	cytochrome	oxidase	subunit	I-like	gene,	partial	sequence;	mitochondrial
1195. UNVERIFIED: Eisenia andrei isolate E.DH25 cytochrome oxidase subunit I-like gene, partial sequence; mitochondrial	1195	UNVERIFIED:	Eisenia	andrei	isolate	E.DH25	cytochrome	oxidase	subunit	I-like	gene,	partial	sequence;	mitochondrial
1196. UNVERIFIED: Eisenia andrei isolate E.DH23 cytochrome oxidase subunit I-like gene, partial sequence; mitochondrial	1196	UNVERIFIED:	Eisenia	andrei	isolate	E.DH23	cytochrome	oxidase	subunit	I-like	gene,	partial	sequence;	mitochondrial
1197. UNVERIFIED: Eisenia andrei isolate E.DH21 cytochrome oxidase subunit I-like gene, partial sequence; mitochondrial	1197	UNVERIFIED:	Eisenia	andrei	isolate	E.DH21	cytochrome	oxidase	subunit	I-like	gene,	partial	sequence;	mitochondrial
1198. UNVERIFIED: Eisenia andrei isolate E.DH20 cytochrome oxidase subunit I-like gene, partial sequence; mitochondrial	1198	UNVERIFIED:	Eisenia	andrei	isolate	E.DH20	cytochrome	oxidase	subunit	I-like	gene,	partial	sequence;	mitochondrial
1199. UNVERIFIED: Eisenia andrei isolate E.DH19 cytochrome oxidase subunit I-like gene, partial sequence; mitochondrial	1199	UNVERIFIED:	Eisenia	andrei	isolate	E.DH19	cytochrome	oxidase	subunit	I-like	gene,	partial	sequence;	mitochondrial
1200. UNVERIFIED: Eisenia andrei isolate E.DH18 cytochrome oxidase subunit I-like gene, partial sequence; mitochondrial	1200	UNVERIFIED:	Eisenia	andrei	isolate	E.DH18	cytochrome	oxidase	subunit	I-like	gene,	partial	sequence;	mitochondrial
1201. UNVERIFIED: Eisenia andrei isolate E.DH17 cytochrome oxidase subunit I-like gene, partial sequence; mitochondrial	1201	UNVERIFIED:	Eisenia	andrei	isolate	E.DH17	cytochrome	oxidase	subunit	I-like	gene,	partial	sequence;	mitochondrial
1202. UNVERIFIED: Eisenia andrei isolate E.DH16 cytochrome oxidase subunit I-like gene, partial sequence; mitochondrial	1202	UNVERIFIED:	Eisenia	andrei	isolate	E.DH16	cytochrome	oxidase	subunit	I-like	gene,	partial	sequence;	mitochondrial
1203. UNVERIFIED: Eisenia andrei isolate E.DH15 cytochrome oxidase subunit I-like gene, partial sequence; mitochondrial	1203	UNVERIFIED:	Eisenia	andrei	isolate	E.DH15	cytochrome	oxidase	subunit	I-like	gene,	partial	sequence;	mitochondrial
1204. UNVERIFIED: Eisenia andrei isolate E.DH14 cytochrome oxidase subunit I-like gene, partial sequence; mitochondrial	1204	UNVERIFIED:	Eisenia	andrei	isolate	E.DH14	cytochrome	oxidase	subunit	I-like	gene,	partial	sequence;	mitochondrial
1205. UNVERIFIED: Eisenia andrei isolate E.DH13 cytochrome oxidase subunit I-like gene, partial sequence; mitochondrial	1205	UNVERIFIED:	Eisenia	andrei	isolate	E.DH13	cytochrome	oxidase	subunit	I-like	gene,	partial	sequence;	mitochondrial
1206. UNVERIFIED: Eisenia andrei isolate E.DH12 cytochrome oxidase subunit I-like gene, partial sequence; mitochondrial	1206	UNVERIFIED:	Eisenia	andrei	isolate	E.DH12	cytochrome	oxidase	subunit	I-like	gene,	partial	sequence;	mitochondrial
1207. UNVERIFIED: Eisenia andrei isolate E.DH10 cytochrome oxidase subunit I-like gene, partial sequence; mitochondrial	1207	UNVERIFIED:	Eisenia	andrei	isolate	E.DH10	cytochrome	oxidase	subunit	I-like	gene,	partial	sequence;	mitochondrial
1208. UNVERIFIED: Eisenia andrei isolate E.DH9 cytochrome oxidase subunit I-like gene, partial sequence; mitochondrial	1208	UNVERIFIED:	Eisenia	andrei	isolate	E.DH9	cytochrome	oxidase	subunit	I-like	gene,	partial	sequence;	mitochondrial
1209. UNVERIFIED: Eisenia andrei isolate E.DH8 cytochrome oxidase subunit I-like gene, partial sequence; mitochondrial	1209	UNVERIFIED:	Eisenia	andrei	isolate	E.DH8	cytochrome	oxidase	subunit	I-like	gene,	partial	sequence;	mitochondrial
1210. UNVERIFIED: Eisenia andrei isolate E.DH7 cytochrome oxidase subunit I-like gene, partial sequence; mitochondrial	1210	UNVERIFIED:	Eisenia	andrei	isolate	E.DH7	cytochrome	oxidase	subunit	I-like	gene,	partial	sequence;	mitochondrial
1211. UNVERIFIED: Eisenia andrei isolate E.DH6 cytochrome oxidase subunit I-like gene, partial sequence; mitochondrial	1211	UNVERIFIED:	Eisenia	andrei	isolate	E.DH6	cytochrome	oxidase	subunit	I-like	gene,	partial	sequence;	mitochondrial
1212. UNVERIFIED: Eisenia andrei isolate E.DH3 cytochrome oxidase subunit I-like gene, partial sequence; mitochondrial	1212	UNVERIFIED:	Eisenia	andrei	isolate	E.DH3	cytochrome	oxidase	subunit	I-like	gene,	partial	sequence;	mitochondrial
1213. UNVERIFIED: Eisenia andrei isolate E.DH2 cytochrome oxidase subunit I-like gene, partial sequence; mitochondrial	1213	UNVERIFIED:	Eisenia	andrei	isolate	E.DH2	cytochrome	oxidase	subunit	I-like	gene,	partial	sequence;	mitochondrial
1214. UNVERIFIED: Eisenia andrei isolate E.DD25 cytochrome oxidase subunit I-like gene, partial sequence; mitochondrial	1214	UNVERIFIED:	Eisenia	andrei	isolate	E.DD25	cytochrome	oxidase	subunit	I-like	gene,	partial	sequence;	mitochondrial
1215. UNVERIFIED: Eisenia andrei isolate E.DD23 cytochrome oxidase subunit I-like gene, partial sequence; mitochondrial	1215	UNVERIFIED:	Eisenia	andrei	isolate	E.DD23	cytochrome	oxidase	subunit	I-like	gene,	partial	sequence;	mitochondrial
1216. UNVERIFIED: Eisenia andrei isolate E.DD21 cytochrome oxidase subunit I-like gene, partial sequence; mitochondrial	1216	UNVERIFIED:	Eisenia	andrei	isolate	E.DD21	cytochrome	oxidase	subunit	I-like	gene,	partial	sequence;	mitochondrial
1217. UNVERIFIED: Eisenia andrei isolate E.DD19 cytochrome oxidase subunit I-like gene, partial sequence; mitochondrial	1217	UNVERIFIED:	Eisenia	andrei	isolate	E.DD19	cytochrome	oxidase	subunit	I-like	gene,	partial	sequence;	mitochondrial
1218. UNVERIFIED: Eisenia andrei isolate E.DD18 cytochrome oxidase subunit I-like gene, partial sequence; mitochondrial	1218	UNVERIFIED:	Eisenia	andrei	isolate	E.DD18	cytochrome	oxidase	subunit	I-like	gene,	partial	sequence;	mitochondrial
1219. UNVERIFIED: Eisenia andrei isolate E.DD16 cytochrome oxidase subunit I-like gene, partial sequence; mitochondrial	1219	UNVERIFIED:	Eisenia	andrei	isolate	E.DD16	cytochrome	oxidase	subunit	I-like	gene,	partial	sequence;	mitochondrial
1220. UNVERIFIED: Eisenia andrei isolate E.DD15 cytochrome oxidase subunit I-like gene, partial sequence; mitochondrial	1220	UNVERIFIED:	Eisenia	andrei	isolate	E.DD15	cytochrome	oxidase	subunit	I-like	gene,	partial	sequence;	mitochondrial
1221. UNVERIFIED: Eisenia andrei isolate E.DD14 cytochrome oxidase subunit I-like gene, partial sequence; mitochondrial	1221	UNVERIFIED:	Eisenia	andrei	isolate	E.DD14	cytochrome	oxidase	subunit	I-like	gene,	partial	sequence;	mitochondrial
1222. UNVERIFIED: Eisenia andrei isolate E.DD7 cytochrome oxidase subunit I-like gene, partial sequence; mitochondrial	1222	UNVERIFIED:	Eisenia	andrei	isolate	E.DD7	cytochrome	oxidase	subunit	I-like	gene,	partial	sequence;	mitochondrial
1223. UNVERIFIED: Eisenia andrei isolate E.DD6 cytochrome oxidase subunit I-like gene, partial sequence; mitochondrial	1223	UNVERIFIED:	Eisenia	andrei	isolate	E.DD6	cytochrome	oxidase	subunit	I-like	gene,	partial	sequence;	mitochondrial
1224. UNVERIFIED: Eisenia andrei isolate E.DD4 cytochrome oxidase subunit I-like gene, partial sequence; mitochondrial	1224	UNVERIFIED:	Eisenia	andrei	isolate	E.DD4	cytochrome	oxidase	subunit	I-like	gene,	partial	sequence;	mitochondrial
1225. UNVERIFIED: Eisenia andrei isolate E.DD1 cytochrome oxidase subunit I-like gene, partial sequence; mitochondrial	1225	UNVERIFIED:	Eisenia	andrei	isolate	E.DD1	cytochrome	oxidase	subunit	I-like	gene,	partial	sequence;	mitochondrial
1226. UNVERIFIED: Eisenia andrei isolate E.DB25 cytochrome oxidase subunit I-like gene, partial sequence; mitochondrial	1226	UNVERIFIED:	Eisenia	andrei	isolate	E.DB25	cytochrome	oxidase	subunit	I-like	gene,	partial	sequence;	mitochondrial
1227. UNVERIFIED: Eisenia andrei isolate DB24 cytochrome oxidase subunit I-like gene, partial sequence; mitochondrial	1227	UNVERIFIED:	Eisenia	andrei	isolate	DB24	cytochrome	oxidase	subunit	I-like	gene,	partial	sequence;	mitochondrial
1228. UNVERIFIED: Eisenia andrei isolate E.DB23 cytochrome oxidase subunit I-like gene, partial sequence; mitochondrial	1228	UNVERIFIED:	Eisenia	andrei	isolate	E.DB23	cytochrome	oxidase	subunit	I-like	gene,	partial	sequence;	mitochondrial
1229. UNVERIFIED: Eisenia andrei isolate E.DB21 cytochrome oxidase subunit I-like gene, partial sequence; mitochondrial	1229	UNVERIFIED:	Eisenia	andrei	isolate	E.DB21	cytochrome	oxidase	subunit	I-like	gene,	partial	sequence;	mitochondrial
1230. UNVERIFIED: Eisenia andrei isolate DB14 cytochrome oxidase subunit I-like gene, partial sequence; mitochondrial	1230	UNVERIFIED:	Eisenia	andrei	isolate	DB14	cytochrome	oxidase	subunit	I-like	gene,	partial	sequence;	mitochondrial
1231. UNVERIFIED: Eisenia andrei isolate DB19 cytochrome oxidase subunit I-like gene, partial sequence; mitochondrial	1231	UNVERIFIED:	Eisenia	andrei	isolate	DB19	cytochrome	oxidase	subunit	I-like	gene,	partial	sequence;	mitochondrial
1232. UNVERIFIED: Eisenia andrei isolate E.DB18 cytochrome oxidase subunit I-like gene, partial sequence; mitochondrial	1232	UNVERIFIED:	Eisenia	andrei	isolate	E.DB18	cytochrome	oxidase	subunit	I-like	gene,	partial	sequence;	mitochondrial
1233. UNVERIFIED: Eisenia andrei isolate E.DB17 cytochrome oxidase subunit I-like gene, partial sequence; mitochondrial	1233	UNVERIFIED:	Eisenia	andrei	isolate	E.DB17	cytochrome	oxidase	subunit	I-like	gene,	partial	sequence;	mitochondrial
1234. UNVERIFIED: Eisenia andrei isolate E.DB16 cytochrome oxidase subunit I-like gene, partial sequence; mitochondrial	1234	UNVERIFIED:	Eisenia	andrei	isolate	E.DB16	cytochrome	oxidase	subunit	I-like	gene,	partial	sequence;	mitochondrial
1235. UNVERIFIED: Eisenia andrei isolate E.DB15 cytochrome oxidase subunit I-like gene, partial sequence; mitochondrial	1235	UNVERIFIED:	Eisenia	andrei	isolate	E.DB15	cytochrome	oxidase	subunit	I-like	gene,	partial	sequence;	mitochondrial
1236. UNVERIFIED: Eisenia andrei isolate DB14 cytochrome oxidase subunit I-like gene, partial sequence; mitochondrial	1236	UNVERIFIED:	Eisenia	andrei	isolate	DB14	cytochrome	oxidase	subunit	I-like	gene,	partial	sequence;	mitochondrial
1237. UNVERIFIED: Eisenia andrei isolate E.DB13 cytochrome oxidase subunit I-like gene, partial sequence; mitochondrial	1237	UNVERIFIED:	Eisenia	andrei	isolate	E.DB13	cytochrome	oxidase	subunit	I-like	gene,	partial	sequence;	mitochondrial
1238. UNVERIFIED: Eisenia andrei isolate E.DB12 cytochrome oxidase subunit I-like gene, partial sequence; mitochondrial	1238	UNVERIFIED:	Eisenia	andrei	isolate	E.DB12	cytochrome	oxidase	subunit	I-like	gene,	partial	sequence;	mitochondrial
1239. UNVERIFIED: Eisenia andrei isolate E.DB10 cytochrome oxidase subunit I-like gene, partial sequence; mitochondrial	1239	UNVERIFIED:	Eisenia	andrei	isolate	E.DB10	cytochrome	oxidase	subunit	I-like	gene,	partial	sequence;	mitochondrial
1240. UNVERIFIED: Eisenia andrei isolate E.DB9 cytochrome oxidase subunit I-like gene, partial sequence; mitochondrial	1240	UNVERIFIED:	Eisenia	andrei	isolate	E.DB9	cytochrome	oxidase	subunit	I-like	gene,	partial	sequence;	mitochondrial
1241. UNVERIFIED: Eisenia andrei isolate E.DB8 cytochrome oxidase subunit I-like gene, partial sequence; mitochondrial	1241	UNVERIFIED:	Eisenia	andrei	isolate	E.DB8	cytochrome	oxidase	subunit	I-like	gene,	partial	sequence;	mitochondrial
1242. UNVERIFIED: Eisenia andrei isolate E.DB7 cytochrome oxidase subunit I-like gene, partial sequence; mitochondrial	1242	UNVERIFIED:	Eisenia	andrei	isolate	E.DB7	cytochrome	oxidase	subunit	I-like	gene,	partial	sequence;	mitochondrial
1243. UNVERIFIED: Eisenia andrei isolate E.DB6 cytochrome oxidase subunit I-like gene, partial sequence; mitochondrial	1243	UNVERIFIED:	Eisenia	andrei	isolate	E.DB6	cytochrome	oxidase	subunit	I-like	gene,	partial	sequence;	mitochondrial
1244. UNVERIFIED: Eisenia andrei isolate E.DB5 cytochrome oxidase subunit I-like gene, partial sequence; mitochondrial	1244	UNVERIFIED:	Eisenia	andrei	isolate	E.DB5	cytochrome	oxidase	subunit	I-like	gene,	partial	sequence;	mitochondrial
1245. UNVERIFIED: Eisenia andrei isolate E.DB4 cytochrome oxidase subunit I-like gene, partial sequence; mitochondrial	1245	UNVERIFIED:	Eisenia	andrei	isolate	E.DB4	cytochrome	oxidase	subunit	I-like	gene,	partial	sequence;	mitochondrial
1246. UNVERIFIED: Eisenia andrei isolate E.DB2 cytochrome oxidase subunit I-like gene, partial sequence; mitochondrial	1246	UNVERIFIED:	Eisenia	andrei	isolate	E.DB2	cytochrome	oxidase	subunit	I-like	gene,	partial	sequence;	mitochondrial
1247. UNVERIFIED: Eisenia andrei isolate E.DB1 cytochrome oxidase subunit I-like gene, partial sequence; mitochondrial	1247	UNVERIFIED:	Eisenia	andrei	isolate	E.DB1	cytochrome	oxidase	subunit	I-like	gene,	partial	sequence;	mitochondrial
1248. UNVERIFIED: Eisenia andrei isolate E.BJ25 cytochrome oxidase subunit I-like gene, partial sequence; mitochondrial	1248	UNVERIFIED:	Eisenia	andrei	isolate	E.BJ25	cytochrome	oxidase	subunit	I-like	gene,	partial	sequence;	mitochondrial
1249. UNVERIFIED: Eisenia andrei isolate E.BJ24 cytochrome oxidase subunit I-like gene, partial sequence; mitochondrial	1249	UNVERIFIED:	Eisenia	andrei	isolate	E.BJ24	cytochrome	oxidase	subunit	I-like	gene,	partial	sequence;	mitochondrial
1250. UNVERIFIED: Eisenia andrei isolate E.BJ23 cytochrome oxidase subunit I-like gene, partial sequence; mitochondrial	1250	UNVERIFIED:	Eisenia	andrei	isolate	E.BJ23	cytochrome	oxidase	subunit	I-like	gene,	partial	sequence;	mitochondrial
1251. UNVERIFIED: Eisenia andrei isolate E.BJ22 cytochrome oxidase subunit I-like gene, partial sequence; mitochondrial	1251	UNVERIFIED:	Eisenia	andrei	isolate	E.BJ22	cytochrome	oxidase	subunit	I-like	gene,	partial	sequence;	mitochondrial
1252. UNVERIFIED: Eisenia andrei isolate E.BJ21 cytochrome oxidase subunit I-like gene, partial sequence; mitochondrial	1252	UNVERIFIED:	Eisenia	andrei	isolate	E.BJ21	cytochrome	oxidase	subunit	I-like	gene,	partial	sequence;	mitochondrial
1253. UNVERIFIED: Eisenia andrei isolate E.BJ20 cytochrome oxidase subunit I-like gene, partial sequence; mitochondrial	1253	UNVERIFIED:	Eisenia	andrei	isolate	E.BJ20	cytochrome	oxidase	subunit	I-like	gene,	partial	sequence;	mitochondrial
1254. UNVERIFIED: Eisenia andrei isolate E.BJ19 cytochrome oxidase subunit I-like gene, partial sequence; mitochondrial	1254	UNVERIFIED:	Eisenia	andrei	isolate	E.BJ19	cytochrome	oxidase	subunit	I-like	gene,	partial	sequence;	mitochondrial
1255. UNVERIFIED: Eisenia andrei isolate E.BJ18 cytochrome oxidase subunit I-like gene, partial sequence; mitochondrial	1255	UNVERIFIED:	Eisenia	andrei	isolate	E.BJ18	cytochrome	oxidase	subunit	I-like	gene,	partial	sequence;	mitochondrial
1256. UNVERIFIED: Eisenia andrei isolate E.BJ17 cytochrome oxidase subunit I-like gene, partial sequence; mitochondrial	1256	UNVERIFIED:	Eisenia	andrei	isolate	E.BJ17	cytochrome	oxidase	subunit	I-like	gene,	partial	sequence;	mitochondrial
1257. UNVERIFIED: Eisenia andrei isolate E.BJ16 cytochrome oxidase subunit I-like gene, partial sequence; mitochondrial	1257	UNVERIFIED:	Eisenia	andrei	isolate	E.BJ16	cytochrome	oxidase	subunit	I-like	gene,	partial	sequence;	mitochondrial
1258. UNVERIFIED: Eisenia andrei isolate E.BJ15 cytochrome oxidase subunit I-like gene, partial sequence; mitochondrial	1258	UNVERIFIED:	Eisenia	andrei	isolate	E.BJ15	cytochrome	oxidase	subunit	I-like	gene,	partial	sequence;	mitochondrial
1259. UNVERIFIED: Eisenia andrei isolate E.BJ14 cytochrome oxidase subunit I-like gene, partial sequence; mitochondrial	1259	UNVERIFIED:	Eisenia	andrei	isolate	E.BJ14	cytochrome	oxidase	subunit	I-like	gene,	partial	sequence;	mitochondrial
1260. UNVERIFIED: Eisenia andrei isolate E.BJ13 cytochrome oxidase subunit I-like gene, partial sequence; mitochondrial	1260	UNVERIFIED:	Eisenia	andrei	isolate	E.BJ13	cytochrome	oxidase	subunit	I-like	gene,	partial	sequence;	mitochondrial
1261. UNVERIFIED: Eisenia andrei isolate E.BJ11 cytochrome oxidase subunit I-like gene, partial sequence; mitochondrial	1261	UNVERIFIED:	Eisenia	andrei	isolate	E.BJ11	cytochrome	oxidase	subunit	I-like	gene,	partial	sequence;	mitochondrial
1262. UNVERIFIED: Eisenia andrei isolate E.BJ10 cytochrome oxidase subunit I-like gene, partial sequence; mitochondrial	1262	UNVERIFIED:	Eisenia	andrei	isolate	E.BJ10	cytochrome	oxidase	subunit	I-like	gene,	partial	sequence;	mitochondrial
1263. UNVERIFIED: Eisenia andrei isolate E.BJ9 cytochrome oxidase subunit I-like gene, partial sequence; mitochondrial	1263	UNVERIFIED:	Eisenia	andrei	isolate	E.BJ9	cytochrome	oxidase	subunit	I-like	gene,	partial	sequence;	mitochondrial
1264. UNVERIFIED: Eisenia andrei isolate E.BJ8 cytochrome oxidase subunit I-like gene, partial sequence; mitochondrial	1264	UNVERIFIED:	Eisenia	andrei	isolate	E.BJ8	cytochrome	oxidase	subunit	I-like	gene,	partial	sequence;	mitochondrial
1265. UNVERIFIED: Eisenia andrei isolate E.BJ7 cytochrome oxidase subunit I-like gene, partial sequence; mitochondrial	1265	UNVERIFIED:	Eisenia	andrei	isolate	E.BJ7	cytochrome	oxidase	subunit	I-like	gene,	partial	sequence;	mitochondrial
1266. UNVERIFIED: Eisenia andrei isolate E.BJ6 cytochrome oxidase subunit I-like gene, partial sequence; mitochondrial	1266	UNVERIFIED:	Eisenia	andrei	isolate	E.BJ6	cytochrome	oxidase	subunit	I-like	gene,	partial	sequence;	mitochondrial
1267. UNVERIFIED: Eisenia andrei isolate E.BJ5 cytochrome oxidase subunit I-like gene, partial sequence; mitochondrial	1267	UNVERIFIED:	Eisenia	andrei	isolate	E.BJ5	cytochrome	oxidase	subunit	I-like	gene,	partial	sequence;	mitochondrial
1268. UNVERIFIED: Eisenia andrei isolate E.BJ4 cytochrome oxidase subunit I-like gene, partial sequence; mitochondrial	1268	UNVERIFIED:	Eisenia	andrei	isolate	E.BJ4	cytochrome	oxidase	subunit	I-like	gene,	partial	sequence;	mitochondrial
1269. UNVERIFIED: Eisenia andrei isolate E.BJ3 cytochrome oxidase subunit I-like gene, partial sequence; mitochondrial	1269	UNVERIFIED:	Eisenia	andrei	isolate	E.BJ3	cytochrome	oxidase	subunit	I-like	gene,	partial	sequence;	mitochondrial
1270. UNVERIFIED: Eisenia andrei isolate E.BJ2 cytochrome oxidase subunit I-like gene, partial sequence; mitochondrial	1270	UNVERIFIED:	Eisenia	andrei	isolate	E.BJ2	cytochrome	oxidase	subunit	I-like	gene,	partial	sequence;	mitochondrial
1271. UNVERIFIED: Eisenia andrei isolate E.BJ1 cytochrome oxidase subunit I-like gene, partial sequence; mitochondrial	1271	UNVERIFIED:	Eisenia	andrei	isolate	E.BJ1	cytochrome	oxidase	subunit	I-like	gene,	partial	sequence;	mitochondrial
1272. UNVERIFIED: Eisenia andrei isolate E.BB24 cytochrome oxidase subunit I-like gene, partial sequence; mitochondrial	1272	UNVERIFIED:	Eisenia	andrei	isolate	E.BB24	cytochrome	oxidase	subunit	I-like	gene,	partial	sequence;	mitochondrial
1273. UNVERIFIED: Eisenia andrei isolate E.BB23 cytochrome oxidase subunit I-like gene, partial sequence; mitochondrial	1273	UNVERIFIED:	Eisenia	andrei	isolate	E.BB23	cytochrome	oxidase	subunit	I-like	gene,	partial	sequence;	mitochondrial
1274. UNVERIFIED: Eisenia andrei isolate E.BB22 cytochrome oxidase subunit I-like gene, partial sequence; mitochondrial	1274	UNVERIFIED:	Eisenia	andrei	isolate	E.BB22	cytochrome	oxidase	subunit	I-like	gene,	partial	sequence;	mitochondrial
1275. UNVERIFIED: Eisenia andrei isolate E.BB21 cytochrome oxidase subunit I-like gene, partial sequence; mitochondrial	1275	UNVERIFIED:	Eisenia	andrei	isolate	E.BB21	cytochrome	oxidase	subunit	I-like	gene,	partial	sequence;	mitochondrial
1276. UNVERIFIED: Eisenia andrei isolate E.BB20 cytochrome oxidase subunit I-like gene, partial sequence; mitochondrial	1276	UNVERIFIED:	Eisenia	andrei	isolate	E.BB20	cytochrome	oxidase	subunit	I-like	gene,	partial	sequence;	mitochondrial
1277. UNVERIFIED: Eisenia andrei isolate E.BB18 cytochrome oxidase subunit I-like gene, partial sequence; mitochondrial	1277	UNVERIFIED:	Eisenia	andrei	isolate	E.BB18	cytochrome	oxidase	subunit	I-like	gene,	partial	sequence;	mitochondrial
1278. UNVERIFIED: Eisenia andrei isolate E.BB17 cytochrome oxidase subunit I-like gene, partial sequence; mitochondrial	1278	UNVERIFIED:	Eisenia	andrei	isolate	E.BB17	cytochrome	oxidase	subunit	I-like	gene,	partial	sequence;	mitochondrial
1279. UNVERIFIED: Eisenia andrei isolate E.BB16 cytochrome oxidase subunit I-like gene, partial sequence; mitochondrial	1279	UNVERIFIED:	Eisenia	andrei	isolate	E.BB16	cytochrome	oxidase	subunit	I-like	gene,	partial	sequence;	mitochondrial
1280. UNVERIFIED: Eisenia andrei isolate E.BB15 cytochrome oxidase subunit I-like gene, partial sequence; mitochondrial	1280	UNVERIFIED:	Eisenia	andrei	isolate	E.BB15	cytochrome	oxidase	subunit	I-like	gene,	partial	sequence;	mitochondrial
1281. UNVERIFIED: Eisenia andrei isolate E.BB14 cytochrome oxidase subunit I-like gene, partial sequence; mitochondrial	1281	UNVERIFIED:	Eisenia	andrei	isolate	E.BB14	cytochrome	oxidase	subunit	I-like	gene,	partial	sequence;	mitochondrial
1282. UNVERIFIED: Eisenia andrei isolate E.BB13 cytochrome oxidase subunit I-like gene, partial sequence; mitochondrial	1282	UNVERIFIED:	Eisenia	andrei	isolate	E.BB13	cytochrome	oxidase	subunit	I-like	gene,	partial	sequence;	mitochondrial
1283. UNVERIFIED: Eisenia andrei isolate E.BB12 cytochrome oxidase subunit I-like gene, partial sequence; mitochondrial	1283	UNVERIFIED:	Eisenia	andrei	isolate	E.BB12	cytochrome	oxidase	subunit	I-like	gene,	partial	sequence;	mitochondrial
1284. UNVERIFIED: Eisenia andrei isolate E.BB11 cytochrome oxidase subunit I-like gene, partial sequence; mitochondrial	1284	UNVERIFIED:	Eisenia	andrei	isolate	E.BB11	cytochrome	oxidase	subunit	I-like	gene,	partial	sequence;	mitochondrial
1285. UNVERIFIED: Eisenia andrei isolate E.BB10 cytochrome oxidase subunit I-like gene, partial sequence; mitochondrial	1285	UNVERIFIED:	Eisenia	andrei	isolate	E.BB10	cytochrome	oxidase	subunit	I-like	gene,	partial	sequence;	mitochondrial
1286. UNVERIFIED: Eisenia andrei isolate E.BB9 cytochrome oxidase subunit I-like gene, partial sequence; mitochondrial	1286	UNVERIFIED:	Eisenia	andrei	isolate	E.BB9	cytochrome	oxidase	subunit	I-like	gene,	partial	sequence;	mitochondrial
1287. UNVERIFIED: Eisenia andrei isolate E.BB8 cytochrome oxidase subunit I-like gene, partial sequence; mitochondrial	1287	UNVERIFIED:	Eisenia	andrei	isolate	E.BB8	cytochrome	oxidase	subunit	I-like	gene,	partial	sequence;	mitochondrial
1288. UNVERIFIED: Eisenia andrei isolate E.BB7 cytochrome oxidase subunit I-like gene, partial sequence; mitochondrial	1288	UNVERIFIED:	Eisenia	andrei	isolate	E.BB7	cytochrome	oxidase	subunit	I-like	gene,	partial	sequence;	mitochondrial
1289. UNVERIFIED: Eisenia andrei isolate E.BB6 cytochrome oxidase subunit I-like gene, partial sequence; mitochondrial	1289	UNVERIFIED:	Eisenia	andrei	isolate	E.BB6	cytochrome	oxidase	subunit	I-like	gene,	partial	sequence;	mitochondrial
1290. UNVERIFIED: Eisenia andrei isolate E.BB5 cytochrome oxidase subunit I-like gene, partial sequence; mitochondrial	1290	UNVERIFIED:	Eisenia	andrei	isolate	E.BB5	cytochrome	oxidase	subunit	I-like	gene,	partial	sequence;	mitochondrial
1291. UNVERIFIED: Eisenia andrei isolate E.BB4 cytochrome oxidase subunit I-like gene, partial sequence; mitochondrial	1291	UNVERIFIED:	Eisenia	andrei	isolate	E.BB4	cytochrome	oxidase	subunit	I-like	gene,	partial	sequence;	mitochondrial
1292. UNVERIFIED: Eisenia andrei isolate E.BB3 cytochrome oxidase subunit I-like gene, partial sequence; mitochondrial	1292	UNVERIFIED:	Eisenia	andrei	isolate	E.BB3	cytochrome	oxidase	subunit	I-like	gene,	partial	sequence;	mitochondrial
1293. UNVERIFIED: Eisenia andrei isolate E.BB2 cytochrome oxidase subunit I-like gene, partial sequence; mitochondrial	1293	UNVERIFIED:	Eisenia	andrei	isolate	E.BB2	cytochrome	oxidase	subunit	I-like	gene,	partial	sequence;	mitochondrial
1294. UNVERIFIED: Eisenia andrei isolate E.BB1 cytochrome oxidase subunit I-like gene, partial sequence; mitochondrial	1294	UNVERIFIED:	Eisenia	andrei	isolate	E.BB1	cytochrome	oxidase	subunit	I-like	gene,	partial	sequence;	mitochondrial
1295. UNVERIFIED: Eisenia andrei isolate E.BA25 cytochrome oxidase subunit I-like gene, partial sequence; mitochondrial	1295	UNVERIFIED:	Eisenia	andrei	isolate	E.BA25	cytochrome	oxidase	subunit	I-like	gene,	partial	sequence;	mitochondrial
1296. UNVERIFIED: Eisenia andrei isolate E.BA24 cytochrome oxidase subunit I-like gene, partial sequence; mitochondrial	1296	UNVERIFIED:	Eisenia	andrei	isolate	E.BA24	cytochrome	oxidase	subunit	I-like	gene,	partial	sequence;	mitochondrial
1297. UNVERIFIED: Eisenia andrei isolate E.BA23 cytochrome oxidase subunit I-like gene, partial sequence; mitochondrial	1297	UNVERIFIED:	Eisenia	andrei	isolate	E.BA23	cytochrome	oxidase	subunit	I-like	gene,	partial	sequence;	mitochondrial
1298. UNVERIFIED: Eisenia andrei isolate E.BA22 cytochrome oxidase subunit I-like gene, partial sequence; mitochondrial	1298	UNVERIFIED:	Eisenia	andrei	isolate	E.BA22	cytochrome	oxidase	subunit	I-like	gene,	partial	sequence;	mitochondrial
1299. UNVERIFIED: Eisenia andrei isolate E.BA21 cytochrome oxidase subunit I-like gene, partial sequence; mitochondrial	1299	UNVERIFIED:	Eisenia	andrei	isolate	E.BA21	cytochrome	oxidase	subunit	I-like	gene,	partial	sequence;	mitochondrial
1300. UNVERIFIED: Eisenia andrei isolate E.BA20 cytochrome oxidase subunit I-like gene, partial sequence; mitochondrial	1300	UNVERIFIED:	Eisenia	andrei	isolate	E.BA20	cytochrome	oxidase	subunit	I-like	gene,	partial	sequence;	mitochondrial
1301. UNVERIFIED: Eisenia andrei isolate E.BA19 cytochrome oxidase subunit I-like gene, partial sequence; mitochondrial	1301	UNVERIFIED:	Eisenia	andrei	isolate	E.BA19	cytochrome	oxidase	subunit	I-like	gene,	partial	sequence;	mitochondrial
1302. UNVERIFIED: Eisenia andrei isolate E.BA18 cytochrome oxidase subunit I-like gene, partial sequence; mitochondrial	1302	UNVERIFIED:	Eisenia	andrei	isolate	E.BA18	cytochrome	oxidase	subunit	I-like	gene,	partial	sequence;	mitochondrial
1303. UNVERIFIED: Eisenia andrei isolate E.BA17 cytochrome oxidase subunit I-like gene, partial sequence; mitochondrial	1303	UNVERIFIED:	Eisenia	andrei	isolate	E.BA17	cytochrome	oxidase	subunit	I-like	gene,	partial	sequence;	mitochondrial
1304. UNVERIFIED: Eisenia andrei isolate E.BA16 cytochrome oxidase subunit I-like gene, partial sequence; mitochondrial	1304	UNVERIFIED:	Eisenia	andrei	isolate	E.BA16	cytochrome	oxidase	subunit	I-like	gene,	partial	sequence;	mitochondrial
1305. UNVERIFIED: Eisenia andrei isolate E.BA15 cytochrome oxidase subunit I-like gene, partial sequence; mitochondrial	1305	UNVERIFIED:	Eisenia	andrei	isolate	E.BA15	cytochrome	oxidase	subunit	I-like	gene,	partial	sequence;	mitochondrial
1306. UNVERIFIED: Eisenia andrei isolate E.BA14 cytochrome oxidase subunit I-like gene, partial sequence; mitochondrial	1306	UNVERIFIED:	Eisenia	andrei	isolate	E.BA14	cytochrome	oxidase	subunit	I-like	gene,	partial	sequence;	mitochondrial
1307. UNVERIFIED: Eisenia andrei isolate E.BA13 cytochrome oxidase subunit I-like gene, partial sequence; mitochondrial	1307	UNVERIFIED:	Eisenia	andrei	isolate	E.BA13	cytochrome	oxidase	subunit	I-like	gene,	partial	sequence;	mitochondrial
1308. UNVERIFIED: Eisenia andrei isolate E.BA12 cytochrome oxidase subunit I-like gene, partial sequence; mitochondrial	1308	UNVERIFIED:	Eisenia	andrei	isolate	E.BA12	cytochrome	oxidase	subunit	I-like	gene,	partial	sequence;	mitochondrial
1309. UNVERIFIED: Eisenia andrei isolate E.BA11 cytochrome oxidase subunit I-like gene, partial sequence; mitochondrial	1309	UNVERIFIED:	Eisenia	andrei	isolate	E.BA11	cytochrome	oxidase	subunit	I-like	gene,	partial	sequence;	mitochondrial
1310. UNVERIFIED: Eisenia andrei isolate E.BA10 cytochrome oxidase subunit I-like gene, partial sequence; mitochondrial	1310	UNVERIFIED:	Eisenia	andrei	isolate	E.BA10	cytochrome	oxidase	subunit	I-like	gene,	partial	sequence;	mitochondrial
1311. UNVERIFIED: Eisenia andrei isolate E.BA9 cytochrome oxidase subunit I-like gene, partial sequence; mitochondrial	1311	UNVERIFIED:	Eisenia	andrei	isolate	E.BA9	cytochrome	oxidase	subunit	I-like	gene,	partial	sequence;	mitochondrial
1312. UNVERIFIED: Eisenia andrei isolate E.BA8 cytochrome oxidase subunit I-like gene, partial sequence; mitochondrial	1312	UNVERIFIED:	Eisenia	andrei	isolate	E.BA8	cytochrome	oxidase	subunit	I-like	gene,	partial	sequence;	mitochondrial
1313. UNVERIFIED: Eisenia andrei isolate E.BA7 cytochrome oxidase subunit I-like gene, partial sequence; mitochondrial	1313	UNVERIFIED:	Eisenia	andrei	isolate	E.BA7	cytochrome	oxidase	subunit	I-like	gene,	partial	sequence;	mitochondrial
1314. UNVERIFIED: Eisenia andrei isolate E.BA6 cytochrome oxidase subunit I-like gene, partial sequence; mitochondrial	1314	UNVERIFIED:	Eisenia	andrei	isolate	E.BA6	cytochrome	oxidase	subunit	I-like	gene,	partial	sequence;	mitochondrial
1315. UNVERIFIED: Eisenia andrei isolate E.BA5 cytochrome oxidase subunit I-like gene, partial sequence; mitochondrial	1315	UNVERIFIED:	Eisenia	andrei	isolate	E.BA5	cytochrome	oxidase	subunit	I-like	gene,	partial	sequence;	mitochondrial
1316. UNVERIFIED: Eisenia andrei isolate E.BA4 cytochrome oxidase subunit I-like gene, partial sequence; mitochondrial	1316	UNVERIFIED:	Eisenia	andrei	isolate	E.BA4	cytochrome	oxidase	subunit	I-like	gene,	partial	sequence;	mitochondrial
1317. UNVERIFIED: Eisenia andrei isolate E.BA3 cytochrome oxidase subunit I-like gene, partial sequence; mitochondrial	1317	UNVERIFIED:	Eisenia	andrei	isolate	E.BA3	cytochrome	oxidase	subunit	I-like	gene,	partial	sequence;	mitochondrial
1318. UNVERIFIED: Eisenia andrei isolate E.BA2 cytochrome oxidase subunit I-like gene, partial sequence; mitochondrial	1318	UNVERIFIED:	Eisenia	andrei	isolate	E.BA2	cytochrome	oxidase	subunit	I-like	gene,	partial	sequence;	mitochondrial
1319. Gunnarea capensis voucher SAM E3360 18S ribosomal RNA gene, partial sequence	1319	Gunnarea	capensis	voucher	SAM	E3360	18S	ribosomal	RNA	gene,	partial	sequence
1320. Gunnarea capensis voucher SAM E3360 28S ribosomal RNA gene, partial sequence	1320	Gunnarea	capensis	voucher	SAM	E3360	28S	ribosomal	RNA	gene,	partial	sequence
1321. Gunnarea capensis voucher SAM E3360 28S ribosomal RNA gene, partial sequence	1321	Gunnarea	capensis	voucher	SAM	E3360	28S	ribosomal	RNA	gene,	partial	sequence
1322. Polydora hoplura haplotype 64 cytochrome b gene, partial cds; mitochondrial	1322	Polydora	hoplura	haplotype	64	cytochrome	b	gene,	partial	cds;	mitochondrial
1323. Polydora hoplura haplotype 63 cytochrome b gene, partial cds; mitochondrial	1323	Polydora	hoplura	haplotype	63	cytochrome	b	gene,	partial	cds;	mitochondrial
1324. Polydora hoplura haplotype 62 cytochrome b gene, partial cds; mitochondrial	1324	Polydora	hoplura	haplotype	62	cytochrome	b	gene,	partial	cds;	mitochondrial
1325. Polydora hoplura haplotype 60 cytochrome b gene, partial cds; mitochondrial	1325	Polydora	hoplura	haplotype	60	cytochrome	b	gene,	partial	cds;	mitochondrial
1326. Polydora hoplura haplotype 60 cytochrome b gene, partial cds; mitochondrial	1326	Polydora	hoplura	haplotype	60	cytochrome	b	gene,	partial	cds;	mitochondrial
1327. UNVERIFIED: Polydora hoplura haplotype 59 cytochrome b-like gene, partial sequence; mitochondrial	1327	UNVERIFIED:	Polydora	hoplura	haplotype	59	cytochrome	b-like	gene,	partial	sequence;	mitochondrial
1328. UNVERIFIED: Polydora hoplura haplotype 58 cytochrome b-like gene, partial sequence; mitochondrial	1328	UNVERIFIED:	Polydora	hoplura	haplotype	58	cytochrome	b-like	gene,	partial	sequence;	mitochondrial
1329. Polydora hoplura haplotype 57 cytochrome b gene, partial cds; mitochondrial	1329	Polydora	hoplura	haplotype	57	cytochrome	b	gene,	partial	cds;	mitochondrial
1330. Polydora hoplura haplotype 56 cytochrome b gene, partial cds; mitochondrial	1330	Polydora	hoplura	haplotype	56	cytochrome	b	gene,	partial	cds;	mitochondrial
1331. Polydora hoplura haplotype 55 cytochrome b gene, partial cds; mitochondrial	1331	Polydora	hoplura	haplotype	55	cytochrome	b	gene,	partial	cds;	mitochondrial
1332. Polydora hoplura haplotype 54 cytochrome b gene, partial cds; mitochondrial	1332	Polydora	hoplura	haplotype	54	cytochrome	b	gene,	partial	cds;	mitochondrial
1333. Polydora hoplura haplotype 53 cytochrome b gene, partial cds; mitochondrial	1333	Polydora	hoplura	haplotype	53	cytochrome	b	gene,	partial	cds;	mitochondrial
1334. Polydora hoplura haplotype 52 cytochrome b gene, partial cds; mitochondrial	1334	Polydora	hoplura	haplotype	52	cytochrome	b	gene,	partial	cds;	mitochondrial
1335. Polydora hoplura haplotype 51 cytochrome b gene, partial cds; mitochondrial	1335	Polydora	hoplura	haplotype	51	cytochrome	b	gene,	partial	cds;	mitochondrial
1336. Polydora hoplura haplotype 50 cytochrome b gene, partial cds; mitochondrial	1336	Polydora	hoplura	haplotype	50	cytochrome	b	gene,	partial	cds;	mitochondrial
1337. Polydora hoplura haplotype 49 cytochrome b gene, partial cds; mitochondrial	1337	Polydora	hoplura	haplotype	49	cytochrome	b	gene,	partial	cds;	mitochondrial
1338. Polydora hoplura haplotype 48 cytochrome b gene, partial cds; mitochondrial	1338	Polydora	hoplura	haplotype	48	cytochrome	b	gene,	partial	cds;	mitochondrial
1339. Polydora hoplura haplotype 47 cytochrome b gene, partial cds; mitochondrial	1339	Polydora	hoplura	haplotype	47	cytochrome	b	gene,	partial	cds;	mitochondrial
1340. Polydora hoplura haplotype 46 cytochrome b gene, partial cds; mitochondrial	1340	Polydora	hoplura	haplotype	46	cytochrome	b	gene,	partial	cds;	mitochondrial
1341. Polydora hoplura haplotype 45 cytochrome b gene, partial cds; mitochondrial	1341	Polydora	hoplura	haplotype	45	cytochrome	b	gene,	partial	cds;	mitochondrial
1342. Polydora hoplura haplotype 44 cytochrome b gene, partial cds; mitochondrial	1342	Polydora	hoplura	haplotype	44	cytochrome	b	gene,	partial	cds;	mitochondrial
1343. Polydora hoplura haplotype 43 cytochrome b gene, partial cds; mitochondrial	1343	Polydora	hoplura	haplotype	43	cytochrome	b	gene,	partial	cds;	mitochondrial
1344. Polydora hoplura haplotype 42 cytochrome b gene, partial cds; mitochondrial	1344	Polydora	hoplura	haplotype	42	cytochrome	b	gene,	partial	cds;	mitochondrial
1345. Polydora hoplura haplotype 41 cytochrome b gene, partial cds; mitochondrial	1345	Polydora	hoplura	haplotype	41	cytochrome	b	gene,	partial	cds;	mitochondrial
1346. Polydora hoplura haplotype 40 cytochrome b gene, partial cds; mitochondrial	1346	Polydora	hoplura	haplotype	40	cytochrome	b	gene,	partial	cds;	mitochondrial
1347. Polydora hoplura haplotype 39 cytochrome b gene, partial cds; mitochondrial	1347	Polydora	hoplura	haplotype	39	cytochrome	b	gene,	partial	cds;	mitochondrial
1348. Polydora hoplura haplotype 38 cytochrome b gene, partial cds; mitochondrial	1348	Polydora	hoplura	haplotype	38	cytochrome	b	gene,	partial	cds;	mitochondrial
1349. Polydora hoplura haplotype 37 cytochrome b gene, partial cds; mitochondrial	1349	Polydora	hoplura	haplotype	37	cytochrome	b	gene,	partial	cds;	mitochondrial
1350. Polydora hoplura haplotype 36 cytochrome b gene, partial cds; mitochondrial	1350	Polydora	hoplura	haplotype	36	cytochrome	b	gene,	partial	cds;	mitochondrial
1351. Polydora hoplura haplotype 35 cytochrome b gene, partial cds; mitochondrial	1351	Polydora	hoplura	haplotype	35	cytochrome	b	gene,	partial	cds;	mitochondrial
1352. Polydora hoplura haplotype 34 cytochrome b gene, partial cds; mitochondrial	1352	Polydora	hoplura	haplotype	34	cytochrome	b	gene,	partial	cds;	mitochondrial
1353. Polydora hoplura haplotype 33 cytochrome b gene, partial cds; mitochondrial	1353	Polydora	hoplura	haplotype	33	cytochrome	b	gene,	partial	cds;	mitochondrial
1354. Polydora hoplura haplotype 32 cytochrome b gene, partial cds; mitochondrial	1354	Polydora	hoplura	haplotype	32	cytochrome	b	gene,	partial	cds;	mitochondrial
1355. Polydora hoplura haplotype 31 cytochrome b gene, partial cds; mitochondrial	1355	Polydora	hoplura	haplotype	31	cytochrome	b	gene,	partial	cds;	mitochondrial
1356. Polydora hoplura haplotype 30 cytochrome b gene, partial cds; mitochondrial	1356	Polydora	hoplura	haplotype	30	cytochrome	b	gene,	partial	cds;	mitochondrial
1357. Polydora hoplura haplotype 29 cytochrome b gene, partial cds; mitochondrial	1357	Polydora	hoplura	haplotype	29	cytochrome	b	gene,	partial	cds;	mitochondrial
1358. Polydora hoplura haplotype 28 cytochrome b gene, partial cds; mitochondrial	1358	Polydora	hoplura	haplotype	28	cytochrome	b	gene,	partial	cds;	mitochondrial
1359. Polydora hoplura haplotype 27 cytochrome b gene, partial cds; mitochondrial	1359	Polydora	hoplura	haplotype	27	cytochrome	b	gene,	partial	cds;	mitochondrial
1360. Polydora hoplura haplotype 26 cytochrome b gene, partial cds; mitochondrial	1360	Polydora	hoplura	haplotype	26	cytochrome	b	gene,	partial	cds;	mitochondrial
1361. Polydora hoplura haplotype 25 cytochrome b gene, partial cds; mitochondrial	1361	Polydora	hoplura	haplotype	25	cytochrome	b	gene,	partial	cds;	mitochondrial
1362. Polydora hoplura haplotype 24 cytochrome b gene, partial cds; mitochondrial	1362	Polydora	hoplura	haplotype	24	cytochrome	b	gene,	partial	cds;	mitochondrial
1363. Polydora hoplura haplotype 23 cytochrome b gene, partial cds; mitochondrial	1363	Polydora	hoplura	haplotype	23	cytochrome	b	gene,	partial	cds;	mitochondrial
1364. Polydora hoplura haplotype 22 cytochrome b gene, partial cds; mitochondrial	1364	Polydora	hoplura	haplotype	22	cytochrome	b	gene,	partial	cds;	mitochondrial
1365. Polydora hoplura haplotype 21 cytochrome b gene, partial cds; mitochondrial	1365	Polydora	hoplura	haplotype	21	cytochrome	b	gene,	partial	cds;	mitochondrial
1366. Polydora hoplura haplotype 20 cytochrome b gene, partial cds; mitochondrial	1366	Polydora	hoplura	haplotype	20	cytochrome	b	gene,	partial	cds;	mitochondrial
1367. Polydora hoplura haplotype 19 cytochrome b gene, partial cds; mitochondrial	1367	Polydora	hoplura	haplotype	19	cytochrome	b	gene,	partial	cds;	mitochondrial
1368. Polydora hoplura haplotype 18 cytochrome b gene, partial cds; mitochondrial	1368	Polydora	hoplura	haplotype	18	cytochrome	b	gene,	partial	cds;	mitochondrial
1369. Polydora hoplura haplotype 17 cytochrome b gene, partial cds; mitochondrial	1369	Polydora	hoplura	haplotype	17	cytochrome	b	gene,	partial	cds;	mitochondrial
1370. Polydora hoplura haplotype 16 cytochrome b gene, partial cds; mitochondrial	1370	Polydora	hoplura	haplotype	16	cytochrome	b	gene,	partial	cds;	mitochondrial
1371. Polydora hoplura haplotype 15 cytochrome b gene, partial cds; mitochondrial	1371	Polydora	hoplura	haplotype	15	cytochrome	b	gene,	partial	cds;	mitochondrial
1372. Polydora hoplura haplotype 14 cytochrome b gene, partial cds; mitochondrial	1372	Polydora	hoplura	haplotype	14	cytochrome	b	gene,	partial	cds;	mitochondrial
1373. Polydora hoplura haplotype 13 cytochrome b gene, partial cds; mitochondrial	1373	Polydora	hoplura	haplotype	13	cytochrome	b	gene,	partial	cds;	mitochondrial
1374. Polydora hoplura haplotype 12 cytochrome b gene, partial cds; mitochondrial	1374	Polydora	hoplura	haplotype	12	cytochrome	b	gene,	partial	cds;	mitochondrial
1375. Polydora hoplura haplotype 11 cytochrome b gene, partial cds; mitochondrial	1375	Polydora	hoplura	haplotype	11	cytochrome	b	gene,	partial	cds;	mitochondrial
1376. Polydora hoplura haplotype 10 cytochrome b gene, partial cds; mitochondrial	1376	Polydora	hoplura	haplotype	10	cytochrome	b	gene,	partial	cds;	mitochondrial
1377. Polydora hoplura haplotype 9 cytochrome b gene, partial cds; mitochondrial	1377	Polydora	hoplura	haplotype	9	cytochrome	b	gene,	partial	cds;	mitochondrial
1378. Polydora hoplura haplotype 8 cytochrome b gene, partial cds; mitochondrial	1378	Polydora	hoplura	haplotype	8	cytochrome	b	gene,	partial	cds;	mitochondrial
1379. Polydora hoplura haplotype 7 cytochrome b gene, partial cds; mitochondrial	1379	Polydora	hoplura	haplotype	7	cytochrome	b	gene,	partial	cds;	mitochondrial
1380. Polydora hoplura haplotype 6 cytochrome b gene, partial cds; mitochondrial	1380	Polydora	hoplura	haplotype	6	cytochrome	b	gene,	partial	cds;	mitochondrial
1381. Polydora hoplura haplotype 5 cytochrome b gene, partial cds; mitochondrial	1381	Polydora	hoplura	haplotype	5	cytochrome	b	gene,	partial	cds;	mitochondrial
1382. Polydora hoplura haplotype 4 cytochrome b gene, partial cds; mitochondrial	1382	Polydora	hoplura	haplotype	4	cytochrome	b	gene,	partial	cds;	mitochondrial
1383. Polydora hoplura haplotype 3 cytochrome b gene, partial cds; mitochondrial	1383	Polydora	hoplura	haplotype	3	cytochrome	b	gene,	partial	cds;	mitochondrial
1384. Polydora hoplura haplotype 2 cytochrome b gene, partial cds; mitochondrial	1384	Polydora	hoplura	haplotype	2	cytochrome	b	gene,	partial	cds;	mitochondrial
1385. Polydora hoplura haplotype 1 cytochrome b gene, partial cds; mitochondrial	1385	Polydora	hoplura	haplotype	1	cytochrome	b	gene,	partial	cds;	mitochondrial
1386. Boccardia polybranchia haplotype 11 cytochrome b (cytb) gene, partial cds; mitochondrial	1386	Boccardia	polybranchia	haplotype	11	cytochrome	b	(cytb)	gene,	partial	cds;	mitochondrial
1387. Boccardia polybranchia haplotype 10 cytochrome b (cytb) gene, partial cds; mitochondrial	1387	Boccardia	polybranchia	haplotype	10	cytochrome	b	(cytb)	gene,	partial	cds;	mitochondrial
1388. Boccardia polybranchia haplotype 9 cytochrome b (cytb) gene, partial cds; mitochondrial	1388	Boccardia	polybranchia	haplotype	9	cytochrome	b	(cytb)	gene,	partial	cds;	mitochondrial
1389. Boccardia polybranchia haplotype 8 cytochrome b (cytb) gene, partial cds; mitochondrial	1389	Boccardia	polybranchia	haplotype	8	cytochrome	b	(cytb)	gene,	partial	cds;	mitochondrial
1390. Boccardia polybranchia haplotype 7 cytochrome b (cytb) gene, partial cds; mitochondrial	1390	Boccardia	polybranchia	haplotype	7	cytochrome	b	(cytb)	gene,	partial	cds;	mitochondrial
1391. Boccardia polybranchia haplotype 6 cytochrome b (cytb) gene, partial cds; mitochondrial	1391	Boccardia	polybranchia	haplotype	6	cytochrome	b	(cytb)	gene,	partial	cds;	mitochondrial
1392. Boccardia polybranchia haplotype 5 cytochrome b (cytb) gene, partial cds; mitochondrial	1392	Boccardia	polybranchia	haplotype	5	cytochrome	b	(cytb)	gene,	partial	cds;	mitochondrial
1393. Boccardia polybranchia haplotype 4 cytochrome b (cytb) gene, partial cds; mitochondrial	1393	Boccardia	polybranchia	haplotype	4	cytochrome	b	(cytb)	gene,	partial	cds;	mitochondrial
1394. Boccardia polybranchia haplotype 3 cytochrome b (cytb) gene, partial cds; mitochondrial	1394	Boccardia	polybranchia	haplotype	3	cytochrome	b	(cytb)	gene,	partial	cds;	mitochondrial
1395. Boccardia polybranchia haplotype 2 cytochrome b (cytb) gene, partial cds; mitochondrial	1395	Boccardia	polybranchia	haplotype	2	cytochrome	b	(cytb)	gene,	partial	cds;	mitochondrial
1396. Boccardia polybranchia haplotype 1 cytochrome b (cytb) gene, partial cds; mitochondrial	1396	Boccardia	polybranchia	haplotype	1	cytochrome	b	(cytb)	gene,	partial	cds;	mitochondrial
1397. Boccardia proboscidea haplotype Bp1 cytochrome b gene, partial cds; mitochondrial	1397	Boccardia	proboscidea	haplotype	Bp1	cytochrome	b	gene,	partial	cds;	mitochondrial
1398. Barbronia sp. EB-2004 cytochrome c oxidase subunit I (COI) gene, partial cds; mitochondrial	1398	Barbronia	sp.	EB-2004	cytochrome	c	oxidase	subunit	I	(COI)	gene,	partial	cds;	mitochondrial
1399. Barbronia gwalagwalensis cytochrome c oxidase subunit I (COI) gene, partial cds; mitochondrial	1399	Barbronia	gwalagwalensis	cytochrome	c	oxidase	subunit	I	(COI)	gene,	partial	cds;	mitochondrial
1400. Polydora hoplura isolate Saldanha6 cytochrome b (cytb) gene, partial cds; mitochondrial	1400	Polydora	hoplura	isolate	Saldanha6	cytochrome	b	(cytb)	gene,	partial	cds;	mitochondrial
1401. Polydora hoplura isolate Saldanha8 cytochrome b (cytb) gene, partial cds; mitochondrial	1401	Polydora	hoplura	isolate	Saldanha8	cytochrome	b	(cytb)	gene,	partial	cds;	mitochondrial
1402. Polydora hoplura isolate Saldanha5 cytochrome b (cytb) gene, partial cds; mitochondrial	1402	Polydora	hoplura	isolate	Saldanha5	cytochrome	b	(cytb)	gene,	partial	cds;	mitochondrial
1403. Polydora hoplura isolate Saldanha121 cytochrome b (cytb) gene, partial cds; mitochondrial	1403	Polydora	hoplura	isolate	Saldanha121	cytochrome	b	(cytb)	gene,	partial	cds;	mitochondrial
1404. Polydora hoplura isolate Saldanha16 cytochrome b (cytb) gene, partial cds; mitochondrial	1404	Polydora	hoplura	isolate	Saldanha16	cytochrome	b	(cytb)	gene,	partial	cds;	mitochondrial
1405. Polydora hoplura isolate Saldanha9 cytochrome b (cytb) gene, partial cds; mitochondrial	1405	Polydora	hoplura	isolate	Saldanha9	cytochrome	b	(cytb)	gene,	partial	cds;	mitochondrial
1406. Polydora hoplura isolate Saldanha18 cytochrome b (cytb) gene, partial cds; mitochondrial	1406	Polydora	hoplura	isolate	Saldanha18	cytochrome	b	(cytb)	gene,	partial	cds;	mitochondrial
1407. Polydora hoplura isolate Saldanha15 cytochrome b (cytb) gene, partial cds; mitochondrial	1407	Polydora	hoplura	isolate	Saldanha15	cytochrome	b	(cytb)	gene,	partial	cds;	mitochondrial
1408. Polydora hoplura isolate Saldanha14 cytochrome b (cytb) gene, partial cds; mitochondrial	1408	Polydora	hoplura	isolate	Saldanha14	cytochrome	b	(cytb)	gene,	partial	cds;	mitochondrial
1409. Polydora hoplura isolate Saldanha13 cytochrome b (cytb) gene, partial cds; mitochondrial	1409	Polydora	hoplura	isolate	Saldanha13	cytochrome	b	(cytb)	gene,	partial	cds;	mitochondrial
1410. Polydora hoplura isolate Saldanha12 cytochrome b (cytb) gene, partial cds; mitochondrial	1410	Polydora	hoplura	isolate	Saldanha12	cytochrome	b	(cytb)	gene,	partial	cds;	mitochondrial
1411. Polydora hoplura isolate Saldanha11 cytochrome b (cytb) gene, partial cds; mitochondrial	1411	Polydora	hoplura	isolate	Saldanha11	cytochrome	b	(cytb)	gene,	partial	cds;	mitochondrial
1412. Polydora hoplura isolate Saldanha10 cytochrome b (cytb) gene, partial cds; mitochondrial	1412	Polydora	hoplura	isolate	Saldanha10	cytochrome	b	(cytb)	gene,	partial	cds;	mitochondrial
1413. Polydora hoplura isolate Saldanha7 cytochrome b (cytb) gene, partial cds; mitochondrial	1413	Polydora	hoplura	isolate	Saldanha7	cytochrome	b	(cytb)	gene,	partial	cds;	mitochondrial
1414. Polydora hoplura isolate Saldanha17 cytochrome b (cytb) gene, partial cds; mitochondrial	1414	Polydora	hoplura	isolate	Saldanha17	cytochrome	b	(cytb)	gene,	partial	cds;	mitochondrial
1415. Polydora hoplura isolate PortElizabeth15 cytochrome b (cytb) gene, partial cds; mitochondrial	1415	Polydora	hoplura	isolate	PortElizabeth15	cytochrome	b	(cytb)	gene,	partial	cds;	mitochondrial
1416. Polydora hoplura isolate PortElizabethE cytochrome b (cytb) gene, partial cds; mitochondrial	1416	Polydora	hoplura	isolate	PortElizabethE	cytochrome	b	(cytb)	gene,	partial	cds;	mitochondrial
1417. Polydora hoplura isolate PortElizabeth5 cytochrome b (cytb) gene, partial cds; mitochondrial	1417	Polydora	hoplura	isolate	PortElizabeth5	cytochrome	b	(cytb)	gene,	partial	cds;	mitochondrial
1418. Polydora hoplura isolate PortElizabethC cytochrome b (cytb) gene, partial cds; mitochondrial	1418	Polydora	hoplura	isolate	PortElizabethC	cytochrome	b	(cytb)	gene,	partial	cds;	mitochondrial
1419. Polydora hoplura isolate PortElizabeth4 cytochrome b (cytb) gene, partial cds; mitochondrial	1419	Polydora	hoplura	isolate	PortElizabeth4	cytochrome	b	(cytb)	gene,	partial	cds;	mitochondrial
1420. Polydora hoplura isolate PortElizabethA cytochrome b (cytb) gene, partial cds; mitochondrial	1420	Polydora	hoplura	isolate	PortElizabethA	cytochrome	b	(cytb)	gene,	partial	cds;	mitochondrial
1421. Polydora hoplura isolate PortElizabeth3 cytochrome b (cytb) gene, partial cds; mitochondrial	1421	Polydora	hoplura	isolate	PortElizabeth3	cytochrome	b	(cytb)	gene,	partial	cds;	mitochondrial
1422. Polydora hoplura isolate PortElizabeth10 cytochrome b (cytb) gene, partial cds; mitochondrial	1422	Polydora	hoplura	isolate	PortElizabeth10	cytochrome	b	(cytb)	gene,	partial	cds;	mitochondrial
1423. Polydora hoplura isolate PortElizabeth2 cytochrome b (cytb) gene, partial cds; mitochondrial	1423	Polydora	hoplura	isolate	PortElizabeth2	cytochrome	b	(cytb)	gene,	partial	cds;	mitochondrial
1424. Polydora hoplura isolate PortElizabeth14B cytochrome b (cytb) gene, partial cds; mitochondrial	1424	Polydora	hoplura	isolate	PortElizabeth14B	cytochrome	b	(cytb)	gene,	partial	cds;	mitochondrial
1425. Polydora hoplura isolate PortElizabeth9 cytochrome b (cytb) gene, partial cds; mitochondrial	1425	Polydora	hoplura	isolate	PortElizabeth9	cytochrome	b	(cytb)	gene,	partial	cds;	mitochondrial
1426. Polydora hoplura isolate PortElizabeth1 cytochrome b (cytb) gene, partial cds; mitochondrial	1426	Polydora	hoplura	isolate	PortElizabeth1	cytochrome	b	(cytb)	gene,	partial	cds;	mitochondrial
1427. Polydora hoplura isolate PortElizabeth14 cytochrome b (cytb) gene, partial cds; mitochondrial	1427	Polydora	hoplura	isolate	PortElizabeth14	cytochrome	b	(cytb)	gene,	partial	cds;	mitochondrial
1428. Polydora hoplura isolate PortElizabeth8 cytochrome b (cytb) gene, partial cds; mitochondrial	1428	Polydora	hoplura	isolate	PortElizabeth8	cytochrome	b	(cytb)	gene,	partial	cds;	mitochondrial
1429. Polydora hoplura isolate PortElizabeth12 cytochrome b (cytb) gene, partial cds; mitochondrial	1429	Polydora	hoplura	isolate	PortElizabeth12	cytochrome	b	(cytb)	gene,	partial	cds;	mitochondrial
1430. Polydora hoplura isolate MosselBay72 cytochrome b (cytb) gene, partial cds; mitochondrial	1430	Polydora	hoplura	isolate	MosselBay72	cytochrome	b	(cytb)	gene,	partial	cds;	mitochondrial
1431. Polydora hoplura isolate MosselBayF cytochrome b (cytb) gene, partial cds; mitochondrial	1431	Polydora	hoplura	isolate	MosselBayF	cytochrome	b	(cytb)	gene,	partial	cds;	mitochondrial
1432. Polydora hoplura isolate MosselBay1 cytochrome b (cytb) gene, partial cds; mitochondrial	1432	Polydora	hoplura	isolate	MosselBay1	cytochrome	b	(cytb)	gene,	partial	cds;	mitochondrial
1433. Polydora hoplura isolate MosselBay73 cytochrome b (cytb) gene, partial cds; mitochondrial	1433	Polydora	hoplura	isolate	MosselBay73	cytochrome	b	(cytb)	gene,	partial	cds;	mitochondrial
1434. Polydora hoplura isolate MosselBayC cytochrome b (cytb) gene, partial cds; mitochondrial	1434	Polydora	hoplura	isolate	MosselBayC	cytochrome	b	(cytb)	gene,	partial	cds;	mitochondrial
1435. Polydora hoplura isolate MosselBay2 cytochrome b (cytb) gene, partial cds; mitochondrial	1435	Polydora	hoplura	isolate	MosselBay2	cytochrome	b	(cytb)	gene,	partial	cds;	mitochondrial
1436. Polydora hoplura isolate MosselBay70 cytochrome b (cytb) gene, partial cds; mitochondrial	1436	Polydora	hoplura	isolate	MosselBay70	cytochrome	b	(cytb)	gene,	partial	cds;	mitochondrial
1437. Polydora hoplura isolate MosselBay5 cytochrome b (cytb) gene, partial cds; mitochondrial	1437	Polydora	hoplura	isolate	MosselBay5	cytochrome	b	(cytb)	gene,	partial	cds;	mitochondrial
1438. Polydora hoplura isolate MosselBay71 cytochrome b (cytb) gene, partial cds; mitochondrial	1438	Polydora	hoplura	isolate	MosselBay71	cytochrome	b	(cytb)	gene,	partial	cds;	mitochondrial
1439. Polydora hoplura isolate MosselBay20 cytochrome b (cytb) gene, partial cds; mitochondrial	1439	Polydora	hoplura	isolate	MosselBay20	cytochrome	b	(cytb)	gene,	partial	cds;	mitochondrial
1440. Polydora hoplura isolate MosselBay7 cytochrome b (cytb) gene, partial cds; mitochondrial	1440	Polydora	hoplura	isolate	MosselBay7	cytochrome	b	(cytb)	gene,	partial	cds;	mitochondrial
1441. Polydora hoplura isolate MosselBay26 cytochrome b (cytb) gene, partial cds; mitochondrial	1441	Polydora	hoplura	isolate	MosselBay26	cytochrome	b	(cytb)	gene,	partial	cds;	mitochondrial
1442. Polydora hoplura isolate MosselBay3 cytochrome b (cytb) gene, partial cds; mitochondrial	1442	Polydora	hoplura	isolate	MosselBay3	cytochrome	b	(cytb)	gene,	partial	cds;	mitochondrial
1443. Polydora hoplura isolate MosselBay21 cytochrome b (cytb) gene, partial cds; mitochondrial	1443	Polydora	hoplura	isolate	MosselBay21	cytochrome	b	(cytb)	gene,	partial	cds;	mitochondrial
1444. Polydora hoplura isolate MosselBay4 cytochrome b (cytb) gene, partial cds; mitochondrial	1444	Polydora	hoplura	isolate	MosselBay4	cytochrome	b	(cytb)	gene,	partial	cds;	mitochondrial
1445. Polydora hoplura isolate Paternoster7 cytochrome b (cytb) gene, partial cds; mitochondrial	1445	Polydora	hoplura	isolate	Paternoster7	cytochrome	b	(cytb)	gene,	partial	cds;	mitochondrial
1446. Polydora hoplura isolate Paternoster5 cytochrome b (cytb) gene, partial cds; mitochondrial	1446	Polydora	hoplura	isolate	Paternoster5	cytochrome	b	(cytb)	gene,	partial	cds;	mitochondrial
1447. Polydora hoplura isolate Paternoster6B cytochrome b (cytb) gene, partial cds; mitochondrial	1447	Polydora	hoplura	isolate	Paternoster6B	cytochrome	b	(cytb)	gene,	partial	cds;	mitochondrial
1448. Polydora hoplura isolate Paternoster4 cytochrome b (cytb) gene, partial cds; mitochondrial	1448	Polydora	hoplura	isolate	Paternoster4	cytochrome	b	(cytb)	gene,	partial	cds;	mitochondrial
1449. Polydora hoplura isolate Paternoster1 cytochrome b (cytb) gene, partial cds; mitochondrial	1449	Polydora	hoplura	isolate	Paternoster1	cytochrome	b	(cytb)	gene,	partial	cds;	mitochondrial
1450. Polydora hoplura isolate Paternoster3 cytochrome b (cytb) gene, partial cds; mitochondrial	1450	Polydora	hoplura	isolate	Paternoster3	cytochrome	b	(cytb)	gene,	partial	cds;	mitochondrial
1451. Polydora hoplura isolate Paternoster12 cytochrome b (cytb) gene, partial cds; mitochondrial	1451	Polydora	hoplura	isolate	Paternoster12	cytochrome	b	(cytb)	gene,	partial	cds;	mitochondrial
1452. Polydora hoplura isolate Paternoster11b cytochrome b (cytb) gene, partial cds; mitochondrial	1452	Polydora	hoplura	isolate	Paternoster11b	cytochrome	b	(cytb)	gene,	partial	cds;	mitochondrial
1453. Polydora hoplura isolate Paternoster11 cytochrome b (cytb) gene, partial cds; mitochondrial	1453	Polydora	hoplura	isolate	Paternoster11	cytochrome	b	(cytb)	gene,	partial	cds;	mitochondrial
1454. Polydora hoplura isolate Paternoster13 cytochrome b (cytb) gene, partial cds; mitochondrial	1454	Polydora	hoplura	isolate	Paternoster13	cytochrome	b	(cytb)	gene,	partial	cds;	mitochondrial
1455. Polydora hoplura isolate Paternoster10 cytochrome b (cytb) gene, partial cds; mitochondrial	1455	Polydora	hoplura	isolate	Paternoster10	cytochrome	b	(cytb)	gene,	partial	cds;	mitochondrial
1456. Polydora hoplura isolate Paternoster18 cytochrome b (cytb) gene, partial cds; mitochondrial	1456	Polydora	hoplura	isolate	Paternoster18	cytochrome	b	(cytb)	gene,	partial	cds;	mitochondrial
1457. Polydora hoplura isolate Paternoster9 cytochrome b (cytb) gene, partial cds; mitochondrial	1457	Polydora	hoplura	isolate	Paternoster9	cytochrome	b	(cytb)	gene,	partial	cds;	mitochondrial
1458. Polydora hoplura isolate Paternoster14 cytochrome b (cytb) gene, partial cds; mitochondrial	1458	Polydora	hoplura	isolate	Paternoster14	cytochrome	b	(cytb)	gene,	partial	cds;	mitochondrial
1459. Polydora hoplura isolate Paternoster6 cytochrome b (cytb) gene, partial cds; mitochondrial	1459	Polydora	hoplura	isolate	Paternoster6	cytochrome	b	(cytb)	gene,	partial	cds;	mitochondrial
1460. Polydora hoplura isolate Knysna8 cytochrome b (cytb) gene, partial cds; mitochondrial	1460	Polydora	hoplura	isolate	Knysna8	cytochrome	b	(cytb)	gene,	partial	cds;	mitochondrial
1461. Polydora hoplura isolate Knysna5b cytochrome b (cytb) gene, partial cds; mitochondrial	1461	Polydora	hoplura	isolate	Knysna5b	cytochrome	b	(cytb)	gene,	partial	cds;	mitochondrial
1462. Polydora hoplura isolate Knysna7a cytochrome b (cytb) gene, partial cds; mitochondrial	1462	Polydora	hoplura	isolate	Knysna7a	cytochrome	b	(cytb)	gene,	partial	cds;	mitochondrial
1463. Polydora hoplura isolate Knysna6a cytochrome b (cytb) gene, partial cds; mitochondrial	1463	Polydora	hoplura	isolate	Knysna6a	cytochrome	b	(cytb)	gene,	partial	cds;	mitochondrial
1464. Polydora hoplura isolate Knysna1c cytochrome b (cytb) gene, partial cds; mitochondrial	1464	Polydora	hoplura	isolate	Knysna1c	cytochrome	b	(cytb)	gene,	partial	cds;	mitochondrial
1465. Polydora hoplura isolate Knysna6 cytochrome b (cytb) gene, partial cds; mitochondrial	1465	Polydora	hoplura	isolate	Knysna6	cytochrome	b	(cytb)	gene,	partial	cds;	mitochondrial
1466. Polydora hoplura isolate Knysna7 cytochrome b (cytb) gene, partial cds; mitochondrial	1466	Polydora	hoplura	isolate	Knysna7	cytochrome	b	(cytb)	gene,	partial	cds;	mitochondrial
1467. Polydora hoplura isolate Knysna5a cytochrome b (cytb) gene, partial cds; mitochondrial	1467	Polydora	hoplura	isolate	Knysna5a	cytochrome	b	(cytb)	gene,	partial	cds;	mitochondrial
1468. Polydora hoplura isolate Knysna1a cytochrome b (cytb) gene, partial cds; mitochondrial	1468	Polydora	hoplura	isolate	Knysna1a	cytochrome	b	(cytb)	gene,	partial	cds;	mitochondrial
1469. Polydora hoplura isolate Knysna4a cytochrome b (cytb) gene, partial cds; mitochondrial	1469	Polydora	hoplura	isolate	Knysna4a	cytochrome	b	(cytb)	gene,	partial	cds;	mitochondrial
1470. Polydora hoplura isolate Knysna5 cytochrome b (cytb) gene, partial cds; mitochondrial	1470	Polydora	hoplura	isolate	Knysna5	cytochrome	b	(cytb)	gene,	partial	cds;	mitochondrial
1471. Polydora hoplura isolate Knysna2 cytochrome b (cytb) gene, partial cds; mitochondrial	1471	Polydora	hoplura	isolate	Knysna2	cytochrome	b	(cytb)	gene,	partial	cds;	mitochondrial
1472. Polydora hoplura isolate Knysna1 cytochrome b (cytb) gene, partial cds; mitochondrial	1472	Polydora	hoplura	isolate	Knysna1	cytochrome	b	(cytb)	gene,	partial	cds;	mitochondrial
1473. Polydora hoplura isolate Knysna4 cytochrome b (cytb) gene, partial cds; mitochondrial	1473	Polydora	hoplura	isolate	Knysna4	cytochrome	b	(cytb)	gene,	partial	cds;	mitochondrial
1474. Polydora hoplura isolate Knysna3 cytochrome b (cytb) gene, partial cds; mitochondrial	1474	Polydora	hoplura	isolate	Knysna3	cytochrome	b	(cytb)	gene,	partial	cds;	mitochondrial
1475. Polydora hoplura isolate Jacobsbaai6 cytochrome b (cytb) gene, partial cds; mitochondrial	1475	Polydora	hoplura	isolate	Jacobsbaai6	cytochrome	b	(cytb)	gene,	partial	cds;	mitochondrial
1476. Polydora hoplura isolate Jacobsbaai9 cytochrome b (cytb) gene, partial cds; mitochondrial	1476	Polydora	hoplura	isolate	Jacobsbaai9	cytochrome	b	(cytb)	gene,	partial	cds;	mitochondrial
1477. Polydora hoplura isolate Jacobsbaai18 cytochrome b (cytb) gene, partial cds; mitochondrial	1477	Polydora	hoplura	isolate	Jacobsbaai18	cytochrome	b	(cytb)	gene,	partial	cds;	mitochondrial
1478. Polydora hoplura isolate Jacobsbaai5 cytochrome b (cytb) gene, partial cds; mitochondrial	1478	Polydora	hoplura	isolate	Jacobsbaai5	cytochrome	b	(cytb)	gene,	partial	cds;	mitochondrial
1479. Polydora hoplura isolate Jacobsbaai7 cytochrome b (cytb) gene, partial cds; mitochondrial	1479	Polydora	hoplura	isolate	Jacobsbaai7	cytochrome	b	(cytb)	gene,	partial	cds;	mitochondrial
1480. Polydora hoplura isolate Jacobsbaai2 cytochrome b (cytb) gene, partial cds; mitochondrial	1480	Polydora	hoplura	isolate	Jacobsbaai2	cytochrome	b	(cytb)	gene,	partial	cds;	mitochondrial
1481. Polydora hoplura isolate Jacobsbaai12 cytochrome b (cytb) gene, partial cds; mitochondrial	1481	Polydora	hoplura	isolate	Jacobsbaai12	cytochrome	b	(cytb)	gene,	partial	cds;	mitochondrial
1482. Polydora hoplura isolate Jacobsbaai16 cytochrome b (cytb) gene, partial cds; mitochondrial	1482	Polydora	hoplura	isolate	Jacobsbaai16	cytochrome	b	(cytb)	gene,	partial	cds;	mitochondrial
1483. Polydora hoplura isolate Jacobsbaai11 cytochrome b (cytb) gene, partial cds; mitochondrial	1483	Polydora	hoplura	isolate	Jacobsbaai11	cytochrome	b	(cytb)	gene,	partial	cds;	mitochondrial
1484. Polydora hoplura isolate Jacobsbaai10 cytochrome b (cytb) gene, partial cds; mitochondrial	1484	Polydora	hoplura	isolate	Jacobsbaai10	cytochrome	b	(cytb)	gene,	partial	cds;	mitochondrial
1485. Polydora hoplura isolate Jacobsbaai21 cytochrome b (cytb) gene, partial cds; mitochondrial	1485	Polydora	hoplura	isolate	Jacobsbaai21	cytochrome	b	(cytb)	gene,	partial	cds;	mitochondrial
1486. Polydora hoplura isolate Jacobsbaai3 cytochrome b (cytb) gene, partial cds; mitochondrial	1486	Polydora	hoplura	isolate	Jacobsbaai3	cytochrome	b	(cytb)	gene,	partial	cds;	mitochondrial
1487. Polydora hoplura isolate Jacobsbaai8 cytochrome b (cytb) gene, partial cds; mitochondrial	1487	Polydora	hoplura	isolate	Jacobsbaai8	cytochrome	b	(cytb)	gene,	partial	cds;	mitochondrial
1488. Polydora hoplura isolate Jacobsbaai1 cytochrome b (cytb) gene, partial cds; mitochondrial	1488	Polydora	hoplura	isolate	Jacobsbaai1	cytochrome	b	(cytb)	gene,	partial	cds;	mitochondrial
1489. Polydora hoplura isolate Jacobsbaai4 cytochrome b (cytb) gene, partial cds; mitochondrial	1489	Polydora	hoplura	isolate	Jacobsbaai4	cytochrome	b	(cytb)	gene,	partial	cds;	mitochondrial
1490. Polydora hoplura isolate Bettysbaai28 cytochrome b (cytb) gene, partial cds; mitochondrial	1490	Polydora	hoplura	isolate	Bettysbaai28	cytochrome	b	(cytb)	gene,	partial	cds;	mitochondrial
1491. Polydora hoplura isolate Bettysbaai26 cytochrome b (cytb) gene, partial cds; mitochondrial	1491	Polydora	hoplura	isolate	Bettysbaai26	cytochrome	b	(cytb)	gene,	partial	cds;	mitochondrial
1492. Polydora hoplura isolate Bettysbaai11 cytochrome b (cytb) gene, partial cds; mitochondrial	1492	Polydora	hoplura	isolate	Bettysbaai11	cytochrome	b	(cytb)	gene,	partial	cds;	mitochondrial
1493. Polydora hoplura isolate Bettysbaai3 cytochrome b (cytb) gene, partial cds; mitochondrial	1493	Polydora	hoplura	isolate	Bettysbaai3	cytochrome	b	(cytb)	gene,	partial	cds;	mitochondrial
1494. Polydora hoplura isolate Bettysbaai25 cytochrome b (cytb) gene, partial cds; mitochondrial	1494	Polydora	hoplura	isolate	Bettysbaai25	cytochrome	b	(cytb)	gene,	partial	cds;	mitochondrial
1495. Polydora hoplura isolate Bettysbaai13 cytochrome b (cytb) gene, partial cds; mitochondrial	1495	Polydora	hoplura	isolate	Bettysbaai13	cytochrome	b	(cytb)	gene,	partial	cds;	mitochondrial
1496. Polydora hoplura isolate Bettysbaai7 cytochrome b (cytb) gene, partial cds; mitochondrial	1496	Polydora	hoplura	isolate	Bettysbaai7	cytochrome	b	(cytb)	gene,	partial	cds;	mitochondrial
1497. Polydora hoplura isolate Bettysbaai20 cytochrome b (cytb) gene, partial cds; mitochondrial	1497	Polydora	hoplura	isolate	Bettysbaai20	cytochrome	b	(cytb)	gene,	partial	cds;	mitochondrial
1498. Polydora hoplura isolate Bettysbaai5 cytochrome b (cytb) gene, partial cds; mitochondrial	1498	Polydora	hoplura	isolate	Bettysbaai5	cytochrome	b	(cytb)	gene,	partial	cds;	mitochondrial
1499. Polydora hoplura isolate Bettysbaai17 cytochrome b (cytb) gene, partial cds; mitochondrial	1499	Polydora	hoplura	isolate	Bettysbaai17	cytochrome	b	(cytb)	gene,	partial	cds;	mitochondrial
1500. Polydora hoplura isolate Bettysbaai6 cytochrome b (cytb) gene, partial cds; mitochondrial	1500	Polydora	hoplura	isolate	Bettysbaai6	cytochrome	b	(cytb)	gene,	partial	cds;	mitochondrial
1501. Polydora hoplura isolate Bettysbaai1 cytochrome b (cytb) gene, partial cds; mitochondrial	1501	Polydora	hoplura	isolate	Bettysbaai1	cytochrome	b	(cytb)	gene,	partial	cds;	mitochondrial
1502. Polydora hoplura isolate Bettysbaai29 cytochrome b (cytb) gene, partial cds; mitochondrial	1502	Polydora	hoplura	isolate	Bettysbaai29	cytochrome	b	(cytb)	gene,	partial	cds;	mitochondrial
1503. Polydora hoplura isolate Bettysbaai24 cytochrome b (cytb) gene, partial cds; mitochondrial	1503	Polydora	hoplura	isolate	Bettysbaai24	cytochrome	b	(cytb)	gene,	partial	cds;	mitochondrial
1504. Polydora hoplura isolate adelphophagic 15 cytochrome b (cytb) gene, partial cds; mitochondrial	1504	Polydora	hoplura	isolate	adelphophagic	15	cytochrome	b	(cytb)	gene,	partial	cds;	mitochondrial
1505. Polydora hoplura isolate adelphophagic 14 cytochrome b (cytb) gene, partial cds; mitochondrial	1505	Polydora	hoplura	isolate	adelphophagic	14	cytochrome	b	(cytb)	gene,	partial	cds;	mitochondrial
1506. Polydora hoplura isolate adelphophagic 13 cytochrome b (cytb) gene, partial cds; mitochondrial	1506	Polydora	hoplura	isolate	adelphophagic	13	cytochrome	b	(cytb)	gene,	partial	cds;	mitochondrial
1507. Polydora hoplura isolate adelphophagic 12 cytochrome b (cytb) gene, partial cds; mitochondrial	1507	Polydora	hoplura	isolate	adelphophagic	12	cytochrome	b	(cytb)	gene,	partial	cds;	mitochondrial
1508. Polydora hoplura isolate adelphophagic 11 cytochrome b (cytb) gene, partial cds; mitochondrial	1508	Polydora	hoplura	isolate	adelphophagic	11	cytochrome	b	(cytb)	gene,	partial	cds;	mitochondrial
1509. Polydora hoplura isolate adelphophagic 10 cytochrome b (cytb) gene, partial cds; mitochondrial	1509	Polydora	hoplura	isolate	adelphophagic	10	cytochrome	b	(cytb)	gene,	partial	cds;	mitochondrial
1510. Polydora hoplura isolate adelphophagic 9 cytochrome b (cytb) gene, partial cds; mitochondrial	1510	Polydora	hoplura	isolate	adelphophagic	9	cytochrome	b	(cytb)	gene,	partial	cds;	mitochondrial
1511. Polydora hoplura isolate adelphophagic 8 cytochrome b (cytb) gene, partial cds; mitochondrial	1511	Polydora	hoplura	isolate	adelphophagic	8	cytochrome	b	(cytb)	gene,	partial	cds;	mitochondrial
1512. Polydora hoplura isolate adelphophagic 7 cytochrome b (cytb) gene, partial cds; mitochondrial	1512	Polydora	hoplura	isolate	adelphophagic	7	cytochrome	b	(cytb)	gene,	partial	cds;	mitochondrial
1513. Polydora hoplura isolate adelphophagic 6 cytochrome b (cytb) gene, partial cds; mitochondrial	1513	Polydora	hoplura	isolate	adelphophagic	6	cytochrome	b	(cytb)	gene,	partial	cds;	mitochondrial
1514. Polydora hoplura isolate adelphophagic 5 cytochrome b (cytb) gene, partial cds; mitochondrial	1514	Polydora	hoplura	isolate	adelphophagic	5	cytochrome	b	(cytb)	gene,	partial	cds;	mitochondrial
[truncated: 543 more rows]

## Sheet: Assessment
Gene Region	Number of Records
Cytochrome oxidase subunit I (COI/COX1)	1162
Cytochrome B (cytb)	366
Other	109
5.8S	101
Internal Transcribed Spacer 1 (ITS1)	99
18S	87
[truncated: 10 more rows]
