# Supplementary material for: An overview of DNA barcoding of biodiversity in South Africa
Source: PLoS One. 2026 Apr 21;21(4):e0345173. doi: 10.1371/journal.pone.0345173 (PMC13098986; doi:10.1371/journal.pone.0345173)
Supplement: S1 File — The data was downloaded in a text format and transferred to Microsoft excel for analysis. (ZIP) [file pone.0345173.s011.zip › S1_File/Arachnids.xlsx]

## Sheet: Arachnids Orig Data
Arachnids Original Data from GenBank	Number of Words
1. Nemesiidae sp. South Africa MY551 isolate ARAMY000551 cytchrome oxidase subunit I (COI) gene, partial cds; mitochondrial	17
815 bp linear DNA	4
KY017809.1 GI:1148358552	2
	0
2. Nemesiidae sp. South Africa MY546 isolate ARAMY000546 cytchrome oxidase subunit I (COI) gene, partial cds; mitochondrial	17
1,076 bp linear DNA	4
KY017808.1 GI:1148358550	2
	0
3. Nemesiidae sp. South Africa MY551 isolate ARAMY000551 28S ribosomal RNA gene, partial sequence	14
1,832 bp linear DNA	4
KY017215.1 GI:1148357692	2
	0
4. Nemesiidae sp. South Africa MY546 isolate ARAMY000546 28S ribosomal RNA gene, partial sequence	14
552 bp linear DNA	4
KY017214.1 GI:1148357691	2
	0
5. Nemesiidae sp. South Africa MY551 isolate ARAMY000551 16S ribosomal RNA gene, partial sequence; mitochondrial	15
437 bp linear DNA	4
KY015984.1 GI:1148356461	2
	0
6. Nemesiidae sp. South Africa MY546 isolate ARAMY000546 16S ribosomal RNA gene, partial sequence; mitochondrial	15
437 bp linear DNA	4
KY015983.1 GI:1148356460	2
	0
7. Nemesiidae sp. South Africa MY546 isolate ARAMY000546 12S ribosomal RNA gene, partial sequence; mitochondrial	15
310 bp linear DNA	4
KY015480.1 GI:1148355957	2
	0
8. Nemesiidae sp. South Africa MY546 isolate ARAMY000546 histone H3 (H3) gene, partial cds	14
318 bp linear DNA	4
KY018323.1 GI:1148359580	2
	0
9. Rhipicephalus decoloratus strain South Africa BD86-like protein mRNA, partial cds	11
1,845 bp linear mRNA	4
EU191622.1 GI:164472576	2
	0
10. Neoseiulus californicus isolate 1 from South Africa 18S ribosomal RNA gene, partial sequence; internal transcribed spacer 1, 5.8S ribosomal RNA gene, and internal transcribed spacer 2, complete sequence; and 28S ribosomal RNA gene, partial sequence	36
635 bp linear DNA	4
JF279113.2 GI:1540320990	2
	0
11. Thyenula sp. South Africa voucher JXZhang:JXZ104 16S ribosomal RNA gene, partial sequence; and NADH dehydrogenese subunit 1 (ND1) gene, partial cds; mitochondrial	23
883 bp linear DNA	4
KC616031.1 GI:480318072	2
	0
12. Rhipicephalus appendiculatus from South Africa Bm86-like protein (Ra86-2) mRNA, partial cds	12
2,171 bp linear mRNA	4
FJ809945.1 GI:269974599	2
	0
13. Rhipicephalus appendiculatus from South Africa Bm86-like protein (Ra86-1) mRNA, partial cds	12
2,182 bp linear mRNA	4
FJ809944.1 GI:269974597	2
	0
14. Argiope trifasciata from South Africa 28S ribosomal RNA gene, partial sequence	12
806 bp linear DNA	4
KJ958131.1 GI:674275437	2
	0
15. Argiope sector from South Africa 28S ribosomal RNA gene, partial sequence	12
782 bp linear DNA	4
KJ958129.1 GI:674275435	2
	0
16. Argiope flavipalpis from South Africa 28S ribosomal RNA gene, partial sequence	12
805 bp linear DNA	4
KJ958108.1 GI:674275414	2
	0
17. Argiope australis from South Africa 28S ribosomal RNA gene, partial sequence	12
763 bp linear DNA	4
KJ958098.1 GI:674275404	2
	0
18. Argiope anomalopalpis from South Africa 28S ribosomal RNA gene, partial sequence	12
805 bp linear DNA	4
KJ958091.1 GI:674275397	2
	0
19. Argiope trifasciata from South Africa cytochrome oxidase subunit II (COII) gene, partial cds; mitochondrial	15
576 bp linear DNA	4
KJ958084.1 GI:674275387	2
	0
20. Argiope flavipalpis from South Africa cytochrome oxidase subunit II (COII) gene, partial cds; mitochondrial	15
576 bp linear DNA	4
KJ958062.1 GI:674275343	2
	0
21. Argiope australis from South Africa cytochrome oxidase subunit II (COII) gene, partial cds; mitochondrial	15
565 bp linear DNA	4
KJ958051.1 GI:674275321	2
	0
22. Argiope aurocincta from South Africa cytochrome oxidase subunit II (COII) gene, partial cds; mitochondrial	15
576 bp linear DNA	4
KJ958049.1 GI:674275317	2
	0
23. Argiope trifasciata from South Africa histone 3 subunit A (H3) gene, partial cds	14
345 bp linear DNA	4
KJ958035.1 GI:674275289	2
	0
24. Argiope sector from South Africa histone 3 subunit A (H3) gene, partial cds	14
345 bp linear DNA	4
KJ958033.1 GI:674275285	2
	0
25. Argiope flavipalpis from South Africa histone 3 subunit A (H3) gene, partial cds	14
345 bp linear DNA	4
KJ958010.1 GI:674275239	2
	0
26. Argiope australis from South Africa histone 3 subunit A (H3) gene, partial cds	14
345 bp linear DNA	4
KJ958001.1 GI:674275221	2
	0
27. Argiope trifasciata from South Africa cytochrome oxidase subunit I (COI) gene, partial cds; mitochondrial	15
1,263 bp linear DNA	4
KJ957990.1 GI:674275199	2
	0
28. Argiope sector from South Africa cytochrome oxidase subunit I (COI) gene, partial cds; mitochondrial	15
673 bp linear DNA	4
KJ957988.1 GI:674275195	2
	0
29. Argiope flavipalpis from South Africa cytochrome oxidase subunit I (COI) gene, partial cds; mitochondrial	15
659 bp linear DNA	4
KJ957962.1 GI:674275143	2
	0
30. Argiope australis from South Africa cytochrome oxidase subunit I (COI) gene, partial cds; mitochondrial	15
1,217 bp linear DNA	4
KJ957951.1 GI:674275121	2
	0
31. Argiope aurocincta from South Africa cytochrome oxidase subunit I (COI) gene, partial cds; mitochondrial	15
631 bp linear DNA	4
KJ957949.1 GI:674275117	2
	0
32. Argiope anomalopalpis from South Africa cytochrome oxidase subunit I (COI) gene, partial cds; mitochondrial	15
673 bp linear DNA	4
KJ957943.1 GI:674275105	2
	0
33. Thyenula sp. South Africa voucher JXZhang:JXZ149 actin gene, partial cds	11
743 bp linear DNA	4
KC616148.1 GI:480318315	2
	0
34. Thyenula sp. South Africa voucher JXZhang:JXZ104 cytochrome oxidase subunit I (COI) gene, partial cds; mitochondrial	16
941 bp linear DNA	4
KC615781.1 GI:480317582	2
	0
35. Thyenula sp. South Africa voucher JXZhang:JXZ149 28S ribosomal RNA gene, partial sequence	13
1,072 bp linear DNA	4
KC615608.1 GI:480317257	2
	0
36. Neoseiulus californicus isolate 10 from South Africa 12S ribosomal RNA gene, partial sequence; mitochondrial	15
386 bp linear DNA	4
JF279015.1 GI:342326090	2
	0
37. Neoseiulus californicus isolate 9 from South Africa 12S ribosomal RNA gene, partial sequence; mitochondrial	15
387 bp linear DNA	4
JF279014.1 GI:342326089	2
	0
38. Neoseiulus californicus isolate 8 from South Africa 12S ribosomal RNA gene, partial sequence; mitochondrial	15
389 bp linear DNA	4
JF279013.1 GI:342326088	2
	0
39. Neoseiulus californicus isolate 7 from South Africa 12S ribosomal RNA gene, partial sequence; mitochondrial	15
394 bp linear DNA	4
JF279012.1 GI:342326087	2
	0
40. Neoseiulus californicus isolate 6 from South Africa 12S ribosomal RNA gene, partial sequence; mitochondrial	15
388 bp linear DNA	4
JF279011.1 GI:342326086	2
	0
41. Neoseiulus californicus isolate 5 from South Africa 12S ribosomal RNA gene, partial sequence; mitochondrial	15
387 bp linear DNA	4
JF279010.1 GI:342326085	2
	0
42. Neoseiulus californicus isolate 4 from South Africa 12S ribosomal RNA gene, partial sequence; mitochondrial	15
385 bp linear DNA	4
JF279009.1 GI:342326084	2
	0
43. Neoseiulus californicus isolate 3 from South Africa 12S ribosomal RNA gene, partial sequence; mitochondrial	15
383 bp linear DNA	4
JF279008.1 GI:342326083	2
	0
44. Neoseiulus californicus isolate 2 from South Africa 12S ribosomal RNA gene, partial sequence; mitochondrial	15
385 bp linear DNA	4
JF279007.1 GI:342326082	2
	0
45. Neoseiulus californicus isolate 1 from South Africa 12S ribosomal RNA gene, partial sequence; mitochondrial	15
384 bp linear DNA	4
JF279006.1 GI:342326081	2
	0
46. Rhipicephalus decoloratus from South Africa 16S ribosomal RNA gene, partial sequence; mitochondrial	13
398 bp linear DNA	4
EU918193.1 GI:197114475	2
	0
47. Rhipicephalus microplus from South Africa 16S ribosomal RNA gene, partial sequence; mitochondrial	13
401 bp linear DNA	4
EU918182.1 GI:197114464	2
	0
48. Rhipicephalus decoloratus from South Africa 12S ribosomal RNA gene, partial sequence; mitochondrial	13
402 bp linear DNA	4
EU921774.1 GI:197215863	2
	0
49. Rhipicephalus microplus from South Africa 12S ribosomal RNA gene, partial sequence; mitochondrial	13
378 bp linear DNA	4
EU921764.1 GI:197215853	2
	0
50. Argas africolumbae from South Africa mitochondrion, partial genome	9
14,437 bp linear DNA	4
ON756081.1 GI:2319564088	2
	0
51. Harpactira gigas from South Africa 18S ribosomal RNA gene, partial sequence	12
1,020 bp linear DNA	4
MG273598.1 GI:1276316299	2
	0
52. Brachionopus sp. BRASN1 from South Africa 18S ribosomal RNA gene, partial sequence	13
1,020 bp linear DNA	4
MG273596.1 GI:1276316297	2
	0
53. Harpactirella lightfooti from South Africa 18S ribosomal RNA gene, partial sequence	12
1,020 bp linear DNA	4
MG273593.1 GI:1276316294	2
	0
54. Harpactira gigas from South Africa cytochrome oxidase subunit 1 (COI) gene, partial cds; mitochondrial	15
285 bp linear DNA	4
MG273524.1 GI:1276316184	2
	0
55. Harpactirella lightfooti from South Africa cytochrome oxidase subunit 1 (COI) gene, partial cds; mitochondrial	15
285 bp linear DNA	4
MG273521.1 GI:1276316178	2
	0
56. Latrodectus umbukwane isolate LPH02 cytochrome oxidase subunit I gene, partial cds; mitochondrial	13
614 bp linear DNA	4
MN094889.1 GI:1808511882	2
	0
57. Latrodectus umbukwane isolate LPH01 cytochrome oxidase subunit I gene, partial cds; mitochondrial	13
614 bp linear DNA	4
MN094888.1 GI:1808511880	2
	0
58. Rhipicephalus microplus voucher RmCVSA_EC_2018 carboxylesterase gene, complete cds	9
10,007 bp linear DNA	4
OR124739.1 GI:2572583540	2
	0
59. UNVERIFIED: Laelaps muricola isolate KPM43.1 tropomyosin-like gene, partial sequence	10
534 bp linear DNA	4
MF419406.1 GI:1395209056	2
	0
60. UNVERIFIED: Laelaps muricola isolate KPM13.4 tropomyosin-like gene, partial sequence	10
534 bp linear DNA	4
MF419405.1 GI:1395209055	2
	0
61. UNVERIFIED: Laelaps muricola isolate KPM46.3 tropomyosin-like gene, partial sequence	10
534 bp linear DNA	4
MF419404.1 GI:1395209054	2
	0
62. UNVERIFIED: Laelaps muricola isolate KPM46.2 tropomyosin-like gene, partial sequence	10
534 bp linear DNA	4
MF419403.1 GI:1395209053	2
	0
63. UNVERIFIED: Laelaps muricola isolate KPM13.2 tropomyosin-like gene, partial sequence	10
534 bp linear DNA	4
MF419402.1 GI:1395209052	2
	0
64. UNVERIFIED: Laelaps muricola isolate KPM13.3 tropomyosin-like gene, partial sequence	10
534 bp linear DNA	4
MF419401.1 GI:1395209051	2
	0
65. UNVERIFIED: Laelaps giganteus isolate KPR40.6 tropomyosin-like gene, partial sequence	10
534 bp linear DNA	4
MF419400.1 GI:1395209050	2
	0
66. UNVERIFIED: Laelaps giganteus isolate KPR40.9 tropomyosin-like gene, partial sequence	10
534 bp linear DNA	4
MF419399.1 GI:1395209049	2
	0
67. UNVERIFIED: Laelaps giganteus isolate KPR40.5 tropomyosin-like gene, partial sequence	10
534 bp linear DNA	4
MF419398.1 GI:1395209048	2
	0
68. UNVERIFIED: Laelaps giganteus isolate KPR40.3 tropomyosin-like gene, partial sequence	10
534 bp linear DNA	4
MF419397.1 GI:1395209047	2
	0
69. UNVERIFIED: Laelaps giganteus isolate KPR40.2 tropomyosin-like gene, partial sequence	10
534 bp linear DNA	4
MF419396.1 GI:1395209046	2
	0
70. UNVERIFIED: Laelaps giganteus isolate RTV35.3 tropomyosin-like gene, partial sequence	10
534 bp linear DNA	4
MF419395.1 GI:1395209045	2
	0
71. UNVERIFIED: Laelaps giganteus isolate RTV35.1 tropomyosin-like gene, partial sequence	10
534 bp linear DNA	4
MF419394.1 GI:1395209044	2
	0
72. UNVERIFIED: Laelaps giganteus isolate RTV11.4 tropomyosin-like gene, partial sequence	10
534 bp linear DNA	4
MF419393.1 GI:1395209043	2
	0
73. UNVERIFIED: Laelaps giganteus isolate RTV35.4 tropomyosin-like gene, partial sequence	10
534 bp linear DNA	4
MF419392.1 GI:1395209042	2
	0
74. UNVERIFIED: Laelaps giganteus isolate RTV11.7 tropomyosin-like gene, partial sequence	10
534 bp linear DNA	4
MF419391.1 GI:1395209041	2
	0
75. UNVERIFIED: Laelaps giganteus isolate RTV35.2 tropomyosin-like gene, partial sequence	10
534 bp linear DNA	4
MF419390.1 GI:1395209040	2
	0
76. UNVERIFIED: Laelaps giganteus isolate RTV11.6 tropomyosin-like gene, partial sequence	10
534 bp linear DNA	4
MF419389.1 GI:1395209039	2
	0
77. UNVERIFIED: Laelaps giganteus isolate RTV11.5 tropomyosin-like gene, partial sequence	10
534 bp linear DNA	4
MF419388.1 GI:1395209038	2
	0
78. UNVERIFIED: Laelaps giganteus isolate RTV11.1 tropomyosin-like gene, partial sequence	10
534 bp linear DNA	4
MF419387.1 GI:1395209037	2
	0
79. UNVERIFIED: Laelaps muricola isolate MNM58.2 tropomyosin-like gene, partial sequence	10
534 bp linear DNA	4
MF419386.1 GI:1395209036	2
	0
80. UNVERIFIED: Laelaps muricola isolate MNM27.2 tropomyosin-like gene, partial sequence	10
534 bp linear DNA	4
MF419385.1 GI:1395209035	2
	0
81. UNVERIFIED: Laelaps muricola isolate MNM32.4 tropomyosin-like gene, partial sequence	10
534 bp linear DNA	4
MF419384.1 GI:1395209034	2
	0
82. UNVERIFIED: Laelaps muricola isolate MNM32.2 tropomyosin-like gene, partial sequence	10
534 bp linear DNA	4
MF419383.1 GI:1395209033	2
	0
83. UNVERIFIED: Laelaps muricola isolate MNM11.4 tropomyosin-like gene, partial sequence	10
534 bp linear DNA	4
MF419382.1 GI:1395209032	2
	0
84. UNVERIFIED: Laelaps muricola isolate MNM11.3 tropomyosin-like gene, partial sequence	10
534 bp linear DNA	4
MF419381.1 GI:1395209031	2
	0
85. UNVERIFIED: Laelaps muricola isolate MNM62.2 tropomyosin-like gene, partial sequence	10
534 bp linear DNA	4
MF419380.1 GI:1395209030	2
	0
86. UNVERIFIED: Laelaps muricola isolate MNM19.2 tropomyosin-like gene, partial sequence	10
534 bp linear DNA	4
MF419379.1 GI:1395209029	2
	0
87. UNVERIFIED: Laelaps muricola isolate MNM32.3 tropomyosin-like gene, partial sequence	10
534 bp linear DNA	4
MF419378.1 GI:1395209028	2
	0
88. UNVERIFIED: Laelaps muricola isolate MNM11.2 tropomyosin-like gene, partial sequence	10
534 bp linear DNA	4
MF419377.1 GI:1395209027	2
	0
89. UNVERIFIED: Laelaps muricola isolate MNM32.1 tropomyosin-like gene, partial sequence	10
534 bp linear DNA	4
MF419376.1 GI:1395209026	2
	0
90. UNVERIFIED: Laelaps muricola isolate MNM11.1 tropomyosin-like gene, partial sequence	10
534 bp linear DNA	4
MF419375.1 GI:1395209025	2
	0
91. UNVERIFIED: Laelaps muricola isolate MNM27.1 tropomyosin-like gene, partial sequence	10
534 bp linear DNA	4
MF419374.1 GI:1395209024	2
	0
92. UNVERIFIED: Laelaps muricola isolate MNM8.2 tropomyosin-like gene, partial sequence	10
534 bp linear DNA	4
MF419373.1 GI:1395209023	2
	0
93. UNVERIFIED: Laelaps muricola isolate MNM58.1 tropomyosin-like gene, partial sequence	10
534 bp linear DNA	4
MF419372.1 GI:1395209022	2
	0
94. UNVERIFIED: Laelaps muricola isolate MNM3.1 tropomyosin-like gene, partial sequence	10
534 bp linear DNA	4
MF419371.1 GI:1395209021	2
	0
95. UNVERIFIED: Laelaps muricola isolate MNM55.2 tropomyosin-like gene, partial sequence	10
534 bp linear DNA	4
MF419370.1 GI:1395209020	2
	0
96. UNVERIFIED: Laelaps muricola isolate MNM62.1 tropomyosin-like gene, partial sequence	10
534 bp linear DNA	4
MF419369.1 GI:1395209019	2
	0
97. UNVERIFIED: Laelaps muricola isolate MNM19.1 tropomyosin-like gene, partial sequence	10
534 bp linear DNA	4
MF419368.1 GI:1395209018	2
	0
98. UNVERIFIED: Laelaps giganteus isolate MNL26.2 tropomyosin-like gene, partial sequence	10
534 bp linear DNA	4
MF419367.1 GI:1395209017	2
	0
99. UNVERIFIED: Laelaps giganteus isolate MNL24.2 tropomyosin-like gene, partial sequence	10
534 bp linear DNA	4
MF419366.1 GI:1395209016	2
	0
100. UNVERIFIED: Laelaps giganteus isolate MNL24.1 tropomyosin-like gene, partial sequence	10
534 bp linear DNA	4
MF419365.1 GI:1395209015	2
	0
101. UNVERIFIED: Laelaps giganteus isolate MNL20.1 tropomyosin-like gene, partial sequence	10
534 bp linear DNA	4
MF419364.1 GI:1395209014	2
	0
102. UNVERIFIED: Laelaps giganteus isolate MNL58.2 tropomyosin-like gene, partial sequence	10
534 bp linear DNA	4
MF419363.1 GI:1395209013	2
	0
103. UNVERIFIED: Laelaps giganteus isolate MNL58.1 tropomyosin-like gene, partial sequence	10
534 bp linear DNA	4
MF419362.1 GI:1395209012	2
	0
104. UNVERIFIED: Laelaps muricola isolate HBM1.3 tropomyosin-like gene, partial sequence	10
534 bp linear DNA	4
MF419361.1 GI:1395209011	2
	0
105. UNVERIFIED: Laelaps muricola isolate HBM1.4 tropomyosin-like gene, partial sequence	10
534 bp linear DNA	4
MF419360.1 GI:1395209010	2
	0
106. UNVERIFIED: Laelaps muricola isolate HBM1.5 tropomyosin-like gene, partial sequence	10
534 bp linear DNA	4
MF419359.1 GI:1395209009	2
	0
107. UNVERIFIED: Laelaps muricola isolate HBM1.6 tropomyosin-like gene, partial sequence	10
534 bp linear DNA	4
MF419358.1 GI:1395209008	2
	0
108. UNVERIFIED: Laelaps muricola isolate HBM3.1 tropomyosin-like gene, partial sequence	10
534 bp linear DNA	4
MF419357.1 GI:1395209007	2
	0
109. UNVERIFIED: Laelaps muricola isolate HBM1.7 tropomyosin-like gene, partial sequence	10
534 bp linear DNA	4
MF419356.1 GI:1395209006	2
	0
110. UNVERIFIED: Laelaps muricola isolate ALM4.2 tropomyosin-like gene, partial sequence	10
534 bp linear DNA	4
MF419355.1 GI:1395209005	2
	0
111. UNVERIFIED: Laelaps giganteus isolate IN1.2 tropomyosin-like gene, partial sequence	10
534 bp linear DNA	4
MF419354.1 GI:1395209004	2
	0
112. UNVERIFIED: Laelaps giganteus isolate IN1.1 tropomyosin-like gene, partial sequence	10
534 bp linear DNA	4
MF419353.1 GI:1395209003	2
	0
113. UNVERIFIED: Laelaps giganteus isolate VHL1.10 tropomyosin-like gene, partial sequence	10
534 bp linear DNA	4
MF419352.1 GI:1395209002	2
	0
114. UNVERIFIED: Laelaps giganteus isolate HB4.4 tropomyosin-like gene, partial sequence	10
534 bp linear DNA	4
MF419351.1 GI:1395209001	2
	0
115. UNVERIFIED: Laelaps giganteus isolate HB4.3 tropomyosin-like gene, partial sequence	10
534 bp linear DNA	4
MF419350.1 GI:1395209000	2
	0
116. Androlaelaps marshalli isolate WS4.2 internal transcribed spacer 1, partial sequence; 5.8S ribosomal RNA gene and internal transcribed spacer 2, complete sequence; and 28S ribosomal RNA gene, partial sequence	29
481 bp linear DNA	4
MF419349.1 GI:1395208999	2
	0
117. Laelaps muricola isolate MN13.2 internal transcribed spacer 1, partial sequence; 5.8S ribosomal RNA gene and internal transcribed spacer 2, complete sequence; and 28S ribosomal RNA gene, partial sequence	29
481 bp linear DNA	4
MF419348.1 GI:1395208998	2
	0
118. Laelaps muricola isolate MN13.1 internal transcribed spacer 1, partial sequence; 5.8S ribosomal RNA gene and internal transcribed spacer 2, complete sequence; and 28S ribosomal RNA gene, partial sequence	29
481 bp linear DNA	4
MF419347.1 GI:1395208997	2
	0
119. Laelaps muricola isolate MN32.2 internal transcribed spacer 1, partial sequence; 5.8S ribosomal RNA gene and internal transcribed spacer 2, complete sequence; and 28S ribosomal RNA gene, partial sequence	29
481 bp linear DNA	4
MF419346.1 GI:1395208996	2
	0
120. Laelaps muricola isolate MN32.1 internal transcribed spacer 1, partial sequence; 5.8S ribosomal RNA gene and internal transcribed spacer 2, complete sequence; and 28S ribosomal RNA gene, partial sequence	29
481 bp linear DNA	4
MF419345.1 GI:1395208995	2
	0
121. Laelaps muricola isolate MN11.2 internal transcribed spacer 1, partial sequence; 5.8S ribosomal RNA gene and internal transcribed spacer 2, complete sequence; and 28S ribosomal RNA gene, partial sequence	29
481 bp linear DNA	4
MF419344.1 GI:1395208994	2
	0
122. Laelaps muricola isolate MN27.1 internal transcribed spacer 1, partial sequence; 5.8S ribosomal RNA gene and internal transcribed spacer 2, complete sequence; and 28S ribosomal RNA gene, partial sequence	29
481 bp linear DNA	4
MF419343.1 GI:1395208993	2
	0
123. Laelaps muricola isolate MN11.1 internal transcribed spacer 1, partial sequence; 5.8S ribosomal RNA gene and internal transcribed spacer 2, complete sequence; and 28S ribosomal RNA gene, partial sequence	29
481 bp linear DNA	4
MF419342.1 GI:1395208992	2
	0
124. Laelaps muricola isolate MN25.2 internal transcribed spacer 1, partial sequence; 5.8S ribosomal RNA gene and internal transcribed spacer 2, complete sequence; and 28S ribosomal RNA gene, partial sequence	29
481 bp linear DNA	4
MF419341.1 GI:1395208991	2
	0
125. Laelaps muricola isolate MN8.1 internal transcribed spacer 1, partial sequence; 5.8S ribosomal RNA gene and internal transcribed spacer 2, complete sequence; and 28S ribosomal RNA gene, partial sequence	29
481 bp linear DNA	4
MF419340.1 GI:1395208990	2
	0
126. Laelaps muricola isolate MN19.3 internal transcribed spacer 1, partial sequence; 5.8S ribosomal RNA gene and internal transcribed spacer 2, complete sequence; and 28S ribosomal RNA gene, partial sequence	29
481 bp linear DNA	4
MF419339.1 GI:1395208989	2
	0
127. Laelaps muricola isolate MN19.2 internal transcribed spacer 1, partial sequence; 5.8S ribosomal RNA gene and internal transcribed spacer 2, complete sequence; and 28S ribosomal RNA gene, partial sequence	29
481 bp linear DNA	4
MF419338.1 GI:1395208988	2
	0
128. Laelaps muricola isolate MN43.1 internal transcribed spacer 1, partial sequence; 5.8S ribosomal RNA gene and internal transcribed spacer 2, complete sequence; and 28S ribosomal RNA gene, partial sequence	29
481 bp linear DNA	4
MF419337.1 GI:1395208987	2
	0
129. Laelaps muricola isolate ALM7.10 internal transcribed spacer 1, partial sequence; 5.8S ribosomal RNA gene and internal transcribed spacer 2, complete sequence; and 28S ribosomal RNA gene, partial sequence	29
481 bp linear DNA	4
MF419336.1 GI:1395208986	2
	0
130. Laelaps muricola isolate ALM7.2 internal transcribed spacer 1, partial sequence; 5.8S ribosomal RNA gene and internal transcribed spacer 2, complete sequence; and 28S ribosomal RNA gene, partial sequence	29
481 bp linear DNA	4
MF419335.1 GI:1395208985	2
	0
131. Laelaps muricola isolate ALM7.9 internal transcribed spacer 1, partial sequence; 5.8S ribosomal RNA gene and internal transcribed spacer 2, complete sequence; and 28S ribosomal RNA gene, partial sequence	29
481 bp linear DNA	4
MF419334.1 GI:1395208984	2
	0
132. Laelaps muricola isolate ALM7.8 internal transcribed spacer 1, partial sequence; 5.8S ribosomal RNA gene and internal transcribed spacer 2, complete sequence; and 28S ribosomal RNA gene, partial sequence	29
481 bp linear DNA	4
MF419333.1 GI:1395208983	2
	0
133. Laelaps muricola isolate ALM7.7 internal transcribed spacer 1, partial sequence; 5.8S ribosomal RNA gene and internal transcribed spacer 2, complete sequence; and 28S ribosomal RNA gene, partial sequence	29
481 bp linear DNA	4
MF419332.1 GI:1395208982	2
	0
134. Laelaps muricola isolate ALM4.8 internal transcribed spacer 1, partial sequence; 5.8S ribosomal RNA gene and internal transcribed spacer 2, complete sequence; and 28S ribosomal RNA gene, partial sequence	29
481 bp linear DNA	4
MF419331.1 GI:1395208981	2
	0
135. Laelaps muricola isolate ALM7.6 internal transcribed spacer 1, partial sequence; 5.8S ribosomal RNA gene and internal transcribed spacer 2, complete sequence; and 28S ribosomal RNA gene, partial sequence	29
481 bp linear DNA	4
MF419330.1 GI:1395208980	2
	0
136. Laelaps muricola isolate ALM4.7 internal transcribed spacer 1, partial sequence; 5.8S ribosomal RNA gene and internal transcribed spacer 2, complete sequence; and 28S ribosomal RNA gene, partial sequence	29
481 bp linear DNA	4
MF419329.1 GI:1395208979	2
	0
137. Laelaps muricola isolate ALM7.5 internal transcribed spacer 1, partial sequence; 5.8S ribosomal RNA gene and internal transcribed spacer 2, complete sequence; and 28S ribosomal RNA gene, partial sequence	29
481 bp linear DNA	4
MF419328.1 GI:1395208978	2
	0
138. Laelaps muricola isolate ALM7.4 internal transcribed spacer 1, partial sequence; 5.8S ribosomal RNA gene and internal transcribed spacer 2, complete sequence; and 28S ribosomal RNA gene, partial sequence	29
481 bp linear DNA	4
MF419327.1 GI:1395208977	2
	0
139. Laelaps muricola isolate ALM4.3 internal transcribed spacer 1, partial sequence; 5.8S ribosomal RNA gene and internal transcribed spacer 2, complete sequence; and 28S ribosomal RNA gene, partial sequence	29
481 bp linear DNA	4
MF419326.1 GI:1395208976	2
	0
140. Laelaps muricola isolate ALM7.11 internal transcribed spacer 1, partial sequence; 5.8S ribosomal RNA gene and internal transcribed spacer 2, complete sequence; and 28S ribosomal RNA gene, partial sequence	29
481 bp linear DNA	4
MF419325.1 GI:1395208975	2
	0
141. Laelaps muricola isolate ALM7.3 internal transcribed spacer 1, partial sequence; 5.8S ribosomal RNA gene and internal transcribed spacer 2, complete sequence; and 28S ribosomal RNA gene, partial sequence	29
481 bp linear DNA	4
MF419324.1 GI:1395208974	2
	0
142. Laelaps muricola isolate ALM4.2 internal transcribed spacer 1, partial sequence; 5.8S ribosomal RNA gene and internal transcribed spacer 2, complete sequence; and 28S ribosomal RNA gene, partial sequence	29
481 bp linear DNA	4
MF419323.1 GI:1395208973	2
	0
143. Laelaps muricola isolate HBM1.4 internal transcribed spacer 1, partial sequence; 5.8S ribosomal RNA gene and internal transcribed spacer 2, complete sequence; and 28S ribosomal RNA gene, partial sequence	29
481 bp linear DNA	4
MF419322.1 GI:1395208972	2
	0
144. Laelaps muricola isolate HBM3.15 internal transcribed spacer 1, partial sequence; 5.8S ribosomal RNA gene and internal transcribed spacer 2, complete sequence; and 28S ribosomal RNA gene, partial sequence	29
481 bp linear DNA	4
MF419321.1 GI:1395208971	2
	0
145. Laelaps muricola isolate HBM1.2 internal transcribed spacer 1, partial sequence; 5.8S ribosomal RNA gene and internal transcribed spacer 2, complete sequence; and 28S ribosomal RNA gene, partial sequence	29
481 bp linear DNA	4
MF419320.1 GI:1395208970	2
	0
146. Laelaps muricola isolate HBM3.14 internal transcribed spacer 1, partial sequence; 5.8S ribosomal RNA gene and internal transcribed spacer 2, complete sequence; and 28S ribosomal RNA gene, partial sequence	29
481 bp linear DNA	4
MF419319.1 GI:1395208969	2
	0
147. Laelaps muricola isolate HBM1.1 internal transcribed spacer 1, partial sequence; 5.8S ribosomal RNA gene and internal transcribed spacer 2, complete sequence; and 28S ribosomal RNA gene, partial sequence	29
481 bp linear DNA	4
MF419318.1 GI:1395208968	2
	0
148. Laelaps muricola isolate HBM3.13 internal transcribed spacer 1, partial sequence; 5.8S ribosomal RNA gene and internal transcribed spacer 2, complete sequence; and 28S ribosomal RNA gene, partial sequence	29
481 bp linear DNA	4
MF419317.1 GI:1395208967	2
	0
149. Laelaps muricola isolate HBM1.7 internal transcribed spacer 1, partial sequence; 5.8S ribosomal RNA gene and internal transcribed spacer 2, complete sequence; and 28S ribosomal RNA gene, partial sequence	29
481 bp linear DNA	4
MF419316.1 GI:1395208966	2
	0
150. Laelaps muricola isolate ZE4.2 internal transcribed spacer 1, partial sequence; 5.8S ribosomal RNA gene and internal transcribed spacer 2, complete sequence; and 28S ribosomal RNA gene, partial sequence	29
481 bp linear DNA	4
MF419315.1 GI:1395208965	2
	0
151. Laelaps muricola isolate HBM1.5 internal transcribed spacer 1, partial sequence; 5.8S ribosomal RNA gene and internal transcribed spacer 2, complete sequence; and 28S ribosomal RNA gene, partial sequence	29
481 bp linear DNA	4
MF419314.1 GI:1395208964	2
	0
152. Laelaps giganteus isolate RTV35.2 internal transcribed spacer 1, partial sequence; 5.8S ribosomal RNA gene and internal transcribed spacer 2, complete sequence; and 28S ribosomal RNA gene, partial sequence	29
481 bp linear DNA	4
MF419313.1 GI:1395208963	2
	0
153. Laelaps giganteus isolate RTV11.3 internal transcribed spacer 1, partial sequence; 5.8S ribosomal RNA gene and internal transcribed spacer 2, complete sequence; and 28S ribosomal RNA gene, partial sequence	29
481 bp linear DNA	4
MF419312.1 GI:1395208962	2
	0
154. Laelaps giganteus isolate RTV27.4 internal transcribed spacer 1, partial sequence; 5.8S ribosomal RNA gene and internal transcribed spacer 2, complete sequence; and 28S ribosomal RNA gene, partial sequence	29
481 bp linear DNA	4
MF419311.1 GI:1395208961	2
	0
155. Laelaps giganteus isolate RTV11.2 internal transcribed spacer 1, partial sequence; 5.8S ribosomal RNA gene and internal transcribed spacer 2, complete sequence; and 28S ribosomal RNA gene, partial sequence	29
481 bp linear DNA	4
MF419310.1 GI:1395208960	2
	0
156. Laelaps giganteus isolate RTV27.3 internal transcribed spacer 1, partial sequence; 5.8S ribosomal RNA gene and internal transcribed spacer 2, complete sequence; and 28S ribosomal RNA gene, partial sequence	29
481 bp linear DNA	4
MF419309.1 GI:1395208959	2
	0
157. Laelaps giganteus isolate RTV11.1 internal transcribed spacer 1, partial sequence; 5.8S ribosomal RNA gene and internal transcribed spacer 2, complete sequence; and 28S ribosomal RNA gene, partial sequence	29
481 bp linear DNA	4
MF419308.1 GI:1395208958	2
	0
158. Laelaps giganteus isolate RTV11.8 internal transcribed spacer 1, partial sequence; 5.8S ribosomal RNA gene and internal transcribed spacer 2, complete sequence; and 28S ribosomal RNA gene, partial sequence	29
481 bp linear DNA	4
MF419307.1 GI:1395208957	2
	0
159. Laelaps giganteus isolate RTV11.7 internal transcribed spacer 1, partial sequence; 5.8S ribosomal RNA gene and internal transcribed spacer 2, complete sequence; and 28S ribosomal RNA gene, partial sequence	29
481 bp linear DNA	4
MF419306.1 GI:1395208956	2
	0
160. Laelaps giganteus isolate RTV11.6 internal transcribed spacer 1, partial sequence; 5.8S ribosomal RNA gene and internal transcribed spacer 2, complete sequence; and 28S ribosomal RNA gene, partial sequence	29
481 bp linear DNA	4
MF419305.1 GI:1395208955	2
	0
161. Laelaps giganteus isolate RTV11.5 internal transcribed spacer 1, partial sequence; 5.8S ribosomal RNA gene and internal transcribed spacer 2, complete sequence; and 28S ribosomal RNA gene, partial sequence	29
481 bp linear DNA	4
MF419304.1 GI:1395208954	2
	0
162. Laelaps giganteus isolate RTV35.4 internal transcribed spacer 1, partial sequence; 5.8S ribosomal RNA gene and internal transcribed spacer 2, complete sequence; and 28S ribosomal RNA gene, partial sequence	29
481 bp linear DNA	4
MF419303.1 GI:1395208953	2
	0
163. Laelaps giganteus isolate RTV11.4 internal transcribed spacer 1, partial sequence; 5.8S ribosomal RNA gene and internal transcribed spacer 2, complete sequence; and 28S ribosomal RNA gene, partial sequence	29
481 bp linear DNA	4
MF419302.1 GI:1395208952	2
	0
164. Laelaps giganteus isolate KP58.3 internal transcribed spacer 1, partial sequence; 5.8S ribosomal RNA gene and internal transcribed spacer 2, complete sequence; and 28S ribosomal RNA gene, partial sequence	29
481 bp linear DNA	4
MF419301.1 GI:1395208951	2
	0
165. Laelaps giganteus isolate KP40.6 internal transcribed spacer 1, partial sequence; 5.8S ribosomal RNA gene and internal transcribed spacer 2, complete sequence; and 28S ribosomal RNA gene, partial sequence	29
481 bp linear DNA	4
MF419300.1 GI:1395208950	2
	0
166. Laelaps giganteus isolate KP19.3 internal transcribed spacer 1, partial sequence; 5.8S ribosomal RNA gene and internal transcribed spacer 2, complete sequence; and 28S ribosomal RNA gene, partial sequence	29
481 bp linear DNA	4
MF419299.1 GI:1395208949	2
	0
167. Laelaps giganteus isolate KP40.5 internal transcribed spacer 1, partial sequence; 5.8S ribosomal RNA gene and internal transcribed spacer 2, complete sequence; and 28S ribosomal RNA gene, partial sequence	29
481 bp linear DNA	4
MF419298.1 GI:1395208948	2
	0
168. Laelaps giganteus isolate KP46.3 internal transcribed spacer 1, partial sequence; 5.8S ribosomal RNA gene and internal transcribed spacer 2, complete sequence; and 28S ribosomal RNA gene, partial sequence	29
481 bp linear DNA	4
MF419297.1 GI:1395208947	2
	0
169. Laelaps giganteus isolate KP58.2 internal transcribed spacer 1, partial sequence; 5.8S ribosomal RNA gene and internal transcribed spacer 2, complete sequence; and 28S ribosomal RNA gene, partial sequence	29
481 bp linear DNA	4
MF419296.1 GI:1395208946	2
	0
170. Laelaps giganteus isolate KP19.2 internal transcribed spacer 1, partial sequence; 5.8S ribosomal RNA gene and internal transcribed spacer 2, complete sequence; and 28S ribosomal RNA gene, partial sequence	29
481 bp linear DNA	4
MF419295.1 GI:1395208945	2
	0
171. Laelaps giganteus isolate KP43.4 internal transcribed spacer 1, partial sequence; 5.8S ribosomal RNA gene and internal transcribed spacer 2, complete sequence; and 28S ribosomal RNA gene, partial sequence	29
481 bp linear DNA	4
MF419294.1 GI:1395208944	2
	0
172. Laelaps giganteus isolate KP40.4 internal transcribed spacer 1, partial sequence; 5.8S ribosomal RNA gene and internal transcribed spacer 2, complete sequence; and 28S ribosomal RNA gene, partial sequence	29
481 bp linear DNA	4
MF419293.1 GI:1395208943	2
	0
173. Laelaps giganteus isolate KP46.2 internal transcribed spacer 1, partial sequence; 5.8S ribosomal RNA gene and internal transcribed spacer 2, complete sequence; and 28S ribosomal RNA gene, partial sequence	29
481 bp linear DNA	4
MF419292.1 GI:1395208942	2
	0
174. Laelaps giganteus isolate KP19.1 internal transcribed spacer 1, partial sequence; 5.8S ribosomal RNA gene and internal transcribed spacer 2, complete sequence; and 28S ribosomal RNA gene, partial sequence	29
481 bp linear DNA	4
MF419291.1 GI:1395208941	2
	0
175. Laelaps giganteus isolate KP40.11 internal transcribed spacer 1, partial sequence; 5.8S ribosomal RNA gene and internal transcribed spacer 2, complete sequence; and 28S ribosomal RNA gene, partial sequence	29
481 bp linear DNA	4
MF419290.1 GI:1395208940	2
	0
176. Laelaps giganteus isolate KP40.3 internal transcribed spacer 1, partial sequence; 5.8S ribosomal RNA gene and internal transcribed spacer 2, complete sequence; and 28S ribosomal RNA gene, partial sequence	29
481 bp linear DNA	4
MF419289.1 GI:1395208939	2
	0
177. Laelaps giganteus isolate KP6.4 internal transcribed spacer 1, partial sequence; 5.8S ribosomal RNA gene and internal transcribed spacer 2, complete sequence; and 28S ribosomal RNA gene, partial sequence	29
481 bp linear DNA	4
MF419288.1 GI:1395208938	2
	0
178. Laelaps giganteus isolate KP40.10 internal transcribed spacer 1, partial sequence; 5.8S ribosomal RNA gene and internal transcribed spacer 2, complete sequence; and 28S ribosomal RNA gene, partial sequence	29
481 bp linear DNA	4
MF419287.1 GI:1395208937	2
	0
179. Laelaps giganteus isolate KP40.2 internal transcribed spacer 1, partial sequence; 5.8S ribosomal RNA gene and internal transcribed spacer 2, complete sequence; and 28S ribosomal RNA gene, partial sequence	29
481 bp linear DNA	4
MF419286.1 GI:1395208936	2
	0
180. Laelaps giganteus isolate KP13.4 internal transcribed spacer 1, partial sequence; 5.8S ribosomal RNA gene and internal transcribed spacer 2, complete sequence; and 28S ribosomal RNA gene, partial sequence	29
481 bp linear DNA	4
MF419285.1 GI:1395208935	2
	0
181. Laelaps giganteus isolate KP6.3 internal transcribed spacer 1, partial sequence; 5.8S ribosomal RNA gene and internal transcribed spacer 2, complete sequence; and 28S ribosomal RNA gene, partial sequence	29
481 bp linear DNA	4
MF419284.1 GI:1395208934	2
	0
182. Laelaps giganteus isolate KP40.9 internal transcribed spacer 1, partial sequence; 5.8S ribosomal RNA gene and internal transcribed spacer 2, complete sequence; and 28S ribosomal RNA gene, partial sequence	29
481 bp linear DNA	4
MF419283.1 GI:1395208933	2
	0
183. Laelaps giganteus isolate KP40.1 internal transcribed spacer 1, partial sequence; 5.8S ribosomal RNA gene and internal transcribed spacer 2, complete sequence; and 28S ribosomal RNA gene, partial sequence	29
481 bp linear DNA	4
MF419282.1 GI:1395208932	2
	0
184. Laelaps giganteus isolate KP13.2 internal transcribed spacer 1, partial sequence; 5.8S ribosomal RNA gene and internal transcribed spacer 2, complete sequence; and 28S ribosomal RNA gene, partial sequence	29
481 bp linear DNA	4
MF419281.1 GI:1395208931	2
	0
185. Laelaps giganteus isolate KP6.1 internal transcribed spacer 1, partial sequence; 5.8S ribosomal RNA gene and internal transcribed spacer 2, complete sequence; and 28S ribosomal RNA gene, partial sequence	29
481 bp linear DNA	4
MF419280.1 GI:1395208930	2
	0
186. Laelaps giganteus isolate KP40.7 internal transcribed spacer 1, partial sequence; 5.8S ribosomal RNA gene and internal transcribed spacer 2, complete sequence; and 28S ribosomal RNA gene, partial sequence	29
481 bp linear DNA	4
MF419279.1 GI:1395208929	2
	0
187. Laelaps giganteus isolate KP43.2 internal transcribed spacer 1, partial sequence; 5.8S ribosomal RNA gene and internal transcribed spacer 2, complete sequence; and 28S ribosomal RNA gene, partial sequence	29
481 bp linear DNA	4
MF419278.1 GI:1395208928	2
	0
188. Laelaps giganteus isolate KP58.4 internal transcribed spacer 1, partial sequence; 5.8S ribosomal RNA gene and internal transcribed spacer 2, complete sequence; and 28S ribosomal RNA gene, partial sequence	29
481 bp linear DNA	4
MF419277.1 GI:1395208927	2
	0
189. Laelaps giganteus isolate MN42.2 internal transcribed spacer 1, partial sequence; 5.8S ribosomal RNA gene and internal transcribed spacer 2, complete sequence; and 28S ribosomal RNA gene, partial sequence	29
481 bp linear DNA	4
MF419276.1 GI:1395208926	2
	0
190. Laelaps giganteus isolate MN58.1 internal transcribed spacer 1, partial sequence; 5.8S ribosomal RNA gene and internal transcribed spacer 2, complete sequence; and 28S ribosomal RNA gene, partial sequence	29
481 bp linear DNA	4
MF419275.1 GI:1395208925	2
	0
191. Laelaps giganteus isolate MN42.1 internal transcribed spacer 1, partial sequence; 5.8S ribosomal RNA gene and internal transcribed spacer 2, complete sequence; and 28S ribosomal RNA gene, partial sequence	29
481 bp linear DNA	4
MF419274.1 GI:1395208924	2
	0
192. Laelaps giganteus isolate MN56.2 internal transcribed spacer 1, partial sequence; 5.8S ribosomal RNA gene and internal transcribed spacer 2, complete sequence; and 28S ribosomal RNA gene, partial sequence	29
481 bp linear DNA	4
MF419273.1 GI:1395208923	2
	0
193. Laelaps giganteus isolate MN56.1 internal transcribed spacer 1, partial sequence; 5.8S ribosomal RNA gene and internal transcribed spacer 2, complete sequence; and 28S ribosomal RNA gene, partial sequence	29
481 bp linear DNA	4
MF419272.1 GI:1395208922	2
	0
194. Laelaps giganteus isolate MN51.2 internal transcribed spacer 1, partial sequence; 5.8S ribosomal RNA gene and internal transcribed spacer 2, complete sequence; and 28S ribosomal RNA gene, partial sequence	29
481 bp linear DNA	4
MF419271.1 GI:1395208921	2
	0
195. Laelaps giganteus isolate MN51.1 internal transcribed spacer 1, partial sequence; 5.8S ribosomal RNA gene and internal transcribed spacer 2, complete sequence; and 28S ribosomal RNA gene, partial sequence	29
481 bp linear DNA	4
MF419270.1 GI:1395208920	2
	0
196. Laelaps giganteus isolate HB4.4 internal transcribed spacer 1, partial sequence; 5.8S ribosomal RNA gene and internal transcribed spacer 2, complete sequence; and 28S ribosomal RNA gene, partial sequence	29
481 bp linear DNA	4
MF419269.1 GI:1395208919	2
	0
197. Laelaps giganteus isolate HB4.3 internal transcribed spacer 1, partial sequence; 5.8S ribosomal RNA gene and internal transcribed spacer 2, complete sequence; and 28S ribosomal RNA gene, partial sequence	29
481 bp linear DNA	4
MF419268.1 GI:1395208918	2
	0
198. Laelaps giganteus isolate VHL1.10 internal transcribed spacer 1, partial sequence; 5.8S ribosomal RNA gene and internal transcribed spacer 2, complete sequence; and 28S ribosomal RNA gene, partial sequence	29
481 bp linear DNA	4
MF419267.1 GI:1395208917	2
	0
199. Laelaps giganteus isolate IN1.2 internal transcribed spacer 1, partial sequence; 5.8S ribosomal RNA gene and internal transcribed spacer 2, complete sequence; and 28S ribosomal RNA gene, partial sequence	29
481 bp linear DNA	4
MF419266.1 GI:1395208916	2
	0
200. Laelaps giganteus isolate IN1.1 internal transcribed spacer 1, partial sequence; 5.8S ribosomal RNA gene and internal transcribed spacer 2, complete sequence; and 28S ribosomal RNA gene, partial sequence	29
481 bp linear DNA	4
MF419265.1 GI:1395208915	2
	0
201. Carios faini clone Contig32/39/56/177/529_144433_259 mitochondrion, complete genome	8
14,433 bp circular DNA	4
NC_037524.1 GI:1381394771	2
	0
202. Argas walkerae clone Contig195_14437_284 mitochondrion, complete genome	8
14,437 bp circular DNA	4
NC_037523.1 GI:1381394750	2
	0
203. Argas striatus clone Contig8/39_14426_3638 mitochondrion, complete genome	8
14,487 bp circular DNA	4
NC_037522.1 GI:1381394731	2
	0
204. Ornithodoros zumpti clone Contig 75 mitochondrion, complete genome	9
14,434 bp circular DNA	4
NC_033857.1 GI:1150147324	2
	0
205. Argas brumpti isolate 1 clone Contig 137 mitochondrion, complete genome	11
14,516 bp circular DNA	4
NC_033855.1 GI:1150147274	2
	0
206. UNVERIFIED: Laelaps giganteus isolate OGP14-2 tropomyosin-like gene, partial sequence	10
534 bp linear DNA	4
MF419642.1 GI:1395209292	2
	0
207. UNVERIFIED: Laelaps giganteus isolate OGP14-1 tropomyosin-like gene, partial sequence	10
534 bp linear DNA	4
MF419641.1 GI:1395209291	2
	0
208. UNVERIFIED: Laelaps giganteus isolate OH2-2 tropomyosin-like gene, partial sequence	10
534 bp linear DNA	4
MF419640.1 GI:1395209290	2
	0
209. UNVERIFIED: Laelaps giganteus isolate OH2-1 tropomyosin-like gene, partial sequence	10
534 bp linear DNA	4
MF419639.1 GI:1395209289	2
	0
210. UNVERIFIED: Laelaps giganteus isolate GP9-2 tropomyosin-like gene, partial sequence	10
534 bp linear DNA	4
MF419638.1 GI:1395209288	2
	0
211. UNVERIFIED: Laelaps giganteus isolate GP9-1 tropomyosin-like gene, partial sequence	10
534 bp linear DNA	4
MF419637.1 GI:1395209287	2
	0
212. UNVERIFIED: Laelaps giganteus isolate GP8-2 tropomyosin-like gene, partial sequence	10
534 bp linear DNA	4
MF419636.1 GI:1395209286	2
	0
213. UNVERIFIED: Laelaps giganteus isolate GP8-1 tropomyosin-like gene, partial sequence	10
534 bp linear DNA	4
MF419635.1 GI:1395209285	2
	0
214. UNVERIFIED: Laelaps giganteus isolate GP2-2 tropomyosin-like gene, partial sequence	10
534 bp linear DNA	4
MF419634.1 GI:1395209284	2
	0
215. UNVERIFIED: Laelaps giganteus isolate GP2-1 tropomyosin-like gene, partial sequence	10
534 bp linear DNA	4
MF419633.1 GI:1395209283	2
	0
216. UNVERIFIED: Laelaps giganteus isolate RV15-2 tropomyosin-like gene, partial sequence	10
534 bp linear DNA	4
MF419632.1 GI:1395209282	2
	0
217. UNVERIFIED: Laelaps giganteus isolate RV15-1 tropomyosin-like gene, partial sequence	10
534 bp linear DNA	4
MF419631.1 GI:1395209281	2
	0
218. UNVERIFIED: Laelaps giganteus isolate RV12-2 tropomyosin-like gene, partial sequence	10
534 bp linear DNA	4
MF419630.1 GI:1395209280	2
	0
219. UNVERIFIED: Laelaps giganteus isolate RV12-1 tropomyosin-like gene, partial sequence	10
534 bp linear DNA	4
MF419629.1 GI:1395209279	2
	0
220. UNVERIFIED: Laelaps giganteus isolate RV11-2 tropomyosin-like gene, partial sequence	10
534 bp linear DNA	4
MF419628.1 GI:1395209278	2
	0
221. UNVERIFIED: Laelaps giganteus isolate RV11-1 tropomyosin-like gene, partial sequence	10
534 bp linear DNA	4
MF419627.1 GI:1395209277	2
	0
222. UNVERIFIED: Laelaps giganteus isolate RV1-2 tropomyosin-like gene, partial sequence	10
534 bp linear DNA	4
MF419626.1 GI:1395209276	2
	0
223. UNVERIFIED: Laelaps giganteus isolate RV1-1 tropomyosin-like gene, partial sequence	10
534 bp linear DNA	4
MF419625.1 GI:1395209275	2
	0
224. UNVERIFIED: Laelaps giganteus isolate AB3-2 tropomyosin-like gene, partial sequence	10
534 bp linear DNA	4
MF419624.1 GI:1395209274	2
	0
225. UNVERIFIED: Laelaps giganteus isolate AB3-1 tropomyosin-like gene, partial sequence	10
534 bp linear DNA	4
MF419623.1 GI:1395209273	2
	0
226. UNVERIFIED: Laelaps giganteus isolate AB2-2 tropomyosin-like gene, partial sequence	10
534 bp linear DNA	4
MF419622.1 GI:1395209272	2
	0
227. UNVERIFIED: Laelaps giganteus isolate AB2-1 tropomyosin-like gene, partial sequence	10
534 bp linear DNA	4
MF419621.1 GI:1395209271	2
	0
228. UNVERIFIED: Laelaps giganteus isolate AB14-2 tropomyosin-like gene, partial sequence	10
534 bp linear DNA	4
MF419620.1 GI:1395209270	2
	0
229. UNVERIFIED: Laelaps giganteus isolate AB14-1 tropomyosin-like gene, partial sequence	10
534 bp linear DNA	4
MF419619.1 GI:1395209269	2
	0
230. UNVERIFIED: Laelaps giganteus isolate AB9-2 tropomyosin-like gene, partial sequence	10
534 bp linear DNA	4
MF419618.1 GI:1395209268	2
	0
231. UNVERIFIED: Laelaps giganteus isolate AB9-1 tropomyosin-like gene, partial sequence	10
534 bp linear DNA	4
MF419617.1 GI:1395209267	2
	0
232. UNVERIFIED: Laelaps giganteus isolate AB15-2 tropomyosin-like gene, partial sequence	10
534 bp linear DNA	4
MF419616.1 GI:1395209266	2
	0
233. UNVERIFIED: Laelaps giganteus isolate AB15-1 tropomyosin-like gene, partial sequence	10
534 bp linear DNA	4
MF419615.1 GI:1395209265	2
	0
234. UNVERIFIED: Laelaps giganteus isolate AB8-2 tropomyosin-like gene, partial sequence	10
534 bp linear DNA	4
MF419614.1 GI:1395209264	2
	0
235. UNVERIFIED: Laelaps giganteus isolate AB8-1 tropomyosin-like gene, partial sequence	10
534 bp linear DNA	4
MF419613.1 GI:1395209263	2
	0
236. UNVERIFIED: Laelaps giganteus isolate AB12-2 tropomyosin-like gene, partial sequence	10
534 bp linear DNA	4
MF419612.1 GI:1395209262	2
	0
237. UNVERIFIED: Laelaps giganteus isolate AB12-1 tropomyosin-like gene, partial sequence	10
534 bp linear DNA	4
MF419611.1 GI:1395209261	2
	0
238. UNVERIFIED: Laelaps giganteus isolate MV6.3-2 tropomyosin-like gene, partial sequence	10
534 bp linear DNA	4
MF419610.1 GI:1395209260	2
	0
239. UNVERIFIED: Laelaps giganteus isolate MV6.3-1 tropomyosin-like gene, partial sequence	10
534 bp linear DNA	4
MF419609.1 GI:1395209259	2
	0
240. UNVERIFIED: Laelaps giganteus isolate LB8.2-2 tropomyosin-like gene, partial sequence	10
534 bp linear DNA	4
MF419606.1 GI:1395209256	2
	0
241. UNVERIFIED: Laelaps giganteus isolate LB8.2-1 tropomyosin-like gene, partial sequence	10
534 bp linear DNA	4
MF419605.1 GI:1395209255	2
	0
242. UNVERIFIED: Laelaps giganteus isolate LF12.1-2 tropomyosin-like gene, partial sequence	10
534 bp linear DNA	4
MF419604.1 GI:1395209254	2
	0
243. UNVERIFIED: Laelaps giganteus isolate LF12.1-1 tropomyosin-like gene, partial sequence	10
534 bp linear DNA	4
MF419603.1 GI:1395209253	2
	0
244. UNVERIFIED: Laelaps giganteus isolate MV2.7-2 tropomyosin-like gene, partial sequence	10
534 bp linear DNA	4
MF419602.1 GI:1395209252	2
	0
245. UNVERIFIED: Laelaps giganteus isolate MV2.7-1 tropomyosin-like gene, partial sequence	10
534 bp linear DNA	4
MF419601.1 GI:1395209251	2
	0
246. UNVERIFIED: Laelaps giganteus isolate LB1.1-2 tropomyosin-like gene, partial sequence	10
534 bp linear DNA	4
MF419600.1 GI:1395209250	2
	0
247. UNVERIFIED: Laelaps giganteus isolate LB1.1-1 tropomyosin-like gene, partial sequence	10
534 bp linear DNA	4
MF419599.1 GI:1395209249	2
	0
248. UNVERIFIED: Laelaps giganteus isolate AB11-2 tropomyosin-like gene, partial sequence	10
534 bp linear DNA	4
MF419598.1 GI:1395209248	2
	0
249. UNVERIFIED: Laelaps giganteus isolate AB11-1 tropomyosin-like gene, partial sequence	10
534 bp linear DNA	4
MF419597.1 GI:1395209247	2
	0
250. UNVERIFIED: Laelaps giganteus isolate AB6-2 tropomyosin-like gene, partial sequence	10
534 bp linear DNA	4
MF419596.1 GI:1395209246	2
	0
251. UNVERIFIED: Laelaps giganteus isolate AB6-1 tropomyosin-like gene, partial sequence	10
534 bp linear DNA	4
MF419595.1 GI:1395209245	2
	0
252. UNVERIFIED: Laelaps giganteus isolate AB5-2 tropomyosin-like gene, partial sequence	10
534 bp linear DNA	4
MF419594.1 GI:1395209244	2
	0
253. UNVERIFIED: Laelaps giganteus isolate AB5-1 tropomyosin-like gene, partial sequence	10
534 bp linear DNA	4
MF419593.1 GI:1395209243	2
	0
254. UNVERIFIED: Laelaps giganteus isolate LB24.1-2 tropomyosin-like gene, partial sequence	10
534 bp linear DNA	4
MF419592.1 GI:1395209242	2
	0
255. UNVERIFIED: Laelaps giganteus isolate LB24.1-1 tropomyosin-like gene, partial sequence	10
534 bp linear DNA	4
MF419591.1 GI:1395209241	2
	0
256. UNVERIFIED: Laelaps giganteus isolate AB4-2 tropomyosin-like gene, partial sequence	10
534 bp linear DNA	4
MF419590.1 GI:1395209240	2
	0
257. UNVERIFIED: Laelaps giganteus isolate AB4-1 tropomyosin-like gene, partial sequence	10
534 bp linear DNA	4
MF419589.1 GI:1395209239	2
	0
258. UNVERIFIED: Laelaps giganteus isolate SL12.1-2 tropomyosin-like gene, partial sequence	10
534 bp linear DNA	4
MF419588.1 GI:1395209238	2
	0
259. UNVERIFIED: Laelaps giganteus isolate SL12.1-1 tropomyosin-like gene, partial sequence	10
534 bp linear DNA	4
MF419587.1 GI:1395209237	2
	0
260. UNVERIFIED: Laelaps giganteus isolate KP40.6-2 tropomyosin-like gene, partial sequence	10
534 bp linear DNA	4
MF419586.1 GI:1395209236	2
	0
261. UNVERIFIED: Laelaps giganteus isolate KP40.6-1 tropomyosin-like gene, partial sequence	10
534 bp linear DNA	4
MF419585.1 GI:1395209235	2
	0
262. UNVERIFIED: Laelaps giganteus isolate KP40.9-2 tropomyosin-like gene, partial sequence	10
534 bp linear DNA	4
MF419584.1 GI:1395209234	2
	0
263. UNVERIFIED: Laelaps giganteus isolate KP40.9-1 tropomyosin-like gene, partial sequence	10
534 bp linear DNA	4
MF419583.1 GI:1395209233	2
	0
264. UNVERIFIED: Laelaps giganteus isolate KP40.5-2 tropomyosin-like gene, partial sequence	10
534 bp linear DNA	4
MF419582.1 GI:1395209232	2
	0
265. UNVERIFIED: Laelaps giganteus isolate KP40.5-1 tropomyosin-like gene, partial sequence	10
534 bp linear DNA	4
MF419581.1 GI:1395209231	2
	0
266. UNVERIFIED: Laelaps giganteus isolate KP40.3-2 tropomyosin-like gene, partial sequence	10
534 bp linear DNA	4
MF419580.1 GI:1395209230	2
	0
267. UNVERIFIED: Laelaps giganteus isolate KP40.3-1 tropomyosin-like gene, partial sequence	10
534 bp linear DNA	4
MF419579.1 GI:1395209229	2
	0
268. UNVERIFIED: Laelaps giganteus isolate KP40.2-2 tropomyosin-like gene, partial sequence	10
534 bp linear DNA	4
MF419578.1 GI:1395209228	2
	0
269. UNVERIFIED: Laelaps giganteus isolate KP40.2-1 tropomyosin-like gene, partial sequence	10
534 bp linear DNA	4
MF419577.1 GI:1395209227	2
	0
270. UNVERIFIED: Laelaps giganteus isolate CH10.2.2 tropomyosin-like gene, partial sequence	10
534 bp linear DNA	4
MF419554.1 GI:1395209204	2
	0
271. UNVERIFIED: Laelaps giganteus isolate CH10.2.1 tropomyosin-like gene, partial sequence	10
534 bp linear DNA	4
MF419553.1 GI:1395209203	2
	0
272. UNVERIFIED: Laelaps giganteus isolate CH1.4-2 tropomyosin-like gene, partial sequence	10
534 bp linear DNA	4
MF419552.1 GI:1395209202	2
	0
273. UNVERIFIED: Laelaps giganteus isolate CH1.4-1 tropomyosin-like gene, partial sequence	10
534 bp linear DNA	4
MF419551.1 GI:1395209201	2
	0
274. UNVERIFIED: Laelaps giganteus isolate CH18.2-2 tropomyosin-like gene, partial sequence	10
534 bp linear DNA	4
MF419550.1 GI:1395209200	2
	0
275. UNVERIFIED: Laelaps giganteus isolate CH18.2-1 tropomyosin-like gene, partial sequence	10
534 bp linear DNA	4
MF419549.1 GI:1395209199	2
	0
276. UNVERIFIED: Laelaps giganteus isolate CH10.2 tropomyosin-like gene, partial sequence	10
534 bp linear DNA	4
MF419548.1 GI:1395209198	2
	0
277. UNVERIFIED: Laelaps giganteus isolate CH10.1 tropomyosin-like gene, partial sequence	10
534 bp linear DNA	4
MF419547.1 GI:1395209197	2
	0
278. UNVERIFIED: Laelaps giganteus isolate CH1.3-2 tropomyosin-like gene, partial sequence	10
534 bp linear DNA	4
MF419546.1 GI:1395209196	2
	0
279. UNVERIFIED: Laelaps giganteus isolate CH1.3-1 tropomyosin-like gene, partial sequence	10
534 bp linear DNA	4
MF419545.1 GI:1395209195	2
	0
280. UNVERIFIED: Laelaps giganteus isolate CH18.1-2 tropomyosin-like gene, partial sequence	10
534 bp linear DNA	4
MF419544.1 GI:1395209194	2
	0
281. UNVERIFIED: Laelaps giganteus isolate CH18.1-1 tropomyosin-like gene, partial sequence	10
534 bp linear DNA	4
MF419543.1 GI:1395209193	2
	0
282. UNVERIFIED: Laelaps giganteus isolate CH9.1-2 tropomyosin-like gene, partial sequence	10
534 bp linear DNA	4
MF419542.1 GI:1395209192	2
	0
283. UNVERIFIED: Laelaps giganteus isolate CH9.1-1 tropomyosin-like gene, partial sequence	10
534 bp linear DNA	4
MF419541.1 GI:1395209191	2
	0
284. UNVERIFIED: Laelaps giganteus isolate CH1.2-2 tropomyosin-like gene, partial sequence	10
534 bp linear DNA	4
MF419540.1 GI:1395209190	2
	0
285. UNVERIFIED: Laelaps giganteus isolate CH1.2-1 tropomyosin-like gene, partial sequence	10
534 bp linear DNA	4
MF419539.1 GI:1395209189	2
	0
286. UNVERIFIED: Laelaps giganteus isolate CH7.2-2 tropomyosin-like gene, partial sequence	10
534 bp linear DNA	4
MF419538.1 GI:1395209188	2
	0
287. UNVERIFIED: Laelaps giganteus isolate CH7.2-1 tropomyosin-like gene, partial sequence	10
534 bp linear DNA	4
MF419537.1 GI:1395209187	2
	0
288. UNVERIFIED: Laelaps giganteus isolate CH7.4-2 tropomyosin-like gene, partial sequence	10
534 bp linear DNA	4
MF419536.1 GI:1395209186	2
	0
289. UNVERIFIED: Laelaps giganteus isolate CH7.4-1 tropomyosin-like gene, partial sequence	10
534 bp linear DNA	4
MF419535.1 GI:1395209185	2
	0
290. UNVERIFIED: Laelaps giganteus isolate CH7.1-2 tropomyosin-like gene, partial sequence	10
534 bp linear DNA	4
MF419534.1 GI:1395209184	2
	0
291. UNVERIFIED: Laelaps giganteus isolate CH7.1-1 tropomyosin-like gene, partial sequence	10
534 bp linear DNA	4
MF419533.1 GI:1395209183	2
	0
292. UNVERIFIED: Laelaps giganteus isolate CH18.6-2 tropomyosin-like gene, partial sequence	10
534 bp linear DNA	4
MF419532.1 GI:1395209182	2
	0
293. UNVERIFIED: Laelaps giganteus isolate CH18.6-1 tropomyosin-like gene, partial sequence	10
534 bp linear DNA	4
MF419531.1 GI:1395209181	2
	0
294. UNVERIFIED: Laelaps giganteus isolate CH9.3-2 tropomyosin-like gene, partial sequence	10
534 bp linear DNA	4
MF419530.1 GI:1395209180	2
	0
295. UNVERIFIED: Laelaps giganteus isolate CH9.3-1 tropomyosin-like gene, partial sequence	10
534 bp linear DNA	4
MF419529.1 GI:1395209179	2
	0
296. UNVERIFIED: Laelaps giganteus isolate CH18.4-2 tropomyosin-like gene, partial sequence	10
534 bp linear DNA	4
MF419528.1 GI:1395209178	2
	0
297. UNVERIFIED: Laelaps giganteus isolate CH18.4-1 tropomyosin-like gene, partial sequence	10
534 bp linear DNA	4
MF419527.1 GI:1395209177	2
	0
298. UNVERIFIED: Laelaps giganteus isolate CH9.2-2 tropomyosin-like gene, partial sequence	10
534 bp linear DNA	4
MF419526.1 GI:1395209176	2
	0
299. UNVERIFIED: Laelaps giganteus isolate CH9.2-1 tropomyosin-like gene, partial sequence	10
534 bp linear DNA	4
MF419525.1 GI:1395209175	2
	0
300. UNVERIFIED: Laelaps giganteus isolate CH18.3-2 tropomyosin-like gene, partial sequence	10
534 bp linear DNA	4
MF419524.1 GI:1395209174	2
	0
301. UNVERIFIED: Laelaps giganteus isolate CH18.3-1 tropomyosin-like gene, partial sequence	10
534 bp linear DNA	4
MF419523.1 GI:1395209173	2
	0
302. UNVERIFIED: Laelaps giganteus isolate RTV35.4 tropomyosin-like gene, partial sequence	10
534 bp linear DNA	4
MF419522.1 GI:1395209172	2
	0
303. UNVERIFIED: Laelaps giganteus isolate RTV35.4-1 tropomyosin-like gene, partial sequence	10
534 bp linear DNA	4
MF419521.1 GI:1395209171	2
	0
304. UNVERIFIED: Laelaps giganteus isolate RTV11.7-2 tropomyosin-like gene, partial sequence	10
534 bp linear DNA	4
MF419520.1 GI:1395209170	2
	0
305. UNVERIFIED: Laelaps giganteus isolate RTV11.7 tropomyosin-like gene, partial sequence	10
534 bp linear DNA	4
MF419519.1 GI:1395209169	2
	0
306. UNVERIFIED: Laelaps giganteus isolate HB5.13-3 tropomyosin-like gene, partial sequence	10
534 bp linear DNA	4
MF419518.1 GI:1395209168	2
	0
307. UNVERIFIED: Laelaps giganteus isolate HB5.13-1 tropomyosin-like gene, partial sequence	10
534 bp linear DNA	4
MF419517.1 GI:1395209167	2
	0
308. UNVERIFIED: Laelaps giganteus isolate RTV35.5 tropomyosin-like gene, partial sequence	10
534 bp linear DNA	4
MF419516.1 GI:1395209166	2
	0
309. UNVERIFIED: Laelaps giganteus isolate RTV35.2 tropomyosin-like gene, partial sequence	10
534 bp linear DNA	4
MF419515.1 GI:1395209165	2
	0
310. UNVERIFIED: Laelaps giganteus isolate RTV11.8 tropomyosin-like gene, partial sequence	10
534 bp linear DNA	4
MF419514.1 GI:1395209164	2
	0
311. UNVERIFIED: Laelaps giganteus isolate RTV11.6-1 tropomyosin-like gene, partial sequence	10
534 bp linear DNA	4
MF419513.1 GI:1395209163	2
	0
312. UNVERIFIED: Laelaps giganteus isolate HB5.12-2 tropomyosin-like gene, partial sequence	10
534 bp linear DNA	4
MF419512.1 GI:1395209162	2
	0
313. UNVERIFIED: Laelaps giganteus isolate HB5.1 tropomyosin-like gene, partial sequence	10
534 bp linear DNA	4
MF419511.1 GI:1395209161	2
	0
314. UNVERIFIED: Laelaps giganteus isolate HB4.5 tropomyosin-like gene, partial sequence	10
534 bp linear DNA	4
MF419510.1 GI:1395209160	2
	0
315. UNVERIFIED: Laelaps giganteus isolate HB4.9 tropomyosin-like gene, partial sequence	10
534 bp linear DNA	4
MF419509.1 GI:1395209159	2
	0
316. UNVERIFIED: Laelaps giganteus isolate HB5.3-2 tropomyosin-like gene, partial sequence	10
534 bp linear DNA	4
MF419508.1 GI:1395209158	2
	0
317. UNVERIFIED: Laelaps giganteus isolate HB5.3-1 tropomyosin-like gene, partial sequence	10
534 bp linear DNA	4
MF419507.1 GI:1395209157	2
	0
318. UNVERIFIED: Laelaps giganteus isolate RTV35.4-2 tropomyosin-like gene, partial sequence	10
534 bp linear DNA	4
MF419506.1 GI:1395209156	2
	0
319. UNVERIFIED: Laelaps giganteus isolate RTV35.6 tropomyosin-like gene, partial sequence	10
534 bp linear DNA	4
MF419505.1 GI:1395209155	2
	0
320. UNVERIFIED: Laelaps giganteus isolate RTV11.12 tropomyosin-like gene, partial sequence	10
534 bp linear DNA	4
MF419504.1 GI:1395209154	2
	0
321. UNVERIFIED: Laelaps giganteus isolate RTV11.7-1 tropomyosin-like gene, partial sequence	10
534 bp linear DNA	4
MF419503.1 GI:1395209153	2
	0
322. UNVERIFIED: Laelaps giganteus isolate HB5.13-2 tropomyosin-like gene, partial sequence	10
534 bp linear DNA	4
MF419502.1 GI:1395209152	2
	0
323. UNVERIFIED: Laelaps giganteus isolate HB5.13 tropomyosin-like gene, partial sequence	10
534 bp linear DNA	4
MF419501.1 GI:1395209151	2
	0
324. UNVERIFIED: Laelaps giganteus isolate RTV35.2-2 tropomyosin-like gene, partial sequence	10
534 bp linear DNA	4
MF419500.1 GI:1395209150	2
	0
325. UNVERIFIED: Laelaps giganteus isolate RTV35.2-1 tropomyosin-like gene, partial sequence	10
534 bp linear DNA	4
MF419499.1 GI:1395209149	2
	0
326. UNVERIFIED: Laelaps giganteus isolate RTV11.6-2 tropomyosin-like gene, partial sequence	10
534 bp linear DNA	4
MF419498.1 GI:1395209148	2
	0
327. UNVERIFIED: Laelaps giganteus isolate RTV11.6 tropomyosin-like gene, partial sequence	10
534 bp linear DNA	4
MF419497.1 GI:1395209147	2
	0
328. UNVERIFIED: Laelaps giganteus isolate HB5.12 tropomyosin-like gene, partial sequence	10
534 bp linear DNA	4
MF419496.1 GI:1395209146	2
	0
329. UNVERIFIED: Laelaps giganteus isolate HB5.12-1 tropomyosin-like gene, partial sequence	10
534 bp linear DNA	4
MF419495.1 GI:1395209145	2
	0
330. UNVERIFIED: Laelaps giganteus isolate HB4.5-2 tropomyosin-like gene, partial sequence	10
534 bp linear DNA	4
MF419494.1 GI:1395209144	2
	0
331. UNVERIFIED: Laelaps giganteus isolate HB4.5-1 tropomyosin-like gene, partial sequence	10
534 bp linear DNA	4
MF419493.1 GI:1395209143	2
	0
332. UNVERIFIED: Laelaps giganteus isolate RTV11.5-2 tropomyosin-like gene, partial sequence	10
534 bp linear DNA	4
MF419492.1 GI:1395209142	2
	0
333. UNVERIFIED: Laelaps giganteus isolate RTV11.5-1 tropomyosin-like gene, partial sequence	10
534 bp linear DNA	4
MF419491.1 GI:1395209141	2
	0
334. UNVERIFIED: Laelaps giganteus isolate HB5.11-2 tropomyosin-like gene, partial sequence	10
534 bp linear DNA	4
MF419490.1 GI:1395209140	2
	0
335. UNVERIFIED: Laelaps giganteus isolate HB5.11-1 tropomyosin-like gene, partial sequence	10
534 bp linear DNA	4
MF419489.1 GI:1395209139	2
	0
336. UNVERIFIED: Laelaps giganteus isolate HB4.32 tropomyosin-like gene, partial sequence	10
534 bp linear DNA	4
MF419488.1 GI:1395209138	2
	0
337. UNVERIFIED: Laelaps giganteus isolate HB4.31 tropomyosin-like gene, partial sequence	10
534 bp linear DNA	4
MF419487.1 GI:1395209137	2
	0
338. UNVERIFIED: Laelaps giganteus isolate DF32.6-2 tropomyosin-like gene, partial sequence	10
534 bp linear DNA	4
MF419486.1 GI:1395209136	2
	0
339. UNVERIFIED: Laelaps giganteus isolate DF32.6-1 tropomyosin-like gene, partial sequence	10
534 bp linear DNA	4
MF419485.1 GI:1395209135	2
	0
340. UNVERIFIED: Laelaps giganteus isolate DF32.5-2 tropomyosin-like gene, partial sequence	10
534 bp linear DNA	4
MF419484.1 GI:1395209134	2
	0
341. UNVERIFIED: Laelaps giganteus isolate DF32.1 tropomyosin-like gene, partial sequence	10
534 bp linear DNA	4
MF419483.1 GI:1395209133	2
	0
342. UNVERIFIED: Laelaps giganteus isolate DF7.7-2 tropomyosin-like gene, partial sequence	10
534 bp linear DNA	4
MF419482.1 GI:1395209132	2
	0
343. UNVERIFIED: Laelaps giganteus isolate DF7.7-1 tropomyosin-like gene, partial sequence	10
534 bp linear DNA	4
MF419481.1 GI:1395209131	2
	0
344. UNVERIFIED: Laelaps giganteus isolate DF31.1-2 tropomyosin-like gene, partial sequence	10
534 bp linear DNA	4
MF419480.1 GI:1395209130	2
	0
345. UNVERIFIED: Laelaps giganteus isolate DF31.1-1 tropomyosin-like gene, partial sequence	10
534 bp linear DNA	4
MF419479.1 GI:1395209129	2
	0
346. UNVERIFIED: Laelaps giganteus isolate DF7.13-2 tropomyosin-like gene, partial sequence	10
534 bp linear DNA	4
MF419478.1 GI:1395209128	2
	0
347. UNVERIFIED: Laelaps giganteus isolate DF7.13-1 tropomyosin-like gene, partial sequence	10
534 bp linear DNA	4
MF419477.1 GI:1395209127	2
	0
348. UNVERIFIED: Laelaps giganteus isolate DF7.12-2 tropomyosin-like gene, partial sequence	10
534 bp linear DNA	4
MF419476.1 GI:1395209126	2
	0
349. UNVERIFIED: Laelaps giganteus isolate DF7.12-1 tropomyosin-like gene, partial sequence	10
534 bp linear DNA	4
MF419475.1 GI:1395209125	2
	0
350. UNVERIFIED: Laelaps giganteus isolate DF7.11-2 tropomyosin-like gene, partial sequence	10
534 bp linear DNA	4
MF419474.1 GI:1395209124	2
	0
351. UNVERIFIED: Laelaps giganteus isolate DF7.11-1 tropomyosin-like gene, partial sequence	10
534 bp linear DNA	4
MF419473.1 GI:1395209123	2
	0
352. UNVERIFIED: Laelaps giganteus isolate DF7.10-2 tropomyosin-like gene, partial sequence	10
534 bp linear DNA	4
MF419472.1 GI:1395209122	2
	0
353. UNVERIFIED: Laelaps giganteus isolate DF7.10-1 tropomyosin-like gene, partial sequence	10
534 bp linear DNA	4
MF419471.1 GI:1395209121	2
	0
354. UNVERIFIED: Laelaps giganteus isolate DF32.2 tropomyosin-like gene, partial sequence	10
534 bp linear DNA	4
MF419470.1 GI:1395209120	2
	0
355. UNVERIFIED: Laelaps giganteus isolate DF32.5-1 tropomyosin-like gene, partial sequence	10
534 bp linear DNA	4
MF419469.1 GI:1395209119	2
	0
356. UNVERIFIED: Laelaps giganteus isolate DF7.5-2 tropomyosin-like gene, partial sequence	10
534 bp linear DNA	4
MF419468.1 GI:1395209118	2
	0
357. UNVERIFIED: Laelaps giganteus isolate DF7.5-1 tropomyosin-like gene, partial sequence	10
534 bp linear DNA	4
MF419467.1 GI:1395209117	2
	0
358. UNVERIFIED: Laelaps giganteus isolate HB4.3-2 tropomyosin-like gene, partial sequence	10
534 bp linear DNA	4
MF419466.1 GI:1395209116	2
	0
359. UNVERIFIED: Laelaps giganteus isolate HB4.3-1 tropomyosin-like gene, partial sequence	10
534 bp linear DNA	4
MF419465.1 GI:1395209115	2
	0
360. UNVERIFIED: Laelaps giganteus isolate HB4.2-2 tropomyosin-like gene, partial sequence	10
534 bp linear DNA	4
MF419464.1 GI:1395209114	2
	0
361. UNVERIFIED: Laelaps giganteus isolate HB4.2-1 tropomyosin-like gene, partial sequence	10
534 bp linear DNA	4
MF419463.1 GI:1395209113	2
	0
362. UNVERIFIED: Laelaps giganteus isolate RTV11.1.2 tropomyosin-like gene, partial sequence	10
534 bp linear DNA	4
MF419462.1 GI:1395209112	2
	0
363. UNVERIFIED: Laelaps giganteus isolate RTV11.1.1 tropomyosin-like gene, partial sequence	10
534 bp linear DNA	4
MF419461.1 GI:1395209111	2
	0
364. UNVERIFIED: Laelaps giganteus isolate IN1.2-2 tropomyosin-like gene, partial sequence	10
534 bp linear DNA	4
MF419460.1 GI:1395209110	2
	0
365. UNVERIFIED: Laelaps giganteus isolate IN1.2-1 tropomyosin-like gene, partial sequence	10
534 bp linear DNA	4
MF419459.1 GI:1395209109	2
	0
366. UNVERIFIED: Laelaps giganteus isolate IN1.1-2 tropomyosin-like gene, partial sequence	10
534 bp linear DNA	4
MF419458.1 GI:1395209108	2
	0
367. UNVERIFIED: Laelaps giganteus isolate IN1.1-1 tropomyosin-like gene, partial sequence	10
534 bp linear DNA	4
MF419457.1 GI:1395209107	2
	0
368. UNVERIFIED: Laelaps giganteus isolate VCR5.5-2 tropomyosin-like gene, partial sequence	10
534 bp linear DNA	4
MF419456.1 GI:1395209106	2
	0
369. UNVERIFIED: Laelaps giganteus isolate VCR5.5-1 tropomyosin-like gene, partial sequence	10
534 bp linear DNA	4
MF419455.1 GI:1395209105	2
	0
370. UNVERIFIED: Laelaps giganteus isolate VCR5.4-2 tropomyosin-like gene, partial sequence	10
534 bp linear DNA	4
MF419454.1 GI:1395209104	2
	0
371. UNVERIFIED: Laelaps giganteus isolate VCR5.4-1 tropomyosin-like gene, partial sequence	10
534 bp linear DNA	4
MF419453.1 GI:1395209103	2
	0
372. UNVERIFIED: Laelaps giganteus isolate VCR5.3-2 tropomyosin-like gene, partial sequence	10
534 bp linear DNA	4
MF419452.1 GI:1395209102	2
	0
373. UNVERIFIED: Laelaps giganteus isolate VCR5.3-1 tropomyosin-like gene, partial sequence	10
534 bp linear DNA	4
MF419451.1 GI:1395209101	2
	0
374. UNVERIFIED: Laelaps giganteus isolate VCR1.2-2 tropomyosin-like gene, partial sequence	10
534 bp linear DNA	4
MF419450.1 GI:1395209100	2
	0
375. UNVERIFIED: Laelaps giganteus isolate VCR1.2-1 tropomyosin-like gene, partial sequence	10
534 bp linear DNA	4
MF419449.1 GI:1395209099	2
	0
376. UNVERIFIED: Laelaps giganteus isolate VCR5.2-2 tropomyosin-like gene, partial sequence	10
534 bp linear DNA	4
MF419448.1 GI:1395209098	2
	0
377. UNVERIFIED: Laelaps giganteus isolate VCR5.2-1 tropomyosin-like gene, partial sequence	10
534 bp linear DNA	4
MF419447.1 GI:1395209097	2
	0
378. UNVERIFIED: Laelaps giganteus isolate VCR1.1-2 tropomyosin-like gene, partial sequence	10
534 bp linear DNA	4
MF419446.1 GI:1395209096	2
	0
379. UNVERIFIED: Laelaps giganteus isolate VCR1.1-1 tropomyosin-like gene, partial sequence	10
534 bp linear DNA	4
MF419445.1 GI:1395209095	2
	0
380. UNVERIFIED: Laelaps giganteus isolate VCR5.1-2 tropomyosin-like gene, partial sequence	10
534 bp linear DNA	4
MF419444.1 GI:1395209094	2
	0
381. UNVERIFIED: Laelaps giganteus isolate VCR5.1-1 tropomyosin-like gene, partial sequence	10
534 bp linear DNA	4
MF419443.1 GI:1395209093	2
	0
382. UNVERIFIED: Laelaps giganteus isolate IN8.1-2 tropomyosin-like gene, partial sequence	10
534 bp linear DNA	4
MF419442.1 GI:1395209092	2
	0
383. UNVERIFIED: Laelaps giganteus isolate IN8.1-1 tropomyosin-like gene, partial sequence	10
534 bp linear DNA	4
MF419441.1 GI:1395209091	2
	0
384. UNVERIFIED: Laelaps giganteus isolate IN3.1-2 tropomyosin-like gene, partial sequence	10
534 bp linear DNA	4
MF419440.1 GI:1395209090	2
	0
385. UNVERIFIED: Laelaps giganteus isolate IN3.1-1 tropomyosin-like gene, partial sequence	10
534 bp linear DNA	4
MF419439.1 GI:1395209089	2
	0
386. UNVERIFIED: Laelaps giganteus isolate IN7.1-2 tropomyosin-like gene, partial sequence	10
534 bp linear DNA	4
MF419438.1 GI:1395209088	2
	0
387. UNVERIFIED: Laelaps giganteus isolate IN7.1-1 tropomyosin-like gene, partial sequence	10
534 bp linear DNA	4
MF419437.1 GI:1395209087	2
	0
388. UNVERIFIED: Laelaps giganteus isolate IN2.1-2 tropomyosin-like gene, partial sequence	10
534 bp linear DNA	4
MF419436.1 GI:1395209086	2
	0
389. UNVERIFIED: Laelaps giganteus isolate IN2.1-1 tropomyosin-like gene, partial sequence	10
534 bp linear DNA	4
MF419435.1 GI:1395209085	2
	0
390. UNVERIFIED: Laelaps giganteus isolate IN5.4-2 tropomyosin-like gene, partial sequence	10
534 bp linear DNA	4
MF419434.1 GI:1395209084	2
	0
391. UNVERIFIED: Laelaps giganteus isolate IN5.4-1 tropomyosin-like gene, partial sequence	10
534 bp linear DNA	4
MF419433.1 GI:1395209083	2
	0
392. UNVERIFIED: Laelaps giganteus isolate IN1.8-2 tropomyosin-like gene, partial sequence	10
534 bp linear DNA	4
MF419432.1 GI:1395209082	2
	0
393. UNVERIFIED: Laelaps giganteus isolate IN1.8-1 tropomyosin-like gene, partial sequence	10
534 bp linear DNA	4
MF419431.1 GI:1395209081	2
	0
394. UNVERIFIED: Laelaps giganteus isolate IN5.3-2 tropomyosin-like gene, partial sequence	10
534 bp linear DNA	4
MF419430.1 GI:1395209080	2
	0
395. UNVERIFIED: Laelaps giganteus isolate IN5.3-1 tropomyosin-like gene, partial sequence	10
534 bp linear DNA	4
MF419429.1 GI:1395209079	2
	0
396. UNVERIFIED: Laelaps giganteus isolate IN1.7-2 tropomyosin-like gene, partial sequence	10
534 bp linear DNA	4
MF419428.1 GI:1395209078	2
	0
397. UNVERIFIED: Laelaps giganteus isolate IN1.7-1 tropomyosin-like gene, partial sequence	10
534 bp linear DNA	4
MF419427.1 GI:1395209077	2
	0
398. UNVERIFIED: Laelaps giganteus isolate IN5.2-2 tropomyosin-like gene, partial sequence	10
534 bp linear DNA	4
MF419426.1 GI:1395209076	2
	0
399. UNVERIFIED: Laelaps giganteus isolate IN5.2-1 tropomyosin-like gene, partial sequence	10
534 bp linear DNA	4
MF419425.1 GI:1395209075	2
	0
400. UNVERIFIED: Laelaps giganteus isolate IN1.6-2 tropomyosin-like gene, partial sequence	10
534 bp linear DNA	4
MF419424.1 GI:1395209074	2
	0
401. UNVERIFIED: Laelaps giganteus isolate IN1.6-1 tropomyosin-like gene, partial sequence	10
534 bp linear DNA	4
MF419423.1 GI:1395209073	2
	0
402. UNVERIFIED: Laelaps giganteus isolate IN5.1-2 tropomyosin-like gene, partial sequence	10
534 bp linear DNA	4
MF419422.1 GI:1395209072	2
	0
403. UNVERIFIED: Laelaps giganteus isolate IN5.1-1 tropomyosin-like gene, partial sequence	10
534 bp linear DNA	4
MF419421.1 GI:1395209071	2
	0
404. UNVERIFIED: Laelaps giganteus isolate IN1.5-2 tropomyosin-like gene, partial sequence	10
534 bp linear DNA	4
MF419420.1 GI:1395209070	2
	0
405. UNVERIFIED: Laelaps giganteus isolate IN1.5-1 tropomyosin-like gene, partial sequence	10
534 bp linear DNA	4
MF419419.1 GI:1395209069	2
	0
406. UNVERIFIED: Laelaps giganteus isolate IN9-2 tropomyosin-like gene, partial sequence	10
534 bp linear DNA	4
MF419418.1 GI:1395209068	2
	0
407. UNVERIFIED: Laelaps giganteus isolate IN9-1 tropomyosin-like gene, partial sequence	10
534 bp linear DNA	4
MF419417.1 GI:1395209067	2
	0
408. UNVERIFIED: Laelaps giganteus isolate IN4.2-2 tropomyosin-like gene, partial sequence	10
534 bp linear DNA	4
MF419416.1 GI:1395209066	2
	0
409. UNVERIFIED: Laelaps giganteus isolate IN4.2-1 tropomyosin-like gene, partial sequence	10
534 bp linear DNA	4
MF419415.1 GI:1395209065	2
	0
410. UNVERIFIED: Laelaps giganteus isolate IN1.4-2 tropomyosin-like gene, partial sequence	10
534 bp linear DNA	4
MF419414.1 GI:1395209064	2
	0
411. UNVERIFIED: Laelaps giganteus isolate IN1.4-1 tropomyosin-like gene, partial sequence	10
534 bp linear DNA	4
MF419413.1 GI:1395209063	2
	0
412. UNVERIFIED: Laelaps giganteus isolate IN8.2-2 tropomyosin-like gene, partial sequence	10
534 bp linear DNA	4
MF419412.1 GI:1395209062	2
	0
413. UNVERIFIED: Laelaps giganteus isolate IN8.2-1 tropomyosin-like gene, partial sequence	10
534 bp linear DNA	4
MF419411.1 GI:1395209061	2
	0
414. UNVERIFIED: Laelaps giganteus isolate IN4.1-2 tropomyosin-like gene, partial sequence	10
534 bp linear DNA	4
MF419410.1 GI:1395209060	2
	0
415. UNVERIFIED: Laelaps giganteus isolate IN4.1-1 tropomyosin-like gene, partial sequence	10
534 bp linear DNA	4
MF419409.1 GI:1395209059	2
	0
416. UNVERIFIED: Laelaps giganteus isolate IN1.3-2 tropomyosin-like gene, partial sequence	10
534 bp linear DNA	4
MF419408.1 GI:1395209058	2
	0
417. UNVERIFIED: Laelaps giganteus isolate IN1.3-1 tropomyosin-like gene, partial sequence	10
534 bp linear DNA	4
MF419407.1 GI:1395209057	2
	0
418. Ornithodoros kalahariensis clone OsavUP2_444 16S ribosomal RNA gene, partial sequence; mitochondrial	12
444 bp linear DNA	4
KJ133579.1 GI:731446544	2
	0
419. Ornithodoros pavimentosus clone OsavNam2_459 16S ribosomal RNA gene, partial sequence; mitochondrial	12
459 bp linear DNA	4
KJ133576.1 GI:731446541	2
	0
420. Ornithodoros phacochoerus 16S ribosomal RNA gene, partial sequence; mitochondrial	10
473 bp linear DNA	4
KJ133575.1 GI:731446540	2
	0
421. Ornithodoros phacochoerus clone OporKNPN2_474 16S ribosomal RNA gene, partial sequence; mitochondrial	12
474 bp linear DNA	4
KJ133573.1 GI:731446538	2
	0
422. Hyalomma truncatum voucher FS0T cytochrome c oxidase subunit I (COI) gene, partial cds; mitochondrial	15
666 bp linear DNA	4
KT999494.1 GI:1103859704	2
	0
423. Hyalomma truncatum voucher FS8 cytochrome c oxidase subunit I (COI) gene, partial cds; mitochondrial	15
666 bp linear DNA	4
KT999493.1 GI:1103859702	2
	0
424. Hyalomma truncatum voucher FS1 cytochrome c oxidase subunit I (COI) gene, partial cds; mitochondrial	15
666 bp linear DNA	4
KT999492.1 GI:1103859700	2
	0
425. Hyalomma truncatum voucher WC12 cytochrome c oxidase subunit I (COI) gene, partial cds; mitochondrial	15
666 bp linear DNA	4
KT999491.1 GI:1103859698	2
	0
426. Hyalomma truncatum voucher WC11 cytochrome c oxidase subunit I (COI) gene, partial cds; mitochondrial	15
666 bp linear DNA	4
KT999490.1 GI:1103859696	2
	0
427. Hyalomma truncatum voucher WC10 cytochrome c oxidase subunit I (COI) gene, partial cds; mitochondrial	15
666 bp linear DNA	4
KT999489.1 GI:1103859694	2
	0
428. Hyalomma truncatum voucher WC7 cytochrome c oxidase subunit I (COI) gene, partial cds; mitochondrial	15
666 bp linear DNA	4
KT999488.1 GI:1103859692	2
	0
429. Hyalomma truncatum voucher WC5 cytochrome c oxidase subunit I (COI) gene, partial cds; mitochondrial	15
666 bp linear DNA	4
KT999487.1 GI:1103859690	2
	0
430. Hyalomma truncatum voucher WC1 cytochrome c oxidase subunit I (COI) gene, partial cds; mitochondrial	15
666 bp linear DNA	4
KT999486.1 GI:1103859688	2
	0
431. Hyalomma truncatum voucher UP14 cytochrome c oxidase subunit I (COI) gene, partial cds; mitochondrial	15
666 bp linear DNA	4
KT999485.1 GI:1103859686	2
	0
432. Hyalomma truncatum voucher UP13 cytochrome c oxidase subunit I (COI) gene, partial cds; mitochondrial	15
666 bp linear DNA	4
KT999484.1 GI:1103859684	2
	0
433. Hyalomma truncatum voucher UP12 cytochrome c oxidase subunit I (COI) gene, partial cds; mitochondrial	15
666 bp linear DNA	4
KT999483.1 GI:1103859682	2
	0
434. Hyalomma truncatum voucher UP11 cytochrome c oxidase subunit I (COI) gene, partial cds; mitochondrial	15
666 bp linear DNA	4
KT999482.1 GI:1103859680	2
	0
435. Hyalomma truncatum voucher UP10 cytochrome c oxidase subunit I (COI) gene, partial cds; mitochondrial	15
666 bp linear DNA	4
KT999481.1 GI:1103859678	2
	0
436. Hyalomma truncatum voucher UP9 cytochrome c oxidase subunit I (COI) gene, partial cds; mitochondrial	15
666 bp linear DNA	4
KT999480.1 GI:1103859676	2
	0
437. Hyalomma truncatum voucher UP7 cytochrome c oxidase subunit I (COI) gene, partial cds; mitochondrial	15
666 bp linear DNA	4
KT999479.1 GI:1103859674	2
	0
438. Hyalomma truncatum voucher UP6 cytochrome c oxidase subunit I (COI) gene, partial cds; mitochondrial	15
666 bp linear DNA	4
KT999478.1 GI:1103859672	2
	0
439. Hyalomma truncatum voucher UP4 cytochrome c oxidase subunit I (COI) gene, partial cds; mitochondrial	15
666 bp linear DNA	4
KT999477.1 GI:1103859670	2
	0
440. Hyalomma truncatum voucher UP3 cytochrome c oxidase subunit I (COI) gene, partial cds; mitochondrial	15
666 bp linear DNA	4
KT999476.1 GI:1103859668	2
	0
441. Hyalomma truncatum voucher UP2 cytochrome c oxidase subunit I (COI) gene, partial cds; mitochondrial	15
666 bp linear DNA	4
KT999475.1 GI:1103859666	2
	0
442. Hyalomma truncatum voucher KU13 cytochrome c oxidase subunit I (COI) gene, partial cds; mitochondrial	15
666 bp linear DNA	4
KT999448.1 GI:1103859612	2
	0
443. Hyalomma truncatum voucher KU12 cytochrome c oxidase subunit I (COI) gene, partial cds; mitochondrial	15
666 bp linear DNA	4
KT999447.1 GI:1103859610	2
	0
444. Hyalomma truncatum voucher KU11 cytochrome c oxidase subunit I (COI) gene, partial cds; mitochondrial	15
666 bp linear DNA	4
KT999446.1 GI:1103859608	2
	0
445. Hyalomma truncatum voucher KU9 cytochrome c oxidase subunit I (COI) gene, partial cds; mitochondrial	15
666 bp linear DNA	4
KT999445.1 GI:1103859606	2
	0
446. Hyalomma truncatum voucher KU8 cytochrome c oxidase subunit I (COI) gene, partial cds; mitochondrial	15
666 bp linear DNA	4
KT999444.1 GI:1103859604	2
	0
447. Hyalomma truncatum voucher KU7 cytochrome c oxidase subunit I (COI) gene, partial cds; mitochondrial	15
666 bp linear DNA	4
KT999443.1 GI:1103859602	2
	0
448. Hyalomma truncatum voucher KU5 cytochrome c oxidase subunit I (COI) gene, partial cds; mitochondrial	15
666 bp linear DNA	4
KT999442.1 GI:1103859600	2
	0
449. Hyalomma truncatum voucher KU4 cytochrome c oxidase subunit I (COI) gene, partial cds; mitochondrial	15
666 bp linear DNA	4
KT999441.1 GI:1103859598	2
	0
450. Hyalomma truncatum voucher KU3 cytochrome c oxidase subunit I (COI) gene, partial cds; mitochondrial	15
666 bp linear DNA	4
KT999440.1 GI:1103859596	2
	0
451. Hyalomma truncatum voucher KU1 cytochrome c oxidase subunit I (COI) gene, partial cds; mitochondrial	15
666 bp linear DNA	4
KT999439.1 GI:1103859594	2
	0
452. Hyalomma truncatum voucher KN16 cytochrome c oxidase subunit I (COI) gene, partial cds; mitochondrial	15
666 bp linear DNA	4
KT999438.1 GI:1103859592	2
	0
453. Hyalomma truncatum voucher KN15 cytochrome c oxidase subunit I (COI) gene, partial cds; mitochondrial	15
666 bp linear DNA	4
KT999437.1 GI:1103859590	2
	0
454. Hyalomma truncatum voucher KN14 cytochrome c oxidase subunit I (COI) gene, partial cds; mitochondrial	15
666 bp linear DNA	4
KT999436.1 GI:1103859588	2
	0
455. Hyalomma truncatum voucher KN13 cytochrome c oxidase subunit I (COI) gene, partial cds; mitochondrial	15
666 bp linear DNA	4
KT999435.1 GI:1103859586	2
	0
456. Hyalomma truncatum voucher KN12 cytochrome c oxidase subunit I (COI) gene, partial cds; mitochondrial	15
666 bp linear DNA	4
KT999434.1 GI:1103859584	2
	0
457. Hyalomma truncatum voucher KN8 cytochrome c oxidase subunit I (COI) gene, partial cds; mitochondrial	15
666 bp linear DNA	4
KT999433.1 GI:1103859582	2
	0
458. Hyalomma truncatum voucher KN7 cytochrome c oxidase subunit I (COI) gene, partial cds; mitochondrial	15
666 bp linear DNA	4
KT999432.1 GI:1103859580	2
	0
459. Hyalomma truncatum voucher KN6 cytochrome c oxidase subunit I (COI) gene, partial cds; mitochondrial	15
666 bp linear DNA	4
KT999431.1 GI:1103859578	2
	0
460. Hyalomma truncatum voucher KN5 cytochrome c oxidase subunit I (COI) gene, partial cds; mitochondrial	15
666 bp linear DNA	4
KT999430.1 GI:1103859576	2
	0
461. Hyalomma truncatum voucher KN4 cytochrome c oxidase subunit I (COI) gene, partial cds; mitochondrial	15
666 bp linear DNA	4
KT999429.1 GI:1103859574	2
	0
462. Hyalomma truncatum voucher KN3 cytochrome c oxidase subunit I (COI) gene, partial cds; mitochondrial	15
666 bp linear DNA	4
KT999428.1 GI:1103859572	2
	0
463. Hyalomma truncatum voucher KN2 cytochrome c oxidase subunit I (COI) gene, partial cds; mitochondrial	15
666 bp linear DNA	4
KT999427.1 GI:1103859570	2
	0
464. Hyalomma truncatum voucher KN1 cytochrome c oxidase subunit I (COI) gene, partial cds; mitochondrial	15
666 bp linear DNA	4
KT999426.1 GI:1103859568	2
	0
465. Eupodes minutus isolate EMGP3 cytochrome oxidase subunit I (COI) gene, partial cds; mitochondrial	14
413 bp linear DNA	4
DQ675139.1 GI:110348733	2
	0
466. Eupodes minutus isolate EMGP1 cytochrome oxidase subunit I (COI) gene, partial cds; mitochondrial	14
413 bp linear DNA	4
DQ675138.1 GI:110348731	2
	0
467. Eupodes minutus isolate EMGP4 cytochrome oxidase subunit I (COI) gene, partial cds; mitochondrial	14
413 bp linear DNA	4
DQ675137.1 GI:110348729	2
	0
468. Eupodes minutus isolate EMWT2 cytochrome oxidase subunit I (COI) gene, partial cds; mitochondrial	14
413 bp linear DNA	4
DQ675136.1 GI:110348727	2
	0
469. Eupodes minutus isolate EMWT9 cytochrome oxidase subunit I (COI) gene, partial cds; mitochondrial	14
413 bp linear DNA	4
DQ675135.1 GI:110348725	2
	0
470. Eupodes minutus isolate EMWT7 cytochrome oxidase subunit I (COI) gene, partial cds; mitochondrial	14
413 bp linear DNA	4
DQ675134.1 GI:110348723	2
	0
471. Eupodes minutus isolate EMWT5 cytochrome oxidase subunit I (COI) gene, partial cds; mitochondrial	14
413 bp linear DNA	4
DQ675133.1 GI:110348721	2
	0
472. Eupodes minutus isolate EMKIL30 cytochrome oxidase subunit I (COI) gene, partial cds; mitochondrial	14
413 bp linear DNA	4
DQ675132.1 GI:110348719	2
	0
473. Eupodes minutus isolate EMKIL18 cytochrome oxidase subunit I (COI) gene, partial cds; mitochondrial	14
413 bp linear DNA	4
DQ675131.1 GI:110348717	2
	0
474. Eupodes minutus isolate EMKIL3 cytochrome oxidase subunit I (COI) gene, partial cds; mitochondrial	14
413 bp linear DNA	4
DQ675130.1 GI:110348715	2
	0
475. Eupodes minutus isolate EMKIL25 cytochrome oxidase subunit I (COI) gene, partial cds; mitochondrial	14
413 bp linear DNA	4
DQ675129.1 GI:110348713	2
	0
476. Eupodes minutus isolate EMKIL2 cytochrome oxidase subunit I (COI) gene, partial cds; mitochondrial	14
413 bp linear DNA	4
DQ675128.1 GI:110348711	2
	0
477. Eupodes minutus isolate EMKIL4 cytochrome oxidase subunit I (COI) gene, partial cds; mitochondrial	14
413 bp linear DNA	4
DQ675127.1 GI:110348709	2
	0
478. Eupodes minutus isolate EMKIL5 cytochrome oxidase subunit I (COI) gene, partial cds; mitochondrial	14
413 bp linear DNA	4
DQ675126.1 GI:110348707	2
	0
479. Eupodes minutus isolate EMKIL6 cytochrome oxidase subunit I (COI) gene, partial cds; mitochondrial	14
413 bp linear DNA	4
DQ675125.1 GI:110348705	2
	0
480. Eupodes minutus isolate EMKIL26 cytochrome oxidase subunit I (COI) gene, partial cds; mitochondrial	14
413 bp linear DNA	4
DQ675124.1 GI:110348703	2
	0
481. Eupodes minutus isolate EMK11 cytochrome oxidase subunit I (COI) gene, partial cds; mitochondrial	14
413 bp linear DNA	4
DQ675123.1 GI:110348701	2
	0
482. Eupodes minutus isolate EMK10 cytochrome oxidase subunit I (COI) gene, partial cds; mitochondrial	14
413 bp linear DNA	4
DQ675122.1 GI:110348699	2
	0
483. Eupodes minutus isolate EMK8 cytochrome oxidase subunit I (COI) gene, partial cds; mitochondrial	14
413 bp linear DNA	4
DQ675121.1 GI:110348697	2
	0
484. Eupodes minutus isolate EMK14 cytochrome oxidase subunit I (COI) gene, partial cds; mitochondrial	14
413 bp linear DNA	4
DQ675120.1 GI:110348695	2
	0
485. Eupodes minutus isolate EMLG2 cytochrome oxidase subunit I (COI) gene, partial cds; mitochondrial	14
413 bp linear DNA	4
DQ675119.1 GI:110348693	2
	0
486. Eupodes minutus isolate EMLG7 cytochrome oxidase subunit I (COI) gene, partial cds; mitochondrial	14
413 bp linear DNA	4
DQ675118.1 GI:110348691	2
	0
487. Eupodes minutus isolate EMLG4 cytochrome oxidase subunit I (COI) gene, partial cds; mitochondrial	14
413 bp linear DNA	4
DQ675117.1 GI:110348689	2
	0
488. Eupodes minutus isolate EMGH20 cytochrome oxidase subunit I (COI) gene, partial cds; mitochondrial	14
413 bp linear DNA	4
DQ675116.1 GI:110348687	2
	0
489. Eupodes minutus isolate EMGH19 cytochrome oxidase subunit I (COI) gene, partial cds; mitochondrial	14
413 bp linear DNA	4
DQ675115.1 GI:110348685	2
	0
490. Eupodes minutus isolate EMGH13 cytochrome oxidase subunit I (COI) gene, partial cds; mitochondrial	14
413 bp linear DNA	4
DQ675114.1 GI:110348683	2
	0
491. Eupodes minutus isolate EMGH10 cytochrome oxidase subunit I (COI) gene, partial cds; mitochondrial	14
413 bp linear DNA	4
DQ675113.1 GI:110348681	2
	0
492. Eupodes minutus isolate EMGH1 cytochrome oxidase subunit I (COI) gene, partial cds; mitochondrial	14
413 bp linear DNA	4
DQ675112.1 GI:110348679	2
	0
493. Eupodes minutus isolate EMSK22 cytochrome oxidase subunit I (COI) gene, partial cds; mitochondrial	14
413 bp linear DNA	4
DQ675111.1 GI:110348677	2
	0
494. Eupodes minutus isolate EMSK32 cytochrome oxidase subunit I (COI) gene, partial cds; mitochondrial	14
413 bp linear DNA	4
DQ675110.1 GI:110348675	2
	0
495. Eupodes minutus isolate EMSK27 cytochrome oxidase subunit I (COI) gene, partial cds; mitochondrial	14
413 bp linear DNA	4
DQ675109.1 GI:110348673	2
	0
496. Eupodes minutus isolate EMSK16 cytochrome oxidase subunit I (COI) gene, partial cds; mitochondrial	14
413 bp linear DNA	4
DQ675108.1 GI:110348671	2
	0
497. Eupodes minutus isolate EMSK15 cytochrome oxidase subunit I (COI) gene, partial cds; mitochondrial	14
413 bp linear DNA	4
DQ675107.1 GI:110348669	2
	0
498. Eupodes minutus isolate EMSK14 cytochrome oxidase subunit I (COI) gene, partial cds; mitochondrial	14
413 bp linear DNA	4
DQ675106.1 GI:110348667	2
	0
499. Eupodes minutus isolate EMSK5 cytochrome oxidase subunit I (COI) gene, partial cds; mitochondrial	14
413 bp linear DNA	4
DQ675105.1 GI:110348665	2
	0
500. Eupodes minutus isolate EMSK3 cytochrome oxidase subunit I (COI) gene, partial cds; mitochondrial	14
413 bp linear DNA	4
DQ675104.1 GI:110348663	2
[truncated: 379,228+ more rows]

## Sheet: Filtered Data
Filtered Records for Arachnids
1. Nemesiidae sp. South Africa MY551 isolate ARAMY000551 cytchrome oxidase subunit I (COI) gene, partial cds; mitochondrial	1	Nemesiidae	sp.	South	Africa	MY551	isolate	ARAMY000551	cytchrome	oxidase	subunit	I	(COI)	gene,	partial	cds;	mitochondrial
2. Nemesiidae sp. South Africa MY546 isolate ARAMY000546 cytchrome oxidase subunit I (COI) gene, partial cds; mitochondrial	2	Nemesiidae	sp.	South	Africa	MY546	isolate	ARAMY000546	cytchrome	oxidase	subunit	I	(COI)	gene,	partial	cds;	mitochondrial
3. Nemesiidae sp. South Africa MY551 isolate ARAMY000551 28S ribosomal RNA gene, partial sequence	3	Nemesiidae	sp.	South	Africa	MY551	isolate	ARAMY000551	28S	ribosomal	RNA	gene,	partial	sequence
4. Nemesiidae sp. South Africa MY546 isolate ARAMY000546 28S ribosomal RNA gene, partial sequence	4	Nemesiidae	sp.	South	Africa	MY546	isolate	ARAMY000546	28S	ribosomal	RNA	gene,	partial	sequence
5. Nemesiidae sp. South Africa MY551 isolate ARAMY000551 16S ribosomal RNA gene, partial sequence; mitochondrial	5	Nemesiidae	sp.	South	Africa	MY551	isolate	ARAMY000551	16S	ribosomal	RNA	gene,	partial	sequence;	mitochondrial
6. Nemesiidae sp. South Africa MY546 isolate ARAMY000546 16S ribosomal RNA gene, partial sequence; mitochondrial	6	Nemesiidae	sp.	South	Africa	MY546	isolate	ARAMY000546	16S	ribosomal	RNA	gene,	partial	sequence;	mitochondrial
7. Nemesiidae sp. South Africa MY546 isolate ARAMY000546 12S ribosomal RNA gene, partial sequence; mitochondrial	7	Nemesiidae	sp.	South	Africa	MY546	isolate	ARAMY000546	12S	ribosomal	RNA	gene,	partial	sequence;	mitochondrial
8. Nemesiidae sp. South Africa MY546 isolate ARAMY000546 histone H3 (H3) gene, partial cds	8	Nemesiidae	sp.	South	Africa	MY546	isolate	ARAMY000546	histone	H3	(H3)	gene,	partial	cds
9. Rhipicephalus decoloratus strain South Africa BD86-like protein mRNA, partial cds	9	Rhipicephalus	decoloratus	strain	South	Africa	BD86-like	protein	mRNA,	partial	cds
10. Neoseiulus californicus isolate 1 from South Africa 18S ribosomal RNA gene, partial sequence; internal transcribed spacer 1, 5.8S ribosomal RNA gene, and internal transcribed spacer 2, complete sequence; and 28S ribosomal RNA gene, partial sequence	10	Neoseiulus	californicus	isolate	1	from	South	Africa	18S	ribosomal	RNA	gene,	partial	sequence;	internal	transcribed	spacer	1,	5.8S	ribosomal	RNA	gene,	and	internal	transcribed	spacer	2,	complete	sequence;	and	28S	ribosomal	RNA	gene,	partial	sequence
11. Thyenula sp. South Africa voucher JXZhang:JXZ104 16S ribosomal RNA gene, partial sequence; and NADH dehydrogenese subunit 1 (ND1) gene, partial cds; mitochondrial	11	Thyenula	sp.	South	Africa	voucher	JXZhang:JXZ104	16S	ribosomal	RNA	gene,	partial	sequence;	and	NADH	dehydrogenese	subunit	1	(ND1)	gene,	partial	cds;	mitochondrial
12. Rhipicephalus appendiculatus from South Africa Bm86-like protein (Ra86-2) mRNA, partial cds	12	Rhipicephalus	appendiculatus	from	South	Africa	Bm86-like	protein	(Ra86-2)	mRNA,	partial	cds
13. Rhipicephalus appendiculatus from South Africa Bm86-like protein (Ra86-1) mRNA, partial cds	13	Rhipicephalus	appendiculatus	from	South	Africa	Bm86-like	protein	(Ra86-1)	mRNA,	partial	cds
14. Argiope trifasciata from South Africa 28S ribosomal RNA gene, partial sequence	14	Argiope	trifasciata	from	South	Africa	28S	ribosomal	RNA	gene,	partial	sequence
15. Argiope sector from South Africa 28S ribosomal RNA gene, partial sequence	15	Argiope	sector	from	South	Africa	28S	ribosomal	RNA	gene,	partial	sequence
16. Argiope flavipalpis from South Africa 28S ribosomal RNA gene, partial sequence	16	Argiope	flavipalpis	from	South	Africa	28S	ribosomal	RNA	gene,	partial	sequence
17. Argiope australis from South Africa 28S ribosomal RNA gene, partial sequence	17	Argiope	australis	from	South	Africa	28S	ribosomal	RNA	gene,	partial	sequence
18. Argiope anomalopalpis from South Africa 28S ribosomal RNA gene, partial sequence	18	Argiope	anomalopalpis	from	South	Africa	28S	ribosomal	RNA	gene,	partial	sequence
19. Argiope trifasciata from South Africa cytochrome oxidase subunit II (COII) gene, partial cds; mitochondrial	19	Argiope	trifasciata	from	South	Africa	cytochrome	oxidase	subunit	II	(COII)	gene,	partial	cds;	mitochondrial
20. Argiope flavipalpis from South Africa cytochrome oxidase subunit II (COII) gene, partial cds; mitochondrial	20	Argiope	flavipalpis	from	South	Africa	cytochrome	oxidase	subunit	II	(COII)	gene,	partial	cds;	mitochondrial
21. Argiope australis from South Africa cytochrome oxidase subunit II (COII) gene, partial cds; mitochondrial	21	Argiope	australis	from	South	Africa	cytochrome	oxidase	subunit	II	(COII)	gene,	partial	cds;	mitochondrial
22. Argiope aurocincta from South Africa cytochrome oxidase subunit II (COII) gene, partial cds; mitochondrial	22	Argiope	aurocincta	from	South	Africa	cytochrome	oxidase	subunit	II	(COII)	gene,	partial	cds;	mitochondrial
23. Argiope trifasciata from South Africa histone 3 subunit A (H3) gene, partial cds	23	Argiope	trifasciata	from	South	Africa	histone	3	subunit	A	(H3)	gene,	partial	cds
24. Argiope sector from South Africa histone 3 subunit A (H3) gene, partial cds	24	Argiope	sector	from	South	Africa	histone	3	subunit	A	(H3)	gene,	partial	cds
25. Argiope flavipalpis from South Africa histone 3 subunit A (H3) gene, partial cds	25	Argiope	flavipalpis	from	South	Africa	histone	3	subunit	A	(H3)	gene,	partial	cds
26. Argiope australis from South Africa histone 3 subunit A (H3) gene, partial cds	26	Argiope	australis	from	South	Africa	histone	3	subunit	A	(H3)	gene,	partial	cds
27. Argiope trifasciata from South Africa cytochrome oxidase subunit I (COI) gene, partial cds; mitochondrial	27	Argiope	trifasciata	from	South	Africa	cytochrome	oxidase	subunit	I	(COI)	gene,	partial	cds;	mitochondrial
28. Argiope sector from South Africa cytochrome oxidase subunit I (COI) gene, partial cds; mitochondrial	28	Argiope	sector	from	South	Africa	cytochrome	oxidase	subunit	I	(COI)	gene,	partial	cds;	mitochondrial
29. Argiope flavipalpis from South Africa cytochrome oxidase subunit I (COI) gene, partial cds; mitochondrial	29	Argiope	flavipalpis	from	South	Africa	cytochrome	oxidase	subunit	I	(COI)	gene,	partial	cds;	mitochondrial
30. Argiope australis from South Africa cytochrome oxidase subunit I (COI) gene, partial cds; mitochondrial	30	Argiope	australis	from	South	Africa	cytochrome	oxidase	subunit	I	(COI)	gene,	partial	cds;	mitochondrial
31. Argiope aurocincta from South Africa cytochrome oxidase subunit I (COI) gene, partial cds; mitochondrial	31	Argiope	aurocincta	from	South	Africa	cytochrome	oxidase	subunit	I	(COI)	gene,	partial	cds;	mitochondrial
32. Argiope anomalopalpis from South Africa cytochrome oxidase subunit I (COI) gene, partial cds; mitochondrial	32	Argiope	anomalopalpis	from	South	Africa	cytochrome	oxidase	subunit	I	(COI)	gene,	partial	cds;	mitochondrial
33. Thyenula sp. South Africa voucher JXZhang:JXZ149 actin gene, partial cds	33	Thyenula	sp.	South	Africa	voucher	JXZhang:JXZ149	actin	gene,	partial	cds
34. Thyenula sp. South Africa voucher JXZhang:JXZ104 cytochrome oxidase subunit I (COI) gene, partial cds; mitochondrial	34	Thyenula	sp.	South	Africa	voucher	JXZhang:JXZ104	cytochrome	oxidase	subunit	I	(COI)	gene,	partial	cds;	mitochondrial
35. Thyenula sp. South Africa voucher JXZhang:JXZ149 28S ribosomal RNA gene, partial sequence	35	Thyenula	sp.	South	Africa	voucher	JXZhang:JXZ149	28S	ribosomal	RNA	gene,	partial	sequence
36. Neoseiulus californicus isolate 10 from South Africa 12S ribosomal RNA gene, partial sequence; mitochondrial	36	Neoseiulus	californicus	isolate	10	from	South	Africa	12S	ribosomal	RNA	gene,	partial	sequence;	mitochondrial
37. Neoseiulus californicus isolate 9 from South Africa 12S ribosomal RNA gene, partial sequence; mitochondrial	37	Neoseiulus	californicus	isolate	9	from	South	Africa	12S	ribosomal	RNA	gene,	partial	sequence;	mitochondrial
38. Neoseiulus californicus isolate 8 from South Africa 12S ribosomal RNA gene, partial sequence; mitochondrial	38	Neoseiulus	californicus	isolate	8	from	South	Africa	12S	ribosomal	RNA	gene,	partial	sequence;	mitochondrial
39. Neoseiulus californicus isolate 7 from South Africa 12S ribosomal RNA gene, partial sequence; mitochondrial	39	Neoseiulus	californicus	isolate	7	from	South	Africa	12S	ribosomal	RNA	gene,	partial	sequence;	mitochondrial
40. Neoseiulus californicus isolate 6 from South Africa 12S ribosomal RNA gene, partial sequence; mitochondrial	40	Neoseiulus	californicus	isolate	6	from	South	Africa	12S	ribosomal	RNA	gene,	partial	sequence;	mitochondrial
41. Neoseiulus californicus isolate 5 from South Africa 12S ribosomal RNA gene, partial sequence; mitochondrial	41	Neoseiulus	californicus	isolate	5	from	South	Africa	12S	ribosomal	RNA	gene,	partial	sequence;	mitochondrial
42. Neoseiulus californicus isolate 4 from South Africa 12S ribosomal RNA gene, partial sequence; mitochondrial	42	Neoseiulus	californicus	isolate	4	from	South	Africa	12S	ribosomal	RNA	gene,	partial	sequence;	mitochondrial
43. Neoseiulus californicus isolate 3 from South Africa 12S ribosomal RNA gene, partial sequence; mitochondrial	43	Neoseiulus	californicus	isolate	3	from	South	Africa	12S	ribosomal	RNA	gene,	partial	sequence;	mitochondrial
44. Neoseiulus californicus isolate 2 from South Africa 12S ribosomal RNA gene, partial sequence; mitochondrial	44	Neoseiulus	californicus	isolate	2	from	South	Africa	12S	ribosomal	RNA	gene,	partial	sequence;	mitochondrial
45. Neoseiulus californicus isolate 1 from South Africa 12S ribosomal RNA gene, partial sequence; mitochondrial	45	Neoseiulus	californicus	isolate	1	from	South	Africa	12S	ribosomal	RNA	gene,	partial	sequence;	mitochondrial
46. Rhipicephalus decoloratus from South Africa 16S ribosomal RNA gene, partial sequence; mitochondrial	46	Rhipicephalus	decoloratus	from	South	Africa	16S	ribosomal	RNA	gene,	partial	sequence;	mitochondrial
47. Rhipicephalus microplus from South Africa 16S ribosomal RNA gene, partial sequence; mitochondrial	47	Rhipicephalus	microplus	from	South	Africa	16S	ribosomal	RNA	gene,	partial	sequence;	mitochondrial
48. Rhipicephalus decoloratus from South Africa 12S ribosomal RNA gene, partial sequence; mitochondrial	48	Rhipicephalus	decoloratus	from	South	Africa	12S	ribosomal	RNA	gene,	partial	sequence;	mitochondrial
49. Rhipicephalus microplus from South Africa 12S ribosomal RNA gene, partial sequence; mitochondrial	49	Rhipicephalus	microplus	from	South	Africa	12S	ribosomal	RNA	gene,	partial	sequence;	mitochondrial
50. Argas africolumbae from South Africa mitochondrion, partial genome	50	Argas	africolumbae	from	South	Africa	mitochondrion,	partial	genome
51. Harpactira gigas from South Africa 18S ribosomal RNA gene, partial sequence	51	Harpactira	gigas	from	South	Africa	18S	ribosomal	RNA	gene,	partial	sequence
52. Brachionopus sp. BRASN1 from South Africa 18S ribosomal RNA gene, partial sequence	52	Brachionopus	sp.	BRASN1	from	South	Africa	18S	ribosomal	RNA	gene,	partial	sequence
53. Harpactirella lightfooti from South Africa 18S ribosomal RNA gene, partial sequence	53	Harpactirella	lightfooti	from	South	Africa	18S	ribosomal	RNA	gene,	partial	sequence
54. Harpactira gigas from South Africa cytochrome oxidase subunit 1 (COI) gene, partial cds; mitochondrial	54	Harpactira	gigas	from	South	Africa	cytochrome	oxidase	subunit	1	(COI)	gene,	partial	cds;	mitochondrial
55. Harpactirella lightfooti from South Africa cytochrome oxidase subunit 1 (COI) gene, partial cds; mitochondrial	55	Harpactirella	lightfooti	from	South	Africa	cytochrome	oxidase	subunit	1	(COI)	gene,	partial	cds;	mitochondrial
56. Latrodectus umbukwane isolate LPH02 cytochrome oxidase subunit I gene, partial cds; mitochondrial	56	Latrodectus	umbukwane	isolate	LPH02	cytochrome	oxidase	subunit	I	gene,	partial	cds;	mitochondrial
57. Latrodectus umbukwane isolate LPH01 cytochrome oxidase subunit I gene, partial cds; mitochondrial	57	Latrodectus	umbukwane	isolate	LPH01	cytochrome	oxidase	subunit	I	gene,	partial	cds;	mitochondrial
58. Rhipicephalus microplus voucher RmCVSA_EC_2018 carboxylesterase gene, complete cds	58	Rhipicephalus	microplus	voucher	RmCVSA_EC_2018	carboxylesterase	gene,	complete	cds
59. UNVERIFIED: Laelaps muricola isolate KPM43.1 tropomyosin-like gene, partial sequence	59	UNVERIFIED:	Laelaps	muricola	isolate	KPM43.1	tropomyosin-like	gene,	partial	sequence
60. UNVERIFIED: Laelaps muricola isolate KPM13.4 tropomyosin-like gene, partial sequence	60	UNVERIFIED:	Laelaps	muricola	isolate	KPM13.4	tropomyosin-like	gene,	partial	sequence
61. UNVERIFIED: Laelaps muricola isolate KPM46.3 tropomyosin-like gene, partial sequence	61	UNVERIFIED:	Laelaps	muricola	isolate	KPM46.3	tropomyosin-like	gene,	partial	sequence
62. UNVERIFIED: Laelaps muricola isolate KPM46.2 tropomyosin-like gene, partial sequence	62	UNVERIFIED:	Laelaps	muricola	isolate	KPM46.2	tropomyosin-like	gene,	partial	sequence
63. UNVERIFIED: Laelaps muricola isolate KPM13.2 tropomyosin-like gene, partial sequence	63	UNVERIFIED:	Laelaps	muricola	isolate	KPM13.2	tropomyosin-like	gene,	partial	sequence
64. UNVERIFIED: Laelaps muricola isolate KPM13.3 tropomyosin-like gene, partial sequence	64	UNVERIFIED:	Laelaps	muricola	isolate	KPM13.3	tropomyosin-like	gene,	partial	sequence
65. UNVERIFIED: Laelaps giganteus isolate KPR40.6 tropomyosin-like gene, partial sequence	65	UNVERIFIED:	Laelaps	giganteus	isolate	KPR40.6	tropomyosin-like	gene,	partial	sequence
66. UNVERIFIED: Laelaps giganteus isolate KPR40.9 tropomyosin-like gene, partial sequence	66	UNVERIFIED:	Laelaps	giganteus	isolate	KPR40.9	tropomyosin-like	gene,	partial	sequence
67. UNVERIFIED: Laelaps giganteus isolate KPR40.5 tropomyosin-like gene, partial sequence	67	UNVERIFIED:	Laelaps	giganteus	isolate	KPR40.5	tropomyosin-like	gene,	partial	sequence
68. UNVERIFIED: Laelaps giganteus isolate KPR40.3 tropomyosin-like gene, partial sequence	68	UNVERIFIED:	Laelaps	giganteus	isolate	KPR40.3	tropomyosin-like	gene,	partial	sequence
69. UNVERIFIED: Laelaps giganteus isolate KPR40.2 tropomyosin-like gene, partial sequence	69	UNVERIFIED:	Laelaps	giganteus	isolate	KPR40.2	tropomyosin-like	gene,	partial	sequence
70. UNVERIFIED: Laelaps giganteus isolate RTV35.3 tropomyosin-like gene, partial sequence	70	UNVERIFIED:	Laelaps	giganteus	isolate	RTV35.3	tropomyosin-like	gene,	partial	sequence
71. UNVERIFIED: Laelaps giganteus isolate RTV35.1 tropomyosin-like gene, partial sequence	71	UNVERIFIED:	Laelaps	giganteus	isolate	RTV35.1	tropomyosin-like	gene,	partial	sequence
72. UNVERIFIED: Laelaps giganteus isolate RTV11.4 tropomyosin-like gene, partial sequence	72	UNVERIFIED:	Laelaps	giganteus	isolate	RTV11.4	tropomyosin-like	gene,	partial	sequence
73. UNVERIFIED: Laelaps giganteus isolate RTV35.4 tropomyosin-like gene, partial sequence	73	UNVERIFIED:	Laelaps	giganteus	isolate	RTV35.4	tropomyosin-like	gene,	partial	sequence
74. UNVERIFIED: Laelaps giganteus isolate RTV11.7 tropomyosin-like gene, partial sequence	74	UNVERIFIED:	Laelaps	giganteus	isolate	RTV11.7	tropomyosin-like	gene,	partial	sequence
75. UNVERIFIED: Laelaps giganteus isolate RTV35.2 tropomyosin-like gene, partial sequence	75	UNVERIFIED:	Laelaps	giganteus	isolate	RTV35.2	tropomyosin-like	gene,	partial	sequence
76. UNVERIFIED: Laelaps giganteus isolate RTV11.6 tropomyosin-like gene, partial sequence	76	UNVERIFIED:	Laelaps	giganteus	isolate	RTV11.6	tropomyosin-like	gene,	partial	sequence
77. UNVERIFIED: Laelaps giganteus isolate RTV11.5 tropomyosin-like gene, partial sequence	77	UNVERIFIED:	Laelaps	giganteus	isolate	RTV11.5	tropomyosin-like	gene,	partial	sequence
78. UNVERIFIED: Laelaps giganteus isolate RTV11.1 tropomyosin-like gene, partial sequence	78	UNVERIFIED:	Laelaps	giganteus	isolate	RTV11.1	tropomyosin-like	gene,	partial	sequence
79. UNVERIFIED: Laelaps muricola isolate MNM58.2 tropomyosin-like gene, partial sequence	79	UNVERIFIED:	Laelaps	muricola	isolate	MNM58.2	tropomyosin-like	gene,	partial	sequence
80. UNVERIFIED: Laelaps muricola isolate MNM27.2 tropomyosin-like gene, partial sequence	80	UNVERIFIED:	Laelaps	muricola	isolate	MNM27.2	tropomyosin-like	gene,	partial	sequence
81. UNVERIFIED: Laelaps muricola isolate MNM32.4 tropomyosin-like gene, partial sequence	81	UNVERIFIED:	Laelaps	muricola	isolate	MNM32.4	tropomyosin-like	gene,	partial	sequence
82. UNVERIFIED: Laelaps muricola isolate MNM32.2 tropomyosin-like gene, partial sequence	82	UNVERIFIED:	Laelaps	muricola	isolate	MNM32.2	tropomyosin-like	gene,	partial	sequence
83. UNVERIFIED: Laelaps muricola isolate MNM11.4 tropomyosin-like gene, partial sequence	83	UNVERIFIED:	Laelaps	muricola	isolate	MNM11.4	tropomyosin-like	gene,	partial	sequence
84. UNVERIFIED: Laelaps muricola isolate MNM11.3 tropomyosin-like gene, partial sequence	84	UNVERIFIED:	Laelaps	muricola	isolate	MNM11.3	tropomyosin-like	gene,	partial	sequence
85. UNVERIFIED: Laelaps muricola isolate MNM62.2 tropomyosin-like gene, partial sequence	85	UNVERIFIED:	Laelaps	muricola	isolate	MNM62.2	tropomyosin-like	gene,	partial	sequence
86. UNVERIFIED: Laelaps muricola isolate MNM19.2 tropomyosin-like gene, partial sequence	86	UNVERIFIED:	Laelaps	muricola	isolate	MNM19.2	tropomyosin-like	gene,	partial	sequence
87. UNVERIFIED: Laelaps muricola isolate MNM32.3 tropomyosin-like gene, partial sequence	87	UNVERIFIED:	Laelaps	muricola	isolate	MNM32.3	tropomyosin-like	gene,	partial	sequence
88. UNVERIFIED: Laelaps muricola isolate MNM11.2 tropomyosin-like gene, partial sequence	88	UNVERIFIED:	Laelaps	muricola	isolate	MNM11.2	tropomyosin-like	gene,	partial	sequence
89. UNVERIFIED: Laelaps muricola isolate MNM32.1 tropomyosin-like gene, partial sequence	89	UNVERIFIED:	Laelaps	muricola	isolate	MNM32.1	tropomyosin-like	gene,	partial	sequence
90. UNVERIFIED: Laelaps muricola isolate MNM11.1 tropomyosin-like gene, partial sequence	90	UNVERIFIED:	Laelaps	muricola	isolate	MNM11.1	tropomyosin-like	gene,	partial	sequence
91. UNVERIFIED: Laelaps muricola isolate MNM27.1 tropomyosin-like gene, partial sequence	91	UNVERIFIED:	Laelaps	muricola	isolate	MNM27.1	tropomyosin-like	gene,	partial	sequence
92. UNVERIFIED: Laelaps muricola isolate MNM8.2 tropomyosin-like gene, partial sequence	92	UNVERIFIED:	Laelaps	muricola	isolate	MNM8.2	tropomyosin-like	gene,	partial	sequence
93. UNVERIFIED: Laelaps muricola isolate MNM58.1 tropomyosin-like gene, partial sequence	93	UNVERIFIED:	Laelaps	muricola	isolate	MNM58.1	tropomyosin-like	gene,	partial	sequence
94. UNVERIFIED: Laelaps muricola isolate MNM3.1 tropomyosin-like gene, partial sequence	94	UNVERIFIED:	Laelaps	muricola	isolate	MNM3.1	tropomyosin-like	gene,	partial	sequence
95. UNVERIFIED: Laelaps muricola isolate MNM55.2 tropomyosin-like gene, partial sequence	95	UNVERIFIED:	Laelaps	muricola	isolate	MNM55.2	tropomyosin-like	gene,	partial	sequence
96. UNVERIFIED: Laelaps muricola isolate MNM62.1 tropomyosin-like gene, partial sequence	96	UNVERIFIED:	Laelaps	muricola	isolate	MNM62.1	tropomyosin-like	gene,	partial	sequence
97. UNVERIFIED: Laelaps muricola isolate MNM19.1 tropomyosin-like gene, partial sequence	97	UNVERIFIED:	Laelaps	muricola	isolate	MNM19.1	tropomyosin-like	gene,	partial	sequence
98. UNVERIFIED: Laelaps giganteus isolate MNL26.2 tropomyosin-like gene, partial sequence	98	UNVERIFIED:	Laelaps	giganteus	isolate	MNL26.2	tropomyosin-like	gene,	partial	sequence
99. UNVERIFIED: Laelaps giganteus isolate MNL24.2 tropomyosin-like gene, partial sequence	99	UNVERIFIED:	Laelaps	giganteus	isolate	MNL24.2	tropomyosin-like	gene,	partial	sequence
100. UNVERIFIED: Laelaps giganteus isolate MNL24.1 tropomyosin-like gene, partial sequence	100	UNVERIFIED:	Laelaps	giganteus	isolate	MNL24.1	tropomyosin-like	gene,	partial	sequence
101. UNVERIFIED: Laelaps giganteus isolate MNL20.1 tropomyosin-like gene, partial sequence	101	UNVERIFIED:	Laelaps	giganteus	isolate	MNL20.1	tropomyosin-like	gene,	partial	sequence
102. UNVERIFIED: Laelaps giganteus isolate MNL58.2 tropomyosin-like gene, partial sequence	102	UNVERIFIED:	Laelaps	giganteus	isolate	MNL58.2	tropomyosin-like	gene,	partial	sequence
103. UNVERIFIED: Laelaps giganteus isolate MNL58.1 tropomyosin-like gene, partial sequence	103	UNVERIFIED:	Laelaps	giganteus	isolate	MNL58.1	tropomyosin-like	gene,	partial	sequence
104. UNVERIFIED: Laelaps muricola isolate HBM1.3 tropomyosin-like gene, partial sequence	104	UNVERIFIED:	Laelaps	muricola	isolate	HBM1.3	tropomyosin-like	gene,	partial	sequence
105. UNVERIFIED: Laelaps muricola isolate HBM1.4 tropomyosin-like gene, partial sequence	105	UNVERIFIED:	Laelaps	muricola	isolate	HBM1.4	tropomyosin-like	gene,	partial	sequence
106. UNVERIFIED: Laelaps muricola isolate HBM1.5 tropomyosin-like gene, partial sequence	106	UNVERIFIED:	Laelaps	muricola	isolate	HBM1.5	tropomyosin-like	gene,	partial	sequence
107. UNVERIFIED: Laelaps muricola isolate HBM1.6 tropomyosin-like gene, partial sequence	107	UNVERIFIED:	Laelaps	muricola	isolate	HBM1.6	tropomyosin-like	gene,	partial	sequence
108. UNVERIFIED: Laelaps muricola isolate HBM3.1 tropomyosin-like gene, partial sequence	108	UNVERIFIED:	Laelaps	muricola	isolate	HBM3.1	tropomyosin-like	gene,	partial	sequence
109. UNVERIFIED: Laelaps muricola isolate HBM1.7 tropomyosin-like gene, partial sequence	109	UNVERIFIED:	Laelaps	muricola	isolate	HBM1.7	tropomyosin-like	gene,	partial	sequence
110. UNVERIFIED: Laelaps muricola isolate ALM4.2 tropomyosin-like gene, partial sequence	110	UNVERIFIED:	Laelaps	muricola	isolate	ALM4.2	tropomyosin-like	gene,	partial	sequence
111. UNVERIFIED: Laelaps giganteus isolate IN1.2 tropomyosin-like gene, partial sequence	111	UNVERIFIED:	Laelaps	giganteus	isolate	IN1.2	tropomyosin-like	gene,	partial	sequence
112. UNVERIFIED: Laelaps giganteus isolate IN1.1 tropomyosin-like gene, partial sequence	112	UNVERIFIED:	Laelaps	giganteus	isolate	IN1.1	tropomyosin-like	gene,	partial	sequence
113. UNVERIFIED: Laelaps giganteus isolate VHL1.10 tropomyosin-like gene, partial sequence	113	UNVERIFIED:	Laelaps	giganteus	isolate	VHL1.10	tropomyosin-like	gene,	partial	sequence
114. UNVERIFIED: Laelaps giganteus isolate HB4.4 tropomyosin-like gene, partial sequence	114	UNVERIFIED:	Laelaps	giganteus	isolate	HB4.4	tropomyosin-like	gene,	partial	sequence
115. UNVERIFIED: Laelaps giganteus isolate HB4.3 tropomyosin-like gene, partial sequence	115	UNVERIFIED:	Laelaps	giganteus	isolate	HB4.3	tropomyosin-like	gene,	partial	sequence
116. Androlaelaps marshalli isolate WS4.2 internal transcribed spacer 1, partial sequence; 5.8S ribosomal RNA gene and internal transcribed spacer 2, complete sequence; and 28S ribosomal RNA gene, partial sequence	116	Androlaelaps	marshalli	isolate	WS4.2	internal	transcribed	spacer	1,	partial	sequence;	5.8S	ribosomal	RNA	gene	and	internal	transcribed	spacer	2,	complete	sequence;	and	28S	ribosomal	RNA	gene,	partial	sequence
117. Laelaps muricola isolate MN13.2 internal transcribed spacer 1, partial sequence; 5.8S ribosomal RNA gene and internal transcribed spacer 2, complete sequence; and 28S ribosomal RNA gene, partial sequence	117	Laelaps	muricola	isolate	MN13.2	internal	transcribed	spacer	1,	partial	sequence;	5.8S	ribosomal	RNA	gene	and	internal	transcribed	spacer	2,	complete	sequence;	and	28S	ribosomal	RNA	gene,	partial	sequence
118. Laelaps muricola isolate MN13.1 internal transcribed spacer 1, partial sequence; 5.8S ribosomal RNA gene and internal transcribed spacer 2, complete sequence; and 28S ribosomal RNA gene, partial sequence	118	Laelaps	muricola	isolate	MN13.1	internal	transcribed	spacer	1,	partial	sequence;	5.8S	ribosomal	RNA	gene	and	internal	transcribed	spacer	2,	complete	sequence;	and	28S	ribosomal	RNA	gene,	partial	sequence
119. Laelaps muricola isolate MN32.2 internal transcribed spacer 1, partial sequence; 5.8S ribosomal RNA gene and internal transcribed spacer 2, complete sequence; and 28S ribosomal RNA gene, partial sequence	119	Laelaps	muricola	isolate	MN32.2	internal	transcribed	spacer	1,	partial	sequence;	5.8S	ribosomal	RNA	gene	and	internal	transcribed	spacer	2,	complete	sequence;	and	28S	ribosomal	RNA	gene,	partial	sequence
120. Laelaps muricola isolate MN32.1 internal transcribed spacer 1, partial sequence; 5.8S ribosomal RNA gene and internal transcribed spacer 2, complete sequence; and 28S ribosomal RNA gene, partial sequence	120	Laelaps	muricola	isolate	MN32.1	internal	transcribed	spacer	1,	partial	sequence;	5.8S	ribosomal	RNA	gene	and	internal	transcribed	spacer	2,	complete	sequence;	and	28S	ribosomal	RNA	gene,	partial	sequence
121. Laelaps muricola isolate MN11.2 internal transcribed spacer 1, partial sequence; 5.8S ribosomal RNA gene and internal transcribed spacer 2, complete sequence; and 28S ribosomal RNA gene, partial sequence	121	Laelaps	muricola	isolate	MN11.2	internal	transcribed	spacer	1,	partial	sequence;	5.8S	ribosomal	RNA	gene	and	internal	transcribed	spacer	2,	complete	sequence;	and	28S	ribosomal	RNA	gene,	partial	sequence
122. Laelaps muricola isolate MN27.1 internal transcribed spacer 1, partial sequence; 5.8S ribosomal RNA gene and internal transcribed spacer 2, complete sequence; and 28S ribosomal RNA gene, partial sequence	122	Laelaps	muricola	isolate	MN27.1	internal	transcribed	spacer	1,	partial	sequence;	5.8S	ribosomal	RNA	gene	and	internal	transcribed	spacer	2,	complete	sequence;	and	28S	ribosomal	RNA	gene,	partial	sequence
123. Laelaps muricola isolate MN11.1 internal transcribed spacer 1, partial sequence; 5.8S ribosomal RNA gene and internal transcribed spacer 2, complete sequence; and 28S ribosomal RNA gene, partial sequence	123	Laelaps	muricola	isolate	MN11.1	internal	transcribed	spacer	1,	partial	sequence;	5.8S	ribosomal	RNA	gene	and	internal	transcribed	spacer	2,	complete	sequence;	and	28S	ribosomal	RNA	gene,	partial	sequence
124. Laelaps muricola isolate MN25.2 internal transcribed spacer 1, partial sequence; 5.8S ribosomal RNA gene and internal transcribed spacer 2, complete sequence; and 28S ribosomal RNA gene, partial sequence	124	Laelaps	muricola	isolate	MN25.2	internal	transcribed	spacer	1,	partial	sequence;	5.8S	ribosomal	RNA	gene	and	internal	transcribed	spacer	2,	complete	sequence;	and	28S	ribosomal	RNA	gene,	partial	sequence
125. Laelaps muricola isolate MN8.1 internal transcribed spacer 1, partial sequence; 5.8S ribosomal RNA gene and internal transcribed spacer 2, complete sequence; and 28S ribosomal RNA gene, partial sequence	125	Laelaps	muricola	isolate	MN8.1	internal	transcribed	spacer	1,	partial	sequence;	5.8S	ribosomal	RNA	gene	and	internal	transcribed	spacer	2,	complete	sequence;	and	28S	ribosomal	RNA	gene,	partial	sequence
126. Laelaps muricola isolate MN19.3 internal transcribed spacer 1, partial sequence; 5.8S ribosomal RNA gene and internal transcribed spacer 2, complete sequence; and 28S ribosomal RNA gene, partial sequence	126	Laelaps	muricola	isolate	MN19.3	internal	transcribed	spacer	1,	partial	sequence;	5.8S	ribosomal	RNA	gene	and	internal	transcribed	spacer	2,	complete	sequence;	and	28S	ribosomal	RNA	gene,	partial	sequence
127. Laelaps muricola isolate MN19.2 internal transcribed spacer 1, partial sequence; 5.8S ribosomal RNA gene and internal transcribed spacer 2, complete sequence; and 28S ribosomal RNA gene, partial sequence	127	Laelaps	muricola	isolate	MN19.2	internal	transcribed	spacer	1,	partial	sequence;	5.8S	ribosomal	RNA	gene	and	internal	transcribed	spacer	2,	complete	sequence;	and	28S	ribosomal	RNA	gene,	partial	sequence
128. Laelaps muricola isolate MN43.1 internal transcribed spacer 1, partial sequence; 5.8S ribosomal RNA gene and internal transcribed spacer 2, complete sequence; and 28S ribosomal RNA gene, partial sequence	128	Laelaps	muricola	isolate	MN43.1	internal	transcribed	spacer	1,	partial	sequence;	5.8S	ribosomal	RNA	gene	and	internal	transcribed	spacer	2,	complete	sequence;	and	28S	ribosomal	RNA	gene,	partial	sequence
129. Laelaps muricola isolate ALM7.10 internal transcribed spacer 1, partial sequence; 5.8S ribosomal RNA gene and internal transcribed spacer 2, complete sequence; and 28S ribosomal RNA gene, partial sequence	129	Laelaps	muricola	isolate	ALM7.10	internal	transcribed	spacer	1,	partial	sequence;	5.8S	ribosomal	RNA	gene	and	internal	transcribed	spacer	2,	complete	sequence;	and	28S	ribosomal	RNA	gene,	partial	sequence
130. Laelaps muricola isolate ALM7.2 internal transcribed spacer 1, partial sequence; 5.8S ribosomal RNA gene and internal transcribed spacer 2, complete sequence; and 28S ribosomal RNA gene, partial sequence	130	Laelaps	muricola	isolate	ALM7.2	internal	transcribed	spacer	1,	partial	sequence;	5.8S	ribosomal	RNA	gene	and	internal	transcribed	spacer	2,	complete	sequence;	and	28S	ribosomal	RNA	gene,	partial	sequence
131. Laelaps muricola isolate ALM7.9 internal transcribed spacer 1, partial sequence; 5.8S ribosomal RNA gene and internal transcribed spacer 2, complete sequence; and 28S ribosomal RNA gene, partial sequence	131	Laelaps	muricola	isolate	ALM7.9	internal	transcribed	spacer	1,	partial	sequence;	5.8S	ribosomal	RNA	gene	and	internal	transcribed	spacer	2,	complete	sequence;	and	28S	ribosomal	RNA	gene,	partial	sequence
132. Laelaps muricola isolate ALM7.8 internal transcribed spacer 1, partial sequence; 5.8S ribosomal RNA gene and internal transcribed spacer 2, complete sequence; and 28S ribosomal RNA gene, partial sequence	132	Laelaps	muricola	isolate	ALM7.8	internal	transcribed	spacer	1,	partial	sequence;	5.8S	ribosomal	RNA	gene	and	internal	transcribed	spacer	2,	complete	sequence;	and	28S	ribosomal	RNA	gene,	partial	sequence
133. Laelaps muricola isolate ALM7.7 internal transcribed spacer 1, partial sequence; 5.8S ribosomal RNA gene and internal transcribed spacer 2, complete sequence; and 28S ribosomal RNA gene, partial sequence	133	Laelaps	muricola	isolate	ALM7.7	internal	transcribed	spacer	1,	partial	sequence;	5.8S	ribosomal	RNA	gene	and	internal	transcribed	spacer	2,	complete	sequence;	and	28S	ribosomal	RNA	gene,	partial	sequence
134. Laelaps muricola isolate ALM4.8 internal transcribed spacer 1, partial sequence; 5.8S ribosomal RNA gene and internal transcribed spacer 2, complete sequence; and 28S ribosomal RNA gene, partial sequence	134	Laelaps	muricola	isolate	ALM4.8	internal	transcribed	spacer	1,	partial	sequence;	5.8S	ribosomal	RNA	gene	and	internal	transcribed	spacer	2,	complete	sequence;	and	28S	ribosomal	RNA	gene,	partial	sequence
135. Laelaps muricola isolate ALM7.6 internal transcribed spacer 1, partial sequence; 5.8S ribosomal RNA gene and internal transcribed spacer 2, complete sequence; and 28S ribosomal RNA gene, partial sequence	135	Laelaps	muricola	isolate	ALM7.6	internal	transcribed	spacer	1,	partial	sequence;	5.8S	ribosomal	RNA	gene	and	internal	transcribed	spacer	2,	complete	sequence;	and	28S	ribosomal	RNA	gene,	partial	sequence
136. Laelaps muricola isolate ALM4.7 internal transcribed spacer 1, partial sequence; 5.8S ribosomal RNA gene and internal transcribed spacer 2, complete sequence; and 28S ribosomal RNA gene, partial sequence	136	Laelaps	muricola	isolate	ALM4.7	internal	transcribed	spacer	1,	partial	sequence;	5.8S	ribosomal	RNA	gene	and	internal	transcribed	spacer	2,	complete	sequence;	and	28S	ribosomal	RNA	gene,	partial	sequence
137. Laelaps muricola isolate ALM7.5 internal transcribed spacer 1, partial sequence; 5.8S ribosomal RNA gene and internal transcribed spacer 2, complete sequence; and 28S ribosomal RNA gene, partial sequence	137	Laelaps	muricola	isolate	ALM7.5	internal	transcribed	spacer	1,	partial	sequence;	5.8S	ribosomal	RNA	gene	and	internal	transcribed	spacer	2,	complete	sequence;	and	28S	ribosomal	RNA	gene,	partial	sequence
138. Laelaps muricola isolate ALM7.4 internal transcribed spacer 1, partial sequence; 5.8S ribosomal RNA gene and internal transcribed spacer 2, complete sequence; and 28S ribosomal RNA gene, partial sequence	138	Laelaps	muricola	isolate	ALM7.4	internal	transcribed	spacer	1,	partial	sequence;	5.8S	ribosomal	RNA	gene	and	internal	transcribed	spacer	2,	complete	sequence;	and	28S	ribosomal	RNA	gene,	partial	sequence
139. Laelaps muricola isolate ALM4.3 internal transcribed spacer 1, partial sequence; 5.8S ribosomal RNA gene and internal transcribed spacer 2, complete sequence; and 28S ribosomal RNA gene, partial sequence	139	Laelaps	muricola	isolate	ALM4.3	internal	transcribed	spacer	1,	partial	sequence;	5.8S	ribosomal	RNA	gene	and	internal	transcribed	spacer	2,	complete	sequence;	and	28S	ribosomal	RNA	gene,	partial	sequence
140. Laelaps muricola isolate ALM7.11 internal transcribed spacer 1, partial sequence; 5.8S ribosomal RNA gene and internal transcribed spacer 2, complete sequence; and 28S ribosomal RNA gene, partial sequence	140	Laelaps	muricola	isolate	ALM7.11	internal	transcribed	spacer	1,	partial	sequence;	5.8S	ribosomal	RNA	gene	and	internal	transcribed	spacer	2,	complete	sequence;	and	28S	ribosomal	RNA	gene,	partial	sequence
141. Laelaps muricola isolate ALM7.3 internal transcribed spacer 1, partial sequence; 5.8S ribosomal RNA gene and internal transcribed spacer 2, complete sequence; and 28S ribosomal RNA gene, partial sequence	141	Laelaps	muricola	isolate	ALM7.3	internal	transcribed	spacer	1,	partial	sequence;	5.8S	ribosomal	RNA	gene	and	internal	transcribed	spacer	2,	complete	sequence;	and	28S	ribosomal	RNA	gene,	partial	sequence
142. Laelaps muricola isolate ALM4.2 internal transcribed spacer 1, partial sequence; 5.8S ribosomal RNA gene and internal transcribed spacer 2, complete sequence; and 28S ribosomal RNA gene, partial sequence	142	Laelaps	muricola	isolate	ALM4.2	internal	transcribed	spacer	1,	partial	sequence;	5.8S	ribosomal	RNA	gene	and	internal	transcribed	spacer	2,	complete	sequence;	and	28S	ribosomal	RNA	gene,	partial	sequence
143. Laelaps muricola isolate HBM1.4 internal transcribed spacer 1, partial sequence; 5.8S ribosomal RNA gene and internal transcribed spacer 2, complete sequence; and 28S ribosomal RNA gene, partial sequence	143	Laelaps	muricola	isolate	HBM1.4	internal	transcribed	spacer	1,	partial	sequence;	5.8S	ribosomal	RNA	gene	and	internal	transcribed	spacer	2,	complete	sequence;	and	28S	ribosomal	RNA	gene,	partial	sequence
144. Laelaps muricola isolate HBM3.15 internal transcribed spacer 1, partial sequence; 5.8S ribosomal RNA gene and internal transcribed spacer 2, complete sequence; and 28S ribosomal RNA gene, partial sequence	144	Laelaps	muricola	isolate	HBM3.15	internal	transcribed	spacer	1,	partial	sequence;	5.8S	ribosomal	RNA	gene	and	internal	transcribed	spacer	2,	complete	sequence;	and	28S	ribosomal	RNA	gene,	partial	sequence
145. Laelaps muricola isolate HBM1.2 internal transcribed spacer 1, partial sequence; 5.8S ribosomal RNA gene and internal transcribed spacer 2, complete sequence; and 28S ribosomal RNA gene, partial sequence	145	Laelaps	muricola	isolate	HBM1.2	internal	transcribed	spacer	1,	partial	sequence;	5.8S	ribosomal	RNA	gene	and	internal	transcribed	spacer	2,	complete	sequence;	and	28S	ribosomal	RNA	gene,	partial	sequence
146. Laelaps muricola isolate HBM3.14 internal transcribed spacer 1, partial sequence; 5.8S ribosomal RNA gene and internal transcribed spacer 2, complete sequence; and 28S ribosomal RNA gene, partial sequence	146	Laelaps	muricola	isolate	HBM3.14	internal	transcribed	spacer	1,	partial	sequence;	5.8S	ribosomal	RNA	gene	and	internal	transcribed	spacer	2,	complete	sequence;	and	28S	ribosomal	RNA	gene,	partial	sequence
147. Laelaps muricola isolate HBM1.1 internal transcribed spacer 1, partial sequence; 5.8S ribosomal RNA gene and internal transcribed spacer 2, complete sequence; and 28S ribosomal RNA gene, partial sequence	147	Laelaps	muricola	isolate	HBM1.1	internal	transcribed	spacer	1,	partial	sequence;	5.8S	ribosomal	RNA	gene	and	internal	transcribed	spacer	2,	complete	sequence;	and	28S	ribosomal	RNA	gene,	partial	sequence
148. Laelaps muricola isolate HBM3.13 internal transcribed spacer 1, partial sequence; 5.8S ribosomal RNA gene and internal transcribed spacer 2, complete sequence; and 28S ribosomal RNA gene, partial sequence	148	Laelaps	muricola	isolate	HBM3.13	internal	transcribed	spacer	1,	partial	sequence;	5.8S	ribosomal	RNA	gene	and	internal	transcribed	spacer	2,	complete	sequence;	and	28S	ribosomal	RNA	gene,	partial	sequence
149. Laelaps muricola isolate HBM1.7 internal transcribed spacer 1, partial sequence; 5.8S ribosomal RNA gene and internal transcribed spacer 2, complete sequence; and 28S ribosomal RNA gene, partial sequence	149	Laelaps	muricola	isolate	HBM1.7	internal	transcribed	spacer	1,	partial	sequence;	5.8S	ribosomal	RNA	gene	and	internal	transcribed	spacer	2,	complete	sequence;	and	28S	ribosomal	RNA	gene,	partial	sequence
150. Laelaps muricola isolate ZE4.2 internal transcribed spacer 1, partial sequence; 5.8S ribosomal RNA gene and internal transcribed spacer 2, complete sequence; and 28S ribosomal RNA gene, partial sequence	150	Laelaps	muricola	isolate	ZE4.2	internal	transcribed	spacer	1,	partial	sequence;	5.8S	ribosomal	RNA	gene	and	internal	transcribed	spacer	2,	complete	sequence;	and	28S	ribosomal	RNA	gene,	partial	sequence
151. Laelaps muricola isolate HBM1.5 internal transcribed spacer 1, partial sequence; 5.8S ribosomal RNA gene and internal transcribed spacer 2, complete sequence; and 28S ribosomal RNA gene, partial sequence	151	Laelaps	muricola	isolate	HBM1.5	internal	transcribed	spacer	1,	partial	sequence;	5.8S	ribosomal	RNA	gene	and	internal	transcribed	spacer	2,	complete	sequence;	and	28S	ribosomal	RNA	gene,	partial	sequence
152. Laelaps giganteus isolate RTV35.2 internal transcribed spacer 1, partial sequence; 5.8S ribosomal RNA gene and internal transcribed spacer 2, complete sequence; and 28S ribosomal RNA gene, partial sequence	152	Laelaps	giganteus	isolate	RTV35.2	internal	transcribed	spacer	1,	partial	sequence;	5.8S	ribosomal	RNA	gene	and	internal	transcribed	spacer	2,	complete	sequence;	and	28S	ribosomal	RNA	gene,	partial	sequence
153. Laelaps giganteus isolate RTV11.3 internal transcribed spacer 1, partial sequence; 5.8S ribosomal RNA gene and internal transcribed spacer 2, complete sequence; and 28S ribosomal RNA gene, partial sequence	153	Laelaps	giganteus	isolate	RTV11.3	internal	transcribed	spacer	1,	partial	sequence;	5.8S	ribosomal	RNA	gene	and	internal	transcribed	spacer	2,	complete	sequence;	and	28S	ribosomal	RNA	gene,	partial	sequence
154. Laelaps giganteus isolate RTV27.4 internal transcribed spacer 1, partial sequence; 5.8S ribosomal RNA gene and internal transcribed spacer 2, complete sequence; and 28S ribosomal RNA gene, partial sequence	154	Laelaps	giganteus	isolate	RTV27.4	internal	transcribed	spacer	1,	partial	sequence;	5.8S	ribosomal	RNA	gene	and	internal	transcribed	spacer	2,	complete	sequence;	and	28S	ribosomal	RNA	gene,	partial	sequence
155. Laelaps giganteus isolate RTV11.2 internal transcribed spacer 1, partial sequence; 5.8S ribosomal RNA gene and internal transcribed spacer 2, complete sequence; and 28S ribosomal RNA gene, partial sequence	155	Laelaps	giganteus	isolate	RTV11.2	internal	transcribed	spacer	1,	partial	sequence;	5.8S	ribosomal	RNA	gene	and	internal	transcribed	spacer	2,	complete	sequence;	and	28S	ribosomal	RNA	gene,	partial	sequence
156. Laelaps giganteus isolate RTV27.3 internal transcribed spacer 1, partial sequence; 5.8S ribosomal RNA gene and internal transcribed spacer 2, complete sequence; and 28S ribosomal RNA gene, partial sequence	156	Laelaps	giganteus	isolate	RTV27.3	internal	transcribed	spacer	1,	partial	sequence;	5.8S	ribosomal	RNA	gene	and	internal	transcribed	spacer	2,	complete	sequence;	and	28S	ribosomal	RNA	gene,	partial	sequence
157. Laelaps giganteus isolate RTV11.1 internal transcribed spacer 1, partial sequence; 5.8S ribosomal RNA gene and internal transcribed spacer 2, complete sequence; and 28S ribosomal RNA gene, partial sequence	157	Laelaps	giganteus	isolate	RTV11.1	internal	transcribed	spacer	1,	partial	sequence;	5.8S	ribosomal	RNA	gene	and	internal	transcribed	spacer	2,	complete	sequence;	and	28S	ribosomal	RNA	gene,	partial	sequence
158. Laelaps giganteus isolate RTV11.8 internal transcribed spacer 1, partial sequence; 5.8S ribosomal RNA gene and internal transcribed spacer 2, complete sequence; and 28S ribosomal RNA gene, partial sequence	158	Laelaps	giganteus	isolate	RTV11.8	internal	transcribed	spacer	1,	partial	sequence;	5.8S	ribosomal	RNA	gene	and	internal	transcribed	spacer	2,	complete	sequence;	and	28S	ribosomal	RNA	gene,	partial	sequence
159. Laelaps giganteus isolate RTV11.7 internal transcribed spacer 1, partial sequence; 5.8S ribosomal RNA gene and internal transcribed spacer 2, complete sequence; and 28S ribosomal RNA gene, partial sequence	159	Laelaps	giganteus	isolate	RTV11.7	internal	transcribed	spacer	1,	partial	sequence;	5.8S	ribosomal	RNA	gene	and	internal	transcribed	spacer	2,	complete	sequence;	and	28S	ribosomal	RNA	gene,	partial	sequence
160. Laelaps giganteus isolate RTV11.6 internal transcribed spacer 1, partial sequence; 5.8S ribosomal RNA gene and internal transcribed spacer 2, complete sequence; and 28S ribosomal RNA gene, partial sequence	160	Laelaps	giganteus	isolate	RTV11.6	internal	transcribed	spacer	1,	partial	sequence;	5.8S	ribosomal	RNA	gene	and	internal	transcribed	spacer	2,	complete	sequence;	and	28S	ribosomal	RNA	gene,	partial	sequence
161. Laelaps giganteus isolate RTV11.5 internal transcribed spacer 1, partial sequence; 5.8S ribosomal RNA gene and internal transcribed spacer 2, complete sequence; and 28S ribosomal RNA gene, partial sequence	161	Laelaps	giganteus	isolate	RTV11.5	internal	transcribed	spacer	1,	partial	sequence;	5.8S	ribosomal	RNA	gene	and	internal	transcribed	spacer	2,	complete	sequence;	and	28S	ribosomal	RNA	gene,	partial	sequence
162. Laelaps giganteus isolate RTV35.4 internal transcribed spacer 1, partial sequence; 5.8S ribosomal RNA gene and internal transcribed spacer 2, complete sequence; and 28S ribosomal RNA gene, partial sequence	162	Laelaps	giganteus	isolate	RTV35.4	internal	transcribed	spacer	1,	partial	sequence;	5.8S	ribosomal	RNA	gene	and	internal	transcribed	spacer	2,	complete	sequence;	and	28S	ribosomal	RNA	gene,	partial	sequence
163. Laelaps giganteus isolate RTV11.4 internal transcribed spacer 1, partial sequence; 5.8S ribosomal RNA gene and internal transcribed spacer 2, complete sequence; and 28S ribosomal RNA gene, partial sequence	163	Laelaps	giganteus	isolate	RTV11.4	internal	transcribed	spacer	1,	partial	sequence;	5.8S	ribosomal	RNA	gene	and	internal	transcribed	spacer	2,	complete	sequence;	and	28S	ribosomal	RNA	gene,	partial	sequence
164. Laelaps giganteus isolate KP58.3 internal transcribed spacer 1, partial sequence; 5.8S ribosomal RNA gene and internal transcribed spacer 2, complete sequence; and 28S ribosomal RNA gene, partial sequence	164	Laelaps	giganteus	isolate	KP58.3	internal	transcribed	spacer	1,	partial	sequence;	5.8S	ribosomal	RNA	gene	and	internal	transcribed	spacer	2,	complete	sequence;	and	28S	ribosomal	RNA	gene,	partial	sequence
165. Laelaps giganteus isolate KP40.6 internal transcribed spacer 1, partial sequence; 5.8S ribosomal RNA gene and internal transcribed spacer 2, complete sequence; and 28S ribosomal RNA gene, partial sequence	165	Laelaps	giganteus	isolate	KP40.6	internal	transcribed	spacer	1,	partial	sequence;	5.8S	ribosomal	RNA	gene	and	internal	transcribed	spacer	2,	complete	sequence;	and	28S	ribosomal	RNA	gene,	partial	sequence
166. Laelaps giganteus isolate KP19.3 internal transcribed spacer 1, partial sequence; 5.8S ribosomal RNA gene and internal transcribed spacer 2, complete sequence; and 28S ribosomal RNA gene, partial sequence	166	Laelaps	giganteus	isolate	KP19.3	internal	transcribed	spacer	1,	partial	sequence;	5.8S	ribosomal	RNA	gene	and	internal	transcribed	spacer	2,	complete	sequence;	and	28S	ribosomal	RNA	gene,	partial	sequence
167. Laelaps giganteus isolate KP40.5 internal transcribed spacer 1, partial sequence; 5.8S ribosomal RNA gene and internal transcribed spacer 2, complete sequence; and 28S ribosomal RNA gene, partial sequence	167	Laelaps	giganteus	isolate	KP40.5	internal	transcribed	spacer	1,	partial	sequence;	5.8S	ribosomal	RNA	gene	and	internal	transcribed	spacer	2,	complete	sequence;	and	28S	ribosomal	RNA	gene,	partial	sequence
168. Laelaps giganteus isolate KP46.3 internal transcribed spacer 1, partial sequence; 5.8S ribosomal RNA gene and internal transcribed spacer 2, complete sequence; and 28S ribosomal RNA gene, partial sequence	168	Laelaps	giganteus	isolate	KP46.3	internal	transcribed	spacer	1,	partial	sequence;	5.8S	ribosomal	RNA	gene	and	internal	transcribed	spacer	2,	complete	sequence;	and	28S	ribosomal	RNA	gene,	partial	sequence
169. Laelaps giganteus isolate KP58.2 internal transcribed spacer 1, partial sequence; 5.8S ribosomal RNA gene and internal transcribed spacer 2, complete sequence; and 28S ribosomal RNA gene, partial sequence	169	Laelaps	giganteus	isolate	KP58.2	internal	transcribed	spacer	1,	partial	sequence;	5.8S	ribosomal	RNA	gene	and	internal	transcribed	spacer	2,	complete	sequence;	and	28S	ribosomal	RNA	gene,	partial	sequence
170. Laelaps giganteus isolate KP19.2 internal transcribed spacer 1, partial sequence; 5.8S ribosomal RNA gene and internal transcribed spacer 2, complete sequence; and 28S ribosomal RNA gene, partial sequence	170	Laelaps	giganteus	isolate	KP19.2	internal	transcribed	spacer	1,	partial	sequence;	5.8S	ribosomal	RNA	gene	and	internal	transcribed	spacer	2,	complete	sequence;	and	28S	ribosomal	RNA	gene,	partial	sequence
171. Laelaps giganteus isolate KP43.4 internal transcribed spacer 1, partial sequence; 5.8S ribosomal RNA gene and internal transcribed spacer 2, complete sequence; and 28S ribosomal RNA gene, partial sequence	171	Laelaps	giganteus	isolate	KP43.4	internal	transcribed	spacer	1,	partial	sequence;	5.8S	ribosomal	RNA	gene	and	internal	transcribed	spacer	2,	complete	sequence;	and	28S	ribosomal	RNA	gene,	partial	sequence
172. Laelaps giganteus isolate KP40.4 internal transcribed spacer 1, partial sequence; 5.8S ribosomal RNA gene and internal transcribed spacer 2, complete sequence; and 28S ribosomal RNA gene, partial sequence	172	Laelaps	giganteus	isolate	KP40.4	internal	transcribed	spacer	1,	partial	sequence;	5.8S	ribosomal	RNA	gene	and	internal	transcribed	spacer	2,	complete	sequence;	and	28S	ribosomal	RNA	gene,	partial	sequence
173. Laelaps giganteus isolate KP46.2 internal transcribed spacer 1, partial sequence; 5.8S ribosomal RNA gene and internal transcribed spacer 2, complete sequence; and 28S ribosomal RNA gene, partial sequence	173	Laelaps	giganteus	isolate	KP46.2	internal	transcribed	spacer	1,	partial	sequence;	5.8S	ribosomal	RNA	gene	and	internal	transcribed	spacer	2,	complete	sequence;	and	28S	ribosomal	RNA	gene,	partial	sequence
174. Laelaps giganteus isolate KP19.1 internal transcribed spacer 1, partial sequence; 5.8S ribosomal RNA gene and internal transcribed spacer 2, complete sequence; and 28S ribosomal RNA gene, partial sequence	174	Laelaps	giganteus	isolate	KP19.1	internal	transcribed	spacer	1,	partial	sequence;	5.8S	ribosomal	RNA	gene	and	internal	transcribed	spacer	2,	complete	sequence;	and	28S	ribosomal	RNA	gene,	partial	sequence
175. Laelaps giganteus isolate KP40.11 internal transcribed spacer 1, partial sequence; 5.8S ribosomal RNA gene and internal transcribed spacer 2, complete sequence; and 28S ribosomal RNA gene, partial sequence	175	Laelaps	giganteus	isolate	KP40.11	internal	transcribed	spacer	1,	partial	sequence;	5.8S	ribosomal	RNA	gene	and	internal	transcribed	spacer	2,	complete	sequence;	and	28S	ribosomal	RNA	gene,	partial	sequence
176. Laelaps giganteus isolate KP40.3 internal transcribed spacer 1, partial sequence; 5.8S ribosomal RNA gene and internal transcribed spacer 2, complete sequence; and 28S ribosomal RNA gene, partial sequence	176	Laelaps	giganteus	isolate	KP40.3	internal	transcribed	spacer	1,	partial	sequence;	5.8S	ribosomal	RNA	gene	and	internal	transcribed	spacer	2,	complete	sequence;	and	28S	ribosomal	RNA	gene,	partial	sequence
177. Laelaps giganteus isolate KP6.4 internal transcribed spacer 1, partial sequence; 5.8S ribosomal RNA gene and internal transcribed spacer 2, complete sequence; and 28S ribosomal RNA gene, partial sequence	177	Laelaps	giganteus	isolate	KP6.4	internal	transcribed	spacer	1,	partial	sequence;	5.8S	ribosomal	RNA	gene	and	internal	transcribed	spacer	2,	complete	sequence;	and	28S	ribosomal	RNA	gene,	partial	sequence
178. Laelaps giganteus isolate KP40.10 internal transcribed spacer 1, partial sequence; 5.8S ribosomal RNA gene and internal transcribed spacer 2, complete sequence; and 28S ribosomal RNA gene, partial sequence	178	Laelaps	giganteus	isolate	KP40.10	internal	transcribed	spacer	1,	partial	sequence;	5.8S	ribosomal	RNA	gene	and	internal	transcribed	spacer	2,	complete	sequence;	and	28S	ribosomal	RNA	gene,	partial	sequence
179. Laelaps giganteus isolate KP40.2 internal transcribed spacer 1, partial sequence; 5.8S ribosomal RNA gene and internal transcribed spacer 2, complete sequence; and 28S ribosomal RNA gene, partial sequence	179	Laelaps	giganteus	isolate	KP40.2	internal	transcribed	spacer	1,	partial	sequence;	5.8S	ribosomal	RNA	gene	and	internal	transcribed	spacer	2,	complete	sequence;	and	28S	ribosomal	RNA	gene,	partial	sequence
180. Laelaps giganteus isolate KP13.4 internal transcribed spacer 1, partial sequence; 5.8S ribosomal RNA gene and internal transcribed spacer 2, complete sequence; and 28S ribosomal RNA gene, partial sequence	180	Laelaps	giganteus	isolate	KP13.4	internal	transcribed	spacer	1,	partial	sequence;	5.8S	ribosomal	RNA	gene	and	internal	transcribed	spacer	2,	complete	sequence;	and	28S	ribosomal	RNA	gene,	partial	sequence
181. Laelaps giganteus isolate KP6.3 internal transcribed spacer 1, partial sequence; 5.8S ribosomal RNA gene and internal transcribed spacer 2, complete sequence; and 28S ribosomal RNA gene, partial sequence	181	Laelaps	giganteus	isolate	KP6.3	internal	transcribed	spacer	1,	partial	sequence;	5.8S	ribosomal	RNA	gene	and	internal	transcribed	spacer	2,	complete	sequence;	and	28S	ribosomal	RNA	gene,	partial	sequence
182. Laelaps giganteus isolate KP40.9 internal transcribed spacer 1, partial sequence; 5.8S ribosomal RNA gene and internal transcribed spacer 2, complete sequence; and 28S ribosomal RNA gene, partial sequence	182	Laelaps	giganteus	isolate	KP40.9	internal	transcribed	spacer	1,	partial	sequence;	5.8S	ribosomal	RNA	gene	and	internal	transcribed	spacer	2,	complete	sequence;	and	28S	ribosomal	RNA	gene,	partial	sequence
183. Laelaps giganteus isolate KP40.1 internal transcribed spacer 1, partial sequence; 5.8S ribosomal RNA gene and internal transcribed spacer 2, complete sequence; and 28S ribosomal RNA gene, partial sequence	183	Laelaps	giganteus	isolate	KP40.1	internal	transcribed	spacer	1,	partial	sequence;	5.8S	ribosomal	RNA	gene	and	internal	transcribed	spacer	2,	complete	sequence;	and	28S	ribosomal	RNA	gene,	partial	sequence
184. Laelaps giganteus isolate KP13.2 internal transcribed spacer 1, partial sequence; 5.8S ribosomal RNA gene and internal transcribed spacer 2, complete sequence; and 28S ribosomal RNA gene, partial sequence	184	Laelaps	giganteus	isolate	KP13.2	internal	transcribed	spacer	1,	partial	sequence;	5.8S	ribosomal	RNA	gene	and	internal	transcribed	spacer	2,	complete	sequence;	and	28S	ribosomal	RNA	gene,	partial	sequence
185. Laelaps giganteus isolate KP6.1 internal transcribed spacer 1, partial sequence; 5.8S ribosomal RNA gene and internal transcribed spacer 2, complete sequence; and 28S ribosomal RNA gene, partial sequence	185	Laelaps	giganteus	isolate	KP6.1	internal	transcribed	spacer	1,	partial	sequence;	5.8S	ribosomal	RNA	gene	and	internal	transcribed	spacer	2,	complete	sequence;	and	28S	ribosomal	RNA	gene,	partial	sequence
186. Laelaps giganteus isolate KP40.7 internal transcribed spacer 1, partial sequence; 5.8S ribosomal RNA gene and internal transcribed spacer 2, complete sequence; and 28S ribosomal RNA gene, partial sequence	186	Laelaps	giganteus	isolate	KP40.7	internal	transcribed	spacer	1,	partial	sequence;	5.8S	ribosomal	RNA	gene	and	internal	transcribed	spacer	2,	complete	sequence;	and	28S	ribosomal	RNA	gene,	partial	sequence
187. Laelaps giganteus isolate KP43.2 internal transcribed spacer 1, partial sequence; 5.8S ribosomal RNA gene and internal transcribed spacer 2, complete sequence; and 28S ribosomal RNA gene, partial sequence	187	Laelaps	giganteus	isolate	KP43.2	internal	transcribed	spacer	1,	partial	sequence;	5.8S	ribosomal	RNA	gene	and	internal	transcribed	spacer	2,	complete	sequence;	and	28S	ribosomal	RNA	gene,	partial	sequence
188. Laelaps giganteus isolate KP58.4 internal transcribed spacer 1, partial sequence; 5.8S ribosomal RNA gene and internal transcribed spacer 2, complete sequence; and 28S ribosomal RNA gene, partial sequence	188	Laelaps	giganteus	isolate	KP58.4	internal	transcribed	spacer	1,	partial	sequence;	5.8S	ribosomal	RNA	gene	and	internal	transcribed	spacer	2,	complete	sequence;	and	28S	ribosomal	RNA	gene,	partial	sequence
189. Laelaps giganteus isolate MN42.2 internal transcribed spacer 1, partial sequence; 5.8S ribosomal RNA gene and internal transcribed spacer 2, complete sequence; and 28S ribosomal RNA gene, partial sequence	189	Laelaps	giganteus	isolate	MN42.2	internal	transcribed	spacer	1,	partial	sequence;	5.8S	ribosomal	RNA	gene	and	internal	transcribed	spacer	2,	complete	sequence;	and	28S	ribosomal	RNA	gene,	partial	sequence
190. Laelaps giganteus isolate MN58.1 internal transcribed spacer 1, partial sequence; 5.8S ribosomal RNA gene and internal transcribed spacer 2, complete sequence; and 28S ribosomal RNA gene, partial sequence	190	Laelaps	giganteus	isolate	MN58.1	internal	transcribed	spacer	1,	partial	sequence;	5.8S	ribosomal	RNA	gene	and	internal	transcribed	spacer	2,	complete	sequence;	and	28S	ribosomal	RNA	gene,	partial	sequence
191. Laelaps giganteus isolate MN42.1 internal transcribed spacer 1, partial sequence; 5.8S ribosomal RNA gene and internal transcribed spacer 2, complete sequence; and 28S ribosomal RNA gene, partial sequence	191	Laelaps	giganteus	isolate	MN42.1	internal	transcribed	spacer	1,	partial	sequence;	5.8S	ribosomal	RNA	gene	and	internal	transcribed	spacer	2,	complete	sequence;	and	28S	ribosomal	RNA	gene,	partial	sequence
192. Laelaps giganteus isolate MN56.2 internal transcribed spacer 1, partial sequence; 5.8S ribosomal RNA gene and internal transcribed spacer 2, complete sequence; and 28S ribosomal RNA gene, partial sequence	192	Laelaps	giganteus	isolate	MN56.2	internal	transcribed	spacer	1,	partial	sequence;	5.8S	ribosomal	RNA	gene	and	internal	transcribed	spacer	2,	complete	sequence;	and	28S	ribosomal	RNA	gene,	partial	sequence
193. Laelaps giganteus isolate MN56.1 internal transcribed spacer 1, partial sequence; 5.8S ribosomal RNA gene and internal transcribed spacer 2, complete sequence; and 28S ribosomal RNA gene, partial sequence	193	Laelaps	giganteus	isolate	MN56.1	internal	transcribed	spacer	1,	partial	sequence;	5.8S	ribosomal	RNA	gene	and	internal	transcribed	spacer	2,	complete	sequence;	and	28S	ribosomal	RNA	gene,	partial	sequence
194. Laelaps giganteus isolate MN51.2 internal transcribed spacer 1, partial sequence; 5.8S ribosomal RNA gene and internal transcribed spacer 2, complete sequence; and 28S ribosomal RNA gene, partial sequence	194	Laelaps	giganteus	isolate	MN51.2	internal	transcribed	spacer	1,	partial	sequence;	5.8S	ribosomal	RNA	gene	and	internal	transcribed	spacer	2,	complete	sequence;	and	28S	ribosomal	RNA	gene,	partial	sequence
195. Laelaps giganteus isolate MN51.1 internal transcribed spacer 1, partial sequence; 5.8S ribosomal RNA gene and internal transcribed spacer 2, complete sequence; and 28S ribosomal RNA gene, partial sequence	195	Laelaps	giganteus	isolate	MN51.1	internal	transcribed	spacer	1,	partial	sequence;	5.8S	ribosomal	RNA	gene	and	internal	transcribed	spacer	2,	complete	sequence;	and	28S	ribosomal	RNA	gene,	partial	sequence
196. Laelaps giganteus isolate HB4.4 internal transcribed spacer 1, partial sequence; 5.8S ribosomal RNA gene and internal transcribed spacer 2, complete sequence; and 28S ribosomal RNA gene, partial sequence	196	Laelaps	giganteus	isolate	HB4.4	internal	transcribed	spacer	1,	partial	sequence;	5.8S	ribosomal	RNA	gene	and	internal	transcribed	spacer	2,	complete	sequence;	and	28S	ribosomal	RNA	gene,	partial	sequence
197. Laelaps giganteus isolate HB4.3 internal transcribed spacer 1, partial sequence; 5.8S ribosomal RNA gene and internal transcribed spacer 2, complete sequence; and 28S ribosomal RNA gene, partial sequence	197	Laelaps	giganteus	isolate	HB4.3	internal	transcribed	spacer	1,	partial	sequence;	5.8S	ribosomal	RNA	gene	and	internal	transcribed	spacer	2,	complete	sequence;	and	28S	ribosomal	RNA	gene,	partial	sequence
198. Laelaps giganteus isolate VHL1.10 internal transcribed spacer 1, partial sequence; 5.8S ribosomal RNA gene and internal transcribed spacer 2, complete sequence; and 28S ribosomal RNA gene, partial sequence	198	Laelaps	giganteus	isolate	VHL1.10	internal	transcribed	spacer	1,	partial	sequence;	5.8S	ribosomal	RNA	gene	and	internal	transcribed	spacer	2,	complete	sequence;	and	28S	ribosomal	RNA	gene,	partial	sequence
199. Laelaps giganteus isolate IN1.2 internal transcribed spacer 1, partial sequence; 5.8S ribosomal RNA gene and internal transcribed spacer 2, complete sequence; and 28S ribosomal RNA gene, partial sequence	199	Laelaps	giganteus	isolate	IN1.2	internal	transcribed	spacer	1,	partial	sequence;	5.8S	ribosomal	RNA	gene	and	internal	transcribed	spacer	2,	complete	sequence;	and	28S	ribosomal	RNA	gene,	partial	sequence
200. Laelaps giganteus isolate IN1.1 internal transcribed spacer 1, partial sequence; 5.8S ribosomal RNA gene and internal transcribed spacer 2, complete sequence; and 28S ribosomal RNA gene, partial sequence	200	Laelaps	giganteus	isolate	IN1.1	internal	transcribed	spacer	1,	partial	sequence;	5.8S	ribosomal	RNA	gene	and	internal	transcribed	spacer	2,	complete	sequence;	and	28S	ribosomal	RNA	gene,	partial	sequence
201. Carios faini clone Contig32/39/56/177/529_144433_259 mitochondrion, complete genome	201	Carios	faini	clone	Contig32/39/56/177/529_144433_259	mitochondrion,	complete	genome
202. Argas walkerae clone Contig195_14437_284 mitochondrion, complete genome	202	Argas	walkerae	clone	Contig195_14437_284	mitochondrion,	complete	genome
203. Argas striatus clone Contig8/39_14426_3638 mitochondrion, complete genome	203	Argas	striatus	clone	Contig8/39_14426_3638	mitochondrion,	complete	genome
204. Ornithodoros zumpti clone Contig 75 mitochondrion, complete genome	204	Ornithodoros	zumpti	clone	Contig	75	mitochondrion,	complete	genome
205. Argas brumpti isolate 1 clone Contig 137 mitochondrion, complete genome	205	Argas	brumpti	isolate	1	clone	Contig	137	mitochondrion,	complete	genome
206. UNVERIFIED: Laelaps giganteus isolate OGP14-2 tropomyosin-like gene, partial sequence	206	UNVERIFIED:	Laelaps	giganteus	isolate	OGP14-2	tropomyosin-like	gene,	partial	sequence
207. UNVERIFIED: Laelaps giganteus isolate OGP14-1 tropomyosin-like gene, partial sequence	207	UNVERIFIED:	Laelaps	giganteus	isolate	OGP14-1	tropomyosin-like	gene,	partial	sequence
208. UNVERIFIED: Laelaps giganteus isolate OH2-2 tropomyosin-like gene, partial sequence	208	UNVERIFIED:	Laelaps	giganteus	isolate	OH2-2	tropomyosin-like	gene,	partial	sequence
209. UNVERIFIED: Laelaps giganteus isolate OH2-1 tropomyosin-like gene, partial sequence	209	UNVERIFIED:	Laelaps	giganteus	isolate	OH2-1	tropomyosin-like	gene,	partial	sequence
210. UNVERIFIED: Laelaps giganteus isolate GP9-2 tropomyosin-like gene, partial sequence	210	UNVERIFIED:	Laelaps	giganteus	isolate	GP9-2	tropomyosin-like	gene,	partial	sequence
211. UNVERIFIED: Laelaps giganteus isolate GP9-1 tropomyosin-like gene, partial sequence	211	UNVERIFIED:	Laelaps	giganteus	isolate	GP9-1	tropomyosin-like	gene,	partial	sequence
212. UNVERIFIED: Laelaps giganteus isolate GP8-2 tropomyosin-like gene, partial sequence	212	UNVERIFIED:	Laelaps	giganteus	isolate	GP8-2	tropomyosin-like	gene,	partial	sequence
213. UNVERIFIED: Laelaps giganteus isolate GP8-1 tropomyosin-like gene, partial sequence	213	UNVERIFIED:	Laelaps	giganteus	isolate	GP8-1	tropomyosin-like	gene,	partial	sequence
214. UNVERIFIED: Laelaps giganteus isolate GP2-2 tropomyosin-like gene, partial sequence	214	UNVERIFIED:	Laelaps	giganteus	isolate	GP2-2	tropomyosin-like	gene,	partial	sequence
215. UNVERIFIED: Laelaps giganteus isolate GP2-1 tropomyosin-like gene, partial sequence	215	UNVERIFIED:	Laelaps	giganteus	isolate	GP2-1	tropomyosin-like	gene,	partial	sequence
216. UNVERIFIED: Laelaps giganteus isolate RV15-2 tropomyosin-like gene, partial sequence	216	UNVERIFIED:	Laelaps	giganteus	isolate	RV15-2	tropomyosin-like	gene,	partial	sequence
217. UNVERIFIED: Laelaps giganteus isolate RV15-1 tropomyosin-like gene, partial sequence	217	UNVERIFIED:	Laelaps	giganteus	isolate	RV15-1	tropomyosin-like	gene,	partial	sequence
218. UNVERIFIED: Laelaps giganteus isolate RV12-2 tropomyosin-like gene, partial sequence	218	UNVERIFIED:	Laelaps	giganteus	isolate	RV12-2	tropomyosin-like	gene,	partial	sequence
219. UNVERIFIED: Laelaps giganteus isolate RV12-1 tropomyosin-like gene, partial sequence	219	UNVERIFIED:	Laelaps	giganteus	isolate	RV12-1	tropomyosin-like	gene,	partial	sequence
220. UNVERIFIED: Laelaps giganteus isolate RV11-2 tropomyosin-like gene, partial sequence	220	UNVERIFIED:	Laelaps	giganteus	isolate	RV11-2	tropomyosin-like	gene,	partial	sequence
221. UNVERIFIED: Laelaps giganteus isolate RV11-1 tropomyosin-like gene, partial sequence	221	UNVERIFIED:	Laelaps	giganteus	isolate	RV11-1	tropomyosin-like	gene,	partial	sequence
222. UNVERIFIED: Laelaps giganteus isolate RV1-2 tropomyosin-like gene, partial sequence	222	UNVERIFIED:	Laelaps	giganteus	isolate	RV1-2	tropomyosin-like	gene,	partial	sequence
223. UNVERIFIED: Laelaps giganteus isolate RV1-1 tropomyosin-like gene, partial sequence	223	UNVERIFIED:	Laelaps	giganteus	isolate	RV1-1	tropomyosin-like	gene,	partial	sequence
224. UNVERIFIED: Laelaps giganteus isolate AB3-2 tropomyosin-like gene, partial sequence	224	UNVERIFIED:	Laelaps	giganteus	isolate	AB3-2	tropomyosin-like	gene,	partial	sequence
225. UNVERIFIED: Laelaps giganteus isolate AB3-1 tropomyosin-like gene, partial sequence	225	UNVERIFIED:	Laelaps	giganteus	isolate	AB3-1	tropomyosin-like	gene,	partial	sequence
226. UNVERIFIED: Laelaps giganteus isolate AB2-2 tropomyosin-like gene, partial sequence	226	UNVERIFIED:	Laelaps	giganteus	isolate	AB2-2	tropomyosin-like	gene,	partial	sequence
227. UNVERIFIED: Laelaps giganteus isolate AB2-1 tropomyosin-like gene, partial sequence	227	UNVERIFIED:	Laelaps	giganteus	isolate	AB2-1	tropomyosin-like	gene,	partial	sequence
228. UNVERIFIED: Laelaps giganteus isolate AB14-2 tropomyosin-like gene, partial sequence	228	UNVERIFIED:	Laelaps	giganteus	isolate	AB14-2	tropomyosin-like	gene,	partial	sequence
229. UNVERIFIED: Laelaps giganteus isolate AB14-1 tropomyosin-like gene, partial sequence	229	UNVERIFIED:	Laelaps	giganteus	isolate	AB14-1	tropomyosin-like	gene,	partial	sequence
230. UNVERIFIED: Laelaps giganteus isolate AB9-2 tropomyosin-like gene, partial sequence	230	UNVERIFIED:	Laelaps	giganteus	isolate	AB9-2	tropomyosin-like	gene,	partial	sequence
231. UNVERIFIED: Laelaps giganteus isolate AB9-1 tropomyosin-like gene, partial sequence	231	UNVERIFIED:	Laelaps	giganteus	isolate	AB9-1	tropomyosin-like	gene,	partial	sequence
232. UNVERIFIED: Laelaps giganteus isolate AB15-2 tropomyosin-like gene, partial sequence	232	UNVERIFIED:	Laelaps	giganteus	isolate	AB15-2	tropomyosin-like	gene,	partial	sequence
233. UNVERIFIED: Laelaps giganteus isolate AB15-1 tropomyosin-like gene, partial sequence	233	UNVERIFIED:	Laelaps	giganteus	isolate	AB15-1	tropomyosin-like	gene,	partial	sequence
234. UNVERIFIED: Laelaps giganteus isolate AB8-2 tropomyosin-like gene, partial sequence	234	UNVERIFIED:	Laelaps	giganteus	isolate	AB8-2	tropomyosin-like	gene,	partial	sequence
235. UNVERIFIED: Laelaps giganteus isolate AB8-1 tropomyosin-like gene, partial sequence	235	UNVERIFIED:	Laelaps	giganteus	isolate	AB8-1	tropomyosin-like	gene,	partial	sequence
236. UNVERIFIED: Laelaps giganteus isolate AB12-2 tropomyosin-like gene, partial sequence	236	UNVERIFIED:	Laelaps	giganteus	isolate	AB12-2	tropomyosin-like	gene,	partial	sequence
237. UNVERIFIED: Laelaps giganteus isolate AB12-1 tropomyosin-like gene, partial sequence	237	UNVERIFIED:	Laelaps	giganteus	isolate	AB12-1	tropomyosin-like	gene,	partial	sequence
238. UNVERIFIED: Laelaps giganteus isolate MV6.3-2 tropomyosin-like gene, partial sequence	238	UNVERIFIED:	Laelaps	giganteus	isolate	MV6.3-2	tropomyosin-like	gene,	partial	sequence
239. UNVERIFIED: Laelaps giganteus isolate MV6.3-1 tropomyosin-like gene, partial sequence	239	UNVERIFIED:	Laelaps	giganteus	isolate	MV6.3-1	tropomyosin-like	gene,	partial	sequence
240. UNVERIFIED: Laelaps giganteus isolate LB8.2-2 tropomyosin-like gene, partial sequence	240	UNVERIFIED:	Laelaps	giganteus	isolate	LB8.2-2	tropomyosin-like	gene,	partial	sequence
241. UNVERIFIED: Laelaps giganteus isolate LB8.2-1 tropomyosin-like gene, partial sequence	241	UNVERIFIED:	Laelaps	giganteus	isolate	LB8.2-1	tropomyosin-like	gene,	partial	sequence
242. UNVERIFIED: Laelaps giganteus isolate LF12.1-2 tropomyosin-like gene, partial sequence	242	UNVERIFIED:	Laelaps	giganteus	isolate	LF12.1-2	tropomyosin-like	gene,	partial	sequence
243. UNVERIFIED: Laelaps giganteus isolate LF12.1-1 tropomyosin-like gene, partial sequence	243	UNVERIFIED:	Laelaps	giganteus	isolate	LF12.1-1	tropomyosin-like	gene,	partial	sequence
244. UNVERIFIED: Laelaps giganteus isolate MV2.7-2 tropomyosin-like gene, partial sequence	244	UNVERIFIED:	Laelaps	giganteus	isolate	MV2.7-2	tropomyosin-like	gene,	partial	sequence
245. UNVERIFIED: Laelaps giganteus isolate MV2.7-1 tropomyosin-like gene, partial sequence	245	UNVERIFIED:	Laelaps	giganteus	isolate	MV2.7-1	tropomyosin-like	gene,	partial	sequence
246. UNVERIFIED: Laelaps giganteus isolate LB1.1-2 tropomyosin-like gene, partial sequence	246	UNVERIFIED:	Laelaps	giganteus	isolate	LB1.1-2	tropomyosin-like	gene,	partial	sequence
247. UNVERIFIED: Laelaps giganteus isolate LB1.1-1 tropomyosin-like gene, partial sequence	247	UNVERIFIED:	Laelaps	giganteus	isolate	LB1.1-1	tropomyosin-like	gene,	partial	sequence
248. UNVERIFIED: Laelaps giganteus isolate AB11-2 tropomyosin-like gene, partial sequence	248	UNVERIFIED:	Laelaps	giganteus	isolate	AB11-2	tropomyosin-like	gene,	partial	sequence
249. UNVERIFIED: Laelaps giganteus isolate AB11-1 tropomyosin-like gene, partial sequence	249	UNVERIFIED:	Laelaps	giganteus	isolate	AB11-1	tropomyosin-like	gene,	partial	sequence
250. UNVERIFIED: Laelaps giganteus isolate AB6-2 tropomyosin-like gene, partial sequence	250	UNVERIFIED:	Laelaps	giganteus	isolate	AB6-2	tropomyosin-like	gene,	partial	sequence
251. UNVERIFIED: Laelaps giganteus isolate AB6-1 tropomyosin-like gene, partial sequence	251	UNVERIFIED:	Laelaps	giganteus	isolate	AB6-1	tropomyosin-like	gene,	partial	sequence
252. UNVERIFIED: Laelaps giganteus isolate AB5-2 tropomyosin-like gene, partial sequence	252	UNVERIFIED:	Laelaps	giganteus	isolate	AB5-2	tropomyosin-like	gene,	partial	sequence
253. UNVERIFIED: Laelaps giganteus isolate AB5-1 tropomyosin-like gene, partial sequence	253	UNVERIFIED:	Laelaps	giganteus	isolate	AB5-1	tropomyosin-like	gene,	partial	sequence
254. UNVERIFIED: Laelaps giganteus isolate LB24.1-2 tropomyosin-like gene, partial sequence	254	UNVERIFIED:	Laelaps	giganteus	isolate	LB24.1-2	tropomyosin-like	gene,	partial	sequence
255. UNVERIFIED: Laelaps giganteus isolate LB24.1-1 tropomyosin-like gene, partial sequence	255	UNVERIFIED:	Laelaps	giganteus	isolate	LB24.1-1	tropomyosin-like	gene,	partial	sequence
256. UNVERIFIED: Laelaps giganteus isolate AB4-2 tropomyosin-like gene, partial sequence	256	UNVERIFIED:	Laelaps	giganteus	isolate	AB4-2	tropomyosin-like	gene,	partial	sequence
257. UNVERIFIED: Laelaps giganteus isolate AB4-1 tropomyosin-like gene, partial sequence	257	UNVERIFIED:	Laelaps	giganteus	isolate	AB4-1	tropomyosin-like	gene,	partial	sequence
258. UNVERIFIED: Laelaps giganteus isolate SL12.1-2 tropomyosin-like gene, partial sequence	258	UNVERIFIED:	Laelaps	giganteus	isolate	SL12.1-2	tropomyosin-like	gene,	partial	sequence
259. UNVERIFIED: Laelaps giganteus isolate SL12.1-1 tropomyosin-like gene, partial sequence	259	UNVERIFIED:	Laelaps	giganteus	isolate	SL12.1-1	tropomyosin-like	gene,	partial	sequence
260. UNVERIFIED: Laelaps giganteus isolate KP40.6-2 tropomyosin-like gene, partial sequence	260	UNVERIFIED:	Laelaps	giganteus	isolate	KP40.6-2	tropomyosin-like	gene,	partial	sequence
261. UNVERIFIED: Laelaps giganteus isolate KP40.6-1 tropomyosin-like gene, partial sequence	261	UNVERIFIED:	Laelaps	giganteus	isolate	KP40.6-1	tropomyosin-like	gene,	partial	sequence
262. UNVERIFIED: Laelaps giganteus isolate KP40.9-2 tropomyosin-like gene, partial sequence	262	UNVERIFIED:	Laelaps	giganteus	isolate	KP40.9-2	tropomyosin-like	gene,	partial	sequence
263. UNVERIFIED: Laelaps giganteus isolate KP40.9-1 tropomyosin-like gene, partial sequence	263	UNVERIFIED:	Laelaps	giganteus	isolate	KP40.9-1	tropomyosin-like	gene,	partial	sequence
264. UNVERIFIED: Laelaps giganteus isolate KP40.5-2 tropomyosin-like gene, partial sequence	264	UNVERIFIED:	Laelaps	giganteus	isolate	KP40.5-2	tropomyosin-like	gene,	partial	sequence
265. UNVERIFIED: Laelaps giganteus isolate KP40.5-1 tropomyosin-like gene, partial sequence	265	UNVERIFIED:	Laelaps	giganteus	isolate	KP40.5-1	tropomyosin-like	gene,	partial	sequence
266. UNVERIFIED: Laelaps giganteus isolate KP40.3-2 tropomyosin-like gene, partial sequence	266	UNVERIFIED:	Laelaps	giganteus	isolate	KP40.3-2	tropomyosin-like	gene,	partial	sequence
267. UNVERIFIED: Laelaps giganteus isolate KP40.3-1 tropomyosin-like gene, partial sequence	267	UNVERIFIED:	Laelaps	giganteus	isolate	KP40.3-1	tropomyosin-like	gene,	partial	sequence
268. UNVERIFIED: Laelaps giganteus isolate KP40.2-2 tropomyosin-like gene, partial sequence	268	UNVERIFIED:	Laelaps	giganteus	isolate	KP40.2-2	tropomyosin-like	gene,	partial	sequence
269. UNVERIFIED: Laelaps giganteus isolate KP40.2-1 tropomyosin-like gene, partial sequence	269	UNVERIFIED:	Laelaps	giganteus	isolate	KP40.2-1	tropomyosin-like	gene,	partial	sequence
270. UNVERIFIED: Laelaps giganteus isolate CH10.2.2 tropomyosin-like gene, partial sequence	270	UNVERIFIED:	Laelaps	giganteus	isolate	CH10.2.2	tropomyosin-like	gene,	partial	sequence
271. UNVERIFIED: Laelaps giganteus isolate CH10.2.1 tropomyosin-like gene, partial sequence	271	UNVERIFIED:	Laelaps	giganteus	isolate	CH10.2.1	tropomyosin-like	gene,	partial	sequence
272. UNVERIFIED: Laelaps giganteus isolate CH1.4-2 tropomyosin-like gene, partial sequence	272	UNVERIFIED:	Laelaps	giganteus	isolate	CH1.4-2	tropomyosin-like	gene,	partial	sequence
273. UNVERIFIED: Laelaps giganteus isolate CH1.4-1 tropomyosin-like gene, partial sequence	273	UNVERIFIED:	Laelaps	giganteus	isolate	CH1.4-1	tropomyosin-like	gene,	partial	sequence
274. UNVERIFIED: Laelaps giganteus isolate CH18.2-2 tropomyosin-like gene, partial sequence	274	UNVERIFIED:	Laelaps	giganteus	isolate	CH18.2-2	tropomyosin-like	gene,	partial	sequence
275. UNVERIFIED: Laelaps giganteus isolate CH18.2-1 tropomyosin-like gene, partial sequence	275	UNVERIFIED:	Laelaps	giganteus	isolate	CH18.2-1	tropomyosin-like	gene,	partial	sequence
276. UNVERIFIED: Laelaps giganteus isolate CH10.2 tropomyosin-like gene, partial sequence	276	UNVERIFIED:	Laelaps	giganteus	isolate	CH10.2	tropomyosin-like	gene,	partial	sequence
277. UNVERIFIED: Laelaps giganteus isolate CH10.1 tropomyosin-like gene, partial sequence	277	UNVERIFIED:	Laelaps	giganteus	isolate	CH10.1	tropomyosin-like	gene,	partial	sequence
278. UNVERIFIED: Laelaps giganteus isolate CH1.3-2 tropomyosin-like gene, partial sequence	278	UNVERIFIED:	Laelaps	giganteus	isolate	CH1.3-2	tropomyosin-like	gene,	partial	sequence
279. UNVERIFIED: Laelaps giganteus isolate CH1.3-1 tropomyosin-like gene, partial sequence	279	UNVERIFIED:	Laelaps	giganteus	isolate	CH1.3-1	tropomyosin-like	gene,	partial	sequence
280. UNVERIFIED: Laelaps giganteus isolate CH18.1-2 tropomyosin-like gene, partial sequence	280	UNVERIFIED:	Laelaps	giganteus	isolate	CH18.1-2	tropomyosin-like	gene,	partial	sequence
281. UNVERIFIED: Laelaps giganteus isolate CH18.1-1 tropomyosin-like gene, partial sequence	281	UNVERIFIED:	Laelaps	giganteus	isolate	CH18.1-1	tropomyosin-like	gene,	partial	sequence
282. UNVERIFIED: Laelaps giganteus isolate CH9.1-2 tropomyosin-like gene, partial sequence	282	UNVERIFIED:	Laelaps	giganteus	isolate	CH9.1-2	tropomyosin-like	gene,	partial	sequence
283. UNVERIFIED: Laelaps giganteus isolate CH9.1-1 tropomyosin-like gene, partial sequence	283	UNVERIFIED:	Laelaps	giganteus	isolate	CH9.1-1	tropomyosin-like	gene,	partial	sequence
284. UNVERIFIED: Laelaps giganteus isolate CH1.2-2 tropomyosin-like gene, partial sequence	284	UNVERIFIED:	Laelaps	giganteus	isolate	CH1.2-2	tropomyosin-like	gene,	partial	sequence
285. UNVERIFIED: Laelaps giganteus isolate CH1.2-1 tropomyosin-like gene, partial sequence	285	UNVERIFIED:	Laelaps	giganteus	isolate	CH1.2-1	tropomyosin-like	gene,	partial	sequence
286. UNVERIFIED: Laelaps giganteus isolate CH7.2-2 tropomyosin-like gene, partial sequence	286	UNVERIFIED:	Laelaps	giganteus	isolate	CH7.2-2	tropomyosin-like	gene,	partial	sequence
287. UNVERIFIED: Laelaps giganteus isolate CH7.2-1 tropomyosin-like gene, partial sequence	287	UNVERIFIED:	Laelaps	giganteus	isolate	CH7.2-1	tropomyosin-like	gene,	partial	sequence
288. UNVERIFIED: Laelaps giganteus isolate CH7.4-2 tropomyosin-like gene, partial sequence	288	UNVERIFIED:	Laelaps	giganteus	isolate	CH7.4-2	tropomyosin-like	gene,	partial	sequence
289. UNVERIFIED: Laelaps giganteus isolate CH7.4-1 tropomyosin-like gene, partial sequence	289	UNVERIFIED:	Laelaps	giganteus	isolate	CH7.4-1	tropomyosin-like	gene,	partial	sequence
290. UNVERIFIED: Laelaps giganteus isolate CH7.1-2 tropomyosin-like gene, partial sequence	290	UNVERIFIED:	Laelaps	giganteus	isolate	CH7.1-2	tropomyosin-like	gene,	partial	sequence
291. UNVERIFIED: Laelaps giganteus isolate CH7.1-1 tropomyosin-like gene, partial sequence	291	UNVERIFIED:	Laelaps	giganteus	isolate	CH7.1-1	tropomyosin-like	gene,	partial	sequence
292. UNVERIFIED: Laelaps giganteus isolate CH18.6-2 tropomyosin-like gene, partial sequence	292	UNVERIFIED:	Laelaps	giganteus	isolate	CH18.6-2	tropomyosin-like	gene,	partial	sequence
293. UNVERIFIED: Laelaps giganteus isolate CH18.6-1 tropomyosin-like gene, partial sequence	293	UNVERIFIED:	Laelaps	giganteus	isolate	CH18.6-1	tropomyosin-like	gene,	partial	sequence
294. UNVERIFIED: Laelaps giganteus isolate CH9.3-2 tropomyosin-like gene, partial sequence	294	UNVERIFIED:	Laelaps	giganteus	isolate	CH9.3-2	tropomyosin-like	gene,	partial	sequence
295. UNVERIFIED: Laelaps giganteus isolate CH9.3-1 tropomyosin-like gene, partial sequence	295	UNVERIFIED:	Laelaps	giganteus	isolate	CH9.3-1	tropomyosin-like	gene,	partial	sequence
296. UNVERIFIED: Laelaps giganteus isolate CH18.4-2 tropomyosin-like gene, partial sequence	296	UNVERIFIED:	Laelaps	giganteus	isolate	CH18.4-2	tropomyosin-like	gene,	partial	sequence
297. UNVERIFIED: Laelaps giganteus isolate CH18.4-1 tropomyosin-like gene, partial sequence	297	UNVERIFIED:	Laelaps	giganteus	isolate	CH18.4-1	tropomyosin-like	gene,	partial	sequence
298. UNVERIFIED: Laelaps giganteus isolate CH9.2-2 tropomyosin-like gene, partial sequence	298	UNVERIFIED:	Laelaps	giganteus	isolate	CH9.2-2	tropomyosin-like	gene,	partial	sequence
299. UNVERIFIED: Laelaps giganteus isolate CH9.2-1 tropomyosin-like gene, partial sequence	299	UNVERIFIED:	Laelaps	giganteus	isolate	CH9.2-1	tropomyosin-like	gene,	partial	sequence
300. UNVERIFIED: Laelaps giganteus isolate CH18.3-2 tropomyosin-like gene, partial sequence	300	UNVERIFIED:	Laelaps	giganteus	isolate	CH18.3-2	tropomyosin-like	gene,	partial	sequence
301. UNVERIFIED: Laelaps giganteus isolate CH18.3-1 tropomyosin-like gene, partial sequence	301	UNVERIFIED:	Laelaps	giganteus	isolate	CH18.3-1	tropomyosin-like	gene,	partial	sequence
302. UNVERIFIED: Laelaps giganteus isolate RTV35.4 tropomyosin-like gene, partial sequence	302	UNVERIFIED:	Laelaps	giganteus	isolate	RTV35.4	tropomyosin-like	gene,	partial	sequence
303. UNVERIFIED: Laelaps giganteus isolate RTV35.4-1 tropomyosin-like gene, partial sequence	303	UNVERIFIED:	Laelaps	giganteus	isolate	RTV35.4-1	tropomyosin-like	gene,	partial	sequence
304. UNVERIFIED: Laelaps giganteus isolate RTV11.7-2 tropomyosin-like gene, partial sequence	304	UNVERIFIED:	Laelaps	giganteus	isolate	RTV11.7-2	tropomyosin-like	gene,	partial	sequence
305. UNVERIFIED: Laelaps giganteus isolate RTV11.7 tropomyosin-like gene, partial sequence	305	UNVERIFIED:	Laelaps	giganteus	isolate	RTV11.7	tropomyosin-like	gene,	partial	sequence
306. UNVERIFIED: Laelaps giganteus isolate HB5.13-3 tropomyosin-like gene, partial sequence	306	UNVERIFIED:	Laelaps	giganteus	isolate	HB5.13-3	tropomyosin-like	gene,	partial	sequence
307. UNVERIFIED: Laelaps giganteus isolate HB5.13-1 tropomyosin-like gene, partial sequence	307	UNVERIFIED:	Laelaps	giganteus	isolate	HB5.13-1	tropomyosin-like	gene,	partial	sequence
308. UNVERIFIED: Laelaps giganteus isolate RTV35.5 tropomyosin-like gene, partial sequence	308	UNVERIFIED:	Laelaps	giganteus	isolate	RTV35.5	tropomyosin-like	gene,	partial	sequence
309. UNVERIFIED: Laelaps giganteus isolate RTV35.2 tropomyosin-like gene, partial sequence	309	UNVERIFIED:	Laelaps	giganteus	isolate	RTV35.2	tropomyosin-like	gene,	partial	sequence
310. UNVERIFIED: Laelaps giganteus isolate RTV11.8 tropomyosin-like gene, partial sequence	310	UNVERIFIED:	Laelaps	giganteus	isolate	RTV11.8	tropomyosin-like	gene,	partial	sequence
311. UNVERIFIED: Laelaps giganteus isolate RTV11.6-1 tropomyosin-like gene, partial sequence	311	UNVERIFIED:	Laelaps	giganteus	isolate	RTV11.6-1	tropomyosin-like	gene,	partial	sequence
312. UNVERIFIED: Laelaps giganteus isolate HB5.12-2 tropomyosin-like gene, partial sequence	312	UNVERIFIED:	Laelaps	giganteus	isolate	HB5.12-2	tropomyosin-like	gene,	partial	sequence
313. UNVERIFIED: Laelaps giganteus isolate HB5.1 tropomyosin-like gene, partial sequence	313	UNVERIFIED:	Laelaps	giganteus	isolate	HB5.1	tropomyosin-like	gene,	partial	sequence
314. UNVERIFIED: Laelaps giganteus isolate HB4.5 tropomyosin-like gene, partial sequence	314	UNVERIFIED:	Laelaps	giganteus	isolate	HB4.5	tropomyosin-like	gene,	partial	sequence
315. UNVERIFIED: Laelaps giganteus isolate HB4.9 tropomyosin-like gene, partial sequence	315	UNVERIFIED:	Laelaps	giganteus	isolate	HB4.9	tropomyosin-like	gene,	partial	sequence
316. UNVERIFIED: Laelaps giganteus isolate HB5.3-2 tropomyosin-like gene, partial sequence	316	UNVERIFIED:	Laelaps	giganteus	isolate	HB5.3-2	tropomyosin-like	gene,	partial	sequence
317. UNVERIFIED: Laelaps giganteus isolate HB5.3-1 tropomyosin-like gene, partial sequence	317	UNVERIFIED:	Laelaps	giganteus	isolate	HB5.3-1	tropomyosin-like	gene,	partial	sequence
318. UNVERIFIED: Laelaps giganteus isolate RTV35.4-2 tropomyosin-like gene, partial sequence	318	UNVERIFIED:	Laelaps	giganteus	isolate	RTV35.4-2	tropomyosin-like	gene,	partial	sequence
319. UNVERIFIED: Laelaps giganteus isolate RTV35.6 tropomyosin-like gene, partial sequence	319	UNVERIFIED:	Laelaps	giganteus	isolate	RTV35.6	tropomyosin-like	gene,	partial	sequence
320. UNVERIFIED: Laelaps giganteus isolate RTV11.12 tropomyosin-like gene, partial sequence	320	UNVERIFIED:	Laelaps	giganteus	isolate	RTV11.12	tropomyosin-like	gene,	partial	sequence
321. UNVERIFIED: Laelaps giganteus isolate RTV11.7-1 tropomyosin-like gene, partial sequence	321	UNVERIFIED:	Laelaps	giganteus	isolate	RTV11.7-1	tropomyosin-like	gene,	partial	sequence
322. UNVERIFIED: Laelaps giganteus isolate HB5.13-2 tropomyosin-like gene, partial sequence	322	UNVERIFIED:	Laelaps	giganteus	isolate	HB5.13-2	tropomyosin-like	gene,	partial	sequence
323. UNVERIFIED: Laelaps giganteus isolate HB5.13 tropomyosin-like gene, partial sequence	323	UNVERIFIED:	Laelaps	giganteus	isolate	HB5.13	tropomyosin-like	gene,	partial	sequence
324. UNVERIFIED: Laelaps giganteus isolate RTV35.2-2 tropomyosin-like gene, partial sequence	324	UNVERIFIED:	Laelaps	giganteus	isolate	RTV35.2-2	tropomyosin-like	gene,	partial	sequence
325. UNVERIFIED: Laelaps giganteus isolate RTV35.2-1 tropomyosin-like gene, partial sequence	325	UNVERIFIED:	Laelaps	giganteus	isolate	RTV35.2-1	tropomyosin-like	gene,	partial	sequence
326. UNVERIFIED: Laelaps giganteus isolate RTV11.6-2 tropomyosin-like gene, partial sequence	326	UNVERIFIED:	Laelaps	giganteus	isolate	RTV11.6-2	tropomyosin-like	gene,	partial	sequence
327. UNVERIFIED: Laelaps giganteus isolate RTV11.6 tropomyosin-like gene, partial sequence	327	UNVERIFIED:	Laelaps	giganteus	isolate	RTV11.6	tropomyosin-like	gene,	partial	sequence
328. UNVERIFIED: Laelaps giganteus isolate HB5.12 tropomyosin-like gene, partial sequence	328	UNVERIFIED:	Laelaps	giganteus	isolate	HB5.12	tropomyosin-like	gene,	partial	sequence
329. UNVERIFIED: Laelaps giganteus isolate HB5.12-1 tropomyosin-like gene, partial sequence	329	UNVERIFIED:	Laelaps	giganteus	isolate	HB5.12-1	tropomyosin-like	gene,	partial	sequence
330. UNVERIFIED: Laelaps giganteus isolate HB4.5-2 tropomyosin-like gene, partial sequence	330	UNVERIFIED:	Laelaps	giganteus	isolate	HB4.5-2	tropomyosin-like	gene,	partial	sequence
331. UNVERIFIED: Laelaps giganteus isolate HB4.5-1 tropomyosin-like gene, partial sequence	331	UNVERIFIED:	Laelaps	giganteus	isolate	HB4.5-1	tropomyosin-like	gene,	partial	sequence
332. UNVERIFIED: Laelaps giganteus isolate RTV11.5-2 tropomyosin-like gene, partial sequence	332	UNVERIFIED:	Laelaps	giganteus	isolate	RTV11.5-2	tropomyosin-like	gene,	partial	sequence
333. UNVERIFIED: Laelaps giganteus isolate RTV11.5-1 tropomyosin-like gene, partial sequence	333	UNVERIFIED:	Laelaps	giganteus	isolate	RTV11.5-1	tropomyosin-like	gene,	partial	sequence
334. UNVERIFIED: Laelaps giganteus isolate HB5.11-2 tropomyosin-like gene, partial sequence	334	UNVERIFIED:	Laelaps	giganteus	isolate	HB5.11-2	tropomyosin-like	gene,	partial	sequence
335. UNVERIFIED: Laelaps giganteus isolate HB5.11-1 tropomyosin-like gene, partial sequence	335	UNVERIFIED:	Laelaps	giganteus	isolate	HB5.11-1	tropomyosin-like	gene,	partial	sequence
336. UNVERIFIED: Laelaps giganteus isolate HB4.32 tropomyosin-like gene, partial sequence	336	UNVERIFIED:	Laelaps	giganteus	isolate	HB4.32	tropomyosin-like	gene,	partial	sequence
337. UNVERIFIED: Laelaps giganteus isolate HB4.31 tropomyosin-like gene, partial sequence	337	UNVERIFIED:	Laelaps	giganteus	isolate	HB4.31	tropomyosin-like	gene,	partial	sequence
338. UNVERIFIED: Laelaps giganteus isolate DF32.6-2 tropomyosin-like gene, partial sequence	338	UNVERIFIED:	Laelaps	giganteus	isolate	DF32.6-2	tropomyosin-like	gene,	partial	sequence
339. UNVERIFIED: Laelaps giganteus isolate DF32.6-1 tropomyosin-like gene, partial sequence	339	UNVERIFIED:	Laelaps	giganteus	isolate	DF32.6-1	tropomyosin-like	gene,	partial	sequence
340. UNVERIFIED: Laelaps giganteus isolate DF32.5-2 tropomyosin-like gene, partial sequence	340	UNVERIFIED:	Laelaps	giganteus	isolate	DF32.5-2	tropomyosin-like	gene,	partial	sequence
341. UNVERIFIED: Laelaps giganteus isolate DF32.1 tropomyosin-like gene, partial sequence	341	UNVERIFIED:	Laelaps	giganteus	isolate	DF32.1	tropomyosin-like	gene,	partial	sequence
342. UNVERIFIED: Laelaps giganteus isolate DF7.7-2 tropomyosin-like gene, partial sequence	342	UNVERIFIED:	Laelaps	giganteus	isolate	DF7.7-2	tropomyosin-like	gene,	partial	sequence
343. UNVERIFIED: Laelaps giganteus isolate DF7.7-1 tropomyosin-like gene, partial sequence	343	UNVERIFIED:	Laelaps	giganteus	isolate	DF7.7-1	tropomyosin-like	gene,	partial	sequence
344. UNVERIFIED: Laelaps giganteus isolate DF31.1-2 tropomyosin-like gene, partial sequence	344	UNVERIFIED:	Laelaps	giganteus	isolate	DF31.1-2	tropomyosin-like	gene,	partial	sequence
345. UNVERIFIED: Laelaps giganteus isolate DF31.1-1 tropomyosin-like gene, partial sequence	345	UNVERIFIED:	Laelaps	giganteus	isolate	DF31.1-1	tropomyosin-like	gene,	partial	sequence
346. UNVERIFIED: Laelaps giganteus isolate DF7.13-2 tropomyosin-like gene, partial sequence	346	UNVERIFIED:	Laelaps	giganteus	isolate	DF7.13-2	tropomyosin-like	gene,	partial	sequence
347. UNVERIFIED: Laelaps giganteus isolate DF7.13-1 tropomyosin-like gene, partial sequence	347	UNVERIFIED:	Laelaps	giganteus	isolate	DF7.13-1	tropomyosin-like	gene,	partial	sequence
348. UNVERIFIED: Laelaps giganteus isolate DF7.12-2 tropomyosin-like gene, partial sequence	348	UNVERIFIED:	Laelaps	giganteus	isolate	DF7.12-2	tropomyosin-like	gene,	partial	sequence
349. UNVERIFIED: Laelaps giganteus isolate DF7.12-1 tropomyosin-like gene, partial sequence	349	UNVERIFIED:	Laelaps	giganteus	isolate	DF7.12-1	tropomyosin-like	gene,	partial	sequence
350. UNVERIFIED: Laelaps giganteus isolate DF7.11-2 tropomyosin-like gene, partial sequence	350	UNVERIFIED:	Laelaps	giganteus	isolate	DF7.11-2	tropomyosin-like	gene,	partial	sequence
351. UNVERIFIED: Laelaps giganteus isolate DF7.11-1 tropomyosin-like gene, partial sequence	351	UNVERIFIED:	Laelaps	giganteus	isolate	DF7.11-1	tropomyosin-like	gene,	partial	sequence
352. UNVERIFIED: Laelaps giganteus isolate DF7.10-2 tropomyosin-like gene, partial sequence	352	UNVERIFIED:	Laelaps	giganteus	isolate	DF7.10-2	tropomyosin-like	gene,	partial	sequence
353. UNVERIFIED: Laelaps giganteus isolate DF7.10-1 tropomyosin-like gene, partial sequence	353	UNVERIFIED:	Laelaps	giganteus	isolate	DF7.10-1	tropomyosin-like	gene,	partial	sequence
354. UNVERIFIED: Laelaps giganteus isolate DF32.2 tropomyosin-like gene, partial sequence	354	UNVERIFIED:	Laelaps	giganteus	isolate	DF32.2	tropomyosin-like	gene,	partial	sequence
355. UNVERIFIED: Laelaps giganteus isolate DF32.5-1 tropomyosin-like gene, partial sequence	355	UNVERIFIED:	Laelaps	giganteus	isolate	DF32.5-1	tropomyosin-like	gene,	partial	sequence
356. UNVERIFIED: Laelaps giganteus isolate DF7.5-2 tropomyosin-like gene, partial sequence	356	UNVERIFIED:	Laelaps	giganteus	isolate	DF7.5-2	tropomyosin-like	gene,	partial	sequence
357. UNVERIFIED: Laelaps giganteus isolate DF7.5-1 tropomyosin-like gene, partial sequence	357	UNVERIFIED:	Laelaps	giganteus	isolate	DF7.5-1	tropomyosin-like	gene,	partial	sequence
358. UNVERIFIED: Laelaps giganteus isolate HB4.3-2 tropomyosin-like gene, partial sequence	358	UNVERIFIED:	Laelaps	giganteus	isolate	HB4.3-2	tropomyosin-like	gene,	partial	sequence
359. UNVERIFIED: Laelaps giganteus isolate HB4.3-1 tropomyosin-like gene, partial sequence	359	UNVERIFIED:	Laelaps	giganteus	isolate	HB4.3-1	tropomyosin-like	gene,	partial	sequence
360. UNVERIFIED: Laelaps giganteus isolate HB4.2-2 tropomyosin-like gene, partial sequence	360	UNVERIFIED:	Laelaps	giganteus	isolate	HB4.2-2	tropomyosin-like	gene,	partial	sequence
361. UNVERIFIED: Laelaps giganteus isolate HB4.2-1 tropomyosin-like gene, partial sequence	361	UNVERIFIED:	Laelaps	giganteus	isolate	HB4.2-1	tropomyosin-like	gene,	partial	sequence
362. UNVERIFIED: Laelaps giganteus isolate RTV11.1.2 tropomyosin-like gene, partial sequence	362	UNVERIFIED:	Laelaps	giganteus	isolate	RTV11.1.2	tropomyosin-like	gene,	partial	sequence
363. UNVERIFIED: Laelaps giganteus isolate RTV11.1.1 tropomyosin-like gene, partial sequence	363	UNVERIFIED:	Laelaps	giganteus	isolate	RTV11.1.1	tropomyosin-like	gene,	partial	sequence
364. UNVERIFIED: Laelaps giganteus isolate IN1.2-2 tropomyosin-like gene, partial sequence	364	UNVERIFIED:	Laelaps	giganteus	isolate	IN1.2-2	tropomyosin-like	gene,	partial	sequence
365. UNVERIFIED: Laelaps giganteus isolate IN1.2-1 tropomyosin-like gene, partial sequence	365	UNVERIFIED:	Laelaps	giganteus	isolate	IN1.2-1	tropomyosin-like	gene,	partial	sequence
366. UNVERIFIED: Laelaps giganteus isolate IN1.1-2 tropomyosin-like gene, partial sequence	366	UNVERIFIED:	Laelaps	giganteus	isolate	IN1.1-2	tropomyosin-like	gene,	partial	sequence
367. UNVERIFIED: Laelaps giganteus isolate IN1.1-1 tropomyosin-like gene, partial sequence	367	UNVERIFIED:	Laelaps	giganteus	isolate	IN1.1-1	tropomyosin-like	gene,	partial	sequence
368. UNVERIFIED: Laelaps giganteus isolate VCR5.5-2 tropomyosin-like gene, partial sequence	368	UNVERIFIED:	Laelaps	giganteus	isolate	VCR5.5-2	tropomyosin-like	gene,	partial	sequence
369. UNVERIFIED: Laelaps giganteus isolate VCR5.5-1 tropomyosin-like gene, partial sequence	369	UNVERIFIED:	Laelaps	giganteus	isolate	VCR5.5-1	tropomyosin-like	gene,	partial	sequence
370. UNVERIFIED: Laelaps giganteus isolate VCR5.4-2 tropomyosin-like gene, partial sequence	370	UNVERIFIED:	Laelaps	giganteus	isolate	VCR5.4-2	tropomyosin-like	gene,	partial	sequence
371. UNVERIFIED: Laelaps giganteus isolate VCR5.4-1 tropomyosin-like gene, partial sequence	371	UNVERIFIED:	Laelaps	giganteus	isolate	VCR5.4-1	tropomyosin-like	gene,	partial	sequence
372. UNVERIFIED: Laelaps giganteus isolate VCR5.3-2 tropomyosin-like gene, partial sequence	372	UNVERIFIED:	Laelaps	giganteus	isolate	VCR5.3-2	tropomyosin-like	gene,	partial	sequence
373. UNVERIFIED: Laelaps giganteus isolate VCR5.3-1 tropomyosin-like gene, partial sequence	373	UNVERIFIED:	Laelaps	giganteus	isolate	VCR5.3-1	tropomyosin-like	gene,	partial	sequence
374. UNVERIFIED: Laelaps giganteus isolate VCR1.2-2 tropomyosin-like gene, partial sequence	374	UNVERIFIED:	Laelaps	giganteus	isolate	VCR1.2-2	tropomyosin-like	gene,	partial	sequence
375. UNVERIFIED: Laelaps giganteus isolate VCR1.2-1 tropomyosin-like gene, partial sequence	375	UNVERIFIED:	Laelaps	giganteus	isolate	VCR1.2-1	tropomyosin-like	gene,	partial	sequence
376. UNVERIFIED: Laelaps giganteus isolate VCR5.2-2 tropomyosin-like gene, partial sequence	376	UNVERIFIED:	Laelaps	giganteus	isolate	VCR5.2-2	tropomyosin-like	gene,	partial	sequence
377. UNVERIFIED: Laelaps giganteus isolate VCR5.2-1 tropomyosin-like gene, partial sequence	377	UNVERIFIED:	Laelaps	giganteus	isolate	VCR5.2-1	tropomyosin-like	gene,	partial	sequence
378. UNVERIFIED: Laelaps giganteus isolate VCR1.1-2 tropomyosin-like gene, partial sequence	378	UNVERIFIED:	Laelaps	giganteus	isolate	VCR1.1-2	tropomyosin-like	gene,	partial	sequence
379. UNVERIFIED: Laelaps giganteus isolate VCR1.1-1 tropomyosin-like gene, partial sequence	379	UNVERIFIED:	Laelaps	giganteus	isolate	VCR1.1-1	tropomyosin-like	gene,	partial	sequence
380. UNVERIFIED: Laelaps giganteus isolate VCR5.1-2 tropomyosin-like gene, partial sequence	380	UNVERIFIED:	Laelaps	giganteus	isolate	VCR5.1-2	tropomyosin-like	gene,	partial	sequence
381. UNVERIFIED: Laelaps giganteus isolate VCR5.1-1 tropomyosin-like gene, partial sequence	381	UNVERIFIED:	Laelaps	giganteus	isolate	VCR5.1-1	tropomyosin-like	gene,	partial	sequence
382. UNVERIFIED: Laelaps giganteus isolate IN8.1-2 tropomyosin-like gene, partial sequence	382	UNVERIFIED:	Laelaps	giganteus	isolate	IN8.1-2	tropomyosin-like	gene,	partial	sequence
383. UNVERIFIED: Laelaps giganteus isolate IN8.1-1 tropomyosin-like gene, partial sequence	383	UNVERIFIED:	Laelaps	giganteus	isolate	IN8.1-1	tropomyosin-like	gene,	partial	sequence
384. UNVERIFIED: Laelaps giganteus isolate IN3.1-2 tropomyosin-like gene, partial sequence	384	UNVERIFIED:	Laelaps	giganteus	isolate	IN3.1-2	tropomyosin-like	gene,	partial	sequence
385. UNVERIFIED: Laelaps giganteus isolate IN3.1-1 tropomyosin-like gene, partial sequence	385	UNVERIFIED:	Laelaps	giganteus	isolate	IN3.1-1	tropomyosin-like	gene,	partial	sequence
386. UNVERIFIED: Laelaps giganteus isolate IN7.1-2 tropomyosin-like gene, partial sequence	386	UNVERIFIED:	Laelaps	giganteus	isolate	IN7.1-2	tropomyosin-like	gene,	partial	sequence
387. UNVERIFIED: Laelaps giganteus isolate IN7.1-1 tropomyosin-like gene, partial sequence	387	UNVERIFIED:	Laelaps	giganteus	isolate	IN7.1-1	tropomyosin-like	gene,	partial	sequence
388. UNVERIFIED: Laelaps giganteus isolate IN2.1-2 tropomyosin-like gene, partial sequence	388	UNVERIFIED:	Laelaps	giganteus	isolate	IN2.1-2	tropomyosin-like	gene,	partial	sequence
389. UNVERIFIED: Laelaps giganteus isolate IN2.1-1 tropomyosin-like gene, partial sequence	389	UNVERIFIED:	Laelaps	giganteus	isolate	IN2.1-1	tropomyosin-like	gene,	partial	sequence
390. UNVERIFIED: Laelaps giganteus isolate IN5.4-2 tropomyosin-like gene, partial sequence	390	UNVERIFIED:	Laelaps	giganteus	isolate	IN5.4-2	tropomyosin-like	gene,	partial	sequence
391. UNVERIFIED: Laelaps giganteus isolate IN5.4-1 tropomyosin-like gene, partial sequence	391	UNVERIFIED:	Laelaps	giganteus	isolate	IN5.4-1	tropomyosin-like	gene,	partial	sequence
392. UNVERIFIED: Laelaps giganteus isolate IN1.8-2 tropomyosin-like gene, partial sequence	392	UNVERIFIED:	Laelaps	giganteus	isolate	IN1.8-2	tropomyosin-like	gene,	partial	sequence
393. UNVERIFIED: Laelaps giganteus isolate IN1.8-1 tropomyosin-like gene, partial sequence	393	UNVERIFIED:	Laelaps	giganteus	isolate	IN1.8-1	tropomyosin-like	gene,	partial	sequence
394. UNVERIFIED: Laelaps giganteus isolate IN5.3-2 tropomyosin-like gene, partial sequence	394	UNVERIFIED:	Laelaps	giganteus	isolate	IN5.3-2	tropomyosin-like	gene,	partial	sequence
395. UNVERIFIED: Laelaps giganteus isolate IN5.3-1 tropomyosin-like gene, partial sequence	395	UNVERIFIED:	Laelaps	giganteus	isolate	IN5.3-1	tropomyosin-like	gene,	partial	sequence
396. UNVERIFIED: Laelaps giganteus isolate IN1.7-2 tropomyosin-like gene, partial sequence	396	UNVERIFIED:	Laelaps	giganteus	isolate	IN1.7-2	tropomyosin-like	gene,	partial	sequence
397. UNVERIFIED: Laelaps giganteus isolate IN1.7-1 tropomyosin-like gene, partial sequence	397	UNVERIFIED:	Laelaps	giganteus	isolate	IN1.7-1	tropomyosin-like	gene,	partial	sequence
398. UNVERIFIED: Laelaps giganteus isolate IN5.2-2 tropomyosin-like gene, partial sequence	398	UNVERIFIED:	Laelaps	giganteus	isolate	IN5.2-2	tropomyosin-like	gene,	partial	sequence
399. UNVERIFIED: Laelaps giganteus isolate IN5.2-1 tropomyosin-like gene, partial sequence	399	UNVERIFIED:	Laelaps	giganteus	isolate	IN5.2-1	tropomyosin-like	gene,	partial	sequence
400. UNVERIFIED: Laelaps giganteus isolate IN1.6-2 tropomyosin-like gene, partial sequence	400	UNVERIFIED:	Laelaps	giganteus	isolate	IN1.6-2	tropomyosin-like	gene,	partial	sequence
401. UNVERIFIED: Laelaps giganteus isolate IN1.6-1 tropomyosin-like gene, partial sequence	401	UNVERIFIED:	Laelaps	giganteus	isolate	IN1.6-1	tropomyosin-like	gene,	partial	sequence
402. UNVERIFIED: Laelaps giganteus isolate IN5.1-2 tropomyosin-like gene, partial sequence	402	UNVERIFIED:	Laelaps	giganteus	isolate	IN5.1-2	tropomyosin-like	gene,	partial	sequence
403. UNVERIFIED: Laelaps giganteus isolate IN5.1-1 tropomyosin-like gene, partial sequence	403	UNVERIFIED:	Laelaps	giganteus	isolate	IN5.1-1	tropomyosin-like	gene,	partial	sequence
404. UNVERIFIED: Laelaps giganteus isolate IN1.5-2 tropomyosin-like gene, partial sequence	404	UNVERIFIED:	Laelaps	giganteus	isolate	IN1.5-2	tropomyosin-like	gene,	partial	sequence
405. UNVERIFIED: Laelaps giganteus isolate IN1.5-1 tropomyosin-like gene, partial sequence	405	UNVERIFIED:	Laelaps	giganteus	isolate	IN1.5-1	tropomyosin-like	gene,	partial	sequence
406. UNVERIFIED: Laelaps giganteus isolate IN9-2 tropomyosin-like gene, partial sequence	406	UNVERIFIED:	Laelaps	giganteus	isolate	IN9-2	tropomyosin-like	gene,	partial	sequence
407. UNVERIFIED: Laelaps giganteus isolate IN9-1 tropomyosin-like gene, partial sequence	407	UNVERIFIED:	Laelaps	giganteus	isolate	IN9-1	tropomyosin-like	gene,	partial	sequence
408. UNVERIFIED: Laelaps giganteus isolate IN4.2-2 tropomyosin-like gene, partial sequence	408	UNVERIFIED:	Laelaps	giganteus	isolate	IN4.2-2	tropomyosin-like	gene,	partial	sequence
409. UNVERIFIED: Laelaps giganteus isolate IN4.2-1 tropomyosin-like gene, partial sequence	409	UNVERIFIED:	Laelaps	giganteus	isolate	IN4.2-1	tropomyosin-like	gene,	partial	sequence
410. UNVERIFIED: Laelaps giganteus isolate IN1.4-2 tropomyosin-like gene, partial sequence	410	UNVERIFIED:	Laelaps	giganteus	isolate	IN1.4-2	tropomyosin-like	gene,	partial	sequence
411. UNVERIFIED: Laelaps giganteus isolate IN1.4-1 tropomyosin-like gene, partial sequence	411	UNVERIFIED:	Laelaps	giganteus	isolate	IN1.4-1	tropomyosin-like	gene,	partial	sequence
412. UNVERIFIED: Laelaps giganteus isolate IN8.2-2 tropomyosin-like gene, partial sequence	412	UNVERIFIED:	Laelaps	giganteus	isolate	IN8.2-2	tropomyosin-like	gene,	partial	sequence
413. UNVERIFIED: Laelaps giganteus isolate IN8.2-1 tropomyosin-like gene, partial sequence	413	UNVERIFIED:	Laelaps	giganteus	isolate	IN8.2-1	tropomyosin-like	gene,	partial	sequence
414. UNVERIFIED: Laelaps giganteus isolate IN4.1-2 tropomyosin-like gene, partial sequence	414	UNVERIFIED:	Laelaps	giganteus	isolate	IN4.1-2	tropomyosin-like	gene,	partial	sequence
415. UNVERIFIED: Laelaps giganteus isolate IN4.1-1 tropomyosin-like gene, partial sequence	415	UNVERIFIED:	Laelaps	giganteus	isolate	IN4.1-1	tropomyosin-like	gene,	partial	sequence
416. UNVERIFIED: Laelaps giganteus isolate IN1.3-2 tropomyosin-like gene, partial sequence	416	UNVERIFIED:	Laelaps	giganteus	isolate	IN1.3-2	tropomyosin-like	gene,	partial	sequence
417. UNVERIFIED: Laelaps giganteus isolate IN1.3-1 tropomyosin-like gene, partial sequence	417	UNVERIFIED:	Laelaps	giganteus	isolate	IN1.3-1	tropomyosin-like	gene,	partial	sequence
418. Ornithodoros kalahariensis clone OsavUP2_444 16S ribosomal RNA gene, partial sequence; mitochondrial	418	Ornithodoros	kalahariensis	clone	OsavUP2_444	16S	ribosomal	RNA	gene,	partial	sequence;	mitochondrial
419. Ornithodoros pavimentosus clone OsavNam2_459 16S ribosomal RNA gene, partial sequence; mitochondrial	419	Ornithodoros	pavimentosus	clone	OsavNam2_459	16S	ribosomal	RNA	gene,	partial	sequence;	mitochondrial
420. Ornithodoros phacochoerus 16S ribosomal RNA gene, partial sequence; mitochondrial	420	Ornithodoros	phacochoerus	16S	ribosomal	RNA	gene,	partial	sequence;	mitochondrial
421. Ornithodoros phacochoerus clone OporKNPN2_474 16S ribosomal RNA gene, partial sequence; mitochondrial	421	Ornithodoros	phacochoerus	clone	OporKNPN2_474	16S	ribosomal	RNA	gene,	partial	sequence;	mitochondrial
422. Hyalomma truncatum voucher FS0T cytochrome c oxidase subunit I (COI) gene, partial cds; mitochondrial	422	Hyalomma	truncatum	voucher	FS0T	cytochrome	c	oxidase	subunit	I	(COI)	gene,	partial	cds;	mitochondrial
423. Hyalomma truncatum voucher FS8 cytochrome c oxidase subunit I (COI) gene, partial cds; mitochondrial	423	Hyalomma	truncatum	voucher	FS8	cytochrome	c	oxidase	subunit	I	(COI)	gene,	partial	cds;	mitochondrial
424. Hyalomma truncatum voucher FS1 cytochrome c oxidase subunit I (COI) gene, partial cds; mitochondrial	424	Hyalomma	truncatum	voucher	FS1	cytochrome	c	oxidase	subunit	I	(COI)	gene,	partial	cds;	mitochondrial
425. Hyalomma truncatum voucher WC12 cytochrome c oxidase subunit I (COI) gene, partial cds; mitochondrial	425	Hyalomma	truncatum	voucher	WC12	cytochrome	c	oxidase	subunit	I	(COI)	gene,	partial	cds;	mitochondrial
426. Hyalomma truncatum voucher WC11 cytochrome c oxidase subunit I (COI) gene, partial cds; mitochondrial	426	Hyalomma	truncatum	voucher	WC11	cytochrome	c	oxidase	subunit	I	(COI)	gene,	partial	cds;	mitochondrial
427. Hyalomma truncatum voucher WC10 cytochrome c oxidase subunit I (COI) gene, partial cds; mitochondrial	427	Hyalomma	truncatum	voucher	WC10	cytochrome	c	oxidase	subunit	I	(COI)	gene,	partial	cds;	mitochondrial
428. Hyalomma truncatum voucher WC7 cytochrome c oxidase subunit I (COI) gene, partial cds; mitochondrial	428	Hyalomma	truncatum	voucher	WC7	cytochrome	c	oxidase	subunit	I	(COI)	gene,	partial	cds;	mitochondrial
429. Hyalomma truncatum voucher WC5 cytochrome c oxidase subunit I (COI) gene, partial cds; mitochondrial	429	Hyalomma	truncatum	voucher	WC5	cytochrome	c	oxidase	subunit	I	(COI)	gene,	partial	cds;	mitochondrial
430. Hyalomma truncatum voucher WC1 cytochrome c oxidase subunit I (COI) gene, partial cds; mitochondrial	430	Hyalomma	truncatum	voucher	WC1	cytochrome	c	oxidase	subunit	I	(COI)	gene,	partial	cds;	mitochondrial
431. Hyalomma truncatum voucher UP14 cytochrome c oxidase subunit I (COI) gene, partial cds; mitochondrial	431	Hyalomma	truncatum	voucher	UP14	cytochrome	c	oxidase	subunit	I	(COI)	gene,	partial	cds;	mitochondrial
432. Hyalomma truncatum voucher UP13 cytochrome c oxidase subunit I (COI) gene, partial cds; mitochondrial	432	Hyalomma	truncatum	voucher	UP13	cytochrome	c	oxidase	subunit	I	(COI)	gene,	partial	cds;	mitochondrial
433. Hyalomma truncatum voucher UP12 cytochrome c oxidase subunit I (COI) gene, partial cds; mitochondrial	433	Hyalomma	truncatum	voucher	UP12	cytochrome	c	oxidase	subunit	I	(COI)	gene,	partial	cds;	mitochondrial
434. Hyalomma truncatum voucher UP11 cytochrome c oxidase subunit I (COI) gene, partial cds; mitochondrial	434	Hyalomma	truncatum	voucher	UP11	cytochrome	c	oxidase	subunit	I	(COI)	gene,	partial	cds;	mitochondrial
435. Hyalomma truncatum voucher UP10 cytochrome c oxidase subunit I (COI) gene, partial cds; mitochondrial	435	Hyalomma	truncatum	voucher	UP10	cytochrome	c	oxidase	subunit	I	(COI)	gene,	partial	cds;	mitochondrial
436. Hyalomma truncatum voucher UP9 cytochrome c oxidase subunit I (COI) gene, partial cds; mitochondrial	436	Hyalomma	truncatum	voucher	UP9	cytochrome	c	oxidase	subunit	I	(COI)	gene,	partial	cds;	mitochondrial
437. Hyalomma truncatum voucher UP7 cytochrome c oxidase subunit I (COI) gene, partial cds; mitochondrial	437	Hyalomma	truncatum	voucher	UP7	cytochrome	c	oxidase	subunit	I	(COI)	gene,	partial	cds;	mitochondrial
438. Hyalomma truncatum voucher UP6 cytochrome c oxidase subunit I (COI) gene, partial cds; mitochondrial	438	Hyalomma	truncatum	voucher	UP6	cytochrome	c	oxidase	subunit	I	(COI)	gene,	partial	cds;	mitochondrial
439. Hyalomma truncatum voucher UP4 cytochrome c oxidase subunit I (COI) gene, partial cds; mitochondrial	439	Hyalomma	truncatum	voucher	UP4	cytochrome	c	oxidase	subunit	I	(COI)	gene,	partial	cds;	mitochondrial
440. Hyalomma truncatum voucher UP3 cytochrome c oxidase subunit I (COI) gene, partial cds; mitochondrial	440	Hyalomma	truncatum	voucher	UP3	cytochrome	c	oxidase	subunit	I	(COI)	gene,	partial	cds;	mitochondrial
441. Hyalomma truncatum voucher UP2 cytochrome c oxidase subunit I (COI) gene, partial cds; mitochondrial	441	Hyalomma	truncatum	voucher	UP2	cytochrome	c	oxidase	subunit	I	(COI)	gene,	partial	cds;	mitochondrial
442. Hyalomma truncatum voucher KU13 cytochrome c oxidase subunit I (COI) gene, partial cds; mitochondrial	442	Hyalomma	truncatum	voucher	KU13	cytochrome	c	oxidase	subunit	I	(COI)	gene,	partial	cds;	mitochondrial
443. Hyalomma truncatum voucher KU12 cytochrome c oxidase subunit I (COI) gene, partial cds; mitochondrial	443	Hyalomma	truncatum	voucher	KU12	cytochrome	c	oxidase	subunit	I	(COI)	gene,	partial	cds;	mitochondrial
444. Hyalomma truncatum voucher KU11 cytochrome c oxidase subunit I (COI) gene, partial cds; mitochondrial	444	Hyalomma	truncatum	voucher	KU11	cytochrome	c	oxidase	subunit	I	(COI)	gene,	partial	cds;	mitochondrial
445. Hyalomma truncatum voucher KU9 cytochrome c oxidase subunit I (COI) gene, partial cds; mitochondrial	445	Hyalomma	truncatum	voucher	KU9	cytochrome	c	oxidase	subunit	I	(COI)	gene,	partial	cds;	mitochondrial
446. Hyalomma truncatum voucher KU8 cytochrome c oxidase subunit I (COI) gene, partial cds; mitochondrial	446	Hyalomma	truncatum	voucher	KU8	cytochrome	c	oxidase	subunit	I	(COI)	gene,	partial	cds;	mitochondrial
447. Hyalomma truncatum voucher KU7 cytochrome c oxidase subunit I (COI) gene, partial cds; mitochondrial	447	Hyalomma	truncatum	voucher	KU7	cytochrome	c	oxidase	subunit	I	(COI)	gene,	partial	cds;	mitochondrial
448. Hyalomma truncatum voucher KU5 cytochrome c oxidase subunit I (COI) gene, partial cds; mitochondrial	448	Hyalomma	truncatum	voucher	KU5	cytochrome	c	oxidase	subunit	I	(COI)	gene,	partial	cds;	mitochondrial
449. Hyalomma truncatum voucher KU4 cytochrome c oxidase subunit I (COI) gene, partial cds; mitochondrial	449	Hyalomma	truncatum	voucher	KU4	cytochrome	c	oxidase	subunit	I	(COI)	gene,	partial	cds;	mitochondrial
450. Hyalomma truncatum voucher KU3 cytochrome c oxidase subunit I (COI) gene, partial cds; mitochondrial	450	Hyalomma	truncatum	voucher	KU3	cytochrome	c	oxidase	subunit	I	(COI)	gene,	partial	cds;	mitochondrial
451. Hyalomma truncatum voucher KU1 cytochrome c oxidase subunit I (COI) gene, partial cds; mitochondrial	451	Hyalomma	truncatum	voucher	KU1	cytochrome	c	oxidase	subunit	I	(COI)	gene,	partial	cds;	mitochondrial
452. Hyalomma truncatum voucher KN16 cytochrome c oxidase subunit I (COI) gene, partial cds; mitochondrial	452	Hyalomma	truncatum	voucher	KN16	cytochrome	c	oxidase	subunit	I	(COI)	gene,	partial	cds;	mitochondrial
453. Hyalomma truncatum voucher KN15 cytochrome c oxidase subunit I (COI) gene, partial cds; mitochondrial	453	Hyalomma	truncatum	voucher	KN15	cytochrome	c	oxidase	subunit	I	(COI)	gene,	partial	cds;	mitochondrial
454. Hyalomma truncatum voucher KN14 cytochrome c oxidase subunit I (COI) gene, partial cds; mitochondrial	454	Hyalomma	truncatum	voucher	KN14	cytochrome	c	oxidase	subunit	I	(COI)	gene,	partial	cds;	mitochondrial
455. Hyalomma truncatum voucher KN13 cytochrome c oxidase subunit I (COI) gene, partial cds; mitochondrial	455	Hyalomma	truncatum	voucher	KN13	cytochrome	c	oxidase	subunit	I	(COI)	gene,	partial	cds;	mitochondrial
456. Hyalomma truncatum voucher KN12 cytochrome c oxidase subunit I (COI) gene, partial cds; mitochondrial	456	Hyalomma	truncatum	voucher	KN12	cytochrome	c	oxidase	subunit	I	(COI)	gene,	partial	cds;	mitochondrial
457. Hyalomma truncatum voucher KN8 cytochrome c oxidase subunit I (COI) gene, partial cds; mitochondrial	457	Hyalomma	truncatum	voucher	KN8	cytochrome	c	oxidase	subunit	I	(COI)	gene,	partial	cds;	mitochondrial
458. Hyalomma truncatum voucher KN7 cytochrome c oxidase subunit I (COI) gene, partial cds; mitochondrial	458	Hyalomma	truncatum	voucher	KN7	cytochrome	c	oxidase	subunit	I	(COI)	gene,	partial	cds;	mitochondrial
459. Hyalomma truncatum voucher KN6 cytochrome c oxidase subunit I (COI) gene, partial cds; mitochondrial	459	Hyalomma	truncatum	voucher	KN6	cytochrome	c	oxidase	subunit	I	(COI)	gene,	partial	cds;	mitochondrial
460. Hyalomma truncatum voucher KN5 cytochrome c oxidase subunit I (COI) gene, partial cds; mitochondrial	460	Hyalomma	truncatum	voucher	KN5	cytochrome	c	oxidase	subunit	I	(COI)	gene,	partial	cds;	mitochondrial
461. Hyalomma truncatum voucher KN4 cytochrome c oxidase subunit I (COI) gene, partial cds; mitochondrial	461	Hyalomma	truncatum	voucher	KN4	cytochrome	c	oxidase	subunit	I	(COI)	gene,	partial	cds;	mitochondrial
462. Hyalomma truncatum voucher KN3 cytochrome c oxidase subunit I (COI) gene, partial cds; mitochondrial	462	Hyalomma	truncatum	voucher	KN3	cytochrome	c	oxidase	subunit	I	(COI)	gene,	partial	cds;	mitochondrial
463. Hyalomma truncatum voucher KN2 cytochrome c oxidase subunit I (COI) gene, partial cds; mitochondrial	463	Hyalomma	truncatum	voucher	KN2	cytochrome	c	oxidase	subunit	I	(COI)	gene,	partial	cds;	mitochondrial
464. Hyalomma truncatum voucher KN1 cytochrome c oxidase subunit I (COI) gene, partial cds; mitochondrial	464	Hyalomma	truncatum	voucher	KN1	cytochrome	c	oxidase	subunit	I	(COI)	gene,	partial	cds;	mitochondrial
465. Eupodes minutus isolate EMGP3 cytochrome oxidase subunit I (COI) gene, partial cds; mitochondrial	465	Eupodes	minutus	isolate	EMGP3	cytochrome	oxidase	subunit	I	(COI)	gene,	partial	cds;	mitochondrial
466. Eupodes minutus isolate EMGP1 cytochrome oxidase subunit I (COI) gene, partial cds; mitochondrial	466	Eupodes	minutus	isolate	EMGP1	cytochrome	oxidase	subunit	I	(COI)	gene,	partial	cds;	mitochondrial
467. Eupodes minutus isolate EMGP4 cytochrome oxidase subunit I (COI) gene, partial cds; mitochondrial	467	Eupodes	minutus	isolate	EMGP4	cytochrome	oxidase	subunit	I	(COI)	gene,	partial	cds;	mitochondrial
468. Eupodes minutus isolate EMWT2 cytochrome oxidase subunit I (COI) gene, partial cds; mitochondrial	468	Eupodes	minutus	isolate	EMWT2	cytochrome	oxidase	subunit	I	(COI)	gene,	partial	cds;	mitochondrial
469. Eupodes minutus isolate EMWT9 cytochrome oxidase subunit I (COI) gene, partial cds; mitochondrial	469	Eupodes	minutus	isolate	EMWT9	cytochrome	oxidase	subunit	I	(COI)	gene,	partial	cds;	mitochondrial
470. Eupodes minutus isolate EMWT7 cytochrome oxidase subunit I (COI) gene, partial cds; mitochondrial	470	Eupodes	minutus	isolate	EMWT7	cytochrome	oxidase	subunit	I	(COI)	gene,	partial	cds;	mitochondrial
471. Eupodes minutus isolate EMWT5 cytochrome oxidase subunit I (COI) gene, partial cds; mitochondrial	471	Eupodes	minutus	isolate	EMWT5	cytochrome	oxidase	subunit	I	(COI)	gene,	partial	cds;	mitochondrial
472. Eupodes minutus isolate EMKIL30 cytochrome oxidase subunit I (COI) gene, partial cds; mitochondrial	472	Eupodes	minutus	isolate	EMKIL30	cytochrome	oxidase	subunit	I	(COI)	gene,	partial	cds;	mitochondrial
473. Eupodes minutus isolate EMKIL18 cytochrome oxidase subunit I (COI) gene, partial cds; mitochondrial	473	Eupodes	minutus	isolate	EMKIL18	cytochrome	oxidase	subunit	I	(COI)	gene,	partial	cds;	mitochondrial
474. Eupodes minutus isolate EMKIL3 cytochrome oxidase subunit I (COI) gene, partial cds; mitochondrial	474	Eupodes	minutus	isolate	EMKIL3	cytochrome	oxidase	subunit	I	(COI)	gene,	partial	cds;	mitochondrial
475. Eupodes minutus isolate EMKIL25 cytochrome oxidase subunit I (COI) gene, partial cds; mitochondrial	475	Eupodes	minutus	isolate	EMKIL25	cytochrome	oxidase	subunit	I	(COI)	gene,	partial	cds;	mitochondrial
476. Eupodes minutus isolate EMKIL2 cytochrome oxidase subunit I (COI) gene, partial cds; mitochondrial	476	Eupodes	minutus	isolate	EMKIL2	cytochrome	oxidase	subunit	I	(COI)	gene,	partial	cds;	mitochondrial
477. Eupodes minutus isolate EMKIL4 cytochrome oxidase subunit I (COI) gene, partial cds; mitochondrial	477	Eupodes	minutus	isolate	EMKIL4	cytochrome	oxidase	subunit	I	(COI)	gene,	partial	cds;	mitochondrial
478. Eupodes minutus isolate EMKIL5 cytochrome oxidase subunit I (COI) gene, partial cds; mitochondrial	478	Eupodes	minutus	isolate	EMKIL5	cytochrome	oxidase	subunit	I	(COI)	gene,	partial	cds;	mitochondrial
479. Eupodes minutus isolate EMKIL6 cytochrome oxidase subunit I (COI) gene, partial cds; mitochondrial	479	Eupodes	minutus	isolate	EMKIL6	cytochrome	oxidase	subunit	I	(COI)	gene,	partial	cds;	mitochondrial
480. Eupodes minutus isolate EMKIL26 cytochrome oxidase subunit I (COI) gene, partial cds; mitochondrial	480	Eupodes	minutus	isolate	EMKIL26	cytochrome	oxidase	subunit	I	(COI)	gene,	partial	cds;	mitochondrial
481. Eupodes minutus isolate EMK11 cytochrome oxidase subunit I (COI) gene, partial cds; mitochondrial	481	Eupodes	minutus	isolate	EMK11	cytochrome	oxidase	subunit	I	(COI)	gene,	partial	cds;	mitochondrial
482. Eupodes minutus isolate EMK10 cytochrome oxidase subunit I (COI) gene, partial cds; mitochondrial	482	Eupodes	minutus	isolate	EMK10	cytochrome	oxidase	subunit	I	(COI)	gene,	partial	cds;	mitochondrial
483. Eupodes minutus isolate EMK8 cytochrome oxidase subunit I (COI) gene, partial cds; mitochondrial	483	Eupodes	minutus	isolate	EMK8	cytochrome	oxidase	subunit	I	(COI)	gene,	partial	cds;	mitochondrial
484. Eupodes minutus isolate EMK14 cytochrome oxidase subunit I (COI) gene, partial cds; mitochondrial	484	Eupodes	minutus	isolate	EMK14	cytochrome	oxidase	subunit	I	(COI)	gene,	partial	cds;	mitochondrial
485. Eupodes minutus isolate EMLG2 cytochrome oxidase subunit I (COI) gene, partial cds; mitochondrial	485	Eupodes	minutus	isolate	EMLG2	cytochrome	oxidase	subunit	I	(COI)	gene,	partial	cds;	mitochondrial
486. Eupodes minutus isolate EMLG7 cytochrome oxidase subunit I (COI) gene, partial cds; mitochondrial	486	Eupodes	minutus	isolate	EMLG7	cytochrome	oxidase	subunit	I	(COI)	gene,	partial	cds;	mitochondrial
487. Eupodes minutus isolate EMLG4 cytochrome oxidase subunit I (COI) gene, partial cds; mitochondrial	487	Eupodes	minutus	isolate	EMLG4	cytochrome	oxidase	subunit	I	(COI)	gene,	partial	cds;	mitochondrial
488. Eupodes minutus isolate EMGH20 cytochrome oxidase subunit I (COI) gene, partial cds; mitochondrial	488	Eupodes	minutus	isolate	EMGH20	cytochrome	oxidase	subunit	I	(COI)	gene,	partial	cds;	mitochondrial
489. Eupodes minutus isolate EMGH19 cytochrome oxidase subunit I (COI) gene, partial cds; mitochondrial	489	Eupodes	minutus	isolate	EMGH19	cytochrome	oxidase	subunit	I	(COI)	gene,	partial	cds;	mitochondrial
490. Eupodes minutus isolate EMGH13 cytochrome oxidase subunit I (COI) gene, partial cds; mitochondrial	490	Eupodes	minutus	isolate	EMGH13	cytochrome	oxidase	subunit	I	(COI)	gene,	partial	cds;	mitochondrial
491. Eupodes minutus isolate EMGH10 cytochrome oxidase subunit I (COI) gene, partial cds; mitochondrial	491	Eupodes	minutus	isolate	EMGH10	cytochrome	oxidase	subunit	I	(COI)	gene,	partial	cds;	mitochondrial
492. Eupodes minutus isolate EMGH1 cytochrome oxidase subunit I (COI) gene, partial cds; mitochondrial	492	Eupodes	minutus	isolate	EMGH1	cytochrome	oxidase	subunit	I	(COI)	gene,	partial	cds;	mitochondrial
493. Eupodes minutus isolate EMSK22 cytochrome oxidase subunit I (COI) gene, partial cds; mitochondrial	493	Eupodes	minutus	isolate	EMSK22	cytochrome	oxidase	subunit	I	(COI)	gene,	partial	cds;	mitochondrial
494. Eupodes minutus isolate EMSK32 cytochrome oxidase subunit I (COI) gene, partial cds; mitochondrial	494	Eupodes	minutus	isolate	EMSK32	cytochrome	oxidase	subunit	I	(COI)	gene,	partial	cds;	mitochondrial
495. Eupodes minutus isolate EMSK27 cytochrome oxidase subunit I (COI) gene, partial cds; mitochondrial	495	Eupodes	minutus	isolate	EMSK27	cytochrome	oxidase	subunit	I	(COI)	gene,	partial	cds;	mitochondrial
496. Eupodes minutus isolate EMSK16 cytochrome oxidase subunit I (COI) gene, partial cds; mitochondrial	496	Eupodes	minutus	isolate	EMSK16	cytochrome	oxidase	subunit	I	(COI)	gene,	partial	cds;	mitochondrial
497. Eupodes minutus isolate EMSK15 cytochrome oxidase subunit I (COI) gene, partial cds; mitochondrial	497	Eupodes	minutus	isolate	EMSK15	cytochrome	oxidase	subunit	I	(COI)	gene,	partial	cds;	mitochondrial
498. Eupodes minutus isolate EMSK14 cytochrome oxidase subunit I (COI) gene, partial cds; mitochondrial	498	Eupodes	minutus	isolate	EMSK14	cytochrome	oxidase	subunit	I	(COI)	gene,	partial	cds;	mitochondrial
499. Eupodes minutus isolate EMSK5 cytochrome oxidase subunit I (COI) gene, partial cds; mitochondrial	499	Eupodes	minutus	isolate	EMSK5	cytochrome	oxidase	subunit	I	(COI)	gene,	partial	cds;	mitochondrial
500. Eupodes minutus isolate EMSK3 cytochrome oxidase subunit I (COI) gene, partial cds; mitochondrial	500	Eupodes	minutus	isolate	EMSK3	cytochrome	oxidase	subunit	I	(COI)	gene,	partial	cds;	mitochondrial
501. Eupodes minutus isolate EMSK2 cytochrome oxidase subunit I (COI) gene, partial cds; mitochondrial	501	Eupodes	minutus	isolate	EMSK2	cytochrome	oxidase	subunit	I	(COI)	gene,	partial	cds;	mitochondrial
502. Eupodes minutus isolate EMSK1 cytochrome oxidase subunit I (COI) gene, partial cds; mitochondrial	502	Eupodes	minutus	isolate	EMSK1	cytochrome	oxidase	subunit	I	(COI)	gene,	partial	cds;	mitochondrial
503. Eupodes minutus isolate EMCD12 cytochrome oxidase subunit I (COI) gene, partial cds; mitochondrial	503	Eupodes	minutus	isolate	EMCD12	cytochrome	oxidase	subunit	I	(COI)	gene,	partial	cds;	mitochondrial
504. Eupodes minutus isolate EMCD16 cytochrome oxidase subunit I (COI) gene, partial cds; mitochondrial	504	Eupodes	minutus	isolate	EMCD16	cytochrome	oxidase	subunit	I	(COI)	gene,	partial	cds;	mitochondrial
505. Eupodes minutus isolate EMCD14 cytochrome oxidase subunit I (COI) gene, partial cds; mitochondrial	505	Eupodes	minutus	isolate	EMCD14	cytochrome	oxidase	subunit	I	(COI)	gene,	partial	cds;	mitochondrial
506. Eupodes minutus isolate EMCD13 cytochrome oxidase subunit I (COI) gene, partial cds; mitochondrial	506	Eupodes	minutus	isolate	EMCD13	cytochrome	oxidase	subunit	I	(COI)	gene,	partial	cds;	mitochondrial
507. Eupodes minutus isolate EMCD6 cytochrome oxidase subunit I (COI) gene, partial cds; mitochondrial	507	Eupodes	minutus	isolate	EMCD6	cytochrome	oxidase	subunit	I	(COI)	gene,	partial	cds;	mitochondrial
508. Eupodes minutus isolate EMCD5 cytochrome oxidase subunit I (COI) gene, partial cds; mitochondrial	508	Eupodes	minutus	isolate	EMCD5	cytochrome	oxidase	subunit	I	(COI)	gene,	partial	cds;	mitochondrial
509. Eupodes minutus isolate EMCD2 cytochrome oxidase subunit I (COI) gene, partial cds; mitochondrial	509	Eupodes	minutus	isolate	EMCD2	cytochrome	oxidase	subunit	I	(COI)	gene,	partial	cds;	mitochondrial
510. Eupodes minutus isolate EMA6 cytochrome oxidase subunit I (COI) gene, partial cds; mitochondrial	510	Eupodes	minutus	isolate	EMA6	cytochrome	oxidase	subunit	I	(COI)	gene,	partial	cds;	mitochondrial
511. Eupodes minutus isolate EMA10 cytochrome oxidase subunit I (COI) gene, partial cds; mitochondrial	511	Eupodes	minutus	isolate	EMA10	cytochrome	oxidase	subunit	I	(COI)	gene,	partial	cds;	mitochondrial
512. Eupodes minutus isolate EMSC2 cytochrome oxidase subunit I (COI) gene, partial cds; mitochondrial	512	Eupodes	minutus	isolate	EMSC2	cytochrome	oxidase	subunit	I	(COI)	gene,	partial	cds;	mitochondrial
513. Eupodes minutus isolate EMSC1 cytochrome oxidase subunit I (COI) gene, partial cds; mitochondrial	513	Eupodes	minutus	isolate	EMSC1	cytochrome	oxidase	subunit	I	(COI)	gene,	partial	cds;	mitochondrial
514. Eupodes minutus isolate EMSC3 cytochrome oxidase subunit I (COI) gene, partial cds; mitochondrial	514	Eupodes	minutus	isolate	EMSC3	cytochrome	oxidase	subunit	I	(COI)	gene,	partial	cds;	mitochondrial
515. Eupodes minutus isolate EMSC9 cytochrome oxidase subunit I (COI) gene, partial cds; mitochondrial	515	Eupodes	minutus	isolate	EMSC9	cytochrome	oxidase	subunit	I	(COI)	gene,	partial	cds;	mitochondrial
516. Eupodes minutus isolate EMSC8 cytochrome oxidase subunit I (COI) gene, partial cds; mitochondrial	516	Eupodes	minutus	isolate	EMSC8	cytochrome	oxidase	subunit	I	(COI)	gene,	partial	cds;	mitochondrial
517. Eupodes minutus isolate EMB5 cytochrome oxidase subunit I (COI) gene, partial cds; mitochondrial	517	Eupodes	minutus	isolate	EMB5	cytochrome	oxidase	subunit	I	(COI)	gene,	partial	cds;	mitochondrial
518. Eupodes minutus isolate EMB2 cytochrome oxidase subunit I (COI) gene, partial cds; mitochondrial	518	Eupodes	minutus	isolate	EMB2	cytochrome	oxidase	subunit	I	(COI)	gene,	partial	cds;	mitochondrial
519. Eupodes minutus isolate EMB1 cytochrome oxidase subunit I (COI) gene, partial cds; mitochondrial	519	Eupodes	minutus	isolate	EMB1	cytochrome	oxidase	subunit	I	(COI)	gene,	partial	cds;	mitochondrial
520. Eupodes minutus isolate EMSR9 cytochrome oxidase subunit I (COI) gene, partial cds; mitochondrial	520	Eupodes	minutus	isolate	EMSR9	cytochrome	oxidase	subunit	I	(COI)	gene,	partial	cds;	mitochondrial
521. Eupodes minutus isolate EMSR7 cytochrome oxidase subunit I (COI) gene, partial cds; mitochondrial	521	Eupodes	minutus	isolate	EMSR7	cytochrome	oxidase	subunit	I	(COI)	gene,	partial	cds;	mitochondrial
522. Ornithodoros moubata clone OmouPMO2_476 16S ribosomal RNA gene, partial sequence; mitochondrial	522	Ornithodoros	moubata	clone	OmouPMO2_476	16S	ribosomal	RNA	gene,	partial	sequence;	mitochondrial
523. Rhipicephalus microplus isolate P10 internal transcribed spacer region, partial sequence	523	Rhipicephalus	microplus	isolate	P10	internal	transcribed	spacer	region,	partial	sequence
524. Rhipicephalus microplus isolate P9 internal transcribed spacer region, partial sequence	524	Rhipicephalus	microplus	isolate	P9	internal	transcribed	spacer	region,	partial	sequence
525. Rhipicephalus microplus isolate L2 internal transcribed spacer region, partial sequence	525	Rhipicephalus	microplus	isolate	L2	internal	transcribed	spacer	region,	partial	sequence
526. Rhipicephalus microplus isolate C7 internal transcribed spacer region, partial sequence	526	Rhipicephalus	microplus	isolate	C7	internal	transcribed	spacer	region,	partial	sequence
527. Rhipicephalus microplus isolate C9 internal transcribed spacer region, partial sequence	527	Rhipicephalus	microplus	isolate	C9	internal	transcribed	spacer	region,	partial	sequence
528. Rhipicephalus microplus isolate C6 internal transcribed spacer region, partial sequence	528	Rhipicephalus	microplus	isolate	C6	internal	transcribed	spacer	region,	partial	sequence
529. Rhipicephalus microplus isolate C5 internal transcribed spacer region, partial sequence	529	Rhipicephalus	microplus	isolate	C5	internal	transcribed	spacer	region,	partial	sequence
530. Rhipicephalus microplus isolate C1 internal transcribed spacer region, partial sequence	530	Rhipicephalus	microplus	isolate	C1	internal	transcribed	spacer	region,	partial	sequence
531. Rhipicephalus microplus isolate A10 internal transcribed spacer region, partial sequence	531	Rhipicephalus	microplus	isolate	A10	internal	transcribed	spacer	region,	partial	sequence
532. Rhipicephalus microplus isolate A2 internal transcribed spacer region, partial sequence	532	Rhipicephalus	microplus	isolate	A2	internal	transcribed	spacer	region,	partial	sequence
533. Rhipicephalus microplus isolate A9 internal transcribed spacer region, partial sequence	533	Rhipicephalus	microplus	isolate	A9	internal	transcribed	spacer	region,	partial	sequence
534. Rhipicephalus microplus isolate L9 cytochrome c oxidase subunit I (COX1) gene, partial cds; mitochondrial	534	Rhipicephalus	microplus	isolate	L9	cytochrome	c	oxidase	subunit	I	(COX1)	gene,	partial	cds;	mitochondrial
535. Rhipicephalus microplus isolate D1 cytochrome c oxidase subunit I (COX1) gene, partial cds; mitochondrial	535	Rhipicephalus	microplus	isolate	D1	cytochrome	c	oxidase	subunit	I	(COX1)	gene,	partial	cds;	mitochondrial
536. Rhipicephalus microplus isolate L10 cytochrome c oxidase subunit I (COX1) gene, partial cds; mitochondrial	536	Rhipicephalus	microplus	isolate	L10	cytochrome	c	oxidase	subunit	I	(COX1)	gene,	partial	cds;	mitochondrial
537. Rhipicephalus microplus isolate C20 cytochrome c oxidase subunit I (COX1) gene, partial cds; mitochondrial	537	Rhipicephalus	microplus	isolate	C20	cytochrome	c	oxidase	subunit	I	(COX1)	gene,	partial	cds;	mitochondrial
538. Rhipicephalus microplus isolate C16 cytochrome c oxidase subunit I (COX1) gene, partial cds; mitochondrial	538	Rhipicephalus	microplus	isolate	C16	cytochrome	c	oxidase	subunit	I	(COX1)	gene,	partial	cds;	mitochondrial
539. Rhipicephalus microplus isolate C15 cytochrome c oxidase subunit I (COX1) gene, partial cds; mitochondrial	539	Rhipicephalus	microplus	isolate	C15	cytochrome	c	oxidase	subunit	I	(COX1)	gene,	partial	cds;	mitochondrial
540. Rhipicephalus microplus isolate C14 cytochrome c oxidase subunit I (COX1) gene, partial cds; mitochondrial	540	Rhipicephalus	microplus	isolate	C14	cytochrome	c	oxidase	subunit	I	(COX1)	gene,	partial	cds;	mitochondrial
541. Rhipicephalus microplus isolate C13 cytochrome c oxidase subunit I (COX1) gene, partial cds; mitochondrial	541	Rhipicephalus	microplus	isolate	C13	cytochrome	c	oxidase	subunit	I	(COX1)	gene,	partial	cds;	mitochondrial
542. Rhipicephalus microplus isolate C12 cytochrome c oxidase subunit I (COX1) gene, partial cds; mitochondrial	542	Rhipicephalus	microplus	isolate	C12	cytochrome	c	oxidase	subunit	I	(COX1)	gene,	partial	cds;	mitochondrial
543. Rhipicephalus microplus isolate C9 cytochrome c oxidase subunit I (COX1) gene, partial cds; mitochondrial	543	Rhipicephalus	microplus	isolate	C9	cytochrome	c	oxidase	subunit	I	(COX1)	gene,	partial	cds;	mitochondrial
544. Rhipicephalus microplus isolate C8 cytochrome c oxidase subunit I (COX1) gene, partial cds; mitochondrial	544	Rhipicephalus	microplus	isolate	C8	cytochrome	c	oxidase	subunit	I	(COX1)	gene,	partial	cds;	mitochondrial
545. Rhipicephalus microplus isolate A4 cytochrome c oxidase subunit I (COX1) gene, partial cds; mitochondrial	545	Rhipicephalus	microplus	isolate	A4	cytochrome	c	oxidase	subunit	I	(COX1)	gene,	partial	cds;	mitochondrial
546. Rhipicephalus microplus isolate A2 cytochrome c oxidase subunit I (COX1) gene, partial cds; mitochondrial	546	Rhipicephalus	microplus	isolate	A2	cytochrome	c	oxidase	subunit	I	(COX1)	gene,	partial	cds;	mitochondrial
547. Rhipicephalus sanguineus isolate R1.1 cytochrome c oxidase subunit I (COX1) gene, partial cds; mitochondrial	547	Rhipicephalus	sanguineus	isolate	1.1	cytochrome	c	oxidase	subunit	I	(COX1)	gene,	partial	cds;	mitochondrial
548. Haemaphysalis elliptica isolate H1.9 cytochrome c oxidase subunit I (COX1) gene, partial cds; mitochondrial	548	Haemaphysalis	elliptica	isolate	H1.9	cytochrome	c	oxidase	subunit	I	(COX1)	gene,	partial	cds;	mitochondrial
549. Haemaphysalis elliptica isolate H1.8 cytochrome c oxidase subunit I (COX1) gene, partial cds; mitochondrial	549	Haemaphysalis	elliptica	isolate	H1.8	cytochrome	c	oxidase	subunit	I	(COX1)	gene,	partial	cds;	mitochondrial
550. Haemaphysalis elliptica isolate H1.7 cytochrome c oxidase subunit I (COX1) gene, partial cds; mitochondrial	550	Haemaphysalis	elliptica	isolate	H1.7	cytochrome	c	oxidase	subunit	I	(COX1)	gene,	partial	cds;	mitochondrial
551. Haemaphysalis elliptica isolate H1.4 cytochrome c oxidase subunit I (COX1) gene, partial cds; mitochondrial	551	Haemaphysalis	elliptica	isolate	H1.4	cytochrome	c	oxidase	subunit	I	(COX1)	gene,	partial	cds;	mitochondrial
552. Haemaphysalis elliptica isolate H1.6 cytochrome c oxidase subunit I (COX1) gene, partial cds; mitochondrial	552	Haemaphysalis	elliptica	isolate	H1.6	cytochrome	c	oxidase	subunit	I	(COX1)	gene,	partial	cds;	mitochondrial
553. Rhipicephalus sanguineus isolate R1.4 cytochrome c oxidase subunit I (COX1) gene, partial cds; mitochondrial	553	Rhipicephalus	sanguineus	isolate	1.4	cytochrome	c	oxidase	subunit	I	(COX1)	gene,	partial	cds;	mitochondrial
554. Rhipicephalus sanguineus isolate R1.8 cytochrome c oxidase subunit I (COX1) gene, partial cds; mitochondrial	554	Rhipicephalus	sanguineus	isolate	1.8	cytochrome	c	oxidase	subunit	I	(COX1)	gene,	partial	cds;	mitochondrial
555. Rhipicephalus sanguineus isolate R1.7 cytochrome c oxidase subunit I (COX1) gene, partial cds; mitochondrial	555	Rhipicephalus	sanguineus	isolate	1.7	cytochrome	c	oxidase	subunit	I	(COX1)	gene,	partial	cds;	mitochondrial
556. Rhipicephalus sanguineus isolate R1.9 cytochrome c oxidase subunit I (COX1) gene, partial cds; mitochondrial	556	Rhipicephalus	sanguineus	isolate	1.9	cytochrome	c	oxidase	subunit	I	(COX1)	gene,	partial	cds;	mitochondrial
557. Haemaphysalis elliptica isolate H1.3 cytochrome c oxidase subunit I (COX1) gene, partial cds; mitochondrial	557	Haemaphysalis	elliptica	isolate	H1.3	cytochrome	c	oxidase	subunit	I	(COX1)	gene,	partial	cds;	mitochondrial
558. Haemaphysalis elliptica isolate H1.1 cytochrome c oxidase subunit I (COX1) gene, partial cds; mitochondrial	558	Haemaphysalis	elliptica	isolate	H1.1	cytochrome	c	oxidase	subunit	I	(COX1)	gene,	partial	cds;	mitochondrial
559. Rhipicephalus sanguineus isolate R1.6 cytochrome c oxidase subunit I (COX1) gene, partial cds; mitochondrial	559	Rhipicephalus	sanguineus	isolate	1.6	cytochrome	c	oxidase	subunit	I	(COX1)	gene,	partial	cds;	mitochondrial
560. Rhipicephalus sanguineus isolate R1.3 cytochrome c oxidase subunit I (COX1) gene, partial cds; mitochondrial	560	Rhipicephalus	sanguineus	isolate	1.3	cytochrome	c	oxidase	subunit	I	(COX1)	gene,	partial	cds;	mitochondrial
561. Haemaphysalis elliptica isolate H1.5 cytochrome c oxidase subunit I (COX1) gene, partial cds; mitochondrial	561	Haemaphysalis	elliptica	isolate	H1.5	cytochrome	c	oxidase	subunit	I	(COX1)	gene,	partial	cds;	mitochondrial
562. Haemaphysalis elliptica isolate H1.2 cytochrome c oxidase subunit I (COX1) gene, partial cds; mitochondrial	562	Haemaphysalis	elliptica	isolate	H1.2	cytochrome	c	oxidase	subunit	I	(COX1)	gene,	partial	cds;	mitochondrial
563. Haemaphysalis elliptica isolate H1.10 cytochrome c oxidase subunit I (COX1) gene, partial cds; mitochondrial	563	Haemaphysalis	elliptica	isolate	H1.10	cytochrome	c	oxidase	subunit	I	(COX1)	gene,	partial	cds;	mitochondrial
564. Rhipicephalus sanguineus isolate R2.14 small subunit ribosomal RNA gene, partial sequence	564	Rhipicephalus	sanguineus	isolate	2.14	small	subunit	ribosomal	RNA	gene,	partial	sequence
565. Rhipicephalus sanguineus isolate R2.13 small subunit ribosomal RNA gene, partial sequence	565	Rhipicephalus	sanguineus	isolate	2.13	small	subunit	ribosomal	RNA	gene,	partial	sequence
566. Rhipicephalus sanguineus isolate R2.12 small subunit ribosomal RNA gene, partial sequence	566	Rhipicephalus	sanguineus	isolate	2.12	small	subunit	ribosomal	RNA	gene,	partial	sequence
567. Rhipicephalus sanguineus isolate R2.11 small subunit ribosomal RNA gene, partial sequence	567	Rhipicephalus	sanguineus	isolate	2.11	small	subunit	ribosomal	RNA	gene,	partial	sequence
568. Rhipicephalus sanguineus isolate R2.10 small subunit ribosomal RNA gene, partial sequence	568	Rhipicephalus	sanguineus	isolate	2.1	small	subunit	ribosomal	RNA	gene,	partial	sequence
569. Rhipicephalus sanguineus isolate R2.9 small subunit ribosomal RNA gene, partial sequence	569	Rhipicephalus	sanguineus	isolate	2.9	small	subunit	ribosomal	RNA	gene,	partial	sequence
570. Rhipicephalus sanguineus isolate R2.8 small subunit ribosomal RNA gene, partial sequence	570	Rhipicephalus	sanguineus	isolate	2.8	small	subunit	ribosomal	RNA	gene,	partial	sequence
571. Rhipicephalus sanguineus isolate R2.7 small subunit ribosomal RNA gene, partial sequence	571	Rhipicephalus	sanguineus	isolate	2.7	small	subunit	ribosomal	RNA	gene,	partial	sequence
572. Rhipicephalus sanguineus isolate R2.5 small subunit ribosomal RNA gene, partial sequence	572	Rhipicephalus	sanguineus	isolate	2.5	small	subunit	ribosomal	RNA	gene,	partial	sequence
573. Rhipicephalus sanguineus isolate R2.4 small subunit ribosomal RNA gene, partial sequence	573	Rhipicephalus	sanguineus	isolate	2.4	small	subunit	ribosomal	RNA	gene,	partial	sequence
574. Rhipicephalus sanguineus isolate R2.3 small subunit ribosomal RNA gene, partial sequence	574	Rhipicephalus	sanguineus	isolate	2.3	small	subunit	ribosomal	RNA	gene,	partial	sequence
575. Rhipicephalus sanguineus isolate R2.2 small subunit ribosomal RNA gene, partial sequence	575	Rhipicephalus	sanguineus	isolate	2.2	small	subunit	ribosomal	RNA	gene,	partial	sequence
576. Rhipicephalus sanguineus isolate R2.1 small subunit ribosomal RNA gene, partial sequence	576	Rhipicephalus	sanguineus	isolate	2.1	small	subunit	ribosomal	RNA	gene,	partial	sequence
577. Haemaphysalis elliptica isolate H2.15 small subunit ribosomal RNA gene, partial sequence	577	Haemaphysalis	elliptica	isolate	H2.15	small	subunit	ribosomal	RNA	gene,	partial	sequence
578. Haemaphysalis elliptica isolate H2.14 small subunit ribosomal RNA gene, partial sequence	578	Haemaphysalis	elliptica	isolate	H2.14	small	subunit	ribosomal	RNA	gene,	partial	sequence
579. Haemaphysalis elliptica isolate H2.13 small subunit ribosomal RNA gene, partial sequence	579	Haemaphysalis	elliptica	isolate	H2.13	small	subunit	ribosomal	RNA	gene,	partial	sequence
580. Haemaphysalis elliptica isolate H2.12 small subunit ribosomal RNA gene, partial sequence	580	Haemaphysalis	elliptica	isolate	H2.12	small	subunit	ribosomal	RNA	gene,	partial	sequence
581. Haemaphysalis elliptica isolate H2.11 small subunit ribosomal RNA gene, partial sequence	581	Haemaphysalis	elliptica	isolate	H2.11	small	subunit	ribosomal	RNA	gene,	partial	sequence
582. Haemaphysalis elliptica isolate H2.8 small subunit ribosomal RNA gene, partial sequence	582	Haemaphysalis	elliptica	isolate	H2.8	small	subunit	ribosomal	RNA	gene,	partial	sequence
583. Haemaphysalis elliptica isolate H2.7 small subunit ribosomal RNA gene, partial sequence	583	Haemaphysalis	elliptica	isolate	H2.7	small	subunit	ribosomal	RNA	gene,	partial	sequence
584. Haemaphysalis elliptica isolate H2.6 small subunit ribosomal RNA gene, partial sequence	584	Haemaphysalis	elliptica	isolate	H2.6	small	subunit	ribosomal	RNA	gene,	partial	sequence
585. Haemaphysalis elliptica isolate H2.5 small subunit ribosomal RNA gene, partial sequence	585	Haemaphysalis	elliptica	isolate	H2.5	small	subunit	ribosomal	RNA	gene,	partial	sequence
586. Haemaphysalis elliptica isolate H2.4 small subunit ribosomal RNA gene, partial sequence	586	Haemaphysalis	elliptica	isolate	H2.4	small	subunit	ribosomal	RNA	gene,	partial	sequence
587. Haemaphysalis elliptica isolate H2.3 small subunit ribosomal RNA gene, partial sequence	587	Haemaphysalis	elliptica	isolate	H2.3	small	subunit	ribosomal	RNA	gene,	partial	sequence
588. Haemaphysalis elliptica isolate H2.2 small subunit ribosomal RNA gene, partial sequence	588	Haemaphysalis	elliptica	isolate	H2.2	small	subunit	ribosomal	RNA	gene,	partial	sequence
589. Amblyomma hebraeum isolate MN28 internal transcribed spacer 2, partial sequence	589	Amblyomma	hebraeum	isolate	MN28	internal	transcribed	spacer	2,	partial	sequence
590. Amblyomma hebraeum isolate MN27 internal transcribed spacer 2, partial sequence	590	Amblyomma	hebraeum	isolate	MN27	internal	transcribed	spacer	2,	partial	sequence
591. Amblyomma hebraeum isolate MN26 internal transcribed spacer 2, partial sequence	591	Amblyomma	hebraeum	isolate	MN26	internal	transcribed	spacer	2,	partial	sequence
592. Amblyomma hebraeum isolate MN25 internal transcribed spacer 2, partial sequence	592	Amblyomma	hebraeum	isolate	MN25	internal	transcribed	spacer	2,	partial	sequence
593. Amblyomma hebraeum isolate MN24 internal transcribed spacer 2, partial sequence	593	Amblyomma	hebraeum	isolate	MN24	internal	transcribed	spacer	2,	partial	sequence
594. Amblyomma hebraeum isolate MN23 internal transcribed spacer 2, partial sequence	594	Amblyomma	hebraeum	isolate	MN23	internal	transcribed	spacer	2,	partial	sequence
595. Amblyomma hebraeum isolate MN22 internal transcribed spacer 2, partial sequence	595	Amblyomma	hebraeum	isolate	MN22	internal	transcribed	spacer	2,	partial	sequence
596. Amblyomma hebraeum isolate MN21 internal transcribed spacer 2, partial sequence	596	Amblyomma	hebraeum	isolate	MN21	internal	transcribed	spacer	2,	partial	sequence
597. Acanthoscurria geniculata voucher NCA 2017/411 cytochrome c oxidase subunit 1 (COI) gene, partial cds; mitochondrial	597	Acanthoscurria	geniculata	voucher	NCA	2017/411	cytochrome	c	oxidase	subunit	1	(COI)	gene,	partial	cds;	mitochondrial
598. Brachypelma vagans voucher NCA 2017/408 cytochrome c oxidase subunit 1 (COI) gene, partial cds; mitochondrial	598	Brachypelma	vagans	voucher	NCA	2017/408	cytochrome	c	oxidase	subunit	1	(COI)	gene,	partial	cds;	mitochondrial
599. Brachypelma vagans voucher NCA 2017/391 cytochrome c oxidase subunit 1 (COI) gene, partial cds; mitochondrial	599	Brachypelma	vagans	voucher	NCA	2017/391	cytochrome	c	oxidase	subunit	1	(COI)	gene,	partial	cds;	mitochondrial
600. Brachypelma vagans voucher NCA 2017/390 cytochrome c oxidase subunit 1 (COI) gene, partial cds; mitochondrial	600	Brachypelma	vagans	voucher	NCA	2017/390	cytochrome	c	oxidase	subunit	1	(COI)	gene,	partial	cds;	mitochondrial
601. Brachypelma vagans voucher NCA 2017/423 cytochrome c oxidase subunit 1 (COI) gene, partial cds; mitochondrial	601	Brachypelma	vagans	voucher	NCA	2017/423	cytochrome	c	oxidase	subunit	1	(COI)	gene,	partial	cds;	mitochondrial
602. Grammostola rosea voucher NCA 2017/415 cytochrome c oxidase subunit 1 (COI) gene, partial cds; mitochondrial	602	Grammostola	rosea	voucher	NCA	2017/415	cytochrome	c	oxidase	subunit	1	(COI)	gene,	partial	cds;	mitochondrial
603. Nhandu tripepii voucher NCA 2017/404 cytochrome c oxidase subunit 1 (COI) gene, partial cds; mitochondrial	603	Nhandu	tripepii	voucher	NCA	2017/404	cytochrome	c	oxidase	subunit	1	(COI)	gene,	partial	cds;	mitochondrial
604. Grammostola rosea voucher NCA 2017/400 cytochrome c oxidase subunit 1 (COI) gene, partial cds; mitochondrial	604	Grammostola	rosea	voucher	NCA	2017/400	cytochrome	c	oxidase	subunit	1	(COI)	gene,	partial	cds;	mitochondrial
605. Grammostola rosea voucher NCA 2017/399 cytochrome c oxidase subunit 1 (COI) gene, partial cds; mitochondrial	605	Grammostola	rosea	voucher	NCA	2017/399	cytochrome	c	oxidase	subunit	1	(COI)	gene,	partial	cds;	mitochondrial
606. Poecilotheria regalis voucher NCA 2017/424 cytochrome c oxidase subunit 1 (COI) gene, partial cds; mitochondrial	606	Poecilotheria	regalis	voucher	NCA	2017/424	cytochrome	c	oxidase	subunit	1	(COI)	gene,	partial	cds;	mitochondrial
607. Poecilotheria regalis voucher NCA 2017/416 cytochrome c oxidase subunit 1 (COI) gene, partial cds; mitochondrial	607	Poecilotheria	regalis	voucher	NCA	2017/416	cytochrome	c	oxidase	subunit	1	(COI)	gene,	partial	cds;	mitochondrial
608. Poecilotheria regalis voucher NCA 2017/405 cytochrome c oxidase subunit 1 (COI) gene, partial cds; mitochondrial	608	Poecilotheria	regalis	voucher	NCA	2017/405	cytochrome	c	oxidase	subunit	1	(COI)	gene,	partial	cds;	mitochondrial
609. Grammostola pulchripes voucher NCA 2017/410 cytochrome c oxidase subunit 1 (COI) gene, partial cds; mitochondrial	609	Grammostola	pulchripes	voucher	NCA	2017/410	cytochrome	c	oxidase	subunit	1	(COI)	gene,	partial	cds;	mitochondrial
610. Eupalaestrus campestratus voucher NCA 2017/398 cytochrome c oxidase subunit 1 (COI) gene, partial cds; mitochondrial	610	Eupalaestrus	campestratus	voucher	NCA	2017/398	cytochrome	c	oxidase	subunit	1	(COI)	gene,	partial	cds;	mitochondrial
611. Lasiodora parahybana voucher NCA 2017/397 cytochrome c oxidase subunit 1 (COI) gene, partial cds; mitochondrial	611	Lasiodora	parahybana	voucher	NCA	2017/397	cytochrome	c	oxidase	subunit	1	(COI)	gene,	partial	cds;	mitochondrial
612. Lasiodora parahybana voucher NCA 2017/422 cytochrome c oxidase subunit 1 (COI) gene, partial cds; mitochondrial	612	Lasiodora	parahybana	voucher	NCA	2017/422	cytochrome	c	oxidase	subunit	1	(COI)	gene,	partial	cds;	mitochondrial
613. Lasiodora parahybana voucher NCA 2017/414 cytochrome c oxidase subunit 1 (COI) gene, partial cds; mitochondrial	613	Lasiodora	parahybana	voucher	NCA	2017/414	cytochrome	c	oxidase	subunit	1	(COI)	gene,	partial	cds;	mitochondrial
614. Lasiodora parahybana voucher NCA 2017/413 cytochrome c oxidase subunit 1 (COI) gene, partial cds; mitochondrial	614	Lasiodora	parahybana	voucher	NCA	2017/413	cytochrome	c	oxidase	subunit	1	(COI)	gene,	partial	cds;	mitochondrial
615. Davus fasciatus voucher NCA 2017/412 cytochrome c oxidase subunit 1 (COI) gene, partial cds; mitochondrial	615	Davus	fasciatus	voucher	NCA	2017/412	cytochrome	c	oxidase	subunit	1	(COI)	gene,	partial	cds;	mitochondrial
616. Lasiodora parahybana voucher NCA 2017/403 cytochrome c oxidase subunit 1 (COI) gene, partial cds; mitochondrial	616	Lasiodora	parahybana	voucher	NCA	2017/403	cytochrome	c	oxidase	subunit	1	(COI)	gene,	partial	cds;	mitochondrial
617. Lasiodora klugi voucher NCA 2017/402 cytochrome c oxidase subunit 1 (COI) gene, partial cds; mitochondrial	617	Lasiodora	klugi	voucher	NCA	2017/402	cytochrome	c	oxidase	subunit	1	(COI)	gene,	partial	cds;	mitochondrial
618. Acanthoscurria geniculata voucher NCA 2017/406 cytochrome c oxidase subunit 1 (COI) gene, partial cds; mitochondrial	618	Acanthoscurria	geniculata	voucher	NCA	2017/406	cytochrome	c	oxidase	subunit	1	(COI)	gene,	partial	cds;	mitochondrial
619. Brachypelma albopilosum voucher NCA 2017/417 cytochrome c oxidase subunit 1 (COI) gene, partial cds; mitochondrial	619	Brachypelma	albopilosum	voucher	NCA	2017/417	cytochrome	c	oxidase	subunit	1	(COI)	gene,	partial	cds;	mitochondrial
620. Nhandu chromatus voucher NCA 2017/389 cytochrome c oxidase subunit 1 (COI) gene, partial cds; mitochondrial	620	Nhandu	chromatus	voucher	NCA	2017/389	cytochrome	c	oxidase	subunit	1	(COI)	gene,	partial	cds;	mitochondrial
621. Davus fasciatus voucher NCA 2017/409 cytochrome c oxidase subunit 1 (COI) gene, partial cds; mitochondrial	621	Davus	fasciatus	voucher	NCA	2017/409	cytochrome	c	oxidase	subunit	1	(COI)	gene,	partial	cds;	mitochondrial
622. Grammostola rosea voucher NCA 2017/396 cytochrome c oxidase subunit 1 (COI) gene, partial cds; mitochondrial	622	Grammostola	rosea	voucher	NCA	2017/396	cytochrome	c	oxidase	subunit	1	(COI)	gene,	partial	cds;	mitochondrial
623. Davus fasciatus voucher NCA 2017/395 cytochrome c oxidase subunit 1 (COI) gene, partial cds; mitochondrial	623	Davus	fasciatus	voucher	NCA	2017/395	cytochrome	c	oxidase	subunit	1	(COI)	gene,	partial	cds;	mitochondrial
624. Lasiodora parahybana voucher NCA 2017/421 cytochrome c oxidase subunit 1 (COI) gene, partial cds; mitochondrial	624	Lasiodora	parahybana	voucher	NCA	2017/421	cytochrome	c	oxidase	subunit	1	(COI)	gene,	partial	cds;	mitochondrial
625. Lasiodora parahybana voucher NCA 2017/420 cytochrome c oxidase subunit 1 (COI) gene, partial cds; mitochondrial	625	Lasiodora	parahybana	voucher	NCA	2017/420	cytochrome	c	oxidase	subunit	1	(COI)	gene,	partial	cds;	mitochondrial
626. Lasiodora difficilis voucher NCA 2017/401 cytochrome c oxidase subunit 1 (COI) gene, partial cds; mitochondrial	626	Lasiodora	difficilis	voucher	NCA	2017/401	cytochrome	c	oxidase	subunit	1	(COI)	gene,	partial	cds;	mitochondrial
627. Brachypelma albopilosum voucher NCA 2017/419 cytochrome c oxidase subunit 1 (COI) gene, partial cds; mitochondrial	627	Brachypelma	albopilosum	voucher	NCA	2017/419	cytochrome	c	oxidase	subunit	1	(COI)	gene,	partial	cds;	mitochondrial
628. Lasiodora parahybana voucher NCA 2017/418 cytochrome c oxidase subunit 1 (COI) gene, partial cds; mitochondrial	628	Lasiodora	parahybana	voucher	NCA	2017/418	cytochrome	c	oxidase	subunit	1	(COI)	gene,	partial	cds;	mitochondrial
629. Avicularia avicularia voucher NCA 2017/407 cytochrome c oxidase subunit 1 (COI) gene, partial cds; mitochondrial	629	Avicularia	avicularia	voucher	NCA	2017/407	cytochrome	c	oxidase	subunit	1	(COI)	gene,	partial	cds;	mitochondrial
630. Grammostola rosea voucher NCA 2017/394 cytochrome c oxidase subunit 1 (COI) gene, partial cds; mitochondrial	630	Grammostola	rosea	voucher	NCA	2017/394	cytochrome	c	oxidase	subunit	1	(COI)	gene,	partial	cds;	mitochondrial
631. Brachypelma albopilosum voucher NCA 2017/393 cytochrome c oxidase subunit 1 (COI) gene, partial cds; mitochondrial	631	Brachypelma	albopilosum	voucher	NCA	2017/393	cytochrome	c	oxidase	subunit	1	(COI)	gene,	partial	cds;	mitochondrial
632. Brachypelma albopilosum voucher NCA 2017/392 cytochrome c oxidase subunit 1 (COI) gene, partial cds; mitochondrial	632	Brachypelma	albopilosum	voucher	NCA	2017/392	cytochrome	c	oxidase	subunit	1	(COI)	gene,	partial	cds;	mitochondrial
633. Amblyomma sp. DEBE clone T48 12S ribosomal RNA gene, partial sequence; mitochondrial	633	Amblyomma	sp.	DEBE	clone	T48	12S	ribosomal	RNA	gene,	partial	sequence;	mitochondrial
634. Amblyomma sp. DWEZA-1 clone T47 12S ribosomal RNA gene, partial sequence; mitochondrial	634	Amblyomma	sp.	DWEZA-1	clone	T47	12S	ribosomal	RNA	gene,	partial	sequence;	mitochondrial
635. Amblyomma sp. DEBE-2 clone T45 12S ribosomal RNA gene, partial sequence; mitochondrial	635	Amblyomma	sp.	DEBE-2	clone	T45	12S	ribosomal	RNA	gene,	partial	sequence;	mitochondrial
636. Amblyomma sp. DEBE-1 clone T40 12S ribosomal RNA gene, partial sequence; mitochondrial	636	Amblyomma	sp.	DEBE-1	clone	T40	12S	ribosomal	RNA	gene,	partial	sequence;	mitochondrial
637. Amblyomma sp. FOURTBEAUFORT clone T32 12S ribosomal RNA gene, partial sequence; mitochondrial	637	Amblyomma	sp.	FOURTBEAUFORT	clone	T32	12S	ribosomal	RNA	gene,	partial	sequence;	mitochondrial
638. Amblyomma sp. MTHATHA clone T29 12S ribosomal RNA gene, partial sequence; mitochondrial	638	Amblyomma	sp.	MTHATHA	clone	T29	12S	ribosomal	RNA	gene,	partial	sequence;	mitochondrial
639. Amblyomma sp. DWEZA clone T13 12S ribosomal RNA gene, partial sequence; mitochondrial	639	Amblyomma	sp.	DWEZA	clone	T13	12S	ribosomal	RNA	gene,	partial	sequence;	mitochondrial
640. Amblyomma sp. DEBE clone T01 12S ribosomal RNA gene, partial sequence; mitochondrial	640	Amblyomma	sp.	DEBE	clone	T01	12S	ribosomal	RNA	gene,	partial	sequence;	mitochondrial
641. Amblyomma hebraeum voucher ZAF_MP3 small subunit ribosomal RNA gene, partial sequence; mitochondrial	641	Amblyomma	hebraeum	voucher	ZAF_MP3	small	subunit	ribosomal	RNA	gene,	partial	sequence;	mitochondrial
642. Amblyomma hebraeum voucher ZAF_MP28 small subunit ribosomal RNA gene, partial sequence; mitochondrial	642	Amblyomma	hebraeum	voucher	ZAF_MP28	small	subunit	ribosomal	RNA	gene,	partial	sequence;	mitochondrial
643. Amblyomma hebraeum voucher ZAF_MP13 small subunit ribosomal RNA gene, partial sequence; mitochondrial	643	Amblyomma	hebraeum	voucher	ZAF_MP13	small	subunit	ribosomal	RNA	gene,	partial	sequence;	mitochondrial
644. Amblyomma hebraeum voucher ZAF_LP9 small subunit ribosomal RNA gene, partial sequence; mitochondrial	644	Amblyomma	hebraeum	voucher	ZAF_LP9	small	subunit	ribosomal	RNA	gene,	partial	sequence;	mitochondrial
645. Amblyomma hebraeum voucher ZAF_LP7 small subunit ribosomal RNA gene, partial sequence; mitochondrial	645	Amblyomma	hebraeum	voucher	ZAF_LP7	small	subunit	ribosomal	RNA	gene,	partial	sequence;	mitochondrial
646. Amblyomma hebraeum voucher ZAF_LP55 small subunit ribosomal RNA gene, partial sequence; mitochondrial	646	Amblyomma	hebraeum	voucher	ZAF_LP55	small	subunit	ribosomal	RNA	gene,	partial	sequence;	mitochondrial
647. Amblyomma hebraeum voucher ZAF_LP40 small subunit ribosomal RNA gene, partial sequence; mitochondrial	647	Amblyomma	hebraeum	voucher	ZAF_LP40	small	subunit	ribosomal	RNA	gene,	partial	sequence;	mitochondrial
648. Amblyomma hebraeum voucher ZAF_LP34 small subunit ribosomal RNA gene, partial sequence; mitochondrial	648	Amblyomma	hebraeum	voucher	ZAF_LP34	small	subunit	ribosomal	RNA	gene,	partial	sequence;	mitochondrial
649. Amblyomma hebraeum voucher ZAF_LP23 small subunit ribosomal RNA gene, partial sequence; mitochondrial	649	Amblyomma	hebraeum	voucher	ZAF_LP23	small	subunit	ribosomal	RNA	gene,	partial	sequence;	mitochondrial
650. Amblyomma hebraeum voucher ZAF_LP16 small subunit ribosomal RNA gene, partial sequence; mitochondrial	650	Amblyomma	hebraeum	voucher	ZAF_LP16	small	subunit	ribosomal	RNA	gene,	partial	sequence;	mitochondrial
651. Amblyomma hebraeum voucher ZAF_LP15 small subunit ribosomal RNA gene, partial sequence; mitochondrial	651	Amblyomma	hebraeum	voucher	ZAF_LP15	small	subunit	ribosomal	RNA	gene,	partial	sequence;	mitochondrial
652. Amblyomma hebraeum voucher ZAF_KZN70 small subunit ribosomal RNA gene, partial sequence; mitochondrial	652	Amblyomma	hebraeum	voucher	ZAF_KZN70	small	subunit	ribosomal	RNA	gene,	partial	sequence;	mitochondrial
653. Amblyomma hebraeum voucher ZAF_KZN48 small subunit ribosomal RNA gene, partial sequence; mitochondrial	653	Amblyomma	hebraeum	voucher	ZAF_KZN48	small	subunit	ribosomal	RNA	gene,	partial	sequence;	mitochondrial
654. Amblyomma hebraeum voucher ZAF_KZN35 small subunit ribosomal RNA gene, partial sequence; mitochondrial	654	Amblyomma	hebraeum	voucher	ZAF_KZN35	small	subunit	ribosomal	RNA	gene,	partial	sequence;	mitochondrial
655. Amblyomma hebraeum voucher ZAF_KZN29 small subunit ribosomal RNA gene, partial sequence; mitochondrial	655	Amblyomma	hebraeum	voucher	ZAF_KZN29	small	subunit	ribosomal	RNA	gene,	partial	sequence;	mitochondrial
656. Amblyomma hebraeum voucher ZAF_KZN22 small subunit ribosomal RNA gene, partial sequence; mitochondrial	656	Amblyomma	hebraeum	voucher	ZAF_KZN22	small	subunit	ribosomal	RNA	gene,	partial	sequence;	mitochondrial
657. Amblyomma hebraeum voucher ZAF_KZN20 small subunit ribosomal RNA gene, partial sequence; mitochondrial	657	Amblyomma	hebraeum	voucher	ZAF_KZN20	small	subunit	ribosomal	RNA	gene,	partial	sequence;	mitochondrial
658. Amblyomma hebraeum voucher ZAF_KZN14 small subunit ribosomal RNA gene, partial sequence; mitochondrial	658	Amblyomma	hebraeum	voucher	ZAF_KZN14	small	subunit	ribosomal	RNA	gene,	partial	sequence;	mitochondrial
659. Amblyomma hebraeum voucher ZAF_KZN10 small subunit ribosomal RNA gene, partial sequence; mitochondrial	659	Amblyomma	hebraeum	voucher	ZAF_KZN10	small	subunit	ribosomal	RNA	gene,	partial	sequence;	mitochondrial
660. Amblyomma hebraeum voucher ZAF_GT39 small subunit ribosomal RNA gene, partial sequence; mitochondrial	660	Amblyomma	hebraeum	voucher	ZAF_GT39	small	subunit	ribosomal	RNA	gene,	partial	sequence;	mitochondrial
661. Amblyomma hebraeum voucher ZAF_GT34 small subunit ribosomal RNA gene, partial sequence; mitochondrial	661	Amblyomma	hebraeum	voucher	ZAF_GT34	small	subunit	ribosomal	RNA	gene,	partial	sequence;	mitochondrial
662. Amblyomma hebraeum voucher ZAF_GT14 small subunit ribosomal RNA gene, partial sequence; mitochondrial	662	Amblyomma	hebraeum	voucher	ZAF_GT14	small	subunit	ribosomal	RNA	gene,	partial	sequence;	mitochondrial
663. Amblyomma hebraeum voucher ZAF_GT10 small subunit ribosomal RNA gene, partial sequence; mitochondrial	663	Amblyomma	hebraeum	voucher	ZAF_GT10	small	subunit	ribosomal	RNA	gene,	partial	sequence;	mitochondrial
664. Amblyomma hebraeum voucher ZAF_GP4 small subunit ribosomal RNA gene, partial sequence; mitochondrial	664	Amblyomma	hebraeum	voucher	ZAF_GP4	small	subunit	ribosomal	RNA	gene,	partial	sequence;	mitochondrial
665. Amblyomma hebraeum voucher ZAF_GP13 small subunit ribosomal RNA gene, partial sequence; mitochondrial	665	Amblyomma	hebraeum	voucher	ZAF_GP13	small	subunit	ribosomal	RNA	gene,	partial	sequence;	mitochondrial
666. Amblyomma hebraeum voucher ZAF__KZN10 small subunit ribosomal RNA gene, partial sequence; mitochondrial	666	Amblyomma	hebraeum	voucher	ZAF__KZN10	small	subunit	ribosomal	RNA	gene,	partial	sequence;	mitochondrial
667. Amblyomma hebraeum voucher ZAF_MP35 large subunit ribosomal RNA gene, partial sequence; mitochondrial	667	Amblyomma	hebraeum	voucher	ZAF_MP35	large	subunit	ribosomal	RNA	gene,	partial	sequence;	mitochondrial
668. Amblyomma hebraeum voucher ZAF_MP28 large subunit ribosomal RNA gene, partial sequence; mitochondrial	668	Amblyomma	hebraeum	voucher	ZAF_MP28	large	subunit	ribosomal	RNA	gene,	partial	sequence;	mitochondrial
669. Amblyomma hebraeum voucher ZAF_LP9 large subunit ribosomal RNA gene, partial sequence; mitochondrial	669	Amblyomma	hebraeum	voucher	ZAF_LP9	large	subunit	ribosomal	RNA	gene,	partial	sequence;	mitochondrial
670. Amblyomma hebraeum voucher ZAF_LP7 large subunit ribosomal RNA gene, partial sequence; mitochondrial	670	Amblyomma	hebraeum	voucher	ZAF_LP7	large	subunit	ribosomal	RNA	gene,	partial	sequence;	mitochondrial
671. Amblyomma hebraeum voucher ZAF_LP55 large subunit ribosomal RNA gene, partial sequence; mitochondrial	671	Amblyomma	hebraeum	voucher	ZAF_LP55	large	subunit	ribosomal	RNA	gene,	partial	sequence;	mitochondrial
672. Amblyomma hebraeum voucher ZAF_LP40 large subunit ribosomal RNA gene, partial sequence; mitochondrial	672	Amblyomma	hebraeum	voucher	ZAF_LP40	large	subunit	ribosomal	RNA	gene,	partial	sequence;	mitochondrial
673. Amblyomma hebraeum voucher ZAF_LP16 large subunit ribosomal RNA gene, partial sequence; mitochondrial	673	Amblyomma	hebraeum	voucher	ZAF_LP16	large	subunit	ribosomal	RNA	gene,	partial	sequence;	mitochondrial
674. Amblyomma hebraeum voucher ZAF_LP15 large subunit ribosomal RNA gene, partial sequence; mitochondrial	674	Amblyomma	hebraeum	voucher	ZAF_LP15	large	subunit	ribosomal	RNA	gene,	partial	sequence;	mitochondrial
675. Amblyomma hebraeum voucher ZAF_KZN14 large subunit ribosomal RNA gene, partial sequence; mitochondrial	675	Amblyomma	hebraeum	voucher	ZAF_KZN14	large	subunit	ribosomal	RNA	gene,	partial	sequence;	mitochondrial
676. Amblyomma hebraeum voucher ZAF_GP34 large subunit ribosomal RNA gene, partial sequence; mitochondrial	676	Amblyomma	hebraeum	voucher	ZAF_GP34	large	subunit	ribosomal	RNA	gene,	partial	sequence;	mitochondrial
677. Amblyomma hebraeum voucher Amblyomma_hebraeum_ZAF_MP56 cytochrome c oxidase subunit I (COX1) gene, partial cds; mitochondrial	677	Amblyomma	hebraeum	voucher	Amblyomma_hebraeum_ZAF_MP56	cytochrome	c	oxidase	subunit	I	(COX1)	gene,	partial	cds;	mitochondrial
678. Amblyomma hebraeum voucher Amblyomma_hebraeum_ZAF_MP55 cytochrome c oxidase subunit I (COX1) gene, partial cds; mitochondrial	678	Amblyomma	hebraeum	voucher	Amblyomma_hebraeum_ZAF_MP55	cytochrome	c	oxidase	subunit	I	(COX1)	gene,	partial	cds;	mitochondrial
679. Amblyomma hebraeum voucher Amblyomma_hebraeum_ZAF_MP43 cytochrome c oxidase subunit I (COX1) gene, partial cds; mitochondrial	679	Amblyomma	hebraeum	voucher	Amblyomma_hebraeum_ZAF_MP43	cytochrome	c	oxidase	subunit	I	(COX1)	gene,	partial	cds;	mitochondrial
680. Amblyomma hebraeum voucher Amblyomma_hebraeum_ZAF_MP3 cytochrome c oxidase subunit I (COX1) gene, partial cds; mitochondrial	680	Amblyomma	hebraeum	voucher	Amblyomma_hebraeum_ZAF_MP3	cytochrome	c	oxidase	subunit	I	(COX1)	gene,	partial	cds;	mitochondrial
681. Amblyomma hebraeum voucher Amblyomma_hebraeum_ZAF_MP28 cytochrome c oxidase subunit I (COX1) gene, partial cds; mitochondrial	681	Amblyomma	hebraeum	voucher	Amblyomma_hebraeum_ZAF_MP28	cytochrome	c	oxidase	subunit	I	(COX1)	gene,	partial	cds;	mitochondrial
682. Amblyomma hebraeum voucher Amblyomma_hebraeum_ZAF_MP13 cytochrome c oxidase subunit I (COX1) gene, partial cds; mitochondrial	682	Amblyomma	hebraeum	voucher	Amblyomma_hebraeum_ZAF_MP13	cytochrome	c	oxidase	subunit	I	(COX1)	gene,	partial	cds;	mitochondrial
683. Amblyomma hebraeum voucher Amblyomma_hebraeum_ZAF_LP9 cytochrome c oxidase subunit I (COX1) gene, partial cds; mitochondrial	683	Amblyomma	hebraeum	voucher	Amblyomma_hebraeum_ZAF_LP9	cytochrome	c	oxidase	subunit	I	(COX1)	gene,	partial	cds;	mitochondrial
684. Amblyomma hebraeum voucher Amblyomma_hebraeum_ZAF_LP55 cytochrome c oxidase subunit I (COX1) gene, partial cds; mitochondrial	684	Amblyomma	hebraeum	voucher	Amblyomma_hebraeum_ZAF_LP55	cytochrome	c	oxidase	subunit	I	(COX1)	gene,	partial	cds;	mitochondrial
685. Amblyomma hebraeum voucher Amblyomma_hebraeum_ZAF_LP40 cytochrome c oxidase subunit I (COX1) gene, partial cds; mitochondrial	685	Amblyomma	hebraeum	voucher	Amblyomma_hebraeum_ZAF_LP40	cytochrome	c	oxidase	subunit	I	(COX1)	gene,	partial	cds;	mitochondrial
686. Amblyomma hebraeum voucher Amblyomma_hebraeum_ZAF_LP23 cytochrome c oxidase subunit I (COX1) gene, partial cds; mitochondrial	686	Amblyomma	hebraeum	voucher	Amblyomma_hebraeum_ZAF_LP23	cytochrome	c	oxidase	subunit	I	(COX1)	gene,	partial	cds;	mitochondrial
687. Amblyomma hebraeum voucher Amblyomma_hebraeum_ZAF_LP16 cytochrome c oxidase subunit I (COX1) gene, partial cds; mitochondrial	687	Amblyomma	hebraeum	voucher	Amblyomma_hebraeum_ZAF_LP16	cytochrome	c	oxidase	subunit	I	(COX1)	gene,	partial	cds;	mitochondrial
688. Amblyomma hebraeum voucher Amblyomma_hebraeum_ZAF_LP15 cytochrome c oxidase subunit I (COX1) gene, partial cds; mitochondrial	688	Amblyomma	hebraeum	voucher	Amblyomma_hebraeum_ZAF_LP15	cytochrome	c	oxidase	subunit	I	(COX1)	gene,	partial	cds;	mitochondrial
689. Amblyomma hebraeum voucher Amblyomma_hebraeum_ZAF_KZN70 cytochrome c oxidase subunit I (COX1) gene, partial cds; mitochondrial	689	Amblyomma	hebraeum	voucher	Amblyomma_hebraeum_ZAF_KZN70	cytochrome	c	oxidase	subunit	I	(COX1)	gene,	partial	cds;	mitochondrial
690. Amblyomma hebraeum voucher Amblyomma_hebraeum_ZAF_KZN48 cytochrome c oxidase subunit I (COX1) gene, partial cds; mitochondrial	690	Amblyomma	hebraeum	voucher	Amblyomma_hebraeum_ZAF_KZN48	cytochrome	c	oxidase	subunit	I	(COX1)	gene,	partial	cds;	mitochondrial
691. Amblyomma hebraeum voucher Amblyomma_hebraeum_ZAF_KZN35 cytochrome c oxidase subunit I (COX1) gene, partial cds; mitochondrial	691	Amblyomma	hebraeum	voucher	Amblyomma_hebraeum_ZAF_KZN35	cytochrome	c	oxidase	subunit	I	(COX1)	gene,	partial	cds;	mitochondrial
692. Amblyomma hebraeum voucher Amblyomma_hebraeum_ZAF_KZN29 cytochrome c oxidase subunit I (COX1) gene, partial cds; mitochondrial	692	Amblyomma	hebraeum	voucher	Amblyomma_hebraeum_ZAF_KZN29	cytochrome	c	oxidase	subunit	I	(COX1)	gene,	partial	cds;	mitochondrial
693. Amblyomma hebraeum voucher Amblyomma_hebraeum_ZAF_KZN22 cytochrome c oxidase subunit I (COX1) gene, partial cds; mitochondrial	693	Amblyomma	hebraeum	voucher	Amblyomma_hebraeum_ZAF_KZN22	cytochrome	c	oxidase	subunit	I	(COX1)	gene,	partial	cds;	mitochondrial
694. Amblyomma hebraeum voucher Amblyomma_hebraeum_ZAF_KZN20 cytochrome c oxidase subunit I (COX1) gene, partial cds; mitochondrial	694	Amblyomma	hebraeum	voucher	Amblyomma_hebraeum_ZAF_KZN20	cytochrome	c	oxidase	subunit	I	(COX1)	gene,	partial	cds;	mitochondrial
695. Amblyomma hebraeum voucher Amblyomma_hebraeum_ZAF_KZN14 cytochrome c oxidase subunit I (COX1) gene, partial cds; mitochondrial	695	Amblyomma	hebraeum	voucher	Amblyomma_hebraeum_ZAF_KZN14	cytochrome	c	oxidase	subunit	I	(COX1)	gene,	partial	cds;	mitochondrial
696. Amblyomma hebraeum voucher Amblyomma_hebraeum_ZAF_KZN10 cytochrome c oxidase subunit I (COX1) gene, partial cds; mitochondrial	696	Amblyomma	hebraeum	voucher	Amblyomma_hebraeum_ZAF_KZN10	cytochrome	c	oxidase	subunit	I	(COX1)	gene,	partial	cds;	mitochondrial
697. Amblyomma hebraeum voucher Amblyomma_hebraeum_ZAF_GP4 cytochrome c oxidase subunit I (COX1) gene, partial cds; mitochondrial	697	Amblyomma	hebraeum	voucher	Amblyomma_hebraeum_ZAF_GP4	cytochrome	c	oxidase	subunit	I	(COX1)	gene,	partial	cds;	mitochondrial
698. Amblyomma hebraeum voucher Amblyomma_hebraeum_ZAF_GP34 cytochrome c oxidase subunit I (COX1) gene, partial cds; mitochondrial	698	Amblyomma	hebraeum	voucher	Amblyomma_hebraeum_ZAF_GP34	cytochrome	c	oxidase	subunit	I	(COX1)	gene,	partial	cds;	mitochondrial
699. Amblyomma hebraeum voucher Amblyomma_hebraeum_ZAF_GP29 cytochrome c oxidase subunit I (COX1) gene, partial cds; mitochondrial	699	Amblyomma	hebraeum	voucher	Amblyomma_hebraeum_ZAF_GP29	cytochrome	c	oxidase	subunit	I	(COX1)	gene,	partial	cds;	mitochondrial
700. Amblyomma hebraeum voucher Amblyomma_hebraeum_ZAF_GP23 cytochrome c oxidase subunit I (COX1) gene, partial cds; mitochondrial	700	Amblyomma	hebraeum	voucher	Amblyomma_hebraeum_ZAF_GP23	cytochrome	c	oxidase	subunit	I	(COX1)	gene,	partial	cds;	mitochondrial
701. Amblyomma hebraeum voucher Amblyomma_hebraeum_ZAF_GP14 cytochrome c oxidase subunit I (COX1) gene, partial cds; mitochondrial	701	Amblyomma	hebraeum	voucher	Amblyomma_hebraeum_ZAF_GP14	cytochrome	c	oxidase	subunit	I	(COX1)	gene,	partial	cds;	mitochondrial
702. Amblyomma hebraeum voucher Amblyomma_hebraeum_ZAF_GP11 cytochrome c oxidase subunit I (COX1) gene, partial cds; mitochondrial	702	Amblyomma	hebraeum	voucher	Amblyomma_hebraeum_ZAF_GP11	cytochrome	c	oxidase	subunit	I	(COX1)	gene,	partial	cds;	mitochondrial
703. Rhipicephalus microplus acetylcholinesterase 2 gene, partial cds	703	Rhipicephalus	microplus	acetylcholinesterase	2	gene,	partial	cds
704. Rhipicephalus microplus isolate Rm_Uganda voltage gated sodium channel gene, partial cds	704	Rhipicephalus	microplus	isolate	Rm_Uganda	voltage	gated	sodium	channel	gene,	partial	cds
705. Rhipicephalus microplus isolate Rm_ElZamora voltage gated sodium channel gene, partial cds	705	Rhipicephalus	microplus	isolate	Rm_ElZamora	voltage	gated	sodium	channel	gene,	partial	cds
706. Rhipicephalus microplus isolate Rm_CVSA voltage gated sodium channel genes, partial cds	706	Rhipicephalus	microplus	isolate	Rm_CVSA	voltage	gated	sodium	channel	genes,	partial	cds
707. Rhipicephalus microplus isolate Rm_Benin voltage gated sodium channel gene, partial cds	707	Rhipicephalus	microplus	isolate	Rm_Benin	voltage	gated	sodium	channel	gene,	partial	cds
708. Rhipicephalus microplus isolate HH0004 voltage gated sodium channel gene, partial cds	708	Rhipicephalus	microplus	isolate	HH0004	voltage	gated	sodium	channel	gene,	partial	cds
709. Rhipicephalus microplus isolate D20-02250 voltage gated sodium channel genes, partial cds	709	Rhipicephalus	microplus	isolate	D20-02250	voltage	gated	sodium	channel	genes,	partial	cds
710. Rhipicephalus microplus isolate D20-02230 voltage gated sodium channel genes, partial cds	710	Rhipicephalus	microplus	isolate	D20-02230	voltage	gated	sodium	channel	genes,	partial	cds
711. Rhipicephalus microplus isolate D19-01450 voltage gated sodium channel genes, partial cds	711	Rhipicephalus	microplus	isolate	D19-01450	voltage	gated	sodium	channel	genes,	partial	cds
712. Rhipicephalus microplus isolate D19-01448 voltage gated sodium channel gene, partial cds	712	Rhipicephalus	microplus	isolate	D19-01448	voltage	gated	sodium	channel	gene,	partial	cds
713. Rhipicephalus microplus isolate D19-01447 voltage gated sodium channel gene, partial cds	713	Rhipicephalus	microplus	isolate	D19-01447	voltage	gated	sodium	channel	gene,	partial	cds
714. Rhipicephalus microplus isolate D19-01432 voltage gated sodium channel gene, partial cds	714	Rhipicephalus	microplus	isolate	D19-01432	voltage	gated	sodium	channel	gene,	partial	cds
715. Rhipicephalus microplus isolate D19-01431 voltage gated sodium channel gene, partial cds	715	Rhipicephalus	microplus	isolate	D19-01431	voltage	gated	sodium	channel	gene,	partial	cds
716. Rhipicephalus microplus isolate D19-01430 voltage gated sodium channel gene, partial cds	716	Rhipicephalus	microplus	isolate	D19-01430	voltage	gated	sodium	channel	gene,	partial	cds
717. Rhipicephalus microplus isolate D19-01429 voltage gated sodium channel gene, partial cds	717	Rhipicephalus	microplus	isolate	D19-01429	voltage	gated	sodium	channel	gene,	partial	cds
718. Rhipicephalus microplus isolate D19-01428 voltage gated sodium channel genes, partial cds	718	Rhipicephalus	microplus	isolate	D19-01428	voltage	gated	sodium	channel	genes,	partial	cds
719. Rhipicephalus microplus isolate D19-01427 voltage gated sodium channel gene, partial cds	719	Rhipicephalus	microplus	isolate	D19-01427	voltage	gated	sodium	channel	gene,	partial	cds
720. Rhipicephalus microplus isolate D19-01426 voltage gated sodium channel gene, partial cds	720	Rhipicephalus	microplus	isolate	D19-01426	voltage	gated	sodium	channel	gene,	partial	cds
721. Rhipicephalus microplus isolate D19-00966 voltage gated sodium channel genes, partial cds	721	Rhipicephalus	microplus	isolate	D19-00966	voltage	gated	sodium	channel	genes,	partial	cds
722. Rhipicephalus microplus isolate D19-00963 voltage gated sodium channel-like gene, partial sequence	722	Rhipicephalus	microplus	isolate	D19-00963	voltage	gated	sodium	channel-like	gene,	partial	sequence
723. Rhipicephalus microplus isolate D19-00962 voltage gated sodium channel gene, partial cds	723	Rhipicephalus	microplus	isolate	D19-00962	voltage	gated	sodium	channel	gene,	partial	cds
724. Rhipicephalus microplus isolate D19-00961 voltage gated sodium channel gene, partial cds	724	Rhipicephalus	microplus	isolate	D19-00961	voltage	gated	sodium	channel	gene,	partial	cds
725. Rhipicephalus microplus isolate CVSA0031 voltage gated sodium channel gene, partial cds	725	Rhipicephalus	microplus	isolate	CVSA0031	voltage	gated	sodium	channel	gene,	partial	cds
726. Rhipicephalus microplus isolate CVSA0030 voltage gated sodium channel gene, partial cds	726	Rhipicephalus	microplus	isolate	CVSA0030	voltage	gated	sodium	channel	gene,	partial	cds
727. Rhipicephalus microplus isolate CVSA0029 voltage gated sodium channel gene, partial cds	727	Rhipicephalus	microplus	isolate	CVSA0029	voltage	gated	sodium	channel	gene,	partial	cds
728. Rhipicephalus microplus isolate CVSA0024 voltage gated sodium channel gene, partial cds	728	Rhipicephalus	microplus	isolate	CVSA0024	voltage	gated	sodium	channel	gene,	partial	cds
729. Rhipicephalus microplus isolate CVSA0023 voltage gated sodium channel gene, partial cds	729	Rhipicephalus	microplus	isolate	CVSA0023	voltage	gated	sodium	channel	gene,	partial	cds
730. Rhipicephalus microplus isolate CVSA0022 voltage gated sodium channel gene, partial cds	730	Rhipicephalus	microplus	isolate	CVSA0022	voltage	gated	sodium	channel	gene,	partial	cds
731. Rhipicephalus microplus isolate CVSA0017 voltage gated sodium channel gene, partial cds	731	Rhipicephalus	microplus	isolate	CVSA0017	voltage	gated	sodium	channel	gene,	partial	cds
732. Rhipicephalus microplus isolate CVSA0010 voltage gated sodium channel gene, partial cds	732	Rhipicephalus	microplus	isolate	CVSA0010	voltage	gated	sodium	channel	gene,	partial	cds
733. Rhipicephalus microplus isolate CVSA0009 voltage gated sodium channel gene, partial cds	733	Rhipicephalus	microplus	isolate	CVSA0009	voltage	gated	sodium	channel	gene,	partial	cds
734. Rhipicephalus microplus isolate CVSA0005 voltage gated sodium channel gene, partial cds	734	Rhipicephalus	microplus	isolate	CVSA0005	voltage	gated	sodium	channel	gene,	partial	cds
735. Rhipicephalus microplus isolate CVSA0002 voltage gated sodium channel gene, partial cds	735	Rhipicephalus	microplus	isolate	CVSA0002	voltage	gated	sodium	channel	gene,	partial	cds
736. Rhipicephalus microplus isolate CVSA0001 voltage gated sodium channel gene, partial cds	736	Rhipicephalus	microplus	isolate	CVSA0001	voltage	gated	sodium	channel	gene,	partial	cds
737. Rhipicephalus microplus isolate CG021 voltage gated sodium channel gene, partial cds	737	Rhipicephalus	microplus	isolate	CG021	voltage	gated	sodium	channel	gene,	partial	cds
738. Rhipicephalus microplus isolate CG018 voltage gated sodium channel gene, partial cds	738	Rhipicephalus	microplus	isolate	CG018	voltage	gated	sodium	channel	gene,	partial	cds
739. Rhipicephalus microplus isolate CG010 voltage gated sodium channel gene, partial cds	739	Rhipicephalus	microplus	isolate	CG010	voltage	gated	sodium	channel	gene,	partial	cds
740. Rhipicephalus microplus isolate CG0002 voltage gated sodium channel gene, partial cds	740	Rhipicephalus	microplus	isolate	CG0002	voltage	gated	sodium	channel	gene,	partial	cds
741. Rhipicephalus microplus isolate Rm_AAOR_Rm_Uganda alpha adrenergic-like octopamine receptor gene, complete cds	741	Rhipicephalus	microplus	isolate	Rm_AAOR_Rm_Uganda	alpha	adrenergic-like	octopamine	receptor	gene,	complete	cds
742. Rhipicephalus microplus isolate Rm_AAOR_Rm_ElZamora alpha adrenergic-like octopamine receptor gene, complete cds	742	Rhipicephalus	microplus	isolate	Rm_AAOR_Rm_ElZamora	alpha	adrenergic-like	octopamine	receptor	gene,	complete	cds
743. Rhipicephalus microplus isolate Rm_AAOR_Rm_CVSA alpha adrenergic-like octopamine receptor gene, complete cds	743	Rhipicephalus	microplus	isolate	Rm_AAOR_Rm_CVSA	alpha	adrenergic-like	octopamine	receptor	gene,	complete	cds
744. Rhipicephalus microplus isolate Rm_AAOR_Rm_Benin alpha adrenergic-like octopamine receptor gene, complete cds	744	Rhipicephalus	microplus	isolate	Rm_AAOR_Rm_Benin	alpha	adrenergic-like	octopamine	receptor	gene,	complete	cds
745. Rhipicephalus microplus isolate Rm_AAOR_HH0004 alpha adrenergic-like octopamine receptor gene, complete cds	745	Rhipicephalus	microplus	isolate	Rm_AAOR_HH0004	alpha	adrenergic-like	octopamine	receptor	gene,	complete	cds
746. Rhipicephalus microplus isolate Rm_AAOR_D20-02250 alpha adrenergic-like octopamine receptor gene, complete cds	746	Rhipicephalus	microplus	isolate	Rm_AAOR_D20-02250	alpha	adrenergic-like	octopamine	receptor	gene,	complete	cds
747. Rhipicephalus microplus isolate Rm_AAOR_D20-02230 alpha adrenergic-like octopamine receptor gene, complete cds	747	Rhipicephalus	microplus	isolate	Rm_AAOR_D20-02230	alpha	adrenergic-like	octopamine	receptor	gene,	complete	cds
748. Rhipicephalus microplus isolate Rm_AAOR_D19-01450 alpha adrenergic-like octopamine receptor gene, complete cds	748	Rhipicephalus	microplus	isolate	Rm_AAOR_D19-01450	alpha	adrenergic-like	octopamine	receptor	gene,	complete	cds
749. Rhipicephalus microplus isolate Rm_AAOR_D19-01448 alpha adrenergic-like octopamine receptor gene, complete cds	749	Rhipicephalus	microplus	isolate	Rm_AAOR_D19-01448	alpha	adrenergic-like	octopamine	receptor	gene,	complete	cds
750. Rhipicephalus microplus isolate Rm_AAOR_D19-01447 alpha adrenergic-like octopamine receptor gene, complete cds	750	Rhipicephalus	microplus	isolate	Rm_AAOR_D19-01447	alpha	adrenergic-like	octopamine	receptor	gene,	complete	cds
751. Rhipicephalus microplus isolate Rm_AAOR_D19-01432 alpha adrenergic-like octopamine receptor gene, complete cds	751	Rhipicephalus	microplus	isolate	Rm_AAOR_D19-01432	alpha	adrenergic-like	octopamine	receptor	gene,	complete	cds
752. Rhipicephalus microplus isolate Rm_AAOR_D19-01431 alpha adrenergic-like octopamine receptor gene, complete cds	752	Rhipicephalus	microplus	isolate	Rm_AAOR_D19-01431	alpha	adrenergic-like	octopamine	receptor	gene,	complete	cds
753. Rhipicephalus microplus isolate Rm_AAOR_D19-01430 alpha adrenergic-like octopamine receptor gene, complete cds	753	Rhipicephalus	microplus	isolate	Rm_AAOR_D19-01430	alpha	adrenergic-like	octopamine	receptor	gene,	complete	cds
754. Rhipicephalus microplus isolate Rm_AAOR_D19-01429 alpha adrenergic-like octopamine receptor gene, complete cds	754	Rhipicephalus	microplus	isolate	Rm_AAOR_D19-01429	alpha	adrenergic-like	octopamine	receptor	gene,	complete	cds
755. Rhipicephalus microplus isolate Rm_AAOR_D19-01428 alpha adrenergic-like octopamine receptor gene, complete cds	755	Rhipicephalus	microplus	isolate	Rm_AAOR_D19-01428	alpha	adrenergic-like	octopamine	receptor	gene,	complete	cds
756. Rhipicephalus microplus isolate Rm_AAOR_D19-01427 alpha adrenergic-like octopamine receptor gene, complete cds	756	Rhipicephalus	microplus	isolate	Rm_AAOR_D19-01427	alpha	adrenergic-like	octopamine	receptor	gene,	complete	cds
757. Rhipicephalus microplus isolate Rm_AAOR_D19-01426 alpha adrenergic-like octopamine receptor gene, complete cds	757	Rhipicephalus	microplus	isolate	Rm_AAOR_D19-01426	alpha	adrenergic-like	octopamine	receptor	gene,	complete	cds
758. Rhipicephalus microplus isolate Rm_AAOR_D19-00966 alpha adrenergic-like octopamine receptor gene, complete cds	758	Rhipicephalus	microplus	isolate	Rm_AAOR_D19-00966	alpha	adrenergic-like	octopamine	receptor	gene,	complete	cds
759. Rhipicephalus microplus isolate Rm_AAOR_D19-00963 alpha adrenergic-like octopamine receptor gene, complete cds	759	Rhipicephalus	microplus	isolate	Rm_AAOR_D19-00963	alpha	adrenergic-like	octopamine	receptor	gene,	complete	cds
760. Rhipicephalus microplus isolate Rm_AAOR_D19-00962 alpha adrenergic-like octopamine receptor gene, complete cds	760	Rhipicephalus	microplus	isolate	Rm_AAOR_D19-00962	alpha	adrenergic-like	octopamine	receptor	gene,	complete	cds
761. Rhipicephalus microplus isolate Rm_AAOR_D19-00961 alpha adrenergic-like octopamine receptor gene, complete cds	761	Rhipicephalus	microplus	isolate	Rm_AAOR_D19-00961	alpha	adrenergic-like	octopamine	receptor	gene,	complete	cds
762. Rhipicephalus microplus isolate Rm_AAOR_CVSA0031 alpha adrenergic-like octopamine receptor gene, complete cds	762	Rhipicephalus	microplus	isolate	Rm_AAOR_CVSA0031	alpha	adrenergic-like	octopamine	receptor	gene,	complete	cds
763. Rhipicephalus microplus isolate Rm_AAOR_CVSA0030 alpha adrenergic-like octopamine receptor gene, complete cds	763	Rhipicephalus	microplus	isolate	Rm_AAOR_CVSA0030	alpha	adrenergic-like	octopamine	receptor	gene,	complete	cds
764. Rhipicephalus microplus isolate Rm_AAOR_CVSA0029 alpha adrenergic-like octopamine receptor gene, complete cds	764	Rhipicephalus	microplus	isolate	Rm_AAOR_CVSA0029	alpha	adrenergic-like	octopamine	receptor	gene,	complete	cds
765. Rhipicephalus microplus isolate Rm_AAOR_CVSA0024 alpha adrenergic-like octopamine receptor gene, complete cds	765	Rhipicephalus	microplus	isolate	Rm_AAOR_CVSA0024	alpha	adrenergic-like	octopamine	receptor	gene,	complete	cds
766. Rhipicephalus microplus isolate Rm_AAOR_CVSA0023 alpha adrenergic-like octopamine receptor gene, complete cds	766	Rhipicephalus	microplus	isolate	Rm_AAOR_CVSA0023	alpha	adrenergic-like	octopamine	receptor	gene,	complete	cds
767. Rhipicephalus microplus isolate Rm_AAOR_CVSA0022 alpha adrenergic-like octopamine receptor gene, complete cds	767	Rhipicephalus	microplus	isolate	Rm_AAOR_CVSA0022	alpha	adrenergic-like	octopamine	receptor	gene,	complete	cds
768. Rhipicephalus microplus isolate Rm_AAOR_CVSA0017 alpha adrenergic-like octopamine receptor gene, complete cds	768	Rhipicephalus	microplus	isolate	Rm_AAOR_CVSA0017	alpha	adrenergic-like	octopamine	receptor	gene,	complete	cds
769. Rhipicephalus microplus isolate Rm_AAOR_CVSA0010 alpha adrenergic-like octopamine receptor gene, complete cds	769	Rhipicephalus	microplus	isolate	Rm_AAOR_CVSA0010	alpha	adrenergic-like	octopamine	receptor	gene,	complete	cds
770. Rhipicephalus microplus isolate Rm_AAOR_CVSA0009 alpha adrenergic-like octopamine receptor gene, complete cds	770	Rhipicephalus	microplus	isolate	Rm_AAOR_CVSA0009	alpha	adrenergic-like	octopamine	receptor	gene,	complete	cds
771. Rhipicephalus microplus isolate Rm_AAOR_CVSA0005 alpha adrenergic-like octopamine receptor gene, complete cds	771	Rhipicephalus	microplus	isolate	Rm_AAOR_CVSA0005	alpha	adrenergic-like	octopamine	receptor	gene,	complete	cds
772. Rhipicephalus microplus isolate Rm_AAOR_CVSA0002 alpha adrenergic-like octopamine receptor gene, complete cds	772	Rhipicephalus	microplus	isolate	Rm_AAOR_CVSA0002	alpha	adrenergic-like	octopamine	receptor	gene,	complete	cds
773. Rhipicephalus microplus isolate Rm_AAOR_CVSA0001 alpha adrenergic-like octopamine receptor gene, complete cds	773	Rhipicephalus	microplus	isolate	Rm_AAOR_CVSA0001	alpha	adrenergic-like	octopamine	receptor	gene,	complete	cds
774. Rhipicephalus microplus isolate Rm_AAOR_CG021 alpha adrenergic-like octopamine receptor gene, complete cds	774	Rhipicephalus	microplus	isolate	Rm_AAOR_CG021	alpha	adrenergic-like	octopamine	receptor	gene,	complete	cds
775. Rhipicephalus microplus isolate Rm_AAOR_CG018 alpha adrenergic-like octopamine receptor gene, complete cds	775	Rhipicephalus	microplus	isolate	Rm_AAOR_CG018	alpha	adrenergic-like	octopamine	receptor	gene,	complete	cds
776. Rhipicephalus microplus isolate Rm_AAOR_CG010 alpha adrenergic-like octopamine receptor gene, complete cds	776	Rhipicephalus	microplus	isolate	Rm_AAOR_CG010	alpha	adrenergic-like	octopamine	receptor	gene,	complete	cds
777. Rhipicephalus microplus isolate CG0002 alpha adrenergic-like octopamine receptor gene, complete cds	777	Rhipicephalus	microplus	isolate	CG0002	alpha	adrenergic-like	octopamine	receptor	gene,	complete	cds
778. Rhipicephalus microplus isolate CVSA0031 acetylcholine esterase 3 (AChE3) gene, complete cds	778	Rhipicephalus	microplus	isolate	CVSA0031	acetylcholine	esterase	3	(AChE3)	gene,	complete	cds
779. Rhipicephalus microplus isolate CVSA0030 acetylcholine esterase 3 (AChE3) gene, complete cds	779	Rhipicephalus	microplus	isolate	CVSA0030	acetylcholine	esterase	3	(AChE3)	gene,	complete	cds
780. Rhipicephalus microplus isolate CVSA0029 acetylcholine esterase 3 (AChE3) gene, complete cds	780	Rhipicephalus	microplus	isolate	CVSA0029	acetylcholine	esterase	3	(AChE3)	gene,	complete	cds
781. Rhipicephalus microplus isolate CG010 acetylcholine esterase 3 (AChE3) gene, complete cds	781	Rhipicephalus	microplus	isolate	CG010	acetylcholine	esterase	3	(AChE3)	gene,	complete	cds
782. Rhipicephalus microplus isolate CG018 acetylcholine esterase 3 (AChE3) gene, complete cds	782	Rhipicephalus	microplus	isolate	CG018	acetylcholine	esterase	3	(AChE3)	gene,	complete	cds
783. Rhipicephalus microplus isolate CG021 acetylcholine esterase 3 (AChE3) gene, complete cds	783	Rhipicephalus	microplus	isolate	CG021	acetylcholine	esterase	3	(AChE3)	gene,	complete	cds
784. Rhipicephalus microplus isolate CVSA0001 acetylcholine esterase 3 (AChE3) gene, complete cds	784	Rhipicephalus	microplus	isolate	CVSA0001	acetylcholine	esterase	3	(AChE3)	gene,	complete	cds
785. Rhipicephalus microplus isolate CVSA0002 acetylcholine esterase 3 (AChE3) gene, complete cds	785	Rhipicephalus	microplus	isolate	CVSA0002	acetylcholine	esterase	3	(AChE3)	gene,	complete	cds
786. Rhipicephalus microplus isolate CVSA0005 acetylcholine esterase 3 (AChE3) gene, complete cds	786	Rhipicephalus	microplus	isolate	CVSA0005	acetylcholine	esterase	3	(AChE3)	gene,	complete	cds
787. Rhipicephalus microplus isolate CVSA0009 acetylcholine esterase 3 (AChE3) gene, complete cds	787	Rhipicephalus	microplus	isolate	CVSA0009	acetylcholine	esterase	3	(AChE3)	gene,	complete	cds
788. Rhipicephalus microplus isolate CVSA0010 acetylcholine esterase 3 (AChE3) gene, complete cds	788	Rhipicephalus	microplus	isolate	CVSA0010	acetylcholine	esterase	3	(AChE3)	gene,	complete	cds
789. Rhipicephalus microplus isolate CVSA0017 acetylcholine esterase 3 (AChE3) gene, complete cds	789	Rhipicephalus	microplus	isolate	CVSA0017	acetylcholine	esterase	3	(AChE3)	gene,	complete	cds
790. Rhipicephalus microplus isolate CVSA0022 acetylcholine esterase 3 (AChE3) gene, complete cds	790	Rhipicephalus	microplus	isolate	CVSA0022	acetylcholine	esterase	3	(AChE3)	gene,	complete	cds
791. Rhipicephalus microplus isolate CVSA0023 acetylcholine esterase 3 (AChE3) gene, complete cds	791	Rhipicephalus	microplus	isolate	CVSA0023	acetylcholine	esterase	3	(AChE3)	gene,	complete	cds
792. Rhipicephalus microplus isolate CVSA0024 acetylcholine esterase 3 (AChE3) gene, complete cds	792	Rhipicephalus	microplus	isolate	CVSA0024	acetylcholine	esterase	3	(AChE3)	gene,	complete	cds
793. Rhipicephalus microplus isolate D19-00961 acetylcholine esterase 3 (AChE3) gene, complete cds	793	Rhipicephalus	microplus	isolate	D19-00961	acetylcholine	esterase	3	(AChE3)	gene,	complete	cds
794. Rhipicephalus microplus isolate D19-00962 acetylcholine esterase 3 (AChE3) gene, complete cds	794	Rhipicephalus	microplus	isolate	D19-00962	acetylcholine	esterase	3	(AChE3)	gene,	complete	cds
795. Rhipicephalus microplus isolate D19-00963 acetylcholine esterase 3 (AChE3) gene, complete cds	795	Rhipicephalus	microplus	isolate	D19-00963	acetylcholine	esterase	3	(AChE3)	gene,	complete	cds
796. Rhipicephalus microplus isolate D19-00966 acetylcholine esterase 3 (AChE3) gene, complete cds	796	Rhipicephalus	microplus	isolate	D19-00966	acetylcholine	esterase	3	(AChE3)	gene,	complete	cds
797. Rhipicephalus microplus isolate D19-01426 acetylcholine esterase 3 (AChE3) gene, complete cds	797	Rhipicephalus	microplus	isolate	D19-01426	acetylcholine	esterase	3	(AChE3)	gene,	complete	cds
798. Rhipicephalus microplus isolate D19-01427 acetylcholine esterase 3 (AChE3) gene, complete cds	798	Rhipicephalus	microplus	isolate	D19-01427	acetylcholine	esterase	3	(AChE3)	gene,	complete	cds
799. Rhipicephalus microplus isolate D19-01428 acetylcholine esterase 3 (AChE3) gene, complete cds	799	Rhipicephalus	microplus	isolate	D19-01428	acetylcholine	esterase	3	(AChE3)	gene,	complete	cds
800. Rhipicephalus microplus isolate D19-01429 acetylcholine esterase 3 (AChE3) gene, complete cds	800	Rhipicephalus	microplus	isolate	D19-01429	acetylcholine	esterase	3	(AChE3)	gene,	complete	cds
801. Rhipicephalus microplus isolate D19-01430 acetylcholine esterase 3 (AChE3) gene, complete cds	801	Rhipicephalus	microplus	isolate	D19-01430	acetylcholine	esterase	3	(AChE3)	gene,	complete	cds
802. Rhipicephalus microplus isolate D19-01431 acetylcholine esterase 3 (AChE3) gene, complete cds	802	Rhipicephalus	microplus	isolate	D19-01431	acetylcholine	esterase	3	(AChE3)	gene,	complete	cds
803. Rhipicephalus microplus isolate D19-01432 acetylcholine esterase 3 (AChE3) gene, complete cds	803	Rhipicephalus	microplus	isolate	D19-01432	acetylcholine	esterase	3	(AChE3)	gene,	complete	cds
804. Rhipicephalus microplus isolate Rm_AchE3_D19-01448 acetylcholine esterase 3 (AChE3) gene, complete cds	804	Rhipicephalus	microplus	isolate	Rm_AchE3_D19-01448	acetylcholine	esterase	3	(AChE3)	gene,	complete	cds
805. Rhipicephalus microplus isolate Rm_AchE3_D19-01447 acetylcholine esterase 3 (AChE3) gene, complete cds	805	Rhipicephalus	microplus	isolate	Rm_AchE3_D19-01447	acetylcholine	esterase	3	(AChE3)	gene,	complete	cds
806. Rhipicephalus microplus isolate D19-01450 acetylcholine esterase 3 (AChE3) gene, complete cds	806	Rhipicephalus	microplus	isolate	D19-01450	acetylcholine	esterase	3	(AChE3)	gene,	complete	cds
807. Rhipicephalus microplus isolate D20-02230 acetylcholine esterase 3 (AChE3) gene, complete cds	807	Rhipicephalus	microplus	isolate	D20-02230	acetylcholine	esterase	3	(AChE3)	gene,	complete	cds
808. Rhipicephalus microplus isolate D20-02250 acetylcholine esterase 3 (AChE3) gene, complete cds	808	Rhipicephalus	microplus	isolate	D20-02250	acetylcholine	esterase	3	(AChE3)	gene,	complete	cds
809. Rhipicephalus microplus isolate HH0004 acetylcholine esterase 3 (AChE3) gene, complete cds	809	Rhipicephalus	microplus	isolate	HH0004	acetylcholine	esterase	3	(AChE3)	gene,	complete	cds
810. Rhipicephalus microplus isolate Benin acetylcholine esterase 3 (AChE3) gene, complete cds	810	Rhipicephalus	microplus	isolate	Benin	acetylcholine	esterase	3	(AChE3)	gene,	complete	cds
811. Rhipicephalus microplus isolate CVSA_D22-00102 acetylcholine esterase 3 (AChE3) gene, complete cds	811	Rhipicephalus	microplus	isolate	CVSA_D22-00102	acetylcholine	esterase	3	(AChE3)	gene,	complete	cds
812. Rhipicephalus microplus isolate ElZamora acetylcholine esterase 3 (AChE3) gene, complete cds	812	Rhipicephalus	microplus	isolate	ElZamora	acetylcholine	esterase	3	(AChE3)	gene,	complete	cds
813. Rhipicephalus microplus isolate CG0002 acetylcholine esterase 3 (AChE3) gene, complete cds	813	Rhipicephalus	microplus	isolate	CG0002	acetylcholine	esterase	3	(AChE3)	gene,	complete	cds
814. Rhipicephalus microplus isolate Uganda acetylcholine esterase 3 (AChE3) gene, complete cds	814	Rhipicephalus	microplus	isolate	Uganda	acetylcholine	esterase	3	(AChE3)	gene,	complete	cds
815. Rhipicephalus microplus isolate D19-01450 GABA gated chloride channel (GABA) gene, complete cds	815	Rhipicephalus	microplus	isolate	D19-01450	GABA	gated	chloride	channel	(GABA)	gene,	complete	cds
816. Rhipicephalus microplus isolate Uganda GABA gated chloride channel (GABA) gene, complete cds	816	Rhipicephalus	microplus	isolate	Uganda	GABA	gated	chloride	channel	(GABA)	gene,	complete	cds
817. Rhipicephalus microplus isolate HH0004 GABA gated chloride channel (GABA) gene, complete cds	817	Rhipicephalus	microplus	isolate	HH0004	GABA	gated	chloride	channel	(GABA)	gene,	complete	cds
818. Rhipicephalus microplus isolate ElZamora GABA gated chloride channel (GABA) gene, complete cds	818	Rhipicephalus	microplus	isolate	ElZamora	GABA	gated	chloride	channel	(GABA)	gene,	complete	cds
819. Rhipicephalus microplus isolate D20-02250 GABA gated chloride channel (GABA) gene, complete cds	819	Rhipicephalus	microplus	isolate	D20-02250	GABA	gated	chloride	channel	(GABA)	gene,	complete	cds
820. Rhipicephalus microplus isolate D20-02230 GABA gated chloride channel (GABA) gene, complete cds	820	Rhipicephalus	microplus	isolate	D20-02230	GABA	gated	chloride	channel	(GABA)	gene,	complete	cds
821. Rhipicephalus microplus isolate D19-01448 GABA gated chloride channel (GABA) gene, complete cds	821	Rhipicephalus	microplus	isolate	D19-01448	GABA	gated	chloride	channel	(GABA)	gene,	complete	cds
822. Rhipicephalus microplus isolate D19-01447 GABA gated chloride channel (GABA) gene, complete cds	822	Rhipicephalus	microplus	isolate	D19-01447	GABA	gated	chloride	channel	(GABA)	gene,	complete	cds
823. Rhipicephalus microplus isolate D19-01432 GABA gated chloride channel (GABA) gene, complete cds	823	Rhipicephalus	microplus	isolate	D19-01432	GABA	gated	chloride	channel	(GABA)	gene,	complete	cds
824. Rhipicephalus microplus isolate D19-01431 GABA gated chloride channel (GABA) gene, complete cds	824	Rhipicephalus	microplus	isolate	D19-01431	GABA	gated	chloride	channel	(GABA)	gene,	complete	cds
825. Rhipicephalus microplus isolate D19-01430 GABA gated chloride channel (GABA) gene, complete cds	825	Rhipicephalus	microplus	isolate	D19-01430	GABA	gated	chloride	channel	(GABA)	gene,	complete	cds
826. Rhipicephalus microplus isolate D19-01429 GABA gated chloride channel (GABA) gene, complete cds	826	Rhipicephalus	microplus	isolate	D19-01429	GABA	gated	chloride	channel	(GABA)	gene,	complete	cds
827. Rhipicephalus microplus isolate D19-01428 GABA gated chloride channel (GABA) gene, partial cds	827	Rhipicephalus	microplus	isolate	D19-01428	GABA	gated	chloride	channel	(GABA)	gene,	partial	cds
828. Rhipicephalus microplus isolate D19-01427 GABA gated chloride channel (GABA) gene, complete cds	828	Rhipicephalus	microplus	isolate	D19-01427	GABA	gated	chloride	channel	(GABA)	gene,	complete	cds
829. Rhipicephalus microplus isolate D19-01426 GABA gated chloride channel (GABA) gene, complete cds	829	Rhipicephalus	microplus	isolate	D19-01426	GABA	gated	chloride	channel	(GABA)	gene,	complete	cds
830. Rhipicephalus microplus isolate D19-00966 GABA gated chloride channel (GABA) gene, partial cds	830	Rhipicephalus	microplus	isolate	D19-00966	GABA	gated	chloride	channel	(GABA)	gene,	partial	cds
831. Rhipicephalus microplus isolate D19-00963 GABA gated chloride channel (GABA) gene, complete cds	831	Rhipicephalus	microplus	isolate	D19-00963	GABA	gated	chloride	channel	(GABA)	gene,	complete	cds
832. Rhipicephalus microplus isolate D19-00962 GABA gated chloride channel (GABA) gene, partial cds	832	Rhipicephalus	microplus	isolate	D19-00962	GABA	gated	chloride	channel	(GABA)	gene,	partial	cds
833. Rhipicephalus microplus isolate D19-00961 GABA gated chloride channel (GABA) gene, complete cds	833	Rhipicephalus	microplus	isolate	D19-00961	GABA	gated	chloride	channel	(GABA)	gene,	complete	cds
834. Rhipicephalus microplus isolate CVSA0031 GABA gated chloride channel (GABA) gene, complete cds	834	Rhipicephalus	microplus	isolate	CVSA0031	GABA	gated	chloride	channel	(GABA)	gene,	complete	cds
835. Rhipicephalus microplus isolate CVSA0030 GABA gated chloride channel (GABA) gene, complete cds	835	Rhipicephalus	microplus	isolate	CVSA0030	GABA	gated	chloride	channel	(GABA)	gene,	complete	cds
836. Rhipicephalus microplus isolate CVSA0029 GABA gated chloride channel (GABA) gene, complete cds	836	Rhipicephalus	microplus	isolate	CVSA0029	GABA	gated	chloride	channel	(GABA)	gene,	complete	cds
837. Rhipicephalus microplus isolate CVSA0024 GABA gated chloride channel (GABA) gene, complete cds	837	Rhipicephalus	microplus	isolate	CVSA0024	GABA	gated	chloride	channel	(GABA)	gene,	complete	cds
838. Rhipicephalus microplus isolate CVSA0023 GABA gated chloride channel (GABA) gene, complete cds	838	Rhipicephalus	microplus	isolate	CVSA0023	GABA	gated	chloride	channel	(GABA)	gene,	complete	cds
839. Rhipicephalus microplus isolate CVSA0022 GABA gated chloride channel (GABA) gene, complete cds	839	Rhipicephalus	microplus	isolate	CVSA0022	GABA	gated	chloride	channel	(GABA)	gene,	complete	cds
840. Rhipicephalus microplus isolate CVSA0017 GABA gated chloride channel (GABA) gene, complete cds	840	Rhipicephalus	microplus	isolate	CVSA0017	GABA	gated	chloride	channel	(GABA)	gene,	complete	cds
841. Rhipicephalus microplus isolate CVSA0010 GABA gated chloride channel (GABA) gene, complete cds	841	Rhipicephalus	microplus	isolate	CVSA0010	GABA	gated	chloride	channel	(GABA)	gene,	complete	cds
842. Rhipicephalus microplus isolate CVSA0009 GABA gated chloride channel (GABA) gene, complete cds	842	Rhipicephalus	microplus	isolate	CVSA0009	GABA	gated	chloride	channel	(GABA)	gene,	complete	cds
843. Rhipicephalus microplus isolate CVSA0005 GABA gated chloride channel (GABA) gene, complete cds	843	Rhipicephalus	microplus	isolate	CVSA0005	GABA	gated	chloride	channel	(GABA)	gene,	complete	cds
844. Rhipicephalus microplus isolate CVSA0002 GABA gated chloride channel (GABA) gene, complete cds	844	Rhipicephalus	microplus	isolate	CVSA0002	GABA	gated	chloride	channel	(GABA)	gene,	complete	cds
845. Rhipicephalus microplus isolate CVSA0001 GABA gated chloride channel (GABA) gene, complete cds	845	Rhipicephalus	microplus	isolate	CVSA0001	GABA	gated	chloride	channel	(GABA)	gene,	complete	cds
846. Rhipicephalus microplus isolate CVSA GABA gated chloride channel (GABA) gene, complete cds	846	Rhipicephalus	microplus	isolate	CVSA	GABA	gated	chloride	channel	(GABA)	gene,	complete	cds
847. Rhipicephalus microplus isolate CG021 GABA gated chloride channel (GABA) gene, complete cds	847	Rhipicephalus	microplus	isolate	CG021	GABA	gated	chloride	channel	(GABA)	gene,	complete	cds
848. Rhipicephalus microplus isolate CG018 GABA gated chloride channel (GABA) gene, complete cds	848	Rhipicephalus	microplus	isolate	CG018	GABA	gated	chloride	channel	(GABA)	gene,	complete	cds
849. Rhipicephalus microplus isolate CG010 GABA gated chloride channel (GABA) gene, complete cds	849	Rhipicephalus	microplus	isolate	CG010	GABA	gated	chloride	channel	(GABA)	gene,	complete	cds
850. Rhipicephalus microplus isolate CG0002 GABA gated chloride channel (GABA) gene, complete cds	850	Rhipicephalus	microplus	isolate	CG0002	GABA	gated	chloride	channel	(GABA)	gene,	complete	cds
851. Rhipicephalus microplus isolate Benin GABA gated chloride channel (GABA) gene, complete cds	851	Rhipicephalus	microplus	isolate	Benin	GABA	gated	chloride	channel	(GABA)	gene,	complete	cds
852. Stasimopus sp. voucher NCA 2017/1888 histone H3 gene, partial cds	852	Stasimopus	sp.	voucher	NCA	2017/1888	histone	H3	gene,	partial	cds
853. Stasimopus maraisi voucher NCA 2017/1885 histone H3 gene, partial cds	853	Stasimopus	maraisi	voucher	NCA	2017/1885	histone	H3	gene,	partial	cds
854. Stasimopus maraisi voucher NCA 2017/1858 histone H3 gene, partial cds	854	Stasimopus	maraisi	voucher	NCA	2017/1858	histone	H3	gene,	partial	cds
855. Stasimopus erythrognathus voucher NCA 2017/1914 histone H3 gene, partial cds	855	Stasimopus	erythrognathus	voucher	NCA	2017/1914	histone	H3	gene,	partial	cds
856. Stasimopus astutus voucher NCA 2017/1906 histone H3 gene, partial cds	856	Stasimopus	astutus	voucher	NCA	2017/1906	histone	H3	gene,	partial	cds
857. Stasimopus astutus voucher NCA 2017/1903 histone H3 gene, partial cds	857	Stasimopus	astutus	voucher	NCA	2017/1903	histone	H3	gene,	partial	cds
858. Stasimopus maraisi voucher NCA 2017/1874 histone H3 gene, partial cds	858	Stasimopus	maraisi	voucher	NCA	2017/1874	histone	H3	gene,	partial	cds
859. Stasimopus leipoldti voucher NCA 2017/1870 histone H3 gene, partial cds	859	Stasimopus	leipoldti	voucher	NCA	2017/1870	histone	H3	gene,	partial	cds
860. Stasimopus sp. voucher NCA 2017/1852 histone H3 gene, partial cds	860	Stasimopus	sp.	voucher	NCA	2017/1852	histone	H3	gene,	partial	cds
861. Stasimopus unispinosus voucher NCA 2017/1835 histone H3 gene, partial cds	861	Stasimopus	unispinosus	voucher	NCA	2017/1835	histone	H3	gene,	partial	cds
862. Stasimopus sp. voucher NCA 2017/1834 histone H3 gene, partial cds	862	Stasimopus	sp.	voucher	NCA	2017/1834	histone	H3	gene,	partial	cds
863. Ornithodoros sonrai mitochondrion, complete genome	863	Ornithodoros	sonrai	mitochondrion,	complete	genome
864. Ornithodoros hermsi mitochondrion, complete genome	864	Ornithodoros	hermsi	mitochondrion,	complete	genome
865. Ornithodoros parkeri strain SLO mitochondrion, complete genome	865	Ornithodoros	parkeri	strain	SLO	mitochondrion,	complete	genome
866. Ornithodoros tholozani mitochondrion, complete genome	866	Ornithodoros	tholozani	mitochondrion,	complete	genome
867. Ornithodoros turicata strain Kansas mitochondrion, complete genome	867	Ornithodoros	turicata	strain	Kansas	mitochondrion,	complete	genome
868. Rhipicentor nuttalli mitochondrion, complete genome	868	Rhipicentor	nuttalli	mitochondrion,	complete	genome
869. Ornithodoros savignyi clone Contig419_14401_988 mitochondrion, complete genome	869	Ornithodoros	savignyi	clone	Contig419_14401_988	mitochondrion,	complete	genome
870. Argas africolumbae mitochondrion, complete genome	870	Argas	africolumbae	mitochondrion,	complete	genome
871. UNVERIFIED: Ixodida sp. isolate N-C-01 sequence	871	UNVERIFIED:	Ixodida	sp.	isolate	N-C-01	sequence
872. UNVERIFIED: Ixodida sp. isolate N-C-98 sequence	872	UNVERIFIED:	Ixodida	sp.	isolate	N-C-98	sequence
873. UNVERIFIED: Ixodida sp. isolate K-C-51 sequence	873	UNVERIFIED:	Ixodida	sp.	isolate	K-C-51	sequence
874. UNVERIFIED: Ixodida sp. isolate T-C-21 sequence	874	UNVERIFIED:	Ixodida	sp.	isolate	T-C-21	sequence
875. UNVERIFIED: Ixodida sp. isolate T-C-24 sequence	875	UNVERIFIED:	Ixodida	sp.	isolate	T-C-24	sequence
876. UNVERIFIED: Ixodida sp. isolate T-C-41 sequence	876	UNVERIFIED:	Ixodida	sp.	isolate	T-C-41	sequence
877. UNVERIFIED: Ixodida sp. isolate T-C-42 sequence	877	UNVERIFIED:	Ixodida	sp.	isolate	T-C-42	sequence
878. UNVERIFIED: Ixodida sp. isolate NG-C-01 sequence	878	UNVERIFIED:	Ixodida	sp.	isolate	NG-C-01	sequence
879. UNVERIFIED: Ixodida sp. isolate NG-C-02 sequence	879	UNVERIFIED:	Ixodida	sp.	isolate	NG-C-02	sequence
880. UNVERIFIED: Ixodida sp. isolate NG-C-05 sequence	880	UNVERIFIED:	Ixodida	sp.	isolate	NG-C-05	sequence
881. UNVERIFIED: Ixodida sp. isolate T-C-03 sequence	881	UNVERIFIED:	Ixodida	sp.	isolate	T-C-03	sequence
882. UNVERIFIED: Ixodida sp. isolate T-C-11 sequence	882	UNVERIFIED:	Ixodida	sp.	isolate	T-C-11	sequence
883. UNVERIFIED: Ixodida sp. isolate T-C-20 sequence	883	UNVERIFIED:	Ixodida	sp.	isolate	T-C-20	sequence
884. UNVERIFIED: Ixodida sp. isolate T-C-25 sequence	884	UNVERIFIED:	Ixodida	sp.	isolate	T-C-25	sequence
885. UNVERIFIED: Ixodida sp. isolate T-C-35 sequence	885	UNVERIFIED:	Ixodida	sp.	isolate	T-C-35	sequence
886. Stasimopus sp. isolate STHSTAS01 elongation factor - 1 gamma mRNA, partial cds	886	Stasimopus	sp.	isolate	STHSTAS01	elongation	factor	-	1	gamma	mRNA,	partial	cds
887. Stasimopus erythrognathus isolate NCRASTAS02 elongation factor - 1 gamma mRNA, partial cds	887	Stasimopus	erythrognathus	isolate	NCRASTAS02	elongation	factor	-	1	gamma	mRNA,	partial	cds
888. Stasimopus sp. isolate FRESTAS02 elongation factor - 1 gamma mRNA, partial cds	888	Stasimopus	sp.	isolate	FRESTAS02	elongation	factor	-	1	gamma	mRNA,	partial	cds
889. Stasimopus sp. isolate FRESTAS01 elongation factor - 1 gamma mRNA, partial cds	889	Stasimopus	sp.	isolate	FRESTAS01	elongation	factor	-	1	gamma	mRNA,	partial	cds
890. Stasimopus sp. isolate ELKSTAS06 elongation factor - 1 gamma mRNA, partial cds	890	Stasimopus	sp.	isolate	ELKSTAS06	elongation	factor	-	1	gamma	mRNA,	partial	cds
891. Stasimopus erythrognathus isolate ELKSTAS05 elongation factor - 1 gamma mRNA, partial cds	891	Stasimopus	erythrognathus	isolate	ELKSTAS05	elongation	factor	-	1	gamma	mRNA,	partial	cds
892. Stasimopus erythrognathus isolate ELKSTAS04 elongation factor - 1 gamma mRNA, partial cds	892	Stasimopus	erythrognathus	isolate	ELKSTAS04	elongation	factor	-	1	gamma	mRNA,	partial	cds
893. Stasimopus erythrognathus isolate ELKSTAS03 elongation factor - 1 gamma mRNA, partial cds	893	Stasimopus	erythrognathus	isolate	ELKSTAS03	elongation	factor	-	1	gamma	mRNA,	partial	cds
894. Stasimopus erythrognathus isolate ELKSTAS01 elongation factor - 1 gamma mRNA, partial cds	894	Stasimopus	erythrognathus	isolate	ELKSTAS01	elongation	factor	-	1	gamma	mRNA,	partial	cds
895. Stasimopus erythrognathus isolate 60STAS03 elongation factor - 1 gamma mRNA, partial cds	895	Stasimopus	erythrognathus	isolate	60STAS03	elongation	factor	-	1	gamma	mRNA,	partial	cds
896. Stasimopus erythrognathus isolate 60STAS02 elongation factor - 1 gamma mRNA, partial cds	896	Stasimopus	erythrognathus	isolate	60STAS02	elongation	factor	-	1	gamma	mRNA,	partial	cds
897. Stasimopus erythrognathus isolate 60STAS01 elongation factor - 1 gamma mRNA, partial cds	897	Stasimopus	erythrognathus	isolate	60STAS01	elongation	factor	-	1	gamma	mRNA,	partial	cds
898. Stasimopus sp. isolate 59BSTAS02 elongation factor - 1 gamma mRNA, partial cds	898	Stasimopus	sp.	isolate	59BSTAS02	elongation	factor	-	1	gamma	mRNA,	partial	cds
899. Stasimopus unispinosus isolate 59BSTAS01 elongation factor - 1 gamma mRNA, partial cds	899	Stasimopus	unispinosus	isolate	59BSTAS01	elongation	factor	-	1	gamma	mRNA,	partial	cds
900. Stasimopus unispinosus isolate 59ASTAS02 elongation factor - 1 gamma mRNA, partial cds	900	Stasimopus	unispinosus	isolate	59ASTAS02	elongation	factor	-	1	gamma	mRNA,	partial	cds
901. Stasimopus unispinosus isolate 59ASTAS01 elongation factor - 1 gamma mRNA, partial cds	901	Stasimopus	unispinosus	isolate	59ASTAS01	elongation	factor	-	1	gamma	mRNA,	partial	cds
902. Stasimopus sp. isolate 58STAS03 elongation factor - 1 gamma mRNA, partial cds	902	Stasimopus	sp.	isolate	58STAS03	elongation	factor	-	1	gamma	mRNA,	partial	cds
903. Stasimopus sp. isolate 58STAS02 elongation factor - 1 gamma mRNA, partial cds	903	Stasimopus	sp.	isolate	58STAS02	elongation	factor	-	1	gamma	mRNA,	partial	cds
904. Stasimopus sp. isolate 58STAS01 elongation factor - 1 gamma mRNA, partial cds	904	Stasimopus	sp.	isolate	58STAS01	elongation	factor	-	1	gamma	mRNA,	partial	cds
905. Stasimopus maraisi isolate 57STAS01 elongation factor - 1 gamma mRNA, partial cds	905	Stasimopus	maraisi	isolate	57STAS01	elongation	factor	-	1	gamma	mRNA,	partial	cds
906. Stasimopus sp. isolate 56STAS01 elongation factor - 1 gamma mRNA, partial cds	906	Stasimopus	sp.	isolate	56STAS01	elongation	factor	-	1	gamma	mRNA,	partial	cds
907. Stasimopus maraisi isolate 55BSTAS01 elongation factor - 1 gamma mRNA, partial cds	907	Stasimopus	maraisi	isolate	55BSTAS01	elongation	factor	-	1	gamma	mRNA,	partial	cds
908. Stasimopus astutus isolate 53STAS05 elongation factor - 1 gamma mRNA, partial cds	908	Stasimopus	astutus	isolate	53STAS05	elongation	factor	-	1	gamma	mRNA,	partial	cds
909. Stasimopus astutus isolate 53STAS04 elongation factor - 1 gamma mRNA, partial cds	909	Stasimopus	astutus	isolate	53STAS04	elongation	factor	-	1	gamma	mRNA,	partial	cds
910. Stasimopus astutus isolate 53STAS03 elongation factor - 1 gamma mRNA, partial cds	910	Stasimopus	astutus	isolate	53STAS03	elongation	factor	-	1	gamma	mRNA,	partial	cds
911. Stasimopus maraisi isolate 53STAS02 elongation factor - 1 gamma mRNA, partial cds	911	Stasimopus	maraisi	isolate	53STAS02	elongation	factor	-	1	gamma	mRNA,	partial	cds
912. Stasimopus maraisi isolate 52STAS01 elongation factor - 1 gamma mRNA, partial cds	912	Stasimopus	maraisi	isolate	52STAS01	elongation	factor	-	1	gamma	mRNA,	partial	cds
913. Stasimopus maraisi isolate 51STAS03 elongation factor - 1 gamma mRNA, partial cds	913	Stasimopus	maraisi	isolate	51STAS03	elongation	factor	-	1	gamma	mRNA,	partial	cds
914. Stasimopus maraisi isolate 51STAS02 elongation factor - 1 gamma mRNA, partial cds	914	Stasimopus	maraisi	isolate	51STAS02	elongation	factor	-	1	gamma	mRNA,	partial	cds
915. Stasimopus maraisi isolate 51STAS01 elongation factor - 1 gamma mRNA, partial cds	915	Stasimopus	maraisi	isolate	51STAS01	elongation	factor	-	1	gamma	mRNA,	partial	cds
916. Stasimopus sp. isolate 47STAS05 elongation factor - 1 gamma mRNA, partial cds	916	Stasimopus	sp.	isolate	47STAS05	elongation	factor	-	1	gamma	mRNA,	partial	cds
917. Stasimopus sp. isolate 47STAS04 elongation factor - 1 gamma mRNA, partial cds	917	Stasimopus	sp.	isolate	47STAS04	elongation	factor	-	1	gamma	mRNA,	partial	cds
918. Stasimopus maraisi isolate 47STAS03 elongation factor - 1 gamma mRNA, partial cds	918	Stasimopus	maraisi	isolate	47STAS03	elongation	factor	-	1	gamma	mRNA,	partial	cds
919. Stasimopus maraisi isolate 47STAS02 elongation factor - 1 gamma mRNA, partial cds	919	Stasimopus	maraisi	isolate	47STAS02	elongation	factor	-	1	gamma	mRNA,	partial	cds
920. Stasimopus maraisi isolate 47STAS01 elongation factor - 1 gamma mRNA, partial cds	920	Stasimopus	maraisi	isolate	47STAS01	elongation	factor	-	1	gamma	mRNA,	partial	cds
921. Stasimopus sp. isolate 44ASTAS01 elongation factor - 1 gamma mRNA, partial cds	921	Stasimopus	sp.	isolate	44ASTAS01	elongation	factor	-	1	gamma	mRNA,	partial	cds
922. Stasimopus sp. isolate 43STAS01 elongation factor - 1 gamma mRNA, partial cds	922	Stasimopus	sp.	isolate	43STAS01	elongation	factor	-	1	gamma	mRNA,	partial	cds
923. Stasimopus sp. isolate 42STAS04 elongation factor - 1 gamma mRNA, partial cds	923	Stasimopus	sp.	isolate	42STAS04	elongation	factor	-	1	gamma	mRNA,	partial	cds
924. Stasimopus sp. isolate 42STAS03 elongation factor - 1 gamma mRNA, partial cds	924	Stasimopus	sp.	isolate	42STAS03	elongation	factor	-	1	gamma	mRNA,	partial	cds
925. Stasimopus sp. isolate 42STAS02 elongation factor - 1 gamma mRNA, partial cds	925	Stasimopus	sp.	isolate	42STAS02	elongation	factor	-	1	gamma	mRNA,	partial	cds
926. Stasimopus sp. isolate 42STAS01 elongation factor - 1 gamma mRNA, partial cds	926	Stasimopus	sp.	isolate	42STAS01	elongation	factor	-	1	gamma	mRNA,	partial	cds
927. Stasimopus maraisi isolate 41STAS04 elongation factor - 1 gamma mRNA, partial cds	927	Stasimopus	maraisi	isolate	41STAS04	elongation	factor	-	1	gamma	mRNA,	partial	cds
928. Stasimopus maraisi isolate 41STAS03 elongation factor - 1 gamma mRNA, partial cds	928	Stasimopus	maraisi	isolate	41STAS03	elongation	factor	-	1	gamma	mRNA,	partial	cds
929. Stasimopus maraisi isolate 41STAS02 elongation factor - 1 gamma mRNA, partial cds	929	Stasimopus	maraisi	isolate	41STAS02	elongation	factor	-	1	gamma	mRNA,	partial	cds
930. Stasimopus maraisi isolate 41STAS01 elongation factor - 1 gamma mRNA, partial cds	930	Stasimopus	maraisi	isolate	41STAS01	elongation	factor	-	1	gamma	mRNA,	partial	cds
931. Stasimopus sp. isolate 39STAS02 elongation factor - 1 gamma mRNA, partial cds	931	Stasimopus	sp.	isolate	39STAS02	elongation	factor	-	1	gamma	mRNA,	partial	cds
932. Stasimopus sp. isolate 39STAS01 elongation factor - 1 gamma mRNA, partial cds	932	Stasimopus	sp.	isolate	39STAS01	elongation	factor	-	1	gamma	mRNA,	partial	cds
933. Stasimopus maraisi isolate 38BSTAS02 elongation factor - 1 gamma mRNA, partial cds	933	Stasimopus	maraisi	isolate	38BSTAS02	elongation	factor	-	1	gamma	mRNA,	partial	cds
934. Stasimopus sp. isolate 38BSTAS01 elongation factor - 1 gamma mRNA, partial cds	934	Stasimopus	sp.	isolate	38BSTAS01	elongation	factor	-	1	gamma	mRNA,	partial	cds
935. Stasimopus astutus isolate 37BSTAS01 elongation factor - 1 gamma mRNA, partial cds	935	Stasimopus	astutus	isolate	37BSTAS01	elongation	factor	-	1	gamma	mRNA,	partial	cds
936. Stasimopus sp. isolate 35STAS04 elongation factor - 1 gamma mRNA, partial cds	936	Stasimopus	sp.	isolate	35STAS04	elongation	factor	-	1	gamma	mRNA,	partial	cds
937. Stasimopus sp. isolate 35STAS03 elongation factor - 1 gamma mRNA, partial cds	937	Stasimopus	sp.	isolate	35STAS03	elongation	factor	-	1	gamma	mRNA,	partial	cds
938. Stasimopus sp. isolate 35STAS02 elongation factor - 1 gamma mRNA, partial cds	938	Stasimopus	sp.	isolate	35STAS02	elongation	factor	-	1	gamma	mRNA,	partial	cds
939. Stasimopus sp. isolate 35STAS01 elongation factor - 1 gamma mRNA, partial cds	939	Stasimopus	sp.	isolate	35STAS01	elongation	factor	-	1	gamma	mRNA,	partial	cds
940. Stasimopus erythrognathus isolate 33STAS04 elongation factor - 1 gamma mRNA, partial cds	940	Stasimopus	erythrognathus	isolate	33STAS04	elongation	factor	-	1	gamma	mRNA,	partial	cds
941. Stasimopus sp. isolate 32STAS01 elongation factor - 1 gamma mRNA, partial cds	941	Stasimopus	sp.	isolate	32STAS01	elongation	factor	-	1	gamma	mRNA,	partial	cds
942. Stasimopus sp. isolate 31STAS01 elongation factor - 1 gamma mRNA, partial cds	942	Stasimopus	sp.	isolate	31STAS01	elongation	factor	-	1	gamma	mRNA,	partial	cds
943. Stasimopus erythrognathus isolate 30BSTAS01 elongation factor - 1 gamma mRNA, partial cds	943	Stasimopus	erythrognathus	isolate	30BSTAS01	elongation	factor	-	1	gamma	mRNA,	partial	cds
944. Stasimopus erythrognathus isolate 30ASTAS01 elongation factor - 1 gamma mRNA, partial cds	944	Stasimopus	erythrognathus	isolate	30ASTAS01	elongation	factor	-	1	gamma	mRNA,	partial	cds
945. Stasimopus astutus isolate 25BSTAS02 elongation factor - 1 gamma mRNA, partial cds	945	Stasimopus	astutus	isolate	25BSTAS02	elongation	factor	-	1	gamma	mRNA,	partial	cds
946. Stasimopus astutus isolate 25BSTAS01 elongation factor - 1 gamma mRNA, partial cds	946	Stasimopus	astutus	isolate	25BSTAS01	elongation	factor	-	1	gamma	mRNA,	partial	cds
947. Stasimopus astutus isolate 24STAS01 elongation factor - 1 gamma mRNA, partial cds	947	Stasimopus	astutus	isolate	24STAS01	elongation	factor	-	1	gamma	mRNA,	partial	cds
948. Stasimopus sp. isolate 23STAS01 elongation factor - 1 gamma mRNA, partial cds	948	Stasimopus	sp.	isolate	23STAS01	elongation	factor	-	1	gamma	mRNA,	partial	cds
949. Stasimopus sp. isolate 22STAS01 elongation factor - 1 gamma mRNA, partial cds	949	Stasimopus	sp.	isolate	22STAS01	elongation	factor	-	1	gamma	mRNA,	partial	cds
950. Stasimopus sp. isolate 21STAS05 elongation factor - 1 gamma mRNA, partial cds	950	Stasimopus	sp.	isolate	21STAS05	elongation	factor	-	1	gamma	mRNA,	partial	cds
951. Stasimopus sp. isolate 21STAS04 elongation factor - 1 gamma mRNA, partial cds	951	Stasimopus	sp.	isolate	21STAS04	elongation	factor	-	1	gamma	mRNA,	partial	cds
952. Stasimopus sp. isolate 21STAS03 elongation factor - 1 gamma mRNA, partial cds	952	Stasimopus	sp.	isolate	21STAS03	elongation	factor	-	1	gamma	mRNA,	partial	cds
953. Stasimopus sp. isolate 21STAS02 elongation factor - 1 gamma mRNA, partial cds	953	Stasimopus	sp.	isolate	21STAS02	elongation	factor	-	1	gamma	mRNA,	partial	cds
954. Stasimopus sp. isolate 21STAS01 elongation factor - 1 gamma mRNA, partial cds	954	Stasimopus	sp.	isolate	21STAS01	elongation	factor	-	1	gamma	mRNA,	partial	cds
955. Stasimopus maraisi isolate 20BSTAS01 elongation factor - 1 gamma mRNA, partial cds	955	Stasimopus	maraisi	isolate	20BSTAS01	elongation	factor	-	1	gamma	mRNA,	partial	cds
956. Stasimopus maraisi isolate 19STAS02 elongation factor - 1 gamma mRNA, partial cds	956	Stasimopus	maraisi	isolate	19STAS02	elongation	factor	-	1	gamma	mRNA,	partial	cds
957. Stasimopus maraisi isolate 19STAS01 elongation factor - 1 gamma mRNA, partial cds	957	Stasimopus	maraisi	isolate	19STAS01	elongation	factor	-	1	gamma	mRNA,	partial	cds
958. Stasimopus maraisi isolate 18BSTAS03 elongation factor - 1 gamma mRNA, partial cds	958	Stasimopus	maraisi	isolate	18BSTAS03	elongation	factor	-	1	gamma	mRNA,	partial	cds
959. Stasimopus maraisi isolate 18BSTAS02 elongation factor - 1 gamma mRNA, partial cds	959	Stasimopus	maraisi	isolate	18BSTAS02	elongation	factor	-	1	gamma	mRNA,	partial	cds
960. Stasimopus maraisi isolate 18BSTAS01 elongation factor - 1 gamma mRNA, partial cds	960	Stasimopus	maraisi	isolate	18BSTAS01	elongation	factor	-	1	gamma	mRNA,	partial	cds
961. Stasimopus maraisi isolate 16BSTAS02 elongation factor - 1 gamma mRNA, partial cds	961	Stasimopus	maraisi	isolate	16BSTAS02	elongation	factor	-	1	gamma	mRNA,	partial	cds
962. Stasimopus maraisi isolate 16BSTAS01 elongation factor - 1 gamma mRNA, partial cds	962	Stasimopus	maraisi	isolate	16BSTAS01	elongation	factor	-	1	gamma	mRNA,	partial	cds
963. Stasimopus leipoldti isolate 13STAS02 elongation factor - 1 gamma mRNA, partial cds	963	Stasimopus	leipoldti	isolate	13STAS02	elongation	factor	-	1	gamma	mRNA,	partial	cds
964. Stasimopus leipoldti isolate 13STAS01 elongation factor - 1 gamma mRNA, partial cds	964	Stasimopus	leipoldti	isolate	13STAS01	elongation	factor	-	1	gamma	mRNA,	partial	cds
965. Stasimopus maraisi isolate 11STAS01 elongation factor - 1 gamma mRNA, partial cds	965	Stasimopus	maraisi	isolate	11STAS01	elongation	factor	-	1	gamma	mRNA,	partial	cds
966. Stasimopus maraisi isolate 10ASTAS01 elongation factor - 1 gamma mRNA, partial cds	966	Stasimopus	maraisi	isolate	10ASTAS01	elongation	factor	-	1	gamma	mRNA,	partial	cds
967. Stasimopus maraisi isolate 09STAS02 elongation factor - 1 gamma mRNA, partial cds	967	Stasimopus	maraisi	isolate	09STAS02	elongation	factor	-	1	gamma	mRNA,	partial	cds
968. Stasimopus maraisi isolate 09STAS01 elongation factor - 1 gamma mRNA, partial cds	968	Stasimopus	maraisi	isolate	09STAS01	elongation	factor	-	1	gamma	mRNA,	partial	cds
969. Stasimopus maraisi isolate 08STAS05 elongation factor - 1 gamma mRNA, partial cds	969	Stasimopus	maraisi	isolate	08STAS05	elongation	factor	-	1	gamma	mRNA,	partial	cds
970. Stasimopus maraisi isolate 08STAS04 elongation factor - 1 gamma mRNA, partial cds	970	Stasimopus	maraisi	isolate	08STAS04	elongation	factor	-	1	gamma	mRNA,	partial	cds
971. Stasimopus maraisi isolate 08STAS03 elongation factor - 1 gamma mRNA, partial cds	971	Stasimopus	maraisi	isolate	08STAS03	elongation	factor	-	1	gamma	mRNA,	partial	cds
972. Stasimopus maraisi isolate 08STAS01 elongation factor - 1 gamma mRNA, partial cds	972	Stasimopus	maraisi	isolate	08STAS01	elongation	factor	-	1	gamma	mRNA,	partial	cds
973. Stasimopus sp. isolate 07STAS03 elongation factor - 1 gamma mRNA, partial cds	973	Stasimopus	sp.	isolate	07STAS03	elongation	factor	-	1	gamma	mRNA,	partial	cds
974. Stasimopus maraisi isolate 07STAS02 elongation factor - 1 gamma mRNA, partial cds	974	Stasimopus	maraisi	isolate	07STAS02	elongation	factor	-	1	gamma	mRNA,	partial	cds
975. Stasimopus sp. isolate 07STAS01 elongation factor - 1 gamma mRNA, partial cds	975	Stasimopus	sp.	isolate	07STAS01	elongation	factor	-	1	gamma	mRNA,	partial	cds
976. Stasimopus sp. isolate 06STAS02 elongation factor - 1 gamma mRNA, partial cds	976	Stasimopus	sp.	isolate	06STAS02	elongation	factor	-	1	gamma	mRNA,	partial	cds
977. Stasimopus sp. isolate 06STAS01 elongation factor - 1 gamma mRNA, partial cds	977	Stasimopus	sp.	isolate	06STAS01	elongation	factor	-	1	gamma	mRNA,	partial	cds
978. Stasimopus maraisi isolate 05BSTAS04 elongation factor - 1 gamma mRNA, partial cds	978	Stasimopus	maraisi	isolate	05BSTAS04	elongation	factor	-	1	gamma	mRNA,	partial	cds
979. Stasimopus maraisi isolate 05BSTAS03 elongation factor - 1 gamma mRNA, partial cds	979	Stasimopus	maraisi	isolate	05BSTAS03	elongation	factor	-	1	gamma	mRNA,	partial	cds
980. Stasimopus sp. isolate 05BSTAS02 elongation factor - 1 gamma mRNA, partial cds	980	Stasimopus	sp.	isolate	05BSTAS02	elongation	factor	-	1	gamma	mRNA,	partial	cds
981. Stasimopus sp. isolate 05BSTAS01 elongation factor - 1 gamma mRNA, partial cds	981	Stasimopus	sp.	isolate	05BSTAS01	elongation	factor	-	1	gamma	mRNA,	partial	cds
982. Stasimopus maraisi isolate 04STAS03 elongation factor - 1 gamma mRNA, partial cds	982	Stasimopus	maraisi	isolate	04STAS03	elongation	factor	-	1	gamma	mRNA,	partial	cds
983. Stasimopus maraisi isolate 04STAS02 elongation factor - 1 gamma mRNA, partial cds	983	Stasimopus	maraisi	isolate	04STAS02	elongation	factor	-	1	gamma	mRNA,	partial	cds
984. Stasimopus maraisi isolate 04STAS01 elongation factor - 1 gamma mRNA, partial cds	984	Stasimopus	maraisi	isolate	04STAS01	elongation	factor	-	1	gamma	mRNA,	partial	cds
985. Stasimopus unispinosus isolate 03STAS03 elongation factor - 1 gamma mRNA, partial cds	985	Stasimopus	unispinosus	isolate	03STAS03	elongation	factor	-	1	gamma	mRNA,	partial	cds
986. Stasimopus unispinosus isolate 03STAS02 elongation factor - 1 gamma mRNA, partial cds	986	Stasimopus	unispinosus	isolate	03STAS02	elongation	factor	-	1	gamma	mRNA,	partial	cds
987. Stasimopus unispinosus isolate 03STAS01 elongation factor - 1 gamma mRNA, partial cds	987	Stasimopus	unispinosus	isolate	03STAS01	elongation	factor	-	1	gamma	mRNA,	partial	cds
988. Stasimopus sp. isolate 02STAS02 elongation factor - 1 gamma (EF-1g) mRNA, partial cds	988	Stasimopus	sp.	isolate	02STAS02	elongation	factor	-	1	gamma	(EF-1g)	mRNA,	partial	cds
989. Stasimopus astutus isolate SUOJ07 cytochrome c oxidase subunit 1 (CO1) gene, partial cds; mitochondrial	989	Stasimopus	astutus	isolate	SUOJ07	cytochrome	c	oxidase	subunit	1	(CO1)	gene,	partial	cds;	mitochondrial
990. Stasimopus sp. isolate SUOJ06 cytochrome c oxidase subunit 1 (CO1) gene, partial cds; mitochondrial	990	Stasimopus	sp.	isolate	SUOJ06	cytochrome	c	oxidase	subunit	1	(CO1)	gene,	partial	cds;	mitochondrial
991. Stasimopus sp. isolate SUOJ05 cytochrome c oxidase subunit 1 (CO1) gene, partial cds; mitochondrial	991	Stasimopus	sp.	isolate	SUOJ05	cytochrome	c	oxidase	subunit	1	(CO1)	gene,	partial	cds;	mitochondrial
992. Stasimopus sp. isolate SUOJ04 cytochrome c oxidase subunit 1 (CO1) gene, partial cds; mitochondrial	992	Stasimopus	sp.	isolate	SUOJ04	cytochrome	c	oxidase	subunit	1	(CO1)	gene,	partial	cds;	mitochondrial
993. Stasimopus sp. isolate SUOJ03 cytochrome c oxidase subunit 1 (CO1) gene, partial cds; mitochondrial	993	Stasimopus	sp.	isolate	SUOJ03	cytochrome	c	oxidase	subunit	1	(CO1)	gene,	partial	cds;	mitochondrial
994. Stasimopus sp. isolate SUOJ02 cytochrome c oxidase subunit 1 (CO1) gene, partial cds; mitochondrial	994	Stasimopus	sp.	isolate	SUOJ02	cytochrome	c	oxidase	subunit	1	(CO1)	gene,	partial	cds;	mitochondrial
995. Stasimopus sp. isolate SUOJ01 cytochrome c oxidase subunit 1 (CO1) gene, partial cds; mitochondrial	995	Stasimopus	sp.	isolate	SUOJ01	cytochrome	c	oxidase	subunit	1	(CO1)	gene,	partial	cds;	mitochondrial
996. Stasimopus sp. isolate STHSTAS01 cytochrome c oxidase subunit 1 (CO1) gene, partial cds; mitochondrial	996	Stasimopus	sp.	isolate	STHSTAS01	cytochrome	c	oxidase	subunit	1	(CO1)	gene,	partial	cds;	mitochondrial
997. Stasimopus sp. isolate NCRASTAS03 cytochrome c oxidase subunit 1 (CO1) gene, partial cds; mitochondrial	997	Stasimopus	sp.	isolate	NCRASTAS03	cytochrome	c	oxidase	subunit	1	(CO1)	gene,	partial	cds;	mitochondrial
998. Stasimopus erythrognathus isolate NCRASTAS02 cytochrome c oxidase subunit 1 (CO1) gene, partial cds; mitochondrial	998	Stasimopus	erythrognathus	isolate	NCRASTAS02	cytochrome	c	oxidase	subunit	1	(CO1)	gene,	partial	cds;	mitochondrial
999. Stasimopus sp. isolate NCRASTAS01 cytochrome c oxidase subunit 1 (CO1) gene, partial cds; mitochondrial	999	Stasimopus	sp.	isolate	NCRASTAS01	cytochrome	c	oxidase	subunit	1	(CO1)	gene,	partial	cds;	mitochondrial
1000. Stasimopus sp. isolate FRESTAS02 cytochrome c oxidase subunit 1 (CO1) gene, partial cds; mitochondrial	1000	Stasimopus	sp.	isolate	FRESTAS02	cytochrome	c	oxidase	subunit	1	(CO1)	gene,	partial	cds;	mitochondrial
1001. Stasimopus sp. isolate FRESTAS01 cytochrome c oxidase subunit 1 (CO1) gene, partial cds; mitochondrial	1001	Stasimopus	sp.	isolate	FRESTAS01	cytochrome	c	oxidase	subunit	1	(CO1)	gene,	partial	cds;	mitochondrial
1002. Stasimopus sp. isolate ELKSTAS06 cytochrome c oxidase subunit 1 (CO1) gene, partial cds; mitochondrial	1002	Stasimopus	sp.	isolate	ELKSTAS06	cytochrome	c	oxidase	subunit	1	(CO1)	gene,	partial	cds;	mitochondrial
1003. Stasimopus erythrognathus isolate ELKSTAS05 cytochrome c oxidase subunit 1 (CO1) gene, partial cds; mitochondrial	1003	Stasimopus	erythrognathus	isolate	ELKSTAS05	cytochrome	c	oxidase	subunit	1	(CO1)	gene,	partial	cds;	mitochondrial
1004. Stasimopus erythrognathus isolate ELKSTAS04 cytochrome c oxidase subunit 1 (CO1) gene, partial cds; mitochondrial	1004	Stasimopus	erythrognathus	isolate	ELKSTAS04	cytochrome	c	oxidase	subunit	1	(CO1)	gene,	partial	cds;	mitochondrial
1005. Stasimopus erythrognathus isolate ELKSTAS03 cytochrome c oxidase subunit 1 (CO1) gene, partial cds; mitochondrial	1005	Stasimopus	erythrognathus	isolate	ELKSTAS03	cytochrome	c	oxidase	subunit	1	(CO1)	gene,	partial	cds;	mitochondrial
1006. Stasimopus erythrognathus isolate 60STAS03 cytochrome c oxidase subunit 1 (CO1) gene, partial cds; mitochondrial	1006	Stasimopus	erythrognathus	isolate	60STAS03	cytochrome	c	oxidase	subunit	1	(CO1)	gene,	partial	cds;	mitochondrial
1007. Stasimopus erythrognathus isolate 60STAS02 cytochrome c oxidase subunit 1 (CO1) gene, partial cds; mitochondrial	1007	Stasimopus	erythrognathus	isolate	60STAS02	cytochrome	c	oxidase	subunit	1	(CO1)	gene,	partial	cds;	mitochondrial
1008. Stasimopus sp. isolate 59BSTAS02 cytochrome c oxidase subunit 1 (CO1) gene, partial cds; mitochondrial	1008	Stasimopus	sp.	isolate	59BSTAS02	cytochrome	c	oxidase	subunit	1	(CO1)	gene,	partial	cds;	mitochondrial
1009. Stasimopus sp. isolate 58STAS03 cytochrome c oxidase subunit 1 (CO1) gene, partial cds; mitochondrial	1009	Stasimopus	sp.	isolate	58STAS03	cytochrome	c	oxidase	subunit	1	(CO1)	gene,	partial	cds;	mitochondrial
1010. Stasimopus sp. isolate 58STAS02 cytochrome c oxidase subunit 1 (CO1) gene, partial cds; mitochondrial	1010	Stasimopus	sp.	isolate	58STAS02	cytochrome	c	oxidase	subunit	1	(CO1)	gene,	partial	cds;	mitochondrial
1011. Stasimopus sp. isolate 58STAS01 cytochrome c oxidase subunit 1 (CO1) gene, partial cds; mitochondrial	1011	Stasimopus	sp.	isolate	58STAS01	cytochrome	c	oxidase	subunit	1	(CO1)	gene,	partial	cds;	mitochondrial
1012. Stasimopus sp. isolate 56STAS01 cytochrome c oxidase subunit 1 (CO1) gene, partial cds; mitochondrial	1012	Stasimopus	sp.	isolate	56STAS01	cytochrome	c	oxidase	subunit	1	(CO1)	gene,	partial	cds;	mitochondrial
1013. Stasimopus maraisi isolate 55BSTAS01 cytochrome c oxidase subunit 1 (CO1) gene, partial cds; mitochondrial	1013	Stasimopus	maraisi	isolate	55BSTAS01	cytochrome	c	oxidase	subunit	1	(CO1)	gene,	partial	cds;	mitochondrial
1014. Stasimopus astutus isolate 53STAS04 cytochrome c oxidase subunit 1 (CO1) gene, partial cds; mitochondrial	1014	Stasimopus	astutus	isolate	53STAS04	cytochrome	c	oxidase	subunit	1	(CO1)	gene,	partial	cds;	mitochondrial
1015. Stasimopus astutus isolate 53STAS03 cytochrome c oxidase subunit 1 (CO1) gene, partial cds; mitochondrial	1015	Stasimopus	astutus	isolate	53STAS03	cytochrome	c	oxidase	subunit	1	(CO1)	gene,	partial	cds;	mitochondrial
1016. Stasimopus astutus isolate 53STAS01 cytochrome c oxidase subunit 1 (CO1) gene, partial cds; mitochondrial	1016	Stasimopus	astutus	isolate	53STAS01	cytochrome	c	oxidase	subunit	1	(CO1)	gene,	partial	cds;	mitochondrial
1017. Stasimopus maraisi isolate 52STAS01 cytochrome c oxidase subunit 1 (CO1) gene, partial cds; mitochondrial	1017	Stasimopus	maraisi	isolate	52STAS01	cytochrome	c	oxidase	subunit	1	(CO1)	gene,	partial	cds;	mitochondrial
1018. Stasimopus maraisi isolate 51STAS03 cytochrome c oxidase subunit 1 (CO1) gene, partial cds; mitochondrial	1018	Stasimopus	maraisi	isolate	51STAS03	cytochrome	c	oxidase	subunit	1	(CO1)	gene,	partial	cds;	mitochondrial
1019. Stasimopus maraisi isolate 51STAS02 cytochrome c oxidase subunit 1 (CO1) gene, partial cds; mitochondrial	1019	Stasimopus	maraisi	isolate	51STAS02	cytochrome	c	oxidase	subunit	1	(CO1)	gene,	partial	cds;	mitochondrial
1020. Stasimopus maraisi isolate 51STAS01 cytochrome c oxidase subunit 1 (CO1) gene, partial cds; mitochondrial	1020	Stasimopus	maraisi	isolate	51STAS01	cytochrome	c	oxidase	subunit	1	(CO1)	gene,	partial	cds;	mitochondrial
1021. Stasimopus maraisi isolate 50STAS01 cytochrome c oxidase subunit 1 (CO1) gene, partial cds; mitochondrial	1021	Stasimopus	maraisi	isolate	50STAS01	cytochrome	c	oxidase	subunit	1	(CO1)	gene,	partial	cds;	mitochondrial
1022. Stasimopus sp. isolate 47STAS05 cytochrome c oxidase subunit 1 (CO1) gene, partial cds; mitochondrial	1022	Stasimopus	sp.	isolate	47STAS05	cytochrome	c	oxidase	subunit	1	(CO1)	gene,	partial	cds;	mitochondrial
1023. Stasimopus sp. isolate 47STAS04 cytochrome c oxidase subunit 1 (CO1) gene, partial cds; mitochondrial	1023	Stasimopus	sp.	isolate	47STAS04	cytochrome	c	oxidase	subunit	1	(CO1)	gene,	partial	cds;	mitochondrial
1024. Stasimopus maraisi isolate 47STAS03 cytochrome c oxidase subunit 1 (CO1) gene, partial cds; mitochondrial	1024	Stasimopus	maraisi	isolate	47STAS03	cytochrome	c	oxidase	subunit	1	(CO1)	gene,	partial	cds;	mitochondrial
1025. Stasimopus maraisi isolate 47STAS02 cytochrome c oxidase subunit 1 (CO1) gene, partial cds; mitochondrial	1025	Stasimopus	maraisi	isolate	47STAS02	cytochrome	c	oxidase	subunit	1	(CO1)	gene,	partial	cds;	mitochondrial
1026. Stasimopus maraisi isolate 47STAS01 cytochrome c oxidase subunit 1 (CO1) gene, partial cds; mitochondrial	1026	Stasimopus	maraisi	isolate	47STAS01	cytochrome	c	oxidase	subunit	1	(CO1)	gene,	partial	cds;	mitochondrial
1027. Stasimopus sp. isolate 44ASTAS01 cytochrome c oxidase subunit 1 (CO1) gene, partial cds; mitochondrial	1027	Stasimopus	sp.	isolate	44ASTAS01	cytochrome	c	oxidase	subunit	1	(CO1)	gene,	partial	cds;	mitochondrial
1028. Stasimopus sp. isolate 42STAS04 cytochrome c oxidase subunit 1 (CO1) gene, partial cds; mitochondrial	1028	Stasimopus	sp.	isolate	42STAS04	cytochrome	c	oxidase	subunit	1	(CO1)	gene,	partial	cds;	mitochondrial
1029. Stasimopus sp. isolate 42STAS03 cytochrome c oxidase subunit 1 (CO1) gene, partial cds; mitochondrial	1029	Stasimopus	sp.	isolate	42STAS03	cytochrome	c	oxidase	subunit	1	(CO1)	gene,	partial	cds;	mitochondrial
1030. Stasimopus sp. isolate 42STAS02 cytochrome c oxidase subunit 1 (CO1) gene, partial cds; mitochondrial	1030	Stasimopus	sp.	isolate	42STAS02	cytochrome	c	oxidase	subunit	1	(CO1)	gene,	partial	cds;	mitochondrial
1031. Stasimopus sp. isolate 42STAS01 cytochrome c oxidase subunit 1 (CO1) gene, partial cds; mitochondrial	1031	Stasimopus	sp.	isolate	42STAS01	cytochrome	c	oxidase	subunit	1	(CO1)	gene,	partial	cds;	mitochondrial
1032. Stasimopus maraisi isolate 41STAS04 cytochrome c oxidase subunit 1 (CO1) gene, partial cds; mitochondrial	1032	Stasimopus	maraisi	isolate	41STAS04	cytochrome	c	oxidase	subunit	1	(CO1)	gene,	partial	cds;	mitochondrial
1033. Stasimopus maraisi isolate 41STAS03 cytochrome c oxidase subunit 1 (CO1) gene, partial cds; mitochondrial	1033	Stasimopus	maraisi	isolate	41STAS03	cytochrome	c	oxidase	subunit	1	(CO1)	gene,	partial	cds;	mitochondrial
1034. Stasimopus maraisi isolate 41STAS02 cytochrome c oxidase subunit 1 (CO1) gene, partial cds; mitochondrial	1034	Stasimopus	maraisi	isolate	41STAS02	cytochrome	c	oxidase	subunit	1	(CO1)	gene,	partial	cds;	mitochondrial
1035. Stasimopus maraisi isolate 41STAS01 cytochrome c oxidase subunit 1 (CO1) gene, partial cds; mitochondrial	1035	Stasimopus	maraisi	isolate	41STAS01	cytochrome	c	oxidase	subunit	1	(CO1)	gene,	partial	cds;	mitochondrial
1036. Stasimopus sp. isolate 39STAS02 cytochrome c oxidase subunit 1 (CO1) gene, partial cds; mitochondrial	1036	Stasimopus	sp.	isolate	39STAS02	cytochrome	c	oxidase	subunit	1	(CO1)	gene,	partial	cds;	mitochondrial
1037. Stasimopus sp. isolate 39STAS01 cytochrome c oxidase subunit 1 (CO1) gene, partial cds; mitochondrial	1037	Stasimopus	sp.	isolate	39STAS01	cytochrome	c	oxidase	subunit	1	(CO1)	gene,	partial	cds;	mitochondrial
1038. Stasimopus maraisi isolate 38BSTAS02 cytochrome c oxidase subunit 1 (CO1) gene, partial cds; mitochondrial	1038	Stasimopus	maraisi	isolate	38BSTAS02	cytochrome	c	oxidase	subunit	1	(CO1)	gene,	partial	cds;	mitochondrial
1039. Stasimopus sp. isolate 38BSTAS01 cytochrome c oxidase subunit 1 (CO1) gene, partial cds; mitochondrial	1039	Stasimopus	sp.	isolate	38BSTAS01	cytochrome	c	oxidase	subunit	1	(CO1)	gene,	partial	cds;	mitochondrial
1040. Stasimopus astutus isolate 37BSTAS01 cytochrome c oxidase subunit 1 (CO1) gene, partial cds; mitochondrial	1040	Stasimopus	astutus	isolate	37BSTAS01	cytochrome	c	oxidase	subunit	1	(CO1)	gene,	partial	cds;	mitochondrial
1041. Stasimopus astutus isolate 37ASTAS01 cytochrome c oxidase subunit 1 (CO1) gene, partial cds; mitochondrial	1041	Stasimopus	astutus	isolate	37ASTAS01	cytochrome	c	oxidase	subunit	1	(CO1)	gene,	partial	cds;	mitochondrial
1042. Stasimopus sp. isolate 36STAS02 cytochrome c oxidase subunit 1 (CO1) gene, partial cds; mitochondrial	1042	Stasimopus	sp.	isolate	36STAS02	cytochrome	c	oxidase	subunit	1	(CO1)	gene,	partial	cds;	mitochondrial
1043. Stasimopus sp. isolate 36STAS01 cytochrome c oxidase subunit 1 (CO1) gene, partial cds; mitochondrial	1043	Stasimopus	sp.	isolate	36STAS01	cytochrome	c	oxidase	subunit	1	(CO1)	gene,	partial	cds;	mitochondrial
1044. Stasimopus sp. isolate 35STAS03 cytochrome c oxidase subunit 1 (CO1) gene, partial cds; mitochondrial	1044	Stasimopus	sp.	isolate	35STAS03	cytochrome	c	oxidase	subunit	1	(CO1)	gene,	partial	cds;	mitochondrial
1045. Stasimopus sp. isolate 35STAS02 cytochrome c oxidase subunit 1 (CO1) gene, partial cds; mitochondrial	1045	Stasimopus	sp.	isolate	35STAS02	cytochrome	c	oxidase	subunit	1	(CO1)	gene,	partial	cds;	mitochondrial
1046. Stasimopus sp. isolate 35STAS01 cytochrome c oxidase subunit 1 (CO1) gene, partial cds; mitochondrial	1046	Stasimopus	sp.	isolate	35STAS01	cytochrome	c	oxidase	subunit	1	(CO1)	gene,	partial	cds;	mitochondrial
1047. Stasimopus erythrognathus isolate 33STAS04 cytochrome c oxidase subunit 1 (CO1) gene, partial cds; mitochondrial	1047	Stasimopus	erythrognathus	isolate	33STAS04	cytochrome	c	oxidase	subunit	1	(CO1)	gene,	partial	cds;	mitochondrial
1048. Stasimopus erythrognathus isolate 33STAS03 cytochrome c oxidase subunit 1 (CO1) gene, partial cds; mitochondrial	1048	Stasimopus	erythrognathus	isolate	33STAS03	cytochrome	c	oxidase	subunit	1	(CO1)	gene,	partial	cds;	mitochondrial
1049. Stasimopus erythrognathus isolate 33STAS01 cytochrome c oxidase subunit 1 (CO1) gene, partial cds; mitochondrial	1049	Stasimopus	erythrognathus	isolate	33STAS01	cytochrome	c	oxidase	subunit	1	(CO1)	gene,	partial	cds;	mitochondrial
1050. Stasimopus sp. isolate 32STAS01 cytochrome c oxidase subunit 1 (CO1) gene, partial cds; mitochondrial	1050	Stasimopus	sp.	isolate	32STAS01	cytochrome	c	oxidase	subunit	1	(CO1)	gene,	partial	cds;	mitochondrial
1051. Stasimopus sp. isolate 31STAS03 cytochrome c oxidase subunit 1 (CO1) gene, partial cds; mitochondrial	1051	Stasimopus	sp.	isolate	31STAS03	cytochrome	c	oxidase	subunit	1	(CO1)	gene,	partial	cds;	mitochondrial
1052. Stasimopus sp. isolate 31STAS01 cytochrome c oxidase subunit 1 (CO1) gene, partial cds; mitochondrial	1052	Stasimopus	sp.	isolate	31STAS01	cytochrome	c	oxidase	subunit	1	(CO1)	gene,	partial	cds;	mitochondrial
1053. Stasimopus erythrognathus isolate 30BSTAS01 cytochrome c oxidase subunit 1 (CO1) gene, partial cds; mitochondrial	1053	Stasimopus	erythrognathus	isolate	30BSTAS01	cytochrome	c	oxidase	subunit	1	(CO1)	gene,	partial	cds;	mitochondrial
1054. Stasimopus erythrognathus isolate 30ASTAS01 cytochrome c oxidase subunit 1 (CO1) gene, partial cds; mitochondrial	1054	Stasimopus	erythrognathus	isolate	30ASTAS01	cytochrome	c	oxidase	subunit	1	(CO1)	gene,	partial	cds;	mitochondrial
1055. Stasimopus astutus isolate 25BSTAS02 cytochrome c oxidase subunit 1 (CO1) gene, partial cds; mitochondrial	1055	Stasimopus	astutus	isolate	25BSTAS02	cytochrome	c	oxidase	subunit	1	(CO1)	gene,	partial	cds;	mitochondrial
1056. Stasimopus astutus isolate 25BSTAS01 cytochrome c oxidase subunit 1 (CO1) gene, partial cds; mitochondrial	1056	Stasimopus	astutus	isolate	25BSTAS01	cytochrome	c	oxidase	subunit	1	(CO1)	gene,	partial	cds;	mitochondrial
1057. Stasimopus astutus isolate 24STAS01 cytochrome c oxidase subunit 1 (CO1) gene, partial cds; mitochondrial	1057	Stasimopus	astutus	isolate	24STAS01	cytochrome	c	oxidase	subunit	1	(CO1)	gene,	partial	cds;	mitochondrial
1058. Stasimopus sp. isolate 23STAS01 cytochrome c oxidase subunit 1 (CO1) gene, partial cds; mitochondrial	1058	Stasimopus	sp.	isolate	23STAS01	cytochrome	c	oxidase	subunit	1	(CO1)	gene,	partial	cds;	mitochondrial
1059. Stasimopus sp. isolate 22STAS01 cytochrome c oxidase subunit 1 (CO1) gene, partial cds; mitochondrial	1059	Stasimopus	sp.	isolate	22STAS01	cytochrome	c	oxidase	subunit	1	(CO1)	gene,	partial	cds;	mitochondrial
1060. Stasimopus sp. isolate 21STAS04 cytochrome c oxidase subunit 1 (CO1) gene, partial cds; mitochondrial	1060	Stasimopus	sp.	isolate	21STAS04	cytochrome	c	oxidase	subunit	1	(CO1)	gene,	partial	cds;	mitochondrial
1061. Stasimopus sp. isolate 21STAS03 cytochrome c oxidase subunit 1 (CO1) gene, partial cds; mitochondrial	1061	Stasimopus	sp.	isolate	21STAS03	cytochrome	c	oxidase	subunit	1	(CO1)	gene,	partial	cds;	mitochondrial
1062. Stasimopus sp. isolate 21STAS02 cytochrome c oxidase subunit 1 (CO1) gene, partial cds; mitochondrial	1062	Stasimopus	sp.	isolate	21STAS02	cytochrome	c	oxidase	subunit	1	(CO1)	gene,	partial	cds;	mitochondrial
1063. Stasimopus sp. isolate 21STAS01 cytochrome c oxidase subunit 1 (CO1) gene, partial cds; mitochondrial	1063	Stasimopus	sp.	isolate	21STAS01	cytochrome	c	oxidase	subunit	1	(CO1)	gene,	partial	cds;	mitochondrial
1064. Stasimopus maraisi isolate 20BSTAS01 cytochrome c oxidase subunit 1 (CO1) gene, partial cds; mitochondrial	1064	Stasimopus	maraisi	isolate	20BSTAS01	cytochrome	c	oxidase	subunit	1	(CO1)	gene,	partial	cds;	mitochondrial
1065. Stasimopus maraisi isolate 19STAS02 cytochrome c oxidase subunit 1 (CO1) gene, partial cds; mitochondrial	1065	Stasimopus	maraisi	isolate	19STAS02	cytochrome	c	oxidase	subunit	1	(CO1)	gene,	partial	cds;	mitochondrial
1066. Stasimopus maraisi isolate 19STAS01 cytochrome c oxidase subunit 1 (CO1) gene, partial cds; mitochondrial	1066	Stasimopus	maraisi	isolate	19STAS01	cytochrome	c	oxidase	subunit	1	(CO1)	gene,	partial	cds;	mitochondrial
1067. Stasimopus maraisi isolate 18BSTAS03 cytochrome c oxidase subunit 1 (CO1) gene, partial cds; mitochondrial	1067	Stasimopus	maraisi	isolate	18BSTAS03	cytochrome	c	oxidase	subunit	1	(CO1)	gene,	partial	cds;	mitochondrial
1068. Stasimopus maraisi isolate 18BSTAS02 cytochrome c oxidase subunit 1 (CO1) gene, partial cds; mitochondrial	1068	Stasimopus	maraisi	isolate	18BSTAS02	cytochrome	c	oxidase	subunit	1	(CO1)	gene,	partial	cds;	mitochondrial
1069. Stasimopus maraisi isolate 18BSTAS01 cytochrome c oxidase subunit 1 (CO1) gene, partial cds; mitochondrial	1069	Stasimopus	maraisi	isolate	18BSTAS01	cytochrome	c	oxidase	subunit	1	(CO1)	gene,	partial	cds;	mitochondrial
1070. Stasimopus maraisi isolate 16BSTAS02 cytochrome c oxidase subunit 1 (CO1) gene, partial cds; mitochondrial	1070	Stasimopus	maraisi	isolate	16BSTAS02	cytochrome	c	oxidase	subunit	1	(CO1)	gene,	partial	cds;	mitochondrial
1071. Stasimopus maraisi isolate 16BSTAS01 cytochrome c oxidase subunit 1 (CO1) gene, partial cds; mitochondrial	1071	Stasimopus	maraisi	isolate	16BSTAS01	cytochrome	c	oxidase	subunit	1	(CO1)	gene,	partial	cds;	mitochondrial
1072. Stasimopus maraisi isolate 16ASTAS01 cytochrome c oxidase subunit 1 (CO1) gene, partial cds; mitochondrial	1072	Stasimopus	maraisi	isolate	16ASTAS01	cytochrome	c	oxidase	subunit	1	(CO1)	gene,	partial	cds;	mitochondrial
1073. Stasimopus leipoldti isolate 13STAS02 cytochrome c oxidase subunit 1 (CO1) gene, partial cds; mitochondrial	1073	Stasimopus	leipoldti	isolate	13STAS02	cytochrome	c	oxidase	subunit	1	(CO1)	gene,	partial	cds;	mitochondrial
1074. Stasimopus leipoldti isolate 13STAS01 cytochrome c oxidase subunit 1 (CO1) gene, partial cds; mitochondrial	1074	Stasimopus	leipoldti	isolate	13STAS01	cytochrome	c	oxidase	subunit	1	(CO1)	gene,	partial	cds;	mitochondrial
1075. Stasimopus maraisi isolate 11STAS01 cytochrome c oxidase subunit 1 (CO1) gene, partial cds; mitochondrial	1075	Stasimopus	maraisi	isolate	11STAS01	cytochrome	c	oxidase	subunit	1	(CO1)	gene,	partial	cds;	mitochondrial
1076. Stasimopus maraisi isolate 09STAS02 cytochrome c oxidase subunit 1 (CO1) gene, partial cds; mitochondrial	1076	Stasimopus	maraisi	isolate	09STAS02	cytochrome	c	oxidase	subunit	1	(CO1)	gene,	partial	cds;	mitochondrial
1077. Stasimopus maraisi isolate 09STAS01 cytochrome c oxidase subunit 1 (CO1) gene, partial cds; mitochondrial	1077	Stasimopus	maraisi	isolate	09STAS01	cytochrome	c	oxidase	subunit	1	(CO1)	gene,	partial	cds;	mitochondrial
1078. Stasimopus maraisi isolate 08STAS05 cytochrome c oxidase subunit 1 (CO1) gene, partial cds; mitochondrial	1078	Stasimopus	maraisi	isolate	08STAS05	cytochrome	c	oxidase	subunit	1	(CO1)	gene,	partial	cds;	mitochondrial
1079. Stasimopus maraisi isolate 08STAS04 cytochrome c oxidase subunit 1 (CO1) gene, partial cds; mitochondrial	1079	Stasimopus	maraisi	isolate	08STAS04	cytochrome	c	oxidase	subunit	1	(CO1)	gene,	partial	cds;	mitochondrial
1080. Stasimopus maraisi isolate 08STAS03 cytochrome c oxidase subunit 1 (CO1) gene, partial cds; mitochondrial	1080	Stasimopus	maraisi	isolate	08STAS03	cytochrome	c	oxidase	subunit	1	(CO1)	gene,	partial	cds;	mitochondrial
1081. Stasimopus maraisi isolate 08STAS01 cytochrome c oxidase subunit 1 (CO1) gene, partial cds; mitochondrial	1081	Stasimopus	maraisi	isolate	08STAS01	cytochrome	c	oxidase	subunit	1	(CO1)	gene,	partial	cds;	mitochondrial
1082. Stasimopus sp. isolate 07STAS03 cytochrome c oxidase subunit 1 (CO1) gene, partial cds; mitochondrial	1082	Stasimopus	sp.	isolate	07STAS03	cytochrome	c	oxidase	subunit	1	(CO1)	gene,	partial	cds;	mitochondrial
1083. Stasimopus maraisi isolate 07STAS02 cytochrome c oxidase subunit 1 (CO1) gene, partial cds; mitochondrial	1083	Stasimopus	maraisi	isolate	07STAS02	cytochrome	c	oxidase	subunit	1	(CO1)	gene,	partial	cds;	mitochondrial
1084. Stasimopus sp. isolate 07STAS01 cytochrome c oxidase subunit 1 (CO1) gene, partial cds; mitochondrial	1084	Stasimopus	sp.	isolate	07STAS01	cytochrome	c	oxidase	subunit	1	(CO1)	gene,	partial	cds;	mitochondrial
1085. Stasimopus sp. isolate 06STAS02 cytochrome c oxidase subunit 1 (CO1) gene, partial cds; mitochondrial	1085	Stasimopus	sp.	isolate	06STAS02	cytochrome	c	oxidase	subunit	1	(CO1)	gene,	partial	cds;	mitochondrial
1086. Stasimopus sp. isolate 06STAS01 cytochrome c oxidase subunit 1 (CO1) gene, partial cds; mitochondrial	1086	Stasimopus	sp.	isolate	06STAS01	cytochrome	c	oxidase	subunit	1	(CO1)	gene,	partial	cds;	mitochondrial
1087. Stasimopus maraisi isolate 05BSTAS04 cytochrome c oxidase subunit 1 (CO1) gene, partial cds; mitochondrial	1087	Stasimopus	maraisi	isolate	05BSTAS04	cytochrome	c	oxidase	subunit	1	(CO1)	gene,	partial	cds;	mitochondrial
1088. Stasimopus maraisi isolate 05BSTAS03 cytochrome c oxidase subunit 1 (CO1) gene, partial cds; mitochondrial	1088	Stasimopus	maraisi	isolate	05BSTAS03	cytochrome	c	oxidase	subunit	1	(CO1)	gene,	partial	cds;	mitochondrial
1089. Stasimopus sp. isolate 05BSTAS02 cytochrome c oxidase subunit 1 (CO1) gene, partial cds; mitochondrial	1089	Stasimopus	sp.	isolate	05BSTAS02	cytochrome	c	oxidase	subunit	1	(CO1)	gene,	partial	cds;	mitochondrial
1090. Stasimopus sp. isolate 05BSTAS01 cytochrome c oxidase subunit 1 (CO1) gene, partial cds; mitochondrial	1090	Stasimopus	sp.	isolate	05BSTAS01	cytochrome	c	oxidase	subunit	1	(CO1)	gene,	partial	cds;	mitochondrial
1091. Stasimopus maraisi isolate 04STAS03 cytochrome c oxidase subunit 1 (CO1) gene, partial cds; mitochondrial	1091	Stasimopus	maraisi	isolate	04STAS03	cytochrome	c	oxidase	subunit	1	(CO1)	gene,	partial	cds;	mitochondrial
1092. Stasimopus maraisi isolate 04STAS02 cytochrome c oxidase subunit 1 (CO1) gene, partial cds; mitochondrial	1092	Stasimopus	maraisi	isolate	04STAS02	cytochrome	c	oxidase	subunit	1	(CO1)	gene,	partial	cds;	mitochondrial
1093. Stasimopus maraisi isolate 04STAS01 cytochrome c oxidase subunit 1 (CO1) gene, partial cds; mitochondrial	1093	Stasimopus	maraisi	isolate	04STAS01	cytochrome	c	oxidase	subunit	1	(CO1)	gene,	partial	cds;	mitochondrial
1094. Stasimopus unispinosus isolate 03STAS03 cytochrome c oxidase subunit 1 (CO1) gene, partial cds; mitochondrial	1094	Stasimopus	unispinosus	isolate	03STAS03	cytochrome	c	oxidase	subunit	1	(CO1)	gene,	partial	cds;	mitochondrial
1095. Stasimopus unispinosus isolate 03STAS02 cytochrome c oxidase subunit 1 (CO1) gene, partial cds; mitochondrial	1095	Stasimopus	unispinosus	isolate	03STAS02	cytochrome	c	oxidase	subunit	1	(CO1)	gene,	partial	cds;	mitochondrial
1096. Stasimopus unispinosus isolate 03STAS01 cytochrome c oxidase subunit 1 (CO1) gene, partial cds; mitochondrial	1096	Stasimopus	unispinosus	isolate	03STAS01	cytochrome	c	oxidase	subunit	1	(CO1)	gene,	partial	cds;	mitochondrial
1097. Stasimopus sp. isolate 02STAS01 cytochrome c oxidase subunit 1 (CO1) gene, partial cds; mitochondrial	1097	Stasimopus	sp.	isolate	02STAS01	cytochrome	c	oxidase	subunit	1	(CO1)	gene,	partial	cds;	mitochondrial
1098. Stasimopus astutus isolate SUOJ07 large subunit ribosomal RNA gene, partial sequence; mitochondrial	1098	Stasimopus	astutus	isolate	SUOJ07	large	subunit	ribosomal	RNA	gene,	partial	sequence;	mitochondrial
1099. Stasimopus sp. SUOJ06 large subunit ribosomal RNA gene, partial sequence; mitochondrial	1099	Stasimopus	sp.	SUOJ06	large	subunit	ribosomal	RNA	gene,	partial	sequence;	mitochondrial
1100. Stasimopus sp. SUOJ05 large subunit ribosomal RNA gene, partial sequence; mitochondrial	1100	Stasimopus	sp.	SUOJ05	large	subunit	ribosomal	RNA	gene,	partial	sequence;	mitochondrial
1101. Stasimopus sp. SUOJ04 large subunit ribosomal RNA gene, partial sequence; mitochondrial	1101	Stasimopus	sp.	SUOJ04	large	subunit	ribosomal	RNA	gene,	partial	sequence;	mitochondrial
1102. Stasimopus sp. SUOJ03 large subunit ribosomal RNA gene, partial sequence; mitochondrial	1102	Stasimopus	sp.	SUOJ03	large	subunit	ribosomal	RNA	gene,	partial	sequence;	mitochondrial
1103. Stasimopus sp. SUOJ01 large subunit ribosomal RNA gene, partial sequence; mitochondrial	1103	Stasimopus	sp.	SUOJ01	large	subunit	ribosomal	RNA	gene,	partial	sequence;	mitochondrial
1104. Stasimopus cf. rufidens isolate SUH01 large subunit ribosomal RNA gene, partial sequence; mitochondrial	1104	Stasimopus	cf.	rufidens	isolate	SUH01	large	subunit	ribosomal	RNA	gene,	partial	sequence;	mitochondrial
1105. Stasimopus sp. STHSTAS01 large subunit ribosomal RNA gene, partial sequence; mitochondrial	1105	Stasimopus	sp.	STHSTAS01	large	subunit	ribosomal	RNA	gene,	partial	sequence;	mitochondrial
1106. Stasimopus sp. NCRASTAS03 large subunit ribosomal RNA gene, partial sequence; mitochondrial	1106	Stasimopus	sp.	NCRASTAS03	large	subunit	ribosomal	RNA	gene,	partial	sequence;	mitochondrial
1107. Stasimopus erythrognathus isolate NCRASTAS02 large subunit ribosomal RNA gene, partial sequence; mitochondrial	1107	Stasimopus	erythrognathus	isolate	NCRASTAS02	large	subunit	ribosomal	RNA	gene,	partial	sequence;	mitochondrial
1108. Stasimopus sp. FRESTAS02 large subunit ribosomal RNA gene, partial sequence; mitochondrial	1108	Stasimopus	sp.	FRESTAS02	large	subunit	ribosomal	RNA	gene,	partial	sequence;	mitochondrial
1109. Stasimopus sp. FRESTAS01 large subunit ribosomal RNA gene, partial sequence; mitochondrial	1109	Stasimopus	sp.	FRESTAS01	large	subunit	ribosomal	RNA	gene,	partial	sequence;	mitochondrial
1110. Stasimopus sp. ELKSTAS06 large subunit ribosomal RNA gene, partial sequence; mitochondrial	1110	Stasimopus	sp.	ELKSTAS06	large	subunit	ribosomal	RNA	gene,	partial	sequence;	mitochondrial
1111. Stasimopus erythrognathus isolate ELKSTAS05 large subunit ribosomal RNA gene, partial sequence; mitochondrial	1111	Stasimopus	erythrognathus	isolate	ELKSTAS05	large	subunit	ribosomal	RNA	gene,	partial	sequence;	mitochondrial
1112. Stasimopus erythrognathus isolate ELKSTAS03 large subunit ribosomal RNA gene, partial sequence; mitochondrial	1112	Stasimopus	erythrognathus	isolate	ELKSTAS03	large	subunit	ribosomal	RNA	gene,	partial	sequence;	mitochondrial
1113. Stasimopus erythrognathus isolate ELKSTAS01 large subunit ribosomal RNA gene, partial sequence; mitochondrial	1113	Stasimopus	erythrognathus	isolate	ELKSTAS01	large	subunit	ribosomal	RNA	gene,	partial	sequence;	mitochondrial
1114. Stasimopus erythrognathus isolate 60STAS03 large subunit ribosomal RNA gene, partial sequence; mitochondrial	1114	Stasimopus	erythrognathus	isolate	60STAS03	large	subunit	ribosomal	RNA	gene,	partial	sequence;	mitochondrial
1115. Stasimopus erythrognathus isolate 60STAS02 large subunit ribosomal RNA gene, partial sequence; mitochondrial	1115	Stasimopus	erythrognathus	isolate	60STAS02	large	subunit	ribosomal	RNA	gene,	partial	sequence;	mitochondrial
1116. Stasimopus erythrognathus isolate 60STAS01 large subunit ribosomal RNA gene, partial sequence; mitochondrial	1116	Stasimopus	erythrognathus	isolate	60STAS01	large	subunit	ribosomal	RNA	gene,	partial	sequence;	mitochondrial
1117. Stasimopus sp. 59BSTAS02 large subunit ribosomal RNA gene, partial sequence; mitochondrial	1117	Stasimopus	sp.	59BSTAS02	large	subunit	ribosomal	RNA	gene,	partial	sequence;	mitochondrial
1118. Stasimopus unispinosus isolate 59BSTAS01 large subunit ribosomal RNA gene, partial sequence; mitochondrial	1118	Stasimopus	unispinosus	isolate	59BSTAS01	large	subunit	ribosomal	RNA	gene,	partial	sequence;	mitochondrial
1119. Stasimopus unispinosus isolate 59ASTAS02 large subunit ribosomal RNA gene, partial sequence; mitochondrial	1119	Stasimopus	unispinosus	isolate	59ASTAS02	large	subunit	ribosomal	RNA	gene,	partial	sequence;	mitochondrial
1120. Stasimopus unispinosus isolate 59ASTAS01 large subunit ribosomal RNA gene, partial sequence; mitochondrial	1120	Stasimopus	unispinosus	isolate	59ASTAS01	large	subunit	ribosomal	RNA	gene,	partial	sequence;	mitochondrial
1121. Stasimopus sp. 58STAS03 large subunit ribosomal RNA gene, partial sequence; mitochondrial	1121	Stasimopus	sp.	58STAS03	large	subunit	ribosomal	RNA	gene,	partial	sequence;	mitochondrial
1122. Stasimopus sp. 58STAS02 large subunit ribosomal RNA gene, partial sequence; mitochondrial	1122	Stasimopus	sp.	58STAS02	large	subunit	ribosomal	RNA	gene,	partial	sequence;	mitochondrial
1123. Stasimopus sp. 58STAS01 large subunit ribosomal RNA gene, partial sequence; mitochondrial	1123	Stasimopus	sp.	58STAS01	large	subunit	ribosomal	RNA	gene,	partial	sequence;	mitochondrial
1124. Stasimopus maraisi isolate 57STAS01 large subunit ribosomal RNA gene, partial sequence; mitochondrial	1124	Stasimopus	maraisi	isolate	57STAS01	large	subunit	ribosomal	RNA	gene,	partial	sequence;	mitochondrial
1125. Stasimopus sp. 56STAS01 large subunit ribosomal RNA gene, partial sequence; mitochondrial	1125	Stasimopus	sp.	56STAS01	large	subunit	ribosomal	RNA	gene,	partial	sequence;	mitochondrial
1126. Stasimopus maraisi isolate 55BSTAS01 large subunit ribosomal RNA gene, partial sequence; mitochondrial	1126	Stasimopus	maraisi	isolate	55BSTAS01	large	subunit	ribosomal	RNA	gene,	partial	sequence;	mitochondrial
1127. Stasimopus astutus isolate 53STAS05 large subunit ribosomal RNA gene, partial sequence; mitochondrial	1127	Stasimopus	astutus	isolate	53STAS05	large	subunit	ribosomal	RNA	gene,	partial	sequence;	mitochondrial
1128. Stasimopus astutus isolate 53STAS04 large subunit ribosomal RNA gene, partial sequence; mitochondrial	1128	Stasimopus	astutus	isolate	53STAS04	large	subunit	ribosomal	RNA	gene,	partial	sequence;	mitochondrial
1129. Stasimopus astutus isolate 53STAS03 large subunit ribosomal RNA gene, partial sequence; mitochondrial	1129	Stasimopus	astutus	isolate	53STAS03	large	subunit	ribosomal	RNA	gene,	partial	sequence;	mitochondrial
1130. Stasimopus maraisi isolate 53STAS02 large subunit ribosomal RNA gene, partial sequence; mitochondrial	1130	Stasimopus	maraisi	isolate	53STAS02	large	subunit	ribosomal	RNA	gene,	partial	sequence;	mitochondrial
1131. Stasimopus astutus isolate 53STAS01 large subunit ribosomal RNA gene, partial sequence; mitochondrial	1131	Stasimopus	astutus	isolate	53STAS01	large	subunit	ribosomal	RNA	gene,	partial	sequence;	mitochondrial
1132. Stasimopus maraisi isolate 52STAS01 large subunit ribosomal RNA gene, partial sequence; mitochondrial	1132	Stasimopus	maraisi	isolate	52STAS01	large	subunit	ribosomal	RNA	gene,	partial	sequence;	mitochondrial
1133. Stasimopus maraisi isolate 51STAS03 large subunit ribosomal RNA gene, partial sequence; mitochondrial	1133	Stasimopus	maraisi	isolate	51STAS03	large	subunit	ribosomal	RNA	gene,	partial	sequence;	mitochondrial
1134. Stasimopus maraisi isolate 51STAS02 large subunit ribosomal RNA gene, partial sequence; mitochondrial	1134	Stasimopus	maraisi	isolate	51STAS02	large	subunit	ribosomal	RNA	gene,	partial	sequence;	mitochondrial
1135. Stasimopus maraisi isolate 51STAS01 large subunit ribosomal RNA gene, partial sequence; mitochondrial	1135	Stasimopus	maraisi	isolate	51STAS01	large	subunit	ribosomal	RNA	gene,	partial	sequence;	mitochondrial
1136. Stasimopus maraisi isolate 50STAS01 large subunit ribosomal RNA gene, partial sequence; mitochondrial	1136	Stasimopus	maraisi	isolate	50STAS01	large	subunit	ribosomal	RNA	gene,	partial	sequence;	mitochondrial
1137. Stasimopus sp. 47STAS05 large subunit ribosomal RNA gene, partial sequence; mitochondrial	1137	Stasimopus	sp.	47STAS05	large	subunit	ribosomal	RNA	gene,	partial	sequence;	mitochondrial
1138. Stasimopus sp. 47STAS04 large subunit ribosomal RNA gene, partial sequence; mitochondrial	1138	Stasimopus	sp.	47STAS04	large	subunit	ribosomal	RNA	gene,	partial	sequence;	mitochondrial
1139. Stasimopus maraisi isolate 47STAS03 large subunit ribosomal RNA gene, partial sequence; mitochondrial	1139	Stasimopus	maraisi	isolate	47STAS03	large	subunit	ribosomal	RNA	gene,	partial	sequence;	mitochondrial
1140. Stasimopus maraisi isolate 47STAS02 large subunit ribosomal RNA gene, partial sequence; mitochondrial	1140	Stasimopus	maraisi	isolate	47STAS02	large	subunit	ribosomal	RNA	gene,	partial	sequence;	mitochondrial
1141. Stasimopus maraisi isolate 47STAS01 large subunit ribosomal RNA gene, partial sequence; mitochondrial	1141	Stasimopus	maraisi	isolate	47STAS01	large	subunit	ribosomal	RNA	gene,	partial	sequence;	mitochondrial
1142. Stasimopus sp. 44ASTAS01 large subunit ribosomal RNA gene, partial sequence; mitochondrial	1142	Stasimopus	sp.	44ASTAS01	large	subunit	ribosomal	RNA	gene,	partial	sequence;	mitochondrial
1143. Stasimopus sp. 43STAS01 large subunit ribosomal RNA gene, partial sequence; mitochondrial	1143	Stasimopus	sp.	43STAS01	large	subunit	ribosomal	RNA	gene,	partial	sequence;	mitochondrial
1144. Stasimopus sp. 42STAS04 large subunit ribosomal RNA gene, partial sequence; mitochondrial	1144	Stasimopus	sp.	42STAS04	large	subunit	ribosomal	RNA	gene,	partial	sequence;	mitochondrial
1145. Stasimopus sp. 42STAS03 large subunit ribosomal RNA gene, partial sequence; mitochondrial	1145	Stasimopus	sp.	42STAS03	large	subunit	ribosomal	RNA	gene,	partial	sequence;	mitochondrial
1146. Stasimopus sp. 42STAS02 large subunit ribosomal RNA gene, partial sequence; mitochondrial	1146	Stasimopus	sp.	42STAS02	large	subunit	ribosomal	RNA	gene,	partial	sequence;	mitochondrial
1147. Stasimopus sp. 42STAS01 large subunit ribosomal RNA gene, partial sequence; mitochondrial	1147	Stasimopus	sp.	42STAS01	large	subunit	ribosomal	RNA	gene,	partial	sequence;	mitochondrial
1148. Stasimopus maraisi isolate 41STAS04 large subunit ribosomal RNA gene, partial sequence; mitochondrial	1148	Stasimopus	maraisi	isolate	41STAS04	large	subunit	ribosomal	RNA	gene,	partial	sequence;	mitochondrial
1149. Stasimopus maraisi isolate 41STAS03 large subunit ribosomal RNA gene, partial sequence; mitochondrial	1149	Stasimopus	maraisi	isolate	41STAS03	large	subunit	ribosomal	RNA	gene,	partial	sequence;	mitochondrial
1150. Stasimopus maraisi isolate 41STAS02 large subunit ribosomal RNA gene, partial sequence; mitochondrial	1150	Stasimopus	maraisi	isolate	41STAS02	large	subunit	ribosomal	RNA	gene,	partial	sequence;	mitochondrial
1151. Stasimopus maraisi isolate 41STAS01 large subunit ribosomal RNA gene, partial sequence; mitochondrial	1151	Stasimopus	maraisi	isolate	41STAS01	large	subunit	ribosomal	RNA	gene,	partial	sequence;	mitochondrial
1152. Stasimopus sp. 39STAS02 large subunit ribosomal RNA gene, partial sequence; mitochondrial	1152	Stasimopus	sp.	39STAS02	large	subunit	ribosomal	RNA	gene,	partial	sequence;	mitochondrial
1153. Stasimopus sp. 39STAS01 large subunit ribosomal RNA gene, partial sequence; mitochondrial	1153	Stasimopus	sp.	39STAS01	large	subunit	ribosomal	RNA	gene,	partial	sequence;	mitochondrial
1154. Stasimopus maraisi isolate 38BSTAS02 large subunit ribosomal RNA gene, partial sequence; mitochondrial	1154	Stasimopus	maraisi	isolate	38BSTAS02	large	subunit	ribosomal	RNA	gene,	partial	sequence;	mitochondrial
1155. Stasimopus sp. 38BSTAS01 large subunit ribosomal RNA gene, partial sequence; mitochondrial	1155	Stasimopus	sp.	38BSTAS01	large	subunit	ribosomal	RNA	gene,	partial	sequence;	mitochondrial
1156. Stasimopus astutus isolate 37BSTAS01 large subunit ribosomal RNA gene, partial sequence; mitochondrial	1156	Stasimopus	astutus	isolate	37BSTAS01	large	subunit	ribosomal	RNA	gene,	partial	sequence;	mitochondrial
1157. Stasimopus astutus isolate 37ASTAS01 large subunit ribosomal RNA gene, partial sequence; mitochondrial	1157	Stasimopus	astutus	isolate	37ASTAS01	large	subunit	ribosomal	RNA	gene,	partial	sequence;	mitochondrial
1158. Stasimopus sp. 36STAS02 large subunit ribosomal RNA gene, partial sequence; mitochondrial	1158	Stasimopus	sp.	36STAS02	large	subunit	ribosomal	RNA	gene,	partial	sequence;	mitochondrial
1159. Stasimopus sp. 36STAS01 large subunit ribosomal RNA gene, partial sequence; mitochondrial	1159	Stasimopus	sp.	36STAS01	large	subunit	ribosomal	RNA	gene,	partial	sequence;	mitochondrial
1160. Stasimopus sp. 35STAS04 large subunit ribosomal RNA gene, partial sequence; mitochondrial	1160	Stasimopus	sp.	35STAS04	large	subunit	ribosomal	RNA	gene,	partial	sequence;	mitochondrial
1161. Stasimopus sp. 35STAS02 large subunit ribosomal RNA gene, partial sequence; mitochondrial	1161	Stasimopus	sp.	35STAS02	large	subunit	ribosomal	RNA	gene,	partial	sequence;	mitochondrial
1162. Stasimopus sp. 35STAS01 large subunit ribosomal RNA gene, partial sequence; mitochondrial	1162	Stasimopus	sp.	35STAS01	large	subunit	ribosomal	RNA	gene,	partial	sequence;	mitochondrial
1163. Stasimopus erythrognathus isolate 33STAS04 large subunit ribosomal RNA gene, partial sequence; mitochondrial	1163	Stasimopus	erythrognathus	isolate	33STAS04	large	subunit	ribosomal	RNA	gene,	partial	sequence;	mitochondrial
1164. Stasimopus erythrognathus isolate 33STAS03 large subunit ribosomal RNA gene, partial sequence; mitochondrial	1164	Stasimopus	erythrognathus	isolate	33STAS03	large	subunit	ribosomal	RNA	gene,	partial	sequence;	mitochondrial
1165. Stasimopus erythrognathus isolate 33STAS02 large subunit ribosomal RNA gene, partial sequence; mitochondrial	1165	Stasimopus	erythrognathus	isolate	33STAS02	large	subunit	ribosomal	RNA	gene,	partial	sequence;	mitochondrial
1166. Stasimopus erythrognathus isolate 33STAS01 large subunit ribosomal RNA gene, partial sequence; mitochondrial	1166	Stasimopus	erythrognathus	isolate	33STAS01	large	subunit	ribosomal	RNA	gene,	partial	sequence;	mitochondrial
1167. Stasimopus sp. 32STAS01 large subunit ribosomal RNA gene, partial sequence; mitochondrial	1167	Stasimopus	sp.	32STAS01	large	subunit	ribosomal	RNA	gene,	partial	sequence;	mitochondrial
1168. Stasimopus sp. 31STAS03 large subunit ribosomal RNA gene, partial sequence; mitochondrial	1168	Stasimopus	sp.	31STAS03	large	subunit	ribosomal	RNA	gene,	partial	sequence;	mitochondrial
1169. Stasimopus sp. 31STAS02 large subunit ribosomal RNA gene, partial sequence; mitochondrial	1169	Stasimopus	sp.	31STAS02	large	subunit	ribosomal	RNA	gene,	partial	sequence;	mitochondrial
1170. Stasimopus sp. 31STAS01 large subunit ribosomal RNA gene, partial sequence; mitochondrial	1170	Stasimopus	sp.	31STAS01	large	subunit	ribosomal	RNA	gene,	partial	sequence;	mitochondrial
1171. Stasimopus erythrognathus isolate 30BSTAS01 large subunit ribosomal RNA gene, partial sequence; mitochondrial	1171	Stasimopus	erythrognathus	isolate	30BSTAS01	large	subunit	ribosomal	RNA	gene,	partial	sequence;	mitochondrial
1172. Stasimopus astutus isolate 25BSTAS02 large subunit ribosomal RNA gene, partial sequence; mitochondrial	1172	Stasimopus	astutus	isolate	25BSTAS02	large	subunit	ribosomal	RNA	gene,	partial	sequence;	mitochondrial
1173. Stasimopus astutus isolate 25BSTAS01 large subunit ribosomal RNA gene, partial sequence; mitochondrial	1173	Stasimopus	astutus	isolate	25BSTAS01	large	subunit	ribosomal	RNA	gene,	partial	sequence;	mitochondrial
1174. Stasimopus astutus isolate 24STAS01 large subunit ribosomal RNA gene, partial sequence; mitochondrial	1174	Stasimopus	astutus	isolate	24STAS01	large	subunit	ribosomal	RNA	gene,	partial	sequence;	mitochondrial
1175. Stasimopus sp. 22STAS01 large subunit ribosomal RNA gene, partial sequence; mitochondrial	1175	Stasimopus	sp.	22STAS01	large	subunit	ribosomal	RNA	gene,	partial	sequence;	mitochondrial
1176. Stasimopus sp. 21STAS05 large subunit ribosomal RNA gene, partial sequence; mitochondrial	1176	Stasimopus	sp.	21STAS05	large	subunit	ribosomal	RNA	gene,	partial	sequence;	mitochondrial
1177. Stasimopus sp. 21STAS04 large subunit ribosomal RNA gene, partial sequence; mitochondrial	1177	Stasimopus	sp.	21STAS04	large	subunit	ribosomal	RNA	gene,	partial	sequence;	mitochondrial
1178. Stasimopus sp. 21STAS03 large subunit ribosomal RNA gene, partial sequence; mitochondrial	1178	Stasimopus	sp.	21STAS03	large	subunit	ribosomal	RNA	gene,	partial	sequence;	mitochondrial
1179. Stasimopus sp. 21STAS02 large subunit ribosomal RNA gene, partial sequence; mitochondrial	1179	Stasimopus	sp.	21STAS02	large	subunit	ribosomal	RNA	gene,	partial	sequence;	mitochondrial
1180. Stasimopus sp. 21STAS01 large subunit ribosomal RNA gene, partial sequence; mitochondrial	1180	Stasimopus	sp.	21STAS01	large	subunit	ribosomal	RNA	gene,	partial	sequence;	mitochondrial
1181. Stasimopus maraisi isolate 19STAS01 large subunit ribosomal RNA gene, partial sequence; mitochondrial	1181	Stasimopus	maraisi	isolate	19STAS01	large	subunit	ribosomal	RNA	gene,	partial	sequence;	mitochondrial
1182. Stasimopus maraisi isolate 18BSTAS03 large subunit ribosomal RNA gene, partial sequence; mitochondrial	1182	Stasimopus	maraisi	isolate	18BSTAS03	large	subunit	ribosomal	RNA	gene,	partial	sequence;	mitochondrial
1183. Stasimopus maraisi isolate 18BSTAS02 large subunit ribosomal RNA gene, partial sequence; mitochondrial	1183	Stasimopus	maraisi	isolate	18BSTAS02	large	subunit	ribosomal	RNA	gene,	partial	sequence;	mitochondrial
1184. Stasimopus maraisi isolate 16BSTAS02 large subunit ribosomal RNA gene, partial sequence; mitochondrial	1184	Stasimopus	maraisi	isolate	16BSTAS02	large	subunit	ribosomal	RNA	gene,	partial	sequence;	mitochondrial
1185. Stasimopus maraisi isolate 16ASTAS01 large subunit ribosomal RNA gene, partial sequence; mitochondrial	1185	Stasimopus	maraisi	isolate	16ASTAS01	large	subunit	ribosomal	RNA	gene,	partial	sequence;	mitochondrial
1186. Stasimopus leipoldti isolate 13STAS02 large subunit ribosomal RNA gene, partial sequence; mitochondrial	1186	Stasimopus	leipoldti	isolate	13STAS02	large	subunit	ribosomal	RNA	gene,	partial	sequence;	mitochondrial
1187. Stasimopus maraisi isolate 11STAS01 large subunit ribosomal RNA gene, partial sequence; mitochondrial	1187	Stasimopus	maraisi	isolate	11STAS01	large	subunit	ribosomal	RNA	gene,	partial	sequence;	mitochondrial
1188. Stasimopus maraisi isolate 10ASTAS01 large subunit ribosomal RNA gene, partial sequence; mitochondrial	1188	Stasimopus	maraisi	isolate	10ASTAS01	large	subunit	ribosomal	RNA	gene,	partial	sequence;	mitochondrial
1189. Stasimopus maraisi isolate 09STAS02 large subunit ribosomal RNA gene, partial sequence; mitochondrial	1189	Stasimopus	maraisi	isolate	09STAS02	large	subunit	ribosomal	RNA	gene,	partial	sequence;	mitochondrial
1190. Stasimopus maraisi isolate 09STAS01 large subunit ribosomal RNA gene, partial sequence; mitochondrial	1190	Stasimopus	maraisi	isolate	09STAS01	large	subunit	ribosomal	RNA	gene,	partial	sequence;	mitochondrial
1191. Stasimopus maraisi isolate 08STAS05 large subunit ribosomal RNA gene, partial sequence; mitochondrial	1191	Stasimopus	maraisi	isolate	08STAS05	large	subunit	ribosomal	RNA	gene,	partial	sequence;	mitochondrial
1192. Stasimopus maraisi isolate 08STAS04 large subunit ribosomal RNA gene, partial sequence; mitochondrial	1192	Stasimopus	maraisi	isolate	08STAS04	large	subunit	ribosomal	RNA	gene,	partial	sequence;	mitochondrial
1193. Stasimopus maraisi isolate 08STAS03 large subunit ribosomal RNA gene, partial sequence; mitochondrial	1193	Stasimopus	maraisi	isolate	08STAS03	large	subunit	ribosomal	RNA	gene,	partial	sequence;	mitochondrial
1194. Stasimopus maraisi isolate 08STAS01 large subunit ribosomal RNA gene, partial sequence; mitochondrial	1194	Stasimopus	maraisi	isolate	08STAS01	large	subunit	ribosomal	RNA	gene,	partial	sequence;	mitochondrial
1195. Stasimopus sp. 07STAS03 large subunit ribosomal RNA gene, partial sequence; mitochondrial	1195	Stasimopus	sp.	07STAS03	large	subunit	ribosomal	RNA	gene,	partial	sequence;	mitochondrial
1196. Stasimopus maraisi isolate 07STAS02 large subunit ribosomal RNA gene, partial sequence; mitochondrial	1196	Stasimopus	maraisi	isolate	07STAS02	large	subunit	ribosomal	RNA	gene,	partial	sequence;	mitochondrial
1197. Stasimopus sp. 07STAS01 large subunit ribosomal RNA gene, partial sequence; mitochondrial	1197	Stasimopus	sp.	07STAS01	large	subunit	ribosomal	RNA	gene,	partial	sequence;	mitochondrial
1198. Stasimopus sp. 06STAS02 large subunit ribosomal RNA gene, partial sequence; mitochondrial	1198	Stasimopus	sp.	06STAS02	large	subunit	ribosomal	RNA	gene,	partial	sequence;	mitochondrial
1199. Stasimopus sp. 06STAS01 large subunit ribosomal RNA gene, partial sequence; mitochondrial	1199	Stasimopus	sp.	06STAS01	large	subunit	ribosomal	RNA	gene,	partial	sequence;	mitochondrial
1200. Stasimopus maraisi isolate 05BSTAS04 large subunit ribosomal RNA gene, partial sequence; mitochondrial	1200	Stasimopus	maraisi	isolate	05BSTAS04	large	subunit	ribosomal	RNA	gene,	partial	sequence;	mitochondrial
1201. Stasimopus maraisi isolate 05BSTAS03 large subunit ribosomal RNA gene, partial sequence; mitochondrial	1201	Stasimopus	maraisi	isolate	05BSTAS03	large	subunit	ribosomal	RNA	gene,	partial	sequence;	mitochondrial
1202. Stasimopus sp. 05BSTAS02 large subunit ribosomal RNA gene, partial sequence; mitochondrial	1202	Stasimopus	sp.	05BSTAS02	large	subunit	ribosomal	RNA	gene,	partial	sequence;	mitochondrial
1203. Stasimopus sp. 05BSTAS01 large subunit ribosomal RNA gene, partial sequence; mitochondrial	1203	Stasimopus	sp.	05BSTAS01	large	subunit	ribosomal	RNA	gene,	partial	sequence;	mitochondrial
1204. Stasimopus maraisi isolate 04STAS03 large subunit ribosomal RNA gene, partial sequence; mitochondrial	1204	Stasimopus	maraisi	isolate	04STAS03	large	subunit	ribosomal	RNA	gene,	partial	sequence;	mitochondrial
1205. Stasimopus maraisi isolate 04STAS02 large subunit ribosomal RNA gene, partial sequence; mitochondrial	1205	Stasimopus	maraisi	isolate	04STAS02	large	subunit	ribosomal	RNA	gene,	partial	sequence;	mitochondrial
1206. Stasimopus maraisi isolate 04STAS01 large subunit ribosomal RNA gene, partial sequence; mitochondrial	1206	Stasimopus	maraisi	isolate	04STAS01	large	subunit	ribosomal	RNA	gene,	partial	sequence;	mitochondrial
1207. Stasimopus unispinosus isolate 03STAS02 large subunit ribosomal RNA gene, partial sequence; mitochondrial	1207	Stasimopus	unispinosus	isolate	03STAS02	large	subunit	ribosomal	RNA	gene,	partial	sequence;	mitochondrial
1208. Stasimopus unispinosus isolate 03STAS01 large subunit ribosomal RNA gene, partial sequence; mitochondrial	1208	Stasimopus	unispinosus	isolate	03STAS01	large	subunit	ribosomal	RNA	gene,	partial	sequence;	mitochondrial
1209. Stasimopus sp. 02STAS01 large subunit ribosomal RNA gene, partial sequence; mitochondrial	1209	Stasimopus	sp.	02STAS01	large	subunit	ribosomal	RNA	gene,	partial	sequence;	mitochondrial
1210. Amblyomma hebraeum isolate 13.4M cytochrome c oxidase subunit I (COX1) gene, partial cds; mitochondrial	1210	Amblyomma	hebraeum	isolate	13.4M	cytochrome	c	oxidase	subunit	I	(COX1)	gene,	partial	cds;	mitochondrial
1211. Amblyomma hebraeum isolate 13.5M cytochrome c oxidase subunit I (COX1) gene, partial cds; mitochondrial	1211	Amblyomma	hebraeum	isolate	13.5M	cytochrome	c	oxidase	subunit	I	(COX1)	gene,	partial	cds;	mitochondrial
1212. Amblyomma hebraeum isolate 12.15F cytochrome c oxidase subunit I (COX1) gene, partial cds; mitochondrial	1212	Amblyomma	hebraeum	isolate	12.15F	cytochrome	c	oxidase	subunit	I	(COX1)	gene,	partial	cds;	mitochondrial
1213. Amblyomma hebraeum isolate 12.12F cytochrome c oxidase subunit I (COX1) gene, partial cds; mitochondrial	1213	Amblyomma	hebraeum	isolate	12.12F	cytochrome	c	oxidase	subunit	I	(COX1)	gene,	partial	cds;	mitochondrial
1214. Amblyomma hebraeum isolate 12.6M cytochrome c oxidase subunit I (COX1) gene, partial cds; mitochondrial	1214	Amblyomma	hebraeum	isolate	12.6M	cytochrome	c	oxidase	subunit	I	(COX1)	gene,	partial	cds;	mitochondrial
1215. Amblyomma hebraeum isolate 11.16F cytochrome c oxidase subunit I (COX1) gene, partial cds; mitochondrial	1215	Amblyomma	hebraeum	isolate	11.16F	cytochrome	c	oxidase	subunit	I	(COX1)	gene,	partial	cds;	mitochondrial
1216. Amblyomma hebraeum isolate 10.17F cytochrome c oxidase subunit I (COX1) gene, partial cds; mitochondrial	1216	Amblyomma	hebraeum	isolate	10.17F	cytochrome	c	oxidase	subunit	I	(COX1)	gene,	partial	cds;	mitochondrial
1217. Amblyomma hebraeum isolate 10.12F cytochrome c oxidase subunit I (COX1) gene, partial cds; mitochondrial	1217	Amblyomma	hebraeum	isolate	10.12F	cytochrome	c	oxidase	subunit	I	(COX1)	gene,	partial	cds;	mitochondrial
1218. Amblyomma hebraeum isolate 9.19F cytochrome c oxidase subunit I (COX1) gene, partial cds; mitochondrial	1218	Amblyomma	hebraeum	isolate	9.19F	cytochrome	c	oxidase	subunit	I	(COX1)	gene,	partial	cds;	mitochondrial
1219. Amblyomma hebraeum isolate 9.12F cytochrome c oxidase subunit I (COX1) gene, partial cds; mitochondrial	1219	Amblyomma	hebraeum	isolate	9.12F	cytochrome	c	oxidase	subunit	I	(COX1)	gene,	partial	cds;	mitochondrial
1220. Amblyomma hebraeum isolate 9.6M cytochrome c oxidase subunit I (COX1) gene, partial cds; mitochondrial	1220	Amblyomma	hebraeum	isolate	9.6M	cytochrome	c	oxidase	subunit	I	(COX1)	gene,	partial	cds;	mitochondrial
1221. Amblyomma hebraeum isolate 9.2M cytochrome c oxidase subunit I (COX1) gene, partial cds; mitochondrial	1221	Amblyomma	hebraeum	isolate	9.2M	cytochrome	c	oxidase	subunit	I	(COX1)	gene,	partial	cds;	mitochondrial
1222. Amblyomma hebraeum isolate 8.16F cytochrome c oxidase subunit I (COX1) gene, partial cds; mitochondrial	1222	Amblyomma	hebraeum	isolate	8.16F	cytochrome	c	oxidase	subunit	I	(COX1)	gene,	partial	cds;	mitochondrial
1223. Amblyomma hebraeum isolate 8.8M cytochrome c oxidase subunit I (COX1) gene, partial cds; mitochondrial	1223	Amblyomma	hebraeum	isolate	8.8M	cytochrome	c	oxidase	subunit	I	(COX1)	gene,	partial	cds;	mitochondrial
1224. Amblyomma hebraeum isolate 7.6M cytochrome c oxidase subunit I (COX1) gene, partial cds; mitochondrial	1224	Amblyomma	hebraeum	isolate	7.6M	cytochrome	c	oxidase	subunit	I	(COX1)	gene,	partial	cds;	mitochondrial
1225. Amblyomma hebraeum isolate 7.3M cytochrome c oxidase subunit I (COX1) gene, partial cds; mitochondrial	1225	Amblyomma	hebraeum	isolate	7.3M	cytochrome	c	oxidase	subunit	I	(COX1)	gene,	partial	cds;	mitochondrial
1226. Amblyomma hebraeum isolate 7.2M cytochrome c oxidase subunit I (COX1) gene, partial cds; mitochondrial	1226	Amblyomma	hebraeum	isolate	7.2M	cytochrome	c	oxidase	subunit	I	(COX1)	gene,	partial	cds;	mitochondrial
1227. Amblyomma hebraeum isolate 6.7M cytochrome c oxidase subunit I (COX1) gene, partial cds; mitochondrial	1227	Amblyomma	hebraeum	isolate	6.7M	cytochrome	c	oxidase	subunit	I	(COX1)	gene,	partial	cds;	mitochondrial
1228. Amblyomma hebraeum isolate 6.5M cytochrome c oxidase subunit I (COX1) gene, partial cds; mitochondrial	1228	Amblyomma	hebraeum	isolate	6.5M	cytochrome	c	oxidase	subunit	I	(COX1)	gene,	partial	cds;	mitochondrial
1229. Amblyomma hebraeum isolate 5.12F cytochrome c oxidase subunit I (COX1) gene, partial cds; mitochondrial	1229	Amblyomma	hebraeum	isolate	5.12F	cytochrome	c	oxidase	subunit	I	(COX1)	gene,	partial	cds;	mitochondrial
1230. Amblyomma hebraeum isolate 5.8M cytochrome c oxidase subunit I (COX1) gene, partial cds; mitochondrial	1230	Amblyomma	hebraeum	isolate	5.8M	cytochrome	c	oxidase	subunit	I	(COX1)	gene,	partial	cds;	mitochondrial
1231. Amblyomma hebraeum isolate 5.2M cytochrome c oxidase subunit I (COX1) gene, partial cds; mitochondrial	1231	Amblyomma	hebraeum	isolate	5.2M	cytochrome	c	oxidase	subunit	I	(COX1)	gene,	partial	cds;	mitochondrial
1232. Amblyomma hebraeum isolate 5.1M cytochrome c oxidase subunit I (COX1) gene, partial cds; mitochondrial	1232	Amblyomma	hebraeum	isolate	5.1M	cytochrome	c	oxidase	subunit	I	(COX1)	gene,	partial	cds;	mitochondrial
1233. Amblyomma hebraeum isolate 4.7M cytochrome c oxidase subunit I (COX1) gene, partial cds; mitochondrial	1233	Amblyomma	hebraeum	isolate	4.7M	cytochrome	c	oxidase	subunit	I	(COX1)	gene,	partial	cds;	mitochondrial
1234. Amblyomma hebraeum isolate 3.17F cytochrome c oxidase subunit I (COX1) gene, partial cds; mitochondrial	1234	Amblyomma	hebraeum	isolate	3.17F	cytochrome	c	oxidase	subunit	I	(COX1)	gene,	partial	cds;	mitochondrial
1235. Amblyomma hebraeum isolate 3.16F cytochrome c oxidase subunit I (COX1) gene, partial cds; mitochondrial	1235	Amblyomma	hebraeum	isolate	3.16F	cytochrome	c	oxidase	subunit	I	(COX1)	gene,	partial	cds;	mitochondrial
1236. Amblyomma hebraeum isolate 3.3M cytochrome c oxidase subunit I (COX1) gene, partial cds; mitochondrial	1236	Amblyomma	hebraeum	isolate	3.3M	cytochrome	c	oxidase	subunit	I	(COX1)	gene,	partial	cds;	mitochondrial
1237. Amblyomma hebraeum isolate 2.14F cytochrome c oxidase subunit I (COX1) gene, partial cds; mitochondrial	1237	Amblyomma	hebraeum	isolate	2.14F	cytochrome	c	oxidase	subunit	I	(COX1)	gene,	partial	cds;	mitochondrial
1238. Amblyomma hebraeum isolate 2.10M cytochrome c oxidase subunit I (COX1) gene, partial cds; mitochondrial	1238	Amblyomma	hebraeum	isolate	2.10M	cytochrome	c	oxidase	subunit	I	(COX1)	gene,	partial	cds;	mitochondrial
1239. Amblyomma hebraeum isolate 2.16F cytochrome c oxidase subunit I (COX1) gene, partial cds; mitochondrial	1239	Amblyomma	hebraeum	isolate	2.16F	cytochrome	c	oxidase	subunit	I	(COX1)	gene,	partial	cds;	mitochondrial
1240. Amblyomma hebraeum isolate 2.4M cytochrome c oxidase subunit I (COX1) gene, partial cds; mitochondrial	1240	Amblyomma	hebraeum	isolate	2.4M	cytochrome	c	oxidase	subunit	I	(COX1)	gene,	partial	cds;	mitochondrial
1241. Amblyomma hebraeum isolate 2.3M cytochrome c oxidase subunit I (COX1) gene, partial cds; mitochondrial	1241	Amblyomma	hebraeum	isolate	2.3M	cytochrome	c	oxidase	subunit	I	(COX1)	gene,	partial	cds;	mitochondrial
1242. Amblyomma hebraeum isolate 1.17F cytochrome c oxidase subunit I (COX1) gene, partial cds; mitochondrial	1242	Amblyomma	hebraeum	isolate	1.17F	cytochrome	c	oxidase	subunit	I	(COX1)	gene,	partial	cds;	mitochondrial
1243. Amblyomma hebraeum isolate 1.13F cytochrome c oxidase subunit I (COX1) gene, partial cds; mitochondrial	1243	Amblyomma	hebraeum	isolate	1.13F	cytochrome	c	oxidase	subunit	I	(COX1)	gene,	partial	cds;	mitochondrial
1244. Amblyomma hebraeum isolate 1.8C cytochrome c oxidase subunit I (COX1) gene, partial cds; mitochondrial	1244	Amblyomma	hebraeum	isolate	1.8C	cytochrome	c	oxidase	subunit	I	(COX1)	gene,	partial	cds;	mitochondrial
1245. Amblyomma hebraeum isolate 1.7M cytochrome c oxidase subunit I (COX1) gene, partial cds; mitochondrial	1245	Amblyomma	hebraeum	isolate	1.7M	cytochrome	c	oxidase	subunit	I	(COX1)	gene,	partial	cds;	mitochondrial
1246. Amblyomma hebraeum isolate 1.5M cytochrome c oxidase subunit I (COX1) gene, partial cds; mitochondrial	1246	Amblyomma	hebraeum	isolate	1.5M	cytochrome	c	oxidase	subunit	I	(COX1)	gene,	partial	cds;	mitochondrial
1247. Amblyomma hebraeum isolate 1.1M cytochrome c oxidase subunit I (COX1) gene, partial cds; mitochondrial	1247	Amblyomma	hebraeum	isolate	1.1M	cytochrome	c	oxidase	subunit	I	(COX1)	gene,	partial	cds;	mitochondrial
1248. Amblyomma hebraeum isolate 13.18F internal transcribed spacer 2, partial sequence	1248	Amblyomma	hebraeum	isolate	13.18F	internal	transcribed	spacer	2,	partial	sequence
1249. Amblyomma hebraeum isolate 13.5M internal transcribed spacer 2, partial sequence	1249	Amblyomma	hebraeum	isolate	13.5M	internal	transcribed	spacer	2,	partial	sequence
1250. Amblyomma hebraeum isolate 12.6M internal transcribed spacer 2, partial sequence	1250	Amblyomma	hebraeum	isolate	12.6M	internal	transcribed	spacer	2,	partial	sequence
1251. Amblyomma hebraeum isolate 12.2M internal transcribed spacer 2, partial sequence	1251	Amblyomma	hebraeum	isolate	12.2M	internal	transcribed	spacer	2,	partial	sequence
1252. Amblyomma hebraeum isolate 11.16F internal transcribed spacer 2, partial sequence	1252	Amblyomma	hebraeum	isolate	11.16F	internal	transcribed	spacer	2,	partial	sequence
1253. Amblyomma hebraeum isolate 10.17F internal transcribed spacer 2, partial sequence	1253	Amblyomma	hebraeum	isolate	10.17F	internal	transcribed	spacer	2,	partial	sequence
1254. Amblyomma hebraeum isolate 10.12F internal transcribed spacer 2, partial sequence	1254	Amblyomma	hebraeum	isolate	10.12F	internal	transcribed	spacer	2,	partial	sequence
1255. Amblyomma hebraeum isolate 9.19F internal transcribed spacer 2, partial sequence	1255	Amblyomma	hebraeum	isolate	9.19F	internal	transcribed	spacer	2,	partial	sequence
1256. Amblyomma hebraeum isolate 9.2M internal transcribed spacer 2, partial sequence	1256	Amblyomma	hebraeum	isolate	9.2M	internal	transcribed	spacer	2,	partial	sequence
1257. Amblyomma hebraeum isolate 8.8M internal transcribed spacer 2, partial sequence	1257	Amblyomma	hebraeum	isolate	8.8M	internal	transcribed	spacer	2,	partial	sequence
1258. Amblyomma hebraeum isolate 7.6M internal transcribed spacer 2, partial sequence	1258	Amblyomma	hebraeum	isolate	7.6M	internal	transcribed	spacer	2,	partial	sequence
1259. Amblyomma hebraeum isolate 7.3M internal transcribed spacer 2, partial sequence	1259	Amblyomma	hebraeum	isolate	7.3M	internal	transcribed	spacer	2,	partial	sequence
1260. Amblyomma hebraeum isolate 7.2M internal transcribed spacer 2, partial sequence	1260	Amblyomma	hebraeum	isolate	7.2M	internal	transcribed	spacer	2,	partial	sequence
1261. Amblyomma hebraeum isolate 6.5M internal transcribed spacer 2, partial sequence	1261	Amblyomma	hebraeum	isolate	6.5M	internal	transcribed	spacer	2,	partial	sequence
1262. Amblyomma hebraeum isolate 5.8M internal transcribed spacer 2, partial sequence	1262	Amblyomma	hebraeum	isolate	5.8M	internal	transcribed	spacer	2,	partial	sequence
1263. Amblyomma hebraeum isolate 5.2M internal transcribed spacer 2, partial sequence	1263	Amblyomma	hebraeum	isolate	5.2M	internal	transcribed	spacer	2,	partial	sequence
1264. Amblyomma hebraeum isolate 4.12F internal transcribed spacer 2, partial sequence	1264	Amblyomma	hebraeum	isolate	4.12F	internal	transcribed	spacer	2,	partial	sequence
1265. Amblyomma hebraeum isolate 4.7M internal transcribed spacer 2, partial sequence	1265	Amblyomma	hebraeum	isolate	4.7M	internal	transcribed	spacer	2,	partial	sequence
1266. Amblyomma hebraeum isolate 3.17F internal transcribed spacer 2, partial sequence	1266	Amblyomma	hebraeum	isolate	3.17F	internal	transcribed	spacer	2,	partial	sequence
1267. Amblyomma hebraeum isolate 3.16F internal transcribed spacer 2, partial sequence	1267	Amblyomma	hebraeum	isolate	3.16F	internal	transcribed	spacer	2,	partial	sequence
1268. Amblyomma hebraeum isolate 3.1M internal transcribed spacer 2, partial sequence	1268	Amblyomma	hebraeum	isolate	3.1M	internal	transcribed	spacer	2,	partial	sequence
1269. Amblyomma hebraeum isolate 2.4M internal transcribed spacer 2, partial sequence	1269	Amblyomma	hebraeum	isolate	2.4M	internal	transcribed	spacer	2,	partial	sequence
1270. Amblyomma hebraeum isolate 2.3M internal transcribed spacer 2, partial sequence	1270	Amblyomma	hebraeum	isolate	2.3M	internal	transcribed	spacer	2,	partial	sequence
1271. Amblyomma hebraeum isolate 1.13F internal transcribed spacer 2, partial sequence	1271	Amblyomma	hebraeum	isolate	1.13F	internal	transcribed	spacer	2,	partial	sequence
1272. Amblyomma hebraeum isolate 1.5M_ internal transcribed spacer 2, partial sequence	1272	Amblyomma	hebraeum	isolate	1.5M_	internal	transcribed	spacer	2,	partial	sequence
1273. Amblyomma hebraeum isolate 1.1M internal transcribed spacer 2, partial sequence	1273	Amblyomma	hebraeum	isolate	1.1M	internal	transcribed	spacer	2,	partial	sequence
1274. Acalitus vaccinii voucher E3c cytochrome c oxidase subunit I (COX1) gene, partial cds; mitochondrial	1274	Acalitus	vaccinii	voucher	E3c	cytochrome	c	oxidase	subunit	I	(COX1)	gene,	partial	cds;	mitochondrial
1275. Acalitus vaccinii voucher E2b cytochrome c oxidase subunit I (COX1) gene, partial cds; mitochondrial	1275	Acalitus	vaccinii	voucher	E2b	cytochrome	c	oxidase	subunit	I	(COX1)	gene,	partial	cds;	mitochondrial
1276. Acalitus vaccinii voucher D4b cytochrome c oxidase subunit I (COX1) gene, partial cds; mitochondrial	1276	Acalitus	vaccinii	voucher	D4b	cytochrome	c	oxidase	subunit	I	(COX1)	gene,	partial	cds;	mitochondrial
1277. Acalitus vaccinii voucher D3b cytochrome c oxidase subunit I (COX1) gene, partial cds; mitochondrial	1277	Acalitus	vaccinii	voucher	D3b	cytochrome	c	oxidase	subunit	I	(COX1)	gene,	partial	cds;	mitochondrial
1278. Acalitus vaccinii voucher D2b cytochrome c oxidase subunit I (COX1) gene, partial cds; mitochondrial	1278	Acalitus	vaccinii	voucher	D2b	cytochrome	c	oxidase	subunit	I	(COX1)	gene,	partial	cds;	mitochondrial
1279. Acalitus vaccinii voucher E1 large subunit ribosomal RNA gene, partial sequence	1279	Acalitus	vaccinii	voucher	E1	large	subunit	ribosomal	RNA	gene,	partial	sequence
1280. Acalitus vaccinii voucher D8 large subunit ribosomal RNA gene, partial sequence	1280	Acalitus	vaccinii	voucher	D8	large	subunit	ribosomal	RNA	gene,	partial	sequence
1281. Acalitus vaccinii voucher D6 large subunit ribosomal RNA gene, partial sequence	1281	Acalitus	vaccinii	voucher	D6	large	subunit	ribosomal	RNA	gene,	partial	sequence
1282. Acalitus vaccinii voucher D5 large subunit ribosomal RNA gene, partial sequence	1282	Acalitus	vaccinii	voucher	D5	large	subunit	ribosomal	RNA	gene,	partial	sequence
1283. Acalitus vaccinii voucher D4 large subunit ribosomal RNA gene, partial sequence	1283	Acalitus	vaccinii	voucher	D4	large	subunit	ribosomal	RNA	gene,	partial	sequence
1284. Acalitus vaccinii voucher D3 large subunit ribosomal RNA gene, partial sequence	1284	Acalitus	vaccinii	voucher	D3	large	subunit	ribosomal	RNA	gene,	partial	sequence
1285. Acalitus vaccinii voucher D2 large subunit ribosomal RNA gene, partial sequence	1285	Acalitus	vaccinii	voucher	D2	large	subunit	ribosomal	RNA	gene,	partial	sequence
1286. Acalitus vaccinii voucher D1 large subunit ribosomal RNA gene, partial sequence	1286	Acalitus	vaccinii	voucher	D1	large	subunit	ribosomal	RNA	gene,	partial	sequence
1287. Secretargas transgariepinus clone 31/195/212_14534_313 mitochondrion, complete genome	1287	Secretargas	transgariepinus	clone	31/195/212_14534_313	mitochondrion,	complete	genome
1288. Ornithodoros porcinus porcinus isolate SK6_Skukuza_KNP 16S ribosomal RNA gene, partial sequence; mitochondrial	1288	Ornithodoros	porcinus	porcinus	isolate	SK6_Skukuza_KNP	16S	ribosomal	RNA	gene,	partial	sequence;	mitochondrial
1289. Ornithodoros porcinus porcinus isolate SAT21_Skukuza_KNP 16S ribosomal RNA gene, partial sequence; mitochondrial	1289	Ornithodoros	porcinus	porcinus	isolate	SAT21_Skukuza_KNP	16S	ribosomal	RNA	gene,	partial	sequence;	mitochondrial
1290. Ornithodoros porcinus porcinus isolate S78_Skukuza_KNP 16S ribosomal RNA gene, partial sequence; mitochondrial	1290	Ornithodoros	porcinus	porcinus	isolate	S78_Skukuza_KNP	16S	ribosomal	RNA	gene,	partial	sequence;	mitochondrial
1291. Ornithodoros porcinus porcinus isolate S71_Skukuza_KNP 16S ribosomal RNA gene, partial sequence; mitochondrial	1291	Ornithodoros	porcinus	porcinus	isolate	S71_Skukuza_KNP	16S	ribosomal	RNA	gene,	partial	sequence;	mitochondrial
1292. Ornithodoros porcinus porcinus isolate RSA/2010/1_Loodswaai 16S ribosomal RNA gene, partial sequence; mitochondrial	1292	Ornithodoros	porcinus	porcinus	isolate	RSA/2010/1_Loodswaai	16S	ribosomal	RNA	gene,	partial	sequence;	mitochondrial
1293. Ornithodoros porcinus porcinus isolate Nkomazi6 16S ribosomal RNA gene, partial sequence; mitochondrial	1293	Ornithodoros	porcinus	porcinus	isolate	Nkomazi6	16S	ribosomal	RNA	gene,	partial	sequence;	mitochondrial
1294. Ornithodoros porcinus porcinus isolate Nkomazi10 16S ribosomal RNA gene, partial sequence; mitochondrial	1294	Ornithodoros	porcinus	porcinus	isolate	Nkomazi10	16S	ribosomal	RNA	gene,	partial	sequence;	mitochondrial
1295. Ornithodoros porcinus porcinus isolate N79_Shingwedzi_KNP 16S ribosomal RNA gene, partial sequence; mitochondrial	1295	Ornithodoros	porcinus	porcinus	isolate	N79_Shingwedzi_KNP	16S	ribosomal	RNA	gene,	partial	sequence;	mitochondrial
1296. Ornithodoros porcinus porcinus isolate N71_Shingwedzi_KNP 16S ribosomal RNA gene, partial sequence; mitochondrial	1296	Ornithodoros	porcinus	porcinus	isolate	N71_Shingwedzi_KNP	16S	ribosomal	RNA	gene,	partial	sequence;	mitochondrial
1297. Ornithodoros porcinus porcinus isolate N61_Shingwedzi_KNP 16S ribosomal RNA gene, partial sequence; mitochondrial	1297	Ornithodoros	porcinus	porcinus	isolate	N61_Shingwedzi_KNP	16S	ribosomal	RNA	gene,	partial	sequence;	mitochondrial
1298. Ornithodoros porcinus porcinus isolate Marekele8 16S ribosomal RNA gene, partial sequence; mitochondrial	1298	Ornithodoros	porcinus	porcinus	isolate	Marekele8	16S	ribosomal	RNA	gene,	partial	sequence;	mitochondrial
1299. Ornithodoros porcinus porcinus isolate Marekele1 16S ribosomal RNA gene, partial sequence; mitochondrial	1299	Ornithodoros	porcinus	porcinus	isolate	Marekele1	16S	ribosomal	RNA	gene,	partial	sequence;	mitochondrial
1300. Ornithodoros porcinus porcinus isolate Mthetomusha10 16S ribosomal RNA gene, partial sequence; mitochondrial	1300	Ornithodoros	porcinus	porcinus	isolate	Mthetomusha10	16S	ribosomal	RNA	gene,	partial	sequence;	mitochondrial
1301. Ornithodoros porcinus porcinus isolate Mapungbukwe6 16S ribosomal RNA gene, partial sequence; mitochondrial	1301	Ornithodoros	porcinus	porcinus	isolate	Mapungbukwe6	16S	ribosomal	RNA	gene,	partial	sequence;	mitochondrial
1302. Ornithodoros porcinus porcinus isolate Mapungbukwe4 16S ribosomal RNA gene, partial sequence; mitochondrial	1302	Ornithodoros	porcinus	porcinus	isolate	Mapungbukwe4	16S	ribosomal	RNA	gene,	partial	sequence;	mitochondrial
1303. Ornithodoros porcinus porcinus isolate Mongena 16S ribosomal RNA gene, partial sequence; mitochondrial	1303	Ornithodoros	porcinus	porcinus	isolate	Mongena	16S	ribosomal	RNA	gene,	partial	sequence;	mitochondrial
1304. Ornithodoros porcinus porcinus isolate Madikwe13 16S ribosomal RNA gene, partial sequence; mitochondrial	1304	Ornithodoros	porcinus	porcinus	isolate	Madikwe13	16S	ribosomal	RNA	gene,	partial	sequence;	mitochondrial
1305. Ornithodoros porcinus porcinus isolate Leeufontein_NR_08/025 16S ribosomal RNA gene, partial sequence; mitochondrial	1305	Ornithodoros	porcinus	porcinus	isolate	Leeufontein_NR_08/025	16S	ribosomal	RNA	gene,	partial	sequence;	mitochondrial
1306. Ornithodoros porcinus porcinus isolate LB27_Letaba_KNP 16S ribosomal RNA gene, partial sequence; mitochondrial	1306	Ornithodoros	porcinus	porcinus	isolate	LB27_Letaba_KNP	16S	ribosomal	RNA	gene,	partial	sequence;	mitochondrial
1307. Ornithodoros porcinus porcinus isolate Kwalata_NR_08/1429 16S ribosomal RNA gene, partial sequence; mitochondrial	1307	Ornithodoros	porcinus	porcinus	isolate	Kwalata_NR_08/1429	16S	ribosomal	RNA	gene,	partial	sequence;	mitochondrial
1308. Ornithodoros porcinus porcinus isolate Kromdraai_06/1429 16S ribosomal RNA gene, partial sequence; mitochondrial	1308	Ornithodoros	porcinus	porcinus	isolate	Kromdraai_06/1429	16S	ribosomal	RNA	gene,	partial	sequence;	mitochondrial
1309. Ornithodoros porcinus porcinus isolate Alldays 16S ribosomal RNA gene, partial sequence; mitochondrial	1309	Ornithodoros	porcinus	porcinus	isolate	Alldays	16S	ribosomal	RNA	gene,	partial	sequence;	mitochondrial
1310. Ornithodoros porcinus porcinus isolate Melkfontein 16S ribosomal RNA gene, partial sequence; mitochondrial	1310	Ornithodoros	porcinus	porcinus	isolate	Melkfontein	16S	ribosomal	RNA	gene,	partial	sequence;	mitochondrial
1311. Ornithodoros porcinus porcinus isolate LB74_Letaba_KNP 16S ribosomal RNA gene, partial sequence; mitochondrial	1311	Ornithodoros	porcinus	porcinus	isolate	LB74_Letaba_KNP	16S	ribosomal	RNA	gene,	partial	sequence;	mitochondrial
1312. Ornithodoros porcinus porcinus isolate LB62_Letaba_KNP 16S ribosomal RNA gene, partial sequence; mitochondrial	1312	Ornithodoros	porcinus	porcinus	isolate	LB62_Letaba_KNP	16S	ribosomal	RNA	gene,	partial	sequence;	mitochondrial
1313. Ornithodoros porcinus porcinus isolate LB57_Letaba_KNP 16S ribosomal RNA gene, partial sequence; mitochondrial	1313	Ornithodoros	porcinus	porcinus	isolate	LB57_Letaba_KNP	16S	ribosomal	RNA	gene,	partial	sequence;	mitochondrial
1314. Ornithodoros porcinus porcinus isolate LB18_Letaba_KNP 16S ribosomal RNA gene, partial sequence; mitochondrial	1314	Ornithodoros	porcinus	porcinus	isolate	LB18_Letaba_KNP	16S	ribosomal	RNA	gene,	partial	sequence;	mitochondrial
1315. Secretargas transgariepinus clone 13_4763_36887 internal transcribed spacer 2, partial sequence; and 28S ribosomal RNA gene, complete sequence	1315	Secretargas	transgariepinus	clone	13_4763_36887	internal	transcribed	spacer	2,	partial	sequence;	and	28S	ribosomal	RNA	gene,	complete	sequence
1316. Navis striatus clone 7_4225_3089 internal transcribed spacer 2, partial sequence; and 28S ribosomal RNA gene, complete sequence	1316	Navis	striatus	clone	7_4225_3089	internal	transcribed	spacer	2,	partial	sequence;	and	28S	ribosomal	RNA	gene,	complete	sequence
1317. Ogadenus brumpti ssp. 1 BJM-2017 clone 83_3760_4019 internal transcribed spacer 2, partial sequence; and 28S ribosomal RNA gene, complete sequence	1317	Ogadenus	brumpti	ssp.	1	BJM-2017	clone	83_3760_4019	internal	transcribed	spacer	2,	partial	sequence;	and	28S	ribosomal	RNA	gene,	complete	sequence
1318. Ogadenus brumpti ssp. 1 BJM-2017 clone 39/252_3770_909 5.8S ribosomal RNA gene, partial sequence; and internal transcribed spacer 2 and 28S ribosomal RNA gene, complete sequence	1318	Ogadenus	brumpti	ssp.	1	BJM-2017	clone	39/252_3770_909	5.8S	ribosomal	RNA	gene,	partial	sequence;	and	internal	transcribed	spacer	2	and	28S	ribosomal	RNA	gene,	complete	sequence
1319. Rhipicephalus microplus isolate Rm1_SA_KZN_2018_Rm350 cytochrome c oxidase subunit I (CO1) gene, partial cds; mitochondrial	1319	Rhipicephalus	microplus	isolate	Rm1_SA_KZN_2018_Rm350	cytochrome	c	oxidase	subunit	I	(CO1)	gene,	partial	cds;	mitochondrial
1320. Rhipicephalus evertsi evertsi isolate Ree1_SA_EC_2018_Ree355 cytochrome c oxidase subunit I (CO1) gene, partial cds; mitochondrial	1320	Rhipicephalus	evertsi	evertsi	isolate	Ree1_SA_EC_2018_Ree355	cytochrome	c	oxidase	subunit	I	(CO1)	gene,	partial	cds;	mitochondrial
1321. Rhipicephalus appendiculatus isolate Ra1_SA_EC_2018_Ra365 cytochrome c oxidase subunit I (CO1) gene, partial cds; mitochondrial	1321	Rhipicephalus	appendiculatus	isolate	Ra1_SA_EC_2018_Ra365	cytochrome	c	oxidase	subunit	I	(CO1)	gene,	partial	cds;	mitochondrial
1322. Hyalomma rufipes isolate Hr1_SA_FS_2018_Hr351 cytochrome c oxidase subunit I (CO1) gene, partial cds; mitochondrial	1322	Hyalomma	rufipes	isolate	Hr1_SA_FS_2018_Hr351	cytochrome	c	oxidase	subunit	I	(CO1)	gene,	partial	cds;	mitochondrial
1323. Hyalomma glabrum isolate Hg1_SA_KZN_2018_Hg347 cytochrome c oxidase subunit I (CO1) gene, partial cds; mitochondrial	1323	Hyalomma	glabrum	isolate	Hg1_SA_KZN_2018_Hg347	cytochrome	c	oxidase	subunit	I	(CO1)	gene,	partial	cds;	mitochondrial
1324. Amblyomma hebraeum isolate Ah5_SA_EC_2018_Ah369 cytochrome c oxidase subunit I (CO1) gene, partial cds; mitochondrial	1324	Amblyomma	hebraeum	isolate	Ah5_SA_EC_2018_Ah369	cytochrome	c	oxidase	subunit	I	(CO1)	gene,	partial	cds;	mitochondrial
1325. Amblyomma hebraeum isolate Ah4_SA_EC_2018_Ah363 cytochrome c oxidase subunit I (CO1) gene, partial cds; mitochondrial	1325	Amblyomma	hebraeum	isolate	Ah4_SA_EC_2018_Ah363	cytochrome	c	oxidase	subunit	I	(CO1)	gene,	partial	cds;	mitochondrial
1326. Amblyomma hebraeum isolate Ah3_SA_EC_2018_Ah359 cytochrome c oxidase subunit I (CO1) gene, partial cds; mitochondrial	1326	Amblyomma	hebraeum	isolate	Ah3_SA_EC_2018_Ah359	cytochrome	c	oxidase	subunit	I	(CO1)	gene,	partial	cds;	mitochondrial
1327. Amblyomma hebraeum isolate Ah2_SA_EC_2018_Ah357 cytochrome c oxidase subunit I (CO1) gene, partial cds; mitochondrial	1327	Amblyomma	hebraeum	isolate	Ah2_SA_EC_2018_Ah357	cytochrome	c	oxidase	subunit	I	(CO1)	gene,	partial	cds;	mitochondrial
1328. Amblyomma hebraeum isolate Ah1_SA_KZN_2018_Ah348 cytochrome c oxidase subunit I (CO1) gene, partial cds; mitochondrial	1328	Amblyomma	hebraeum	isolate	Ah1_SA_KZN_2018_Ah348	cytochrome	c	oxidase	subunit	I	(CO1)	gene,	partial	cds;	mitochondrial
1329. Nuttalliella namaqua clone A1c1192A2c1428A3c1774A4c1846, partial sequence, genomic survey sequence	1329	Nuttalliella	namaqua	clone	A1c1192A2c1428A3c1774A4c1846,	partial	sequence,	genomic	survey	sequence
1330. Nuttalliella namaqua clone A1c302A2c316A3c1045A4c1150, partial sequence, genomic survey sequence	1330	Nuttalliella	namaqua	clone	A1c302A2c316A3c1045A4c1150,	partial	sequence,	genomic	survey	sequence
1331. Nuttalliella namaqua clone A1c6646A2c8232A3c13413A4c1546, partial sequence, genomic survey sequence	1331	Nuttalliella	namaqua	clone	A1c6646A2c8232A3c13413A4c1546,	partial	sequence,	genomic	survey	sequence
1332. Nuttalliella namaqua clone A1c20720A2c6940A3c12254A4c6966, partial sequence, genomic survey sequence	1332	Nuttalliella	namaqua	clone	A1c20720A2c6940A3c12254A4c6966,	partial	sequence,	genomic	survey	sequence
1333. Nuttalliella namaqua clone A1c10209A2c30152A3c11536A4c12250, partial sequence, genomic survey sequence	1333	Nuttalliella	namaqua	clone	A1c10209A2c30152A3c11536A4c12250,	partial	sequence,	genomic	survey	sequence
1334. Nuttalliella namaqua clone A1c5898A2c6802A3c2761A4c5919, partial sequence, genomic survey sequence	1334	Nuttalliella	namaqua	clone	A1c5898A2c6802A3c2761A4c5919,	partial	sequence,	genomic	survey	sequence
1335. Nuttalliella namaqua clone A1c13A2c905A3c233A4c1104, partial sequence, genomic survey sequence	1335	Nuttalliella	namaqua	clone	A1c13A2c905A3c233A4c1104,	partial	sequence,	genomic	survey	sequence
1336. Nuttalliella namaqua clone A1c131A2c1109A3c1915A4c10, partial sequence, genomic survey sequence	1336	Nuttalliella	namaqua	clone	A1c131A2c1109A3c1915A4c10,	partial	sequence,	genomic	survey	sequence
1337. Nuttalliella namaqua clone A1c2296A2c4321A3c3609A4c7205, partial sequence, genomic survey sequence	1337	Nuttalliella	namaqua	clone	A1c2296A2c4321A3c3609A4c7205,	partial	sequence,	genomic	survey	sequence
1338. Nuttalliella namaqua clone A1c1796A2c5771A3c13330A4c4570, partial sequence, genomic survey sequence	1338	Nuttalliella	namaqua	clone	A1c1796A2c5771A3c13330A4c4570,	partial	sequence,	genomic	survey	sequence
1339. Nuttalliella namaqua clone A1c2431A2c2446A3c285A4c2365, partial sequence, genomic survey sequence	1339	Nuttalliella	namaqua	clone	A1c2431A2c2446A3c285A4c2365,	partial	sequence,	genomic	survey	sequence
1340. Nuttalliella namaqua clone A1c1987A2c2203A3c1783A4c9864, partial sequence, genomic survey sequence	1340	Nuttalliella	namaqua	clone	A1c1987A2c2203A3c1783A4c9864,	partial	sequence,	genomic	survey	sequence
1341. Nuttalliella namaqua clone A1c584A2c13450A3c1373A4c2709, partial sequence, genomic survey sequence	1341	Nuttalliella	namaqua	clone	A1c584A2c13450A3c1373A4c2709,	partial	sequence,	genomic	survey	sequence
1342. Nuttalliella namaqua clone A1c2437A2c667A3c1218A4c4456, partial sequence, genomic survey sequence	1342	Nuttalliella	namaqua	clone	A1c2437A2c667A3c1218A4c4456,	partial	sequence,	genomic	survey	sequence
1343. Nuttalliella namaqua clone A1c8998A2c895A3c504A4c5658, partial sequence, genomic survey sequence	1343	Nuttalliella	namaqua	clone	A1c8998A2c895A3c504A4c5658,	partial	sequence,	genomic	survey	sequence
1344. Nuttalliella namaqua clone A1c684A2c772A3c3517A4c2284, partial sequence, genomic survey sequence	1344	Nuttalliella	namaqua	clone	A1c684A2c772A3c3517A4c2284,	partial	sequence,	genomic	survey	sequence
1345. Nuttalliella namaqua clone A1c1639A2c517A3c8644A4c1341, partial sequence, genomic survey sequence	1345	Nuttalliella	namaqua	clone	A1c1639A2c517A3c8644A4c1341,	partial	sequence,	genomic	survey	sequence
1346. Nuttalliella namaqua clone A1c1323A2c667A3c1839A4c4456, partial sequence, genomic survey sequence	1346	Nuttalliella	namaqua	clone	A1c1323A2c667A3c1839A4c4456,	partial	sequence,	genomic	survey	sequence
1347. Nuttalliella namaqua clone A1c1178A2c1632A4c4456, partial sequence, genomic survey sequence	1347	Nuttalliella	namaqua	clone	A1c1178A2c1632A4c4456,	partial	sequence,	genomic	survey	sequence
1348. Nuttalliella namaqua clone A1c611A2c685A4c1257, partial sequence, genomic survey sequence	1348	Nuttalliella	namaqua	clone	A1c611A2c685A4c1257,	partial	sequence,	genomic	survey	sequence
1349. Nuttalliella namaqua clone A1c4571A2c2463A3c1361, partial sequence, genomic survey sequence	1349	Nuttalliella	namaqua	clone	A1c4571A2c2463A3c1361,	partial	sequence,	genomic	survey	sequence
1350. Nuttalliella namaqua clone A1c2730A2c773A3c180A4c333, partial sequence, genomic survey sequence	1350	Nuttalliella	namaqua	clone	A1c2730A2c773A3c180A4c333,	partial	sequence,	genomic	survey	sequence
1351. Nuttalliella namaqua clone A1c2590A2c10737A4c1990, partial sequence, genomic survey sequence	1351	Nuttalliella	namaqua	clone	A1c2590A2c10737A4c1990,	partial	sequence,	genomic	survey	sequence
1352. Nuttalliella namaqua clone A1c6545A2c5072A4c10953, partial sequence, genomic survey sequence	1352	Nuttalliella	namaqua	clone	A1c6545A2c5072A4c10953,	partial	sequence,	genomic	survey	sequence
1353. Nuttalliella namaqua clone A1c270A2c1840A3c986A4c2533, partial sequence, genomic survey sequence	1353	Nuttalliella	namaqua	clone	A1c270A2c1840A3c986A4c2533,	partial	sequence,	genomic	survey	sequence
1354. Nuttalliella namaqua clone A1c34A2c399A3c220A4c3408, partial sequence, genomic survey sequence	1354	Nuttalliella	namaqua	clone	A1c34A2c399A3c220A4c3408,	partial	sequence,	genomic	survey	sequence
1355. Nuttalliella namaqua clone A1c2594A2c544A3c25297A4c7119, partial sequence, genomic survey sequence	1355	Nuttalliella	namaqua	clone	A1c2594A2c544A3c25297A4c7119,	partial	sequence,	genomic	survey	sequence
1356. Nuttalliella namaqua clone A1c754A2c141A3c299A4c193, partial sequence, genomic survey sequence	1356	Nuttalliella	namaqua	clone	A1c754A2c141A3c299A4c193,	partial	sequence,	genomic	survey	sequence
1357. Nuttalliella namaqua clone A1c1259A2c194A3c479A4c61, partial sequence, genomic survey sequence	1357	Nuttalliella	namaqua	clone	A1c1259A2c194A3c479A4c61,	partial	sequence,	genomic	survey	sequence
1358. Nuttalliella namaqua clone A1c90A2c2183A3c19A4c287, partial sequence, genomic survey sequence	1358	Nuttalliella	namaqua	clone	A1c90A2c2183A3c19A4c287,	partial	sequence,	genomic	survey	sequence
1359. Nuttalliella namaqua clone A1c215A2c213A3c1572A4c610, partial sequence, genomic survey sequence	1359	Nuttalliella	namaqua	clone	A1c215A2c213A3c1572A4c610,	partial	sequence,	genomic	survey	sequence
1360. Nuttalliella namaqua clone A1c415A2c1570A3c644A4c293, partial sequence, genomic survey sequence	1360	Nuttalliella	namaqua	clone	A1c415A2c1570A3c644A4c293,	partial	sequence,	genomic	survey	sequence
1361. Nuttalliella namaqua clone A1c134A2c22A3c12A4c63, partial sequence, genomic survey sequence	1361	Nuttalliella	namaqua	clone	A1c134A2c22A3c12A4c63,	partial	sequence,	genomic	survey	sequence
1362. Nuttalliella namaqua clone A1c5024A2c275A3c3239A4c4170, partial sequence, genomic survey sequence	1362	Nuttalliella	namaqua	clone	A1c5024A2c275A3c3239A4c4170,	partial	sequence,	genomic	survey	sequence
1363. Nuttalliella namaqua clone A1c13344A2c1428A3c1774A4c1846, partial sequence, genomic survey sequence	1363	Nuttalliella	namaqua	clone	A1c13344A2c1428A3c1774A4c1846,	partial	sequence,	genomic	survey	sequence
1364. Nuttalliella namaqua clone A1c622A2c1262A3c1124A4c1472, partial sequence, genomic survey sequence	1364	Nuttalliella	namaqua	clone	A1c622A2c1262A3c1124A4c1472,	partial	sequence,	genomic	survey	sequence
1365. Nuttalliella namaqua clone A1c221A2c4052A3c3592A4c1876, partial sequence, genomic survey sequence	1365	Nuttalliella	namaqua	clone	A1c221A2c4052A3c3592A4c1876,	partial	sequence,	genomic	survey	sequence
1366. Nuttalliella namaqua clone A1c296A2c240A3c1036A4c29, partial sequence, genomic survey sequence	1366	Nuttalliella	namaqua	clone	A1c296A2c240A3c1036A4c29,	partial	sequence,	genomic	survey	sequence
1367. Nuttalliella namaqua clone A1c3502A3c6442A4c17726, partial sequence, genomic survey sequence	1367	Nuttalliella	namaqua	clone	A1c3502A3c6442A4c17726,	partial	sequence,	genomic	survey	sequence
1368. Nuttalliella namaqua clone A1c1933A2c1366A3c100A4c462, partial sequence, genomic survey sequence	1368	Nuttalliella	namaqua	clone	A1c1933A2c1366A3c100A4c462,	partial	sequence,	genomic	survey	sequence
1369. Nuttalliella namaqua clone A1c4958A2c474A3c1144A4c1487, partial sequence, genomic survey sequence	1369	Nuttalliella	namaqua	clone	A1c4958A2c474A3c1144A4c1487,	partial	sequence,	genomic	survey	sequence
1370. Nuttalliella namaqua clone A1c844A2c408A3c2581A4c578, partial sequence, genomic survey sequence	1370	Nuttalliella	namaqua	clone	A1c844A2c408A3c2581A4c578,	partial	sequence,	genomic	survey	sequence
1371. Nuttalliella namaqua clone A1c220A2c2531A3c687A4c2510, partial sequence, genomic survey sequence	1371	Nuttalliella	namaqua	clone	A1c220A2c2531A3c687A4c2510,	partial	sequence,	genomic	survey	sequence
1372. Nuttalliella namaqua clone A1c16A2c762A3c995A4c763, partial sequence, genomic survey sequence	1372	Nuttalliella	namaqua	clone	A1c16A2c762A3c995A4c763,	partial	sequence,	genomic	survey	sequence
1373. Nuttalliella namaqua clone A1c690A2c1830A3c782A4c2592, partial sequence, genomic survey sequence	1373	Nuttalliella	namaqua	clone	A1c690A2c1830A3c782A4c2592,	partial	sequence,	genomic	survey	sequence
1374. Nuttalliella namaqua clone A1c10A2c1073A4c883, partial sequence, genomic survey sequence	1374	Nuttalliella	namaqua	clone	A1c10A2c1073A4c883,	partial	sequence,	genomic	survey	sequence
1375. Nuttalliella namaqua clone A1c1457A2c1072A3c28A4c136, partial sequence, genomic survey sequence	1375	Nuttalliella	namaqua	clone	A1c1457A2c1072A3c28A4c136,	partial	sequence,	genomic	survey	sequence
1376. Nuttalliella namaqua clone A1c17A2c815A3c272A4c119, partial sequence, genomic survey sequence	1376	Nuttalliella	namaqua	clone	A1c17A2c815A3c272A4c119,	partial	sequence,	genomic	survey	sequence
1377. Nuttalliella namaqua clone A1c8A2c33A3c243A4c53, partial sequence, genomic survey sequence	1377	Nuttalliella	namaqua	clone	A1c8A2c33A3c243A4c53,	partial	sequence,	genomic	survey	sequence
1378. Alaskozetes antarcticus isolate 45 cytochrome oxidase subunit I (COI) gene, partial cds; mitochondrial	1378	Alaskozetes	antarcticus	isolate	45	cytochrome	oxidase	subunit	I	(COI)	gene,	partial	cds;	mitochondrial
1379. Alaskozetes antarcticus isolate 44 cytochrome oxidase subunit I (COI) gene, partial cds; mitochondrial	1379	Alaskozetes	antarcticus	isolate	44	cytochrome	oxidase	subunit	I	(COI)	gene,	partial	cds;	mitochondrial
1380. Alaskozetes antarcticus isolate 43 cytochrome oxidase subunit I (COI) gene, partial cds; mitochondrial	1380	Alaskozetes	antarcticus	isolate	43	cytochrome	oxidase	subunit	I	(COI)	gene,	partial	cds;	mitochondrial
1381. Alaskozetes antarcticus isolate 42 cytochrome oxidase subunit I (COI) gene, partial cds; mitochondrial	1381	Alaskozetes	antarcticus	isolate	42	cytochrome	oxidase	subunit	I	(COI)	gene,	partial	cds;	mitochondrial
1382. Alaskozetes antarcticus isolate 41 cytochrome oxidase subunit I (COI) gene, partial cds; mitochondrial	1382	Alaskozetes	antarcticus	isolate	41	cytochrome	oxidase	subunit	I	(COI)	gene,	partial	cds;	mitochondrial
1383. Alaskozetes antarcticus isolate 40 cytochrome oxidase subunit I (COI) gene, partial cds; mitochondrial	1383	Alaskozetes	antarcticus	isolate	40	cytochrome	oxidase	subunit	I	(COI)	gene,	partial	cds;	mitochondrial
1384. Alaskozetes antarcticus isolate 39 cytochrome oxidase subunit I (COI) gene, partial cds; mitochondrial	1384	Alaskozetes	antarcticus	isolate	39	cytochrome	oxidase	subunit	I	(COI)	gene,	partial	cds;	mitochondrial
1385. Alaskozetes antarcticus isolate 38 cytochrome oxidase subunit I (COI) gene, partial cds; mitochondrial	1385	Alaskozetes	antarcticus	isolate	38	cytochrome	oxidase	subunit	I	(COI)	gene,	partial	cds;	mitochondrial
1386. Alaskozetes antarcticus isolate 37 cytochrome oxidase subunit I (COI) gene, partial cds; mitochondrial	1386	Alaskozetes	antarcticus	isolate	37	cytochrome	oxidase	subunit	I	(COI)	gene,	partial	cds;	mitochondrial
1387. Alaskozetes antarcticus isolate 36 cytochrome oxidase subunit I (COI) gene, partial cds; mitochondrial	1387	Alaskozetes	antarcticus	isolate	36	cytochrome	oxidase	subunit	I	(COI)	gene,	partial	cds;	mitochondrial
1388. Alaskozetes antarcticus isolate 35 cytochrome oxidase subunit I (COI) gene, partial cds; mitochondrial	1388	Alaskozetes	antarcticus	isolate	35	cytochrome	oxidase	subunit	I	(COI)	gene,	partial	cds;	mitochondrial
1389. Alaskozetes antarcticus isolate 34 cytochrome oxidase subunit I (COI) gene, partial cds; mitochondrial	1389	Alaskozetes	antarcticus	isolate	34	cytochrome	oxidase	subunit	I	(COI)	gene,	partial	cds;	mitochondrial
1390. Alaskozetes antarcticus isolate 33 cytochrome oxidase subunit I (COI) gene, partial cds; mitochondrial	1390	Alaskozetes	antarcticus	isolate	33	cytochrome	oxidase	subunit	I	(COI)	gene,	partial	cds;	mitochondrial
1391. Alaskozetes antarcticus isolate 32 cytochrome oxidase subunit I (COI) gene, partial cds; mitochondrial	1391	Alaskozetes	antarcticus	isolate	32	cytochrome	oxidase	subunit	I	(COI)	gene,	partial	cds;	mitochondrial
1392. Alaskozetes antarcticus isolate 31 cytochrome oxidase subunit I (COI) gene, partial cds; mitochondrial	1392	Alaskozetes	antarcticus	isolate	31	cytochrome	oxidase	subunit	I	(COI)	gene,	partial	cds;	mitochondrial
1393. Alaskozetes antarcticus isolate 30 cytochrome oxidase subunit I (COI) gene, partial cds; mitochondrial	1393	Alaskozetes	antarcticus	isolate	30	cytochrome	oxidase	subunit	I	(COI)	gene,	partial	cds;	mitochondrial
1394. Alaskozetes antarcticus isolate 29 cytochrome oxidase subunit I (COI) gene, partial cds; mitochondrial	1394	Alaskozetes	antarcticus	isolate	29	cytochrome	oxidase	subunit	I	(COI)	gene,	partial	cds;	mitochondrial
1395. Alaskozetes antarcticus isolate 28 cytochrome oxidase subunit I (COI) gene, partial cds; mitochondrial	1395	Alaskozetes	antarcticus	isolate	28	cytochrome	oxidase	subunit	I	(COI)	gene,	partial	cds;	mitochondrial
1396. Alaskozetes antarcticus isolate 27 cytochrome oxidase subunit I (COI) gene, partial cds; mitochondrial	1396	Alaskozetes	antarcticus	isolate	27	cytochrome	oxidase	subunit	I	(COI)	gene,	partial	cds;	mitochondrial
1397. Alaskozetes antarcticus isolate 26 cytochrome oxidase subunit I (COI) gene, partial cds; mitochondrial	1397	Alaskozetes	antarcticus	isolate	26	cytochrome	oxidase	subunit	I	(COI)	gene,	partial	cds;	mitochondrial
1398. Alaskozetes antarcticus isolate 25 cytochrome oxidase subunit I (COI) gene, partial cds; mitochondrial	1398	Alaskozetes	antarcticus	isolate	25	cytochrome	oxidase	subunit	I	(COI)	gene,	partial	cds;	mitochondrial
1399. Alaskozetes antarcticus isolate 24 cytochrome oxidase subunit I (COI) gene, partial cds; mitochondrial	1399	Alaskozetes	antarcticus	isolate	24	cytochrome	oxidase	subunit	I	(COI)	gene,	partial	cds;	mitochondrial
1400. Alaskozetes antarcticus isolate 23 cytochrome oxidase subunit I (COI) gene, partial cds; mitochondrial	1400	Alaskozetes	antarcticus	isolate	23	cytochrome	oxidase	subunit	I	(COI)	gene,	partial	cds;	mitochondrial
1401. Alaskozetes antarcticus isolate 22 cytochrome oxidase subunit I (COI) gene, partial cds; mitochondrial	1401	Alaskozetes	antarcticus	isolate	22	cytochrome	oxidase	subunit	I	(COI)	gene,	partial	cds;	mitochondrial
1402. Alaskozetes antarcticus isolate 21 cytochrome oxidase subunit I (COI) gene, partial cds; mitochondrial	1402	Alaskozetes	antarcticus	isolate	21	cytochrome	oxidase	subunit	I	(COI)	gene,	partial	cds;	mitochondrial
1403. Alaskozetes antarcticus isolate 20 cytochrome oxidase subunit I (COI) gene, partial cds; mitochondrial	1403	Alaskozetes	antarcticus	isolate	20	cytochrome	oxidase	subunit	I	(COI)	gene,	partial	cds;	mitochondrial
1404. Alaskozetes antarcticus isolate 19 cytochrome oxidase subunit I (COI) gene, partial cds; mitochondrial	1404	Alaskozetes	antarcticus	isolate	19	cytochrome	oxidase	subunit	I	(COI)	gene,	partial	cds;	mitochondrial
1405. Alaskozetes antarcticus isolate 18 cytochrome oxidase subunit I (COI) gene, partial cds; mitochondrial	1405	Alaskozetes	antarcticus	isolate	18	cytochrome	oxidase	subunit	I	(COI)	gene,	partial	cds;	mitochondrial
1406. Alaskozetes antarcticus isolate 17 cytochrome oxidase subunit I (COI) gene, partial cds; mitochondrial	1406	Alaskozetes	antarcticus	isolate	17	cytochrome	oxidase	subunit	I	(COI)	gene,	partial	cds;	mitochondrial
1407. Alaskozetes antarcticus isolate 16 cytochrome oxidase subunit I (COI) gene, partial cds; mitochondrial	1407	Alaskozetes	antarcticus	isolate	16	cytochrome	oxidase	subunit	I	(COI)	gene,	partial	cds;	mitochondrial
1408. Alaskozetes antarcticus isolate 15 cytochrome oxidase subunit I (COI) gene, partial cds; mitochondrial	1408	Alaskozetes	antarcticus	isolate	15	cytochrome	oxidase	subunit	I	(COI)	gene,	partial	cds;	mitochondrial
1409. Alaskozetes antarcticus isolate 14 cytochrome oxidase subunit I (COI) gene, partial cds; mitochondrial	1409	Alaskozetes	antarcticus	isolate	14	cytochrome	oxidase	subunit	I	(COI)	gene,	partial	cds;	mitochondrial
1410. Alaskozetes antarcticus isolate 13 cytochrome oxidase subunit I (COI) gene, partial cds; mitochondrial	1410	Alaskozetes	antarcticus	isolate	13	cytochrome	oxidase	subunit	I	(COI)	gene,	partial	cds;	mitochondrial
1411. Alaskozetes antarcticus isolate 12 cytochrome oxidase subunit I (COI) gene, partial cds; mitochondrial	1411	Alaskozetes	antarcticus	isolate	12	cytochrome	oxidase	subunit	I	(COI)	gene,	partial	cds;	mitochondrial
1412. Alaskozetes antarcticus isolate 11 cytochrome oxidase subunit I (COI) gene, partial cds; mitochondrial	1412	Alaskozetes	antarcticus	isolate	11	cytochrome	oxidase	subunit	I	(COI)	gene,	partial	cds;	mitochondrial
1413. Alaskozetes antarcticus isolate 10 cytochrome oxidase subunit I (COI) gene, partial cds; mitochondrial	1413	Alaskozetes	antarcticus	isolate	10	cytochrome	oxidase	subunit	I	(COI)	gene,	partial	cds;	mitochondrial
1414. Alaskozetes antarcticus isolate 9 cytochrome oxidase subunit I (COI) gene, partial cds; mitochondrial	1414	Alaskozetes	antarcticus	isolate	9	cytochrome	oxidase	subunit	I	(COI)	gene,	partial	cds;	mitochondrial
1415. Alaskozetes antarcticus isolate 8 cytochrome oxidase subunit I (COI) gene, partial cds; mitochondrial	1415	Alaskozetes	antarcticus	isolate	8	cytochrome	oxidase	subunit	I	(COI)	gene,	partial	cds;	mitochondrial
1416. Alaskozetes antarcticus isolate 7 cytochrome oxidase subunit I (COI) gene, partial cds; mitochondrial	1416	Alaskozetes	antarcticus	isolate	7	cytochrome	oxidase	subunit	I	(COI)	gene,	partial	cds;	mitochondrial
1417. Alaskozetes antarcticus isolate 6 cytochrome oxidase subunit I (COI) gene, partial cds; mitochondrial	1417	Alaskozetes	antarcticus	isolate	6	cytochrome	oxidase	subunit	I	(COI)	gene,	partial	cds;	mitochondrial
1418. Alaskozetes antarcticus isolate 5 cytochrome oxidase subunit I (COI) gene, partial cds; mitochondrial	1418	Alaskozetes	antarcticus	isolate	5	cytochrome	oxidase	subunit	I	(COI)	gene,	partial	cds;	mitochondrial
1419. Alaskozetes antarcticus isolate 4 cytochrome oxidase subunit I (COI) gene, partial cds; mitochondrial	1419	Alaskozetes	antarcticus	isolate	4	cytochrome	oxidase	subunit	I	(COI)	gene,	partial	cds;	mitochondrial
1420. Alaskozetes antarcticus isolate 3 cytochrome oxidase subunit I (COI) gene, partial cds; mitochondrial	1420	Alaskozetes	antarcticus	isolate	3	cytochrome	oxidase	subunit	I	(COI)	gene,	partial	cds;	mitochondrial
1421. Alaskozetes antarcticus isolate 2 cytochrome oxidase subunit I (COI) gene, partial cds; mitochondrial	1421	Alaskozetes	antarcticus	isolate	2	cytochrome	oxidase	subunit	I	(COI)	gene,	partial	cds;	mitochondrial
1422. Alaskozetes antarcticus isolate 1 cytochrome oxidase subunit I (COI) gene, partial cds; mitochondrial	1422	Alaskozetes	antarcticus	isolate	1	cytochrome	oxidase	subunit	I	(COI)	gene,	partial	cds;	mitochondrial
1423. Ornithodoros kalahariensis savicalin mRNA, complete cds	1423	Ornithodoros	kalahariensis	savicalin	mRNA,	complete	cds
1424. UNVERIFIED: Laelaps giganteus isolate MT1.4-2 tropomyosin-like gene, partial sequence	1424	UNVERIFIED:	Laelaps	giganteus	isolate	MT1.4-2	tropomyosin-like	gene,	partial	sequence
1425. UNVERIFIED: Laelaps giganteus isolate MT1.4-1 tropomyosin-like gene, partial sequence	1425	UNVERIFIED:	Laelaps	giganteus	isolate	MT1.4-1	tropomyosin-like	gene,	partial	sequence
1426. UNVERIFIED: Laelaps giganteus isolate WH3.2-2 tropomyosin-like gene, partial sequence	1426	UNVERIFIED:	Laelaps	giganteus	isolate	WH3.2-2	tropomyosin-like	gene,	partial	sequence
1427. UNVERIFIED: Laelaps giganteus isolate WH3.2-1 tropomyosin-like gene, partial sequence	1427	UNVERIFIED:	Laelaps	giganteus	isolate	WH3.2-1	tropomyosin-like	gene,	partial	sequence
1428. UNVERIFIED: Laelaps giganteus isolate WH18-2 tropomyosin-like gene, partial sequence	1428	UNVERIFIED:	Laelaps	giganteus	isolate	WH18-2	tropomyosin-like	gene,	partial	sequence
1429. UNVERIFIED: Laelaps giganteus isolate WH18-1 tropomyosin-like gene, partial sequence	1429	UNVERIFIED:	Laelaps	giganteus	isolate	WH18-1	tropomyosin-like	gene,	partial	sequence
1430. UNVERIFIED: Laelaps giganteus isolate WH3.1-2 tropomyosin-like gene, partial sequence	1430	UNVERIFIED:	Laelaps	giganteus	isolate	WH3.1-2	tropomyosin-like	gene,	partial	sequence
1431. UNVERIFIED: Laelaps giganteus isolate WH3.1-1 tropomyosin-like gene, partial sequence	1431	UNVERIFIED:	Laelaps	giganteus	isolate	WH3.1-1	tropomyosin-like	gene,	partial	sequence
1432. UNVERIFIED: Laelaps giganteus isolate WH9.2-2 tropomyosin-like gene, partial sequence	1432	UNVERIFIED:	Laelaps	giganteus	isolate	WH9.2-2	tropomyosin-like	gene,	partial	sequence
1433. UNVERIFIED: Laelaps giganteus isolate WH9.2-1 tropomyosin-like gene, partial sequence	1433	UNVERIFIED:	Laelaps	giganteus	isolate	WH9.2-1	tropomyosin-like	gene,	partial	sequence
1434. UNVERIFIED: Laelaps giganteus isolate WH31.2-2 tropomyosin-like gene, partial sequence	1434	UNVERIFIED:	Laelaps	giganteus	isolate	WH31.2-2	tropomyosin-like	gene,	partial	sequence
1435. UNVERIFIED: Laelaps giganteus isolate WH31.2-1 tropomyosin-like gene, partial sequence	1435	UNVERIFIED:	Laelaps	giganteus	isolate	WH31.2-1	tropomyosin-like	gene,	partial	sequence
1436. UNVERIFIED: Laelaps giganteus isolate WH9.1-2 tropomyosin-like gene, partial sequence	1436	UNVERIFIED:	Laelaps	giganteus	isolate	WH9.1-2	tropomyosin-like	gene,	partial	sequence
1437. UNVERIFIED: Laelaps giganteus isolate WH9.1-1 tropomyosin-like gene, partial sequence	1437	UNVERIFIED:	Laelaps	giganteus	isolate	WH9.1-1	tropomyosin-like	gene,	partial	sequence
1438. UNVERIFIED: Laelaps giganteus isolate WH23-2 tropomyosin-like gene, partial sequence	1438	UNVERIFIED:	Laelaps	giganteus	isolate	WH23-2	tropomyosin-like	gene,	partial	sequence
1439. UNVERIFIED: Laelaps giganteus isolate WH23-1 tropomyosin-like gene, partial sequence	1439	UNVERIFIED:	Laelaps	giganteus	isolate	WH23-1	tropomyosin-like	gene,	partial	sequence
1440. UNVERIFIED: Laelaps giganteus isolate WH10.2-2 tropomyosin-like gene, partial sequence	1440	UNVERIFIED:	Laelaps	giganteus	isolate	WH10.2-2	tropomyosin-like	gene,	partial	sequence
1441. UNVERIFIED: Laelaps giganteus isolate WH10.2-1 tropomyosin-like gene, partial sequence	1441	UNVERIFIED:	Laelaps	giganteus	isolate	WH10.2-1	tropomyosin-like	gene,	partial	sequence
1442. UNVERIFIED: Laelaps giganteus isolate WH32-2 tropomyosin-like gene, partial sequence	1442	UNVERIFIED:	Laelaps	giganteus	isolate	WH32-2	tropomyosin-like	gene,	partial	sequence
1443. UNVERIFIED: Laelaps giganteus isolate WH32-1 tropomyosin-like gene, partial sequence	1443	UNVERIFIED:	Laelaps	giganteus	isolate	WH32-1	tropomyosin-like	gene,	partial	sequence
1444. UNVERIFIED: Laelaps giganteus isolate WH5-2 tropomyosin-like gene, partial sequence	1444	UNVERIFIED:	Laelaps	giganteus	isolate	WH5-2	tropomyosin-like	gene,	partial	sequence
1445. UNVERIFIED: Laelaps giganteus isolate WH5-1 tropomyosin-like gene, partial sequence	1445	UNVERIFIED:	Laelaps	giganteus	isolate	WH5-1	tropomyosin-like	gene,	partial	sequence
1446. UNVERIFIED: Laelaps giganteus isolate WH16-2 tropomyosin-like gene, partial sequence	1446	UNVERIFIED:	Laelaps	giganteus	isolate	WH16-2	tropomyosin-like	gene,	partial	sequence
1447. UNVERIFIED: Laelaps giganteus isolate WH16-1 tropomyosin-like gene, partial sequence	1447	UNVERIFIED:	Laelaps	giganteus	isolate	WH16-1	tropomyosin-like	gene,	partial	sequence
1448. Ornithodoros noorsveldensis clone Ostyt 2GB 16S ribosomal RNA gene, partial sequence; mitochondrial	1448	Ornithodoros	noorsveldensis	clone	Ostyt	2GB	16S	ribosomal	RNA	gene,	partial	sequence;	mitochondrial
1449. Ornithodoros noorsveldensis clone Ostyt 1GB 16S ribosomal RNA gene, partial sequence; mitochondrial	1449	Ornithodoros	noorsveldensis	clone	Ostyt	1GB	16S	ribosomal	RNA	gene,	partial	sequence;	mitochondrial
1450. Ornithodoros noorsveldensis clone Ostyt 3_1 16S ribosomal RNA gene, partial sequence; mitochondrial	1450	Ornithodoros	noorsveldensis	clone	Ostyt	3_1	16S	ribosomal	RNA	gene,	partial	sequence;	mitochondrial
1451. Ornithodoros noorsveldensis clone Ostyt 2_1 16S ribosomal RNA gene, partial sequence; mitochondrial	1451	Ornithodoros	noorsveldensis	clone	Ostyt	2_1	16S	ribosomal	RNA	gene,	partial	sequence;	mitochondrial
1452. Ornithodoros noorsveldensis clone Ostyt 1_1 16S ribosomal RNA gene, partial sequence; mitochondrial	1452	Ornithodoros	noorsveldensis	clone	Ostyt	1_1	16S	ribosomal	RNA	gene,	partial	sequence;	mitochondrial
1453. Ornithodoros kalahariensis clone OsavBray 1_1 16S ribosomal RNA gene, partial sequence; mitochondrial	1453	Ornithodoros	kalahariensis	clone	OsavBray	1_1	16S	ribosomal	RNA	gene,	partial	sequence;	mitochondrial
1454. Ornithodoros kalahariensis clone OsavUP 1_1 16S ribosomal RNA gene, partial sequence; mitochondrial	1454	Ornithodoros	kalahariensis	clone	OsavUP	1_1	16S	ribosomal	RNA	gene,	partial	sequence;	mitochondrial
1455. Ornithodoros kalahariensis clone Obra 3_1 16S ribosomal RNA gene, partial sequence; mitochondrial	1455	Ornithodoros	kalahariensis	clone	Obra	3_1	16S	ribosomal	RNA	gene,	partial	sequence;	mitochondrial
1456. Ornithodoros kalahariensis clone Obra 2_1 16S ribosomal RNA gene, partial sequence; mitochondrial	1456	Ornithodoros	kalahariensis	clone	Obra	2_1	16S	ribosomal	RNA	gene,	partial	sequence;	mitochondrial
1457. Ornithodoros kalahariensis clone Obra 1_1 16S ribosomal RNA gene, partial sequence; mitochondrial	1457	Ornithodoros	kalahariensis	clone	Obra	1_1	16S	ribosomal	RNA	gene,	partial	sequence;	mitochondrial
1458. Ornithodoros pavimentosus clone OsavKom 1_1 16S ribosomal RNA gene, partial sequence; mitochondrial	1458	Ornithodoros	pavimentosus	clone	OsavKom	1_1	16S	ribosomal	RNA	gene,	partial	sequence;	mitochondrial
1459. Ornithodoros pavimentosus clone OsavNam 1_1 16S ribosomal RNA gene, partial sequence; mitochondrial	1459	Ornithodoros	pavimentosus	clone	OsavNam	1_1	16S	ribosomal	RNA	gene,	partial	sequence;	mitochondrial
1460. Ornithodoros pavimentosus clone Okom 1_1 16S ribosomal RNA gene, partial sequence; mitochondrial	1460	Ornithodoros	pavimentosus	clone	Okom	1_1	16S	ribosomal	RNA	gene,	partial	sequence;	mitochondrial
1461. Ornithodoros pavimentosus clone Onam 3_1 16S ribosomal RNA gene, partial sequence; mitochondrial	1461	Ornithodoros	pavimentosus	clone	Onam	3_1	16S	ribosomal	RNA	gene,	partial	sequence;	mitochondrial
1462. Ornithodoros pavimentosus clone Onam 2_1 16S ribosomal RNA gene, partial sequence; mitochondrial	1462	Ornithodoros	pavimentosus	clone	Onam	2_1	16S	ribosomal	RNA	gene,	partial	sequence;	mitochondrial
1463. Ornithodoros pavimentosus clone Onam 1_1 16S ribosomal RNA gene, partial sequence; mitochondrial	1463	Ornithodoros	pavimentosus	clone	Onam	1_1	16S	ribosomal	RNA	gene,	partial	sequence;	mitochondrial
1464. Ornithodoros moubata clone Opmo 1_1 16S ribosomal RNA gene, partial sequence; mitochondrial	1464	Ornithodoros	moubata	clone	Opmo	1_1	16S	ribosomal	RNA	gene,	partial	sequence;	mitochondrial
1465. Ornithodoros moubata clone Omou 3_1 16S ribosomal RNA gene, partial sequence; mitochondrial	1465	Ornithodoros	moubata	clone	Omou	3_1	16S	ribosomal	RNA	gene,	partial	sequence;	mitochondrial
1466. Ornithodoros moubata clone Omou 2_1 16S ribosomal RNA gene, partial sequence; mitochondrial	1466	Ornithodoros	moubata	clone	Omou	2_1	16S	ribosomal	RNA	gene,	partial	sequence;	mitochondrial
1467. Ornithodoros moubata clone Omou 1_1 16S ribosomal RNA gene, partial sequence; mitochondrial	1467	Ornithodoros	moubata	clone	Omou	1_1	16S	ribosomal	RNA	gene,	partial	sequence;	mitochondrial
1468. Ornithodoros phacochoerus clone OknpS 1_1 16S ribosomal RNA gene, partial sequence; mitochondrial	1468	Ornithodoros	phacochoerus	clone	OknpS	1_1	16S	ribosomal	RNA	gene,	partial	sequence;	mitochondrial
1469. Ornithodoros phacochoerus clone OknpN 16S ribosomal RNA gene, partial sequence; mitochondrial	1469	Ornithodoros	phacochoerus	clone	OknpN	16S	ribosomal	RNA	gene,	partial	sequence;	mitochondrial
1470. Ornithodoros phacochoerus clone Oknp 3_1 16S ribosomal RNA gene, partial sequence; mitochondrial	1470	Ornithodoros	phacochoerus	clone	Oknp	3_1	16S	ribosomal	RNA	gene,	partial	sequence;	mitochondrial
1471. Ornithodoros phacochoerus clone Oknp 2_1 16S ribosomal RNA gene, partial sequence; mitochondrial	1471	Ornithodoros	phacochoerus	clone	Oknp	2_1	16S	ribosomal	RNA	gene,	partial	sequence;	mitochondrial
[truncated: 93,836 more rows]

## Sheet: Assessment
Gene Region	Number of Records
[truncated: 40 more rows]
