# Supplementary material for: An overview of DNA barcoding of biodiversity in South Africa
Source: PLoS One. 2026 Apr 21;21(4):e0345173. doi: 10.1371/journal.pone.0345173 (PMC13098986; doi:10.1371/journal.pone.0345173)
Supplement: S1 File — The data was downloaded in a text format and transferred to Microsoft excel for analysis. (ZIP) [file pone.0345173.s011.zip › S1_File/Birds.xlsx]

## Sheet: Birds Orig Data
Birds Original Data from GenBank	Number of Words
1. Anthoscopus minutus from South Africa cytochrome b (cytb) gene, partial cds; mitochondrial	13
1,019 bp linear DNA	4
AF347970.1 GI:19908559	2
	0
2. Parus niger from South Africa cytochrome b (cytb) gene, partial cds; mitochondrial	13
1,036 bp linear DNA	4
AF347967.1 GI:19908553	2
	0
3. Falco fasciinucha voucher NZG:BWP38754 cytochrome oxidase subunit I (COI) gene, partial cds; mitochondrial	14
662 bp linear DNA	4
KX012913.1 GI:1033914965	2
	0
4. Falco rupicoloides voucher NZG:BWP36433 cytochrome oxidase subunit I (COI) gene, partial cds; mitochondrial	14
605 bp linear DNA	4
KX012911.1 GI:1033914962	2
	0
5. Geronticus eremita voucher NZG:BWP32402 cytochrome oxidase subunit I (COI) gene, partial cds; mitochondrial	14
621 bp linear DNA	4
KX012910.1 GI:1033914960	2
	0
6. Bostrychia hagedash voucher NZG:BWP38705 cytochrome oxidase subunit I (COI) gene, partial cds; mitochondrial	14
507 bp linear DNA	4
KX012909.1 GI:1033914958	2
	0
7. Hieraaetus wahlbergi voucher NZG:BWP38704 cytochrome oxidase subunit I (COI) gene, partial cds; mitochondrial	14
613 bp linear DNA	4
KX012908.1 GI:1033914956	2
	0
8. Grus carunculatus voucher NZG:BWP32399 cytochrome oxidase subunit I (COI) gene, partial cds; mitochondrial	14
658 bp linear DNA	4
KX012903.1 GI:1033914951	2
	0
9. Aquila rapax voucher NZG:BWP38720 cytochrome oxidase subunit I (COI) gene, partial cds; mitochondrial	14
629 bp linear DNA	4
KX012902.1 GI:1033914949	2
	0
10. Circaetus cinereus voucher NZG:BWP36503 cytochrome oxidase subunit I (COI) gene, partial cds; mitochondrial	14
649 bp linear DNA	4
KX012898.1 GI:1033914946	2
	0
11. Geronticus eremita voucher NZG:BWP36502 cytochrome oxidase subunit I (COI) gene, partial cds; mitochondrial	14
657 bp linear DNA	4
KX012897.1 GI:1033914944	2
	0
12. Accipiter melanoleucus voucher NZG:BWP36477 cytochrome oxidase subunit I (COI) gene, partial cds; mitochondrial	14
650 bp linear DNA	4
KX012888.1 GI:1033914935	2
	0
13. Aquila verreauxii voucher NZG:BWP36474 cytochrome oxidase subunit I (COI) gene, partial cds; mitochondrial	14
663 bp linear DNA	4
KX012885.1 GI:1033914931	2
	0
14. Aquila verreauxii voucher NZG:BWP36472 cytochrome oxidase subunit I (COI) gene, partial cds; mitochondrial	14
645 bp linear DNA	4
KX012884.1 GI:1033914929	2
	0
15. Circaetus pectoralis voucher NZG:BWP36470 cytochrome oxidase subunit I (COI) gene, partial cds; mitochondrial	14
648 bp linear DNA	4
KX012882.1 GI:1033914926	2
	0
16. Aquila rapax voucher NZG:BWP36469 cytochrome oxidase subunit I (COI) gene, partial cds; mitochondrial	14
646 bp linear DNA	4
KX012881.1 GI:1033914924	2
	0
17. Trigonoceps occipitalis voucher NZG:BWP36461 cytochrome oxidase subunit I (COI) gene, partial cds; mitochondrial	14
639 bp linear DNA	4
KX012876.1 GI:1033914918	2
	0
18. Aquila verreauxii voucher NZG:BWP36459 cytochrome oxidase subunit I (COI) gene, partial cds; mitochondrial	14
616 bp linear DNA	4
KX012874.1 GI:1033914916	2
	0
19. UNVERIFIED: Bubo lacteus voucher NZG:BWP36453 cytochrome oxidase subunit I-like (COI) gene, partial sequence; mitochondrial	15
655 bp linear DNA	4
KX012872.1 GI:1033914914	2
	0
20. Circaetus cinereus voucher NZG:BWP36449 cytochrome oxidase subunit I (COI) gene, partial cds; mitochondrial	14
648 bp linear DNA	4
KX012870.1 GI:1033914912	2
	0
21. UNVERIFIED: Aquila spilogaster voucher NZG:BWP36443 cytochrome oxidase subunit I-like (COI) gene, partial sequence; mitochondrial	15
643 bp linear DNA	4
KX012868.1 GI:1033914910	2
	0
22. UNVERIFIED: Trigonoceps occipitalis voucher NZG:BWP36430 cytochrome oxidase subunit I-like (COI) gene, partial sequence; mitochondrial	15
594 bp linear DNA	4
KX012865.1 GI:1033914908	2
	0
23. Bycanistes brevis voucher NZG:BWP36405 cytochrome oxidase subunit I (COI) gene, partial cds; mitochondrial	14
662 bp linear DNA	4
KX012854.1 GI:1033914896	2
	0
24. Bycanistes brevis voucher NZG:BWP36404 cytochrome oxidase subunit I (COI) gene, partial cds; mitochondrial	14
673 bp linear DNA	4
KX012853.1 GI:1033914894	2
	0
25. Tockus erythrorhynchus voucher NZG:BWP36402 cytochrome oxidase subunit I (COI) gene, partial cds; mitochondrial	14
630 bp linear DNA	4
KX012851.1 GI:1033914892	2
	0
26. Geronticus calvus voucher NZG:BWP32444 cytochrome oxidase subunit I (COI) gene, partial cds; mitochondrial	14
581 bp linear DNA	4
KX012847.1 GI:1033914888	2
	0
27. Terathopius ecaudatus voucher NZG:BWP36352 cytochrome oxidase subunit I (COI) gene, partial cds; mitochondrial	14
647 bp linear DNA	4
KX012845.1 GI:1033914885	2
	0
28. UNVERIFIED: Torgos tracheliotos voucher NZG:BWP36351 cytochrome oxidase subunit I-like (COI) gene, partial sequence; mitochondrial	15
594 bp linear DNA	4
KX012844.1 GI:1033914884	2
	0
29. Circaetus pectoralis voucher NZG:BWP36347 cytochrome oxidase subunit I (COI) gene, partial cds; mitochondrial	14
671 bp linear DNA	4
KX012842.1 GI:1033914881	2
	0
30. Terathopius ecaudatus voucher NZG:BWP36317 cytochrome oxidase subunit I (COI) gene, partial cds; mitochondrial	14
665 bp linear DNA	4
KX012840.1 GI:1033914878	2
	0
31. Gyps africanus voucher NZG:BWP36314 cytochrome oxidase subunit I (COI) gene, partial cds; mitochondrial	14
659 bp linear DNA	4
KX012838.1 GI:1033914875	2
	0
32. Gyps coprotheres voucher NZG:BWP36311 cytochrome oxidase subunit I (COI) gene, partial cds; mitochondrial	14
633 bp linear DNA	4
KX012835.1 GI:1033914871	2
	0
33. Torgos tracheliotos voucher NZG:BWP36307 cytochrome oxidase subunit I (COI) gene, partial cds; mitochondrial	14
651 bp linear DNA	4
KX012831.1 GI:1033914867	2
	0
34. Gyps africanus voucher NZG:BWP36305 cytochrome oxidase subunit I (COI) gene, partial cds; mitochondrial	14
567 bp linear DNA	4
KX012830.1 GI:1033914865	2
	0
35. Geronticus calvus voucher NZG:BWP32480 cytochrome oxidase subunit I (COI) gene, partial cds; mitochondrial	14
612 bp linear DNA	4
KX012829.1 GI:1033914863	2
	0
36. UNVERIFIED: Cacatua sanguinea voucher NZG:BWP36262 cytochrome oxidase subunit I-like (COI) gene, partial sequence; mitochondrial	15
680 bp linear DNA	4
KX012828.1 GI:1033914862	2
	0
37. UNVERIFIED: Bucorvus leadbeateri voucher NZG:BWP35842 cytochrome oxidase subunit I-like (COI) gene, partial sequence; mitochondrial	15
661 bp linear DNA	4
KX012824.1 GI:1033914858	2
	0
38. UNVERIFIED: Poicephalus cryptoxanthus voucher NZG:BWP36245 cytochrome oxidase subunit I-like (COI) gene, partial sequence; mitochondrial	15
600 bp linear DNA	4
KX012820.1 GI:1033914854	2
	0
39. Torgos tracheliotos voucher NZG:BWP36237 cytochrome oxidase subunit I (COI) gene, partial cds; mitochondrial	14
605 bp linear DNA	4
KX012818.1 GI:1033914851	2
	0
40. Psittacus erithacus voucher NZG:BWP36205 cytochrome oxidase subunit I (COI) gene, partial cds; mitochondrial	14
639 bp linear DNA	4
KX012804.1 GI:1033914836	2
	0
41. Psittacus erithacus voucher NZG:BWP36203 cytochrome oxidase subunit I (COI) gene, partial cds; mitochondrial	14
638 bp linear DNA	4
KX012802.1 GI:1033914833	2
	0
42. Psittacus erithacus voucher NZG:BWP36201 cytochrome oxidase subunit I (COI) gene, partial cds; mitochondrial	14
520 bp linear DNA	4
KX012801.1 GI:1033914831	2
	0
43. UNVERIFIED: Poicephalus fuscicollis voucher NZG:BWP36200 cytochrome oxidase subunit I-like (COI) gene, partial sequence; mitochondrial	15
686 bp linear DNA	4
KX012800.1 GI:1033914830	2
	0
44. Poicephalus fuscicollis voucher NZG:BWP36199 cytochrome oxidase subunit I (COI) gene, partial cds; mitochondrial	14
672 bp linear DNA	4
KX012799.1 GI:1033914828	2
	0
45. Poicephalus fuscicollis voucher NZG:BWP36198 cytochrome oxidase subunit I (COI) gene, partial cds; mitochondrial	14
669 bp linear DNA	4
KX012798.1 GI:1033914826	2
	0
46. Poicephalus fuscicollis voucher NZG:BWP36197 cytochrome oxidase subunit I (COI) gene, partial cds; mitochondrial	14
676 bp linear DNA	4
KX012797.1 GI:1033914824	2
	0
47. Poicephalus fuscicollis voucher NZG:BWP36196 cytochrome oxidase subunit I (COI) gene, partial cds; mitochondrial	14
662 bp linear DNA	4
KX012796.1 GI:1033914822	2
	0
48. Terathopius ecaudatus voucher NZG:BWP35871 cytochrome oxidase subunit I (COI) gene, partial cds; mitochondrial	14
616 bp linear DNA	4
KX012794.1 GI:1033914819	2
	0
49. Geronticus eremita voucher NZG:BWP32407 cytochrome oxidase subunit I (COI) gene, partial cds; mitochondrial	14
532 bp linear DNA	4
KX012793.1 GI:1033914817	2
	0
50. Geronticus calvus voucher NZG:BWP32422 cytochrome oxidase subunit I (COI) gene, partial cds; mitochondrial	14
615 bp linear DNA	4
KX012912.1 GI:1033206118	2
	0
51. UNVERIFIED: Bostrychia hagedash voucher NZG:BWP36289 cytochrome oxidase subunit I-like (COI) gene, partial sequence; mitochondrial	15
584 bp linear DNA	4
KX012907.1 GI:1033206113	2
	0
52. Grus paradisea voucher NZG:BWP6621 cytochrome oxidase subunit I (COI) gene, partial cds; mitochondrial	14
645 bp linear DNA	4
KX012906.1 GI:1033206112	2
	0
53. Grus carunculatus voucher NZG:BWP36158 cytochrome oxidase subunit I (COI) gene, partial cds; mitochondrial	14
615 bp linear DNA	4
KX012905.1 GI:1033206111	2
	0
54. Grus carunculatus voucher NZG:BWP33842 cytochrome oxidase subunit I (COI) gene, partial cds; mitochondrial	14
645 bp linear DNA	4
KX012904.1 GI:1033206110	2
	0
55. UNVERIFIED: Balearica regulorum voucher NZG:BWP36396 cytochrome oxidase subunit I-like (COI) gene, partial sequence; mitochondrial	15
603 bp linear DNA	4
KX012901.1 GI:1033206107	2
	0
56. UNVERIFIED: Bostrychia hagedash voucher NZG:BWP36520 cytochrome oxidase subunit I-like (COI) gene, partial sequence; mitochondrial	15
684 bp linear DNA	4
KX012900.1 GI:1033206106	2
	0
57. Circaetus cinereus voucher NZG:BWP36504 cytochrome oxidase subunit I (COI) gene, partial cds; mitochondrial	14
585 bp linear DNA	4
KX012899.1 GI:1033206105	2
	0
58. Bubo lacteus voucher NZG:BWP36501 cytochrome oxidase subunit I (COI) gene, partial cds; mitochondrial	14
615 bp linear DNA	4
KX012896.1 GI:1033206102	2
	0
59. Haliaeetus vocifer voucher NZG:BWP36500 cytochrome oxidase subunit I (COI) gene, partial cds; mitochondrial	14
585 bp linear DNA	4
KX012895.1 GI:1033206101	2
	0
60. Haliaeetus vocifer voucher NZG:BWP36499 cytochrome oxidase subunit I (COI) gene, partial cds; mitochondrial	14
560 bp linear DNA	4
KX012894.1 GI:1033206100	2
	0
61. Geronticus eremita voucher NZG:BWP36498 cytochrome oxidase subunit I (COI) gene, partial cds; mitochondrial	14
564 bp linear DNA	4
KX012893.1 GI:1033206099	2
	0
62. UNVERIFIED: Bubo lacteus voucher NZG:BWP36496 cytochrome oxidase subunit I-like (COI) gene, partial sequence; mitochondrial	15
702 bp linear DNA	4
KX012892.1 GI:1033206098	2
	0
63. Bubo lacteus voucher NZG:BWP36495 cytochrome oxidase subunit I (COI) gene, partial cds; mitochondrial	14
618 bp linear DNA	4
KX012891.1 GI:1033206097	2
	0
64. Bostrychia hagedash voucher NZG:BWP36494 cytochrome oxidase subunit I (COI) gene, partial cds; mitochondrial	14
650 bp linear DNA	4
KX012890.1 GI:1033206096	2
	0
65. Aquila spilogaster voucher NZG:BWP36482 cytochrome oxidase subunit I (COI) gene, partial cds; mitochondrial	14
575 bp linear DNA	4
KX012889.1 GI:1033206095	2
	0
66. Accipiter melanoleucus voucher NZG:BWP36476 cytochrome oxidase subunit I (COI) gene, partial cds; mitochondrial	14
660 bp linear DNA	4
KX012887.1 GI:1033206093	2
	0
67. Aquila spilogaster voucher NZG:BWP36475 cytochrome oxidase subunit I (COI) gene, partial cds; mitochondrial	14
621 bp linear DNA	4
KX012886.1 GI:1033206092	2
	0
68. Circaetus pectoralis voucher NZG:BWP36471 cytochrome oxidase subunit I (COI) gene, partial cds; mitochondrial	14
620 bp linear DNA	4
KX012883.1 GI:1033206089	2
	0
69. Aquila rapax voucher NZG:BWP36468 cytochrome oxidase subunit I (COI) gene, partial cds; mitochondrial	14
683 bp linear DNA	4
KX012880.1 GI:1033206086	2
	0
70. Aquila verreauxii voucher NZG:BWP36467 cytochrome oxidase subunit I (COI) gene, partial cds; mitochondrial	14
624 bp linear DNA	4
KX012879.1 GI:1033206085	2
	0
71. Gypohierax angolensis voucher NZG:BWP36463 cytochrome oxidase subunit I (COI) gene, partial cds; mitochondrial	14
587 bp linear DNA	4
KX012878.1 GI:1033206084	2
	0
72. Gypohierax angolensis voucher NZG:BWP36462 cytochrome oxidase subunit I (COI) gene, partial cds; mitochondrial	14
569 bp linear DNA	4
KX012877.1 GI:1033206083	2
	0
73. UNVERIFIED: Necrosyrtes monachus voucher NZG:BWP36460 cytochrome oxidase subunit I-like (COI) gene, partial sequence; mitochondrial	15
617 bp linear DNA	4
KX012875.1 GI:1033206081	2
	0
74. Tyto capensis voucher NZG:BWP36454 cytochrome oxidase subunit I (COI) gene, partial cds; mitochondrial	14
609 bp linear DNA	4
KX012873.1 GI:1033206079	2
	0
75. UNVERIFIED: Bubo lacteus voucher NZG:BWP36452 cytochrome oxidase subunit I-like (COI) gene, partial sequence; mitochondrial	15
620 bp linear DNA	4
KX012871.1 GI:1033206077	2
	0
76. Haliaeetus vocifer voucher NZG:BWP36446 cytochrome oxidase subunit I (COI) gene, partial cds; mitochondrial	14
601 bp linear DNA	4
KX012869.1 GI:1033206075	2
	0
77. UNVERIFIED: Falco rupicoloides voucher NZG:BWP36442 cytochrome oxidase subunit I-like (COI) gene, partial sequence; mitochondrial	15
571 bp linear DNA	4
KX012867.1 GI:1033206073	2
	0
78. Bostrychia hagedash voucher NZG:BWP36436 cytochrome oxidase subunit I (COI) gene, partial cds; mitochondrial	14
639 bp linear DNA	4
KX012866.1 GI:1033206072	2
	0
79. Gypaetus barbatus voucher NZG:BWP36429 cytochrome oxidase subunit I (COI) gene, partial cds; mitochondrial	14
630 bp linear DNA	4
KX012864.1 GI:1033206070	2
	0
80. Poicephalus robustus voucher NZG:BWP36418 cytochrome oxidase subunit I (COI) gene, partial cds; mitochondrial	14
586 bp linear DNA	4
KX012863.1 GI:1033206069	2
	0
81. Grus virgo voucher NZG:BWP36417 cytochrome oxidase subunit I (COI) gene, partial cds; mitochondrial	14
623 bp linear DNA	4
KX012862.1 GI:1033206068	2
	0
82. Poicephalus robustus voucher NZG:BWP36412 cytochrome oxidase subunit I (COI) gene, partial cds; mitochondrial	14
617 bp linear DNA	4
KX012861.1 GI:1033206067	2
	0
83. Poicephalus robustus voucher NZG:BWP36411 cytochrome oxidase subunit I (COI) gene, partial cds; mitochondrial	14
611 bp linear DNA	4
KX012860.1 GI:1033206066	2
	0
84. Poicephalus robustus voucher NZG:BWP36410 cytochrome oxidase subunit I (COI) gene, partial cds; mitochondrial	14
606 bp linear DNA	4
KX012859.1 GI:1033206065	2
	0
85. Poicephalus robustus voucher NZG:BWP36409 cytochrome oxidase subunit I (COI) gene, partial cds; mitochondrial	14
606 bp linear DNA	4
KX012858.1 GI:1033206064	2
	0
86. Bucorvus abyssinicus voucher NZG:BWP36408 cytochrome oxidase subunit I (COI) gene, partial cds; mitochondrial	14
563 bp linear DNA	4
KX012857.1 GI:1033206063	2
	0
87. Bucorvus abyssinicus voucher NZG:BWP36407 cytochrome oxidase subunit I (COI) gene, partial cds; mitochondrial	14
543 bp linear DNA	4
KX012856.1 GI:1033206062	2
	0
88. Bycanistes brevis voucher NZG:BWP36406 cytochrome oxidase subunit I (COI) gene, partial cds; mitochondrial	14
653 bp linear DNA	4
KX012855.1 GI:1033206061	2
	0
89. UNVERIFIED: Tockus erythrorhynchus voucher NZG:BWP36403 cytochrome oxidase subunit I-like (COI) gene, partial sequence; mitochondrial	15
615 bp linear DNA	4
KX012852.1 GI:1033206058	2
	0
90. Bycanistes brevis voucher NZG:BWP36401 cytochrome oxidase subunit I (COI) gene, partial cds; mitochondrial	14
646 bp linear DNA	4
KX012850.1 GI:1033206056	2
	0
91. UNVERIFIED: Bycanistes brevis voucher NZG:BWP36400 cytochrome oxidase subunit I-like (COI) gene, partial sequence; mitochondrial	15
554 bp linear DNA	4
KX012849.1 GI:1033206055	2
	0
92. Tockus leucomelas voucher NZG:BWP36398 cytochrome oxidase subunit I (COI) gene, partial cds; mitochondrial	14
607 bp linear DNA	4
KX012848.1 GI:1033206054	2
	0
93. Trigonoceps occipitalis voucher NZG:BWP36353 cytochrome oxidase subunit I (COI) gene, partial cds; mitochondrial	14
657 bp linear DNA	4
KX012846.1 GI:1033206052	2
	0
94. Terathopius ecaudatus voucher NZG:BWP36350 cytochrome oxidase subunit I (COI) gene, partial cds; mitochondrial	14
645 bp linear DNA	4
KX012843.1 GI:1033206049	2
	0
95. Terathopius ecaudatus voucher NZG:BWP36318 cytochrome oxidase subunit I (COI) gene, partial cds; mitochondrial	14
651 bp linear DNA	4
KX012841.1 GI:1033206047	2
	0
96. Gyps africanus voucher NZG:BWP36315 cytochrome oxidase subunit I (COI) gene, partial cds; mitochondrial	14
645 bp linear DNA	4
KX012839.1 GI:1033206045	2
	0
97. Gyps africanus voucher NZG:BWP36313 cytochrome oxidase subunit I (COI) gene, partial cds; mitochondrial	14
612 bp linear DNA	4
KX012837.1 GI:1033206043	2
	0
98. Gyps africanus voucher NZG:BWP36312 cytochrome oxidase subunit I (COI) gene, partial cds; mitochondrial	14
672 bp linear DNA	4
KX012836.1 GI:1033206042	2
	0
99. Gyps coprotheres voucher NZG:BWP36310 cytochrome oxidase subunit I (COI) gene, partial cds; mitochondrial	14
636 bp linear DNA	4
KX012834.1 GI:1033206040	2
	0
100. UNVERIFIED: Gyps coprotheres voucher NZG:BWP36309 cytochrome oxidase subunit I-like (COI) gene, partial sequence; mitochondrial	15
674 bp linear DNA	4
KX012833.1 GI:1033206039	2
	0
101. Torgos tracheliotos voucher NZG:BWP36308 cytochrome oxidase subunit I (COI) gene, partial cds; mitochondrial	14
620 bp linear DNA	4
KX012832.1 GI:1033206038	2
	0
102. Balearica regulorum voucher NZG:BWP35846 cytochrome oxidase subunit I (COI) gene, partial cds; mitochondrial	14
618 bp linear DNA	4
KX012827.1 GI:1033206033	2
	0
103. Balearica regulorum voucher NZG:BWP35847 cytochrome oxidase subunit I (COI) gene, partial cds; mitochondrial	14
630 bp linear DNA	4
KX012826.1 GI:1033206032	2
	0
104. Bucorvus leadbeateri voucher NZG:BWP35845 cytochrome oxidase subunit I (COI) gene, partial cds; mitochondrial	14
621 bp linear DNA	4
KX012825.1 GI:1033206031	2
	0
105. Bucorvus leadbeateri voucher NZG:BWP35841 cytochrome oxidase subunit I (COI) gene, partial cds; mitochondrial	14
624 bp linear DNA	4
KX012823.1 GI:1033206029	2
	0
106. Poicephalus cryptoxanthus voucher NZG:BWP36248 cytochrome oxidase subunit I (COI) gene, partial cds; mitochondrial	14
641 bp linear DNA	4
KX012822.1 GI:1033206028	2
	0
107. Poicephalus cryptoxanthus voucher NZG:BWP36246 cytochrome oxidase subunit I (COI) gene, partial cds; mitochondrial	14
646 bp linear DNA	4
KX012821.1 GI:1033206027	2
	0
108. Torgos tracheliotos voucher NZG:BWP36239 cytochrome oxidase subunit I (COI) gene, partial cds; mitochondrial	14
610 bp linear DNA	4
KX012819.1 GI:1033206025	2
	0
109. Poicephalus meyeri voucher NZG:BWP36226 cytochrome oxidase subunit I (COI) gene, partial cds; mitochondrial	14
612 bp linear DNA	4
KX012817.1 GI:1033206023	2
	0
110. Poicephalus meyeri voucher NZG:BWP36225 cytochrome oxidase subunit I (COI) gene, partial cds; mitochondrial	14
610 bp linear DNA	4
KX012816.1 GI:1033206022	2
	0
111. Poicephalus meyeri voucher NZG:BWP36224 cytochrome oxidase subunit I (COI) gene, partial cds; mitochondrial	14
604 bp linear DNA	4
KX012815.1 GI:1033206021	2
	0
112. Poicephalus meyeri voucher NZG:BWP36223 cytochrome oxidase subunit I (COI) gene, partial cds; mitochondrial	14
610 bp linear DNA	4
KX012814.1 GI:1033206020	2
	0
113. Poicephalus meyeri voucher NZG:BWP36222 cytochrome oxidase subunit I (COI) gene, partial cds; mitochondrial	14
520 bp linear DNA	4
KX012813.1 GI:1033206019	2
	0
114. Poicephalus gulielmi voucher NZG:BWP36221 cytochrome oxidase subunit I (COI) gene, partial cds; mitochondrial	14
539 bp linear DNA	4
KX012812.1 GI:1033206018	2
	0
115. Poicephalus cryptoxanthus voucher NZG:BWP36219 cytochrome oxidase subunit I (COI) gene, partial cds; mitochondrial	14
552 bp linear DNA	4
KX012811.1 GI:1033206017	2
	0
116. Poicephalus senegalus voucher NZG:BWP36218 cytochrome oxidase subunit I (COI) gene, partial cds; mitochondrial	14
601 bp linear DNA	4
KX012810.1 GI:1033206016	2
	0
117. Poicephalus senegalus voucher NZG:BWP36217 cytochrome oxidase subunit I (COI) gene, partial cds; mitochondrial	14
612 bp linear DNA	4
KX012809.1 GI:1033206015	2
	0
118. Poicephalus senegalus voucher NZG:BWP36216 cytochrome oxidase subunit I (COI) gene, partial cds; mitochondrial	14
613 bp linear DNA	4
KX012808.1 GI:1033206014	2
	0
119. Poicephalus senegalus voucher NZG:BWP36215 cytochrome oxidase subunit I (COI) gene, partial cds; mitochondrial	14
615 bp linear DNA	4
KX012807.1 GI:1033206013	2
	0
120. Poicephalus rufiventris voucher NZG:BWP36214 cytochrome oxidase subunit I (COI) gene, partial cds; mitochondrial	14
644 bp linear DNA	4
KX012806.1 GI:1033206012	2
	0
121. Circaetus pectoralis voucher NZG:BWP36209 cytochrome oxidase subunit I (COI) gene, partial cds; mitochondrial	14
666 bp linear DNA	4
KX012805.1 GI:1033206011	2
	0
122. Psittacus erithacus voucher NZG:BWP36204 cytochrome oxidase subunit I (COI) gene, partial cds; mitochondrial	14
638 bp linear DNA	4
KX012803.1 GI:1033206009	2
	0
123. Tockus alboterminatus voucher NZG:BWP36185 cytochrome oxidase subunit I (COI) gene, partial cds; mitochondrial	14
501 bp linear DNA	4
KX012795.1 GI:1033206001	2
	0
124. Gyps coprotheres voucher NZG:BWP33849 cytochrome oxidase subunit I (COI) gene, partial cds; mitochondrial	14
616 bp linear DNA	4
KX012792.1 GI:1033205998	2
	0
125. Chrysococcyx caprius clone 65313CC microsatellite Adcyap1 sequence	8
121 bp linear DNA	4
PP112946.1 GI:2662380527	2
	0
126. Chrysococcyx caprius clone 63264CC microsatellite Adcyap1 sequence	8
122 bp linear DNA	4
PP112945.1 GI:2662380526	2
	0
127. Chrysococcyx caprius clone 63270CC microsatellite Adcyap1 sequence	8
123 bp linear DNA	4
PP112943.1 GI:2662380524	2
	0
128. Chrysococcyx caprius clone 46999CC microsatellite Adcyap1 sequence	8
125 bp linear DNA	4
PP112941.1 GI:2662380522	2
	0
129. Chrysococcyx caprius clone 46997CC microsatellite Adcyap1 sequence	8
121 bp linear DNA	4
PP112940.1 GI:2662380521	2
	0
130. Chrysococcyx caprius clone 63260CC microsatellite Adcyap1 sequence	8
121 bp linear DNA	4
PP112939.1 GI:2662380520	2
	0
131. Chrysococcyx caprius clone 65332CC microsatellite Adcyap1 sequence	8
121 bp linear DNA	4
PP112938.1 GI:2662380519	2
	0
132. Chrysococcyx caprius clone 65334CC microsatellite Adcyap1 sequence	8
119 bp linear DNA	4
PP112937.1 GI:2662380518	2
	0
133. Chrysococcyx caprius clone 63235CC microsatellite Adcyap1 sequence	8
123 bp linear DNA	4
PP112935.1 GI:2662380516	2
	0
134. Chrysococcyx caprius clone 47001CC microsatellite Adcyap1 sequence	8
119 bp linear DNA	4
PP112933.1 GI:2662380514	2
	0
135. Chrysococcyx caprius clone 63259CC microsatellite Adcyap1 sequence	8
119 bp linear DNA	4
PP112932.1 GI:2662380513	2
	0
136. Chrysococcyx caprius clone 63226CC microsatellite Adcyap1 sequence	8
120 bp linear DNA	4
PP112931.1 GI:2662380512	2
	0
137. Chrysococcyx caprius clone 47012CC microsatellite Adcyap1 sequence	8
119 bp linear DNA	4
PP112929.1 GI:2662380510	2
	0
138. Chrysococcyx caprius clone 46998CC microsatellite Adcyap1 sequence	8
119 bp linear DNA	4
PP112927.1 GI:2662380508	2
	0
139. Chrysococcyx caprius clone 63269CC microsatellite Adcyap1 sequence	8
117 bp linear DNA	4
PP112926.1 GI:2662380507	2
	0
140. Chrysococcyx caprius clone 47011CC microsatellite Adcyap1 sequence	8
121 bp linear DNA	4
PP112918.1 GI:2662380499	2
	0
141. Chrysococcyx caprius isolate 47012CC microsatellite poly-Q repeat sequence	9
161 bp linear DNA	4
OR909347.1 GI:2630405432	2
	0
142. Chrysococcyx caprius isolate 46998CC microsatellite poly-Q repeat sequence	9
164 bp linear DNA	4
OR909346.1 GI:2630405431	2
	0
143. Chrysococcyx caprius isolate 65313CC microsatellite poly-Q repeat sequence	9
162 bp linear DNA	4
OR909345.1 GI:2630405430	2
	0
144. Chrysococcyx caprius isolate 65334CC microsatellite poly-Q repeat sequence	9
317 bp linear DNA	4
OR909344.1 GI:2630405429	2
	0
145. Chrysococcyx caprius isolate 65332CC microsatellite poly-Q repeat sequence	9
163 bp linear DNA	4
OR909343.1 GI:2630405428	2
	0
146. Chrysococcyx caprius isolate 63270CC microsatellite poly-Q repeat sequence	9
164 bp linear DNA	4
OR909342.1 GI:2630405427	2
	0
147. Chrysococcyx caprius isolate 63269CC microsatellite poly-Q repeat sequence	9
167 bp linear DNA	4
OR909341.1 GI:2630405426	2
	0
148. Chrysococcyx caprius isolate 46997CC microsatellite poly-Q repeat sequence	9
168 bp linear DNA	4
OR909340.1 GI:2630405425	2
	0
149. Chrysococcyx caprius isolate 63264CC microsatellite poly-Q repeat sequence	9
167 bp linear DNA	4
OR909339.1 GI:2630405424	2
	0
150. Chrysococcyx caprius isolate 46999CC microsatellite poly-Q repeat sequence	9
153 bp linear DNA	4
OR909338.1 GI:2630405423	2
	0
151. Chrysococcyx caprius isolate 47002CC microsatellite poly-Q repeat sequence	9
164 bp linear DNA	4
OR909337.1 GI:2630405422	2
	0
152. Chrysococcyx caprius isolate 47001CC microsatellite poly-Q repeat sequence	9
164 bp linear DNA	4
OR909336.1 GI:2630405421	2
	0
153. Chrysococcyx caprius isolate 63260CC microsatellite poly-Q repeat sequence	9
161 bp linear DNA	4
OR909335.1 GI:2630405420	2
	0
154. Chrysococcyx caprius isolate 63259CC microsatellite poly-Q repeat sequence	9
166 bp linear DNA	4
OR909332.1 GI:2630405417	2
	0
155. Chrysococcyx caprius isolate 63235CC microsatellite poly-Q repeat sequence	9
325 bp linear DNA	4
OR909331.1 GI:2630405416	2
	0
156. Chrysococcyx caprius isolate 63226CC microsatellite poly-Q repeat sequence	9
391 bp linear DNA	4
OR909330.1 GI:2630405415	2
	0
157. Chrysococcyx caprius isolate 47011CC microsatellite poly-Q repeat sequence	9
162 bp linear DNA	4
OR909325.1 GI:2630405410	2
	0
158. Promerops cafer microsatellite Pro90 sequence	6
456 bp linear DNA	4
DQ435004.2 GI:1111746409	2
	0
159. Promerops cafer microsatellite Pro86 sequence	6
461 bp linear DNA	4
DQ435003.2 GI:1111746408	2
	0
160. Promerops cafer microsatellite Pro25 sequence	6
425 bp linear DNA	4
DQ435001.2 GI:1111746407	2
	0
161. Nectarinia talatala ATPase subunit 6 and cytochrome oxidase III (COX3) genes, partial cds; mitochondrial genes for mitochondrial products	19
699 bp linear DNA	4
AY234016.1 GI:37928595	2
	0
162. Nectarinia talatala tRNA-Gly gene, complete sequence; NADH dehydrogenase subunit 3 (ND3) gene, complete cds; and tRNA-Arg gene, complete sequence; mitochondrial genes for mitochondrial products	25
395 bp linear DNA	4
AY234000.1 GI:37928547	2
	0
163. Nesospiza acunhae acunhae x Nesospiza wilkinsi dunnei isolate HYB3 cytochrome b (cytb) gene, partial cds; mitochondrial	17
510 bp linear DNA	4
DQ886524.2 GI:162538572	2
	0
164. Nesospiza wilkinsi dunnei isolate IW_2 cytochrome b (cytb) gene, partial cds; mitochondrial	13
510 bp linear DNA	4
DQ886523.2 GI:162538570	2
	0
165. Nesospiza acunhae acunhae x Nesospiza wilkinsi dunnei isolate HYB6 cytochrome b (cytb) gene, partial cds; mitochondrial	17
510 bp linear DNA	4
DQ886522.2 GI:162538568	2
	0
166. Nesospiza acunhae acunhae x Nesospiza wilkinsi dunnei isolate HYB1 cytochrome b (cytb) gene, partial cds; mitochondrial	17
510 bp linear DNA	4
DQ886521.2 GI:162538566	2
	0
167. Serinus alario isolate 2 cytochrome b (cytb) gene, partial cds; mitochondrial	12
823 bp linear DNA	4
AY790900.1 GI:56549219	2
	0
168. Serinus alario isolate 1 cytochrome b (cytb) gene, partial cds; mitochondrial	12
823 bp linear DNA	4
AY790899.1 GI:56549217	2
	0
169. Serinus scotops cytochrome b (cytb) gene, partial cds; mitochondrial	10
823 bp linear DNA	4
AY790894.1 GI:56549207	2
	0
170. Serinus totta isolate 2 cytochrome b (cytb) gene, partial cds; mitochondrial	12
819 bp linear DNA	4
AY790893.1 GI:56549205	2
	0
171. Serinus totta isolate 1 cytochrome b (cytb) gene, partial cds; mitochondrial	12
823 bp linear DNA	4
AY790892.1 GI:56549203	2
	0
172. Serinus canicollis isolate 2 cytochrome b (cytb) gene, partial cds; mitochondrial	12
823 bp linear DNA	4
AY790891.1 GI:56549201	2
	0
173. Serinus canicollis isolate 1 cytochrome b (cytb) gene, partial cds; mitochondrial	12
823 bp linear DNA	4
AY790890.1 GI:56549199	2
	0
174. Serinus sulphuratus cytochrome b (cytb) gene, partial cds; mitochondrial	10
823 bp linear DNA	4
AY790889.1 GI:56549197	2
	0
175. Serinus flaviventris cytochrome b (cytb) gene, partial cds; mitochondrial	10
823 bp linear DNA	4
AY790887.1 GI:56549193	2
	0
176. Serinus albogularis isolate 2 cytochrome b (cytb) gene, partial cds; mitochondrial	12
823 bp linear DNA	4
AY790886.1 GI:56549191	2
	0
177. Serinus albogularis isolate 1 cytochrome b (cytb) gene, partial cds; mitochondrial	12
823 bp linear DNA	4
AY790885.1 GI:56549189	2
	0
178. Phoeniculus purpureus purpureus cytochrome oxidase subunit-I (COI) gene, partial cds; mitochondrial gene for mitochondrial product	16
667 bp linear DNA	4
AF221664.1 GI:6851400	2
	0
179. Chersomanes albofasciata isolate 3S cytochrome b (cytb) gene, partial cds; mitochondrial	12
501 bp linear DNA	4
GQ505894.1 GI:257358183	2
	0
180. Chersomanes albofasciata isolate 2S cytochrome b (cytb) gene, partial cds; mitochondrial	12
535 bp linear DNA	4
GQ505893.1 GI:257358181	2
	0
181. Chersomanes albofasciata isolate 1S cytochrome b (cytb) gene, partial cds; mitochondrial	12
532 bp linear DNA	4
GQ505892.1 GI:257358179	2
	0
182. Mirafra africana isolate 2R cytochrome b (cytb) gene, partial cds; mitochondrial	12
512 bp linear DNA	4
GQ505891.1 GI:257358177	2
	0
183. Mirafra africana isolate 1R cytochrome b (cytb) gene, partial cds; mitochondrial	12
536 bp linear DNA	4
GQ505890.1 GI:257358175	2
	0
184. Certhilauda chuana isolate 6W cytochrome b (cytb) gene, partial cds; mitochondrial	12
535 bp linear DNA	4
GQ505889.1 GI:257358173	2
	0
185. Certhilauda chuana isolate 5W cytochrome b (cytb) gene, partial cds; mitochondrial	12
535 bp linear DNA	4
GQ505888.1 GI:257358171	2
	0
186. Certhilauda chuana isolate 4W cytochrome b (cytb) gene, partial cds; mitochondrial	12
534 bp linear DNA	4
GQ505887.1 GI:257358169	2
	0
187. Certhilauda chuana isolate 3W cytochrome b (cytb) gene, partial cds; mitochondrial	12
530 bp linear DNA	4
GQ505886.1 GI:257358167	2
	0
188. Certhilauda chuana isolate 2W cytochrome b (cytb) gene, partial cds; mitochondrial	12
526 bp linear DNA	4
GQ505885.1 GI:257358165	2
	0
189. Certhilauda chuana isolate 1W cytochrome b (cytb) gene, partial cds; mitochondrial	12
547 bp linear DNA	4
GQ505884.1 GI:257358163	2
	0
190. Certhilauda chuana isolate 6E cytochrome b (cytb) gene, partial cds; mitochondrial	12
536 bp linear DNA	4
GQ505883.1 GI:257358161	2
	0
191. Certhilauda chuana isolate 5E cytochrome b (cytb) gene, partial cds; mitochondrial	12
534 bp linear DNA	4
GQ505882.1 GI:257358159	2
	0
192. Certhilauda chuana isolate 4E cytochrome b (cytb) gene, partial cds; mitochondrial	12
534 bp linear DNA	4
GQ505881.1 GI:257358157	2
	0
193. Certhilauda chuana isolate 3E cytochrome b (cytb) gene, partial cds; mitochondrial	12
536 bp linear DNA	4
GQ505880.1 GI:257358155	2
	0
194. Certhilauda chuana isolate 2E cytochrome b (cytb) gene, partial cds; mitochondrial	12
544 bp linear DNA	4
GQ505879.1 GI:257358153	2
	0
195. Certhilauda chuana isolate 1E cytochrome b (cytb) gene, partial cds; mitochondrial	12
542 bp linear DNA	4
GQ505878.1 GI:257358151	2
	0
196. Chersomanes albofasciata isolate 3S NADH dehydrogenase subunit 2 (ND2) gene, partial cds; mitochondrial	14
969 bp linear DNA	4
GQ505877.1 GI:257358149	2
	0
197. Chersomanes albofasciata isolate 2S NADH dehydrogenase subunit 2 (ND2) gene, partial cds; mitochondrial	14
969 bp linear DNA	4
GQ505876.1 GI:257358147	2
	0
198. Chersomanes albofasciata isolate 1S NADH dehydrogenase subunit 2 (ND2) gene, partial cds; mitochondrial	14
969 bp linear DNA	4
GQ505875.1 GI:257358145	2
	0
199. Mirafra africana isolate 2R NADH dehydrogenase subunit 2 (ND2) gene, partial cds; mitochondrial	14
972 bp linear DNA	4
GQ505874.1 GI:257358143	2
	0
200. Mirafra africana isolate 1R NADH dehydrogenase subunit 2 (ND2) gene, partial cds; mitochondrial	14
972 bp linear DNA	4
GQ505873.1 GI:257358141	2
	0
201. Certhilauda chuana isolate 6W NADH dehydrogenase subunit 2 (ND2) gene, partial cds; mitochondrial	14
969 bp linear DNA	4
GQ505872.1 GI:257358139	2
	0
202. Certhilauda chuana isolate 5W NADH dehydrogenase subunit 2 (ND2) gene, partial cds; mitochondrial	14
969 bp linear DNA	4
GQ505871.1 GI:257358137	2
	0
203. Certhilauda chuana isolate 4W NADH dehydrogenase subunit 2 (ND2) gene, partial cds; mitochondrial	14
969 bp linear DNA	4
GQ505870.1 GI:257358135	2
	0
204. Certhilauda chuana isolate 3W NADH dehydrogenase subunit 2 (ND2) gene, partial cds; mitochondrial	14
969 bp linear DNA	4
GQ505869.1 GI:257358133	2
	0
205. Certhilauda chuana isolate 2W NADH dehydrogenase subunit 2 (ND2) gene, partial cds; mitochondrial	14
969 bp linear DNA	4
GQ505868.1 GI:257358131	2
	0
206. Certhilauda chuana isolate 1W NADH dehydrogenase subunit 2 (ND2) gene, partial cds; mitochondrial	14
968 bp linear DNA	4
GQ505867.1 GI:257358129	2
	0
207. Certhilauda chuana isolate 6E NADH dehydrogenase subunit 2 (ND2) gene, partial cds; mitochondrial	14
969 bp linear DNA	4
GQ505866.1 GI:257358127	2
	0
208. Certhilauda chuana isolate 5E NADH dehydrogenase subunit 2 (ND2) gene, partial cds; mitochondrial	14
969 bp linear DNA	4
GQ505865.1 GI:257358125	2
	0
209. Certhilauda chuana isolate 4E NADH dehydrogenase subunit 2 (ND2) gene, partial cds; mitochondrial	14
969 bp linear DNA	4
GQ505864.1 GI:257358123	2
	0
210. Certhilauda chuana isolate 3E NADH dehydrogenase subunit 2 (ND2) gene, partial cds; mitochondrial	14
932 bp linear DNA	4
GQ505863.1 GI:257358121	2
	0
211. Certhilauda chuana isolate 2E NADH dehydrogenase subunit 2 (ND2) gene, partial cds; mitochondrial	14
953 bp linear DNA	4
GQ505862.1 GI:257358119	2
	0
212. Certhilauda chuana isolate 1E NADH dehydrogenase subunit 2 (ND2) gene, partial cds; mitochondrial	14
933 bp linear DNA	4
GQ505861.1 GI:257358117	2
	0
213. Chrysococcyx caprius isolate 53702CC microsatellite poly-Q repeat sequence	9
164 bp linear DNA	4
OR909351.1 GI:2630405436	2
	0
214. Chrysococcyx caprius isolate 53713CC microsatellite poly-Q repeat sequence	9
164 bp linear DNA	4
OR909350.1 GI:2630405435	2
	0
215. Chrysococcyx caprius isolate 53711CC microsatellite poly-Q repeat sequence	9
163 bp linear DNA	4
OR909349.1 GI:2630405434	2
	0
216. Chrysococcyx caprius isolate 53706CC microsatellite poly-Q repeat sequence	9
160 bp linear DNA	4
OR909348.1 GI:2630405433	2
	0
217. Chrysococcyx caprius isolate 53705CC microsatellite poly-Q repeat sequence	9
162 bp linear DNA	4
OR909334.1 GI:2630405419	2
	0
218. Chrysococcyx caprius isolate 53703CC microsatellite poly-Q repeat sequence	9
171 bp linear DNA	4
OR909333.1 GI:2630405418	2
	0
219. Chrysococcyx caprius isolate 60781CC microsatellite poly-Q repeat sequence	9
164 bp linear DNA	4
OR909329.1 GI:2630405414	2
	0
220. Chrysococcyx caprius isolate 60776CC microsatellite poly-Q repeat sequence	9
163 bp linear DNA	4
OR909328.1 GI:2630405413	2
	0
221. Chrysococcyx caprius isolate 60771CC microsatellite poly-Q repeat sequence	9
164 bp linear DNA	4
OR909327.1 GI:2630405412	2
	0
222. Chrysococcyx caprius isolate 60766CC microsatellite poly-Q repeat sequence	9
161 bp linear DNA	4
OR909326.1 GI:2630405411	2
	0
223. Chrysococcyx caprius isolate 60760CC microsatellite poly-Q repeat sequence	9
160 bp linear DNA	4
OR909324.1 GI:2630405409	2
	0
224. Chrysococcyx caprius isolate 60759CC microsatellite poly-Q repeat sequence	9
396 bp linear DNA	4
OR909323.1 GI:2630405408	2
	0
225. Chrysococcyx caprius isolate 60763CC microsatellite poly-Q repeat sequence	9
162 bp linear DNA	4
OR909322.1 GI:2630405407	2
	0
226. Bucorvus leadbeateri voucher 51353 cytochrome c oxidase subunit I (COX1) gene, partial cds; mitochondrial	15
533 bp linear DNA	4
OP046574.1 GI:2275424919	2
	0
227. Bucorvus leadbeateri voucher 51358 cytochrome c oxidase subunit I (COX1) gene, partial cds; mitochondrial	15
533 bp linear DNA	4
OP046573.1 GI:2275424917	2
	0
228. Bucorvus leadbeateri voucher Ble330 cytochrome c oxidase subunit I (COX1) gene, partial cds; mitochondrial	15
533 bp linear DNA	4
OP046572.1 GI:2275424915	2
	0
229. Bucorvus leadbeateri voucher Ble329 cytochrome c oxidase subunit I (COX1) gene, partial cds; mitochondrial	15
533 bp linear DNA	4
OP046571.1 GI:2275424913	2
	0
230. Bucorvus leadbeateri voucher Ble328 cytochrome c oxidase subunit I (COX1) gene, partial cds; mitochondrial	15
533 bp linear DNA	4
OP046570.1 GI:2275424911	2
	0
231. Bucorvus leadbeateri voucher Ble326 cytochrome c oxidase subunit I (COX1) gene, partial cds; mitochondrial	15
533 bp linear DNA	4
OP046569.1 GI:2275424909	2
	0
232. Bucorvus leadbeateri voucher 13327 cytochrome c oxidase subunit I (COX1) gene, partial cds; mitochondrial	15
533 bp linear DNA	4
OP046568.1 GI:2275424907	2
	0
233. Bucorvus leadbeateri voucher 13326 cytochrome c oxidase subunit I (COX1) gene, partial cds; mitochondrial	15
533 bp linear DNA	4
OP046567.1 GI:2275424905	2
	0
234. Bucorvus leadbeateri voucher 47845 cytochrome c oxidase subunit I (COX1) gene, partial cds; mitochondrial	15
533 bp linear DNA	4
OP046566.1 GI:2275424903	2
	0
235. Bucorvus leadbeateri voucher Ble121 cytochrome c oxidase subunit I (COX1) gene, partial cds; mitochondrial	15
533 bp linear DNA	4
OP046565.1 GI:2275424901	2
	0
236. Bucorvus leadbeateri voucher Ble120 cytochrome c oxidase subunit I (COX1) gene, partial cds; mitochondrial	15
533 bp linear DNA	4
OP046564.1 GI:2275424899	2
	0
237. Bucorvus leadbeateri voucher Ble119 cytochrome c oxidase subunit I (COX1) gene, partial cds; mitochondrial	15
533 bp linear DNA	4
OP046563.1 GI:2275424897	2
	0
238. Bucorvus leadbeateri voucher Ble116 cytochrome c oxidase subunit I (COX1) gene, partial cds; mitochondrial	15
533 bp linear DNA	4
OP046562.1 GI:2275424895	2
	0
239. Bucorvus leadbeateri voucher Ble113 cytochrome c oxidase subunit I (COX1) gene, partial cds; mitochondrial	15
533 bp linear DNA	4
OP046561.1 GI:2275424893	2
	0
240. Bucorvus leadbeateri voucher Ble111 cytochrome c oxidase subunit I (COX1) gene, partial cds; mitochondrial	15
533 bp linear DNA	4
OP046560.1 GI:2275424891	2
	0
241. Bucorvus leadbeateri voucher Ble108 cytochrome c oxidase subunit I (COX1) gene, partial cds; mitochondrial	15
533 bp linear DNA	4
OP046559.1 GI:2275424889	2
	0
242. Bucorvus leadbeateri voucher Ble106 cytochrome c oxidase subunit I (COX1) gene, partial cds; mitochondrial	15
533 bp linear DNA	4
OP046558.1 GI:2275424887	2
	0
243. Bucorvus leadbeateri voucher Ble57 cytochrome c oxidase subunit I (COX1) gene, partial cds; mitochondrial	15
533 bp linear DNA	4
OP046557.1 GI:2275424885	2
	0
244. Bucorvus leadbeateri voucher 47900 cytochrome c oxidase subunit I (COX1) gene, partial cds; mitochondrial	15
533 bp linear DNA	4
OP046556.1 GI:2275424883	2
	0
245. Bucorvus leadbeateri voucher Ble300 cytochrome c oxidase subunit I (COX1) gene, partial cds; mitochondrial	15
533 bp linear DNA	4
OP046555.1 GI:2275424881	2
	0
246. Bucorvus leadbeateri voucher Ble298 cytochrome c oxidase subunit I (COX1) gene, partial cds; mitochondrial	15
533 bp linear DNA	4
OP046554.1 GI:2275424879	2
	0
247. Bucorvus leadbeateri voucher Ble284 cytochrome c oxidase subunit I (COX1) gene, partial cds; mitochondrial	15
533 bp linear DNA	4
OP046553.1 GI:2275424877	2
	0
248. Bucorvus leadbeateri voucher Ble272 cytochrome c oxidase subunit I (COX1) gene, partial cds; mitochondrial	15
533 bp linear DNA	4
OP046552.1 GI:2275424875	2
	0
249. Bucorvus leadbeateri voucher Ble219 cytochrome c oxidase subunit I (COX1) gene, partial cds; mitochondrial	15
533 bp linear DNA	4
OP046551.1 GI:2275424873	2
	0
250. Bucorvus leadbeateri voucher Ble214 cytochrome c oxidase subunit I (COX1) gene, partial cds; mitochondrial	15
533 bp linear DNA	4
OP046550.1 GI:2275424871	2
	0
251. Bucorvus leadbeateri voucher Ble202 cytochrome c oxidase subunit I (COX1) gene, partial cds; mitochondrial	15
533 bp linear DNA	4
OP046549.1 GI:2275424869	2
	0
252. Bucorvus leadbeateri voucher Ble197 cytochrome c oxidase subunit I (COX1) gene, partial cds; mitochondrial	15
533 bp linear DNA	4
OP046548.1 GI:2275424867	2
	0
253. Bucorvus leadbeateri voucher Ble191 cytochrome c oxidase subunit I (COX1) gene, partial cds; mitochondrial	15
533 bp linear DNA	4
OP046547.1 GI:2275424865	2
	0
254. Bucorvus leadbeateri voucher Ble190 cytochrome c oxidase subunit I (COX1) gene, partial cds; mitochondrial	15
533 bp linear DNA	4
OP046546.1 GI:2275424863	2
	0
255. Bucorvus leadbeateri voucher Ble171 cytochrome c oxidase subunit I (COX1) gene, partial cds; mitochondrial	15
533 bp linear DNA	4
OP046545.1 GI:2275424861	2
	0
256. Bucorvus leadbeateri voucher Ble168 cytochrome c oxidase subunit I (COX1) gene, partial cds; mitochondrial	15
533 bp linear DNA	4
OP046544.1 GI:2275424859	2
	0
257. Bucorvus leadbeateri voucher Ble30 cytochrome c oxidase subunit I (COX1) gene, partial cds; mitochondrial	15
533 bp linear DNA	4
OP046543.1 GI:2275424857	2
	0
258. Bucorvus leadbeateri voucher Ble19 cytochrome c oxidase subunit I (COX1) gene, partial cds; mitochondrial	15
533 bp linear DNA	4
OP046542.1 GI:2275424855	2
	0
259. Bucorvus leadbeateri voucher Ble15 cytochrome c oxidase subunit I (COX1) gene, partial cds; mitochondrial	15
533 bp linear DNA	4
OP046541.1 GI:2275424853	2
	0
260. Bucorvus leadbeateri voucher Ble14 cytochrome c oxidase subunit I (COX1) gene, partial cds; mitochondrial	15
533 bp linear DNA	4
OP046540.1 GI:2275424851	2
	0
261. Bucorvus leadbeateri voucher Ble10 cytochrome c oxidase subunit I (COX1) gene, partial cds; mitochondrial	15
533 bp linear DNA	4
OP046539.1 GI:2275424849	2
	0
262. Bucorvus leadbeateri voucher Ble06 cytochrome c oxidase subunit I (COX1) gene, partial cds; mitochondrial	15
533 bp linear DNA	4
OP046538.1 GI:2275424847	2
	0
263. Bucorvus leadbeateri voucher 51346 cytochrome c oxidase subunit I (COX1) gene, partial cds; mitochondrial	15
533 bp linear DNA	4
OP046526.1 GI:2275424823	2
	0
264. Bucorvus leadbeateri voucher 51350 cytochrome c oxidase subunit I (COX1) gene, partial cds; mitochondrial	15
533 bp linear DNA	4
OP046525.1 GI:2275424821	2
	0
265. Bucorvus leadbeateri voucher Ble180 cytochrome c oxidase subunit I (COX1) gene, partial cds; mitochondrial	15
533 bp linear DNA	4
OP046524.1 GI:2275424819	2
	0
266. Sarothrura ayresi mitochondrion, complete genome	6
16,767 bp circular DNA	4
NC_034316.1 GI:1181492581	2
	0
267. Halcyon senegalensis voucher KF032 large subunit ribosomal RNA gene, partial sequence; mitochondrial	13
465 bp linear DNA	4
OL519101.1 GI:2149775925	2
	0
268. Halcyon senegalensis voucher KF029 large subunit ribosomal RNA gene, partial sequence; mitochondrial	13
465 bp linear DNA	4
OL519100.1 GI:2149775924	2
	0
269. Halcyon senegalensis voucher KF028 large subunit ribosomal RNA gene, partial sequence; mitochondrial	13
465 bp linear DNA	4
OL519099.1 GI:2149775923	2
	0
270. Halcyon senegalensis voucher KF025 large subunit ribosomal RNA gene, partial sequence; mitochondrial	13
465 bp linear DNA	4
OL519098.1 GI:2149775922	2
	0
271. Halcyon senegalensis voucher KF024 large subunit ribosomal RNA gene, partial sequence; mitochondrial	13
465 bp linear DNA	4
OL519097.1 GI:2149775921	2
	0
272. Halcyon senegalensis voucher KF023 large subunit ribosomal RNA gene, partial sequence; mitochondrial	13
465 bp linear DNA	4
OL519096.1 GI:2149775920	2
	0
273. Halcyon senegalensis voucher KF022 large subunit ribosomal RNA gene, partial sequence; mitochondrial	13
465 bp linear DNA	4
OL519095.1 GI:2149775919	2
	0
274. Halcyon senegalensis voucher KF021 large subunit ribosomal RNA gene, partial sequence; mitochondrial	13
465 bp linear DNA	4
OL519094.1 GI:2149775918	2
	0
275. Halcyon senegalensis voucher KF020 large subunit ribosomal RNA gene, partial sequence; mitochondrial	13
465 bp linear DNA	4
OL519093.1 GI:2149775917	2
	0
276. Halcyon senegalensis voucher KF015 large subunit ribosomal RNA gene, partial sequence; mitochondrial	13
465 bp linear DNA	4
OL519092.1 GI:2149775916	2
	0
277. Halcyon senegalensis voucher KF014 large subunit ribosomal RNA gene, partial sequence; mitochondrial	13
465 bp linear DNA	4
OL519091.1 GI:2149775915	2
	0
278. Halcyon senegalensis voucher KF013 large subunit ribosomal RNA gene, partial sequence; mitochondrial	13
465 bp linear DNA	4
OL519090.1 GI:2149775914	2
	0
279. Halcyon senegalensis voucher KF012 large subunit ribosomal RNA gene, partial sequence; mitochondrial	13
465 bp linear DNA	4
OL519089.1 GI:2149775913	2
	0
280. Halcyon senegalensis voucher KF011 large subunit ribosomal RNA gene, partial sequence; mitochondrial	13
465 bp linear DNA	4
OL519088.1 GI:2149775912	2
	0
281. Halcyon senegalensis voucher KF010 large subunit ribosomal RNA gene, partial sequence; mitochondrial	13
465 bp linear DNA	4
OL519087.1 GI:2149775911	2
	0
282. Halcyon senegalensis voucher KF009 large subunit ribosomal RNA gene, partial sequence; mitochondrial	13
465 bp linear DNA	4
OL519086.1 GI:2149775910	2
	0
283. Halcyon senegalensis voucher KF008 large subunit ribosomal RNA gene, partial sequence; mitochondrial	13
465 bp linear DNA	4
OL519085.1 GI:2149775909	2
	0
284. Halcyon senegalensis voucher KF006 large subunit ribosomal RNA gene, partial sequence; mitochondrial	13
465 bp linear DNA	4
OL519084.1 GI:2149775908	2
	0
285. Halcyon senegalensis voucher KF005 large subunit ribosomal RNA gene, partial sequence; mitochondrial	13
465 bp linear DNA	4
OL519083.1 GI:2149775907	2
	0
286. Halcyon senegalensis voucher KF004 large subunit ribosomal RNA gene, partial sequence; mitochondrial	13
465 bp linear DNA	4
OL519082.1 GI:2149775906	2
	0
287. Halcyon senegalensis voucher KF003 large subunit ribosomal RNA gene, partial sequence; mitochondrial	13
465 bp linear DNA	4
OL519081.1 GI:2149775905	2
	0
288. Halcyon senegalensis voucher KF002 large subunit ribosomal RNA gene, partial sequence; mitochondrial	13
465 bp linear DNA	4
OL519080.1 GI:2149775904	2
	0
289. Halcyon senegalensis voucher KF001 large subunit ribosomal RNA gene, partial sequence; mitochondrial	13
465 bp linear DNA	4
OL519079.1 GI:2149775903	2
	0
290. Halcyon senegalensis voucher 65337 large subunit ribosomal RNA gene, partial sequence; mitochondrial	13
465 bp linear DNA	4
OL519078.1 GI:2149775902	2
	0
291. Halcyon senegalensis voucher 65329 large subunit ribosomal RNA gene, partial sequence; mitochondrial	13
465 bp linear DNA	4
OL519077.1 GI:2149775901	2
	0
292. Halcyon senegalensis voucher 65314 large subunit ribosomal RNA gene, partial sequence; mitochondrial	13
465 bp linear DNA	4
OL519076.1 GI:2149775900	2
	0
293. Halcyon senegalensis voucher 65306 large subunit ribosomal RNA gene, partial sequence; mitochondrial	13
465 bp linear DNA	4
OL519075.1 GI:2149775899	2
	0
294. Halcyon senegalensis voucher 65301 large subunit ribosomal RNA gene, partial sequence; mitochondrial	13
465 bp linear DNA	4
OL519074.1 GI:2149775898	2
	0
295. Halcyon senegalensis voucher 63258 large subunit ribosomal RNA gene, partial sequence; mitochondrial	13
465 bp linear DNA	4
OL519060.1 GI:2149775884	2
	0
296. Halcyon senegalensis voucher 63257 large subunit ribosomal RNA gene, partial sequence; mitochondrial	13
465 bp linear DNA	4
OL519059.1 GI:2149775883	2
	0
297. Halcyon senegalensis voucher 63247 large subunit ribosomal RNA gene, partial sequence; mitochondrial	13
465 bp linear DNA	4
OL519058.1 GI:2149775882	2
	0
298. Halcyon senegalensis voucher 63244 large subunit ribosomal RNA gene, partial sequence; mitochondrial	13
465 bp linear DNA	4
OL519057.1 GI:2149775881	2
	0
299. Halcyon senegalensis voucher 63243 large subunit ribosomal RNA gene, partial sequence; mitochondrial	13
465 bp linear DNA	4
OL519056.1 GI:2149775880	2
	0
300. Halcyon senegalensis voucher 63241 large subunit ribosomal RNA gene, partial sequence; mitochondrial	13
465 bp linear DNA	4
OL519055.1 GI:2149775879	2
	0
301. Halcyon senegalensis voucher KF032 cytochrome c oxidase subunit I (COX1) gene, partial cds; mitochondrial	15
574 bp linear DNA	4
OL519044.1 GI:2149728475	2
	0
302. Halcyon senegalensis voucher KF029 cytochrome c oxidase subunit I (COX1) gene, partial cds; mitochondrial	15
574 bp linear DNA	4
OL519043.1 GI:2149728473	2
	0
303. Halcyon senegalensis voucher KF028 cytochrome c oxidase subunit I (COX1) gene, partial cds; mitochondrial	15
574 bp linear DNA	4
OL519042.1 GI:2149728471	2
	0
304. Halcyon senegalensis voucher KF025 cytochrome c oxidase subunit I (COX1) gene, partial cds; mitochondrial	15
574 bp linear DNA	4
OL519041.1 GI:2149728469	2
	0
305. Halcyon senegalensis voucher KF024 cytochrome c oxidase subunit I (COX1) gene, partial cds; mitochondrial	15
574 bp linear DNA	4
OL519040.1 GI:2149728467	2
	0
306. Halcyon senegalensis voucher KF023 cytochrome c oxidase subunit I (COX1) gene, partial cds; mitochondrial	15
574 bp linear DNA	4
OL519039.1 GI:2149728465	2
	0
307. Halcyon senegalensis voucher KF022 cytochrome c oxidase subunit I (COX1) gene, partial cds; mitochondrial	15
574 bp linear DNA	4
OL519038.1 GI:2149728463	2
	0
308. Halcyon senegalensis voucher KF021 cytochrome c oxidase subunit I (COX1) gene, partial cds; mitochondrial	15
574 bp linear DNA	4
OL519037.1 GI:2149728461	2
	0
309. Halcyon senegalensis voucher KF020 cytochrome c oxidase subunit I (COX1) gene, partial cds; mitochondrial	15
574 bp linear DNA	4
OL519036.1 GI:2149728459	2
	0
310. Halcyon senegalensis voucher KF015 cytochrome c oxidase subunit I (COX1) gene, partial cds; mitochondrial	15
574 bp linear DNA	4
OL519035.1 GI:2149728457	2
	0
311. Halcyon senegalensis voucher KF014 cytochrome c oxidase subunit I (COX1) gene, partial cds; mitochondrial	15
574 bp linear DNA	4
OL519034.1 GI:2149728455	2
	0
312. Halcyon senegalensis voucher KF013 cytochrome c oxidase subunit I (COX1) gene, partial cds; mitochondrial	15
574 bp linear DNA	4
OL519033.1 GI:2149728453	2
	0
313. Halcyon senegalensis voucher KF012 cytochrome c oxidase subunit I (COX1) gene, partial cds; mitochondrial	15
574 bp linear DNA	4
OL519032.1 GI:2149728451	2
	0
314. Halcyon senegalensis voucher KF011 cytochrome c oxidase subunit I (COX1) gene, partial cds; mitochondrial	15
574 bp linear DNA	4
OL519031.1 GI:2149728449	2
	0
315. Halcyon senegalensis voucher KF010 cytochrome c oxidase subunit I (COX1) gene, partial cds; mitochondrial	15
574 bp linear DNA	4
OL519030.1 GI:2149728447	2
	0
316. Halcyon senegalensis voucher KF009 cytochrome c oxidase subunit I (COX1) gene, partial cds; mitochondrial	15
574 bp linear DNA	4
OL519029.1 GI:2149728445	2
	0
317. Halcyon senegalensis voucher KF008 cytochrome c oxidase subunit I (COX1) gene, partial cds; mitochondrial	15
574 bp linear DNA	4
OL519028.1 GI:2149728443	2
	0
318. Halcyon senegalensis voucher KF007 cytochrome c oxidase subunit I (COX1) gene, partial cds; mitochondrial	15
574 bp linear DNA	4
OL519027.1 GI:2149728441	2
	0
319. Halcyon senegalensis voucher KF006 cytochrome c oxidase subunit I (COX1) gene, partial cds; mitochondrial	15
574 bp linear DNA	4
OL519026.1 GI:2149728439	2
	0
320. Halcyon senegalensis voucher KF005 cytochrome c oxidase subunit I (COX1) gene, partial cds; mitochondrial	15
574 bp linear DNA	4
OL519025.1 GI:2149728437	2
	0
321. Halcyon senegalensis voucher KF004 cytochrome c oxidase subunit I (COX1) gene, partial cds; mitochondrial	15
574 bp linear DNA	4
OL519024.1 GI:2149728435	2
	0
322. Halcyon senegalensis voucher KF003 cytochrome c oxidase subunit I (COX1) gene, partial cds; mitochondrial	15
574 bp linear DNA	4
OL519023.1 GI:2149728433	2
	0
323. Halcyon senegalensis voucher KF002 cytochrome c oxidase subunit I (COX1) gene, partial cds; mitochondrial	15
574 bp linear DNA	4
OL519022.1 GI:2149728431	2
	0
324. Halcyon senegalensis voucher KF001 cytochrome c oxidase subunit I (COX1) gene, partial cds; mitochondrial	15
574 bp linear DNA	4
OL519021.1 GI:2149728429	2
	0
325. Halcyon senegalensis voucher 65314 cytochrome c oxidase subunit I (COX1) gene, partial cds; mitochondrial	15
574 bp linear DNA	4
OL519020.1 GI:2149728427	2
	0
326. Halcyon senegalensis voucher 65306 cytochrome c oxidase subunit I (COX1) gene, partial cds; mitochondrial	15
574 bp linear DNA	4
OL519019.1 GI:2149728425	2
	0
327. Halcyon senegalensis voucher 63258 cytochrome c oxidase subunit I (COX1) gene, partial cds; mitochondrial	15
574 bp linear DNA	4
OL519009.1 GI:2149728405	2
	0
328. Halcyon senegalensis voucher 63257 cytochrome c oxidase subunit I (COX1) gene, partial cds; mitochondrial	15
574 bp linear DNA	4
OL519008.1 GI:2149728403	2
	0
329. Halcyon senegalensis voucher 63251 cytochrome c oxidase subunit I (COX1) gene, partial cds; mitochondrial	15
574 bp linear DNA	4
OL519007.1 GI:2149728401	2
	0
330. Halcyon senegalensis voucher 63248 cytochrome c oxidase subunit I (COX1) gene, partial cds; mitochondrial	15
574 bp linear DNA	4
OL519006.1 GI:2149728399	2
	0
331. Halcyon senegalensis voucher 63247 cytochrome c oxidase subunit I (COX1) gene, partial cds; mitochondrial	15
574 bp linear DNA	4
OL519005.1 GI:2149728397	2
	0
332. Halcyon senegalensis voucher 63244 cytochrome c oxidase subunit I (COX1) gene, partial cds; mitochondrial	15
574 bp linear DNA	4
OL519004.1 GI:2149728395	2
	0
333. Halcyon senegalensis voucher 63243 cytochrome c oxidase subunit I (COX1) gene, partial cds; mitochondrial	15
574 bp linear DNA	4
OL519003.1 GI:2149728393	2
	0
334. Halcyon senegalensis voucher 63241 cytochrome c oxidase subunit I (COX1) gene, partial cds; mitochondrial	15
574 bp linear DNA	4
OL519002.1 GI:2149728391	2
	0
335. Halcyon senegalensis voucher 63238 cytochrome c oxidase subunit I (COX1) gene, partial cds; mitochondrial	15
574 bp linear DNA	4
OL519001.1 GI:2149728389	2
	0
336. Halcyon senegalensis voucher 63231 cytochrome c oxidase subunit I (COX1) gene, partial cds; mitochondrial	15
574 bp linear DNA	4
OL519000.1 GI:2149728387	2
	0
337. Halcyon senegalensis voucher 63222 cytochrome c oxidase subunit I (COX1) gene, partial cds; mitochondrial	15
574 bp linear DNA	4
OL518999.1 GI:2149728385	2
	0
338. Ispidina picta natalensis isolate KF030b recombination activating protein 1 (RAG-1) gene, partial cds	14
503 bp linear DNA	4
OK663046.1 GI:2177994290	2
	0
339. Ispidina picta natalensis isolate 63271b recombination activating protein 1 (RAG-1) gene, partial cds	14
503 bp linear DNA	4
OK663045.1 GI:2177994288	2
	0
340. Ispidina picta natalensis isolate 65311b recombination activating protein 1 (RAG-1) gene, partial cds	14
503 bp linear DNA	4
OK663044.1 GI:2177994286	2
	0
341. Ispidina picta natalensis isolate KF026b recombination activating protein 1 (RAG-1) gene, partial cds	14
503 bp linear DNA	4
OK663043.1 GI:2177994284	2
	0
342. Ispidina picta natalensis isolate KF019b recombination activating protein 1 (RAG-1) gene, partial cds	14
503 bp linear DNA	4
OK663042.1 GI:2177994282	2
	0
343. Ispidina picta natalensis isolate KF017b recombination activating protein 1 (RAG-1) gene, partial cds	14
503 bp linear DNA	4
OK663041.1 GI:2177994280	2
	0
344. Ispidina picta natalensis isolate 65325b recombination activating protein 1 (RAG-1) gene, partial cds	14
503 bp linear DNA	4
OK663040.1 GI:2177994278	2
	0
345. Ispidina picta natalensis isolate 65302b recombination activating protein 1 (RAG-1) gene, partial cds	14
503 bp linear DNA	4
OK663039.1 GI:2177994276	2
	0
346. Ispidina picta natalensis isolate KF031b recombination activating protein 1 (RAG-1) gene, partial cds	14
503 bp linear DNA	4
OK663038.1 GI:2177994274	2
	0
347. Ispidina picta natalensis isolate KF018b recombination activating protein 1 (RAG-1) gene, partial cds	14
503 bp linear DNA	4
OK663037.1 GI:2177994272	2
	0
348. Ispidina picta natalensis isolate KF016b recombination activating protein 1 (RAG-1) gene, partial cds	14
503 bp linear DNA	4
OK663036.1 GI:2177994270	2
	0
349. Gyps africanus organic anion transporter 2 mRNA, complete cds	10
2,300 bp linear mRNA	4
MN691107.1 GI:1895683297	2
	0
350. Gyps africanus organic anion transporter 1 mRNA, partial cds	10
1,464 bp linear mRNA	4
MN691106.1 GI:1895683295	2
	0
351. Gyps africanus organic anion transporter 1 mRNA, partial cds	10
1,350 bp linear mRNA	4
MK854995.1 GI:1835708655	2
	0
352. Gyps africanus multidrug resistance protein 4 mRNA, partial cds	10
4,061 bp linear mRNA	4
MN691109.1 GI:1895683301	2
	0
353. Gyps africanus multidrug resistance protein 2 mRNA, complete cds	10
5,212 bp linear mRNA	4
MN691108.1 GI:1895683299	2
	0
354. Gyps africanus organic anion transporter 2 mRNA, partial cds	10
1,662 bp linear mRNA	4
MK879652.1 GI:1865523782	2
	0
355. Gyps coprotheres mitochondrion, complete genome	6
16,908 bp circular DNA	4
MF683387.1 GI:1692999871	2
	0
356. UNVERIFIED: Cossypha natalensis voucher BE53642 cytochrome oxidase subunit 1-like gene, partial sequence; mitochondrial	14
672 bp linear DNA	4
MK475589.1 GI:1720265402	2
	0
357. UNVERIFIED: Cossypha natalensis voucher CC80106 cytochrome oxidase subunit 1-like gene, partial sequence; mitochondrial	14
672 bp linear DNA	4
MK475588.1 GI:1720265401	2
	0
358. UNVERIFIED: Cossypha natalensis voucher BE53607 cytochrome oxidase subunit 1-like gene, partial sequence; mitochondrial	14
673 bp linear DNA	4
MK475586.1 GI:1720265399	2
	0
359. UNVERIFIED: Cossypha natalensis voucher BE76451 cytochrome oxidase subunit 1-like gene, partial sequence; mitochondrial	14
672 bp linear DNA	4
MK475585.1 GI:1720265398	2
	0
360. UNVERIFIED: Cossypha natalensis voucher BE53616 cytochrome oxidase subunit 1-like gene, partial sequence; mitochondrial	14
672 bp linear DNA	4
MK475584.1 GI:1720265397	2
	0
361. UNVERIFIED: Cossypha natalensis voucher BE53617 cytochrome oxidase subunit 1-like gene, partial sequence; mitochondrial	14
672 bp linear DNA	4
MK475583.1 GI:1720265396	2
	0
362. UNVERIFIED: Cossypha natalensis voucher BE53626 cytochrome oxidase subunit 1-like gene, partial sequence; mitochondrial	14
672 bp linear DNA	4
MK475582.1 GI:1720265395	2
	0
363. UNVERIFIED: Cossypha natalensis voucher BE53627 cytochrome oxidase subunit 1-like gene, partial sequence; mitochondrial	14
672 bp linear DNA	4
MK475581.1 GI:1720265394	2
	0
364. UNVERIFIED: Cossypha natalensis voucher BE77502 cytochrome oxidase subunit 1-like gene, partial sequence; mitochondrial	14
673 bp linear DNA	4
MK475580.1 GI:1720265393	2
	0
365. UNVERIFIED: Cossypha natalensis voucher BE77503 cytochrome oxidase subunit 1-like gene, partial sequence; mitochondrial	14
674 bp linear DNA	4
MK475579.1 GI:1720265392	2
	0
366. UNVERIFIED: Cossypha caffra voucher FH68519 cytochrome oxidase subunit 1-like gene, partial sequence; mitochondrial	14
701 bp linear DNA	4
MK475566.1 GI:1720265379	2
	0
367. Anas undulata voucher Chevonne Reynolds:BAR2071B1 cytochrome b (cytb) gene, partial cds; mitochondrial	13
251 bp linear DNA	4
MK129241.1 GI:1662941078	2
	0
368. Anas undulata voucher Chevonne Reynolds:BAR2065B1 cytochrome b (cytb) gene, partial cds; mitochondrial	13
251 bp linear DNA	4
MK129240.1 GI:1662941076	2
	0
369. Anas undulata voucher Chevonne Reynolds:BAR2048B1 cytochrome b (cytb) gene, partial cds; mitochondrial	13
251 bp linear DNA	4
MK129239.1 GI:1662941074	2
	0
370. Anas undulata voucher Chevonne Reynolds:BAR2046B1 cytochrome b (cytb) gene, partial cds; mitochondrial	13
251 bp linear DNA	4
MK129238.1 GI:1662941072	2
	0
371. Anas undulata voucher Chevonne Reynolds:BAR2000B1 cytochrome b (cytb) gene, partial cds; mitochondrial	13
251 bp linear DNA	4
MK129237.1 GI:1662941070	2
	0
372. Anas undulata voucher Chevonne Reynolds:BAR1977B1 cytochrome b (cytb) gene, partial cds; mitochondrial	13
251 bp linear DNA	4
MK129236.1 GI:1662941068	2
	0
373. Anas undulata voucher Chevonne Reynolds:BAR1958B1 cytochrome b (cytb) gene, partial cds; mitochondrial	13
251 bp linear DNA	4
MK129235.1 GI:1662941066	2
	0
374. Anas undulata voucher Chevonne Reynolds:BAR1951B1 cytochrome b (cytb) gene, partial cds; mitochondrial	13
251 bp linear DNA	4
MK129234.1 GI:1662941064	2
	0
375. Anas undulata voucher Chevonne Reynolds:BAR1907B1 cytochrome b (cytb) gene, partial cds; mitochondrial	13
251 bp linear DNA	4
MK129233.1 GI:1662941062	2
	0
376. Anas undulata voucher Chevonne Reynolds:BAR1881B1 cytochrome b (cytb) gene, partial cds; mitochondrial	13
251 bp linear DNA	4
MK129232.1 GI:1662941060	2
	0
377. Anas undulata voucher Chevonne Reynolds:BAR1880B1 cytochrome b (cytb) gene, partial cds; mitochondrial	13
251 bp linear DNA	4
MK129231.1 GI:1662941058	2
	0
378. Anas undulata voucher Chevonne Reynolds:BAR1869B1 cytochrome b (cytb) gene, partial cds; mitochondrial	13
251 bp linear DNA	4
MK129230.1 GI:1662941056	2
	0
379. Anas undulata voucher Chevonne Reynolds:BAR1678B1 cytochrome b (cytb) gene, partial cds; mitochondrial	13
251 bp linear DNA	4
MK129229.1 GI:1662941054	2
	0
380. Anas undulata voucher Chevonne Reynolds:BAR1665B1 cytochrome b (cytb) gene, partial cds; mitochondrial	13
251 bp linear DNA	4
MK129228.1 GI:1662941052	2
	0
381. Anas undulata voucher Chevonne Reynolds:BAR1631B1 cytochrome b (cytb) gene, partial cds; mitochondrial	13
251 bp linear DNA	4
MK129227.1 GI:1662941050	2
	0
382. Anas undulata voucher Chevonne Reynolds:BAR1581B1 cytochrome b (cytb) gene, partial cds; mitochondrial	13
251 bp linear DNA	4
MK129226.1 GI:1662941048	2
	0
383. Anas undulata voucher Chevonne Reynolds:BAR1569B1 cytochrome b (cytb) gene, partial cds; mitochondrial	13
251 bp linear DNA	4
MK129225.1 GI:1662941046	2
	0
384. Anas undulata voucher Chevonne Reynolds:BAR1568B1 cytochrome b (cytb) gene, partial cds; mitochondrial	13
251 bp linear DNA	4
MK129224.1 GI:1662941044	2
	0
385. Anas undulata voucher Chevonne Reynolds:BAR1567B1 cytochrome b (cytb) gene, partial cds; mitochondrial	13
251 bp linear DNA	4
MK129223.1 GI:1662941042	2
	0
386. Anas undulata voucher Chevonne Reynolds:BAR1566B1 cytochrome b (cytb) gene, partial cds; mitochondrial	13
251 bp linear DNA	4
MK129222.1 GI:1662941040	2
	0
387. Anas platyrhynchos voucher Chevonne Reynolds:Mal024 cytochrome b (cytb) gene, partial cds; mitochondrial	13
251 bp linear DNA	4
MK129221.1 GI:1662941038	2
	0
388. Anas platyrhynchos voucher Chevonne Reynolds:Mal023 cytochrome b (cytb) gene, partial cds; mitochondrial	13
251 bp linear DNA	4
MK129220.1 GI:1662941036	2
	0
389. Anas platyrhynchos voucher Chevonne Reynolds:Mal021 cytochrome b (cytb) gene, partial cds; mitochondrial	13
251 bp linear DNA	4
MK129219.1 GI:1662941034	2
	0
390. Anas platyrhynchos voucher Chevonne Reynolds:Mal020 cytochrome b (cytb) gene, partial cds; mitochondrial	13
251 bp linear DNA	4
MK129218.1 GI:1662941032	2
	0
391. Anas platyrhynchos voucher Chevonne Reynolds:Mal019 cytochrome b (cytb) gene, partial cds; mitochondrial	13
251 bp linear DNA	4
MK129217.1 GI:1662941030	2
	0
392. Anas platyrhynchos voucher Chevonne Reynolds:Mal018 cytochrome b (cytb) gene, partial cds; mitochondrial	13
251 bp linear DNA	4
MK129216.1 GI:1662941028	2
	0
393. Anas platyrhynchos voucher Chevonne Reynolds:Mal017 cytochrome b (cytb) gene, partial cds; mitochondrial	13
251 bp linear DNA	4
MK129215.1 GI:1662941026	2
	0
394. Anas platyrhynchos voucher Chevonne Reynolds:Mal016 cytochrome b (cytb) gene, partial cds; mitochondrial	13
251 bp linear DNA	4
MK129214.1 GI:1662941024	2
	0
395. Anas platyrhynchos voucher Chevonne Reynolds:Mal014 cytochrome b (cytb) gene, partial cds; mitochondrial	13
251 bp linear DNA	4
MK129213.1 GI:1662941022	2
	0
396. Anas platyrhynchos voucher Chevonne Reynolds:Mal013 cytochrome b (cytb) gene, partial cds; mitochondrial	13
251 bp linear DNA	4
MK129212.1 GI:1662941020	2
	0
397. Anas platyrhynchos voucher Chevonne Reynolds:Mal012 cytochrome b (cytb) gene, partial cds; mitochondrial	13
251 bp linear DNA	4
MK129211.1 GI:1662941018	2
	0
398. Anas platyrhynchos voucher Chevonne Reynolds:Mal011 cytochrome b (cytb) gene, partial cds; mitochondrial	13
251 bp linear DNA	4
MK129210.1 GI:1662941016	2
	0
399. Anas platyrhynchos voucher Chevonne Reynolds:Mal008 cytochrome b (cytb) gene, partial cds; mitochondrial	13
251 bp linear DNA	4
MK129209.1 GI:1662941014	2
	0
400. Anas platyrhynchos voucher Chevonne Reynolds:Mal007 cytochrome b (cytb) gene, partial cds; mitochondrial	13
251 bp linear DNA	4
MK129208.1 GI:1662941012	2
	0
401. Anas platyrhynchos voucher Chevonne Reynolds:Mal006 cytochrome b (cytb) gene, partial cds; mitochondrial	13
251 bp linear DNA	4
MK129207.1 GI:1662941010	2
	0
402. Anas platyrhynchos voucher Chevonne Reynolds:Mal005 cytochrome b (cytb) gene, partial cds; mitochondrial	13
251 bp linear DNA	4
MK129206.1 GI:1662941008	2
	0
403. Anas platyrhynchos voucher Chevonne Reynolds:Mal004 cytochrome b (cytb) gene, partial cds; mitochondrial	13
251 bp linear DNA	4
MK129205.1 GI:1662941006	2
	0
404. Anas platyrhynchos voucher Chevonne Reynolds:Mal003 cytochrome b (cytb) gene, partial cds; mitochondrial	13
251 bp linear DNA	4
MK129204.1 GI:1662941004	2
	0
405. Anas platyrhynchos voucher Chevonne Reynolds:Mal002 cytochrome b (cytb) gene, partial cds; mitochondrial	13
251 bp linear DNA	4
MK129203.1 GI:1662941002	2
	0
406. Anas platyrhynchos voucher Chevonne Reynolds:Mal001 cytochrome b (cytb) gene, partial cds; mitochondrial	13
251 bp linear DNA	4
MK129202.1 GI:1662941000	2
	0
407. Anas undulata voucher Chevonne Reynolds:BAR2048B1 cytochrome oxidase subunit 1 (CO1) gene, partial cds; mitochondrial	15
634 bp linear DNA	4
MK129201.1 GI:1662940940	2
	0
408. Anas undulata voucher Chevonne Reynolds:BAR2000B1 cytochrome oxidase subunit 1 (CO1) gene, partial cds; mitochondrial	15
634 bp linear DNA	4
MK129200.1 GI:1662940938	2
	0
409. Anas undulata voucher Chevonne Reynolds:BAR1977B1 cytochrome oxidase subunit 1 (CO1) gene, partial cds; mitochondrial	15
634 bp linear DNA	4
MK129199.1 GI:1662940936	2
	0
410. Anas undulata voucher Chevonne Reynolds:BAR1958B1 cytochrome oxidase subunit 1 (CO1) gene, partial cds; mitochondrial	15
634 bp linear DNA	4
MK129198.1 GI:1662940934	2
	0
411. Anas undulata voucher Chevonne Reynolds:BAR1951B1 cytochrome oxidase subunit 1 (CO1) gene, partial cds; mitochondrial	15
634 bp linear DNA	4
MK129197.1 GI:1662940932	2
	0
412. Anas undulata voucher Chevonne Reynolds:BAR1880B1 cytochrome oxidase subunit 1 (CO1) gene, partial cds; mitochondrial	15
634 bp linear DNA	4
MK129196.1 GI:1662940930	2
	0
413. Anas undulata voucher Chevonne Reynolds:BAR1869B1 cytochrome oxidase subunit 1 (CO1) gene, partial cds; mitochondrial	15
634 bp linear DNA	4
MK129195.1 GI:1662940928	2
	0
414. Anas undulata voucher Chevonne Reynolds:BAR1678B1 cytochrome oxidase subunit 1 (CO1) gene, partial cds; mitochondrial	15
634 bp linear DNA	4
MK129194.1 GI:1662940926	2
	0
415. Anas undulata voucher Chevonne Reynolds:BAR1665B1 cytochrome oxidase subunit 1 (CO1) gene, partial cds; mitochondrial	15
634 bp linear DNA	4
MK129193.1 GI:1662940924	2
	0
416. Anas undulata voucher Chevonne Reynolds:BAR1631B1 cytochrome oxidase subunit 1 (CO1) gene, partial cds; mitochondrial	15
634 bp linear DNA	4
MK129192.1 GI:1662940922	2
	0
417. Anas undulata voucher Chevonne Reynolds:BAR1581B1 cytochrome oxidase subunit 1 (CO1) gene, partial cds; mitochondrial	15
634 bp linear DNA	4
MK129191.1 GI:1662940920	2
	0
418. Anas undulata voucher Chevonne Reynolds:BAR1569B1 cytochrome oxidase subunit 1 (CO1) gene, partial cds; mitochondrial	15
634 bp linear DNA	4
MK129190.1 GI:1662940918	2
	0
419. Anas undulata voucher Chevonne Reynolds:BAR1568B1 cytochrome oxidase subunit 1 (CO1) gene, partial cds; mitochondrial	15
634 bp linear DNA	4
MK129189.1 GI:1662940916	2
	0
420. Anas undulata voucher Chevonne Reynolds:BAR1567B1 cytochrome oxidase subunit 1 (CO1) gene, partial cds; mitochondrial	15
634 bp linear DNA	4
MK129188.1 GI:1662940914	2
	0
421. Anas undulata voucher Chevonne Reynolds:BAR1566B1 cytochrome oxidase subunit 1 (CO1) gene, partial cds; mitochondrial	15
634 bp linear DNA	4
MK129187.1 GI:1662940912	2
	0
422. Anas platyrhynchos voucher Chevonne Reynolds:Mal003 cytochrome oxidase subunit 1 (CO1) gene, partial cds; mitochondrial	15
634 bp linear DNA	4
MK129186.1 GI:1662940910	2
	0
423. Terpsiphone viridis plumbeiceps voucher AM65481 NADH dehydrogenase subunit 2 (ND2) gene, partial cds; mitochondrial	15
474 bp linear DNA	4
MH537069.1 GI:1587120033	2
	0
424. Terpsiphone viridis granti voucher AM65430 NADH dehydrogenase subunit 2 (ND2) gene, partial cds; mitochondrial	15
474 bp linear DNA	4
MH537068.1 GI:1587120031	2
	0
425. Terpsiphone viridis granti voucher AM65379 NADH dehydrogenase subunit 2 (ND2) gene, partial cds; mitochondrial	15
474 bp linear DNA	4
MH537067.1 GI:1587120029	2
	0
426. Terpsiphone viridis granti voucher AM65374 NADH dehydrogenase subunit 2 (ND2) gene, partial cds; mitochondrial	15
474 bp linear DNA	4
MH537066.1 GI:1587120027	2
	0
427. Terpsiphone viridis granti voucher AM65363 NADH dehydrogenase subunit 2 (ND2) gene, partial cds; mitochondrial	15
474 bp linear DNA	4
MH537065.1 GI:1587120025	2
	0
428. Terpsiphone viridis granti voucher AM65345 NADH dehydrogenase subunit 2 (ND2) gene, partial cds; mitochondrial	15
474 bp linear DNA	4
MH537064.1 GI:1587120023	2
	0
429. Terpsiphone viridis granti voucher AM07876 NADH dehydrogenase subunit 2 (ND2) gene, partial cds; mitochondrial	15
474 bp linear DNA	4
MH537063.1 GI:1587120021	2
	0
430. Terpsiphone viridis granti voucher AC03269 NADH dehydrogenase subunit 2 (ND2) gene, partial cds; mitochondrial	15
474 bp linear DNA	4
MH537062.1 GI:1587120019	2
	0
431. Terpsiphone viridis granti voucher AC03268 NADH dehydrogenase subunit 2 (ND2) gene, partial cds; mitochondrial	15
474 bp linear DNA	4
MH537061.1 GI:1587120017	2
	0
432. Terpsiphone viridis granti voucher AC03267 NADH dehydrogenase subunit 2 (ND2) gene, partial cds; mitochondrial	15
474 bp linear DNA	4
MH537060.1 GI:1587120015	2
	0
433. Terpsiphone viridis granti voucher AC03266 NADH dehydrogenase subunit 2 (ND2) gene, partial cds; mitochondrial	15
474 bp linear DNA	4
MH537059.1 GI:1587120013	2
	0
434. Terpsiphone viridis granti voucher AC03265 NADH dehydrogenase subunit 2 (ND2) gene, partial cds; mitochondrial	15
474 bp linear DNA	4
MH537058.1 GI:1587120011	2
	0
435. Terpsiphone viridis plumbeiceps voucher AC03290 cytochrome b (cytb) gene, partial cds; mitochondrial	13
605 bp linear DNA	4
MH545560.1 GI:1585206377	2
	0
436. Terpsiphone viridis plumbeiceps voucher AM65481 cytochrome b (cytb) gene, partial cds; mitochondrial	13
605 bp linear DNA	4
MH545559.1 GI:1585206375	2
	0
437. Terpsiphone viridis granti voucher AM65430 cytochrome b (cytb) gene, partial cds; mitochondrial	13
605 bp linear DNA	4
MH545558.1 GI:1585206373	2
	0
438. Terpsiphone viridis granti voucher AM65379 cytochrome b (cytb) gene, partial cds; mitochondrial	13
605 bp linear DNA	4
MH545557.1 GI:1585206371	2
	0
439. Terpsiphone viridis granti voucher AM65374 cytochrome b (cytb) gene, partial cds; mitochondrial	13
605 bp linear DNA	4
MH545556.1 GI:1585206369	2
	0
440. Terpsiphone viridis granti voucher AM65363 cytochrome b (cytb) gene, partial cds; mitochondrial	13
605 bp linear DNA	4
MH545555.1 GI:1585206367	2
	0
441. Terpsiphone viridis granti voucher AM65345 cytochrome b (cytb) gene, partial cds; mitochondrial	13
605 bp linear DNA	4
MH545554.1 GI:1585206365	2
	0
442. Terpsiphone viridis granti voucher AM07876 cytochrome b (cytb) gene, partial cds; mitochondrial	13
605 bp linear DNA	4
MH545553.1 GI:1585206363	2
	0
443. Terpsiphone viridis granti voucher AC03269 cytochrome b (cytb) gene, partial cds; mitochondrial	13
605 bp linear DNA	4
MH545552.1 GI:1585206361	2
	0
444. Terpsiphone viridis granti voucher AC03268 cytochrome b (cytb) gene, partial cds; mitochondrial	13
605 bp linear DNA	4
MH545551.1 GI:1585206359	2
	0
445. Terpsiphone viridis granti voucher AC03267 cytochrome b (cytb) gene, partial cds; mitochondrial	13
605 bp linear DNA	4
MH545550.1 GI:1585206357	2
	0
446. Terpsiphone viridis granti voucher AC03266 cytochrome b (cytb) gene, partial cds; mitochondrial	13
605 bp linear DNA	4
MH545549.1 GI:1585206355	2
	0
447. Terpsiphone viridis granti voucher AC03265 cytochrome b (cytb) gene, partial cds; mitochondrial	13
605 bp linear DNA	4
MH545548.1 GI:1585206353	2
	0
448. Anas undulata voucher Chevonne Reynolds:BAR2071B1 cytochrome c oxidase subunit 1 (COI) gene, partial cds; mitochondrial	16
716 bp linear DNA	4
MG654810.1 GI:1491827562	2
	0
449. Anas undulata voucher Chevonne Reynolds:BAR2065B1 cytochrome c oxidase subunit 1 (COI) gene, partial cds; mitochondrial	16
716 bp linear DNA	4
MG654809.1 GI:1491827560	2
	0
450. Anas undulata voucher Chevonne Reynolds:BAR2046B1 cytochrome c oxidase subunit 1 (COI) gene, partial cds; mitochondrial	16
716 bp linear DNA	4
MG654808.1 GI:1491827558	2
	0
451. Anas undulata voucher Chevonne Reynolds:BAR1907B1 cytochrome c oxidase subunit 1 (COI) gene, partial cds; mitochondrial	16
716 bp linear DNA	4
MG654807.1 GI:1491827556	2
	0
452. Anas undulata voucher Chevonne Reynolds:BAR1881B1 cytochrome c oxidase subunit 1 (COI) gene, partial cds; mitochondrial	16
716 bp linear DNA	4
MG654806.1 GI:1491827554	2
	0
453. Anas platyrhynchos voucher Chevonne Reynolds:Mal024 cytochrome c oxidase subunit 1 (COI) gene, partial cds; mitochondrial	16
716 bp linear DNA	4
MG654805.1 GI:1491827552	2
	0
454. Anas platyrhynchos voucher Chevonne Reynolds:Mal023 cytochrome c oxidase subunit 1 (COI) gene, partial cds; mitochondrial	16
716 bp linear DNA	4
MG654804.1 GI:1491827550	2
	0
455. Anas platyrhynchos voucher Chevonne Reynolds:Mal021 cytochrome c oxidase subunit 1 (COI) gene, partial cds; mitochondrial	16
716 bp linear DNA	4
MG654803.1 GI:1491827548	2
	0
456. Anas platyrhynchos voucher Chevonne Reynolds:Mal020 cytochrome c oxidase subunit 1 (COI) gene, partial cds; mitochondrial	16
716 bp linear DNA	4
MG654802.1 GI:1491827546	2
	0
457. Anas platyrhynchos voucher Chevonne Reynolds:Mal019 cytochrome c oxidase subunit 1 (COI) gene, partial cds; mitochondrial	16
716 bp linear DNA	4
MG654801.1 GI:1491827544	2
	0
458. Anas platyrhynchos voucher Chevonne Reynolds:Mal018 cytochrome c oxidase subunit 1 (COI) gene, partial cds; mitochondrial	16
716 bp linear DNA	4
MG654800.1 GI:1491827542	2
	0
459. Anas platyrhynchos voucher Chevonne Reynolds:Mal017 cytochrome c oxidase subunit 1 (COI) gene, partial cds; mitochondrial	16
716 bp linear DNA	4
MG654799.1 GI:1491827540	2
	0
460. Anas platyrhynchos voucher Chevonne Reynolds:Mal016 cytochrome c oxidase subunit 1 (COI) gene, partial cds; mitochondrial	16
716 bp linear DNA	4
MG654798.1 GI:1491827538	2
	0
461. Anas platyrhynchos voucher Chevonne Reynolds:Mal014 cytochrome c oxidase subunit 1 (COI) gene, partial cds; mitochondrial	16
716 bp linear DNA	4
MG654797.1 GI:1491827536	2
	0
462. Anas platyrhynchos voucher Chevonne Reynolds:Mal013 cytochrome c oxidase subunit 1 (COI) gene, partial cds; mitochondrial	16
716 bp linear DNA	4
MG654796.1 GI:1491827534	2
	0
463. Anas platyrhynchos voucher Chevonne Reynolds:Mal012 cytochrome c oxidase subunit 1 (COI) gene, partial cds; mitochondrial	16
716 bp linear DNA	4
MG654795.1 GI:1491827532	2
	0
464. Anas platyrhynchos voucher Chevonne Reynolds:Mal011 cytochrome c oxidase subunit 1 (COI) gene, partial cds; mitochondrial	16
716 bp linear DNA	4
MG654794.1 GI:1491827530	2
	0
465. Anas platyrhynchos voucher Chevonne Reynolds:Mal008 cytochrome c oxidase subunit 1 (COI) gene, partial cds; mitochondrial	16
716 bp linear DNA	4
MG654793.1 GI:1491827528	2
	0
466. Anas platyrhynchos voucher Chevonne Reynolds:Mal007 cytochrome c oxidase subunit 1 (COI) gene, partial cds; mitochondrial	16
716 bp linear DNA	4
MG654792.1 GI:1491827526	2
	0
467. Anas platyrhynchos voucher Chevonne Reynolds:Mal006 cytochrome c oxidase subunit 1 (COI) gene, partial cds; mitochondrial	16
716 bp linear DNA	4
MG654791.1 GI:1491827524	2
	0
468. Anas platyrhynchos voucher Chevonne Reynolds:Mal005 cytochrome c oxidase subunit 1 (COI) gene, partial cds; mitochondrial	16
716 bp linear DNA	4
MG654790.1 GI:1491827522	2
	0
469. Anas platyrhynchos voucher Chevonne Reynolds:Mal004 cytochrome c oxidase subunit 1 (COI) gene, partial cds; mitochondrial	16
716 bp linear DNA	4
MG654789.1 GI:1491827520	2
	0
470. Anas platyrhynchos voucher Chevonne Reynolds:Mal002 cytochrome c oxidase subunit 1 (COI) gene, partial cds; mitochondrial	16
716 bp linear DNA	4
MG654788.1 GI:1491827518	2
	0
471. Anas platyrhynchos voucher Chevonne Reynolds:Mal001 cytochrome c oxidase subunit 1 (COI) gene, partial cds; mitochondrial	16
716 bp linear DNA	4
MG654787.1 GI:1491827516	2
	0
472. Promerops gurneyi isolate KC85 NADH dehydrogenase subunit 2 (ND2) gene, complete cds; mitochondrial	14
1,041 bp linear DNA	4
MG972879.1 GI:1394617433	2
	0
473. Promerops gurneyi isolate KC27 NADH dehydrogenase subunit 2 (ND2) gene, complete cds; mitochondrial	14
1,041 bp linear DNA	4
MG972878.1 GI:1394617431	2
	0
474. Promerops gurneyi isolate KC26 NADH dehydrogenase subunit 2 (ND2) gene, complete cds; mitochondrial	14
1,041 bp linear DNA	4
MG972877.1 GI:1394617429	2
	0
475. Promerops gurneyi isolate KC8 NADH dehydrogenase subunit 2 (ND2) gene, complete cds; mitochondrial	14
1,041 bp linear DNA	4
MG972876.1 GI:1394617427	2
	0
476. Promerops gurneyi isolate KC84 NADH dehydrogenase subunit 2 (ND2) gene, complete cds; mitochondrial	14
1,041 bp linear DNA	4
MG972875.1 GI:1394617425	2
	0
477. Promerops gurneyi isolate KC63 NADH dehydrogenase subunit 2 (ND2) gene, complete cds; mitochondrial	14
1,041 bp linear DNA	4
MG972874.1 GI:1394617423	2
	0
478. Promerops gurneyi isolate KC61 NADH dehydrogenase subunit 2 (ND2) gene, complete cds; mitochondrial	14
1,041 bp linear DNA	4
MG972873.1 GI:1394617421	2
	0
479. Promerops gurneyi isolate KC2 NADH dehydrogenase subunit 2 (ND2) gene, complete cds; mitochondrial	14
1,041 bp linear DNA	4
MG972872.1 GI:1394617419	2
	0
480. Promerops gurneyi isolate KC15 NADH dehydrogenase subunit 2 (ND2) gene, complete cds; mitochondrial	14
1,041 bp linear DNA	4
MG972871.1 GI:1394617417	2
	0
481. Promerops gurneyi isolate KC4 NADH dehydrogenase subunit 2 (ND2) gene, complete cds; mitochondrial	14
1,041 bp linear DNA	4
MG972870.1 GI:1394617415	2
	0
482. Promerops gurneyi isolate KC18 NADH dehydrogenase subunit 2 (ND2) gene, complete cds; mitochondrial	14
1,041 bp linear DNA	4
MG972869.1 GI:1394617413	2
	0
483. Promerops gurneyi isolate KC35 NADH dehydrogenase subunit 2 (ND2) gene, complete cds; mitochondrial	14
1,041 bp linear DNA	4
MG972868.1 GI:1394617411	2
	0
484. Promerops gurneyi isolate KC82 NADH dehydrogenase subunit 2 (ND2) gene, complete cds; mitochondrial	14
1,041 bp linear DNA	4
MG972867.1 GI:1394617409	2
	0
485. Promerops gurneyi isolate PGS1 NADH dehydrogenase subunit 2 (ND2) gene, complete cds; mitochondrial	14
1,041 bp linear DNA	4
MG972866.1 GI:1394617407	2
	0
486. Promerops cafer isolate KCC144 NADH dehydrogenase subunit 2 (ND2) gene, complete cds; mitochondrial	14
1,041 bp linear DNA	4
MG972865.1 GI:1394617405	2
	0
487. Promerops cafer isolate KCC140 NADH dehydrogenase subunit 2 (ND2) gene, complete cds; mitochondrial	14
1,041 bp linear DNA	4
MG972864.1 GI:1394617403	2
	0
488. Promerops cafer isolate KCC131 NADH dehydrogenase subunit 2 (ND2) gene, complete cds; mitochondrial	14
1,041 bp linear DNA	4
MG972863.1 GI:1394617401	2
	0
489. Promerops cafer isolate KCC106 NADH dehydrogenase subunit 2 (ND2) gene, complete cds; mitochondrial	14
1,041 bp linear DNA	4
MG972862.1 GI:1394617399	2
	0
490. Promerops cafer isolate KCC49 NADH dehydrogenase subunit 2 (ND2) gene, complete cds; mitochondrial	14
1,041 bp linear DNA	4
MG972861.1 GI:1394617397	2
	0
491. Promerops cafer isolate KCC45 NADH dehydrogenase subunit 2 (ND2) gene, complete cds; mitochondrial	14
1,041 bp linear DNA	4
MG972860.1 GI:1394617395	2
	0
492. Promerops cafer isolate KCC14 NADH dehydrogenase subunit 2 (ND2) gene, complete cds; mitochondrial	14
1,041 bp linear DNA	4
MG972859.1 GI:1394617393	2
	0
493. Promerops cafer isolate KCC12 NADH dehydrogenase subunit 2 (ND2) gene, complete cds; mitochondrial	14
1,041 bp linear DNA	4
MG972858.1 GI:1394617391	2
	0
494. Promerops cafer isolate KCC10 NADH dehydrogenase subunit 2 (ND2) gene, complete cds; mitochondrial	14
1,041 bp linear DNA	4
MG972857.1 GI:1394617389	2
	0
495. Promerops cafer isolate KCC2 NADH dehydrogenase subunit 2 (ND2) gene, complete cds; mitochondrial	14
1,041 bp linear DNA	4
MG972856.1 GI:1394617387	2
	0
496. Struthio camelus isolate Ost NADH dehydrogenase subunit 2 (ND2) gene, complete cds; mitochondrial	14
1,041 bp linear DNA	4
MG972855.1 GI:1394617385	2
	0
497. Poicephalus robustus isolate CapeP NADH dehydrogenase subunit 2 (ND2) gene, complete cds; mitochondrial	14
1,041 bp linear DNA	4
MG972854.1 GI:1394617383	2
	0
498. Cossypha ansorgei NADH dehydrogenase subunit 2 (ND2) gene, complete cds; mitochondrial	12
1,041 bp linear DNA	4
MG972853.1 GI:1394617381	2
	0
499. Grus paradisea NADH dehydrogenase subunit 2 (ND2) gene, complete cds; mitochondrial	12
1,041 bp linear DNA	4
MG972852.1 GI:1394617379	2
	0
500. Anthus hoeschi isolate Mtpipit NADH dehydrogenase subunit 2 (ND2) gene, complete cds; mitochondrial	14
1,041 bp linear DNA	4
MG972851.1 GI:1394617377	2
[truncated: 210,844+ more rows]

## Sheet: Filtered Data
Filtered Records for Birds
1. Anthoscopus minutus from South Africa cytochrome b (cytb) gene, partial cds; mitochondrial	1	Anthoscopus	minutus	from	South	Africa	cytochrome	b	(cytb)	gene,	partial	cds;	mitochondrial
2. Parus niger from South Africa cytochrome b (cytb) gene, partial cds; mitochondrial	2	Parus	niger	from	South	Africa	cytochrome	b	(cytb)	gene,	partial	cds;	mitochondrial
3. Falco fasciinucha voucher NZG:BWP38754 cytochrome oxidase subunit I (COI) gene, partial cds; mitochondrial	3	Falco	fasciinucha	voucher	NZG:BWP38754	cytochrome	oxidase	subunit	I	(COI)	gene,	partial	cds;	mitochondrial
4. Falco rupicoloides voucher NZG:BWP36433 cytochrome oxidase subunit I (COI) gene, partial cds; mitochondrial	4	Falco	rupicoloides	voucher	NZG:BWP36433	cytochrome	oxidase	subunit	I	(COI)	gene,	partial	cds;	mitochondrial
5. Geronticus eremita voucher NZG:BWP32402 cytochrome oxidase subunit I (COI) gene, partial cds; mitochondrial	5	Geronticus	eremita	voucher	NZG:BWP32402	cytochrome	oxidase	subunit	I	(COI)	gene,	partial	cds;	mitochondrial
6. Bostrychia hagedash voucher NZG:BWP38705 cytochrome oxidase subunit I (COI) gene, partial cds; mitochondrial	6	Bostrychia	hagedash	voucher	NZG:BWP38705	cytochrome	oxidase	subunit	I	(COI)	gene,	partial	cds;	mitochondrial
7. Hieraaetus wahlbergi voucher NZG:BWP38704 cytochrome oxidase subunit I (COI) gene, partial cds; mitochondrial	7	Hieraaetus	wahlbergi	voucher	NZG:BWP38704	cytochrome	oxidase	subunit	I	(COI)	gene,	partial	cds;	mitochondrial
8. Grus carunculatus voucher NZG:BWP32399 cytochrome oxidase subunit I (COI) gene, partial cds; mitochondrial	8	Grus	carunculatus	voucher	NZG:BWP32399	cytochrome	oxidase	subunit	I	(COI)	gene,	partial	cds;	mitochondrial
9. Aquila rapax voucher NZG:BWP38720 cytochrome oxidase subunit I (COI) gene, partial cds; mitochondrial	9	Aquila	rapax	voucher	NZG:BWP38720	cytochrome	oxidase	subunit	I	(COI)	gene,	partial	cds;	mitochondrial
10. Circaetus cinereus voucher NZG:BWP36503 cytochrome oxidase subunit I (COI) gene, partial cds; mitochondrial	10	Circaetus	cinereus	voucher	NZG:BWP36503	cytochrome	oxidase	subunit	I	(COI)	gene,	partial	cds;	mitochondrial
11. Geronticus eremita voucher NZG:BWP36502 cytochrome oxidase subunit I (COI) gene, partial cds; mitochondrial	11	Geronticus	eremita	voucher	NZG:BWP36502	cytochrome	oxidase	subunit	I	(COI)	gene,	partial	cds;	mitochondrial
12. Accipiter melanoleucus voucher NZG:BWP36477 cytochrome oxidase subunit I (COI) gene, partial cds; mitochondrial	12	Accipiter	melanoleucus	voucher	NZG:BWP36477	cytochrome	oxidase	subunit	I	(COI)	gene,	partial	cds;	mitochondrial
13. Aquila verreauxii voucher NZG:BWP36474 cytochrome oxidase subunit I (COI) gene, partial cds; mitochondrial	13	Aquila	verreauxii	voucher	NZG:BWP36474	cytochrome	oxidase	subunit	I	(COI)	gene,	partial	cds;	mitochondrial
14. Aquila verreauxii voucher NZG:BWP36472 cytochrome oxidase subunit I (COI) gene, partial cds; mitochondrial	14	Aquila	verreauxii	voucher	NZG:BWP36472	cytochrome	oxidase	subunit	I	(COI)	gene,	partial	cds;	mitochondrial
15. Circaetus pectoralis voucher NZG:BWP36470 cytochrome oxidase subunit I (COI) gene, partial cds; mitochondrial	15	Circaetus	pectoralis	voucher	NZG:BWP36470	cytochrome	oxidase	subunit	I	(COI)	gene,	partial	cds;	mitochondrial
16. Aquila rapax voucher NZG:BWP36469 cytochrome oxidase subunit I (COI) gene, partial cds; mitochondrial	16	Aquila	rapax	voucher	NZG:BWP36469	cytochrome	oxidase	subunit	I	(COI)	gene,	partial	cds;	mitochondrial
17. Trigonoceps occipitalis voucher NZG:BWP36461 cytochrome oxidase subunit I (COI) gene, partial cds; mitochondrial	17	Trigonoceps	occipitalis	voucher	NZG:BWP36461	cytochrome	oxidase	subunit	I	(COI)	gene,	partial	cds;	mitochondrial
18. Aquila verreauxii voucher NZG:BWP36459 cytochrome oxidase subunit I (COI) gene, partial cds; mitochondrial	18	Aquila	verreauxii	voucher	NZG:BWP36459	cytochrome	oxidase	subunit	I	(COI)	gene,	partial	cds;	mitochondrial
19. UNVERIFIED: Bubo lacteus voucher NZG:BWP36453 cytochrome oxidase subunit I-like (COI) gene, partial sequence; mitochondrial	19	UNVERIFIED:	Bubo	lacteus	voucher	NZG:BWP36453	cytochrome	oxidase	subunit	I-like	(COI)	gene,	partial	sequence;	mitochondrial
20. Circaetus cinereus voucher NZG:BWP36449 cytochrome oxidase subunit I (COI) gene, partial cds; mitochondrial	20	Circaetus	cinereus	voucher	NZG:BWP36449	cytochrome	oxidase	subunit	I	(COI)	gene,	partial	cds;	mitochondrial
21. UNVERIFIED: Aquila spilogaster voucher NZG:BWP36443 cytochrome oxidase subunit I-like (COI) gene, partial sequence; mitochondrial	21	UNVERIFIED:	Aquila	spilogaster	voucher	NZG:BWP36443	cytochrome	oxidase	subunit	I-like	(COI)	gene,	partial	sequence;	mitochondrial
22. UNVERIFIED: Trigonoceps occipitalis voucher NZG:BWP36430 cytochrome oxidase subunit I-like (COI) gene, partial sequence; mitochondrial	22	UNVERIFIED:	Trigonoceps	occipitalis	voucher	NZG:BWP36430	cytochrome	oxidase	subunit	I-like	(COI)	gene,	partial	sequence;	mitochondrial
23. Bycanistes brevis voucher NZG:BWP36405 cytochrome oxidase subunit I (COI) gene, partial cds; mitochondrial	23	Bycanistes	brevis	voucher	NZG:BWP36405	cytochrome	oxidase	subunit	I	(COI)	gene,	partial	cds;	mitochondrial
24. Bycanistes brevis voucher NZG:BWP36404 cytochrome oxidase subunit I (COI) gene, partial cds; mitochondrial	24	Bycanistes	brevis	voucher	NZG:BWP36404	cytochrome	oxidase	subunit	I	(COI)	gene,	partial	cds;	mitochondrial
25. Tockus erythrorhynchus voucher NZG:BWP36402 cytochrome oxidase subunit I (COI) gene, partial cds; mitochondrial	25	Tockus	erythrorhynchus	voucher	NZG:BWP36402	cytochrome	oxidase	subunit	I	(COI)	gene,	partial	cds;	mitochondrial
26. Geronticus calvus voucher NZG:BWP32444 cytochrome oxidase subunit I (COI) gene, partial cds; mitochondrial	26	Geronticus	calvus	voucher	NZG:BWP32444	cytochrome	oxidase	subunit	I	(COI)	gene,	partial	cds;	mitochondrial
27. Terathopius ecaudatus voucher NZG:BWP36352 cytochrome oxidase subunit I (COI) gene, partial cds; mitochondrial	27	Terathopius	ecaudatus	voucher	NZG:BWP36352	cytochrome	oxidase	subunit	I	(COI)	gene,	partial	cds;	mitochondrial
28. UNVERIFIED: Torgos tracheliotos voucher NZG:BWP36351 cytochrome oxidase subunit I-like (COI) gene, partial sequence; mitochondrial	28	UNVERIFIED:	Torgos	tracheliotos	voucher	NZG:BWP36351	cytochrome	oxidase	subunit	I-like	(COI)	gene,	partial	sequence;	mitochondrial
29. Circaetus pectoralis voucher NZG:BWP36347 cytochrome oxidase subunit I (COI) gene, partial cds; mitochondrial	29	Circaetus	pectoralis	voucher	NZG:BWP36347	cytochrome	oxidase	subunit	I	(COI)	gene,	partial	cds;	mitochondrial
30. Terathopius ecaudatus voucher NZG:BWP36317 cytochrome oxidase subunit I (COI) gene, partial cds; mitochondrial	30	Terathopius	ecaudatus	voucher	NZG:BWP36317	cytochrome	oxidase	subunit	I	(COI)	gene,	partial	cds;	mitochondrial
31. Gyps africanus voucher NZG:BWP36314 cytochrome oxidase subunit I (COI) gene, partial cds; mitochondrial	31	Gyps	africanus	voucher	NZG:BWP36314	cytochrome	oxidase	subunit	I	(COI)	gene,	partial	cds;	mitochondrial
32. Gyps coprotheres voucher NZG:BWP36311 cytochrome oxidase subunit I (COI) gene, partial cds; mitochondrial	32	Gyps	coprotheres	voucher	NZG:BWP36311	cytochrome	oxidase	subunit	I	(COI)	gene,	partial	cds;	mitochondrial
33. Torgos tracheliotos voucher NZG:BWP36307 cytochrome oxidase subunit I (COI) gene, partial cds; mitochondrial	33	Torgos	tracheliotos	voucher	NZG:BWP36307	cytochrome	oxidase	subunit	I	(COI)	gene,	partial	cds;	mitochondrial
34. Gyps africanus voucher NZG:BWP36305 cytochrome oxidase subunit I (COI) gene, partial cds; mitochondrial	34	Gyps	africanus	voucher	NZG:BWP36305	cytochrome	oxidase	subunit	I	(COI)	gene,	partial	cds;	mitochondrial
35. Geronticus calvus voucher NZG:BWP32480 cytochrome oxidase subunit I (COI) gene, partial cds; mitochondrial	35	Geronticus	calvus	voucher	NZG:BWP32480	cytochrome	oxidase	subunit	I	(COI)	gene,	partial	cds;	mitochondrial
36. UNVERIFIED: Cacatua sanguinea voucher NZG:BWP36262 cytochrome oxidase subunit I-like (COI) gene, partial sequence; mitochondrial	36	UNVERIFIED:	Cacatua	sanguinea	voucher	NZG:BWP36262	cytochrome	oxidase	subunit	I-like	(COI)	gene,	partial	sequence;	mitochondrial
37. UNVERIFIED: Bucorvus leadbeateri voucher NZG:BWP35842 cytochrome oxidase subunit I-like (COI) gene, partial sequence; mitochondrial	37	UNVERIFIED:	Bucorvus	leadbeateri	voucher	NZG:BWP35842	cytochrome	oxidase	subunit	I-like	(COI)	gene,	partial	sequence;	mitochondrial
38. UNVERIFIED: Poicephalus cryptoxanthus voucher NZG:BWP36245 cytochrome oxidase subunit I-like (COI) gene, partial sequence; mitochondrial	38	UNVERIFIED:	Poicephalus	cryptoxanthus	voucher	NZG:BWP36245	cytochrome	oxidase	subunit	I-like	(COI)	gene,	partial	sequence;	mitochondrial
39. Torgos tracheliotos voucher NZG:BWP36237 cytochrome oxidase subunit I (COI) gene, partial cds; mitochondrial	39	Torgos	tracheliotos	voucher	NZG:BWP36237	cytochrome	oxidase	subunit	I	(COI)	gene,	partial	cds;	mitochondrial
40. Psittacus erithacus voucher NZG:BWP36205 cytochrome oxidase subunit I (COI) gene, partial cds; mitochondrial	40	Psittacus	erithacus	voucher	NZG:BWP36205	cytochrome	oxidase	subunit	I	(COI)	gene,	partial	cds;	mitochondrial
41. Psittacus erithacus voucher NZG:BWP36203 cytochrome oxidase subunit I (COI) gene, partial cds; mitochondrial	41	Psittacus	erithacus	voucher	NZG:BWP36203	cytochrome	oxidase	subunit	I	(COI)	gene,	partial	cds;	mitochondrial
42. Psittacus erithacus voucher NZG:BWP36201 cytochrome oxidase subunit I (COI) gene, partial cds; mitochondrial	42	Psittacus	erithacus	voucher	NZG:BWP36201	cytochrome	oxidase	subunit	I	(COI)	gene,	partial	cds;	mitochondrial
43. UNVERIFIED: Poicephalus fuscicollis voucher NZG:BWP36200 cytochrome oxidase subunit I-like (COI) gene, partial sequence; mitochondrial	43	UNVERIFIED:	Poicephalus	fuscicollis	voucher	NZG:BWP36200	cytochrome	oxidase	subunit	I-like	(COI)	gene,	partial	sequence;	mitochondrial
44. Poicephalus fuscicollis voucher NZG:BWP36199 cytochrome oxidase subunit I (COI) gene, partial cds; mitochondrial	44	Poicephalus	fuscicollis	voucher	NZG:BWP36199	cytochrome	oxidase	subunit	I	(COI)	gene,	partial	cds;	mitochondrial
45. Poicephalus fuscicollis voucher NZG:BWP36198 cytochrome oxidase subunit I (COI) gene, partial cds; mitochondrial	45	Poicephalus	fuscicollis	voucher	NZG:BWP36198	cytochrome	oxidase	subunit	I	(COI)	gene,	partial	cds;	mitochondrial
46. Poicephalus fuscicollis voucher NZG:BWP36197 cytochrome oxidase subunit I (COI) gene, partial cds; mitochondrial	46	Poicephalus	fuscicollis	voucher	NZG:BWP36197	cytochrome	oxidase	subunit	I	(COI)	gene,	partial	cds;	mitochondrial
47. Poicephalus fuscicollis voucher NZG:BWP36196 cytochrome oxidase subunit I (COI) gene, partial cds; mitochondrial	47	Poicephalus	fuscicollis	voucher	NZG:BWP36196	cytochrome	oxidase	subunit	I	(COI)	gene,	partial	cds;	mitochondrial
48. Terathopius ecaudatus voucher NZG:BWP35871 cytochrome oxidase subunit I (COI) gene, partial cds; mitochondrial	48	Terathopius	ecaudatus	voucher	NZG:BWP35871	cytochrome	oxidase	subunit	I	(COI)	gene,	partial	cds;	mitochondrial
49. Geronticus eremita voucher NZG:BWP32407 cytochrome oxidase subunit I (COI) gene, partial cds; mitochondrial	49	Geronticus	eremita	voucher	NZG:BWP32407	cytochrome	oxidase	subunit	I	(COI)	gene,	partial	cds;	mitochondrial
50. Geronticus calvus voucher NZG:BWP32422 cytochrome oxidase subunit I (COI) gene, partial cds; mitochondrial	50	Geronticus	calvus	voucher	NZG:BWP32422	cytochrome	oxidase	subunit	I	(COI)	gene,	partial	cds;	mitochondrial
51. UNVERIFIED: Bostrychia hagedash voucher NZG:BWP36289 cytochrome oxidase subunit I-like (COI) gene, partial sequence; mitochondrial	51	UNVERIFIED:	Bostrychia	hagedash	voucher	NZG:BWP36289	cytochrome	oxidase	subunit	I-like	(COI)	gene,	partial	sequence;	mitochondrial
52. Grus paradisea voucher NZG:BWP6621 cytochrome oxidase subunit I (COI) gene, partial cds; mitochondrial	52	Grus	paradisea	voucher	NZG:BWP6621	cytochrome	oxidase	subunit	I	(COI)	gene,	partial	cds;	mitochondrial
53. Grus carunculatus voucher NZG:BWP36158 cytochrome oxidase subunit I (COI) gene, partial cds; mitochondrial	53	Grus	carunculatus	voucher	NZG:BWP36158	cytochrome	oxidase	subunit	I	(COI)	gene,	partial	cds;	mitochondrial
54. Grus carunculatus voucher NZG:BWP33842 cytochrome oxidase subunit I (COI) gene, partial cds; mitochondrial	54	Grus	carunculatus	voucher	NZG:BWP33842	cytochrome	oxidase	subunit	I	(COI)	gene,	partial	cds;	mitochondrial
55. UNVERIFIED: Balearica regulorum voucher NZG:BWP36396 cytochrome oxidase subunit I-like (COI) gene, partial sequence; mitochondrial	55	UNVERIFIED:	Balearica	regulorum	voucher	NZG:BWP36396	cytochrome	oxidase	subunit	I-like	(COI)	gene,	partial	sequence;	mitochondrial
56. UNVERIFIED: Bostrychia hagedash voucher NZG:BWP36520 cytochrome oxidase subunit I-like (COI) gene, partial sequence; mitochondrial	56	UNVERIFIED:	Bostrychia	hagedash	voucher	NZG:BWP36520	cytochrome	oxidase	subunit	I-like	(COI)	gene,	partial	sequence;	mitochondrial
57. Circaetus cinereus voucher NZG:BWP36504 cytochrome oxidase subunit I (COI) gene, partial cds; mitochondrial	57	Circaetus	cinereus	voucher	NZG:BWP36504	cytochrome	oxidase	subunit	I	(COI)	gene,	partial	cds;	mitochondrial
58. Bubo lacteus voucher NZG:BWP36501 cytochrome oxidase subunit I (COI) gene, partial cds; mitochondrial	58	Bubo	lacteus	voucher	NZG:BWP36501	cytochrome	oxidase	subunit	I	(COI)	gene,	partial	cds;	mitochondrial
59. Haliaeetus vocifer voucher NZG:BWP36500 cytochrome oxidase subunit I (COI) gene, partial cds; mitochondrial	59	Haliaeetus	vocifer	voucher	NZG:BWP36500	cytochrome	oxidase	subunit	I	(COI)	gene,	partial	cds;	mitochondrial
60. Haliaeetus vocifer voucher NZG:BWP36499 cytochrome oxidase subunit I (COI) gene, partial cds; mitochondrial	60	Haliaeetus	vocifer	voucher	NZG:BWP36499	cytochrome	oxidase	subunit	I	(COI)	gene,	partial	cds;	mitochondrial
61. Geronticus eremita voucher NZG:BWP36498 cytochrome oxidase subunit I (COI) gene, partial cds; mitochondrial	61	Geronticus	eremita	voucher	NZG:BWP36498	cytochrome	oxidase	subunit	I	(COI)	gene,	partial	cds;	mitochondrial
62. UNVERIFIED: Bubo lacteus voucher NZG:BWP36496 cytochrome oxidase subunit I-like (COI) gene, partial sequence; mitochondrial	62	UNVERIFIED:	Bubo	lacteus	voucher	NZG:BWP36496	cytochrome	oxidase	subunit	I-like	(COI)	gene,	partial	sequence;	mitochondrial
63. Bubo lacteus voucher NZG:BWP36495 cytochrome oxidase subunit I (COI) gene, partial cds; mitochondrial	63	Bubo	lacteus	voucher	NZG:BWP36495	cytochrome	oxidase	subunit	I	(COI)	gene,	partial	cds;	mitochondrial
64. Bostrychia hagedash voucher NZG:BWP36494 cytochrome oxidase subunit I (COI) gene, partial cds; mitochondrial	64	Bostrychia	hagedash	voucher	NZG:BWP36494	cytochrome	oxidase	subunit	I	(COI)	gene,	partial	cds;	mitochondrial
65. Aquila spilogaster voucher NZG:BWP36482 cytochrome oxidase subunit I (COI) gene, partial cds; mitochondrial	65	Aquila	spilogaster	voucher	NZG:BWP36482	cytochrome	oxidase	subunit	I	(COI)	gene,	partial	cds;	mitochondrial
66. Accipiter melanoleucus voucher NZG:BWP36476 cytochrome oxidase subunit I (COI) gene, partial cds; mitochondrial	66	Accipiter	melanoleucus	voucher	NZG:BWP36476	cytochrome	oxidase	subunit	I	(COI)	gene,	partial	cds;	mitochondrial
67. Aquila spilogaster voucher NZG:BWP36475 cytochrome oxidase subunit I (COI) gene, partial cds; mitochondrial	67	Aquila	spilogaster	voucher	NZG:BWP36475	cytochrome	oxidase	subunit	I	(COI)	gene,	partial	cds;	mitochondrial
68. Circaetus pectoralis voucher NZG:BWP36471 cytochrome oxidase subunit I (COI) gene, partial cds; mitochondrial	68	Circaetus	pectoralis	voucher	NZG:BWP36471	cytochrome	oxidase	subunit	I	(COI)	gene,	partial	cds;	mitochondrial
69. Aquila rapax voucher NZG:BWP36468 cytochrome oxidase subunit I (COI) gene, partial cds; mitochondrial	69	Aquila	rapax	voucher	NZG:BWP36468	cytochrome	oxidase	subunit	I	(COI)	gene,	partial	cds;	mitochondrial
70. Aquila verreauxii voucher NZG:BWP36467 cytochrome oxidase subunit I (COI) gene, partial cds; mitochondrial	70	Aquila	verreauxii	voucher	NZG:BWP36467	cytochrome	oxidase	subunit	I	(COI)	gene,	partial	cds;	mitochondrial
71. Gypohierax angolensis voucher NZG:BWP36463 cytochrome oxidase subunit I (COI) gene, partial cds; mitochondrial	71	Gypohierax	angolensis	voucher	NZG:BWP36463	cytochrome	oxidase	subunit	I	(COI)	gene,	partial	cds;	mitochondrial
72. Gypohierax angolensis voucher NZG:BWP36462 cytochrome oxidase subunit I (COI) gene, partial cds; mitochondrial	72	Gypohierax	angolensis	voucher	NZG:BWP36462	cytochrome	oxidase	subunit	I	(COI)	gene,	partial	cds;	mitochondrial
73. UNVERIFIED: Necrosyrtes monachus voucher NZG:BWP36460 cytochrome oxidase subunit I-like (COI) gene, partial sequence; mitochondrial	73	UNVERIFIED:	Necrosyrtes	monachus	voucher	NZG:BWP36460	cytochrome	oxidase	subunit	I-like	(COI)	gene,	partial	sequence;	mitochondrial
74. Tyto capensis voucher NZG:BWP36454 cytochrome oxidase subunit I (COI) gene, partial cds; mitochondrial	74	Tyto	capensis	voucher	NZG:BWP36454	cytochrome	oxidase	subunit	I	(COI)	gene,	partial	cds;	mitochondrial
75. UNVERIFIED: Bubo lacteus voucher NZG:BWP36452 cytochrome oxidase subunit I-like (COI) gene, partial sequence; mitochondrial	75	UNVERIFIED:	Bubo	lacteus	voucher	NZG:BWP36452	cytochrome	oxidase	subunit	I-like	(COI)	gene,	partial	sequence;	mitochondrial
76. Haliaeetus vocifer voucher NZG:BWP36446 cytochrome oxidase subunit I (COI) gene, partial cds; mitochondrial	76	Haliaeetus	vocifer	voucher	NZG:BWP36446	cytochrome	oxidase	subunit	I	(COI)	gene,	partial	cds;	mitochondrial
77. UNVERIFIED: Falco rupicoloides voucher NZG:BWP36442 cytochrome oxidase subunit I-like (COI) gene, partial sequence; mitochondrial	77	UNVERIFIED:	Falco	rupicoloides	voucher	NZG:BWP36442	cytochrome	oxidase	subunit	I-like	(COI)	gene,	partial	sequence;	mitochondrial
78. Bostrychia hagedash voucher NZG:BWP36436 cytochrome oxidase subunit I (COI) gene, partial cds; mitochondrial	78	Bostrychia	hagedash	voucher	NZG:BWP36436	cytochrome	oxidase	subunit	I	(COI)	gene,	partial	cds;	mitochondrial
79. Gypaetus barbatus voucher NZG:BWP36429 cytochrome oxidase subunit I (COI) gene, partial cds; mitochondrial	79	Gypaetus	barbatus	voucher	NZG:BWP36429	cytochrome	oxidase	subunit	I	(COI)	gene,	partial	cds;	mitochondrial
80. Poicephalus robustus voucher NZG:BWP36418 cytochrome oxidase subunit I (COI) gene, partial cds; mitochondrial	80	Poicephalus	robustus	voucher	NZG:BWP36418	cytochrome	oxidase	subunit	I	(COI)	gene,	partial	cds;	mitochondrial
81. Grus virgo voucher NZG:BWP36417 cytochrome oxidase subunit I (COI) gene, partial cds; mitochondrial	81	Grus	virgo	voucher	NZG:BWP36417	cytochrome	oxidase	subunit	I	(COI)	gene,	partial	cds;	mitochondrial
82. Poicephalus robustus voucher NZG:BWP36412 cytochrome oxidase subunit I (COI) gene, partial cds; mitochondrial	82	Poicephalus	robustus	voucher	NZG:BWP36412	cytochrome	oxidase	subunit	I	(COI)	gene,	partial	cds;	mitochondrial
83. Poicephalus robustus voucher NZG:BWP36411 cytochrome oxidase subunit I (COI) gene, partial cds; mitochondrial	83	Poicephalus	robustus	voucher	NZG:BWP36411	cytochrome	oxidase	subunit	I	(COI)	gene,	partial	cds;	mitochondrial
84. Poicephalus robustus voucher NZG:BWP36410 cytochrome oxidase subunit I (COI) gene, partial cds; mitochondrial	84	Poicephalus	robustus	voucher	NZG:BWP36410	cytochrome	oxidase	subunit	I	(COI)	gene,	partial	cds;	mitochondrial
85. Poicephalus robustus voucher NZG:BWP36409 cytochrome oxidase subunit I (COI) gene, partial cds; mitochondrial	85	Poicephalus	robustus	voucher	NZG:BWP36409	cytochrome	oxidase	subunit	I	(COI)	gene,	partial	cds;	mitochondrial
86. Bucorvus abyssinicus voucher NZG:BWP36408 cytochrome oxidase subunit I (COI) gene, partial cds; mitochondrial	86	Bucorvus	abyssinicus	voucher	NZG:BWP36408	cytochrome	oxidase	subunit	I	(COI)	gene,	partial	cds;	mitochondrial
87. Bucorvus abyssinicus voucher NZG:BWP36407 cytochrome oxidase subunit I (COI) gene, partial cds; mitochondrial	87	Bucorvus	abyssinicus	voucher	NZG:BWP36407	cytochrome	oxidase	subunit	I	(COI)	gene,	partial	cds;	mitochondrial
88. Bycanistes brevis voucher NZG:BWP36406 cytochrome oxidase subunit I (COI) gene, partial cds; mitochondrial	88	Bycanistes	brevis	voucher	NZG:BWP36406	cytochrome	oxidase	subunit	I	(COI)	gene,	partial	cds;	mitochondrial
89. UNVERIFIED: Tockus erythrorhynchus voucher NZG:BWP36403 cytochrome oxidase subunit I-like (COI) gene, partial sequence; mitochondrial	89	UNVERIFIED:	Tockus	erythrorhynchus	voucher	NZG:BWP36403	cytochrome	oxidase	subunit	I-like	(COI)	gene,	partial	sequence;	mitochondrial
90. Bycanistes brevis voucher NZG:BWP36401 cytochrome oxidase subunit I (COI) gene, partial cds; mitochondrial	90	Bycanistes	brevis	voucher	NZG:BWP36401	cytochrome	oxidase	subunit	I	(COI)	gene,	partial	cds;	mitochondrial
91. UNVERIFIED: Bycanistes brevis voucher NZG:BWP36400 cytochrome oxidase subunit I-like (COI) gene, partial sequence; mitochondrial	91	UNVERIFIED:	Bycanistes	brevis	voucher	NZG:BWP36400	cytochrome	oxidase	subunit	I-like	(COI)	gene,	partial	sequence;	mitochondrial
92. Tockus leucomelas voucher NZG:BWP36398 cytochrome oxidase subunit I (COI) gene, partial cds; mitochondrial	92	Tockus	leucomelas	voucher	NZG:BWP36398	cytochrome	oxidase	subunit	I	(COI)	gene,	partial	cds;	mitochondrial
93. Trigonoceps occipitalis voucher NZG:BWP36353 cytochrome oxidase subunit I (COI) gene, partial cds; mitochondrial	93	Trigonoceps	occipitalis	voucher	NZG:BWP36353	cytochrome	oxidase	subunit	I	(COI)	gene,	partial	cds;	mitochondrial
94. Terathopius ecaudatus voucher NZG:BWP36350 cytochrome oxidase subunit I (COI) gene, partial cds; mitochondrial	94	Terathopius	ecaudatus	voucher	NZG:BWP36350	cytochrome	oxidase	subunit	I	(COI)	gene,	partial	cds;	mitochondrial
95. Terathopius ecaudatus voucher NZG:BWP36318 cytochrome oxidase subunit I (COI) gene, partial cds; mitochondrial	95	Terathopius	ecaudatus	voucher	NZG:BWP36318	cytochrome	oxidase	subunit	I	(COI)	gene,	partial	cds;	mitochondrial
96. Gyps africanus voucher NZG:BWP36315 cytochrome oxidase subunit I (COI) gene, partial cds; mitochondrial	96	Gyps	africanus	voucher	NZG:BWP36315	cytochrome	oxidase	subunit	I	(COI)	gene,	partial	cds;	mitochondrial
97. Gyps africanus voucher NZG:BWP36313 cytochrome oxidase subunit I (COI) gene, partial cds; mitochondrial	97	Gyps	africanus	voucher	NZG:BWP36313	cytochrome	oxidase	subunit	I	(COI)	gene,	partial	cds;	mitochondrial
98. Gyps africanus voucher NZG:BWP36312 cytochrome oxidase subunit I (COI) gene, partial cds; mitochondrial	98	Gyps	africanus	voucher	NZG:BWP36312	cytochrome	oxidase	subunit	I	(COI)	gene,	partial	cds;	mitochondrial
99. Gyps coprotheres voucher NZG:BWP36310 cytochrome oxidase subunit I (COI) gene, partial cds; mitochondrial	99	Gyps	coprotheres	voucher	NZG:BWP36310	cytochrome	oxidase	subunit	I	(COI)	gene,	partial	cds;	mitochondrial
100. UNVERIFIED: Gyps coprotheres voucher NZG:BWP36309 cytochrome oxidase subunit I-like (COI) gene, partial sequence; mitochondrial	100	UNVERIFIED:	Gyps	coprotheres	voucher	NZG:BWP36309	cytochrome	oxidase	subunit	I-like	(COI)	gene,	partial	sequence;	mitochondrial
101. Torgos tracheliotos voucher NZG:BWP36308 cytochrome oxidase subunit I (COI) gene, partial cds; mitochondrial	101	Torgos	tracheliotos	voucher	NZG:BWP36308	cytochrome	oxidase	subunit	I	(COI)	gene,	partial	cds;	mitochondrial
102. Balearica regulorum voucher NZG:BWP35846 cytochrome oxidase subunit I (COI) gene, partial cds; mitochondrial	102	Balearica	regulorum	voucher	NZG:BWP35846	cytochrome	oxidase	subunit	I	(COI)	gene,	partial	cds;	mitochondrial
103. Balearica regulorum voucher NZG:BWP35847 cytochrome oxidase subunit I (COI) gene, partial cds; mitochondrial	103	Balearica	regulorum	voucher	NZG:BWP35847	cytochrome	oxidase	subunit	I	(COI)	gene,	partial	cds;	mitochondrial
104. Bucorvus leadbeateri voucher NZG:BWP35845 cytochrome oxidase subunit I (COI) gene, partial cds; mitochondrial	104	Bucorvus	leadbeateri	voucher	NZG:BWP35845	cytochrome	oxidase	subunit	I	(COI)	gene,	partial	cds;	mitochondrial
105. Bucorvus leadbeateri voucher NZG:BWP35841 cytochrome oxidase subunit I (COI) gene, partial cds; mitochondrial	105	Bucorvus	leadbeateri	voucher	NZG:BWP35841	cytochrome	oxidase	subunit	I	(COI)	gene,	partial	cds;	mitochondrial
106. Poicephalus cryptoxanthus voucher NZG:BWP36248 cytochrome oxidase subunit I (COI) gene, partial cds; mitochondrial	106	Poicephalus	cryptoxanthus	voucher	NZG:BWP36248	cytochrome	oxidase	subunit	I	(COI)	gene,	partial	cds;	mitochondrial
107. Poicephalus cryptoxanthus voucher NZG:BWP36246 cytochrome oxidase subunit I (COI) gene, partial cds; mitochondrial	107	Poicephalus	cryptoxanthus	voucher	NZG:BWP36246	cytochrome	oxidase	subunit	I	(COI)	gene,	partial	cds;	mitochondrial
108. Torgos tracheliotos voucher NZG:BWP36239 cytochrome oxidase subunit I (COI) gene, partial cds; mitochondrial	108	Torgos	tracheliotos	voucher	NZG:BWP36239	cytochrome	oxidase	subunit	I	(COI)	gene,	partial	cds;	mitochondrial
109. Poicephalus meyeri voucher NZG:BWP36226 cytochrome oxidase subunit I (COI) gene, partial cds; mitochondrial	109	Poicephalus	meyeri	voucher	NZG:BWP36226	cytochrome	oxidase	subunit	I	(COI)	gene,	partial	cds;	mitochondrial
110. Poicephalus meyeri voucher NZG:BWP36225 cytochrome oxidase subunit I (COI) gene, partial cds; mitochondrial	110	Poicephalus	meyeri	voucher	NZG:BWP36225	cytochrome	oxidase	subunit	I	(COI)	gene,	partial	cds;	mitochondrial
111. Poicephalus meyeri voucher NZG:BWP36224 cytochrome oxidase subunit I (COI) gene, partial cds; mitochondrial	111	Poicephalus	meyeri	voucher	NZG:BWP36224	cytochrome	oxidase	subunit	I	(COI)	gene,	partial	cds;	mitochondrial
112. Poicephalus meyeri voucher NZG:BWP36223 cytochrome oxidase subunit I (COI) gene, partial cds; mitochondrial	112	Poicephalus	meyeri	voucher	NZG:BWP36223	cytochrome	oxidase	subunit	I	(COI)	gene,	partial	cds;	mitochondrial
113. Poicephalus meyeri voucher NZG:BWP36222 cytochrome oxidase subunit I (COI) gene, partial cds; mitochondrial	113	Poicephalus	meyeri	voucher	NZG:BWP36222	cytochrome	oxidase	subunit	I	(COI)	gene,	partial	cds;	mitochondrial
114. Poicephalus gulielmi voucher NZG:BWP36221 cytochrome oxidase subunit I (COI) gene, partial cds; mitochondrial	114	Poicephalus	gulielmi	voucher	NZG:BWP36221	cytochrome	oxidase	subunit	I	(COI)	gene,	partial	cds;	mitochondrial
115. Poicephalus cryptoxanthus voucher NZG:BWP36219 cytochrome oxidase subunit I (COI) gene, partial cds; mitochondrial	115	Poicephalus	cryptoxanthus	voucher	NZG:BWP36219	cytochrome	oxidase	subunit	I	(COI)	gene,	partial	cds;	mitochondrial
116. Poicephalus senegalus voucher NZG:BWP36218 cytochrome oxidase subunit I (COI) gene, partial cds; mitochondrial	116	Poicephalus	senegalus	voucher	NZG:BWP36218	cytochrome	oxidase	subunit	I	(COI)	gene,	partial	cds;	mitochondrial
117. Poicephalus senegalus voucher NZG:BWP36217 cytochrome oxidase subunit I (COI) gene, partial cds; mitochondrial	117	Poicephalus	senegalus	voucher	NZG:BWP36217	cytochrome	oxidase	subunit	I	(COI)	gene,	partial	cds;	mitochondrial
118. Poicephalus senegalus voucher NZG:BWP36216 cytochrome oxidase subunit I (COI) gene, partial cds; mitochondrial	118	Poicephalus	senegalus	voucher	NZG:BWP36216	cytochrome	oxidase	subunit	I	(COI)	gene,	partial	cds;	mitochondrial
119. Poicephalus senegalus voucher NZG:BWP36215 cytochrome oxidase subunit I (COI) gene, partial cds; mitochondrial	119	Poicephalus	senegalus	voucher	NZG:BWP36215	cytochrome	oxidase	subunit	I	(COI)	gene,	partial	cds;	mitochondrial
120. Poicephalus rufiventris voucher NZG:BWP36214 cytochrome oxidase subunit I (COI) gene, partial cds; mitochondrial	120	Poicephalus	rufiventris	voucher	NZG:BWP36214	cytochrome	oxidase	subunit	I	(COI)	gene,	partial	cds;	mitochondrial
121. Circaetus pectoralis voucher NZG:BWP36209 cytochrome oxidase subunit I (COI) gene, partial cds; mitochondrial	121	Circaetus	pectoralis	voucher	NZG:BWP36209	cytochrome	oxidase	subunit	I	(COI)	gene,	partial	cds;	mitochondrial
122. Psittacus erithacus voucher NZG:BWP36204 cytochrome oxidase subunit I (COI) gene, partial cds; mitochondrial	122	Psittacus	erithacus	voucher	NZG:BWP36204	cytochrome	oxidase	subunit	I	(COI)	gene,	partial	cds;	mitochondrial
123. Tockus alboterminatus voucher NZG:BWP36185 cytochrome oxidase subunit I (COI) gene, partial cds; mitochondrial	123	Tockus	alboterminatus	voucher	NZG:BWP36185	cytochrome	oxidase	subunit	I	(COI)	gene,	partial	cds;	mitochondrial
124. Gyps coprotheres voucher NZG:BWP33849 cytochrome oxidase subunit I (COI) gene, partial cds; mitochondrial	124	Gyps	coprotheres	voucher	NZG:BWP33849	cytochrome	oxidase	subunit	I	(COI)	gene,	partial	cds;	mitochondrial
125. Chrysococcyx caprius clone 65313CC microsatellite Adcyap1 sequence	125	Chrysococcyx	caprius	clone	65313CC	microsatellite	Adcyap1	sequence
126. Chrysococcyx caprius clone 63264CC microsatellite Adcyap1 sequence	126	Chrysococcyx	caprius	clone	63264CC	microsatellite	Adcyap1	sequence
127. Chrysococcyx caprius clone 63270CC microsatellite Adcyap1 sequence	127	Chrysococcyx	caprius	clone	63270CC	microsatellite	Adcyap1	sequence
128. Chrysococcyx caprius clone 46999CC microsatellite Adcyap1 sequence	128	Chrysococcyx	caprius	clone	46999CC	microsatellite	Adcyap1	sequence
129. Chrysococcyx caprius clone 46997CC microsatellite Adcyap1 sequence	129	Chrysococcyx	caprius	clone	46997CC	microsatellite	Adcyap1	sequence
130. Chrysococcyx caprius clone 63260CC microsatellite Adcyap1 sequence	130	Chrysococcyx	caprius	clone	63260CC	microsatellite	Adcyap1	sequence
131. Chrysococcyx caprius clone 65332CC microsatellite Adcyap1 sequence	131	Chrysococcyx	caprius	clone	65332CC	microsatellite	Adcyap1	sequence
132. Chrysococcyx caprius clone 65334CC microsatellite Adcyap1 sequence	132	Chrysococcyx	caprius	clone	65334CC	microsatellite	Adcyap1	sequence
133. Chrysococcyx caprius clone 63235CC microsatellite Adcyap1 sequence	133	Chrysococcyx	caprius	clone	63235CC	microsatellite	Adcyap1	sequence
134. Chrysococcyx caprius clone 47001CC microsatellite Adcyap1 sequence	134	Chrysococcyx	caprius	clone	47001CC	microsatellite	Adcyap1	sequence
135. Chrysococcyx caprius clone 63259CC microsatellite Adcyap1 sequence	135	Chrysococcyx	caprius	clone	63259CC	microsatellite	Adcyap1	sequence
136. Chrysococcyx caprius clone 63226CC microsatellite Adcyap1 sequence	136	Chrysococcyx	caprius	clone	63226CC	microsatellite	Adcyap1	sequence
137. Chrysococcyx caprius clone 47012CC microsatellite Adcyap1 sequence	137	Chrysococcyx	caprius	clone	47012CC	microsatellite	Adcyap1	sequence
138. Chrysococcyx caprius clone 46998CC microsatellite Adcyap1 sequence	138	Chrysococcyx	caprius	clone	46998CC	microsatellite	Adcyap1	sequence
139. Chrysococcyx caprius clone 63269CC microsatellite Adcyap1 sequence	139	Chrysococcyx	caprius	clone	63269CC	microsatellite	Adcyap1	sequence
140. Chrysococcyx caprius clone 47011CC microsatellite Adcyap1 sequence	140	Chrysococcyx	caprius	clone	47011CC	microsatellite	Adcyap1	sequence
141. Chrysococcyx caprius isolate 47012CC microsatellite poly-Q repeat sequence	141	Chrysococcyx	caprius	isolate	47012CC	microsatellite	poly-Q	repeat	sequence
142. Chrysococcyx caprius isolate 46998CC microsatellite poly-Q repeat sequence	142	Chrysococcyx	caprius	isolate	46998CC	microsatellite	poly-Q	repeat	sequence
143. Chrysococcyx caprius isolate 65313CC microsatellite poly-Q repeat sequence	143	Chrysococcyx	caprius	isolate	65313CC	microsatellite	poly-Q	repeat	sequence
144. Chrysococcyx caprius isolate 65334CC microsatellite poly-Q repeat sequence	144	Chrysococcyx	caprius	isolate	65334CC	microsatellite	poly-Q	repeat	sequence
145. Chrysococcyx caprius isolate 65332CC microsatellite poly-Q repeat sequence	145	Chrysococcyx	caprius	isolate	65332CC	microsatellite	poly-Q	repeat	sequence
146. Chrysococcyx caprius isolate 63270CC microsatellite poly-Q repeat sequence	146	Chrysococcyx	caprius	isolate	63270CC	microsatellite	poly-Q	repeat	sequence
147. Chrysococcyx caprius isolate 63269CC microsatellite poly-Q repeat sequence	147	Chrysococcyx	caprius	isolate	63269CC	microsatellite	poly-Q	repeat	sequence
148. Chrysococcyx caprius isolate 46997CC microsatellite poly-Q repeat sequence	148	Chrysococcyx	caprius	isolate	46997CC	microsatellite	poly-Q	repeat	sequence
149. Chrysococcyx caprius isolate 63264CC microsatellite poly-Q repeat sequence	149	Chrysococcyx	caprius	isolate	63264CC	microsatellite	poly-Q	repeat	sequence
150. Chrysococcyx caprius isolate 46999CC microsatellite poly-Q repeat sequence	150	Chrysococcyx	caprius	isolate	46999CC	microsatellite	poly-Q	repeat	sequence
151. Chrysococcyx caprius isolate 47002CC microsatellite poly-Q repeat sequence	151	Chrysococcyx	caprius	isolate	47002CC	microsatellite	poly-Q	repeat	sequence
152. Chrysococcyx caprius isolate 47001CC microsatellite poly-Q repeat sequence	152	Chrysococcyx	caprius	isolate	47001CC	microsatellite	poly-Q	repeat	sequence
153. Chrysococcyx caprius isolate 63260CC microsatellite poly-Q repeat sequence	153	Chrysococcyx	caprius	isolate	63260CC	microsatellite	poly-Q	repeat	sequence
154. Chrysococcyx caprius isolate 63259CC microsatellite poly-Q repeat sequence	154	Chrysococcyx	caprius	isolate	63259CC	microsatellite	poly-Q	repeat	sequence
155. Chrysococcyx caprius isolate 63235CC microsatellite poly-Q repeat sequence	155	Chrysococcyx	caprius	isolate	63235CC	microsatellite	poly-Q	repeat	sequence
156. Chrysococcyx caprius isolate 63226CC microsatellite poly-Q repeat sequence	156	Chrysococcyx	caprius	isolate	63226CC	microsatellite	poly-Q	repeat	sequence
157. Chrysococcyx caprius isolate 47011CC microsatellite poly-Q repeat sequence	157	Chrysococcyx	caprius	isolate	47011CC	microsatellite	poly-Q	repeat	sequence
158. Promerops cafer microsatellite Pro90 sequence	158	Promerops	cafer	microsatellite	Pro90	sequence
159. Promerops cafer microsatellite Pro86 sequence	159	Promerops	cafer	microsatellite	Pro86	sequence
160. Promerops cafer microsatellite Pro25 sequence	160	Promerops	cafer	microsatellite	Pro25	sequence
161. Nectarinia talatala ATPase subunit 6 and cytochrome oxidase III (COX3) genes, partial cds; mitochondrial genes for mitochondrial products	161	Nectarinia	talatala	ATPase	subunit	6	and	cytochrome	oxidase	III	(COX3)	genes,	partial	cds;	mitochondrial	genes	for	mitochondrial	products
162. Nectarinia talatala tRNA-Gly gene, complete sequence; NADH dehydrogenase subunit 3 (ND3) gene, complete cds; and tRNA-Arg gene, complete sequence; mitochondrial genes for mitochondrial products	162	Nectarinia	talatala	tRNA-Gly	gene,	complete	sequence;	NADH	dehydrogenase	subunit	3	(ND3)	gene,	complete	cds;	and	tRNA-Arg	gene,	complete	sequence;	mitochondrial	genes	for	mitochondrial	products
163. Nesospiza acunhae acunhae x Nesospiza wilkinsi dunnei isolate HYB3 cytochrome b (cytb) gene, partial cds; mitochondrial	163	Nesospiza	acunhae	acunhae	x	Nesospiza	wilkinsi	dunnei	isolate	HYB3	cytochrome	b	(cytb)	gene,	partial	cds;	mitochondrial
164. Nesospiza wilkinsi dunnei isolate IW_2 cytochrome b (cytb) gene, partial cds; mitochondrial	164	Nesospiza	wilkinsi	dunnei	isolate	IW_2	cytochrome	b	(cytb)	gene,	partial	cds;	mitochondrial
165. Nesospiza acunhae acunhae x Nesospiza wilkinsi dunnei isolate HYB6 cytochrome b (cytb) gene, partial cds; mitochondrial	165	Nesospiza	acunhae	acunhae	x	Nesospiza	wilkinsi	dunnei	isolate	HYB6	cytochrome	b	(cytb)	gene,	partial	cds;	mitochondrial
166. Nesospiza acunhae acunhae x Nesospiza wilkinsi dunnei isolate HYB1 cytochrome b (cytb) gene, partial cds; mitochondrial	166	Nesospiza	acunhae	acunhae	x	Nesospiza	wilkinsi	dunnei	isolate	HYB1	cytochrome	b	(cytb)	gene,	partial	cds;	mitochondrial
167. Serinus alario isolate 2 cytochrome b (cytb) gene, partial cds; mitochondrial	167	Serinus	alario	isolate	2	cytochrome	b	(cytb)	gene,	partial	cds;	mitochondrial
168. Serinus alario isolate 1 cytochrome b (cytb) gene, partial cds; mitochondrial	168	Serinus	alario	isolate	1	cytochrome	b	(cytb)	gene,	partial	cds;	mitochondrial
169. Serinus scotops cytochrome b (cytb) gene, partial cds; mitochondrial	169	Serinus	scotops	cytochrome	b	(cytb)	gene,	partial	cds;	mitochondrial
170. Serinus totta isolate 2 cytochrome b (cytb) gene, partial cds; mitochondrial	170	Serinus	totta	isolate	2	cytochrome	b	(cytb)	gene,	partial	cds;	mitochondrial
171. Serinus totta isolate 1 cytochrome b (cytb) gene, partial cds; mitochondrial	171	Serinus	totta	isolate	1	cytochrome	b	(cytb)	gene,	partial	cds;	mitochondrial
172. Serinus canicollis isolate 2 cytochrome b (cytb) gene, partial cds; mitochondrial	172	Serinus	canicollis	isolate	2	cytochrome	b	(cytb)	gene,	partial	cds;	mitochondrial
173. Serinus canicollis isolate 1 cytochrome b (cytb) gene, partial cds; mitochondrial	173	Serinus	canicollis	isolate	1	cytochrome	b	(cytb)	gene,	partial	cds;	mitochondrial
174. Serinus sulphuratus cytochrome b (cytb) gene, partial cds; mitochondrial	174	Serinus	sulphuratus	cytochrome	b	(cytb)	gene,	partial	cds;	mitochondrial
175. Serinus flaviventris cytochrome b (cytb) gene, partial cds; mitochondrial	175	Serinus	flaviventris	cytochrome	b	(cytb)	gene,	partial	cds;	mitochondrial
176. Serinus albogularis isolate 2 cytochrome b (cytb) gene, partial cds; mitochondrial	176	Serinus	albogularis	isolate	2	cytochrome	b	(cytb)	gene,	partial	cds;	mitochondrial
177. Serinus albogularis isolate 1 cytochrome b (cytb) gene, partial cds; mitochondrial	177	Serinus	albogularis	isolate	1	cytochrome	b	(cytb)	gene,	partial	cds;	mitochondrial
178. Phoeniculus purpureus purpureus cytochrome oxidase subunit-I (COI) gene, partial cds; mitochondrial gene for mitochondrial product	178	Phoeniculus	purpureus	purpureus	cytochrome	oxidase	subunit-I	(COI)	gene,	partial	cds;	mitochondrial	gene	for	mitochondrial	product
179. Chersomanes albofasciata isolate 3S cytochrome b (cytb) gene, partial cds; mitochondrial	179	Chersomanes	albofasciata	isolate	3S	cytochrome	b	(cytb)	gene,	partial	cds;	mitochondrial
180. Chersomanes albofasciata isolate 2S cytochrome b (cytb) gene, partial cds; mitochondrial	180	Chersomanes	albofasciata	isolate	2S	cytochrome	b	(cytb)	gene,	partial	cds;	mitochondrial
181. Chersomanes albofasciata isolate 1S cytochrome b (cytb) gene, partial cds; mitochondrial	181	Chersomanes	albofasciata	isolate	1S	cytochrome	b	(cytb)	gene,	partial	cds;	mitochondrial
182. Mirafra africana isolate 2R cytochrome b (cytb) gene, partial cds; mitochondrial	182	Mirafra	africana	isolate	2R	cytochrome	b	(cytb)	gene,	partial	cds;	mitochondrial
183. Mirafra africana isolate 1R cytochrome b (cytb) gene, partial cds; mitochondrial	183	Mirafra	africana	isolate	1R	cytochrome	b	(cytb)	gene,	partial	cds;	mitochondrial
184. Certhilauda chuana isolate 6W cytochrome b (cytb) gene, partial cds; mitochondrial	184	Certhilauda	chuana	isolate	6W	cytochrome	b	(cytb)	gene,	partial	cds;	mitochondrial
185. Certhilauda chuana isolate 5W cytochrome b (cytb) gene, partial cds; mitochondrial	185	Certhilauda	chuana	isolate	5W	cytochrome	b	(cytb)	gene,	partial	cds;	mitochondrial
186. Certhilauda chuana isolate 4W cytochrome b (cytb) gene, partial cds; mitochondrial	186	Certhilauda	chuana	isolate	4W	cytochrome	b	(cytb)	gene,	partial	cds;	mitochondrial
187. Certhilauda chuana isolate 3W cytochrome b (cytb) gene, partial cds; mitochondrial	187	Certhilauda	chuana	isolate	3W	cytochrome	b	(cytb)	gene,	partial	cds;	mitochondrial
188. Certhilauda chuana isolate 2W cytochrome b (cytb) gene, partial cds; mitochondrial	188	Certhilauda	chuana	isolate	2W	cytochrome	b	(cytb)	gene,	partial	cds;	mitochondrial
189. Certhilauda chuana isolate 1W cytochrome b (cytb) gene, partial cds; mitochondrial	189	Certhilauda	chuana	isolate	1W	cytochrome	b	(cytb)	gene,	partial	cds;	mitochondrial
190. Certhilauda chuana isolate 6E cytochrome b (cytb) gene, partial cds; mitochondrial	190	Certhilauda	chuana	isolate	6E	cytochrome	b	(cytb)	gene,	partial	cds;	mitochondrial
191. Certhilauda chuana isolate 5E cytochrome b (cytb) gene, partial cds; mitochondrial	191	Certhilauda	chuana	isolate	5E	cytochrome	b	(cytb)	gene,	partial	cds;	mitochondrial
192. Certhilauda chuana isolate 4E cytochrome b (cytb) gene, partial cds; mitochondrial	192	Certhilauda	chuana	isolate	4E	cytochrome	b	(cytb)	gene,	partial	cds;	mitochondrial
193. Certhilauda chuana isolate 3E cytochrome b (cytb) gene, partial cds; mitochondrial	193	Certhilauda	chuana	isolate	3E	cytochrome	b	(cytb)	gene,	partial	cds;	mitochondrial
194. Certhilauda chuana isolate 2E cytochrome b (cytb) gene, partial cds; mitochondrial	194	Certhilauda	chuana	isolate	2E	cytochrome	b	(cytb)	gene,	partial	cds;	mitochondrial
195. Certhilauda chuana isolate 1E cytochrome b (cytb) gene, partial cds; mitochondrial	195	Certhilauda	chuana	isolate	1E	cytochrome	b	(cytb)	gene,	partial	cds;	mitochondrial
196. Chersomanes albofasciata isolate 3S NADH dehydrogenase subunit 2 (ND2) gene, partial cds; mitochondrial	196	Chersomanes	albofasciata	isolate	3S	NADH	dehydrogenase	subunit	2	(ND2)	gene,	partial	cds;	mitochondrial
197. Chersomanes albofasciata isolate 2S NADH dehydrogenase subunit 2 (ND2) gene, partial cds; mitochondrial	197	Chersomanes	albofasciata	isolate	2S	NADH	dehydrogenase	subunit	2	(ND2)	gene,	partial	cds;	mitochondrial
198. Chersomanes albofasciata isolate 1S NADH dehydrogenase subunit 2 (ND2) gene, partial cds; mitochondrial	198	Chersomanes	albofasciata	isolate	1S	NADH	dehydrogenase	subunit	2	(ND2)	gene,	partial	cds;	mitochondrial
199. Mirafra africana isolate 2R NADH dehydrogenase subunit 2 (ND2) gene, partial cds; mitochondrial	199	Mirafra	africana	isolate	2R	NADH	dehydrogenase	subunit	2	(ND2)	gene,	partial	cds;	mitochondrial
200. Mirafra africana isolate 1R NADH dehydrogenase subunit 2 (ND2) gene, partial cds; mitochondrial	200	Mirafra	africana	isolate	1R	NADH	dehydrogenase	subunit	2	(ND2)	gene,	partial	cds;	mitochondrial
201. Certhilauda chuana isolate 6W NADH dehydrogenase subunit 2 (ND2) gene, partial cds; mitochondrial	201	Certhilauda	chuana	isolate	6W	NADH	dehydrogenase	subunit	2	(ND2)	gene,	partial	cds;	mitochondrial
202. Certhilauda chuana isolate 5W NADH dehydrogenase subunit 2 (ND2) gene, partial cds; mitochondrial	202	Certhilauda	chuana	isolate	5W	NADH	dehydrogenase	subunit	2	(ND2)	gene,	partial	cds;	mitochondrial
203. Certhilauda chuana isolate 4W NADH dehydrogenase subunit 2 (ND2) gene, partial cds; mitochondrial	203	Certhilauda	chuana	isolate	4W	NADH	dehydrogenase	subunit	2	(ND2)	gene,	partial	cds;	mitochondrial
204. Certhilauda chuana isolate 3W NADH dehydrogenase subunit 2 (ND2) gene, partial cds; mitochondrial	204	Certhilauda	chuana	isolate	3W	NADH	dehydrogenase	subunit	2	(ND2)	gene,	partial	cds;	mitochondrial
205. Certhilauda chuana isolate 2W NADH dehydrogenase subunit 2 (ND2) gene, partial cds; mitochondrial	205	Certhilauda	chuana	isolate	2W	NADH	dehydrogenase	subunit	2	(ND2)	gene,	partial	cds;	mitochondrial
206. Certhilauda chuana isolate 1W NADH dehydrogenase subunit 2 (ND2) gene, partial cds; mitochondrial	206	Certhilauda	chuana	isolate	1W	NADH	dehydrogenase	subunit	2	(ND2)	gene,	partial	cds;	mitochondrial
207. Certhilauda chuana isolate 6E NADH dehydrogenase subunit 2 (ND2) gene, partial cds; mitochondrial	207	Certhilauda	chuana	isolate	6E	NADH	dehydrogenase	subunit	2	(ND2)	gene,	partial	cds;	mitochondrial
208. Certhilauda chuana isolate 5E NADH dehydrogenase subunit 2 (ND2) gene, partial cds; mitochondrial	208	Certhilauda	chuana	isolate	5E	NADH	dehydrogenase	subunit	2	(ND2)	gene,	partial	cds;	mitochondrial
209. Certhilauda chuana isolate 4E NADH dehydrogenase subunit 2 (ND2) gene, partial cds; mitochondrial	209	Certhilauda	chuana	isolate	4E	NADH	dehydrogenase	subunit	2	(ND2)	gene,	partial	cds;	mitochondrial
210. Certhilauda chuana isolate 3E NADH dehydrogenase subunit 2 (ND2) gene, partial cds; mitochondrial	210	Certhilauda	chuana	isolate	3E	NADH	dehydrogenase	subunit	2	(ND2)	gene,	partial	cds;	mitochondrial
211. Certhilauda chuana isolate 2E NADH dehydrogenase subunit 2 (ND2) gene, partial cds; mitochondrial	211	Certhilauda	chuana	isolate	2E	NADH	dehydrogenase	subunit	2	(ND2)	gene,	partial	cds;	mitochondrial
212. Certhilauda chuana isolate 1E NADH dehydrogenase subunit 2 (ND2) gene, partial cds; mitochondrial	212	Certhilauda	chuana	isolate	1E	NADH	dehydrogenase	subunit	2	(ND2)	gene,	partial	cds;	mitochondrial
213. Chrysococcyx caprius isolate 53702CC microsatellite poly-Q repeat sequence	213	Chrysococcyx	caprius	isolate	53702CC	microsatellite	poly-Q	repeat	sequence
214. Chrysococcyx caprius isolate 53713CC microsatellite poly-Q repeat sequence	214	Chrysococcyx	caprius	isolate	53713CC	microsatellite	poly-Q	repeat	sequence
215. Chrysococcyx caprius isolate 53711CC microsatellite poly-Q repeat sequence	215	Chrysococcyx	caprius	isolate	53711CC	microsatellite	poly-Q	repeat	sequence
216. Chrysococcyx caprius isolate 53706CC microsatellite poly-Q repeat sequence	216	Chrysococcyx	caprius	isolate	53706CC	microsatellite	poly-Q	repeat	sequence
217. Chrysococcyx caprius isolate 53705CC microsatellite poly-Q repeat sequence	217	Chrysococcyx	caprius	isolate	53705CC	microsatellite	poly-Q	repeat	sequence
218. Chrysococcyx caprius isolate 53703CC microsatellite poly-Q repeat sequence	218	Chrysococcyx	caprius	isolate	53703CC	microsatellite	poly-Q	repeat	sequence
219. Chrysococcyx caprius isolate 60781CC microsatellite poly-Q repeat sequence	219	Chrysococcyx	caprius	isolate	60781CC	microsatellite	poly-Q	repeat	sequence
220. Chrysococcyx caprius isolate 60776CC microsatellite poly-Q repeat sequence	220	Chrysococcyx	caprius	isolate	60776CC	microsatellite	poly-Q	repeat	sequence
221. Chrysococcyx caprius isolate 60771CC microsatellite poly-Q repeat sequence	221	Chrysococcyx	caprius	isolate	60771CC	microsatellite	poly-Q	repeat	sequence
222. Chrysococcyx caprius isolate 60766CC microsatellite poly-Q repeat sequence	222	Chrysococcyx	caprius	isolate	60766CC	microsatellite	poly-Q	repeat	sequence
223. Chrysococcyx caprius isolate 60760CC microsatellite poly-Q repeat sequence	223	Chrysococcyx	caprius	isolate	60760CC	microsatellite	poly-Q	repeat	sequence
224. Chrysococcyx caprius isolate 60759CC microsatellite poly-Q repeat sequence	224	Chrysococcyx	caprius	isolate	60759CC	microsatellite	poly-Q	repeat	sequence
225. Chrysococcyx caprius isolate 60763CC microsatellite poly-Q repeat sequence	225	Chrysococcyx	caprius	isolate	60763CC	microsatellite	poly-Q	repeat	sequence
226. Bucorvus leadbeateri voucher 51353 cytochrome c oxidase subunit I (COX1) gene, partial cds; mitochondrial	226	Bucorvus	leadbeateri	voucher	51353	cytochrome	c	oxidase	subunit	I	(COX1)	gene,	partial	cds;	mitochondrial
227. Bucorvus leadbeateri voucher 51358 cytochrome c oxidase subunit I (COX1) gene, partial cds; mitochondrial	227	Bucorvus	leadbeateri	voucher	51358	cytochrome	c	oxidase	subunit	I	(COX1)	gene,	partial	cds;	mitochondrial
228. Bucorvus leadbeateri voucher Ble330 cytochrome c oxidase subunit I (COX1) gene, partial cds; mitochondrial	228	Bucorvus	leadbeateri	voucher	Ble330	cytochrome	c	oxidase	subunit	I	(COX1)	gene,	partial	cds;	mitochondrial
229. Bucorvus leadbeateri voucher Ble329 cytochrome c oxidase subunit I (COX1) gene, partial cds; mitochondrial	229	Bucorvus	leadbeateri	voucher	Ble329	cytochrome	c	oxidase	subunit	I	(COX1)	gene,	partial	cds;	mitochondrial
230. Bucorvus leadbeateri voucher Ble328 cytochrome c oxidase subunit I (COX1) gene, partial cds; mitochondrial	230	Bucorvus	leadbeateri	voucher	Ble328	cytochrome	c	oxidase	subunit	I	(COX1)	gene,	partial	cds;	mitochondrial
231. Bucorvus leadbeateri voucher Ble326 cytochrome c oxidase subunit I (COX1) gene, partial cds; mitochondrial	231	Bucorvus	leadbeateri	voucher	Ble326	cytochrome	c	oxidase	subunit	I	(COX1)	gene,	partial	cds;	mitochondrial
232. Bucorvus leadbeateri voucher 13327 cytochrome c oxidase subunit I (COX1) gene, partial cds; mitochondrial	232	Bucorvus	leadbeateri	voucher	13327	cytochrome	c	oxidase	subunit	I	(COX1)	gene,	partial	cds;	mitochondrial
233. Bucorvus leadbeateri voucher 13326 cytochrome c oxidase subunit I (COX1) gene, partial cds; mitochondrial	233	Bucorvus	leadbeateri	voucher	13326	cytochrome	c	oxidase	subunit	I	(COX1)	gene,	partial	cds;	mitochondrial
234. Bucorvus leadbeateri voucher 47845 cytochrome c oxidase subunit I (COX1) gene, partial cds; mitochondrial	234	Bucorvus	leadbeateri	voucher	47845	cytochrome	c	oxidase	subunit	I	(COX1)	gene,	partial	cds;	mitochondrial
235. Bucorvus leadbeateri voucher Ble121 cytochrome c oxidase subunit I (COX1) gene, partial cds; mitochondrial	235	Bucorvus	leadbeateri	voucher	Ble121	cytochrome	c	oxidase	subunit	I	(COX1)	gene,	partial	cds;	mitochondrial
236. Bucorvus leadbeateri voucher Ble120 cytochrome c oxidase subunit I (COX1) gene, partial cds; mitochondrial	236	Bucorvus	leadbeateri	voucher	Ble120	cytochrome	c	oxidase	subunit	I	(COX1)	gene,	partial	cds;	mitochondrial
237. Bucorvus leadbeateri voucher Ble119 cytochrome c oxidase subunit I (COX1) gene, partial cds; mitochondrial	237	Bucorvus	leadbeateri	voucher	Ble119	cytochrome	c	oxidase	subunit	I	(COX1)	gene,	partial	cds;	mitochondrial
238. Bucorvus leadbeateri voucher Ble116 cytochrome c oxidase subunit I (COX1) gene, partial cds; mitochondrial	238	Bucorvus	leadbeateri	voucher	Ble116	cytochrome	c	oxidase	subunit	I	(COX1)	gene,	partial	cds;	mitochondrial
239. Bucorvus leadbeateri voucher Ble113 cytochrome c oxidase subunit I (COX1) gene, partial cds; mitochondrial	239	Bucorvus	leadbeateri	voucher	Ble113	cytochrome	c	oxidase	subunit	I	(COX1)	gene,	partial	cds;	mitochondrial
240. Bucorvus leadbeateri voucher Ble111 cytochrome c oxidase subunit I (COX1) gene, partial cds; mitochondrial	240	Bucorvus	leadbeateri	voucher	Ble111	cytochrome	c	oxidase	subunit	I	(COX1)	gene,	partial	cds;	mitochondrial
241. Bucorvus leadbeateri voucher Ble108 cytochrome c oxidase subunit I (COX1) gene, partial cds; mitochondrial	241	Bucorvus	leadbeateri	voucher	Ble108	cytochrome	c	oxidase	subunit	I	(COX1)	gene,	partial	cds;	mitochondrial
242. Bucorvus leadbeateri voucher Ble106 cytochrome c oxidase subunit I (COX1) gene, partial cds; mitochondrial	242	Bucorvus	leadbeateri	voucher	Ble106	cytochrome	c	oxidase	subunit	I	(COX1)	gene,	partial	cds;	mitochondrial
243. Bucorvus leadbeateri voucher Ble57 cytochrome c oxidase subunit I (COX1) gene, partial cds; mitochondrial	243	Bucorvus	leadbeateri	voucher	Ble57	cytochrome	c	oxidase	subunit	I	(COX1)	gene,	partial	cds;	mitochondrial
244. Bucorvus leadbeateri voucher 47900 cytochrome c oxidase subunit I (COX1) gene, partial cds; mitochondrial	244	Bucorvus	leadbeateri	voucher	47900	cytochrome	c	oxidase	subunit	I	(COX1)	gene,	partial	cds;	mitochondrial
245. Bucorvus leadbeateri voucher Ble300 cytochrome c oxidase subunit I (COX1) gene, partial cds; mitochondrial	245	Bucorvus	leadbeateri	voucher	Ble300	cytochrome	c	oxidase	subunit	I	(COX1)	gene,	partial	cds;	mitochondrial
246. Bucorvus leadbeateri voucher Ble298 cytochrome c oxidase subunit I (COX1) gene, partial cds; mitochondrial	246	Bucorvus	leadbeateri	voucher	Ble298	cytochrome	c	oxidase	subunit	I	(COX1)	gene,	partial	cds;	mitochondrial
247. Bucorvus leadbeateri voucher Ble284 cytochrome c oxidase subunit I (COX1) gene, partial cds; mitochondrial	247	Bucorvus	leadbeateri	voucher	Ble284	cytochrome	c	oxidase	subunit	I	(COX1)	gene,	partial	cds;	mitochondrial
248. Bucorvus leadbeateri voucher Ble272 cytochrome c oxidase subunit I (COX1) gene, partial cds; mitochondrial	248	Bucorvus	leadbeateri	voucher	Ble272	cytochrome	c	oxidase	subunit	I	(COX1)	gene,	partial	cds;	mitochondrial
249. Bucorvus leadbeateri voucher Ble219 cytochrome c oxidase subunit I (COX1) gene, partial cds; mitochondrial	249	Bucorvus	leadbeateri	voucher	Ble219	cytochrome	c	oxidase	subunit	I	(COX1)	gene,	partial	cds;	mitochondrial
250. Bucorvus leadbeateri voucher Ble214 cytochrome c oxidase subunit I (COX1) gene, partial cds; mitochondrial	250	Bucorvus	leadbeateri	voucher	Ble214	cytochrome	c	oxidase	subunit	I	(COX1)	gene,	partial	cds;	mitochondrial
251. Bucorvus leadbeateri voucher Ble202 cytochrome c oxidase subunit I (COX1) gene, partial cds; mitochondrial	251	Bucorvus	leadbeateri	voucher	Ble202	cytochrome	c	oxidase	subunit	I	(COX1)	gene,	partial	cds;	mitochondrial
252. Bucorvus leadbeateri voucher Ble197 cytochrome c oxidase subunit I (COX1) gene, partial cds; mitochondrial	252	Bucorvus	leadbeateri	voucher	Ble197	cytochrome	c	oxidase	subunit	I	(COX1)	gene,	partial	cds;	mitochondrial
253. Bucorvus leadbeateri voucher Ble191 cytochrome c oxidase subunit I (COX1) gene, partial cds; mitochondrial	253	Bucorvus	leadbeateri	voucher	Ble191	cytochrome	c	oxidase	subunit	I	(COX1)	gene,	partial	cds;	mitochondrial
254. Bucorvus leadbeateri voucher Ble190 cytochrome c oxidase subunit I (COX1) gene, partial cds; mitochondrial	254	Bucorvus	leadbeateri	voucher	Ble190	cytochrome	c	oxidase	subunit	I	(COX1)	gene,	partial	cds;	mitochondrial
255. Bucorvus leadbeateri voucher Ble171 cytochrome c oxidase subunit I (COX1) gene, partial cds; mitochondrial	255	Bucorvus	leadbeateri	voucher	Ble171	cytochrome	c	oxidase	subunit	I	(COX1)	gene,	partial	cds;	mitochondrial
256. Bucorvus leadbeateri voucher Ble168 cytochrome c oxidase subunit I (COX1) gene, partial cds; mitochondrial	256	Bucorvus	leadbeateri	voucher	Ble168	cytochrome	c	oxidase	subunit	I	(COX1)	gene,	partial	cds;	mitochondrial
257. Bucorvus leadbeateri voucher Ble30 cytochrome c oxidase subunit I (COX1) gene, partial cds; mitochondrial	257	Bucorvus	leadbeateri	voucher	Ble30	cytochrome	c	oxidase	subunit	I	(COX1)	gene,	partial	cds;	mitochondrial
258. Bucorvus leadbeateri voucher Ble19 cytochrome c oxidase subunit I (COX1) gene, partial cds; mitochondrial	258	Bucorvus	leadbeateri	voucher	Ble19	cytochrome	c	oxidase	subunit	I	(COX1)	gene,	partial	cds;	mitochondrial
259. Bucorvus leadbeateri voucher Ble15 cytochrome c oxidase subunit I (COX1) gene, partial cds; mitochondrial	259	Bucorvus	leadbeateri	voucher	Ble15	cytochrome	c	oxidase	subunit	I	(COX1)	gene,	partial	cds;	mitochondrial
260. Bucorvus leadbeateri voucher Ble14 cytochrome c oxidase subunit I (COX1) gene, partial cds; mitochondrial	260	Bucorvus	leadbeateri	voucher	Ble14	cytochrome	c	oxidase	subunit	I	(COX1)	gene,	partial	cds;	mitochondrial
261. Bucorvus leadbeateri voucher Ble10 cytochrome c oxidase subunit I (COX1) gene, partial cds; mitochondrial	261	Bucorvus	leadbeateri	voucher	Ble10	cytochrome	c	oxidase	subunit	I	(COX1)	gene,	partial	cds;	mitochondrial
262. Bucorvus leadbeateri voucher Ble06 cytochrome c oxidase subunit I (COX1) gene, partial cds; mitochondrial	262	Bucorvus	leadbeateri	voucher	Ble06	cytochrome	c	oxidase	subunit	I	(COX1)	gene,	partial	cds;	mitochondrial
263. Bucorvus leadbeateri voucher 51346 cytochrome c oxidase subunit I (COX1) gene, partial cds; mitochondrial	263	Bucorvus	leadbeateri	voucher	51346	cytochrome	c	oxidase	subunit	I	(COX1)	gene,	partial	cds;	mitochondrial
264. Bucorvus leadbeateri voucher 51350 cytochrome c oxidase subunit I (COX1) gene, partial cds; mitochondrial	264	Bucorvus	leadbeateri	voucher	51350	cytochrome	c	oxidase	subunit	I	(COX1)	gene,	partial	cds;	mitochondrial
265. Bucorvus leadbeateri voucher Ble180 cytochrome c oxidase subunit I (COX1) gene, partial cds; mitochondrial	265	Bucorvus	leadbeateri	voucher	Ble180	cytochrome	c	oxidase	subunit	I	(COX1)	gene,	partial	cds;	mitochondrial
266. Sarothrura ayresi mitochondrion, complete genome	266	Sarothrura	ayresi	mitochondrion,	complete	genome
267. Halcyon senegalensis voucher KF032 large subunit ribosomal RNA gene, partial sequence; mitochondrial	267	Halcyon	senegalensis	voucher	KF032	large	subunit	ribosomal	RNA	gene,	partial	sequence;	mitochondrial
268. Halcyon senegalensis voucher KF029 large subunit ribosomal RNA gene, partial sequence; mitochondrial	268	Halcyon	senegalensis	voucher	KF029	large	subunit	ribosomal	RNA	gene,	partial	sequence;	mitochondrial
269. Halcyon senegalensis voucher KF028 large subunit ribosomal RNA gene, partial sequence; mitochondrial	269	Halcyon	senegalensis	voucher	KF028	large	subunit	ribosomal	RNA	gene,	partial	sequence;	mitochondrial
270. Halcyon senegalensis voucher KF025 large subunit ribosomal RNA gene, partial sequence; mitochondrial	270	Halcyon	senegalensis	voucher	KF025	large	subunit	ribosomal	RNA	gene,	partial	sequence;	mitochondrial
271. Halcyon senegalensis voucher KF024 large subunit ribosomal RNA gene, partial sequence; mitochondrial	271	Halcyon	senegalensis	voucher	KF024	large	subunit	ribosomal	RNA	gene,	partial	sequence;	mitochondrial
272. Halcyon senegalensis voucher KF023 large subunit ribosomal RNA gene, partial sequence; mitochondrial	272	Halcyon	senegalensis	voucher	KF023	large	subunit	ribosomal	RNA	gene,	partial	sequence;	mitochondrial
273. Halcyon senegalensis voucher KF022 large subunit ribosomal RNA gene, partial sequence; mitochondrial	273	Halcyon	senegalensis	voucher	KF022	large	subunit	ribosomal	RNA	gene,	partial	sequence;	mitochondrial
274. Halcyon senegalensis voucher KF021 large subunit ribosomal RNA gene, partial sequence; mitochondrial	274	Halcyon	senegalensis	voucher	KF021	large	subunit	ribosomal	RNA	gene,	partial	sequence;	mitochondrial
275. Halcyon senegalensis voucher KF020 large subunit ribosomal RNA gene, partial sequence; mitochondrial	275	Halcyon	senegalensis	voucher	KF020	large	subunit	ribosomal	RNA	gene,	partial	sequence;	mitochondrial
276. Halcyon senegalensis voucher KF015 large subunit ribosomal RNA gene, partial sequence; mitochondrial	276	Halcyon	senegalensis	voucher	KF015	large	subunit	ribosomal	RNA	gene,	partial	sequence;	mitochondrial
277. Halcyon senegalensis voucher KF014 large subunit ribosomal RNA gene, partial sequence; mitochondrial	277	Halcyon	senegalensis	voucher	KF014	large	subunit	ribosomal	RNA	gene,	partial	sequence;	mitochondrial
278. Halcyon senegalensis voucher KF013 large subunit ribosomal RNA gene, partial sequence; mitochondrial	278	Halcyon	senegalensis	voucher	KF013	large	subunit	ribosomal	RNA	gene,	partial	sequence;	mitochondrial
279. Halcyon senegalensis voucher KF012 large subunit ribosomal RNA gene, partial sequence; mitochondrial	279	Halcyon	senegalensis	voucher	KF012	large	subunit	ribosomal	RNA	gene,	partial	sequence;	mitochondrial
280. Halcyon senegalensis voucher KF011 large subunit ribosomal RNA gene, partial sequence; mitochondrial	280	Halcyon	senegalensis	voucher	KF011	large	subunit	ribosomal	RNA	gene,	partial	sequence;	mitochondrial
281. Halcyon senegalensis voucher KF010 large subunit ribosomal RNA gene, partial sequence; mitochondrial	281	Halcyon	senegalensis	voucher	KF010	large	subunit	ribosomal	RNA	gene,	partial	sequence;	mitochondrial
282. Halcyon senegalensis voucher KF009 large subunit ribosomal RNA gene, partial sequence; mitochondrial	282	Halcyon	senegalensis	voucher	KF009	large	subunit	ribosomal	RNA	gene,	partial	sequence;	mitochondrial
283. Halcyon senegalensis voucher KF008 large subunit ribosomal RNA gene, partial sequence; mitochondrial	283	Halcyon	senegalensis	voucher	KF008	large	subunit	ribosomal	RNA	gene,	partial	sequence;	mitochondrial
284. Halcyon senegalensis voucher KF006 large subunit ribosomal RNA gene, partial sequence; mitochondrial	284	Halcyon	senegalensis	voucher	KF006	large	subunit	ribosomal	RNA	gene,	partial	sequence;	mitochondrial
285. Halcyon senegalensis voucher KF005 large subunit ribosomal RNA gene, partial sequence; mitochondrial	285	Halcyon	senegalensis	voucher	KF005	large	subunit	ribosomal	RNA	gene,	partial	sequence;	mitochondrial
286. Halcyon senegalensis voucher KF004 large subunit ribosomal RNA gene, partial sequence; mitochondrial	286	Halcyon	senegalensis	voucher	KF004	large	subunit	ribosomal	RNA	gene,	partial	sequence;	mitochondrial
287. Halcyon senegalensis voucher KF003 large subunit ribosomal RNA gene, partial sequence; mitochondrial	287	Halcyon	senegalensis	voucher	KF003	large	subunit	ribosomal	RNA	gene,	partial	sequence;	mitochondrial
288. Halcyon senegalensis voucher KF002 large subunit ribosomal RNA gene, partial sequence; mitochondrial	288	Halcyon	senegalensis	voucher	KF002	large	subunit	ribosomal	RNA	gene,	partial	sequence;	mitochondrial
289. Halcyon senegalensis voucher KF001 large subunit ribosomal RNA gene, partial sequence; mitochondrial	289	Halcyon	senegalensis	voucher	KF001	large	subunit	ribosomal	RNA	gene,	partial	sequence;	mitochondrial
290. Halcyon senegalensis voucher 65337 large subunit ribosomal RNA gene, partial sequence; mitochondrial	290	Halcyon	senegalensis	voucher	65337	large	subunit	ribosomal	RNA	gene,	partial	sequence;	mitochondrial
291. Halcyon senegalensis voucher 65329 large subunit ribosomal RNA gene, partial sequence; mitochondrial	291	Halcyon	senegalensis	voucher	65329	large	subunit	ribosomal	RNA	gene,	partial	sequence;	mitochondrial
292. Halcyon senegalensis voucher 65314 large subunit ribosomal RNA gene, partial sequence; mitochondrial	292	Halcyon	senegalensis	voucher	65314	large	subunit	ribosomal	RNA	gene,	partial	sequence;	mitochondrial
293. Halcyon senegalensis voucher 65306 large subunit ribosomal RNA gene, partial sequence; mitochondrial	293	Halcyon	senegalensis	voucher	65306	large	subunit	ribosomal	RNA	gene,	partial	sequence;	mitochondrial
294. Halcyon senegalensis voucher 65301 large subunit ribosomal RNA gene, partial sequence; mitochondrial	294	Halcyon	senegalensis	voucher	65301	large	subunit	ribosomal	RNA	gene,	partial	sequence;	mitochondrial
295. Halcyon senegalensis voucher 63258 large subunit ribosomal RNA gene, partial sequence; mitochondrial	295	Halcyon	senegalensis	voucher	63258	large	subunit	ribosomal	RNA	gene,	partial	sequence;	mitochondrial
296. Halcyon senegalensis voucher 63257 large subunit ribosomal RNA gene, partial sequence; mitochondrial	296	Halcyon	senegalensis	voucher	63257	large	subunit	ribosomal	RNA	gene,	partial	sequence;	mitochondrial
297. Halcyon senegalensis voucher 63247 large subunit ribosomal RNA gene, partial sequence; mitochondrial	297	Halcyon	senegalensis	voucher	63247	large	subunit	ribosomal	RNA	gene,	partial	sequence;	mitochondrial
298. Halcyon senegalensis voucher 63244 large subunit ribosomal RNA gene, partial sequence; mitochondrial	298	Halcyon	senegalensis	voucher	63244	large	subunit	ribosomal	RNA	gene,	partial	sequence;	mitochondrial
299. Halcyon senegalensis voucher 63243 large subunit ribosomal RNA gene, partial sequence; mitochondrial	299	Halcyon	senegalensis	voucher	63243	large	subunit	ribosomal	RNA	gene,	partial	sequence;	mitochondrial
300. Halcyon senegalensis voucher 63241 large subunit ribosomal RNA gene, partial sequence; mitochondrial	300	Halcyon	senegalensis	voucher	63241	large	subunit	ribosomal	RNA	gene,	partial	sequence;	mitochondrial
301. Halcyon senegalensis voucher KF032 cytochrome c oxidase subunit I (COX1) gene, partial cds; mitochondrial	301	Halcyon	senegalensis	voucher	KF032	cytochrome	c	oxidase	subunit	I	(COX1)	gene,	partial	cds;	mitochondrial
302. Halcyon senegalensis voucher KF029 cytochrome c oxidase subunit I (COX1) gene, partial cds; mitochondrial	302	Halcyon	senegalensis	voucher	KF029	cytochrome	c	oxidase	subunit	I	(COX1)	gene,	partial	cds;	mitochondrial
303. Halcyon senegalensis voucher KF028 cytochrome c oxidase subunit I (COX1) gene, partial cds; mitochondrial	303	Halcyon	senegalensis	voucher	KF028	cytochrome	c	oxidase	subunit	I	(COX1)	gene,	partial	cds;	mitochondrial
304. Halcyon senegalensis voucher KF025 cytochrome c oxidase subunit I (COX1) gene, partial cds; mitochondrial	304	Halcyon	senegalensis	voucher	KF025	cytochrome	c	oxidase	subunit	I	(COX1)	gene,	partial	cds;	mitochondrial
305. Halcyon senegalensis voucher KF024 cytochrome c oxidase subunit I (COX1) gene, partial cds; mitochondrial	305	Halcyon	senegalensis	voucher	KF024	cytochrome	c	oxidase	subunit	I	(COX1)	gene,	partial	cds;	mitochondrial
306. Halcyon senegalensis voucher KF023 cytochrome c oxidase subunit I (COX1) gene, partial cds; mitochondrial	306	Halcyon	senegalensis	voucher	KF023	cytochrome	c	oxidase	subunit	I	(COX1)	gene,	partial	cds;	mitochondrial
307. Halcyon senegalensis voucher KF022 cytochrome c oxidase subunit I (COX1) gene, partial cds; mitochondrial	307	Halcyon	senegalensis	voucher	KF022	cytochrome	c	oxidase	subunit	I	(COX1)	gene,	partial	cds;	mitochondrial
308. Halcyon senegalensis voucher KF021 cytochrome c oxidase subunit I (COX1) gene, partial cds; mitochondrial	308	Halcyon	senegalensis	voucher	KF021	cytochrome	c	oxidase	subunit	I	(COX1)	gene,	partial	cds;	mitochondrial
309. Halcyon senegalensis voucher KF020 cytochrome c oxidase subunit I (COX1) gene, partial cds; mitochondrial	309	Halcyon	senegalensis	voucher	KF020	cytochrome	c	oxidase	subunit	I	(COX1)	gene,	partial	cds;	mitochondrial
310. Halcyon senegalensis voucher KF015 cytochrome c oxidase subunit I (COX1) gene, partial cds; mitochondrial	310	Halcyon	senegalensis	voucher	KF015	cytochrome	c	oxidase	subunit	I	(COX1)	gene,	partial	cds;	mitochondrial
311. Halcyon senegalensis voucher KF014 cytochrome c oxidase subunit I (COX1) gene, partial cds; mitochondrial	311	Halcyon	senegalensis	voucher	KF014	cytochrome	c	oxidase	subunit	I	(COX1)	gene,	partial	cds;	mitochondrial
312. Halcyon senegalensis voucher KF013 cytochrome c oxidase subunit I (COX1) gene, partial cds; mitochondrial	312	Halcyon	senegalensis	voucher	KF013	cytochrome	c	oxidase	subunit	I	(COX1)	gene,	partial	cds;	mitochondrial
313. Halcyon senegalensis voucher KF012 cytochrome c oxidase subunit I (COX1) gene, partial cds; mitochondrial	313	Halcyon	senegalensis	voucher	KF012	cytochrome	c	oxidase	subunit	I	(COX1)	gene,	partial	cds;	mitochondrial
314. Halcyon senegalensis voucher KF011 cytochrome c oxidase subunit I (COX1) gene, partial cds; mitochondrial	314	Halcyon	senegalensis	voucher	KF011	cytochrome	c	oxidase	subunit	I	(COX1)	gene,	partial	cds;	mitochondrial
315. Halcyon senegalensis voucher KF010 cytochrome c oxidase subunit I (COX1) gene, partial cds; mitochondrial	315	Halcyon	senegalensis	voucher	KF010	cytochrome	c	oxidase	subunit	I	(COX1)	gene,	partial	cds;	mitochondrial
316. Halcyon senegalensis voucher KF009 cytochrome c oxidase subunit I (COX1) gene, partial cds; mitochondrial	316	Halcyon	senegalensis	voucher	KF009	cytochrome	c	oxidase	subunit	I	(COX1)	gene,	partial	cds;	mitochondrial
317. Halcyon senegalensis voucher KF008 cytochrome c oxidase subunit I (COX1) gene, partial cds; mitochondrial	317	Halcyon	senegalensis	voucher	KF008	cytochrome	c	oxidase	subunit	I	(COX1)	gene,	partial	cds;	mitochondrial
318. Halcyon senegalensis voucher KF007 cytochrome c oxidase subunit I (COX1) gene, partial cds; mitochondrial	318	Halcyon	senegalensis	voucher	KF007	cytochrome	c	oxidase	subunit	I	(COX1)	gene,	partial	cds;	mitochondrial
319. Halcyon senegalensis voucher KF006 cytochrome c oxidase subunit I (COX1) gene, partial cds; mitochondrial	319	Halcyon	senegalensis	voucher	KF006	cytochrome	c	oxidase	subunit	I	(COX1)	gene,	partial	cds;	mitochondrial
320. Halcyon senegalensis voucher KF005 cytochrome c oxidase subunit I (COX1) gene, partial cds; mitochondrial	320	Halcyon	senegalensis	voucher	KF005	cytochrome	c	oxidase	subunit	I	(COX1)	gene,	partial	cds;	mitochondrial
321. Halcyon senegalensis voucher KF004 cytochrome c oxidase subunit I (COX1) gene, partial cds; mitochondrial	321	Halcyon	senegalensis	voucher	KF004	cytochrome	c	oxidase	subunit	I	(COX1)	gene,	partial	cds;	mitochondrial
322. Halcyon senegalensis voucher KF003 cytochrome c oxidase subunit I (COX1) gene, partial cds; mitochondrial	322	Halcyon	senegalensis	voucher	KF003	cytochrome	c	oxidase	subunit	I	(COX1)	gene,	partial	cds;	mitochondrial
323. Halcyon senegalensis voucher KF002 cytochrome c oxidase subunit I (COX1) gene, partial cds; mitochondrial	323	Halcyon	senegalensis	voucher	KF002	cytochrome	c	oxidase	subunit	I	(COX1)	gene,	partial	cds;	mitochondrial
324. Halcyon senegalensis voucher KF001 cytochrome c oxidase subunit I (COX1) gene, partial cds; mitochondrial	324	Halcyon	senegalensis	voucher	KF001	cytochrome	c	oxidase	subunit	I	(COX1)	gene,	partial	cds;	mitochondrial
325. Halcyon senegalensis voucher 65314 cytochrome c oxidase subunit I (COX1) gene, partial cds; mitochondrial	325	Halcyon	senegalensis	voucher	65314	cytochrome	c	oxidase	subunit	I	(COX1)	gene,	partial	cds;	mitochondrial
326. Halcyon senegalensis voucher 65306 cytochrome c oxidase subunit I (COX1) gene, partial cds; mitochondrial	326	Halcyon	senegalensis	voucher	65306	cytochrome	c	oxidase	subunit	I	(COX1)	gene,	partial	cds;	mitochondrial
327. Halcyon senegalensis voucher 63258 cytochrome c oxidase subunit I (COX1) gene, partial cds; mitochondrial	327	Halcyon	senegalensis	voucher	63258	cytochrome	c	oxidase	subunit	I	(COX1)	gene,	partial	cds;	mitochondrial
328. Halcyon senegalensis voucher 63257 cytochrome c oxidase subunit I (COX1) gene, partial cds; mitochondrial	328	Halcyon	senegalensis	voucher	63257	cytochrome	c	oxidase	subunit	I	(COX1)	gene,	partial	cds;	mitochondrial
329. Halcyon senegalensis voucher 63251 cytochrome c oxidase subunit I (COX1) gene, partial cds; mitochondrial	329	Halcyon	senegalensis	voucher	63251	cytochrome	c	oxidase	subunit	I	(COX1)	gene,	partial	cds;	mitochondrial
330. Halcyon senegalensis voucher 63248 cytochrome c oxidase subunit I (COX1) gene, partial cds; mitochondrial	330	Halcyon	senegalensis	voucher	63248	cytochrome	c	oxidase	subunit	I	(COX1)	gene,	partial	cds;	mitochondrial
331. Halcyon senegalensis voucher 63247 cytochrome c oxidase subunit I (COX1) gene, partial cds; mitochondrial	331	Halcyon	senegalensis	voucher	63247	cytochrome	c	oxidase	subunit	I	(COX1)	gene,	partial	cds;	mitochondrial
332. Halcyon senegalensis voucher 63244 cytochrome c oxidase subunit I (COX1) gene, partial cds; mitochondrial	332	Halcyon	senegalensis	voucher	63244	cytochrome	c	oxidase	subunit	I	(COX1)	gene,	partial	cds;	mitochondrial
333. Halcyon senegalensis voucher 63243 cytochrome c oxidase subunit I (COX1) gene, partial cds; mitochondrial	333	Halcyon	senegalensis	voucher	63243	cytochrome	c	oxidase	subunit	I	(COX1)	gene,	partial	cds;	mitochondrial
334. Halcyon senegalensis voucher 63241 cytochrome c oxidase subunit I (COX1) gene, partial cds; mitochondrial	334	Halcyon	senegalensis	voucher	63241	cytochrome	c	oxidase	subunit	I	(COX1)	gene,	partial	cds;	mitochondrial
335. Halcyon senegalensis voucher 63238 cytochrome c oxidase subunit I (COX1) gene, partial cds; mitochondrial	335	Halcyon	senegalensis	voucher	63238	cytochrome	c	oxidase	subunit	I	(COX1)	gene,	partial	cds;	mitochondrial
336. Halcyon senegalensis voucher 63231 cytochrome c oxidase subunit I (COX1) gene, partial cds; mitochondrial	336	Halcyon	senegalensis	voucher	63231	cytochrome	c	oxidase	subunit	I	(COX1)	gene,	partial	cds;	mitochondrial
337. Halcyon senegalensis voucher 63222 cytochrome c oxidase subunit I (COX1) gene, partial cds; mitochondrial	337	Halcyon	senegalensis	voucher	63222	cytochrome	c	oxidase	subunit	I	(COX1)	gene,	partial	cds;	mitochondrial
338. Ispidina picta natalensis isolate KF030b recombination activating protein 1 (RAG-1) gene, partial cds	338	Ispidina	picta	natalensis	isolate	KF030b	recombination	activating	protein	1	(RAG-1)	gene,	partial	cds
339. Ispidina picta natalensis isolate 63271b recombination activating protein 1 (RAG-1) gene, partial cds	339	Ispidina	picta	natalensis	isolate	63271b	recombination	activating	protein	1	(RAG-1)	gene,	partial	cds
340. Ispidina picta natalensis isolate 65311b recombination activating protein 1 (RAG-1) gene, partial cds	340	Ispidina	picta	natalensis	isolate	65311b	recombination	activating	protein	1	(RAG-1)	gene,	partial	cds
341. Ispidina picta natalensis isolate KF026b recombination activating protein 1 (RAG-1) gene, partial cds	341	Ispidina	picta	natalensis	isolate	KF026b	recombination	activating	protein	1	(RAG-1)	gene,	partial	cds
342. Ispidina picta natalensis isolate KF019b recombination activating protein 1 (RAG-1) gene, partial cds	342	Ispidina	picta	natalensis	isolate	KF019b	recombination	activating	protein	1	(RAG-1)	gene,	partial	cds
343. Ispidina picta natalensis isolate KF017b recombination activating protein 1 (RAG-1) gene, partial cds	343	Ispidina	picta	natalensis	isolate	KF017b	recombination	activating	protein	1	(RAG-1)	gene,	partial	cds
344. Ispidina picta natalensis isolate 65325b recombination activating protein 1 (RAG-1) gene, partial cds	344	Ispidina	picta	natalensis	isolate	65325b	recombination	activating	protein	1	(RAG-1)	gene,	partial	cds
345. Ispidina picta natalensis isolate 65302b recombination activating protein 1 (RAG-1) gene, partial cds	345	Ispidina	picta	natalensis	isolate	65302b	recombination	activating	protein	1	(RAG-1)	gene,	partial	cds
346. Ispidina picta natalensis isolate KF031b recombination activating protein 1 (RAG-1) gene, partial cds	346	Ispidina	picta	natalensis	isolate	KF031b	recombination	activating	protein	1	(RAG-1)	gene,	partial	cds
347. Ispidina picta natalensis isolate KF018b recombination activating protein 1 (RAG-1) gene, partial cds	347	Ispidina	picta	natalensis	isolate	KF018b	recombination	activating	protein	1	(RAG-1)	gene,	partial	cds
348. Ispidina picta natalensis isolate KF016b recombination activating protein 1 (RAG-1) gene, partial cds	348	Ispidina	picta	natalensis	isolate	KF016b	recombination	activating	protein	1	(RAG-1)	gene,	partial	cds
349. Gyps africanus organic anion transporter 2 mRNA, complete cds	349	Gyps	africanus	organic	anion	transporter	2	mRNA,	complete	cds
350. Gyps africanus organic anion transporter 1 mRNA, partial cds	350	Gyps	africanus	organic	anion	transporter	1	mRNA,	partial	cds
351. Gyps africanus organic anion transporter 1 mRNA, partial cds	351	Gyps	africanus	organic	anion	transporter	1	mRNA,	partial	cds
352. Gyps africanus multidrug resistance protein 4 mRNA, partial cds	352	Gyps	africanus	multidrug	resistance	protein	4	mRNA,	partial	cds
353. Gyps africanus multidrug resistance protein 2 mRNA, complete cds	353	Gyps	africanus	multidrug	resistance	protein	2	mRNA,	complete	cds
354. Gyps africanus organic anion transporter 2 mRNA, partial cds	354	Gyps	africanus	organic	anion	transporter	2	mRNA,	partial	cds
355. Gyps coprotheres mitochondrion, complete genome	355	Gyps	coprotheres	mitochondrion,	complete	genome
356. UNVERIFIED: Cossypha natalensis voucher BE53642 cytochrome oxidase subunit 1-like gene, partial sequence; mitochondrial	356	UNVERIFIED:	Cossypha	natalensis	voucher	BE53642	cytochrome	oxidase	subunit	1-like	gene,	partial	sequence;	mitochondrial
357. UNVERIFIED: Cossypha natalensis voucher CC80106 cytochrome oxidase subunit 1-like gene, partial sequence; mitochondrial	357	UNVERIFIED:	Cossypha	natalensis	voucher	CC80106	cytochrome	oxidase	subunit	1-like	gene,	partial	sequence;	mitochondrial
358. UNVERIFIED: Cossypha natalensis voucher BE53607 cytochrome oxidase subunit 1-like gene, partial sequence; mitochondrial	358	UNVERIFIED:	Cossypha	natalensis	voucher	BE53607	cytochrome	oxidase	subunit	1-like	gene,	partial	sequence;	mitochondrial
359. UNVERIFIED: Cossypha natalensis voucher BE76451 cytochrome oxidase subunit 1-like gene, partial sequence; mitochondrial	359	UNVERIFIED:	Cossypha	natalensis	voucher	BE76451	cytochrome	oxidase	subunit	1-like	gene,	partial	sequence;	mitochondrial
360. UNVERIFIED: Cossypha natalensis voucher BE53616 cytochrome oxidase subunit 1-like gene, partial sequence; mitochondrial	360	UNVERIFIED:	Cossypha	natalensis	voucher	BE53616	cytochrome	oxidase	subunit	1-like	gene,	partial	sequence;	mitochondrial
361. UNVERIFIED: Cossypha natalensis voucher BE53617 cytochrome oxidase subunit 1-like gene, partial sequence; mitochondrial	361	UNVERIFIED:	Cossypha	natalensis	voucher	BE53617	cytochrome	oxidase	subunit	1-like	gene,	partial	sequence;	mitochondrial
362. UNVERIFIED: Cossypha natalensis voucher BE53626 cytochrome oxidase subunit 1-like gene, partial sequence; mitochondrial	362	UNVERIFIED:	Cossypha	natalensis	voucher	BE53626	cytochrome	oxidase	subunit	1-like	gene,	partial	sequence;	mitochondrial
363. UNVERIFIED: Cossypha natalensis voucher BE53627 cytochrome oxidase subunit 1-like gene, partial sequence; mitochondrial	363	UNVERIFIED:	Cossypha	natalensis	voucher	BE53627	cytochrome	oxidase	subunit	1-like	gene,	partial	sequence;	mitochondrial
364. UNVERIFIED: Cossypha natalensis voucher BE77502 cytochrome oxidase subunit 1-like gene, partial sequence; mitochondrial	364	UNVERIFIED:	Cossypha	natalensis	voucher	BE77502	cytochrome	oxidase	subunit	1-like	gene,	partial	sequence;	mitochondrial
365. UNVERIFIED: Cossypha natalensis voucher BE77503 cytochrome oxidase subunit 1-like gene, partial sequence; mitochondrial	365	UNVERIFIED:	Cossypha	natalensis	voucher	BE77503	cytochrome	oxidase	subunit	1-like	gene,	partial	sequence;	mitochondrial
366. UNVERIFIED: Cossypha caffra voucher FH68519 cytochrome oxidase subunit 1-like gene, partial sequence; mitochondrial	366	UNVERIFIED:	Cossypha	caffra	voucher	FH68519	cytochrome	oxidase	subunit	1-like	gene,	partial	sequence;	mitochondrial
367. Anas undulata voucher Chevonne Reynolds:BAR2071B1 cytochrome b (cytb) gene, partial cds; mitochondrial	367	Anas	undulata	voucher	Chevonne	Reynolds:BAR2071B1	cytochrome	b	(cytb)	gene,	partial	cds;	mitochondrial
368. Anas undulata voucher Chevonne Reynolds:BAR2065B1 cytochrome b (cytb) gene, partial cds; mitochondrial	368	Anas	undulata	voucher	Chevonne	Reynolds:BAR2065B1	cytochrome	b	(cytb)	gene,	partial	cds;	mitochondrial
369. Anas undulata voucher Chevonne Reynolds:BAR2048B1 cytochrome b (cytb) gene, partial cds; mitochondrial	369	Anas	undulata	voucher	Chevonne	Reynolds:BAR2048B1	cytochrome	b	(cytb)	gene,	partial	cds;	mitochondrial
370. Anas undulata voucher Chevonne Reynolds:BAR2046B1 cytochrome b (cytb) gene, partial cds; mitochondrial	370	Anas	undulata	voucher	Chevonne	Reynolds:BAR2046B1	cytochrome	b	(cytb)	gene,	partial	cds;	mitochondrial
371. Anas undulata voucher Chevonne Reynolds:BAR2000B1 cytochrome b (cytb) gene, partial cds; mitochondrial	371	Anas	undulata	voucher	Chevonne	Reynolds:BAR2000B1	cytochrome	b	(cytb)	gene,	partial	cds;	mitochondrial
372. Anas undulata voucher Chevonne Reynolds:BAR1977B1 cytochrome b (cytb) gene, partial cds; mitochondrial	372	Anas	undulata	voucher	Chevonne	Reynolds:BAR1977B1	cytochrome	b	(cytb)	gene,	partial	cds;	mitochondrial
373. Anas undulata voucher Chevonne Reynolds:BAR1958B1 cytochrome b (cytb) gene, partial cds; mitochondrial	373	Anas	undulata	voucher	Chevonne	Reynolds:BAR1958B1	cytochrome	b	(cytb)	gene,	partial	cds;	mitochondrial
374. Anas undulata voucher Chevonne Reynolds:BAR1951B1 cytochrome b (cytb) gene, partial cds; mitochondrial	374	Anas	undulata	voucher	Chevonne	Reynolds:BAR1951B1	cytochrome	b	(cytb)	gene,	partial	cds;	mitochondrial
375. Anas undulata voucher Chevonne Reynolds:BAR1907B1 cytochrome b (cytb) gene, partial cds; mitochondrial	375	Anas	undulata	voucher	Chevonne	Reynolds:BAR1907B1	cytochrome	b	(cytb)	gene,	partial	cds;	mitochondrial
376. Anas undulata voucher Chevonne Reynolds:BAR1881B1 cytochrome b (cytb) gene, partial cds; mitochondrial	376	Anas	undulata	voucher	Chevonne	Reynolds:BAR1881B1	cytochrome	b	(cytb)	gene,	partial	cds;	mitochondrial
377. Anas undulata voucher Chevonne Reynolds:BAR1880B1 cytochrome b (cytb) gene, partial cds; mitochondrial	377	Anas	undulata	voucher	Chevonne	Reynolds:BAR1880B1	cytochrome	b	(cytb)	gene,	partial	cds;	mitochondrial
378. Anas undulata voucher Chevonne Reynolds:BAR1869B1 cytochrome b (cytb) gene, partial cds; mitochondrial	378	Anas	undulata	voucher	Chevonne	Reynolds:BAR1869B1	cytochrome	b	(cytb)	gene,	partial	cds;	mitochondrial
379. Anas undulata voucher Chevonne Reynolds:BAR1678B1 cytochrome b (cytb) gene, partial cds; mitochondrial	379	Anas	undulata	voucher	Chevonne	Reynolds:BAR1678B1	cytochrome	b	(cytb)	gene,	partial	cds;	mitochondrial
380. Anas undulata voucher Chevonne Reynolds:BAR1665B1 cytochrome b (cytb) gene, partial cds; mitochondrial	380	Anas	undulata	voucher	Chevonne	Reynolds:BAR1665B1	cytochrome	b	(cytb)	gene,	partial	cds;	mitochondrial
381. Anas undulata voucher Chevonne Reynolds:BAR1631B1 cytochrome b (cytb) gene, partial cds; mitochondrial	381	Anas	undulata	voucher	Chevonne	Reynolds:BAR1631B1	cytochrome	b	(cytb)	gene,	partial	cds;	mitochondrial
382. Anas undulata voucher Chevonne Reynolds:BAR1581B1 cytochrome b (cytb) gene, partial cds; mitochondrial	382	Anas	undulata	voucher	Chevonne	Reynolds:BAR1581B1	cytochrome	b	(cytb)	gene,	partial	cds;	mitochondrial
383. Anas undulata voucher Chevonne Reynolds:BAR1569B1 cytochrome b (cytb) gene, partial cds; mitochondrial	383	Anas	undulata	voucher	Chevonne	Reynolds:BAR1569B1	cytochrome	b	(cytb)	gene,	partial	cds;	mitochondrial
384. Anas undulata voucher Chevonne Reynolds:BAR1568B1 cytochrome b (cytb) gene, partial cds; mitochondrial	384	Anas	undulata	voucher	Chevonne	Reynolds:BAR1568B1	cytochrome	b	(cytb)	gene,	partial	cds;	mitochondrial
385. Anas undulata voucher Chevonne Reynolds:BAR1567B1 cytochrome b (cytb) gene, partial cds; mitochondrial	385	Anas	undulata	voucher	Chevonne	Reynolds:BAR1567B1	cytochrome	b	(cytb)	gene,	partial	cds;	mitochondrial
386. Anas undulata voucher Chevonne Reynolds:BAR1566B1 cytochrome b (cytb) gene, partial cds; mitochondrial	386	Anas	undulata	voucher	Chevonne	Reynolds:BAR1566B1	cytochrome	b	(cytb)	gene,	partial	cds;	mitochondrial
387. Anas platyrhynchos voucher Chevonne Reynolds:Mal024 cytochrome b (cytb) gene, partial cds; mitochondrial	387	Anas	platyrhynchos	voucher	Chevonne	Reynolds:Mal024	cytochrome	b	(cytb)	gene,	partial	cds;	mitochondrial
388. Anas platyrhynchos voucher Chevonne Reynolds:Mal023 cytochrome b (cytb) gene, partial cds; mitochondrial	388	Anas	platyrhynchos	voucher	Chevonne	Reynolds:Mal023	cytochrome	b	(cytb)	gene,	partial	cds;	mitochondrial
389. Anas platyrhynchos voucher Chevonne Reynolds:Mal021 cytochrome b (cytb) gene, partial cds; mitochondrial	389	Anas	platyrhynchos	voucher	Chevonne	Reynolds:Mal021	cytochrome	b	(cytb)	gene,	partial	cds;	mitochondrial
390. Anas platyrhynchos voucher Chevonne Reynolds:Mal020 cytochrome b (cytb) gene, partial cds; mitochondrial	390	Anas	platyrhynchos	voucher	Chevonne	Reynolds:Mal020	cytochrome	b	(cytb)	gene,	partial	cds;	mitochondrial
391. Anas platyrhynchos voucher Chevonne Reynolds:Mal019 cytochrome b (cytb) gene, partial cds; mitochondrial	391	Anas	platyrhynchos	voucher	Chevonne	Reynolds:Mal019	cytochrome	b	(cytb)	gene,	partial	cds;	mitochondrial
392. Anas platyrhynchos voucher Chevonne Reynolds:Mal018 cytochrome b (cytb) gene, partial cds; mitochondrial	392	Anas	platyrhynchos	voucher	Chevonne	Reynolds:Mal018	cytochrome	b	(cytb)	gene,	partial	cds;	mitochondrial
393. Anas platyrhynchos voucher Chevonne Reynolds:Mal017 cytochrome b (cytb) gene, partial cds; mitochondrial	393	Anas	platyrhynchos	voucher	Chevonne	Reynolds:Mal017	cytochrome	b	(cytb)	gene,	partial	cds;	mitochondrial
394. Anas platyrhynchos voucher Chevonne Reynolds:Mal016 cytochrome b (cytb) gene, partial cds; mitochondrial	394	Anas	platyrhynchos	voucher	Chevonne	Reynolds:Mal016	cytochrome	b	(cytb)	gene,	partial	cds;	mitochondrial
395. Anas platyrhynchos voucher Chevonne Reynolds:Mal014 cytochrome b (cytb) gene, partial cds; mitochondrial	395	Anas	platyrhynchos	voucher	Chevonne	Reynolds:Mal014	cytochrome	b	(cytb)	gene,	partial	cds;	mitochondrial
396. Anas platyrhynchos voucher Chevonne Reynolds:Mal013 cytochrome b (cytb) gene, partial cds; mitochondrial	396	Anas	platyrhynchos	voucher	Chevonne	Reynolds:Mal013	cytochrome	b	(cytb)	gene,	partial	cds;	mitochondrial
397. Anas platyrhynchos voucher Chevonne Reynolds:Mal012 cytochrome b (cytb) gene, partial cds; mitochondrial	397	Anas	platyrhynchos	voucher	Chevonne	Reynolds:Mal012	cytochrome	b	(cytb)	gene,	partial	cds;	mitochondrial
398. Anas platyrhynchos voucher Chevonne Reynolds:Mal011 cytochrome b (cytb) gene, partial cds; mitochondrial	398	Anas	platyrhynchos	voucher	Chevonne	Reynolds:Mal011	cytochrome	b	(cytb)	gene,	partial	cds;	mitochondrial
399. Anas platyrhynchos voucher Chevonne Reynolds:Mal008 cytochrome b (cytb) gene, partial cds; mitochondrial	399	Anas	platyrhynchos	voucher	Chevonne	Reynolds:Mal008	cytochrome	b	(cytb)	gene,	partial	cds;	mitochondrial
400. Anas platyrhynchos voucher Chevonne Reynolds:Mal007 cytochrome b (cytb) gene, partial cds; mitochondrial	400	Anas	platyrhynchos	voucher	Chevonne	Reynolds:Mal007	cytochrome	b	(cytb)	gene,	partial	cds;	mitochondrial
401. Anas platyrhynchos voucher Chevonne Reynolds:Mal006 cytochrome b (cytb) gene, partial cds; mitochondrial	401	Anas	platyrhynchos	voucher	Chevonne	Reynolds:Mal006	cytochrome	b	(cytb)	gene,	partial	cds;	mitochondrial
402. Anas platyrhynchos voucher Chevonne Reynolds:Mal005 cytochrome b (cytb) gene, partial cds; mitochondrial	402	Anas	platyrhynchos	voucher	Chevonne	Reynolds:Mal005	cytochrome	b	(cytb)	gene,	partial	cds;	mitochondrial
403. Anas platyrhynchos voucher Chevonne Reynolds:Mal004 cytochrome b (cytb) gene, partial cds; mitochondrial	403	Anas	platyrhynchos	voucher	Chevonne	Reynolds:Mal004	cytochrome	b	(cytb)	gene,	partial	cds;	mitochondrial
404. Anas platyrhynchos voucher Chevonne Reynolds:Mal003 cytochrome b (cytb) gene, partial cds; mitochondrial	404	Anas	platyrhynchos	voucher	Chevonne	Reynolds:Mal003	cytochrome	b	(cytb)	gene,	partial	cds;	mitochondrial
405. Anas platyrhynchos voucher Chevonne Reynolds:Mal002 cytochrome b (cytb) gene, partial cds; mitochondrial	405	Anas	platyrhynchos	voucher	Chevonne	Reynolds:Mal002	cytochrome	b	(cytb)	gene,	partial	cds;	mitochondrial
406. Anas platyrhynchos voucher Chevonne Reynolds:Mal001 cytochrome b (cytb) gene, partial cds; mitochondrial	406	Anas	platyrhynchos	voucher	Chevonne	Reynolds:Mal001	cytochrome	b	(cytb)	gene,	partial	cds;	mitochondrial
407. Anas undulata voucher Chevonne Reynolds:BAR2048B1 cytochrome oxidase subunit 1 (CO1) gene, partial cds; mitochondrial	407	Anas	undulata	voucher	Chevonne	Reynolds:BAR2048B1	cytochrome	oxidase	subunit	1	(CO1)	gene,	partial	cds;	mitochondrial
408. Anas undulata voucher Chevonne Reynolds:BAR2000B1 cytochrome oxidase subunit 1 (CO1) gene, partial cds; mitochondrial	408	Anas	undulata	voucher	Chevonne	Reynolds:BAR2000B1	cytochrome	oxidase	subunit	1	(CO1)	gene,	partial	cds;	mitochondrial
409. Anas undulata voucher Chevonne Reynolds:BAR1977B1 cytochrome oxidase subunit 1 (CO1) gene, partial cds; mitochondrial	409	Anas	undulata	voucher	Chevonne	Reynolds:BAR1977B1	cytochrome	oxidase	subunit	1	(CO1)	gene,	partial	cds;	mitochondrial
410. Anas undulata voucher Chevonne Reynolds:BAR1958B1 cytochrome oxidase subunit 1 (CO1) gene, partial cds; mitochondrial	410	Anas	undulata	voucher	Chevonne	Reynolds:BAR1958B1	cytochrome	oxidase	subunit	1	(CO1)	gene,	partial	cds;	mitochondrial
411. Anas undulata voucher Chevonne Reynolds:BAR1951B1 cytochrome oxidase subunit 1 (CO1) gene, partial cds; mitochondrial	411	Anas	undulata	voucher	Chevonne	Reynolds:BAR1951B1	cytochrome	oxidase	subunit	1	(CO1)	gene,	partial	cds;	mitochondrial
412. Anas undulata voucher Chevonne Reynolds:BAR1880B1 cytochrome oxidase subunit 1 (CO1) gene, partial cds; mitochondrial	412	Anas	undulata	voucher	Chevonne	Reynolds:BAR1880B1	cytochrome	oxidase	subunit	1	(CO1)	gene,	partial	cds;	mitochondrial
413. Anas undulata voucher Chevonne Reynolds:BAR1869B1 cytochrome oxidase subunit 1 (CO1) gene, partial cds; mitochondrial	413	Anas	undulata	voucher	Chevonne	Reynolds:BAR1869B1	cytochrome	oxidase	subunit	1	(CO1)	gene,	partial	cds;	mitochondrial
414. Anas undulata voucher Chevonne Reynolds:BAR1678B1 cytochrome oxidase subunit 1 (CO1) gene, partial cds; mitochondrial	414	Anas	undulata	voucher	Chevonne	Reynolds:BAR1678B1	cytochrome	oxidase	subunit	1	(CO1)	gene,	partial	cds;	mitochondrial
415. Anas undulata voucher Chevonne Reynolds:BAR1665B1 cytochrome oxidase subunit 1 (CO1) gene, partial cds; mitochondrial	415	Anas	undulata	voucher	Chevonne	Reynolds:BAR1665B1	cytochrome	oxidase	subunit	1	(CO1)	gene,	partial	cds;	mitochondrial
416. Anas undulata voucher Chevonne Reynolds:BAR1631B1 cytochrome oxidase subunit 1 (CO1) gene, partial cds; mitochondrial	416	Anas	undulata	voucher	Chevonne	Reynolds:BAR1631B1	cytochrome	oxidase	subunit	1	(CO1)	gene,	partial	cds;	mitochondrial
417. Anas undulata voucher Chevonne Reynolds:BAR1581B1 cytochrome oxidase subunit 1 (CO1) gene, partial cds; mitochondrial	417	Anas	undulata	voucher	Chevonne	Reynolds:BAR1581B1	cytochrome	oxidase	subunit	1	(CO1)	gene,	partial	cds;	mitochondrial
418. Anas undulata voucher Chevonne Reynolds:BAR1569B1 cytochrome oxidase subunit 1 (CO1) gene, partial cds; mitochondrial	418	Anas	undulata	voucher	Chevonne	Reynolds:BAR1569B1	cytochrome	oxidase	subunit	1	(CO1)	gene,	partial	cds;	mitochondrial
419. Anas undulata voucher Chevonne Reynolds:BAR1568B1 cytochrome oxidase subunit 1 (CO1) gene, partial cds; mitochondrial	419	Anas	undulata	voucher	Chevonne	Reynolds:BAR1568B1	cytochrome	oxidase	subunit	1	(CO1)	gene,	partial	cds;	mitochondrial
420. Anas undulata voucher Chevonne Reynolds:BAR1567B1 cytochrome oxidase subunit 1 (CO1) gene, partial cds; mitochondrial	420	Anas	undulata	voucher	Chevonne	Reynolds:BAR1567B1	cytochrome	oxidase	subunit	1	(CO1)	gene,	partial	cds;	mitochondrial
421. Anas undulata voucher Chevonne Reynolds:BAR1566B1 cytochrome oxidase subunit 1 (CO1) gene, partial cds; mitochondrial	421	Anas	undulata	voucher	Chevonne	Reynolds:BAR1566B1	cytochrome	oxidase	subunit	1	(CO1)	gene,	partial	cds;	mitochondrial
422. Anas platyrhynchos voucher Chevonne Reynolds:Mal003 cytochrome oxidase subunit 1 (CO1) gene, partial cds; mitochondrial	422	Anas	platyrhynchos	voucher	Chevonne	Reynolds:Mal003	cytochrome	oxidase	subunit	1	(CO1)	gene,	partial	cds;	mitochondrial
423. Terpsiphone viridis plumbeiceps voucher AM65481 NADH dehydrogenase subunit 2 (ND2) gene, partial cds; mitochondrial	423	Terpsiphone	viridis	plumbeiceps	voucher	AM65481	NADH	dehydrogenase	subunit	2	(ND2)	gene,	partial	cds;	mitochondrial
424. Terpsiphone viridis granti voucher AM65430 NADH dehydrogenase subunit 2 (ND2) gene, partial cds; mitochondrial	424	Terpsiphone	viridis	granti	voucher	AM65430	NADH	dehydrogenase	subunit	2	(ND2)	gene,	partial	cds;	mitochondrial
425. Terpsiphone viridis granti voucher AM65379 NADH dehydrogenase subunit 2 (ND2) gene, partial cds; mitochondrial	425	Terpsiphone	viridis	granti	voucher	AM65379	NADH	dehydrogenase	subunit	2	(ND2)	gene,	partial	cds;	mitochondrial
426. Terpsiphone viridis granti voucher AM65374 NADH dehydrogenase subunit 2 (ND2) gene, partial cds; mitochondrial	426	Terpsiphone	viridis	granti	voucher	AM65374	NADH	dehydrogenase	subunit	2	(ND2)	gene,	partial	cds;	mitochondrial
427. Terpsiphone viridis granti voucher AM65363 NADH dehydrogenase subunit 2 (ND2) gene, partial cds; mitochondrial	427	Terpsiphone	viridis	granti	voucher	AM65363	NADH	dehydrogenase	subunit	2	(ND2)	gene,	partial	cds;	mitochondrial
428. Terpsiphone viridis granti voucher AM65345 NADH dehydrogenase subunit 2 (ND2) gene, partial cds; mitochondrial	428	Terpsiphone	viridis	granti	voucher	AM65345	NADH	dehydrogenase	subunit	2	(ND2)	gene,	partial	cds;	mitochondrial
429. Terpsiphone viridis granti voucher AM07876 NADH dehydrogenase subunit 2 (ND2) gene, partial cds; mitochondrial	429	Terpsiphone	viridis	granti	voucher	AM07876	NADH	dehydrogenase	subunit	2	(ND2)	gene,	partial	cds;	mitochondrial
430. Terpsiphone viridis granti voucher AC03269 NADH dehydrogenase subunit 2 (ND2) gene, partial cds; mitochondrial	430	Terpsiphone	viridis	granti	voucher	AC03269	NADH	dehydrogenase	subunit	2	(ND2)	gene,	partial	cds;	mitochondrial
431. Terpsiphone viridis granti voucher AC03268 NADH dehydrogenase subunit 2 (ND2) gene, partial cds; mitochondrial	431	Terpsiphone	viridis	granti	voucher	AC03268	NADH	dehydrogenase	subunit	2	(ND2)	gene,	partial	cds;	mitochondrial
432. Terpsiphone viridis granti voucher AC03267 NADH dehydrogenase subunit 2 (ND2) gene, partial cds; mitochondrial	432	Terpsiphone	viridis	granti	voucher	AC03267	NADH	dehydrogenase	subunit	2	(ND2)	gene,	partial	cds;	mitochondrial
433. Terpsiphone viridis granti voucher AC03266 NADH dehydrogenase subunit 2 (ND2) gene, partial cds; mitochondrial	433	Terpsiphone	viridis	granti	voucher	AC03266	NADH	dehydrogenase	subunit	2	(ND2)	gene,	partial	cds;	mitochondrial
434. Terpsiphone viridis granti voucher AC03265 NADH dehydrogenase subunit 2 (ND2) gene, partial cds; mitochondrial	434	Terpsiphone	viridis	granti	voucher	AC03265	NADH	dehydrogenase	subunit	2	(ND2)	gene,	partial	cds;	mitochondrial
435. Terpsiphone viridis plumbeiceps voucher AC03290 cytochrome b (cytb) gene, partial cds; mitochondrial	435	Terpsiphone	viridis	plumbeiceps	voucher	AC03290	cytochrome	b	(cytb)	gene,	partial	cds;	mitochondrial
436. Terpsiphone viridis plumbeiceps voucher AM65481 cytochrome b (cytb) gene, partial cds; mitochondrial	436	Terpsiphone	viridis	plumbeiceps	voucher	AM65481	cytochrome	b	(cytb)	gene,	partial	cds;	mitochondrial
437. Terpsiphone viridis granti voucher AM65430 cytochrome b (cytb) gene, partial cds; mitochondrial	437	Terpsiphone	viridis	granti	voucher	AM65430	cytochrome	b	(cytb)	gene,	partial	cds;	mitochondrial
438. Terpsiphone viridis granti voucher AM65379 cytochrome b (cytb) gene, partial cds; mitochondrial	438	Terpsiphone	viridis	granti	voucher	AM65379	cytochrome	b	(cytb)	gene,	partial	cds;	mitochondrial
439. Terpsiphone viridis granti voucher AM65374 cytochrome b (cytb) gene, partial cds; mitochondrial	439	Terpsiphone	viridis	granti	voucher	AM65374	cytochrome	b	(cytb)	gene,	partial	cds;	mitochondrial
440. Terpsiphone viridis granti voucher AM65363 cytochrome b (cytb) gene, partial cds; mitochondrial	440	Terpsiphone	viridis	granti	voucher	AM65363	cytochrome	b	(cytb)	gene,	partial	cds;	mitochondrial
441. Terpsiphone viridis granti voucher AM65345 cytochrome b (cytb) gene, partial cds; mitochondrial	441	Terpsiphone	viridis	granti	voucher	AM65345	cytochrome	b	(cytb)	gene,	partial	cds;	mitochondrial
442. Terpsiphone viridis granti voucher AM07876 cytochrome b (cytb) gene, partial cds; mitochondrial	442	Terpsiphone	viridis	granti	voucher	AM07876	cytochrome	b	(cytb)	gene,	partial	cds;	mitochondrial
443. Terpsiphone viridis granti voucher AC03269 cytochrome b (cytb) gene, partial cds; mitochondrial	443	Terpsiphone	viridis	granti	voucher	AC03269	cytochrome	b	(cytb)	gene,	partial	cds;	mitochondrial
444. Terpsiphone viridis granti voucher AC03268 cytochrome b (cytb) gene, partial cds; mitochondrial	444	Terpsiphone	viridis	granti	voucher	AC03268	cytochrome	b	(cytb)	gene,	partial	cds;	mitochondrial
445. Terpsiphone viridis granti voucher AC03267 cytochrome b (cytb) gene, partial cds; mitochondrial	445	Terpsiphone	viridis	granti	voucher	AC03267	cytochrome	b	(cytb)	gene,	partial	cds;	mitochondrial
446. Terpsiphone viridis granti voucher AC03266 cytochrome b (cytb) gene, partial cds; mitochondrial	446	Terpsiphone	viridis	granti	voucher	AC03266	cytochrome	b	(cytb)	gene,	partial	cds;	mitochondrial
447. Terpsiphone viridis granti voucher AC03265 cytochrome b (cytb) gene, partial cds; mitochondrial	447	Terpsiphone	viridis	granti	voucher	AC03265	cytochrome	b	(cytb)	gene,	partial	cds;	mitochondrial
448. Anas undulata voucher Chevonne Reynolds:BAR2071B1 cytochrome c oxidase subunit 1 (COI) gene, partial cds; mitochondrial	448	Anas	undulata	voucher	Chevonne	Reynolds:BAR2071B1	cytochrome	c	oxidase	subunit	1	(COI)	gene,	partial	cds;	mitochondrial
449. Anas undulata voucher Chevonne Reynolds:BAR2065B1 cytochrome c oxidase subunit 1 (COI) gene, partial cds; mitochondrial	449	Anas	undulata	voucher	Chevonne	Reynolds:BAR2065B1	cytochrome	c	oxidase	subunit	1	(COI)	gene,	partial	cds;	mitochondrial
450. Anas undulata voucher Chevonne Reynolds:BAR2046B1 cytochrome c oxidase subunit 1 (COI) gene, partial cds; mitochondrial	450	Anas	undulata	voucher	Chevonne	Reynolds:BAR2046B1	cytochrome	c	oxidase	subunit	1	(COI)	gene,	partial	cds;	mitochondrial
451. Anas undulata voucher Chevonne Reynolds:BAR1907B1 cytochrome c oxidase subunit 1 (COI) gene, partial cds; mitochondrial	451	Anas	undulata	voucher	Chevonne	Reynolds:BAR1907B1	cytochrome	c	oxidase	subunit	1	(COI)	gene,	partial	cds;	mitochondrial
452. Anas undulata voucher Chevonne Reynolds:BAR1881B1 cytochrome c oxidase subunit 1 (COI) gene, partial cds; mitochondrial	452	Anas	undulata	voucher	Chevonne	Reynolds:BAR1881B1	cytochrome	c	oxidase	subunit	1	(COI)	gene,	partial	cds;	mitochondrial
453. Anas platyrhynchos voucher Chevonne Reynolds:Mal024 cytochrome c oxidase subunit 1 (COI) gene, partial cds; mitochondrial	453	Anas	platyrhynchos	voucher	Chevonne	Reynolds:Mal024	cytochrome	c	oxidase	subunit	1	(COI)	gene,	partial	cds;	mitochondrial
454. Anas platyrhynchos voucher Chevonne Reynolds:Mal023 cytochrome c oxidase subunit 1 (COI) gene, partial cds; mitochondrial	454	Anas	platyrhynchos	voucher	Chevonne	Reynolds:Mal023	cytochrome	c	oxidase	subunit	1	(COI)	gene,	partial	cds;	mitochondrial
455. Anas platyrhynchos voucher Chevonne Reynolds:Mal021 cytochrome c oxidase subunit 1 (COI) gene, partial cds; mitochondrial	455	Anas	platyrhynchos	voucher	Chevonne	Reynolds:Mal021	cytochrome	c	oxidase	subunit	1	(COI)	gene,	partial	cds;	mitochondrial
456. Anas platyrhynchos voucher Chevonne Reynolds:Mal020 cytochrome c oxidase subunit 1 (COI) gene, partial cds; mitochondrial	456	Anas	platyrhynchos	voucher	Chevonne	Reynolds:Mal020	cytochrome	c	oxidase	subunit	1	(COI)	gene,	partial	cds;	mitochondrial
457. Anas platyrhynchos voucher Chevonne Reynolds:Mal019 cytochrome c oxidase subunit 1 (COI) gene, partial cds; mitochondrial	457	Anas	platyrhynchos	voucher	Chevonne	Reynolds:Mal019	cytochrome	c	oxidase	subunit	1	(COI)	gene,	partial	cds;	mitochondrial
458. Anas platyrhynchos voucher Chevonne Reynolds:Mal018 cytochrome c oxidase subunit 1 (COI) gene, partial cds; mitochondrial	458	Anas	platyrhynchos	voucher	Chevonne	Reynolds:Mal018	cytochrome	c	oxidase	subunit	1	(COI)	gene,	partial	cds;	mitochondrial
459. Anas platyrhynchos voucher Chevonne Reynolds:Mal017 cytochrome c oxidase subunit 1 (COI) gene, partial cds; mitochondrial	459	Anas	platyrhynchos	voucher	Chevonne	Reynolds:Mal017	cytochrome	c	oxidase	subunit	1	(COI)	gene,	partial	cds;	mitochondrial
460. Anas platyrhynchos voucher Chevonne Reynolds:Mal016 cytochrome c oxidase subunit 1 (COI) gene, partial cds; mitochondrial	460	Anas	platyrhynchos	voucher	Chevonne	Reynolds:Mal016	cytochrome	c	oxidase	subunit	1	(COI)	gene,	partial	cds;	mitochondrial
461. Anas platyrhynchos voucher Chevonne Reynolds:Mal014 cytochrome c oxidase subunit 1 (COI) gene, partial cds; mitochondrial	461	Anas	platyrhynchos	voucher	Chevonne	Reynolds:Mal014	cytochrome	c	oxidase	subunit	1	(COI)	gene,	partial	cds;	mitochondrial
462. Anas platyrhynchos voucher Chevonne Reynolds:Mal013 cytochrome c oxidase subunit 1 (COI) gene, partial cds; mitochondrial	462	Anas	platyrhynchos	voucher	Chevonne	Reynolds:Mal013	cytochrome	c	oxidase	subunit	1	(COI)	gene,	partial	cds;	mitochondrial
463. Anas platyrhynchos voucher Chevonne Reynolds:Mal012 cytochrome c oxidase subunit 1 (COI) gene, partial cds; mitochondrial	463	Anas	platyrhynchos	voucher	Chevonne	Reynolds:Mal012	cytochrome	c	oxidase	subunit	1	(COI)	gene,	partial	cds;	mitochondrial
464. Anas platyrhynchos voucher Chevonne Reynolds:Mal011 cytochrome c oxidase subunit 1 (COI) gene, partial cds; mitochondrial	464	Anas	platyrhynchos	voucher	Chevonne	Reynolds:Mal011	cytochrome	c	oxidase	subunit	1	(COI)	gene,	partial	cds;	mitochondrial
465. Anas platyrhynchos voucher Chevonne Reynolds:Mal008 cytochrome c oxidase subunit 1 (COI) gene, partial cds; mitochondrial	465	Anas	platyrhynchos	voucher	Chevonne	Reynolds:Mal008	cytochrome	c	oxidase	subunit	1	(COI)	gene,	partial	cds;	mitochondrial
466. Anas platyrhynchos voucher Chevonne Reynolds:Mal007 cytochrome c oxidase subunit 1 (COI) gene, partial cds; mitochondrial	466	Anas	platyrhynchos	voucher	Chevonne	Reynolds:Mal007	cytochrome	c	oxidase	subunit	1	(COI)	gene,	partial	cds;	mitochondrial
467. Anas platyrhynchos voucher Chevonne Reynolds:Mal006 cytochrome c oxidase subunit 1 (COI) gene, partial cds; mitochondrial	467	Anas	platyrhynchos	voucher	Chevonne	Reynolds:Mal006	cytochrome	c	oxidase	subunit	1	(COI)	gene,	partial	cds;	mitochondrial
468. Anas platyrhynchos voucher Chevonne Reynolds:Mal005 cytochrome c oxidase subunit 1 (COI) gene, partial cds; mitochondrial	468	Anas	platyrhynchos	voucher	Chevonne	Reynolds:Mal005	cytochrome	c	oxidase	subunit	1	(COI)	gene,	partial	cds;	mitochondrial
469. Anas platyrhynchos voucher Chevonne Reynolds:Mal004 cytochrome c oxidase subunit 1 (COI) gene, partial cds; mitochondrial	469	Anas	platyrhynchos	voucher	Chevonne	Reynolds:Mal004	cytochrome	c	oxidase	subunit	1	(COI)	gene,	partial	cds;	mitochondrial
470. Anas platyrhynchos voucher Chevonne Reynolds:Mal002 cytochrome c oxidase subunit 1 (COI) gene, partial cds; mitochondrial	470	Anas	platyrhynchos	voucher	Chevonne	Reynolds:Mal002	cytochrome	c	oxidase	subunit	1	(COI)	gene,	partial	cds;	mitochondrial
471. Anas platyrhynchos voucher Chevonne Reynolds:Mal001 cytochrome c oxidase subunit 1 (COI) gene, partial cds; mitochondrial	471	Anas	platyrhynchos	voucher	Chevonne	Reynolds:Mal001	cytochrome	c	oxidase	subunit	1	(COI)	gene,	partial	cds;	mitochondrial
472. Promerops gurneyi isolate KC85 NADH dehydrogenase subunit 2 (ND2) gene, complete cds; mitochondrial	472	Promerops	gurneyi	isolate	KC85	NADH	dehydrogenase	subunit	2	(ND2)	gene,	complete	cds;	mitochondrial
473. Promerops gurneyi isolate KC27 NADH dehydrogenase subunit 2 (ND2) gene, complete cds; mitochondrial	473	Promerops	gurneyi	isolate	KC27	NADH	dehydrogenase	subunit	2	(ND2)	gene,	complete	cds;	mitochondrial
474. Promerops gurneyi isolate KC26 NADH dehydrogenase subunit 2 (ND2) gene, complete cds; mitochondrial	474	Promerops	gurneyi	isolate	KC26	NADH	dehydrogenase	subunit	2	(ND2)	gene,	complete	cds;	mitochondrial
475. Promerops gurneyi isolate KC8 NADH dehydrogenase subunit 2 (ND2) gene, complete cds; mitochondrial	475	Promerops	gurneyi	isolate	KC8	NADH	dehydrogenase	subunit	2	(ND2)	gene,	complete	cds;	mitochondrial
476. Promerops gurneyi isolate KC84 NADH dehydrogenase subunit 2 (ND2) gene, complete cds; mitochondrial	476	Promerops	gurneyi	isolate	KC84	NADH	dehydrogenase	subunit	2	(ND2)	gene,	complete	cds;	mitochondrial
477. Promerops gurneyi isolate KC63 NADH dehydrogenase subunit 2 (ND2) gene, complete cds; mitochondrial	477	Promerops	gurneyi	isolate	KC63	NADH	dehydrogenase	subunit	2	(ND2)	gene,	complete	cds;	mitochondrial
478. Promerops gurneyi isolate KC61 NADH dehydrogenase subunit 2 (ND2) gene, complete cds; mitochondrial	478	Promerops	gurneyi	isolate	KC61	NADH	dehydrogenase	subunit	2	(ND2)	gene,	complete	cds;	mitochondrial
479. Promerops gurneyi isolate KC2 NADH dehydrogenase subunit 2 (ND2) gene, complete cds; mitochondrial	479	Promerops	gurneyi	isolate	KC2	NADH	dehydrogenase	subunit	2	(ND2)	gene,	complete	cds;	mitochondrial
480. Promerops gurneyi isolate KC15 NADH dehydrogenase subunit 2 (ND2) gene, complete cds; mitochondrial	480	Promerops	gurneyi	isolate	KC15	NADH	dehydrogenase	subunit	2	(ND2)	gene,	complete	cds;	mitochondrial
481. Promerops gurneyi isolate KC4 NADH dehydrogenase subunit 2 (ND2) gene, complete cds; mitochondrial	481	Promerops	gurneyi	isolate	KC4	NADH	dehydrogenase	subunit	2	(ND2)	gene,	complete	cds;	mitochondrial
482. Promerops gurneyi isolate KC18 NADH dehydrogenase subunit 2 (ND2) gene, complete cds; mitochondrial	482	Promerops	gurneyi	isolate	KC18	NADH	dehydrogenase	subunit	2	(ND2)	gene,	complete	cds;	mitochondrial
483. Promerops gurneyi isolate KC35 NADH dehydrogenase subunit 2 (ND2) gene, complete cds; mitochondrial	483	Promerops	gurneyi	isolate	KC35	NADH	dehydrogenase	subunit	2	(ND2)	gene,	complete	cds;	mitochondrial
484. Promerops gurneyi isolate KC82 NADH dehydrogenase subunit 2 (ND2) gene, complete cds; mitochondrial	484	Promerops	gurneyi	isolate	KC82	NADH	dehydrogenase	subunit	2	(ND2)	gene,	complete	cds;	mitochondrial
485. Promerops gurneyi isolate PGS1 NADH dehydrogenase subunit 2 (ND2) gene, complete cds; mitochondrial	485	Promerops	gurneyi	isolate	PGS1	NADH	dehydrogenase	subunit	2	(ND2)	gene,	complete	cds;	mitochondrial
486. Promerops cafer isolate KCC144 NADH dehydrogenase subunit 2 (ND2) gene, complete cds; mitochondrial	486	Promerops	cafer	isolate	KCC144	NADH	dehydrogenase	subunit	2	(ND2)	gene,	complete	cds;	mitochondrial
487. Promerops cafer isolate KCC140 NADH dehydrogenase subunit 2 (ND2) gene, complete cds; mitochondrial	487	Promerops	cafer	isolate	KCC140	NADH	dehydrogenase	subunit	2	(ND2)	gene,	complete	cds;	mitochondrial
488. Promerops cafer isolate KCC131 NADH dehydrogenase subunit 2 (ND2) gene, complete cds; mitochondrial	488	Promerops	cafer	isolate	KCC131	NADH	dehydrogenase	subunit	2	(ND2)	gene,	complete	cds;	mitochondrial
489. Promerops cafer isolate KCC106 NADH dehydrogenase subunit 2 (ND2) gene, complete cds; mitochondrial	489	Promerops	cafer	isolate	KCC106	NADH	dehydrogenase	subunit	2	(ND2)	gene,	complete	cds;	mitochondrial
490. Promerops cafer isolate KCC49 NADH dehydrogenase subunit 2 (ND2) gene, complete cds; mitochondrial	490	Promerops	cafer	isolate	KCC49	NADH	dehydrogenase	subunit	2	(ND2)	gene,	complete	cds;	mitochondrial
491. Promerops cafer isolate KCC45 NADH dehydrogenase subunit 2 (ND2) gene, complete cds; mitochondrial	491	Promerops	cafer	isolate	KCC45	NADH	dehydrogenase	subunit	2	(ND2)	gene,	complete	cds;	mitochondrial
492. Promerops cafer isolate KCC14 NADH dehydrogenase subunit 2 (ND2) gene, complete cds; mitochondrial	492	Promerops	cafer	isolate	KCC14	NADH	dehydrogenase	subunit	2	(ND2)	gene,	complete	cds;	mitochondrial
493. Promerops cafer isolate KCC12 NADH dehydrogenase subunit 2 (ND2) gene, complete cds; mitochondrial	493	Promerops	cafer	isolate	KCC12	NADH	dehydrogenase	subunit	2	(ND2)	gene,	complete	cds;	mitochondrial
494. Promerops cafer isolate KCC10 NADH dehydrogenase subunit 2 (ND2) gene, complete cds; mitochondrial	494	Promerops	cafer	isolate	KCC10	NADH	dehydrogenase	subunit	2	(ND2)	gene,	complete	cds;	mitochondrial
495. Promerops cafer isolate KCC2 NADH dehydrogenase subunit 2 (ND2) gene, complete cds; mitochondrial	495	Promerops	cafer	isolate	KCC2	NADH	dehydrogenase	subunit	2	(ND2)	gene,	complete	cds;	mitochondrial
496. Struthio camelus isolate Ost NADH dehydrogenase subunit 2 (ND2) gene, complete cds; mitochondrial	496	Struthio	camelus	isolate	Ost	NADH	dehydrogenase	subunit	2	(ND2)	gene,	complete	cds;	mitochondrial
497. Poicephalus robustus isolate CapeP NADH dehydrogenase subunit 2 (ND2) gene, complete cds; mitochondrial	497	Poicephalus	robustus	isolate	CapeP	NADH	dehydrogenase	subunit	2	(ND2)	gene,	complete	cds;	mitochondrial
498. Cossypha ansorgei NADH dehydrogenase subunit 2 (ND2) gene, complete cds; mitochondrial	498	Cossypha	ansorgei	NADH	dehydrogenase	subunit	2	(ND2)	gene,	complete	cds;	mitochondrial
499. Grus paradisea NADH dehydrogenase subunit 2 (ND2) gene, complete cds; mitochondrial	499	Grus	paradisea	NADH	dehydrogenase	subunit	2	(ND2)	gene,	complete	cds;	mitochondrial
500. Anthus hoeschi isolate Mtpipit NADH dehydrogenase subunit 2 (ND2) gene, complete cds; mitochondrial	500	Anthus	hoeschi	isolate	Mtpipit	NADH	dehydrogenase	subunit	2	(ND2)	gene,	complete	cds;	mitochondrial
501. Monticola pretoriae voucher Bloem7613 NADH dehydrogenase subunit 2 (ND2) gene, partial cds; mitochondrial	501	Monticola	pretoriae	voucher	Bloem7613	NADH	dehydrogenase	subunit	2	(ND2)	gene,	partial	cds;	mitochondrial
502. Monticola pretoriae voucher BE88801 NADH dehydrogenase subunit 2 (ND2) gene, partial cds; mitochondrial	502	Monticola	pretoriae	voucher	BE88801	NADH	dehydrogenase	subunit	2	(ND2)	gene,	partial	cds;	mitochondrial
503. Monticola pretoriae voucher BE84911 NADH dehydrogenase subunit 2 (ND2) gene, partial cds; mitochondrial	503	Monticola	pretoriae	voucher	BE84911	NADH	dehydrogenase	subunit	2	(ND2)	gene,	partial	cds;	mitochondrial
504. Monticola pretoriae voucher BE77521 NADH dehydrogenase subunit 2 (ND2) gene, partial cds; mitochondrial	504	Monticola	pretoriae	voucher	BE77521	NADH	dehydrogenase	subunit	2	(ND2)	gene,	partial	cds;	mitochondrial
505. Monticola pretoriae voucher BE75300 NADH dehydrogenase subunit 2 (ND2) gene, partial cds; mitochondrial	505	Monticola	pretoriae	voucher	BE75300	NADH	dehydrogenase	subunit	2	(ND2)	gene,	partial	cds;	mitochondrial
506. Monticola pretoriae voucher BE77519 NADH dehydrogenase subunit 2 (ND2) gene, partial cds; mitochondrial	506	Monticola	pretoriae	voucher	BE77519	NADH	dehydrogenase	subunit	2	(ND2)	gene,	partial	cds;	mitochondrial
507. Promerops gurneyi cytochrome b (cytb) gene, partial cds; mitochondrial	507	Promerops	gurneyi	cytochrome	b	(cytb)	gene,	partial	cds;	mitochondrial
508. Passer montanus voucher NRM976359 beta-fibrinogen gene, intron 5 and partial cds	508	Passer	montanus	voucher	NRM976359	beta-fibrinogen	gene,	intron	5	and	partial	cds
509. Macrosphenus flavicans voucher ZMUC129975 beta-fibrinogen gene, intron 5 and partial cds	509	Macrosphenus	flavicans	voucher	ZMUC129975	beta-fibrinogen	gene,	intron	5	and	partial	cds
510. Bradypterus mariae voucher ZMUC120423 beta-fibrinogen gene, intron 5 and partial cds	510	Bradypterus	mariae	voucher	ZMUC120423	beta-fibrinogen	gene,	intron	5	and	partial	cds
511. Acrocephalus dumetorum beta-fibrinogen gene, intron 5 and partial cds	511	Acrocephalus	dumetorum	beta-fibrinogen	gene,	intron	5	and	partial	cds
512. Hirundo rustica voucher NRM976238 beta-fibrinogen gene, intron 5 and partial cds	512	Hirundo	rustica	voucher	NRM976238	beta-fibrinogen	gene,	intron	5	and	partial	cds
513. Alauda arvensis voucher NRM966614 beta-fibrinogen gene, intron 5 and partial cds	513	Alauda	arvensis	voucher	NRM966614	beta-fibrinogen	gene,	intron	5	and	partial	cds
514. Pycnonotus barbatus voucher ZMUC117636 beta-fibrinogen gene, intron 5 and partial cds	514	Pycnonotus	barbatus	voucher	ZMUC117636	beta-fibrinogen	gene,	intron	5	and	partial	cds
515. Pycnonotus capensis voucher 1-10102005 beta-fibrinogen gene, intron 5 and partial cds	515	Pycnonotus	capensis	voucher	1-10102005	beta-fibrinogen	gene,	intron	5	and	partial	cds
516. Pycnonotus urostictus voucher ZMUC119539 beta-fibrinogen gene, intron 5 and partial cds	516	Pycnonotus	urostictus	voucher	ZMUC119539	beta-fibrinogen	gene,	intron	5	and	partial	cds
517. Alophoixus pallidus voucher NRM20046822 beta-fibrinogen gene, intron 5 and partial cds	517	Alophoixus	pallidus	voucher	NRM20046822	beta-fibrinogen	gene,	intron	5	and	partial	cds
518. Ixos philippinus voucher ZMUC121498 beta-fibrinogen gene, intron 5 and partial cds	518	Ixos	philippinus	voucher	ZMUC121498	beta-fibrinogen	gene,	intron	5	and	partial	cds
519. Criniger ndussumensis voucher FMNH429738 beta-fibrinogen gene, intron 5 and partial cds	519	Criniger	ndussumensis	voucher	FMNH429738	beta-fibrinogen	gene,	intron	5	and	partial	cds
520. Criniger barbatus voucher ZMUC122882 beta-fibrinogen gene, intron 5 and partial cds	520	Criniger	barbatus	voucher	ZMUC122882	beta-fibrinogen	gene,	intron	5	and	partial	cds
521. Bleda notatus ugandae voucher FMNH429498 beta-fibrinogen gene, intron 5 and partial cds	521	Bleda	notatus	ugandae	voucher	FMNH429498	beta-fibrinogen	gene,	intron	5	and	partial	cds
522. Bleda syndactyla voucher ZMUC119088 beta-fibrinogen gene, intron 5 and partial cds	522	Bleda	syndactyla	voucher	ZMUC119088	beta-fibrinogen	gene,	intron	5	and	partial	cds
523. Phyllastrephus debilis voucher ZMUC119477 beta-fibrinogen gene, intron 5 and partial cds	523	Phyllastrephus	debilis	voucher	ZMUC119477	beta-fibrinogen	gene,	intron	5	and	partial	cds
524. Phyllastrephus flavostriatus alfredi voucher FMNH444178 beta-fibrinogen gene, intron 5 and partial cds	524	Phyllastrephus	flavostriatus	alfredi	voucher	FMNH444178	beta-fibrinogen	gene,	intron	5	and	partial	cds
525. Phyllastrephus flavostriatus voucher ZMUC119260 beta-fibrinogen gene, intron 5 and partial cds	525	Phyllastrephus	flavostriatus	voucher	ZMUC119260	beta-fibrinogen	gene,	intron	5	and	partial	cds
526. Phyllastrephus albigularis voucher ZMUC136994 beta-fibrinogen gene, intron 5 and partial cds	526	Phyllastrephus	albigularis	voucher	ZMUC136994	beta-fibrinogen	gene,	intron	5	and	partial	cds
527. Phyllastrephus xavieri voucher ZMUC136878 beta-fibrinogen gene, intron 5 and partial cds	527	Phyllastrephus	xavieri	voucher	ZMUC136878	beta-fibrinogen	gene,	intron	5	and	partial	cds
528. Phyllastrephus lorenzi voucher ZMUC136984 beta-fibrinogen gene, intron 5 and partial cds	528	Phyllastrephus	lorenzi	voucher	ZMUC136984	beta-fibrinogen	gene,	intron	5	and	partial	cds
529. Phyllastrephus icterinus voucher ZMUC136974 beta-fibrinogen gene, intron 5 and partial cds	529	Phyllastrephus	icterinus	voucher	ZMUC136974	beta-fibrinogen	gene,	intron	5	and	partial	cds
530. Phyllastrephus fischeri voucher ZMUC119469 beta-fibrinogen gene, intron 5 and partial cds	530	Phyllastrephus	fischeri	voucher	ZMUC119469	beta-fibrinogen	gene,	intron	5	and	partial	cds
531. Phyllastrephus placidus voucher ZMUC 120659 beta-fibrinogen gene, intron 5 and partial cds	531	Phyllastrephus	placidus	voucher	ZMUC	120659	beta-fibrinogen	gene,	intron	5	and	partial	cds
532. Phyllastrephus cabanisi voucher A92037 beta-fibrinogen gene, intron 5 and partial cds	532	Phyllastrephus	cabanisi	voucher	A92037	beta-fibrinogen	gene,	intron	5	and	partial	cds
533. Phyllastrephus hypochloris voucher FMNH384935 beta-fibrinogen gene, intron 5 and partial cds	533	Phyllastrephus	hypochloris	voucher	FMNH384935	beta-fibrinogen	gene,	intron	5	and	partial	cds
534. Phyllastrephus cerviniventris voucher FMNH MLW 1108 beta-fibrinogen gene, intron 5 and partial cds	534	Phyllastrephus	cerviniventris	voucher	FMNH	MLW	1108	beta-fibrinogen	gene,	intron	5	and	partial	cds
535. Phyllastrephus strepitans voucher ZMUC122585 beta-fibrinogen gene, intron 5 and partial cds	535	Phyllastrephus	strepitans	voucher	ZMUC122585	beta-fibrinogen	gene,	intron	5	and	partial	cds
536. Phyllastrephus terrestris voucher N2-22112005 beta-fibrinogen gene, intron 5 and partial cds	536	Phyllastrephus	terrestris	voucher	N2-22112005	beta-fibrinogen	gene,	intron	5	and	partial	cds
537. Pyrrhurus scandens voucher FMNH389335 beta-fibrinogen gene, intron 5 and partial cds	537	Pyrrhurus	scandens	voucher	FMNH389335	beta-fibrinogen	gene,	intron	5	and	partial	cds
538. Thescelocichla leucopleura voucher ANSP11716 beta-fibrinogen gene, intron 5 and partial cds	538	Thescelocichla	leucopleura	voucher	ANSP11716	beta-fibrinogen	gene,	intron	5	and	partial	cds
539. Chlorocichla flavicollis voucher FMNH429738 beta-fibrinogen gene, intron 5 and partial cds	539	Chlorocichla	flavicollis	voucher	FMNH429738	beta-fibrinogen	gene,	intron	5	and	partial	cds
540. Chlorocichla flaviventris voucher ZMUC123467 beta-fibrinogen gene, intron 5 and partial cds	540	Chlorocichla	flaviventris	voucher	ZMUC123467	beta-fibrinogen	gene,	intron	5	and	partial	cds
541. Chlorocichla flaviventris voucher O1789 beta-fibrinogen gene, intron 5 and partial cds	541	Chlorocichla	flaviventris	voucher	O1789	beta-fibrinogen	gene,	intron	5	and	partial	cds
542. Ixonotus guttatus voucher ANSP11726 beta-fibrinogen gene, intron 5 and partial cds	542	Ixonotus	guttatus	voucher	ANSP11726	beta-fibrinogen	gene,	intron	5	and	partial	cds
543. Baeopogon indicator voucher FMNH391689 beta-fibrinogen gene, intron 5 and partial cds	543	Baeopogon	indicator	voucher	FMNH391689	beta-fibrinogen	gene,	intron	5	and	partial	cds
544. Baeopogon clamans voucher FMNH429455 beta-fibrinogen gene, intron 5 and partial cds	544	Baeopogon	clamans	voucher	FMNH429455	beta-fibrinogen	gene,	intron	5	and	partial	cds
545. Calyptocichla serina voucher ANSP11799 beta-fibrinogen gene, intron 5 and partial cds	545	Calyptocichla	serina	voucher	ANSP11799	beta-fibrinogen	gene,	intron	5	and	partial	cds
546. Andropadus importunus voucher ZMUC117568 beta-fibrinogen gene, intron 5 and partial cds	546	Andropadus	importunus	voucher	ZMUC117568	beta-fibrinogen	gene,	intron	5	and	partial	cds
547. Andropadus importunus voucher ZMUC117563 beta-fibrinogen gene, intron 5 and partial cds	547	Andropadus	importunus	voucher	ZMUC117563	beta-fibrinogen	gene,	intron	5	and	partial	cds
548. Andropadus virens voucher FMNH429430 beta-fibrinogen gene, intron 5 and partial cds	548	Andropadus	virens	voucher	FMNH429430	beta-fibrinogen	gene,	intron	5	and	partial	cds
549. Andropadus virens voucher ZMUC118832 beta-fibrinogen gene, intron 5 and partial cds	549	Andropadus	virens	voucher	ZMUC118832	beta-fibrinogen	gene,	intron	5	and	partial	cds
550. Andropadus latirostris voucher NRM20046809 beta-fibrinogen gene, intron 5 and partial cds	550	Andropadus	latirostris	voucher	NRM20046809	beta-fibrinogen	gene,	intron	5	and	partial	cds
551. Andropadus gracilis voucher FMNH396569 beta-fibrinogen gene, intron 5 and partial cds	551	Andropadus	gracilis	voucher	FMNH396569	beta-fibrinogen	gene,	intron	5	and	partial	cds
552. Andropadus ansorgei voucher ANSP11736 beta-fibrinogen gene, intron 5 and partial cds	552	Andropadus	ansorgei	voucher	ANSP11736	beta-fibrinogen	gene,	intron	5	and	partial	cds
553. Andropadus curvirostris voucher ZMUC119030 beta-fibrinogen gene, intron 5 and partial cds	553	Andropadus	curvirostris	voucher	ZMUC119030	beta-fibrinogen	gene,	intron	5	and	partial	cds
554. Andropadus curvirostris voucher ZMUC119035 beta-fibrinogen gene, intron 5 and partial cds	554	Andropadus	curvirostris	voucher	ZMUC119035	beta-fibrinogen	gene,	intron	5	and	partial	cds
555. Andropadus gracilirostris voucher ANSP11447 beta-fibrinogen gene, intron 5 and partial cds	555	Andropadus	gracilirostris	voucher	ANSP11447	beta-fibrinogen	gene,	intron	5	and	partial	cds
556. Andropadus milanjensis olivaceiceps voucher FMNH MLW 985 beta-fibrinogen gene, intron 5 and partial cds	556	Andropadus	milanjensis	olivaceiceps	voucher	FMNH	MLW	985	beta-fibrinogen	gene,	intron	5	and	partial	cds
557. Andropadus nigriceps chlorigula voucher ZMUC130909 beta-fibrinogen gene, intron 5 and partial cds	557	Andropadus	nigriceps	chlorigula	voucher	ZMUC130909	beta-fibrinogen	gene,	intron	5	and	partial	cds
558. Andropadus nigriceps neumanni voucher ZMUC136084 beta-fibrinogen gene, intron 5 and partial cds	558	Andropadus	nigriceps	neumanni	voucher	ZMUC136084	beta-fibrinogen	gene,	intron	5	and	partial	cds
559. Andropadus nigriceps kikuyuensis voucher ZMUC123194 beta-fibrinogen gene, intron 5 and partial cds	559	Andropadus	nigriceps	kikuyuensis	voucher	ZMUC123194	beta-fibrinogen	gene,	intron	5	and	partial	cds
560. Andropadus nigriceps fusciceps voucher ZMUC136603 beta-fibrinogen gene, intron 5 and partial cds	560	Andropadus	nigriceps	fusciceps	voucher	ZMUC136603	beta-fibrinogen	gene,	intron	5	and	partial	cds
561. Andropadus masukuensis voucher ZMUC117573 beta-fibrinogen gene, intron 5 and partial cds	561	Andropadus	masukuensis	voucher	ZMUC117573	beta-fibrinogen	gene,	intron	5	and	partial	cds
562. Andropadus masukuensis voucher ZMUC117572 beta-fibrinogen gene, intron 5 and partial cds	562	Andropadus	masukuensis	voucher	ZMUC117572	beta-fibrinogen	gene,	intron	5	and	partial	cds
563. Sarothrura ayresi mitochondrion, complete genome	563	Sarothrura	ayresi	mitochondrion,	complete	genome
564. Procellaria aequinoctialis isolate wcpB22 cytochrome b (cytb) gene, partial cds; mitochondrial	564	Procellaria	aequinoctialis	isolate	wcpB22	cytochrome	b	(cytb)	gene,	partial	cds;	mitochondrial
565. Procellaria aequinoctialis isolate wcpB21 cytochrome b (cytb) gene, partial cds; mitochondrial	565	Procellaria	aequinoctialis	isolate	wcpB21	cytochrome	b	(cytb)	gene,	partial	cds;	mitochondrial
566. Procellaria aequinoctialis isolate wcpB20 cytochrome b (cytb) gene, partial cds; mitochondrial	566	Procellaria	aequinoctialis	isolate	wcpB20	cytochrome	b	(cytb)	gene,	partial	cds;	mitochondrial
567. Procellaria aequinoctialis isolate wcpB19 cytochrome b (cytb) gene, partial cds; mitochondrial	567	Procellaria	aequinoctialis	isolate	wcpB19	cytochrome	b	(cytb)	gene,	partial	cds;	mitochondrial
568. Procellaria aequinoctialis isolate wcpB18 cytochrome b (cytb) gene, partial cds; mitochondrial	568	Procellaria	aequinoctialis	isolate	wcpB18	cytochrome	b	(cytb)	gene,	partial	cds;	mitochondrial
569. Nesospiza wilkinsi isolate NW25 melanocortin receptor protein 3 (MC3R) gene, partial cds	569	Nesospiza	wilkinsi	isolate	NW25	melanocortin	receptor	protein	3	(MC3R)	gene,	partial	cds
570. Nesospiza questi isolate NTB35 melanocortin receptor protein 3 (MC3R) gene, partial cds	570	Nesospiza	questi	isolate	NTB35	melanocortin	receptor	protein	3	(MC3R)	gene,	partial	cds
571. Nesospiza questi isolate NTB10 melanocortin receptor protein 3 (MC3R) gene, partial cds	571	Nesospiza	questi	isolate	NTB10	melanocortin	receptor	protein	3	(MC3R)	gene,	partial	cds
572. Nesospiza wilkinsi dunnei isolate IW26 melanocortin receptor protein 3 (MC3R) gene, partial cds	572	Nesospiza	wilkinsi	dunnei	isolate	IW26	melanocortin	receptor	protein	3	(MC3R)	gene,	partial	cds
573. Nesospiza acunhae fraseri isolate ITU23 melanocortin receptor protein 3 (MC3R) gene, partial cds	573	Nesospiza	acunhae	fraseri	isolate	ITU23	melanocortin	receptor	protein	3	(MC3R)	gene,	partial	cds
574. Nesospiza acunhae acunhae isolate ILT melanocortin receptor protein 3 (MC3R) gene, partial cds	574	Nesospiza	acunhae	acunhae	isolate	ILT	melanocortin	receptor	protein	3	(MC3R)	gene,	partial	cds
575. Nesospiza acunhae acunhae isolate ILT24 melanocortin receptor protein 3 (MC3R) gene, partial cds	575	Nesospiza	acunhae	acunhae	isolate	ILT24	melanocortin	receptor	protein	3	(MC3R)	gene,	partial	cds
576. Nesospiza sp. hybrid AJvR-2011 isolate HYB87 melanocortin receptor protein 3 (MC3R) gene, partial cds	576	Nesospiza	sp.	hybrid	AJvR-2011	isolate	HYB87	melanocortin	receptor	protein	3	(MC3R)	gene,	partial	cds
577. Nesospiza sp. hybrid AJvR-2011 isolate HYB53 melanocortin receptor protein 3 (MC3R) gene, partial cds	577	Nesospiza	sp.	hybrid	AJvR-2011	isolate	HYB53	melanocortin	receptor	protein	3	(MC3R)	gene,	partial	cds
578. Nesospiza wilkinsi isolate NW25 melanocortin receptor protein 4 (MC4R) gene, partial cds	578	Nesospiza	wilkinsi	isolate	NW25	melanocortin	receptor	protein	4	(MC4R)	gene,	partial	cds
579. Nesospiza wilkinsi isolate NW12 melanocortin receptor protein 4 (MC4R) gene, partial cds	579	Nesospiza	wilkinsi	isolate	NW12	melanocortin	receptor	protein	4	(MC4R)	gene,	partial	cds
580. Nesospiza questi isolate NTB35 melanocortin receptor protein 4 (MC4R) gene, partial cds	580	Nesospiza	questi	isolate	NTB35	melanocortin	receptor	protein	4	(MC4R)	gene,	partial	cds
581. Nesospiza questi isolate NTB10 melanocortin receptor protein 4 (MC4R) gene, partial cds	581	Nesospiza	questi	isolate	NTB10	melanocortin	receptor	protein	4	(MC4R)	gene,	partial	cds
582. Nesospiza wilkinsi dunnei isolate IW14 melanocortin receptor protein 4 (MC4R) gene, partial cds	582	Nesospiza	wilkinsi	dunnei	isolate	IW14	melanocortin	receptor	protein	4	(MC4R)	gene,	partial	cds
583. Nesospiza acunhae fraseri isolate ITU23 melanocortin receptor protein 4 (MC4R) gene, partial cds	583	Nesospiza	acunhae	fraseri	isolate	ITU23	melanocortin	receptor	protein	4	(MC4R)	gene,	partial	cds
584. Nesospiza acunhae acunhae isolate ILT melanocortin receptor protein 4 (MC4R) gene, partial cds	584	Nesospiza	acunhae	acunhae	isolate	ILT	melanocortin	receptor	protein	4	(MC4R)	gene,	partial	cds
585. Nesospiza acunhae acunhae isolate ILT24 melanocortin receptor protein 4 (MC4R) gene, partial cds	585	Nesospiza	acunhae	acunhae	isolate	ILT24	melanocortin	receptor	protein	4	(MC4R)	gene,	partial	cds
586. Nesospiza sp. hybrid AJvR-2011 isolate HYB53 melanocortin receptor protein 4 (MC4R) gene, partial cds	586	Nesospiza	sp.	hybrid	AJvR-2011	isolate	HYB53	melanocortin	receptor	protein	4	(MC4R)	gene,	partial	cds
587. Nesospiza sp. hybrid AJvR-2011 isolate HYB87 melanocortin receptor protein 1 (MC1R) gene, partial cds	587	Nesospiza	sp.	hybrid	AJvR-2011	isolate	HYB87	melanocortin	receptor	protein	1	(MC1R)	gene,	partial	cds
588. Nesospiza questi isolate NTB10 melanocortin receptor protein 1 (MC1R) gene, partial cds	588	Nesospiza	questi	isolate	NTB10	melanocortin	receptor	protein	1	(MC1R)	gene,	partial	cds
589. Nesospiza wilkinsi isolate NW25 melanocortin receptor protein 1 (MC1R) gene, partial cds	589	Nesospiza	wilkinsi	isolate	NW25	melanocortin	receptor	protein	1	(MC1R)	gene,	partial	cds
590. Nesospiza wilkinsi dunnei isolate IW14 melanocortin receptor protein 1 (MC1R) gene, partial cds	590	Nesospiza	wilkinsi	dunnei	isolate	IW14	melanocortin	receptor	protein	1	(MC1R)	gene,	partial	cds
591. Nesospiza sp. hybrid AJvR-2011 isolate HYB53 melanocortin receptor protein 1 (MC1R) gene, partial cds	591	Nesospiza	sp.	hybrid	AJvR-2011	isolate	HYB53	melanocortin	receptor	protein	1	(MC1R)	gene,	partial	cds
592. Nesospiza wilkinsi dunnei isolate IW26 melanocortin receptor protein 1 (MC1R) gene, partial cds	592	Nesospiza	wilkinsi	dunnei	isolate	IW26	melanocortin	receptor	protein	1	(MC1R)	gene,	partial	cds
593. Nesospiza acunhae fraseri isolate ITU23 melanocortin receptor protein 1 (MC1R) gene, partial cds	593	Nesospiza	acunhae	fraseri	isolate	ITU23	melanocortin	receptor	protein	1	(MC1R)	gene,	partial	cds
594. Nesospiza questi isolate NTB35 melanocortin receptor protein 1 (MC1R) gene, partial cds	594	Nesospiza	questi	isolate	NTB35	melanocortin	receptor	protein	1	(MC1R)	gene,	partial	cds
595. Nesospiza wilkinsi dunnei isolate IW26 bone morphogenetic protein 4 (BMP4) gene, partial cds	595	Nesospiza	wilkinsi	dunnei	isolate	IW26	bone	morphogenetic	protein	4	(BMP4)	gene,	partial	cds
596. Nesospiza wilkinsi isolate NW25 bone morphogenetic protein 4 (BMP4) gene, partial cds	596	Nesospiza	wilkinsi	isolate	NW25	bone	morphogenetic	protein	4	(BMP4)	gene,	partial	cds
597. Nesospiza sp. hybrid AJvR-2011 isolate HYB87 bone morphogenetic protein 4 (BMP4) gene, partial cds	597	Nesospiza	sp.	hybrid	AJvR-2011	isolate	HYB87	bone	morphogenetic	protein	4	(BMP4)	gene,	partial	cds
598. Nesospiza questi isolate NTB35 bone morphogenetic protein 4 (BMP4) gene, partial cds	598	Nesospiza	questi	isolate	NTB35	bone	morphogenetic	protein	4	(BMP4)	gene,	partial	cds
599. Nesospiza wilkinsi isolate NW bone morphogenetic protein 4 (BMP4) gene, partial cds	599	Nesospiza	wilkinsi	isolate	NW	bone	morphogenetic	protein	4	(BMP4)	gene,	partial	cds
600. Nesospiza wilkinsi dunnei isolate IW bone morphogenetic protein 4 (BMP4) gene, partial cds	600	Nesospiza	wilkinsi	dunnei	isolate	IW	bone	morphogenetic	protein	4	(BMP4)	gene,	partial	cds
601. Nesospiza wilkinsi isolate NW25 bone morphogenetic protein 2 (BMP2) gene, partial cds	601	Nesospiza	wilkinsi	isolate	NW25	bone	morphogenetic	protein	2	(BMP2)	gene,	partial	cds
602. Nesospiza questi isolate NTB35 bone morphogenetic protein 2 (BMP2) gene, partial cds	602	Nesospiza	questi	isolate	NTB35	bone	morphogenetic	protein	2	(BMP2)	gene,	partial	cds
603. Nesospiza wilkinsi dunnei isolate IW26 bone morphogenetic protein 2 (BMP2) gene, partial cds	603	Nesospiza	wilkinsi	dunnei	isolate	IW26	bone	morphogenetic	protein	2	(BMP2)	gene,	partial	cds
604. Nesospiza acunhae fraseri isolate ITU23 bone morphogenetic protein 2 (BMP2) gene, partial cds	604	Nesospiza	acunhae	fraseri	isolate	ITU23	bone	morphogenetic	protein	2	(BMP2)	gene,	partial	cds
605. Nesospiza sp. hybrid AJvR-2011 isolate HYB87 bone morphogenetic protein 2 (BMP2) gene, partial cds	605	Nesospiza	sp.	hybrid	AJvR-2011	isolate	HYB87	bone	morphogenetic	protein	2	(BMP2)	gene,	partial	cds
606. Passer insularis isolate SOC4 cytochrome b (cytb) gene, partial cds; mitochondrial	606	Passer	insularis	isolate	SOC4	cytochrome	b	(cytb)	gene,	partial	cds;	mitochondrial
607. Passer insularis isolate SOC3 cytochrome b (cytb) gene, partial cds; mitochondrial	607	Passer	insularis	isolate	SOC3	cytochrome	b	(cytb)	gene,	partial	cds;	mitochondrial
608. Passer insularis isolate SOC2 cytochrome b (cytb) gene, partial cds; mitochondrial	608	Passer	insularis	isolate	SOC2	cytochrome	b	(cytb)	gene,	partial	cds;	mitochondrial
609. Passer insularis isolate SOC1 cytochrome b (cytb) gene, partial cds; mitochondrial	609	Passer	insularis	isolate	SOC1	cytochrome	b	(cytb)	gene,	partial	cds;	mitochondrial
610. Passer insularis isolate SAM5 cytochrome b (cytb) gene, partial cds; mitochondrial	610	Passer	insularis	isolate	SAM5	cytochrome	b	(cytb)	gene,	partial	cds;	mitochondrial
611. Passer insularis isolate SAM4 cytochrome b (cytb) gene, partial cds; mitochondrial	611	Passer	insularis	isolate	SAM4	cytochrome	b	(cytb)	gene,	partial	cds;	mitochondrial
612. Passer insularis isolate SAM3 cytochrome b (cytb) gene, partial cds; mitochondrial	612	Passer	insularis	isolate	SAM3	cytochrome	b	(cytb)	gene,	partial	cds;	mitochondrial
613. Passer insularis isolate SAM2 cytochrome b (cytb) gene, partial cds; mitochondrial	613	Passer	insularis	isolate	SAM2	cytochrome	b	(cytb)	gene,	partial	cds;	mitochondrial
614. Passer insularis isolate SAM1 cytochrome b (cytb) gene, partial cds; mitochondrial	614	Passer	insularis	isolate	SAM1	cytochrome	b	(cytb)	gene,	partial	cds;	mitochondrial
615. Passer insularis isolate ABD3 cytochrome b (cytb) gene, partial cds; mitochondrial	615	Passer	insularis	isolate	ABD3	cytochrome	b	(cytb)	gene,	partial	cds;	mitochondrial
616. Passer insularis isolate ABD2 cytochrome b (cytb) gene, partial cds; mitochondrial	616	Passer	insularis	isolate	ABD2	cytochrome	b	(cytb)	gene,	partial	cds;	mitochondrial
617. Passer insularis isolate ABD1 cytochrome b (cytb) gene, partial cds; mitochondrial	617	Passer	insularis	isolate	ABD1	cytochrome	b	(cytb)	gene,	partial	cds;	mitochondrial
618. Passer insularis isolate SOC5 NADH dehydrogenase subunit 3 (ND3) gene, partial cds; mitochondrial	618	Passer	insularis	isolate	SOC5	NADH	dehydrogenase	subunit	3	(ND3)	gene,	partial	cds;	mitochondrial
619. Passer insularis isolate SOC4 NADH dehydrogenase subunit 3 (ND3) gene, partial cds; mitochondrial	619	Passer	insularis	isolate	SOC4	NADH	dehydrogenase	subunit	3	(ND3)	gene,	partial	cds;	mitochondrial
620. Passer insularis isolate SOC2 NADH dehydrogenase subunit 3 (ND3) gene, partial cds; mitochondrial	620	Passer	insularis	isolate	SOC2	NADH	dehydrogenase	subunit	3	(ND3)	gene,	partial	cds;	mitochondrial
621. Passer insularis isolate SOC1 NADH dehydrogenase subunit 3 (ND3) gene, partial cds; mitochondrial	621	Passer	insularis	isolate	SOC1	NADH	dehydrogenase	subunit	3	(ND3)	gene,	partial	cds;	mitochondrial
622. Passer insularis isolate SAM5 NADH dehydrogenase subunit 3 (ND3) gene, partial cds; mitochondrial	622	Passer	insularis	isolate	SAM5	NADH	dehydrogenase	subunit	3	(ND3)	gene,	partial	cds;	mitochondrial
623. Passer insularis isolate SAM4 NADH dehydrogenase subunit 3 (ND3) gene, partial cds; mitochondrial	623	Passer	insularis	isolate	SAM4	NADH	dehydrogenase	subunit	3	(ND3)	gene,	partial	cds;	mitochondrial
624. Passer insularis isolate SAM3 NADH dehydrogenase subunit 3 (ND3) gene, partial cds; mitochondrial	624	Passer	insularis	isolate	SAM3	NADH	dehydrogenase	subunit	3	(ND3)	gene,	partial	cds;	mitochondrial
625. Passer insularis isolate SAM2 NADH dehydrogenase subunit 3 (ND3) gene, partial cds; mitochondrial	625	Passer	insularis	isolate	SAM2	NADH	dehydrogenase	subunit	3	(ND3)	gene,	partial	cds;	mitochondrial
626. Passer insularis isolate ABD4 NADH dehydrogenase subunit 3 (ND3) gene, partial cds; mitochondrial	626	Passer	insularis	isolate	ABD4	NADH	dehydrogenase	subunit	3	(ND3)	gene,	partial	cds;	mitochondrial
627. Passer insularis isolate ABD3 NADH dehydrogenase subunit 3 (ND3) gene, partial cds; mitochondrial	627	Passer	insularis	isolate	ABD3	NADH	dehydrogenase	subunit	3	(ND3)	gene,	partial	cds;	mitochondrial
628. Passer insularis isolate ABD2 NADH dehydrogenase subunit 3 (ND3) gene, partial cds; mitochondrial	628	Passer	insularis	isolate	ABD2	NADH	dehydrogenase	subunit	3	(ND3)	gene,	partial	cds;	mitochondrial
629. Passer insularis isolate ABD1 NADH dehydrogenase subunit 3 (ND3) gene, partial cds; mitochondrial	629	Passer	insularis	isolate	ABD1	NADH	dehydrogenase	subunit	3	(ND3)	gene,	partial	cds;	mitochondrial
630. Arborophila javanica voucher ZMUC JBK01-290103 NADH dehydrogenase subunit 2 (NADH2) gene, complete cds; mitochondrial	630	Arborophila	javanica	voucher	ZMUC	JBK01-290103	NADH	dehydrogenase	subunit	2	(NADH2)	gene,	complete	cds;	mitochondrial
631. Xenoperdix obscurata voucher ZMUC129234 NADH dehydrogenase subunit 2 (NADH2) gene, complete cds; mitochondrial	631	Xenoperdix	obscurata	voucher	ZMUC129234	NADH	dehydrogenase	subunit	2	(NADH2)	gene,	complete	cds;	mitochondrial
632. Xenoperdix obscurata voucher ZMUC129233 NADH dehydrogenase subunit 2 (NADH2) gene, complete cds; mitochondrial	632	Xenoperdix	obscurata	voucher	ZMUC129233	NADH	dehydrogenase	subunit	2	(NADH2)	gene,	complete	cds;	mitochondrial
633. Xenoperdix obscurata voucher ZMUC129213 NADH dehydrogenase subunit 2 (NADH2) gene, complete cds; mitochondrial	633	Xenoperdix	obscurata	voucher	ZMUC129213	NADH	dehydrogenase	subunit	2	(NADH2)	gene,	complete	cds;	mitochondrial
634. Xenoperdix udzungwensis voucher ZMUC115139 NADH dehydrogenase subunit 2 (NADH2) gene, complete cds; mitochondrial	634	Xenoperdix	udzungwensis	voucher	ZMUC115139	NADH	dehydrogenase	subunit	2	(NADH2)	gene,	complete	cds;	mitochondrial
635. Xenoperdix udzungwensis voucher ZMUC114257 NADH dehydrogenase subunit 2 (NADH2) gene, complete cds; mitochondrial	635	Xenoperdix	udzungwensis	voucher	ZMUC114257	NADH	dehydrogenase	subunit	2	(NADH2)	gene,	complete	cds;	mitochondrial
636. Xenoperdix udzungwensis voucher ZMUC114249 NADH dehydrogenase subunit 2 (NADH2) gene, complete cds; mitochondrial	636	Xenoperdix	udzungwensis	voucher	ZMUC114249	NADH	dehydrogenase	subunit	2	(NADH2)	gene,	complete	cds;	mitochondrial
637. Xenoperdix udzungwensis voucher ZMUC114233 NADH dehydrogenase subunit 2 (NADH2) gene, complete cds; mitochondrial	637	Xenoperdix	udzungwensis	voucher	ZMUC114233	NADH	dehydrogenase	subunit	2	(NADH2)	gene,	complete	cds;	mitochondrial
638. Turdus pelios voucher FMNH396636 NADH dehydrogenase subunit 3 (NADH3) gene, complete cds; mitochondrial	638	Turdus	pelios	voucher	FMNH396636	NADH	dehydrogenase	subunit	3	(NADH3)	gene,	complete	cds;	mitochondrial
639. Turdus pelios voucher FMNH396634 NADH dehydrogenase subunit 3 (NADH3) gene, complete cds; mitochondrial	639	Turdus	pelios	voucher	FMNH396634	NADH	dehydrogenase	subunit	3	(NADH3)	gene,	complete	cds;	mitochondrial
640. Turdus pelios voucher FMNH385054 NADH dehydrogenase subunit 3 (NADH3) gene, complete cds; mitochondrial	640	Turdus	pelios	voucher	FMNH385054	NADH	dehydrogenase	subunit	3	(NADH3)	gene,	complete	cds;	mitochondrial
641. Turdus pelios voucher FMNH429758 NADH dehydrogenase subunit 3 (NADH3) gene, complete cds; mitochondrial	641	Turdus	pelios	voucher	FMNH429758	NADH	dehydrogenase	subunit	3	(NADH3)	gene,	complete	cds;	mitochondrial
642. Turdus pelios voucher ZMUC RK16-280501 NADH dehydrogenase subunit 3 (NADH3) gene, complete cds; mitochondrial	642	Turdus	pelios	voucher	ZMUC	RK16-280501	NADH	dehydrogenase	subunit	3	(NADH3)	gene,	complete	cds;	mitochondrial
643. Turdus bewsheri voucher GC193 NADH dehydrogenase subunit 3 (NADH3) gene, complete cds; mitochondrial	643	Turdus	bewsheri	voucher	GC193	NADH	dehydrogenase	subunit	3	(NADH3)	gene,	complete	cds;	mitochondrial
644. Turdus bewsheri voucher GC159 NADH dehydrogenase subunit 3 (NADH3) gene, complete cds; mitochondrial	644	Turdus	bewsheri	voucher	GC159	NADH	dehydrogenase	subunit	3	(NADH3)	gene,	complete	cds;	mitochondrial
645. Turdus olivaceofuscus voucher olivaceofuscus2 NADH dehydrogenase subunit 3 (NADH3) gene, complete cds; mitochondrial	645	Turdus	olivaceofuscus	voucher	olivaceofuscus2	NADH	dehydrogenase	subunit	3	(NADH3)	gene,	complete	cds;	mitochondrial
646. Turdus olivaceofuscus voucher olivaceofuscus1 NADH dehydrogenase subunit 3 (NADH3) gene, complete cds; mitochondrial	646	Turdus	olivaceofuscus	voucher	olivaceofuscus1	NADH	dehydrogenase	subunit	3	(NADH3)	gene,	complete	cds;	mitochondrial
647. Turdus libonyanus voucher SAR6744 NADH dehydrogenase subunit 3 (NADH3) gene, partial cds; mitochondrial	647	Turdus	libonyanus	voucher	SAR6744	NADH	dehydrogenase	subunit	3	(NADH3)	gene,	partial	cds;	mitochondrial
648. Turdus olivaceus voucher milanjensis NADH dehydrogenase subunit 3 (NADH3) gene, complete cds; mitochondrial	648	Turdus	olivaceus	voucher	milanjensis	NADH	dehydrogenase	subunit	3	(NADH3)	gene,	complete	cds;	mitochondrial
649. Turdus helleri voucher Taita61 NADH dehydrogenase subunit 3 (NADH3) gene, complete cds; mitochondrial	649	Turdus	helleri	voucher	Taita61	NADH	dehydrogenase	subunit	3	(NADH3)	gene,	complete	cds;	mitochondrial
650. Turdus helleri voucher Taita47 NADH dehydrogenase subunit 3 (NADH3) gene, complete cds; mitochondrial	650	Turdus	helleri	voucher	Taita47	NADH	dehydrogenase	subunit	3	(NADH3)	gene,	complete	cds;	mitochondrial
651. Turdus helleri voucher Taita46 NADH dehydrogenase subunit 3 (NADH3) gene, complete cds; mitochondrial	651	Turdus	helleri	voucher	Taita46	NADH	dehydrogenase	subunit	3	(NADH3)	gene,	complete	cds;	mitochondrial
652. Turdus helleri voucher Taita45 NADH dehydrogenase subunit 3 (NADH3) gene, complete cds; mitochondrial	652	Turdus	helleri	voucher	Taita45	NADH	dehydrogenase	subunit	3	(NADH3)	gene,	complete	cds;	mitochondrial
653. Turdus helleri voucher Taita49 NADH dehydrogenase subunit 3 (NADH3) gene, complete cds; mitochondrial	653	Turdus	helleri	voucher	Taita49	NADH	dehydrogenase	subunit	3	(NADH3)	gene,	complete	cds;	mitochondrial
654. Turdus helleri voucher Taita48 NADH dehydrogenase subunit 3 (NADH3) gene, complete cds; mitochondrial	654	Turdus	helleri	voucher	Taita48	NADH	dehydrogenase	subunit	3	(NADH3)	gene,	complete	cds;	mitochondrial
655. Turdus helleri voucher Taita44 NADH dehydrogenase subunit 3 (NADH3) gene, complete cds; mitochondrial	655	Turdus	helleri	voucher	Taita44	NADH	dehydrogenase	subunit	3	(NADH3)	gene,	complete	cds;	mitochondrial
656. Turdus helleri voucher Taita28 NADH dehydrogenase subunit 3 (NADH3) gene, complete cds; mitochondrial	656	Turdus	helleri	voucher	Taita28	NADH	dehydrogenase	subunit	3	(NADH3)	gene,	complete	cds;	mitochondrial
657. Turdus helleri voucher Taita27 NADH dehydrogenase subunit 3 (NADH3) gene, complete cds; mitochondrial	657	Turdus	helleri	voucher	Taita27	NADH	dehydrogenase	subunit	3	(NADH3)	gene,	complete	cds;	mitochondrial
658. Turdus helleri voucher Taita25 NADH dehydrogenase subunit 3 (NADH3) gene, complete cds; mitochondrial	658	Turdus	helleri	voucher	Taita25	NADH	dehydrogenase	subunit	3	(NADH3)	gene,	complete	cds;	mitochondrial
659. Turdus helleri voucher Taita20 NADH dehydrogenase subunit 3 (NADH3) gene, complete cds; mitochondrial	659	Turdus	helleri	voucher	Taita20	NADH	dehydrogenase	subunit	3	(NADH3)	gene,	complete	cds;	mitochondrial
660. Turdus helleri voucher Taita09 NADH dehydrogenase subunit 3 (NADH3) gene, complete cds; mitochondrial	660	Turdus	helleri	voucher	Taita09	NADH	dehydrogenase	subunit	3	(NADH3)	gene,	complete	cds;	mitochondrial
661. Turdus roehli voucher ZMUC JK02-241099 NADH dehydrogenase subunit 3 (NADH3) gene, complete cds; mitochondrial	661	Turdus	roehli	voucher	ZMUC	JK02-241099	NADH	dehydrogenase	subunit	3	(NADH3)	gene,	complete	cds;	mitochondrial
662. Turdus roehli voucher ZMUC JK01-050601 NADH dehydrogenase subunit 3 (NADH3) gene, complete cds; mitochondrial	662	Turdus	roehli	voucher	ZMUC	JK01-050601	NADH	dehydrogenase	subunit	3	(NADH3)	gene,	complete	cds;	mitochondrial
663. Turdus roehli voucher ZMUC JK06-221099 NADH dehydrogenase subunit 3 (NADH3) gene, complete cds; mitochondrial	663	Turdus	roehli	voucher	ZMUC	JK06-221099	NADH	dehydrogenase	subunit	3	(NADH3)	gene,	complete	cds;	mitochondrial
664. Turdus roehli voucher ZMUC JK01-201099 NADH dehydrogenase subunit 3 (NADH3) gene, complete cds; mitochondrial	664	Turdus	roehli	voucher	ZMUC	JK01-201099	NADH	dehydrogenase	subunit	3	(NADH3)	gene,	complete	cds;	mitochondrial
665. Turdus roehli voucher FMNH356763 NADH dehydrogenase subunit 3 (NADH3) gene, complete cds; mitochondrial	665	Turdus	roehli	voucher	FMNH356763	NADH	dehydrogenase	subunit	3	(NADH3)	gene,	complete	cds;	mitochondrial
666. Turdus abyssinicus voucher ZMUC JK08-090600 NADH dehydrogenase subunit 3 (NADH3) gene, partial cds; mitochondrial	666	Turdus	abyssinicus	voucher	ZMUC	JK08-090600	NADH	dehydrogenase	subunit	3	(NADH3)	gene,	partial	cds;	mitochondrial
667. Turdus abyssinicus voucher ZMUC DCM01-270697 NADH dehydrogenase subunit 3 (NADH3) gene, complete cds; mitochondrial	667	Turdus	abyssinicus	voucher	ZMUC	DCM01-270697	NADH	dehydrogenase	subunit	3	(NADH3)	gene,	complete	cds;	mitochondrial
668. Turdus abyssinicus voucher ZMUC_O4644 NADH dehydrogenase subunit 3 (NADH3) gene, complete cds; mitochondrial	668	Turdus	abyssinicus	voucher	ZMUC_O4644	NADH	dehydrogenase	subunit	3	(NADH3)	gene,	complete	cds;	mitochondrial
669. Turdus abyssinicus voucher ZMUC_O7865 NADH dehydrogenase subunit 3 (NADH3) gene, complete cds; mitochondrial	669	Turdus	abyssinicus	voucher	ZMUC_O7865	NADH	dehydrogenase	subunit	3	(NADH3)	gene,	complete	cds;	mitochondrial
670. Turdus abyssinicus voucher ZMUC_O7887 NADH dehydrogenase subunit 3 (NADH3) gene, complete cds; mitochondrial	670	Turdus	abyssinicus	voucher	ZMUC_O7887	NADH	dehydrogenase	subunit	3	(NADH3)	gene,	complete	cds;	mitochondrial
671. Turdus abyssinicus voucher FMNH346414 NADH dehydrogenase subunit 3 (NADH3) gene, complete cds; mitochondrial	671	Turdus	abyssinicus	voucher	FMNH346414	NADH	dehydrogenase	subunit	3	(NADH3)	gene,	complete	cds;	mitochondrial
672. Turdus abyssinicus voucher FMNH385052 NADH dehydrogenase subunit 3 (NADH3) gene, complete cds; mitochondrial	672	Turdus	abyssinicus	voucher	FMNH385052	NADH	dehydrogenase	subunit	3	(NADH3)	gene,	complete	cds;	mitochondrial
673. Turdus abyssinicus voucher FMNH385051 NADH dehydrogenase subunit 3 (NADH3) gene, complete cds; mitochondrial	673	Turdus	abyssinicus	voucher	FMNH385051	NADH	dehydrogenase	subunit	3	(NADH3)	gene,	complete	cds;	mitochondrial
674. Turdus abyssinicus voucher FMNH355655 NADH dehydrogenase subunit 3 (NADH3) gene, complete cds; mitochondrial	674	Turdus	abyssinicus	voucher	FMNH355655	NADH	dehydrogenase	subunit	3	(NADH3)	gene,	complete	cds;	mitochondrial
675. Turdus abyssinicus voucher FMNH355653 NADH dehydrogenase subunit 3 (NADH3) gene, complete cds; mitochondrial	675	Turdus	abyssinicus	voucher	FMNH355653	NADH	dehydrogenase	subunit	3	(NADH3)	gene,	complete	cds;	mitochondrial
676. Turdus abyssinicus voucher FMNH355659 NADH dehydrogenase subunit 3 (NADH3) gene, complete cds; mitochondrial	676	Turdus	abyssinicus	voucher	FMNH355659	NADH	dehydrogenase	subunit	3	(NADH3)	gene,	complete	cds;	mitochondrial
677. Turdus abyssinicus voucher FMNH355652 NADH dehydrogenase subunit 3 (NADH3) gene, complete cds; mitochondrial	677	Turdus	abyssinicus	voucher	FMNH355652	NADH	dehydrogenase	subunit	3	(NADH3)	gene,	complete	cds;	mitochondrial
678. Turdus abyssinicus voucher FMNH355651 NADH dehydrogenase subunit 3 (NADH3) gene, complete cds; mitochondrial	678	Turdus	abyssinicus	voucher	FMNH355651	NADH	dehydrogenase	subunit	3	(NADH3)	gene,	complete	cds;	mitochondrial
679. Turdus abyssinicus voucher RCKB BB0157 NADH dehydrogenase subunit 3 (NADH3) gene, complete cds; mitochondrial	679	Turdus	abyssinicus	voucher	RCKB	BB0157	NADH	dehydrogenase	subunit	3	(NADH3)	gene,	complete	cds;	mitochondrial
680. Turdus abyssinicus voucher ZMUC LBO144 NADH dehydrogenase subunit 3 (NADH3) gene, complete cds; mitochondrial	680	Turdus	abyssinicus	voucher	ZMUC	LBO144	NADH	dehydrogenase	subunit	3	(NADH3)	gene,	complete	cds;	mitochondrial
681. Turdus abyssinicus voucher ZMUC_O8340 NADH dehydrogenase subunit 3 (NADH3) gene, complete cds; mitochondrial	681	Turdus	abyssinicus	voucher	ZMUC_O8340	NADH	dehydrogenase	subunit	3	(NADH3)	gene,	complete	cds;	mitochondrial
682. Turdus abyssinicus voucher ZMUC_O8431 NADH dehydrogenase subunit 3 (NADH3) gene, complete cds; mitochondrial	682	Turdus	abyssinicus	voucher	ZMUC_O8431	NADH	dehydrogenase	subunit	3	(NADH3)	gene,	complete	cds;	mitochondrial
683. Turdus abyssinicus voucher ZMUC_O5833 NADH dehydrogenase subunit 3 (NADH3) gene, complete cds; mitochondrial	683	Turdus	abyssinicus	voucher	ZMUC_O5833	NADH	dehydrogenase	subunit	3	(NADH3)	gene,	complete	cds;	mitochondrial
684. Turdus abyssinicus voucher RCKB BB0162 NADH dehydrogenase subunit 3 (NADH3) gene, complete cds; mitochondrial	684	Turdus	abyssinicus	voucher	RCKB	BB0162	NADH	dehydrogenase	subunit	3	(NADH3)	gene,	complete	cds;	mitochondrial
685. Turdus libonyanus voucher SAR6744 NADH dehydrogenase subunit 2 (NADH2) gene, partial cds; mitochondrial	685	Turdus	libonyanus	voucher	SAR6744	NADH	dehydrogenase	subunit	2	(NADH2)	gene,	partial	cds;	mitochondrial
686. Turdus olivaceus voucher Namuli NADH dehydrogenase subunit 2 (NADH2) gene, complete cds; mitochondrial	686	Turdus	olivaceus	voucher	Namuli	NADH	dehydrogenase	subunit	2	(NADH2)	gene,	complete	cds;	mitochondrial
687. Turdus bewsheri voucher Warren_GC193 NADH dehydrogenase subunit 2 (NADH2) gene, complete cds; mitochondrial	687	Turdus	bewsheri	voucher	Warren_GC193	NADH	dehydrogenase	subunit	2	(NADH2)	gene,	complete	cds;	mitochondrial
688. Turdus bewsheri voucher Warren_GC159 NADH dehydrogenase subunit 2 (NADH2) gene, complete cds; mitochondrial	688	Turdus	bewsheri	voucher	Warren_GC159	NADH	dehydrogenase	subunit	2	(NADH2)	gene,	complete	cds;	mitochondrial
689. Turdus pelios voucher FMNH396636 NADH dehydrogenase subunit 2 (NADH2) gene, complete cds; mitochondrial	689	Turdus	pelios	voucher	FMNH396636	NADH	dehydrogenase	subunit	2	(NADH2)	gene,	complete	cds;	mitochondrial
690. Turdus pelios voucher FMNH429758 NADH dehydrogenase subunit 2 (NADH2) gene, complete cds; mitochondrial	690	Turdus	pelios	voucher	FMNH429758	NADH	dehydrogenase	subunit	2	(NADH2)	gene,	complete	cds;	mitochondrial
691. Turdus olivaceofuscus voucher olivaceofuscus2 NADH dehydrogenase subunit 2 (NADH2) gene, complete cds; mitochondrial	691	Turdus	olivaceofuscus	voucher	olivaceofuscus2	NADH	dehydrogenase	subunit	2	(NADH2)	gene,	complete	cds;	mitochondrial
692. Turdus smithi voucher MBM 5887 NADH dehydrogenase subunit 2 (NADH2) gene, partial cds; mitochondrial	692	Turdus	smithi	voucher	MBM	5887	NADH	dehydrogenase	subunit	2	(NADH2)	gene,	partial	cds;	mitochondrial
693. Turdus olivaceus voucher FITZ Himeville 65 NADH dehydrogenase subunit 2 (NADH2) gene, complete cds; mitochondrial	693	Turdus	olivaceus	voucher	FITZ	Himeville	65	NADH	dehydrogenase	subunit	2	(NADH2)	gene,	complete	cds;	mitochondrial
694. Turdus olivaceus voucher FITZ Cape Town 1 NADH dehydrogenase subunit 2 (NADH2) gene, complete cds; mitochondrial	694	Turdus	olivaceus	voucher	FITZ	Cape	Town	1	NADH	dehydrogenase	subunit	2	(NADH2)	gene,	complete	cds;	mitochondrial
695. Turdus olivaceus voucher FITZ Dullstroom 1 NADH dehydrogenase subunit 2 (NADH2) gene, complete cds; mitochondrial	695	Turdus	olivaceus	voucher	FITZ	Dullstroom	1	NADH	dehydrogenase	subunit	2	(NADH2)	gene,	complete	cds;	mitochondrial
696. Turdus abyssinicus voucher FMNH385051 NADH dehydrogenase subunit 2 (NADH2) gene, complete cds; mitochondrial	696	Turdus	abyssinicus	voucher	FMNH385051	NADH	dehydrogenase	subunit	2	(NADH2)	gene,	complete	cds;	mitochondrial
697. Turdus helleri voucher Taita_20 NADH dehydrogenase subunit 2 (NADH2) gene, complete cds; mitochondrial	697	Turdus	helleri	voucher	Taita_20	NADH	dehydrogenase	subunit	2	(NADH2)	gene,	complete	cds;	mitochondrial
698. Turdus helleri voucher Taita_09 NADH dehydrogenase subunit 2 (NADH2) gene, complete cds; mitochondrial	698	Turdus	helleri	voucher	Taita_09	NADH	dehydrogenase	subunit	2	(NADH2)	gene,	complete	cds;	mitochondrial
699. Turdus roehli voucher ZMUC_JK01-201099 NADH dehydrogenase subunit 2 (NADH2) gene, complete cds; mitochondrial	699	Turdus	roehli	voucher	ZMUC_JK01-201099	NADH	dehydrogenase	subunit	2	(NADH2)	gene,	complete	cds;	mitochondrial
700. Turdus roehli voucher FMNH356763 NADH dehydrogenase subunit 2 (NADH2) gene, complete cds; mitochondrial	700	Turdus	roehli	voucher	FMNH356763	NADH	dehydrogenase	subunit	2	(NADH2)	gene,	complete	cds;	mitochondrial
701. Turdus abyssinicus voucher ZMUC_O7887 NADH dehydrogenase subunit 2 (NADH2) gene, complete cds; mitochondrial	701	Turdus	abyssinicus	voucher	ZMUC_O7887	NADH	dehydrogenase	subunit	2	(NADH2)	gene,	complete	cds;	mitochondrial
702. Turdus abyssinicus voucher ZMUC_O7865 NADH dehydrogenase subunit 2 (NADH2) gene, complete cds; mitochondrial	702	Turdus	abyssinicus	voucher	ZMUC_O7865	NADH	dehydrogenase	subunit	2	(NADH2)	gene,	complete	cds;	mitochondrial
703. Turdus abyssinicus voucher RCKB BB0165 NADH dehydrogenase subunit 2 (NADH2) gene, complete cds; mitochondrial	703	Turdus	abyssinicus	voucher	RCKB	BB0165	NADH	dehydrogenase	subunit	2	(NADH2)	gene,	complete	cds;	mitochondrial
704. Milvus migrans parasitus voucher WOB 10 NADH dehydrogenase subunit 2 (ND2) gene, complete cds; mitochondrial	704	Milvus	migrans	parasitus	voucher	WOB	10	NADH	dehydrogenase	subunit	2	(ND2)	gene,	complete	cds;	mitochondrial
705. Milvus migrans parasitus voucher WOB 10 cytochrome b (cytB) gene, partial cds; mitochondrial	705	Milvus	migrans	parasitus	voucher	WOB	10	cytochrome	b	(cytB)	gene,	partial	cds;	mitochondrial
706. Bradypterus victorini isolate 1 cytochrome b (cytb) gene, partial cds; mitochondrial	706	Bradypterus	victorini	isolate	1	cytochrome	b	(cytb)	gene,	partial	cds;	mitochondrial
707. Bradypterus carpalis isolate 1 cytochrome b (cytb) gene, partial cds; mitochondrial	707	Bradypterus	carpalis	isolate	1	cytochrome	b	(cytb)	gene,	partial	cds;	mitochondrial
708. Bradypterus sylvaticus isolate 2 cytochrome b (cytb) gene, partial cds; mitochondrial	708	Bradypterus	sylvaticus	isolate	2	cytochrome	b	(cytb)	gene,	partial	cds;	mitochondrial
709. Bradypterus sylvaticus isolate 1 cytochrome b (cytb) gene, partial cds; mitochondrial	709	Bradypterus	sylvaticus	isolate	1	cytochrome	b	(cytb)	gene,	partial	cds;	mitochondrial
710. Bradypterus lopezi isolate 1 cytochrome b (cytb) gene, partial cds; mitochondrial	710	Bradypterus	lopezi	isolate	1	cytochrome	b	(cytb)	gene,	partial	cds;	mitochondrial
711. Bradypterus barrattii isolate 2 cytochrome b (cytb) gene, partial cds; mitochondrial	711	Bradypterus	barrattii	isolate	2	cytochrome	b	(cytb)	gene,	partial	cds;	mitochondrial
712. Bradypterus barrattii isolate 1 cytochrome b (cytb) gene, partial cds; mitochondrial	712	Bradypterus	barrattii	isolate	1	cytochrome	b	(cytb)	gene,	partial	cds;	mitochondrial
713. Bradypterus tongensis isolate 2 cytochrome b (cytb) gene, partial cds; mitochondrial	713	Bradypterus	tongensis	isolate	2	cytochrome	b	(cytb)	gene,	partial	cds;	mitochondrial
714. Bradypterus tongensis isolate 1 cytochrome b (cytb) gene, partial cds; mitochondrial	714	Bradypterus	tongensis	isolate	1	cytochrome	b	(cytb)	gene,	partial	cds;	mitochondrial
715. Bradypterus transvaalensis isolate 2 cytochrome b (cytb) gene, partial cds; mitochondrial	715	Bradypterus	transvaalensis	isolate	2	cytochrome	b	(cytb)	gene,	partial	cds;	mitochondrial
716. Bradypterus transvaalensis isolate 1 cytochrome b (cytb) gene, partial cds; mitochondrial	716	Bradypterus	transvaalensis	isolate	1	cytochrome	b	(cytb)	gene,	partial	cds;	mitochondrial
717. Serinus flavivertex isolate 2 cytochrome b (cytb) gene, partial cds; mitochondrial	717	Serinus	flavivertex	isolate	2	cytochrome	b	(cytb)	gene,	partial	cds;	mitochondrial
718. Serinus flavivertex isolate 1 cytochrome b (cytb) gene, partial cds; mitochondrial	718	Serinus	flavivertex	isolate	1	cytochrome	b	(cytb)	gene,	partial	cds;	mitochondrial
719. Serinus burtoni cytochrome b (cytb) gene, partial cds; mitochondrial	719	Serinus	burtoni	cytochrome	b	(cytb)	gene,	partial	cds;	mitochondrial
720. Serinus striolatus cytochrome b (cytb) gene, partial cds; mitochondrial	720	Serinus	striolatus	cytochrome	b	(cytb)	gene,	partial	cds;	mitochondrial
721. Serinus citrinelloides cytochrome b (cytb) gene, partial cds; mitochondrial	721	Serinus	citrinelloides	cytochrome	b	(cytb)	gene,	partial	cds;	mitochondrial
722. Nectarinia olivacea isolate Kifungila3 NADH dehydrogenase subunit 3 gene, complete cds; mitochondrial	722	Nectarinia	olivacea	isolate	Kifungila3	NADH	dehydrogenase	subunit	3	gene,	complete	cds;	mitochondrial
723. Nectarinia olivacea isolate Kifungila1 NADH dehydrogenase subunit 3 gene, complete cds; mitochondrial	723	Nectarinia	olivacea	isolate	Kifungila1	NADH	dehydrogenase	subunit	3	gene,	complete	cds;	mitochondrial
724. Nectarinia olivacea isolate Kifungila4 NADH dehydrogenase subunit 3 gene, complete cds; mitochondrial	724	Nectarinia	olivacea	isolate	Kifungila4	NADH	dehydrogenase	subunit	3	gene,	complete	cds;	mitochondrial
725. Nectarinia olivacea isolate Kifugila2 NADH dehydrogenase subunit 3 gene, complete cds; mitochondrial	725	Nectarinia	olivacea	isolate	Kifugila2	NADH	dehydrogenase	subunit	3	gene,	complete	cds;	mitochondrial
726. Nectarinia olivacea isolate VumbaAE08690 NADH dehydrogenase subunit 3 gene, complete cds; mitochondrial	726	Nectarinia	olivacea	isolate	VumbaAE08690	NADH	dehydrogenase	subunit	3	gene,	complete	cds;	mitochondrial
727. Nectarinia olivacea isolate VumbaAE08691 NADH dehydrogenase subunit 3 gene, complete cds; mitochondrial	727	Nectarinia	olivacea	isolate	VumbaAE08691	NADH	dehydrogenase	subunit	3	gene,	complete	cds;	mitochondrial
728. Nectarinia olivacea isolate Vumba591_01971 NADH dehydrogenase subunit 3 gene, complete cds; mitochondrial	728	Nectarinia	olivacea	isolate	Vumba591_01971	NADH	dehydrogenase	subunit	3	gene,	complete	cds;	mitochondrial
729. Nectarinia olivacea isolate MaltinoFitz155 NADH dehydrogenase subunit 3 gene, complete cds; mitochondrial	729	Nectarinia	olivacea	isolate	MaltinoFitz155	NADH	dehydrogenase	subunit	3	gene,	complete	cds;	mitochondrial
730. Nectarinia olivacea isolate JesiT NADH dehydrogenase subunit 3 gene, complete cds; mitochondrial	730	Nectarinia	olivacea	isolate	JesiT	NADH	dehydrogenase	subunit	3	gene,	complete	cds;	mitochondrial
731. Nectarinia olivacea isolate NamuliAF48706 NADH dehydrogenase subunit 3 gene, complete cds; mitochondrial	731	Nectarinia	olivacea	isolate	NamuliAF48706	NADH	dehydrogenase	subunit	3	gene,	complete	cds;	mitochondrial
732. Nectarinia olivacea isolate NamuliAF48725 NADH dehydrogenase subunit 3 gene, complete cds; mitochondrial	732	Nectarinia	olivacea	isolate	NamuliAF48725	NADH	dehydrogenase	subunit	3	gene,	complete	cds;	mitochondrial
733. Nectarinia olivacea isolate NamuliAF48702 NADH dehydrogenase subunit 3 gene, complete cds; mitochondrial	733	Nectarinia	olivacea	isolate	NamuliAF48702	NADH	dehydrogenase	subunit	3	gene,	complete	cds;	mitochondrial
734. Nectarinia olivacea isolate NamuliAF48701 NADH dehydrogenase subunit 3 gene, complete cds; mitochondrial	734	Nectarinia	olivacea	isolate	NamuliAF48701	NADH	dehydrogenase	subunit	3	gene,	complete	cds;	mitochondrial
735. Nectarinia olivacea isolate NamuliAF48713 NADH dehydrogenase subunit 3 gene, complete cds; mitochondrial	735	Nectarinia	olivacea	isolate	NamuliAF48713	NADH	dehydrogenase	subunit	3	gene,	complete	cds;	mitochondrial
736. Nectarinia olivacea isolate ZombaAF48735 NADH dehydrogenase subunit 3 gene, complete cds; mitochondrial	736	Nectarinia	olivacea	isolate	ZombaAF48735	NADH	dehydrogenase	subunit	3	gene,	complete	cds;	mitochondrial
737. Nectarinia olivacea isolate ZombaAF48721 NADH dehydrogenase subunit 3 gene, complete cds; mitochondrial	737	Nectarinia	olivacea	isolate	ZombaAF48721	NADH	dehydrogenase	subunit	3	gene,	complete	cds;	mitochondrial
738. Nectarinia olivacea isolate MambasaFM357329 NADH dehydrogenase subunit 3 gene, complete cds; mitochondrial	738	Nectarinia	olivacea	isolate	MambasaFM357329	NADH	dehydrogenase	subunit	3	gene,	complete	cds;	mitochondrial
739. Nectarinia olivacea isolate MambasaFM357323 NADH dehydrogenase subunit 3 gene, complete cds; mitochondrial	739	Nectarinia	olivacea	isolate	MambasaFM357323	NADH	dehydrogenase	subunit	3	gene,	complete	cds;	mitochondrial
740. Nectarinia olivacea isolate MambasaFM357316 NADH dehydrogenase subunit 3 gene, complete cds; mitochondrial	740	Nectarinia	olivacea	isolate	MambasaFM357316	NADH	dehydrogenase	subunit	3	gene,	complete	cds;	mitochondrial
741. Nectarinia olivacea isolate MambasaFM357313 NADH dehydrogenase subunit 3 gene, complete cds; mitochondrial	741	Nectarinia	olivacea	isolate	MambasaFM357313	NADH	dehydrogenase	subunit	3	gene,	complete	cds;	mitochondrial
742. Nectarinia olivacea isolate ChyuluT26780 NADH dehydrogenase subunit 3 gene, complete cds; mitochondrial	742	Nectarinia	olivacea	isolate	ChyuluT26780	NADH	dehydrogenase	subunit	3	gene,	complete	cds;	mitochondrial
743. Nectarinia olivacea isolate ChyuluT43015 NADH dehydrogenase subunit 3 gene, complete cds; mitochondrial	743	Nectarinia	olivacea	isolate	ChyuluT43015	NADH	dehydrogenase	subunit	3	gene,	complete	cds;	mitochondrial
744. Nectarinia olivacea isolate ChyuluT43011 NADH dehydrogenase subunit 3 gene, complete cds; mitochondrial	744	Nectarinia	olivacea	isolate	ChyuluT43011	NADH	dehydrogenase	subunit	3	gene,	complete	cds;	mitochondrial
745. Nectarinia olivacea isolate ChyuluT43006 NADH dehydrogenase subunit 3 gene, complete cds; mitochondrial	745	Nectarinia	olivacea	isolate	ChyuluT43006	NADH	dehydrogenase	subunit	3	gene,	complete	cds;	mitochondrial
746. Nectarinia olivacea isolate ChyuluT43001 NADH dehydrogenase subunit 3 gene, complete cds; mitochondrial	746	Nectarinia	olivacea	isolate	ChyuluT43001	NADH	dehydrogenase	subunit	3	gene,	complete	cds;	mitochondrial
747. Nectarinia olivacea isolate ChyuluT26796 NADH dehydrogenase subunit 3 gene, complete cds; mitochondrial	747	Nectarinia	olivacea	isolate	ChyuluT26796	NADH	dehydrogenase	subunit	3	gene,	complete	cds;	mitochondrial
748. Nectarinia olivacea isolate ChyuluT26793 NADH dehydrogenase subunit 3 gene, complete cds; mitochondrial	748	Nectarinia	olivacea	isolate	ChyuluT26793	NADH	dehydrogenase	subunit	3	gene,	complete	cds;	mitochondrial
749. Nectarinia olivacea isolate ChyuluT26791 NADH dehydrogenase subunit 3 gene, complete cds; mitochondrial	749	Nectarinia	olivacea	isolate	ChyuluT26791	NADH	dehydrogenase	subunit	3	gene,	complete	cds;	mitochondrial
750. Nectarinia olivacea isolate ChyuluT26788 NADH dehydrogenase subunit 3 gene, complete cds; mitochondrial	750	Nectarinia	olivacea	isolate	ChyuluT26788	NADH	dehydrogenase	subunit	3	gene,	complete	cds;	mitochondrial
751. Nectarinia olivacea isolate ChyuluT26779 NADH dehydrogenase subunit 3 gene, complete cds; mitochondrial	751	Nectarinia	olivacea	isolate	ChyuluT26779	NADH	dehydrogenase	subunit	3	gene,	complete	cds;	mitochondrial
752. Nectarinia olivacea isolate Taita714 NADH dehydrogenase subunit 3 gene, complete cds; mitochondrial	752	Nectarinia	olivacea	isolate	Taita714	NADH	dehydrogenase	subunit	3	gene,	complete	cds;	mitochondrial
753. Nectarinia olivacea isolate Taita619 NADH dehydrogenase subunit 3 gene, complete cds; mitochondrial	753	Nectarinia	olivacea	isolate	Taita619	NADH	dehydrogenase	subunit	3	gene,	complete	cds;	mitochondrial
754. Nectarinia olivacea isolate Taita1443 NADH dehydrogenase subunit 3 gene, complete cds; mitochondrial	754	Nectarinia	olivacea	isolate	Taita1443	NADH	dehydrogenase	subunit	3	gene,	complete	cds;	mitochondrial
755. Nectarinia olivacea isolate Taita1864 NADH dehydrogenase subunit 3 gene, complete cds; mitochondrial	755	Nectarinia	olivacea	isolate	Taita1864	NADH	dehydrogenase	subunit	3	gene,	complete	cds;	mitochondrial
756. Nectarinia olivacea isolate Taita1862 NADH dehydrogenase subunit 3 gene, complete cds; mitochondrial	756	Nectarinia	olivacea	isolate	Taita1862	NADH	dehydrogenase	subunit	3	gene,	complete	cds;	mitochondrial
757. Nectarinia olivacea isolate Taita1673 NADH dehydrogenase subunit 3 gene, complete cds; mitochondrial	757	Nectarinia	olivacea	isolate	Taita1673	NADH	dehydrogenase	subunit	3	gene,	complete	cds;	mitochondrial
758. Nectarinia olivacea isolate Taita1456 NADH dehydrogenase subunit 3 gene, complete cds; mitochondrial	758	Nectarinia	olivacea	isolate	Taita1456	NADH	dehydrogenase	subunit	3	gene,	complete	cds;	mitochondrial
759. Nectarinia olivacea isolate Taita178 NADH dehydrogenase subunit 3 gene, complete cds; mitochondrial	759	Nectarinia	olivacea	isolate	Taita178	NADH	dehydrogenase	subunit	3	gene,	complete	cds;	mitochondrial
760. Nectarinia olivacea isolate Taita594 NADH dehydrogenase subunit 3 gene, complete cds; mitochondrial	760	Nectarinia	olivacea	isolate	Taita594	NADH	dehydrogenase	subunit	3	gene,	complete	cds;	mitochondrial
761. Nectarinia olivacea isolate Taita574 NADH dehydrogenase subunit 3 gene, complete cds; mitochondrial	761	Nectarinia	olivacea	isolate	Taita574	NADH	dehydrogenase	subunit	3	gene,	complete	cds;	mitochondrial
762. Nectarinia olivacea isolate Taita524 NADH dehydrogenase subunit 3 gene, complete cds; mitochondrial	762	Nectarinia	olivacea	isolate	Taita524	NADH	dehydrogenase	subunit	3	gene,	complete	cds;	mitochondrial
763. Nectarinia olivacea isolate Taita493 NADH dehydrogenase subunit 3 gene, complete cds; mitochondrial	763	Nectarinia	olivacea	isolate	Taita493	NADH	dehydrogenase	subunit	3	gene,	complete	cds;	mitochondrial
764. Nectarinia olivacea isolate Taita1979 NADH dehydrogenase subunit 3 gene, complete cds; mitochondrial	764	Nectarinia	olivacea	isolate	Taita1979	NADH	dehydrogenase	subunit	3	gene,	complete	cds;	mitochondrial
765. Nectarinia olivacea isolate Taita1839 NADH dehydrogenase subunit 3 gene, complete cds; mitochondrial	765	Nectarinia	olivacea	isolate	Taita1839	NADH	dehydrogenase	subunit	3	gene,	complete	cds;	mitochondrial
766. Nectarinia olivacea isolate Taita177 NADH dehydrogenase subunit 3 gene, complete cds; mitochondrial	766	Nectarinia	olivacea	isolate	Taita177	NADH	dehydrogenase	subunit	3	gene,	complete	cds;	mitochondrial
767. Nectarinia olivacea isolate Taita1664 NADH dehydrogenase subunit 3 gene, complete cds; mitochondrial	767	Nectarinia	olivacea	isolate	Taita1664	NADH	dehydrogenase	subunit	3	gene,	complete	cds;	mitochondrial
768. Nectarinia olivacea isolate Taita163 NADH dehydrogenase subunit 3 gene, complete cds; mitochondrial	768	Nectarinia	olivacea	isolate	Taita163	NADH	dehydrogenase	subunit	3	gene,	complete	cds;	mitochondrial
769. Nectarinia olivacea isolate Taita1560 NADH dehydrogenase subunit 3 gene, complete cds; mitochondrial	769	Nectarinia	olivacea	isolate	Taita1560	NADH	dehydrogenase	subunit	3	gene,	complete	cds;	mitochondrial
770. Nectarinia olivacea isolate Taita1425 NADH dehydrogenase subunit 3 gene, complete cds; mitochondrial	770	Nectarinia	olivacea	isolate	Taita1425	NADH	dehydrogenase	subunit	3	gene,	complete	cds;	mitochondrial
771. Nectarinia olivacea isolate SokokeSUN151T NADH dehydrogenase subunit 3 gene, complete cds; mitochondrial	771	Nectarinia	olivacea	isolate	SokokeSUN151T	NADH	dehydrogenase	subunit	3	gene,	complete	cds;	mitochondrial
772. Nectarinia olivacea isolate SokokeT26740 NADH dehydrogenase subunit 3 gene, complete cds; mitochondrial	772	Nectarinia	olivacea	isolate	SokokeT26740	NADH	dehydrogenase	subunit	3	gene,	complete	cds;	mitochondrial
773. Nectarinia olivacea isolate SokokeT26738 NADH dehydrogenase subunit 3 gene, complete cds; mitochondrial	773	Nectarinia	olivacea	isolate	SokokeT26738	NADH	dehydrogenase	subunit	3	gene,	complete	cds;	mitochondrial
774. Nectarinia olivacea isolate SokokeT26736 NADH dehydrogenase subunit 3 gene, complete cds; mitochondrial	774	Nectarinia	olivacea	isolate	SokokeT26736	NADH	dehydrogenase	subunit	3	gene,	complete	cds;	mitochondrial
775. Nectarinia olivacea isolate SokokeT19491 NADH dehydrogenase subunit 3 gene, complete cds; mitochondrial	775	Nectarinia	olivacea	isolate	SokokeT19491	NADH	dehydrogenase	subunit	3	gene,	complete	cds;	mitochondrial
776. Nectarinia olivacea isolate SokokeT19452 NADH dehydrogenase subunit 3 gene, complete cds; mitochondrial	776	Nectarinia	olivacea	isolate	SokokeT19452	NADH	dehydrogenase	subunit	3	gene,	complete	cds;	mitochondrial
777. Nectarinia olivacea isolate SokokeO6210 NADH dehydrogenase subunit 3 gene, complete cds; mitochondrial	777	Nectarinia	olivacea	isolate	SokokeO6210	NADH	dehydrogenase	subunit	3	gene,	complete	cds;	mitochondrial
778. Nectarinia olivacea isolate GhanaO6212 NADH dehydrogenase subunit 3 gene, complete cds; mitochondrial	778	Nectarinia	olivacea	isolate	GhanaO6212	NADH	dehydrogenase	subunit	3	gene,	complete	cds;	mitochondrial
779. Nectarinia olivacea isolate GhanaO6207 NADH dehydrogenase subunit 3 gene, complete cds; mitochondrial	779	Nectarinia	olivacea	isolate	GhanaO6207	NADH	dehydrogenase	subunit	3	gene,	complete	cds;	mitochondrial
780. Nectarinia olivacea isolate GhanaO6206 NADH dehydrogenase subunit 3 gene, complete cds; mitochondrial	780	Nectarinia	olivacea	isolate	GhanaO6206	NADH	dehydrogenase	subunit	3	gene,	complete	cds;	mitochondrial
781. Nectarinia olivacea isolate GhanaO6202 NADH dehydrogenase subunit 3 gene, complete cds; mitochondrial	781	Nectarinia	olivacea	isolate	GhanaO6202	NADH	dehydrogenase	subunit	3	gene,	complete	cds;	mitochondrial
782. Nectarinia olivacea isolate SokokeO1356 NADH dehydrogenase subunit 3 gene, complete cds; mitochondrial	782	Nectarinia	olivacea	isolate	SokokeO1356	NADH	dehydrogenase	subunit	3	gene,	complete	cds;	mitochondrial
783. Nectarinia olivacea isolate SokokeO3725 NADH dehydrogenase subunit 3 gene, complete cds; mitochondrial	783	Nectarinia	olivacea	isolate	SokokeO3725	NADH	dehydrogenase	subunit	3	gene,	complete	cds;	mitochondrial
784. Nectarinia olivacea isolate SokokeO1357 NADH dehydrogenase subunit 3 gene, complete cds; mitochondrial	784	Nectarinia	olivacea	isolate	SokokeO1357	NADH	dehydrogenase	subunit	3	gene,	complete	cds;	mitochondrial
785. Nectarinia olivacea isolate GatamaiyuT43100 NADH dehydrogenase subunit 3 gene, complete cds; mitochondrial	785	Nectarinia	olivacea	isolate	GatamaiyuT43100	NADH	dehydrogenase	subunit	3	gene,	complete	cds;	mitochondrial
786. Nectarinia olivacea isolate GatamaiyuT43086 NADH dehydrogenase subunit 3 gene, complete cds; mitochondrial	786	Nectarinia	olivacea	isolate	GatamaiyuT43086	NADH	dehydrogenase	subunit	3	gene,	complete	cds;	mitochondrial
787. Nectarinia olivacea isolate GatamaiyuT30452 NADH dehydrogenase subunit 3 gene, complete cds; mitochondrial	787	Nectarinia	olivacea	isolate	GatamaiyuT30452	NADH	dehydrogenase	subunit	3	gene,	complete	cds;	mitochondrial
788. Nectarinia olivacea isolate GatamaiyuT43438 NADH dehydrogenase subunit 3 gene, complete cds; mitochondrial	788	Nectarinia	olivacea	isolate	GatamaiyuT43438	NADH	dehydrogenase	subunit	3	gene,	complete	cds;	mitochondrial
789. Nectarinia olivacea isolate KakamegaC99201 NADH dehydrogenase subunit 3 gene, complete cds; mitochondrial	789	Nectarinia	olivacea	isolate	KakamegaC99201	NADH	dehydrogenase	subunit	3	gene,	complete	cds;	mitochondrial
790. Nectarinia olivacea isolate SeseIFM346568 NADH dehydrogenase subunit 3 gene, complete cds; mitochondrial	790	Nectarinia	olivacea	isolate	SeseIFM346568	NADH	dehydrogenase	subunit	3	gene,	complete	cds;	mitochondrial
791. Nectarinia olivacea isolate NyabyeyaFM391792 NADH dehydrogenase subunit 3 gene, complete cds; mitochondrial	791	Nectarinia	olivacea	isolate	NyabyeyaFM391792	NADH	dehydrogenase	subunit	3	gene,	complete	cds;	mitochondrial
792. Nectarinia olivacea isolate NyabyeyaRGM382 NADH dehydrogenase subunit 3 gene, complete cds; mitochondrial	792	Nectarinia	olivacea	isolate	NyabyeyaRGM382	NADH	dehydrogenase	subunit	3	gene,	complete	cds;	mitochondrial
793. Nectarinia olivacea isolate ToroO3232 NADH dehydrogenase subunit 3 gene, complete cds; mitochondrial	793	Nectarinia	olivacea	isolate	ToroO3232	NADH	dehydrogenase	subunit	3	gene,	complete	cds;	mitochondrial
794. Nectarinia olivacea isolate ToroO3219 NADH dehydrogenase subunit 3 gene, complete cds; mitochondrial	794	Nectarinia	olivacea	isolate	ToroO3219	NADH	dehydrogenase	subunit	3	gene,	complete	cds;	mitochondrial
795. Nectarinia olivacea isolate ToroO3334 NADH dehydrogenase subunit 3 gene, complete cds; mitochondrial	795	Nectarinia	olivacea	isolate	ToroO3334	NADH	dehydrogenase	subunit	3	gene,	complete	cds;	mitochondrial
796. Nectarinia olivacea isolate ToroO3226 NADH dehydrogenase subunit 3 gene, complete cds; mitochondrial	796	Nectarinia	olivacea	isolate	ToroO3226	NADH	dehydrogenase	subunit	3	gene,	complete	cds;	mitochondrial
797. Nectarinia olivacea isolate ToroO3179 NADH dehydrogenase subunit 3 gene, complete cds; mitochondrial	797	Nectarinia	olivacea	isolate	ToroO3179	NADH	dehydrogenase	subunit	3	gene,	complete	cds;	mitochondrial
798. Nectarinia olivacea isolate ToroO3198 NADH dehydrogenase subunit 3 gene, complete cds; mitochondrial	798	Nectarinia	olivacea	isolate	ToroO3198	NADH	dehydrogenase	subunit	3	gene,	complete	cds;	mitochondrial
799. Nectarinia olivacea isolate ToroO3186 NADH dehydrogenase subunit 3 gene, complete cds; mitochondrial	799	Nectarinia	olivacea	isolate	ToroO3186	NADH	dehydrogenase	subunit	3	gene,	complete	cds;	mitochondrial
800. Nectarinia olivacea isolate ToroO3343 NADH dehydrogenase subunit 3 gene, complete cds; mitochondrial	800	Nectarinia	olivacea	isolate	ToroO3343	NADH	dehydrogenase	subunit	3	gene,	complete	cds;	mitochondrial
801. Nectarinia olivacea isolate ToroO3339 NADH dehydrogenase subunit 3 gene, complete cds; mitochondrial	801	Nectarinia	olivacea	isolate	ToroO3339	NADH	dehydrogenase	subunit	3	gene,	complete	cds;	mitochondrial
802. Nectarinia olivacea isolate ToroO3335 NADH dehydrogenase subunit 3 gene, complete cds; mitochondrial	802	Nectarinia	olivacea	isolate	ToroO3335	NADH	dehydrogenase	subunit	3	gene,	complete	cds;	mitochondrial
803. Nectarinia olivacea isolate ToroO3318 NADH dehydrogenase subunit 3 gene, complete cds; mitochondrial	803	Nectarinia	olivacea	isolate	ToroO3318	NADH	dehydrogenase	subunit	3	gene,	complete	cds;	mitochondrial
804. Nectarinia olivacea isolate ToroO3289 NADH dehydrogenase subunit 3 gene, complete cds; mitochondrial	804	Nectarinia	olivacea	isolate	ToroO3289	NADH	dehydrogenase	subunit	3	gene,	complete	cds;	mitochondrial
805. Nectarinia olivacea isolate ToroO3276 NADH dehydrogenase subunit 3 gene, complete cds; mitochondrial	805	Nectarinia	olivacea	isolate	ToroO3276	NADH	dehydrogenase	subunit	3	gene,	complete	cds;	mitochondrial
806. Nectarinia olivacea isolate ToroO3229 NADH dehydrogenase subunit 3 gene, complete cds; mitochondrial	806	Nectarinia	olivacea	isolate	ToroO3229	NADH	dehydrogenase	subunit	3	gene,	complete	cds;	mitochondrial
807. Nectarinia olivacea isolate ToroO3224 NADH dehydrogenase subunit 3 gene, complete cds; mitochondrial	807	Nectarinia	olivacea	isolate	ToroO3224	NADH	dehydrogenase	subunit	3	gene,	complete	cds;	mitochondrial
808. Nectarinia olivacea isolate ToroO3223 NADH dehydrogenase subunit 3 gene, complete cds; mitochondrial	808	Nectarinia	olivacea	isolate	ToroO3223	NADH	dehydrogenase	subunit	3	gene,	complete	cds;	mitochondrial
809. Nectarinia olivacea isolate ToroO3222 NADH dehydrogenase subunit 3 gene, complete cds; mitochondrial	809	Nectarinia	olivacea	isolate	ToroO3222	NADH	dehydrogenase	subunit	3	gene,	complete	cds;	mitochondrial
810. Nectarinia olivacea isolate ToroO3190 NADH dehydrogenase subunit 3 gene, complete cds; mitochondrial	810	Nectarinia	olivacea	isolate	ToroO3190	NADH	dehydrogenase	subunit	3	gene,	complete	cds;	mitochondrial
811. Nectarinia olivacea isolate ToroO3184 NADH dehydrogenase subunit 3 gene, complete cds; mitochondrial	811	Nectarinia	olivacea	isolate	ToroO3184	NADH	dehydrogenase	subunit	3	gene,	complete	cds;	mitochondrial
812. Nectarinia olivacea isolate ToroO3181 NADH dehydrogenase subunit 3 gene, complete cds; mitochondrial	812	Nectarinia	olivacea	isolate	ToroO3181	NADH	dehydrogenase	subunit	3	gene,	complete	cds;	mitochondrial
813. Nectarinia olivacea isolate Toro03329 NADH dehydrogenase subunit 3 gene, complete cds; mitochondrial	813	Nectarinia	olivacea	isolate	Toro03329	NADH	dehydrogenase	subunit	3	gene,	complete	cds;	mitochondrial
814. Nectarinia olivacea isolate Toro03321 NADH dehydrogenase subunit 3 gene, complete cds; mitochondrial	814	Nectarinia	olivacea	isolate	Toro03321	NADH	dehydrogenase	subunit	3	gene,	complete	cds;	mitochondrial
815. Nectarinia olivacea isolate Toro03310 NADH dehydrogenase subunit 3 gene, complete cds; mitochondrial	815	Nectarinia	olivacea	isolate	Toro03310	NADH	dehydrogenase	subunit	3	gene,	complete	cds;	mitochondrial
816. Nectarinia olivacea isolate OueenEWilson1 NADH dehydrogenase subunit 3 gene, complete cds; mitochondrial	816	Nectarinia	olivacea	isolate	OueenEWilson1	NADH	dehydrogenase	subunit	3	gene,	complete	cds;	mitochondrial
817. Nectarinia olivacea isolate QueenEO8659 NADH dehydrogenase subunit 3 gene, complete cds; mitochondrial	817	Nectarinia	olivacea	isolate	QueenEO8659	NADH	dehydrogenase	subunit	3	gene,	complete	cds;	mitochondrial
818. Nectarinia olivacea isolate NtekoFM385255 NADH dehydrogenase subunit 3 gene, complete cds; mitochondrial	818	Nectarinia	olivacea	isolate	NtekoFM385255	NADH	dehydrogenase	subunit	3	gene,	complete	cds;	mitochondrial
819. Nectarinia olivacea isolate NtekoFM385250 NADH dehydrogenase subunit 3 gene, complete cds; mitochondrial	819	Nectarinia	olivacea	isolate	NtekoFM385250	NADH	dehydrogenase	subunit	3	gene,	complete	cds;	mitochondrial
820. Nectarinia olivacea isolate NtekoFM385251 NADH dehydrogenase subunit 3 gene, complete cds; mitochondrial	820	Nectarinia	olivacea	isolate	NtekoFM385251	NADH	dehydrogenase	subunit	3	gene,	complete	cds;	mitochondrial
821. Nectarinia olivacea isolate NtekoFM385253 NADH dehydrogenase subunit 3 gene, complete cds; mitochondrial	821	Nectarinia	olivacea	isolate	NtekoFM385253	NADH	dehydrogenase	subunit	3	gene,	complete	cds;	mitochondrial
822. Nectarinia olivacea isolate NgotoFM385249 NADH dehydrogenase subunit 3 gene, complete cds; mitochondrial	822	Nectarinia	olivacea	isolate	NgotoFM385249	NADH	dehydrogenase	subunit	3	gene,	complete	cds;	mitochondrial
823. Nectarinia olivacea isolate NgotoFM385245 NADH dehydrogenase subunit 3 gene, complete cds; mitochondrial	823	Nectarinia	olivacea	isolate	NgotoFM385245	NADH	dehydrogenase	subunit	3	gene,	complete	cds;	mitochondrial
824. Nectarinia olivacea isolate NgotoFM385244 NADH dehydrogenase subunit 3 gene, complete cds; mitochondrial	824	Nectarinia	olivacea	isolate	NgotoFM385244	NADH	dehydrogenase	subunit	3	gene,	complete	cds;	mitochondrial
825. Nectarinia olivacea isolate NgotoFM385242 NADH dehydrogenase subunit 3 gene, complete cds; mitochondrial	825	Nectarinia	olivacea	isolate	NgotoFM385242	NADH	dehydrogenase	subunit	3	gene,	complete	cds;	mitochondrial
826. Nectarinia olivacea isolate NgotoFM385238 NADH dehydrogenase subunit 3 gene, complete cds; mitochondrial	826	Nectarinia	olivacea	isolate	NgotoFM385238	NADH	dehydrogenase	subunit	3	gene,	complete	cds;	mitochondrial
827. Nectarinia olivacea isolate NgotoFM385236 NADH dehydrogenase subunit 3 gene, complete cds; mitochondrial	827	Nectarinia	olivacea	isolate	NgotoFM385236	NADH	dehydrogenase	subunit	3	gene,	complete	cds;	mitochondrial
828. Nectarinia olivacea isolate DzangaAMNH24926 NADH dehydrogenase subunit 3 gene, complete cds; mitochondrial	828	Nectarinia	olivacea	isolate	DzangaAMNH24926	NADH	dehydrogenase	subunit	3	gene,	complete	cds;	mitochondrial
829. Nectarinia olivacea isolate EtomeLSUMZB27080 NADH dehydrogenase subunit 3 gene, complete cds; mitochondrial	829	Nectarinia	olivacea	isolate	EtomeLSUMZB27080	NADH	dehydrogenase	subunit	3	gene,	complete	cds;	mitochondrial
830. Nectarinia olivacea isolate EtomeLSUMZB27062 NADH dehydrogenase subunit 3 gene, complete cds; mitochondrial	830	Nectarinia	olivacea	isolate	EtomeLSUMZB27062	NADH	dehydrogenase	subunit	3	gene,	complete	cds;	mitochondrial
831. Nectarinia olivacea isolate NditamParis1_57 NADH dehydrogenase subunit 3 gene, complete cds; mitochondrial	831	Nectarinia	olivacea	isolate	NditamParis1_57	NADH	dehydrogenase	subunit	3	gene,	complete	cds;	mitochondrial
832. Nectarinia olivacea isolate AFosoFM396715 NADH dehydrogenase subunit 3 gene, complete cds; mitochondrial	832	Nectarinia	olivacea	isolate	AFosoFM396715	NADH	dehydrogenase	subunit	3	gene,	complete	cds;	mitochondrial
833. Nectarinia olivacea isolate AFosoFM396709 NADH dehydrogenase subunit 3 gene, complete cds; mitochondrial	833	Nectarinia	olivacea	isolate	AFosoFM396709	NADH	dehydrogenase	subunit	3	gene,	complete	cds;	mitochondrial
834. Nectarinia olivacea isolate AFosoFM396717 NADH dehydrogenase subunit 3 gene, complete cds; mitochondrial	834	Nectarinia	olivacea	isolate	AFosoFM396717	NADH	dehydrogenase	subunit	3	gene,	complete	cds;	mitochondrial
835. Nectarinia olivacea isolate AFosoFM396716 NADH dehydrogenase subunit 3 gene, complete cds; mitochondrial	835	Nectarinia	olivacea	isolate	AFosoFM396716	NADH	dehydrogenase	subunit	3	gene,	complete	cds;	mitochondrial
836. Nectarinia olivacea isolate AFosoFM396719 NADH dehydrogenase subunit 3 gene, complete cds; mitochondrial	836	Nectarinia	olivacea	isolate	AFosoFM396719	NADH	dehydrogenase	subunit	3	gene,	complete	cds;	mitochondrial
837. Nectarinia olivacea isolate AFosoFM396718 NADH dehydrogenase subunit 3 gene, complete cds; mitochondrial	837	Nectarinia	olivacea	isolate	AFosoFM396718	NADH	dehydrogenase	subunit	3	gene,	complete	cds;	mitochondrial
838. Nectarinia olivacea isolate AFosoFM396714 NADH dehydrogenase subunit 3 gene, complete cds; mitochondrial	838	Nectarinia	olivacea	isolate	AFosoFM396714	NADH	dehydrogenase	subunit	3	gene,	complete	cds;	mitochondrial
839. Nectarinia olivacea isolate AFosoFM396712 NADH dehydrogenase subunit 3 gene, complete cds; mitochondrial	839	Nectarinia	olivacea	isolate	AFosoFM396712	NADH	dehydrogenase	subunit	3	gene,	complete	cds;	mitochondrial
840. Nectarinia olivacea isolate AFoso3 NADH dehydrogenase subunit 3 gene, complete cds; mitochondrial	840	Nectarinia	olivacea	isolate	AFoso3	NADH	dehydrogenase	subunit	3	gene,	complete	cds;	mitochondrial
841. Nectarinia olivacea isolate AFosoFM396711 NADH dehydrogenase subunit 3 gene, complete cds; mitochondrial	841	Nectarinia	olivacea	isolate	AFosoFM396711	NADH	dehydrogenase	subunit	3	gene,	complete	cds;	mitochondrial
842. Nectarinia olivacea isolate AFosoFM396708 NADH dehydrogenase subunit 3 gene, complete cds; mitochondrial	842	Nectarinia	olivacea	isolate	AFosoFM396708	NADH	dehydrogenase	subunit	3	gene,	complete	cds;	mitochondrial
843. Nectarinia olivacea isolate DousFM396380 NADH dehydrogenase subunit 3 gene, complete cds; mitochondrial	843	Nectarinia	olivacea	isolate	DousFM396380	NADH	dehydrogenase	subunit	3	gene,	complete	cds;	mitochondrial
844. Nectarinia olivacea isolate DousFM396379 NADH dehydrogenase subunit 3 gene, complete cds; mitochondrial	844	Nectarinia	olivacea	isolate	DousFM396379	NADH	dehydrogenase	subunit	3	gene,	complete	cds;	mitochondrial
845. Nectarinia olivacea isolate DousFM396378 NADH dehydrogenase subunit 3 gene, complete cds; mitochondrial	845	Nectarinia	olivacea	isolate	DousFM396378	NADH	dehydrogenase	subunit	3	gene,	complete	cds;	mitochondrial
846. Nectarinia olivacea isolate LweroE9t NADH dehydrogenase subunit 3 gene, complete cds; mitochondrial	846	Nectarinia	olivacea	isolate	LweroE9t	NADH	dehydrogenase	subunit	3	gene,	complete	cds;	mitochondrial
847. Nectarinia olivacea isolate LweroE6t NADH dehydrogenase subunit 3 gene, complete cds; mitochondrial	847	Nectarinia	olivacea	isolate	LweroE6t	NADH	dehydrogenase	subunit	3	gene,	complete	cds;	mitochondrial
848. Nectarinia olivacea isolate LweroE2b NADH dehydrogenase subunit 3 gene, complete cds; mitochondrial	848	Nectarinia	olivacea	isolate	LweroE2b	NADH	dehydrogenase	subunit	3	gene,	complete	cds;	mitochondrial
849. Nectarinia olivacea isolate LweroE19b NADH dehydrogenase subunit 3 gene, complete cds; mitochondrial	849	Nectarinia	olivacea	isolate	LweroE19b	NADH	dehydrogenase	subunit	3	gene,	complete	cds;	mitochondrial
850. Nectarinia olivacea isolate LweroE10b NADH dehydrogenase subunit 3 gene, complete cds; mitochondrial	850	Nectarinia	olivacea	isolate	LweroE10b	NADH	dehydrogenase	subunit	3	gene,	complete	cds;	mitochondrial
851. Nectarinia olivacea isolate KungweDCM04_280697 NADH dehydrogenase subunit 3 gene, complete cds; mitochondrial	851	Nectarinia	olivacea	isolate	KungweDCM04_280697	NADH	dehydrogenase	subunit	3	gene,	complete	cds;	mitochondrial
852. Nectarinia olivacea isolate KungweDCM02_260696 NADH dehydrogenase subunit 3 gene, complete cds; mitochondrial	852	Nectarinia	olivacea	isolate	KungweDCM02_260696	NADH	dehydrogenase	subunit	3	gene,	complete	cds;	mitochondrial
853. Nectarinia olivacea isolate KungweJK03_130800 NADH dehydrogenase subunit 3 gene, complete cds; mitochondrial	853	Nectarinia	olivacea	isolate	KungweJK03_130800	NADH	dehydrogenase	subunit	3	gene,	complete	cds;	mitochondrial
854. Nectarinia olivacea isolate KungweJK05_280700 NADH dehydrogenase subunit 3 gene, complete cds; mitochondrial	854	Nectarinia	olivacea	isolate	KungweJK05_280700	NADH	dehydrogenase	subunit	3	gene,	complete	cds;	mitochondrial
855. Nectarinia olivacea isolate KungweJK04_120800 NADH dehydrogenase subunit 3 gene, complete cds; mitochondrial	855	Nectarinia	olivacea	isolate	KungweJK04_120800	NADH	dehydrogenase	subunit	3	gene,	complete	cds;	mitochondrial
856. Nectarinia olivacea isolate Kungwe2 NADH dehydrogenase subunit 3 gene, complete cds; mitochondrial	856	Nectarinia	olivacea	isolate	Kungwe2	NADH	dehydrogenase	subunit	3	gene,	complete	cds;	mitochondrial
857. Nectarinia olivacea isolate Ngambaula2 NADH dehydrogenase subunit 3 gene, complete cds; mitochondrial	857	Nectarinia	olivacea	isolate	Ngambaula2	NADH	dehydrogenase	subunit	3	gene,	complete	cds;	mitochondrial
858. Nectarinia olivacea isolate NgambaulaJK02_230800 NADH dehydrogenase subunit 3 gene, complete cds; mitochondrial	858	Nectarinia	olivacea	isolate	NgambaulaJK02_230800	NADH	dehydrogenase	subunit	3	gene,	complete	cds;	mitochondrial
859. Nectarinia olivacea isolate RondoO3674 NADH dehydrogenase subunit 3 gene, complete cds; mitochondrial	859	Nectarinia	olivacea	isolate	RondoO3674	NADH	dehydrogenase	subunit	3	gene,	complete	cds;	mitochondrial
860. Nectarinia olivacea isolate SimbaO5241 NADH dehydrogenase subunit 3 gene, complete cds; mitochondrial	860	Nectarinia	olivacea	isolate	SimbaO5241	NADH	dehydrogenase	subunit	3	gene,	complete	cds;	mitochondrial
861. Nectarinia olivacea isolate SimbaO5188 NADH dehydrogenase subunit 3 gene, complete cds; mitochondrial	861	Nectarinia	olivacea	isolate	SimbaO5188	NADH	dehydrogenase	subunit	3	gene,	complete	cds;	mitochondrial
862. Nectarinia olivacea isolate ShengenaO3598 NADH dehydrogenase subunit 3 gene, complete cds; mitochondrial	862	Nectarinia	olivacea	isolate	ShengenaO3598	NADH	dehydrogenase	subunit	3	gene,	complete	cds;	mitochondrial
863. Nectarinia olivacea isolate KilomberoO6073 NADH dehydrogenase subunit 3 gene, complete cds; mitochondrial	863	Nectarinia	olivacea	isolate	KilomberoO6073	NADH	dehydrogenase	subunit	3	gene,	complete	cds;	mitochondrial
864. Nectarinia olivacea isolate KaheO4217 NADH dehydrogenase subunit 3 gene, complete cds; mitochondrial	864	Nectarinia	olivacea	isolate	KaheO4217	NADH	dehydrogenase	subunit	3	gene,	complete	cds;	mitochondrial
865. Nectarinia olivacea isolate LaikinoiO4410 NADH dehydrogenase subunit 3 gene, complete cds; mitochondrial	865	Nectarinia	olivacea	isolate	LaikinoiO4410	NADH	dehydrogenase	subunit	3	gene,	complete	cds;	mitochondrial
866. Nectarinia olivacea isolate KangaO3463 NADH dehydrogenase subunit 3 gene, complete cds; mitochondrial	866	Nectarinia	olivacea	isolate	KangaO3463	NADH	dehydrogenase	subunit	3	gene,	complete	cds;	mitochondrial
867. Nectarinia olivacea isolate KindorokoO3489 NADH dehydrogenase subunit 3 gene, complete cds; mitochondrial	867	Nectarinia	olivacea	isolate	KindorokoO3489	NADH	dehydrogenase	subunit	3	gene,	complete	cds;	mitochondrial
868. Nectarinia olivacea isolate KindorokoO4601 NADH dehydrogenase subunit 3 gene, complete cds; mitochondrial	868	Nectarinia	olivacea	isolate	KindorokoO4601	NADH	dehydrogenase	subunit	3	gene,	complete	cds;	mitochondrial
869. Nectarinia olivacea isolate AmaniO4380 NADH dehydrogenase subunit 3 gene, complete cds; mitochondrial	869	Nectarinia	olivacea	isolate	AmaniO4380	NADH	dehydrogenase	subunit	3	gene,	complete	cds;	mitochondrial
870. Nectarinia olivacea isolate AmaniO4299 NADH dehydrogenase subunit 3 gene, complete cds; mitochondrial	870	Nectarinia	olivacea	isolate	AmaniO4299	NADH	dehydrogenase	subunit	3	gene,	complete	cds;	mitochondrial
871. Nectarinia olivacea isolate AmaniO4281 NADH dehydrogenase subunit 3 gene, complete cds; mitochondrial	871	Nectarinia	olivacea	isolate	AmaniO4281	NADH	dehydrogenase	subunit	3	gene,	complete	cds;	mitochondrial
872. Nectarinia olivacea isolate MatunduO5131 NADH dehydrogenase subunit 3 gene, complete cds; mitochondrial	872	Nectarinia	olivacea	isolate	MatunduO5131	NADH	dehydrogenase	subunit	3	gene,	complete	cds;	mitochondrial
873. Nectarinia olivacea isolate MatunduO5184 NADH dehydrogenase subunit 3 gene, complete cds; mitochondrial	873	Nectarinia	olivacea	isolate	MatunduO5184	NADH	dehydrogenase	subunit	3	gene,	complete	cds;	mitochondrial
874. Nectarinia olivacea isolate MatunduO5983 NADH dehydrogenase subunit 3 gene, complete cds; mitochondrial	874	Nectarinia	olivacea	isolate	MatunduO5983	NADH	dehydrogenase	subunit	3	gene,	complete	cds;	mitochondrial
875. Nectarinia olivacea isolate KawembaO6127 NADH dehydrogenase subunit 3 gene, complete cds; mitochondrial	875	Nectarinia	olivacea	isolate	KawembaO6127	NADH	dehydrogenase	subunit	3	gene,	complete	cds;	mitochondrial
876. Nectarinia olivacea isolate KawembaDCM02119506 NADH dehydrogenase subunit 3 gene, complete cds; mitochondrial	876	Nectarinia	olivacea	isolate	KawembaDCM02119506	NADH	dehydrogenase	subunit	3	gene,	complete	cds;	mitochondrial
877. Nectarinia olivacea isolate MahengeO5167 NADH dehydrogenase subunit 3 gene, complete cds; mitochondrial	877	Nectarinia	olivacea	isolate	MahengeO5167	NADH	dehydrogenase	subunit	3	gene,	complete	cds;	mitochondrial
878. Nectarinia olivacea isolate MahengeO5174 NADH dehydrogenase subunit 3 gene, complete cds; mitochondrial	878	Nectarinia	olivacea	isolate	MahengeO5174	NADH	dehydrogenase	subunit	3	gene,	complete	cds;	mitochondrial
879. Nectarinia olivacea isolate MahengeO5139 NADH dehydrogenase subunit 3 gene, complete cds; mitochondrial	879	Nectarinia	olivacea	isolate	MahengeO5139	NADH	dehydrogenase	subunit	3	gene,	complete	cds;	mitochondrial
880. Nectarinia olivacea isolate MagambaJK02_191099 NADH dehydrogenase subunit 3 gene, complete cds; mitochondrial	880	Nectarinia	olivacea	isolate	MagambaJK02_191099	NADH	dehydrogenase	subunit	3	gene,	complete	cds;	mitochondrial
881. Nectarinia olivacea isolate KambaiO4227 NADH dehydrogenase subunit 3 gene, complete cds; mitochondrial	881	Nectarinia	olivacea	isolate	KambaiO4227	NADH	dehydrogenase	subunit	3	gene,	complete	cds;	mitochondrial
882. Nectarinia olivacea isolate LutindiO5351 NADH dehydrogenase subunit 3 gene, complete cds; mitochondrial	882	Nectarinia	olivacea	isolate	LutindiO5351	NADH	dehydrogenase	subunit	3	gene,	complete	cds;	mitochondrial
883. Nectarinia olivacea isolate MhondaO3400 NADH dehydrogenase subunit 3 gene, complete cds; mitochondrial	883	Nectarinia	olivacea	isolate	MhondaO3400	NADH	dehydrogenase	subunit	3	gene,	complete	cds;	mitochondrial
884. Nectarinia olivacea isolate MhondaO3410 NADH dehydrogenase subunit 3 gene, complete cds; mitochondrial	884	Nectarinia	olivacea	isolate	MhondaO3410	NADH	dehydrogenase	subunit	3	gene,	complete	cds;	mitochondrial
885. Nectarinia olivacea isolate MhondaO3402 NADH dehydrogenase subunit 3 gene, complete cds; mitochondrial	885	Nectarinia	olivacea	isolate	MhondaO3402	NADH	dehydrogenase	subunit	3	gene,	complete	cds;	mitochondrial
886. Nectarinia olivacea isolate MhondaO3401 NADH dehydrogenase subunit 3 gene, complete cds; mitochondrial	886	Nectarinia	olivacea	isolate	MhondaO3401	NADH	dehydrogenase	subunit	3	gene,	complete	cds;	mitochondrial
887. Nectarinia olivacea isolate UquivaO3953 NADH dehydrogenase subunit 3 gene, complete cds; mitochondrial	887	Nectarinia	olivacea	isolate	UquivaO3953	NADH	dehydrogenase	subunit	3	gene,	complete	cds;	mitochondrial
888. Nectarinia olivacea isolate UquivaO3927 NADH dehydrogenase subunit 3 gene, complete cds; mitochondrial	888	Nectarinia	olivacea	isolate	UquivaO3927	NADH	dehydrogenase	subunit	3	gene,	complete	cds;	mitochondrial
889. Nectarinia olivacea isolate UquivaO3966 NADH dehydrogenase subunit 3 gene, complete cds; mitochondrial	889	Nectarinia	olivacea	isolate	UquivaO3966	NADH	dehydrogenase	subunit	3	gene,	complete	cds;	mitochondrial
890. Nectarinia olivacea isolate UquivaO3963 NADH dehydrogenase subunit 3 gene, complete cds; mitochondrial	890	Nectarinia	olivacea	isolate	UquivaO3963	NADH	dehydrogenase	subunit	3	gene,	complete	cds;	mitochondrial
891. Nectarinia olivacea isolate UquivaJK11_130500 NADH dehydrogenase subunit 3 gene, complete cds; mitochondrial	891	Nectarinia	olivacea	isolate	UquivaJK11_130500	NADH	dehydrogenase	subunit	3	gene,	complete	cds;	mitochondrial
892. Nectarinia olivacea isolate UhafiwaLB03_111197 NADH dehydrogenase subunit 3 gene, complete cds; mitochondrial	892	Nectarinia	olivacea	isolate	UhafiwaLB03_111197	NADH	dehydrogenase	subunit	3	gene,	complete	cds;	mitochondrial
893. Nectarinia olivacea isolate UhafiwaKSR55_141197 NADH dehydrogenase subunit 3 gene, complete cds; mitochondrial	893	Nectarinia	olivacea	isolate	UhafiwaKSR55_141197	NADH	dehydrogenase	subunit	3	gene,	complete	cds;	mitochondrial
894. Nectarinia olivacea isolate UhafiwaKSR10_121197 NADH dehydrogenase subunit 3 gene, complete cds; mitochondrial	894	Nectarinia	olivacea	isolate	UhafiwaKSR10_121197	NADH	dehydrogenase	subunit	3	gene,	complete	cds;	mitochondrial
895. Nectarinia olivacea isolate UhafiwaLB06_111197 NADH dehydrogenase subunit 3 gene, complete cds; mitochondrial	895	Nectarinia	olivacea	isolate	UhafiwaLB06_111197	NADH	dehydrogenase	subunit	3	gene,	complete	cds;	mitochondrial
896. Nectarinia olivacea isolate UhafiwaKSR39_131197 NADH dehydrogenase subunit 3 gene, complete cds; mitochondrial	896	Nectarinia	olivacea	isolate	UhafiwaKSR39_131197	NADH	dehydrogenase	subunit	3	gene,	complete	cds;	mitochondrial
897. Nectarinia olivacea isolate UhafiwaKSR31_131197 NADH dehydrogenase subunit 3 gene, complete cds; mitochondrial	897	Nectarinia	olivacea	isolate	UhafiwaKSR31_131197	NADH	dehydrogenase	subunit	3	gene,	complete	cds;	mitochondrial
898. Nectarinia olivacea isolate UhafiwaLB05_111197 NADH dehydrogenase subunit 3 gene, complete cds; mitochondrial	898	Nectarinia	olivacea	isolate	UhafiwaLB05_111197	NADH	dehydrogenase	subunit	3	gene,	complete	cds;	mitochondrial
899. Nectarinia olivacea isolate UhafiwaKSR37_131197 NADH dehydrogenase subunit 3 gene, complete cds; mitochondrial	899	Nectarinia	olivacea	isolate	UhafiwaKSR37_131197	NADH	dehydrogenase	subunit	3	gene,	complete	cds;	mitochondrial
900. Nectarinia olivacea isolate UhafiwaKSR62_161197 NADH dehydrogenase subunit 3 gene, complete cds; mitochondrial	900	Nectarinia	olivacea	isolate	UhafiwaKSR62_161197	NADH	dehydrogenase	subunit	3	gene,	complete	cds;	mitochondrial
901. Nectarinia olivacea isolate UhafiwaKSR61_161197 NADH dehydrogenase subunit 3 gene, complete cds; mitochondrial	901	Nectarinia	olivacea	isolate	UhafiwaKSR61_161197	NADH	dehydrogenase	subunit	3	gene,	complete	cds;	mitochondrial
902. Nectarinia olivacea isolate UhafiwaKSR60_151197 NADH dehydrogenase subunit 3 gene, complete cds; mitochondrial	902	Nectarinia	olivacea	isolate	UhafiwaKSR60_151197	NADH	dehydrogenase	subunit	3	gene,	complete	cds;	mitochondrial
903. Nectarinia olivacea isolate UhafiwaKSR41_131197 NADH dehydrogenase subunit 3 gene, complete cds; mitochondrial	903	Nectarinia	olivacea	isolate	UhafiwaKSR41_131197	NADH	dehydrogenase	subunit	3	gene,	complete	cds;	mitochondrial
904. Nectarinia olivacea isolate UhafiwaKSR18_121197 NADH dehydrogenase subunit 3 gene, complete cds; mitochondrial	904	Nectarinia	olivacea	isolate	UhafiwaKSR18_121197	NADH	dehydrogenase	subunit	3	gene,	complete	cds;	mitochondrial
905. Nectarinia olivacea isolate UhafiwaKSR11_121197 NADH dehydrogenase subunit 3 gene, complete cds; mitochondrial	905	Nectarinia	olivacea	isolate	UhafiwaKSR11_121197	NADH	dehydrogenase	subunit	3	gene,	complete	cds;	mitochondrial
906. Nectarinia olivacea isolate UhafiwaKSR03_121197 NADH dehydrogenase subunit 3 gene, complete cds; mitochondrial	906	Nectarinia	olivacea	isolate	UhafiwaKSR03_121197	NADH	dehydrogenase	subunit	3	gene,	complete	cds;	mitochondrial
907. Nectarinia olivacea isolate UdzungwaO7725 NADH dehydrogenase subunit 3 gene, complete cds; mitochondrial	907	Nectarinia	olivacea	isolate	UdzungwaO7725	NADH	dehydrogenase	subunit	3	gene,	complete	cds;	mitochondrial
908. Nectarinia olivacea isolate UdzungwaO7737 NADH dehydrogenase subunit 3 gene, complete cds; mitochondrial	908	Nectarinia	olivacea	isolate	UdzungwaO7737	NADH	dehydrogenase	subunit	3	gene,	complete	cds;	mitochondrial
909. Nectarinia olivacea isolate UdzungwaO7730 NADH dehydrogenase subunit 3 gene, complete cds; mitochondrial	909	Nectarinia	olivacea	isolate	UdzungwaO7730	NADH	dehydrogenase	subunit	3	gene,	complete	cds;	mitochondrial
910. Nectarinia olivacea isolate UdzungwaO7727 NADH dehydrogenase subunit 3 gene, complete cds; mitochondrial	910	Nectarinia	olivacea	isolate	UdzungwaO7727	NADH	dehydrogenase	subunit	3	gene,	complete	cds;	mitochondrial
911. Nectarinia olivacea isolate UdzungwaO7724 NADH dehydrogenase subunit 3 gene, complete cds; mitochondrial	911	Nectarinia	olivacea	isolate	UdzungwaO7724	NADH	dehydrogenase	subunit	3	gene,	complete	cds;	mitochondrial
912. Nectarinia olivacea isolate UdzungwaO7729 NADH dehydrogenase subunit 3 gene, complete cds; mitochondrial	912	Nectarinia	olivacea	isolate	UdzungwaO7729	NADH	dehydrogenase	subunit	3	gene,	complete	cds;	mitochondrial
913. Nectarinia olivacea isolate UdzungwaO7728 NADH dehydrogenase subunit 3 gene, complete cds; mitochondrial	913	Nectarinia	olivacea	isolate	UdzungwaO7728	NADH	dehydrogenase	subunit	3	gene,	complete	cds;	mitochondrial
914. Nectarinia olivacea isolate TegeteroO4978 NADH dehydrogenase subunit 3 gene, complete cds; mitochondrial	914	Nectarinia	olivacea	isolate	TegeteroO4978	NADH	dehydrogenase	subunit	3	gene,	complete	cds;	mitochondrial
915. Nectarinia olivacea isolate TegeteroO4868 NADH dehydrogenase subunit 3 gene, complete cds; mitochondrial	915	Nectarinia	olivacea	isolate	TegeteroO4868	NADH	dehydrogenase	subunit	3	gene,	complete	cds;	mitochondrial
916. Nectarinia olivacea isolate TegeteroO4976 NADH dehydrogenase subunit 3 gene, complete cds; mitochondrial	916	Nectarinia	olivacea	isolate	TegeteroO4976	NADH	dehydrogenase	subunit	3	gene,	complete	cds;	mitochondrial
917. Nectarinia olivacea isolate TegeteroO4985 NADH dehydrogenase subunit 3 gene, complete cds; mitochondrial	917	Nectarinia	olivacea	isolate	TegeteroO4985	NADH	dehydrogenase	subunit	3	gene,	complete	cds;	mitochondrial
918. Nectarinia olivacea isolate TegeteroO4984 NADH dehydrogenase subunit 3 gene, complete cds; mitochondrial	918	Nectarinia	olivacea	isolate	TegeteroO4984	NADH	dehydrogenase	subunit	3	gene,	complete	cds;	mitochondrial
919. Nectarinia olivacea isolate TegeteroO4980 NADH dehydrogenase subunit 3 gene, complete cds; mitochondrial	919	Nectarinia	olivacea	isolate	TegeteroO4980	NADH	dehydrogenase	subunit	3	gene,	complete	cds;	mitochondrial
920. Nectarinia olivacea isolate TegeteroO4971 NADH dehydrogenase subunit 3 gene, complete cds; mitochondrial	920	Nectarinia	olivacea	isolate	TegeteroO4971	NADH	dehydrogenase	subunit	3	gene,	complete	cds;	mitochondrial
921. Nectarinia olivacea isolate TegeteroO4994 NADH dehydrogenase subunit 3 gene, complete cds; mitochondrial	921	Nectarinia	olivacea	isolate	TegeteroO4994	NADH	dehydrogenase	subunit	3	gene,	complete	cds;	mitochondrial
922. Nectarinia olivacea isolate TegeteroO4975 NADH dehydrogenase subunit 3 gene, complete cds; mitochondrial	922	Nectarinia	olivacea	isolate	TegeteroO4975	NADH	dehydrogenase	subunit	3	gene,	complete	cds;	mitochondrial
923. Nectarinia olivacea isolate SelousO5175 NADH dehydrogenase subunit 3 gene, complete cds; mitochondrial	923	Nectarinia	olivacea	isolate	SelousO5175	NADH	dehydrogenase	subunit	3	gene,	complete	cds;	mitochondrial
924. Nectarinia olivacea isolate RuvuO4135 NADH dehydrogenase subunit 3 gene, complete cds; mitochondrial	924	Nectarinia	olivacea	isolate	RuvuO4135	NADH	dehydrogenase	subunit	3	gene,	complete	cds;	mitochondrial
925. Nectarinia olivacea isolate RuvuJK04190700 NADH dehydrogenase subunit 3 gene, complete cds; mitochondrial	925	Nectarinia	olivacea	isolate	RuvuJK04190700	NADH	dehydrogenase	subunit	3	gene,	complete	cds;	mitochondrial
926. Nectarinia olivacea isolate RuvuJK03170700 NADH dehydrogenase subunit 3 gene, complete cds; mitochondrial	926	Nectarinia	olivacea	isolate	RuvuJK03170700	NADH	dehydrogenase	subunit	3	gene,	complete	cds;	mitochondrial
927. Nectarinia olivacea isolate RuvuJK05_220700 NADH dehydrogenase subunit 3 gene, complete cds; mitochondrial	927	Nectarinia	olivacea	isolate	RuvuJK05_220700	NADH	dehydrogenase	subunit	3	gene,	complete	cds;	mitochondrial
928. Nectarinia olivacea isolate PindiroO4183 NADH dehydrogenase subunit 3 gene, complete cds; mitochondrial	928	Nectarinia	olivacea	isolate	PindiroO4183	NADH	dehydrogenase	subunit	3	gene,	complete	cds;	mitochondrial
929. Nectarinia olivacea isolate NgofiO4192 NADH dehydrogenase subunit 3 gene, complete cds; mitochondrial	929	Nectarinia	olivacea	isolate	NgofiO4192	NADH	dehydrogenase	subunit	3	gene,	complete	cds;	mitochondrial
930. Nectarinia olivacea isolate NdunduluO3001 NADH dehydrogenase subunit 3 gene, complete cds; mitochondrial	930	Nectarinia	olivacea	isolate	NdunduluO3001	NADH	dehydrogenase	subunit	3	gene,	complete	cds;	mitochondrial
931. Nectarinia olivacea isolate NdunduluO2987 NADH dehydrogenase subunit 3 gene, complete cds; mitochondrial	931	Nectarinia	olivacea	isolate	NdunduluO2987	NADH	dehydrogenase	subunit	3	gene,	complete	cds;	mitochondrial
932. Nectarinia olivacea isolate NdunduluO2931 NADH dehydrogenase subunit 3 gene, complete cds; mitochondrial	932	Nectarinia	olivacea	isolate	NdunduluO2931	NADH	dehydrogenase	subunit	3	gene,	complete	cds;	mitochondrial
933. Nectarinia olivacea isolate DidoO3530 NADH dehydrogenase subunit 3 gene, complete cds; mitochondrial	933	Nectarinia	olivacea	isolate	DidoO3530	NADH	dehydrogenase	subunit	3	gene,	complete	cds;	mitochondrial
934. Nectarinia olivacea isolate DidoO3531 NADH dehydrogenase subunit 3 gene, complete cds; mitochondrial	934	Nectarinia	olivacea	isolate	DidoO3531	NADH	dehydrogenase	subunit	3	gene,	complete	cds;	mitochondrial
935. Nectarinia olivacea isolate MbiziO7601 NADH dehydrogenase subunit 3 gene, complete cds; mitochondrial	935	Nectarinia	olivacea	isolate	MbiziO7601	NADH	dehydrogenase	subunit	3	gene,	complete	cds;	mitochondrial
936. Nectarinia olivacea isolate MbiziO7590 NADH dehydrogenase subunit 3 gene, complete cds; mitochondrial	936	Nectarinia	olivacea	isolate	MbiziO7590	NADH	dehydrogenase	subunit	3	gene,	complete	cds;	mitochondrial
937. Nectarinia olivacea isolate MbiziO7552 NADH dehydrogenase subunit 3 gene, complete cds; mitochondrial	937	Nectarinia	olivacea	isolate	MbiziO7552	NADH	dehydrogenase	subunit	3	gene,	complete	cds;	mitochondrial
938. Nectarinia olivacea isolate MbiziO7524 NADH dehydrogenase subunit 3 gene, complete cds; mitochondrial	938	Nectarinia	olivacea	isolate	MbiziO7524	NADH	dehydrogenase	subunit	3	gene,	complete	cds;	mitochondrial
939. Nectarinia olivacea isolate MbiziO7516 NADH dehydrogenase subunit 3 gene, complete cds; mitochondrial	939	Nectarinia	olivacea	isolate	MbiziO7516	NADH	dehydrogenase	subunit	3	gene,	complete	cds;	mitochondrial
940. Nectarinia olivacea isolate MbiziO7560 NADH dehydrogenase subunit 3 gene, complete cds; mitochondrial	940	Nectarinia	olivacea	isolate	MbiziO7560	NADH	dehydrogenase	subunit	3	gene,	complete	cds;	mitochondrial
941. Nectarinia olivacea isolate MbiziO7517 NADH dehydrogenase subunit 3 gene, complete cds; mitochondrial	941	Nectarinia	olivacea	isolate	MbiziO7517	NADH	dehydrogenase	subunit	3	gene,	complete	cds;	mitochondrial
942. Nectarinia olivacea isolate MbiziO7497 NADH dehydrogenase subunit 3 gene, complete cds; mitochondrial	942	Nectarinia	olivacea	isolate	MbiziO7497	NADH	dehydrogenase	subunit	3	gene,	complete	cds;	mitochondrial
943. Nectarinia olivacea isolate MazumbaiO4391 NADH dehydrogenase subunit 3 gene, complete cds; mitochondrial	943	Nectarinia	olivacea	isolate	MazumbaiO4391	NADH	dehydrogenase	subunit	3	gene,	complete	cds;	mitochondrial
944. Nectarinia olivacea isolate MamirwaJK19_900600 NADH dehydrogenase subunit 3 gene, complete cds; mitochondrial	944	Nectarinia	olivacea	isolate	MamirwaJK19_900600	NADH	dehydrogenase	subunit	3	gene,	complete	cds;	mitochondrial
945. Nectarinia olivacea isolate MamirwaJK04_130600 NADH dehydrogenase subunit 3 gene, complete cds; mitochondrial	945	Nectarinia	olivacea	isolate	MamirwaJK04_130600	NADH	dehydrogenase	subunit	3	gene,	complete	cds;	mitochondrial
946. Nectarinia olivacea isolate MamirwaJK07_190600 NADH dehydrogenase subunit 3 gene, complete cds; mitochondrial	946	Nectarinia	olivacea	isolate	MamirwaJK07_190600	NADH	dehydrogenase	subunit	3	gene,	complete	cds;	mitochondrial
947. Nectarinia olivacea isolate MadiziniO3595 NADH dehydrogenase subunit 3 gene, complete cds; mitochondrial	947	Nectarinia	olivacea	isolate	MadiziniO3595	NADH	dehydrogenase	subunit	3	gene,	complete	cds;	mitochondrial
948. Nectarinia olivacea isolate MadiziniO3863 NADH dehydrogenase subunit 3 gene, complete cds; mitochondrial	948	Nectarinia	olivacea	isolate	MadiziniO3863	NADH	dehydrogenase	subunit	3	gene,	complete	cds;	mitochondrial
949. Nectarinia olivacea isolate MadiziniO3905 NADH dehydrogenase subunit 3 gene, complete cds; mitochondrial	949	Nectarinia	olivacea	isolate	MadiziniO3905	NADH	dehydrogenase	subunit	3	gene,	complete	cds;	mitochondrial
950. Nectarinia olivacea isolate MadiziniO3895 NADH dehydrogenase subunit 3 gene, complete cds; mitochondrial	950	Nectarinia	olivacea	isolate	MadiziniO3895	NADH	dehydrogenase	subunit	3	gene,	complete	cds;	mitochondrial
951. Nectarinia olivacea isolate MadiziniO3904 NADH dehydrogenase subunit 3 gene, complete cds; mitochondrial	951	Nectarinia	olivacea	isolate	MadiziniO3904	NADH	dehydrogenase	subunit	3	gene,	complete	cds;	mitochondrial
952. Nectarinia olivacea isolate MagalisaJK28_201099 NADH dehydrogenase subunit 3 gene, complete cds; mitochondrial	952	Nectarinia	olivacea	isolate	MagalisaJK28_201099	NADH	dehydrogenase	subunit	3	gene,	complete	cds;	mitochondrial
953. Nectarinia olivacea isolate MagalisaJK20_191299 NADH dehydrogenase subunit 3 gene, complete cds; mitochondrial	953	Nectarinia	olivacea	isolate	MagalisaJK20_191299	NADH	dehydrogenase	subunit	3	gene,	complete	cds;	mitochondrial
954. Nectarinia olivacea isolate MagalisaJK06_231299 NADH dehydrogenase subunit 3 gene, complete cds; mitochondrial	954	Nectarinia	olivacea	isolate	MagalisaJK06_231299	NADH	dehydrogenase	subunit	3	gene,	complete	cds;	mitochondrial
955. Nectarinia olivacea isolate MafwemeroJK26_022000 NADH dehydrogenase subunit 3 gene, complete cds; mitochondrial	955	Nectarinia	olivacea	isolate	MafwemeroJK26_022000	NADH	dehydrogenase	subunit	3	gene,	complete	cds;	mitochondrial
956. Nectarinia olivacea isolate MafwemeroJK22_270300 NADH dehydrogenase subunit 3 gene, complete cds; mitochondrial	956	Nectarinia	olivacea	isolate	MafwemeroJK22_270300	NADH	dehydrogenase	subunit	3	gene,	complete	cds;	mitochondrial
957. Nectarinia olivacea isolate MafwemeroJK09_250300 NADH dehydrogenase subunit 3 gene, complete cds; mitochondrial	957	Nectarinia	olivacea	isolate	MafwemeroJK09_250300	NADH	dehydrogenase	subunit	3	gene,	complete	cds;	mitochondrial
958. Nectarinia olivacea isolate MafiHillO5483 NADH dehydrogenase subunit 3 gene, complete cds; mitochondrial	958	Nectarinia	olivacea	isolate	MafiHillO5483	NADH	dehydrogenase	subunit	3	gene,	complete	cds;	mitochondrial
959. Nectarinia olivacea isolate MafiHillO5431 NADH dehydrogenase subunit 3 gene, complete cds; mitochondrial	959	Nectarinia	olivacea	isolate	MafiHillO5431	NADH	dehydrogenase	subunit	3	gene,	complete	cds;	mitochondrial
960. Nectarinia olivacea isolate MafiHillO5535 NADH dehydrogenase subunit 3 gene, complete cds; mitochondrial	960	Nectarinia	olivacea	isolate	MafiHillO5535	NADH	dehydrogenase	subunit	3	gene,	complete	cds;	mitochondrial
961. Nectarinia olivacea isolate MafiHillO5531 NADH dehydrogenase subunit 3 gene, complete cds; mitochondrial	961	Nectarinia	olivacea	isolate	MafiHillO5531	NADH	dehydrogenase	subunit	3	gene,	complete	cds;	mitochondrial
962. Nectarinia olivacea isolate MafiHillO5523 NADH dehydrogenase subunit 3 gene, complete cds; mitochondrial	962	Nectarinia	olivacea	isolate	MafiHillO5523	NADH	dehydrogenase	subunit	3	gene,	complete	cds;	mitochondrial
963. Nectarinia olivacea isolate MafiHillO5437 NADH dehydrogenase subunit 3 gene, complete cds; mitochondrial	963	Nectarinia	olivacea	isolate	MafiHillO5437	NADH	dehydrogenase	subunit	3	gene,	complete	cds;	mitochondrial
964. Nectarinia olivacea isolate MafiHillO5517 NADH dehydrogenase subunit 3 gene, complete cds; mitochondrial	964	Nectarinia	olivacea	isolate	MafiHillO5517	NADH	dehydrogenase	subunit	3	gene,	complete	cds;	mitochondrial
965. Nectarinia olivacea isolate MafiHillO5505 NADH dehydrogenase subunit 3 gene, complete cds; mitochondrial	965	Nectarinia	olivacea	isolate	MafiHillO5505	NADH	dehydrogenase	subunit	3	gene,	complete	cds;	mitochondrial
966. Nectarinia olivacea isolate MafiHillO5453 NADH dehydrogenase subunit 3 gene, complete cds; mitochondrial	966	Nectarinia	olivacea	isolate	MafiHillO5453	NADH	dehydrogenase	subunit	3	gene,	complete	cds;	mitochondrial
967. Nectarinia olivacea isolate MafiHillO5491 NADH dehydrogenase subunit 3 gene, complete cds; mitochondrial	967	Nectarinia	olivacea	isolate	MafiHillO5491	NADH	dehydrogenase	subunit	3	gene,	complete	cds;	mitochondrial
968. Nectarinia olivacea isolate GomberoO7741 NADH dehydrogenase subunit 3 gene, complete cds; mitochondrial	968	Nectarinia	olivacea	isolate	GomberoO7741	NADH	dehydrogenase	subunit	3	gene,	complete	cds;	mitochondrial
969. Nectarinia olivacea isolate GomberoO7738 NADH dehydrogenase subunit 3 gene, complete cds; mitochondrial	969	Nectarinia	olivacea	isolate	GomberoO7738	NADH	dehydrogenase	subunit	3	gene,	complete	cds;	mitochondrial
970. Nectarinia olivacea isolate GomberoO7748 NADH dehydrogenase subunit 3 gene, complete cds; mitochondrial	970	Nectarinia	olivacea	isolate	GomberoO7748	NADH	dehydrogenase	subunit	3	gene,	complete	cds;	mitochondrial
971. Nectarinia olivacea isolate GomberoO7746 NADH dehydrogenase subunit 3 gene, complete cds; mitochondrial	971	Nectarinia	olivacea	isolate	GomberoO7746	NADH	dehydrogenase	subunit	3	gene,	complete	cds;	mitochondrial
972. Nectarinia olivacea isolate GomberoO7752 NADH dehydrogenase subunit 3 gene, complete cds; mitochondrial	972	Nectarinia	olivacea	isolate	GomberoO7752	NADH	dehydrogenase	subunit	3	gene,	complete	cds;	mitochondrial
973. Nectarinia olivacea isolate GomberoO7742 NADH dehydrogenase subunit 3 gene, complete cds; mitochondrial	973	Nectarinia	olivacea	isolate	GomberoO7742	NADH	dehydrogenase	subunit	3	gene,	complete	cds;	mitochondrial
974. Nectarinia olivacea isolate GomberoO7745 NADH dehydrogenase subunit 3 gene, complete cds; mitochondrial	974	Nectarinia	olivacea	isolate	GomberoO7745	NADH	dehydrogenase	subunit	3	gene,	complete	cds;	mitochondrial
975. Nectarinia olivacea isolate GomberoO7739 NADH dehydrogenase subunit 3 gene, complete cds; mitochondrial	975	Nectarinia	olivacea	isolate	GomberoO7739	NADH	dehydrogenase	subunit	3	gene,	complete	cds;	mitochondrial
976. Nectarinia olivacea isolate GomberoO7740 NADH dehydrogenase subunit 3 gene, complete cds; mitochondrial	976	Nectarinia	olivacea	isolate	GomberoO7740	NADH	dehydrogenase	subunit	3	gene,	complete	cds;	mitochondrial
977. Nectarinia olivacea isolate LulagoO7754 NADH dehydrogenase subunit 3 gene, complete cds; mitochondrial	977	Nectarinia	olivacea	isolate	LulagoO7754	NADH	dehydrogenase	subunit	3	gene,	complete	cds;	mitochondrial
978. Nectarinia olivacea isolate LulagoO7753 NADH dehydrogenase subunit 3 gene, complete cds; mitochondrial	978	Nectarinia	olivacea	isolate	LulagoO7753	NADH	dehydrogenase	subunit	3	gene,	complete	cds;	mitochondrial
979. Nectarinia olivacea isolate LulagoO7750 NADH dehydrogenase subunit 3 gene, complete cds; mitochondrial	979	Nectarinia	olivacea	isolate	LulagoO7750	NADH	dehydrogenase	subunit	3	gene,	complete	cds;	mitochondrial
980. Nectarinia olivacea isolate LulagoO7749 NADH dehydrogenase subunit 3 gene, complete cds; mitochondrial	980	Nectarinia	olivacea	isolate	LulagoO7749	NADH	dehydrogenase	subunit	3	gene,	complete	cds;	mitochondrial
981. Nectarinia olivacea isolate LulagoO7743 NADH dehydrogenase subunit 3 gene, complete cds; mitochondrial	981	Nectarinia	olivacea	isolate	LulagoO7743	NADH	dehydrogenase	subunit	3	gene,	complete	cds;	mitochondrial
982. Nectarinia olivacea isolate LulagoO7747 NADH dehydrogenase subunit 3 gene, complete cds; mitochondrial	982	Nectarinia	olivacea	isolate	LulagoO7747	NADH	dehydrogenase	subunit	3	gene,	complete	cds;	mitochondrial
983. Nectarinia olivacea isolate LulagoO7744 NADH dehydrogenase subunit 3 gene, complete cds; mitochondrial	983	Nectarinia	olivacea	isolate	LulagoO7744	NADH	dehydrogenase	subunit	3	gene,	complete	cds;	mitochondrial
984. Nectarinia olivacea isolate LulagoO7751 NADH dehydrogenase subunit 3 gene, complete cds; mitochondrial	984	Nectarinia	olivacea	isolate	LulagoO7751	NADH	dehydrogenase	subunit	3	gene,	complete	cds;	mitochondrial
985. Nectarinia olivacea isolate KihansiGorgeO5935 NADH dehydrogenase subunit 3 gene, complete cds; mitochondrial	985	Nectarinia	olivacea	isolate	KihansiGorgeO5935	NADH	dehydrogenase	subunit	3	gene,	complete	cds;	mitochondrial
986. Nectarinia olivacea isolate KihansiGorgeO5937 NADH dehydrogenase subunit 3 gene, complete cds; mitochondrial	986	Nectarinia	olivacea	isolate	KihansiGorgeO5937	NADH	dehydrogenase	subunit	3	gene,	complete	cds;	mitochondrial
987. Nectarinia olivacea isolate KihansiGorgeO5927 NADH dehydrogenase subunit 3 gene, complete cds; mitochondrial	987	Nectarinia	olivacea	isolate	KihansiGorgeO5927	NADH	dehydrogenase	subunit	3	gene,	complete	cds;	mitochondrial
988. Nectarinia olivacea isolate KihansiGorgeO5950 NADH dehydrogenase subunit 3 gene, complete cds; mitochondrial	988	Nectarinia	olivacea	isolate	KihansiGorgeO5950	NADH	dehydrogenase	subunit	3	gene,	complete	cds;	mitochondrial
989. Nectarinia olivacea isolate KitemeleO6766 NADH dehydrogenase subunit 3 gene, complete cds; mitochondrial	989	Nectarinia	olivacea	isolate	KitemeleO6766	NADH	dehydrogenase	subunit	3	gene,	complete	cds;	mitochondrial
990. Nectarinia olivacea isolate KitemeleO6621 NADH dehydrogenase subunit 3 gene, complete cds; mitochondrial	990	Nectarinia	olivacea	isolate	KitemeleO6621	NADH	dehydrogenase	subunit	3	gene,	complete	cds;	mitochondrial
991. Nectarinia olivacea isolate KitemeleO6738 NADH dehydrogenase subunit 3 gene, complete cds; mitochondrial	991	Nectarinia	olivacea	isolate	KitemeleO6738	NADH	dehydrogenase	subunit	3	gene,	complete	cds;	mitochondrial
992. Nectarinia olivacea isolate KitemeleO6734 NADH dehydrogenase subunit 3 gene, complete cds; mitochondrial	992	Nectarinia	olivacea	isolate	KitemeleO6734	NADH	dehydrogenase	subunit	3	gene,	complete	cds;	mitochondrial
993. Nectarinia olivacea isolate KitemeleO6726 NADH dehydrogenase subunit 3 gene, complete cds; mitochondrial	993	Nectarinia	olivacea	isolate	KitemeleO6726	NADH	dehydrogenase	subunit	3	gene,	complete	cds;	mitochondrial
994. Nectarinia olivacea isolate KitemeleO6720 NADH dehydrogenase subunit 3 gene, complete cds; mitochondrial	994	Nectarinia	olivacea	isolate	KitemeleO6720	NADH	dehydrogenase	subunit	3	gene,	complete	cds;	mitochondrial
995. Nectarinia olivacea isolate KitemeleO6707 NADH dehydrogenase subunit 3 gene, complete cds; mitochondrial	995	Nectarinia	olivacea	isolate	KitemeleO6707	NADH	dehydrogenase	subunit	3	gene,	complete	cds;	mitochondrial
996. Nectarinia olivacea isolate KitemeleO6706 NADH dehydrogenase subunit 3 gene, complete cds; mitochondrial	996	Nectarinia	olivacea	isolate	KitemeleO6706	NADH	dehydrogenase	subunit	3	gene,	complete	cds;	mitochondrial
997. Nectarinia olivacea isolate KitemeleO6705 NADH dehydrogenase subunit 3 gene, complete cds; mitochondrial	997	Nectarinia	olivacea	isolate	KitemeleO6705	NADH	dehydrogenase	subunit	3	gene,	complete	cds;	mitochondrial
998. Nectarinia olivacea isolate KitemeleO6701 NADH dehydrogenase subunit 3 gene, complete cds; mitochondrial	998	Nectarinia	olivacea	isolate	KitemeleO6701	NADH	dehydrogenase	subunit	3	gene,	complete	cds;	mitochondrial
999. Nectarinia olivacea isolate KitemeleO6690 NADH dehydrogenase subunit 3 gene, complete cds; mitochondrial	999	Nectarinia	olivacea	isolate	KitemeleO6690	NADH	dehydrogenase	subunit	3	gene,	complete	cds;	mitochondrial
1000. Nectarinia olivacea isolate ChamanyaniJK01_220700 NADH dehydrogenase subunit 3 gene, complete cds; mitochondrial	1000	Nectarinia	olivacea	isolate	ChamanyaniJK01_220700	NADH	dehydrogenase	subunit	3	gene,	complete	cds;	mitochondrial
1001. Nectarinia olivacea isolate ChamanyaniJK02_260700 NADH dehydrogenase subunit 3 gene, complete cds; mitochondrial	1001	Nectarinia	olivacea	isolate	ChamanyaniJK02_260700	NADH	dehydrogenase	subunit	3	gene,	complete	cds;	mitochondrial
1002. Nectarinia olivacea isolate ChamanyaniJK01_280700 NADH dehydrogenase subunit 3 gene, complete cds; mitochondrial	1002	Nectarinia	olivacea	isolate	ChamanyaniJK01_280700	NADH	dehydrogenase	subunit	3	gene,	complete	cds;	mitochondrial
1003. Nectarinia olivacea isolate AmbanguluFM356808 NADH dehydrogenase subunit 3 gene, complete cds; mitochondrial	1003	Nectarinia	olivacea	isolate	AmbanguluFM356808	NADH	dehydrogenase	subunit	3	gene,	complete	cds;	mitochondrial
1004. Nectarinia rufipennis isolate rufipennis_ZMUC92085 NADH dehydrogenase subunit 3 (ND3) gene, partial cds; mitochondrial	1004	Nectarinia	rufipennis	isolate	rufipennis_ZMUC92085	NADH	dehydrogenase	subunit	3	(ND3)	gene,	partial	cds;	mitochondrial
1005. Nectarinia regia isolate regia_FMNH346631 NADH dehydrogenase subunit 3 (ND3) gene, partial cds; mitochondrial	1005	Nectarinia	regia	isolate	regia_FMNH346631	NADH	dehydrogenase	subunit	3	(ND3)	gene,	partial	cds;	mitochondrial
1006. Nectarinia preussi isolate preussi_FMNH358155 NADH dehydrogenase subunit 3 (ND3) gene, partial cds; mitochondrial	1006	Nectarinia	preussi	isolate	preussi_FMNH358155	NADH	dehydrogenase	subunit	3	(ND3)	gene,	partial	cds;	mitochondrial
1007. Nectarinia minulla isolate minulla_RCKB_002 NADH dehydrogenase subunit 3 (ND3) gene, partial cds; mitochondrial	1007	Nectarinia	minulla	isolate	minulla_RCKB_002	NADH	dehydrogenase	subunit	3	(ND3)	gene,	partial	cds;	mitochondrial
1008. Nectarinia chloropygia isolate chloropygia_AMNH832204 NADH dehydrogenase subunit 3 (ND3) gene, partial cds; mitochondrial	1008	Nectarinia	chloropygia	isolate	chloropygia_AMNH832204	NADH	dehydrogenase	subunit	3	(ND3)	gene,	partial	cds;	mitochondrial
1009. Nectarinia chalybea isolate chalybea_RCKB_580 NADH dehydrogenase subunit 3 (ND3) gene, partial cds; mitochondrial	1009	Nectarinia	chalybea	isolate	chalybea_RCKB_580	NADH	dehydrogenase	subunit	3	(ND3)	gene,	partial	cds;	mitochondrial
1010. Nectarinia afra isolate afra_RCKB_579 NADH dehydrogenase subunit 3 (ND3) gene, partial cds; mitochondrial	1010	Nectarinia	afra	isolate	afra_RCKB_579	NADH	dehydrogenase	subunit	3	(ND3)	gene,	partial	cds;	mitochondrial
1011. Nectarinia moreaui isolate mori_JF11_200993 NADH dehydrogenase subunit 3 (ND3) gene, partial cds; mitochondrial	1011	Nectarinia	moreaui	isolate	mori_JF11_200993	NADH	dehydrogenase	subunit	3	(ND3)	gene,	partial	cds;	mitochondrial
1012. Nectarinia moreaui isolate mori_JF05_200903 NADH dehydrogenase subunit 3 (ND3) gene, partial cds; mitochondrial	1012	Nectarinia	moreaui	isolate	mori_JF05_200903	NADH	dehydrogenase	subunit	3	(ND3)	gene,	partial	cds;	mitochondrial
1013. Nectarinia moreaui isolate mori_JF06_190993 NADH dehydrogenase subunit 3 (ND3) gene, partial cds; mitochondrial	1013	Nectarinia	moreaui	isolate	mori_JF06_190993	NADH	dehydrogenase	subunit	3	(ND3)	gene,	partial	cds;	mitochondrial
1014. Nectarinia moreaui isolate mori_TSR02_051296 NADH dehydrogenase subunit 3 (ND3) gene, partial cds; mitochondrial	1014	Nectarinia	moreaui	isolate	mori_TSR02_051296	NADH	dehydrogenase	subunit	3	(ND3)	gene,	partial	cds;	mitochondrial
1015. Nectarinia moreaui isolate mori_TZ03_191291 NADH dehydrogenase subunit 3 (ND3) gene, partial cds; mitochondrial	1015	Nectarinia	moreaui	isolate	mori_TZ03_191291	NADH	dehydrogenase	subunit	3	(ND3)	gene,	partial	cds;	mitochondrial
1016. Nectarinia moreaui isolate mori_TZ01_191291 NADH dehydrogenase subunit 3 (ND3) gene, partial cds; mitochondrial	1016	Nectarinia	moreaui	isolate	mori_TZ01_191291	NADH	dehydrogenase	subunit	3	(ND3)	gene,	partial	cds;	mitochondrial
1017. Nectarinia moreaui isolate mori_TZ07_030991 NADH dehydrogenase subunit 3 (ND3) gene, partial cds; mitochondrial	1017	Nectarinia	moreaui	isolate	mori_TZ07_030991	NADH	dehydrogenase	subunit	3	(ND3)	gene,	partial	cds;	mitochondrial
1018. Nectarinia moreaui isolate mori_TZ01_270791 NADH dehydrogenase subunit 3 (ND3) gene, partial cds; mitochondrial	1018	Nectarinia	moreaui	isolate	mori_TZ01_270791	NADH	dehydrogenase	subunit	3	(ND3)	gene,	partial	cds;	mitochondrial
1019. Nectarinia moreaui isolate mori_JK29_201299 NADH dehydrogenase subunit 3 (ND3) gene, partial cds; mitochondrial	1019	Nectarinia	moreaui	isolate	mori_JK29_201299	NADH	dehydrogenase	subunit	3	(ND3)	gene,	partial	cds;	mitochondrial
1020. Nectarinia moreaui isolate mori_JK05_231299 NADH dehydrogenase subunit 3 (ND3) gene, partial cds; mitochondrial	1020	Nectarinia	moreaui	isolate	mori_JK05_231299	NADH	dehydrogenase	subunit	3	(ND3)	gene,	partial	cds;	mitochondrial
1021. Nectarinia moreaui isolate mori_JK12_13060 NADH dehydrogenase subunit 3 (ND3) gene, partial cds; mitochondrial	1021	Nectarinia	moreaui	isolate	mori_JK12_13060	NADH	dehydrogenase	subunit	3	(ND3)	gene,	partial	cds;	mitochondrial
1022. Nectarinia moreaui isolate mori_JK10_21060 NADH dehydrogenase subunit 3 (ND3) gene, partial cds; mitochondrial	1022	Nectarinia	moreaui	isolate	mori_JK10_21060	NADH	dehydrogenase	subunit	3	(ND3)	gene,	partial	cds;	mitochondrial
1023. Nectarinia moreaui isolate mori_JK03_230600 NADH dehydrogenase subunit 3 (ND3) gene, partial cds; mitochondrial	1023	Nectarinia	moreaui	isolate	mori_JK03_230600	NADH	dehydrogenase	subunit	3	(ND3)	gene,	partial	cds;	mitochondrial
1024. Nectarinia moreaui isolate mori_JK14_120300 NADH dehydrogenase subunit 3 (ND3) gene, partial cds; mitochondrial	1024	Nectarinia	moreaui	isolate	mori_JK14_120300	NADH	dehydrogenase	subunit	3	(ND3)	gene,	partial	cds;	mitochondrial
1025. Nectarinia moreaui isolate mori_JK13_230200 NADH dehydrogenase subunit 3 (ND3) gene, partial cds; mitochondrial	1025	Nectarinia	moreaui	isolate	mori_JK13_230200	NADH	dehydrogenase	subunit	3	(ND3)	gene,	partial	cds;	mitochondrial
1026. Nectarinia moreaui isolate mori_JK12_280300 NADH dehydrogenase subunit 3 (ND3) gene, partial cds; mitochondrial	1026	Nectarinia	moreaui	isolate	mori_JK12_280300	NADH	dehydrogenase	subunit	3	(ND3)	gene,	partial	cds;	mitochondrial
1027. Nectarinia moreaui isolate mori_JK11_260200 NADH dehydrogenase subunit 3 (ND3) gene, partial cds; mitochondrial	1027	Nectarinia	moreaui	isolate	mori_JK11_260200	NADH	dehydrogenase	subunit	3	(ND3)	gene,	partial	cds;	mitochondrial
1028. Nectarinia moreaui isolate mori_JK04_271200 NADH dehydrogenase subunit 3 (ND3) gene, partial cds; mitochondrial	1028	Nectarinia	moreaui	isolate	mori_JK04_271200	NADH	dehydrogenase	subunit	3	(ND3)	gene,	partial	cds;	mitochondrial
1029. Nectarinia moreaui isolate mori_JK09_070100 NADH dehydrogenase subunit 3 (ND3) gene, partial cds; mitochondrial	1029	Nectarinia	moreaui	isolate	mori_JK09_070100	NADH	dehydrogenase	subunit	3	(ND3)	gene,	partial	cds;	mitochondrial
1030. Nectarinia moreaui isolate mori_JK09_060100 NADH dehydrogenase subunit 3 (ND3) gene, partial cds; mitochondrial	1030	Nectarinia	moreaui	isolate	mori_JK09_060100	NADH	dehydrogenase	subunit	3	(ND3)	gene,	partial	cds;	mitochondrial
1031. Nectarinia moreaui isolate mori_JK06_080100 NADH dehydrogenase subunit 3 (ND3) gene, partial cds; mitochondrial	1031	Nectarinia	moreaui	isolate	mori_JK06_080100	NADH	dehydrogenase	subunit	3	(ND3)	gene,	partial	cds;	mitochondrial
1032. Nectarinia moreaui isolate mori_JK02_070100 NADH dehydrogenase subunit 3 (ND3) gene, partial cds; mitochondrial	1032	Nectarinia	moreaui	isolate	mori_JK02_070100	NADH	dehydrogenase	subunit	3	(ND3)	gene,	partial	cds;	mitochondrial
1033. Nectarinia moreaui isolate mori_JF04_241197 NADH dehydrogenase subunit 3 (ND3) gene, partial cds; mitochondrial	1033	Nectarinia	moreaui	isolate	mori_JF04_241197	NADH	dehydrogenase	subunit	3	(ND3)	gene,	partial	cds;	mitochondrial
1034. Nectarinia moreaui isolate mori_JF03_241197 NADH dehydrogenase subunit 3 (ND3) gene, partial cds; mitochondrial	1034	Nectarinia	moreaui	isolate	mori_JF03_241197	NADH	dehydrogenase	subunit	3	(ND3)	gene,	partial	cds;	mitochondrial
1035. Nectarinia moreaui isolate mori_DCM07_261197 NADH dehydrogenase subunit 3 (ND3) gene, partial cds; mitochondrial	1035	Nectarinia	moreaui	isolate	mori_DCM07_261197	NADH	dehydrogenase	subunit	3	(ND3)	gene,	partial	cds;	mitochondrial
1036. Nectarinia moreaui isolate mori_DCM02_271197 NADH dehydrogenase subunit 3 (ND3) gene, partial cds; mitochondrial	1036	Nectarinia	moreaui	isolate	mori_DCM02_271197	NADH	dehydrogenase	subunit	3	(ND3)	gene,	partial	cds;	mitochondrial
1037. Nectarinia moreaui isolate mori_DCM02_250897 NADH dehydrogenase subunit 3 (ND3) gene, partial cds; mitochondrial	1037	Nectarinia	moreaui	isolate	mori_DCM02_250897	NADH	dehydrogenase	subunit	3	(ND3)	gene,	partial	cds;	mitochondrial
1038. Nectarinia mediocris isolate medi_JF04_051196 NADH dehydrogenase subunit 3 (ND3) gene, partial cds; mitochondrial	1038	Nectarinia	mediocris	isolate	medi_JF04_051196	NADH	dehydrogenase	subunit	3	(ND3)	gene,	partial	cds;	mitochondrial
1039. Nectarinia mediocris isolate medi_JK01_260401 NADH dehydrogenase subunit 3 (ND3) gene, partial cds; mitochondrial	1039	Nectarinia	mediocris	isolate	medi_JK01_260401	NADH	dehydrogenase	subunit	3	(ND3)	gene,	partial	cds;	mitochondrial
1040. Nectarinia mediocris isolate medi_JK01_250401 NADH dehydrogenase subunit 3 (ND3) gene, partial cds; mitochondrial	1040	Nectarinia	mediocris	isolate	medi_JK01_250401	NADH	dehydrogenase	subunit	3	(ND3)	gene,	partial	cds;	mitochondrial
1041. Nectarinia mediocris isolate medi_AF48719 NADH dehydrogenase subunit 3 (ND3) gene, partial cds; mitochondrial	1041	Nectarinia	mediocris	isolate	medi_AF48719	NADH	dehydrogenase	subunit	3	(ND3)	gene,	partial	cds;	mitochondrial
1042. Nectarinia mediocris isolate medi_NR299 NADH dehydrogenase subunit 3 (ND3) gene, partial cds; mitochondrial	1042	Nectarinia	mediocris	isolate	medi_NR299	NADH	dehydrogenase	subunit	3	(ND3)	gene,	partial	cds;	mitochondrial
1043. Nectarinia mediocris isolate medi_NR296 NADH dehydrogenase subunit 3 (ND3) gene, partial cds; mitochondrial	1043	Nectarinia	mediocris	isolate	medi_NR296	NADH	dehydrogenase	subunit	3	(ND3)	gene,	partial	cds;	mitochondrial
1044. Nectarinia mediocris isolate medi_RCKB_396 NADH dehydrogenase subunit 3 (ND3) gene, partial cds; mitochondrial	1044	Nectarinia	mediocris	isolate	medi_RCKB_396	NADH	dehydrogenase	subunit	3	(ND3)	gene,	partial	cds;	mitochondrial
1045. Nectarinia mediocris isolate medi_RCKB_578 NADH dehydrogenase subunit 3 (ND3) gene, partial cds; mitochondrial	1045	Nectarinia	mediocris	isolate	medi_RCKB_578	NADH	dehydrogenase	subunit	3	(ND3)	gene,	partial	cds;	mitochondrial
1046. Nectarinia mediocris isolate medi_RCKB_400 NADH dehydrogenase subunit 3 (ND3) gene, partial cds; mitochondrial	1046	Nectarinia	mediocris	isolate	medi_RCKB_400	NADH	dehydrogenase	subunit	3	(ND3)	gene,	partial	cds;	mitochondrial
1047. Nectarinia mediocris isolate medi_JR02_311292 NADH dehydrogenase subunit 3 (ND3) gene, partial cds; mitochondrial	1047	Nectarinia	mediocris	isolate	medi_JR02_311292	NADH	dehydrogenase	subunit	3	(ND3)	gene,	partial	cds;	mitochondrial
1048. Nectarinia mediocris isolate medi_JK06_201099 NADH dehydrogenase subunit 3 (ND3) gene, partial cds; mitochondrial	1048	Nectarinia	mediocris	isolate	medi_JK06_201099	NADH	dehydrogenase	subunit	3	(ND3)	gene,	partial	cds;	mitochondrial
1049. Nectarinia mediocris isolate medi_JR04_201099 NADH dehydrogenase subunit 3 (ND3) gene, partial cds; mitochondrial	1049	Nectarinia	mediocris	isolate	medi_JR04_201099	NADH	dehydrogenase	subunit	3	(ND3)	gene,	partial	cds;	mitochondrial
1050. Nectarinia mediocris isolate medi_TZ02_270192 NADH dehydrogenase subunit 3 (ND3) gene, partial cds; mitochondrial	1050	Nectarinia	mediocris	isolate	medi_TZ02_270192	NADH	dehydrogenase	subunit	3	(ND3)	gene,	partial	cds;	mitochondrial
1051. Nectarinia mediocris isolate medi_TZ02_280192 NADH dehydrogenase subunit 3 (ND3) gene, partial cds; mitochondrial	1051	Nectarinia	mediocris	isolate	medi_TZ02_280192	NADH	dehydrogenase	subunit	3	(ND3)	gene,	partial	cds;	mitochondrial
1052. Nectarinia mediocris isolate medi_LB10_131099 NADH dehydrogenase subunit 3 (ND3) gene, partial cds; mitochondrial	1052	Nectarinia	mediocris	isolate	medi_LB10_131099	NADH	dehydrogenase	subunit	3	(ND3)	gene,	partial	cds;	mitochondrial
1053. Nectarinia mediocris isolate medi_FMNH356820 NADH dehydrogenase subunit 3 (ND3) gene, partial cds; mitochondrial	1053	Nectarinia	mediocris	isolate	medi_FMNH356820	NADH	dehydrogenase	subunit	3	(ND3)	gene,	partial	cds;	mitochondrial
1054. Nectarinia loveridgei isolate love_JF03_061093 NADH dehydrogenase subunit 3 (ND3) gene, partial cds; mitochondrial	1054	Nectarinia	loveridgei	isolate	love_JF03_061093	NADH	dehydrogenase	subunit	3	(ND3)	gene,	partial	cds;	mitochondrial
1055. Nectarinia loveridgei isolate love_JF30_131093 NADH dehydrogenase subunit 3 (ND3) gene, partial cds; mitochondrial	1055	Nectarinia	loveridgei	isolate	love_JF30_131093	NADH	dehydrogenase	subunit	3	(ND3)	gene,	partial	cds;	mitochondrial
1056. Nectarinia loveridgei isolate love_JF11_021093 NADH dehydrogenase subunit 3 (ND3) gene, partial cds; mitochondrial	1056	Nectarinia	loveridgei	isolate	love_JF11_021093	NADH	dehydrogenase	subunit	3	(ND3)	gene,	partial	cds;	mitochondrial
1057. Nectarinia loveridgei isolate love_JF03_091093 NADH dehydrogenase subunit 3 (ND3) gene, partial cds; mitochondrial	1057	Nectarinia	loveridgei	isolate	love_JF03_091093	NADH	dehydrogenase	subunit	3	(ND3)	gene,	partial	cds;	mitochondrial
1058. Tockus erythrorhynchus kempi cytochrome b (cytb) gene, partial cds; mitochondrial	1058	Tockus	erythrorhynchus	kempi	cytochrome	b	(cytb)	gene,	partial	cds;	mitochondrial
1059. Tockus erythrorhynchus ruahae cytochrome b (cytb) gene, partial cds; mitochondrial	1059	Tockus	erythrorhynchus	ruahae	cytochrome	b	(cytb)	gene,	partial	cds;	mitochondrial
1060. Nectarinia venusta ATPase subunit 6 and cytochrome oxidase III (COX3) genes, partial cds; mitochondrial genes for mitochondrial products	1060	Nectarinia	venusta	ATPase	subunit	6	and	cytochrome	oxidase	III	(COX3)	genes,	partial	cds;	mitochondrial	genes	for	mitochondrial	products
1061. Nectarinia senegalensis ATPase subunit 6 and cytochrome oxidase III (COX3) genes, partial cds; mitochondrial genes for mitochondrial products	1061	Nectarinia	senegalensis	ATPase	subunit	6	and	cytochrome	oxidase	III	(COX3)	genes,	partial	cds;	mitochondrial	genes	for	mitochondrial	products
1062. Nectarinia olivacea ATPase subunit 6 and cytochrome oxidase III (COX3) genes, partial cds; mitochondrial genes for mitochondrial products	1062	Nectarinia	olivacea	ATPase	subunit	6	and	cytochrome	oxidase	III	(COX3)	genes,	partial	cds;	mitochondrial	genes	for	mitochondrial	products
1063. Nectarinia minulla ATPase subunit 6 and cytochrome oxidase III (COX3) genes, partial cds; mitochondrial genes for mitochondrial products	1063	Nectarinia	minulla	ATPase	subunit	6	and	cytochrome	oxidase	III	(COX3)	genes,	partial	cds;	mitochondrial	genes	for	mitochondrial	products
1064. Nectarinia kilimensis ATPase subunit 6 and cytochrome oxidase III (COX3) genes, partial cds; mitochondrial genes for mitochondrial products	1064	Nectarinia	kilimensis	ATPase	subunit	6	and	cytochrome	oxidase	III	(COX3)	genes,	partial	cds;	mitochondrial	genes	for	mitochondrial	products
1065. Nectarinia jugularis ATPase subunit 6 and cytochrome oxidase III (COX3) genes, partial cds; mitochondrial genes for mitochondrial products	1065	Nectarinia	jugularis	ATPase	subunit	6	and	cytochrome	oxidase	III	(COX3)	genes,	partial	cds;	mitochondrial	genes	for	mitochondrial	products
1066. Nectarinia erythrocerca ATPase subunit 6 and cytochrome oxidase III (COX3) genes, partial cds; mitochondrial genes for mitochondrial products	1066	Nectarinia	erythrocerca	ATPase	subunit	6	and	cytochrome	oxidase	III	(COX3)	genes,	partial	cds;	mitochondrial	genes	for	mitochondrial	products
1067. Nectarinia bouvieri ATPase subunit 6 and cytochrome oxidase III (COX3) genes, partial cds; mitochondrial genes for mitochondrial products	1067	Nectarinia	bouvieri	ATPase	subunit	6	and	cytochrome	oxidase	III	(COX3)	genes,	partial	cds;	mitochondrial	genes	for	mitochondrial	products
1068. Nectarinia alinae ATPase subunit 6 and cytochrome oxidase III (COX3) genes, partial cds; mitochondrial genes for mitochondrial products	1068	Nectarinia	alinae	ATPase	subunit	6	and	cytochrome	oxidase	III	(COX3)	genes,	partial	cds;	mitochondrial	genes	for	mitochondrial	products
1069. Nectarinia adelberti ATPase subunit 6 and cytochrome oxidase III (COX3) genes, partial cds; mitochondrial genes for mitochondrial products	1069	Nectarinia	adelberti	ATPase	subunit	6	and	cytochrome	oxidase	III	(COX3)	genes,	partial	cds;	mitochondrial	genes	for	mitochondrial	products
1070. Anthreptes orientalis ATPase subunit 6 and cytochrome oxidase III (COX3) genes, partial cds; mitochondrial genes for mitochondrial products	1070	Anthreptes	orientalis	ATPase	subunit	6	and	cytochrome	oxidase	III	(COX3)	genes,	partial	cds;	mitochondrial	genes	for	mitochondrial	products
1071. Anthreptes malacensis ATPase subunit 6 and cytochrome oxidase III (COX3) genes, partial cds; mitochondrial genes for mitochondrial products	1071	Anthreptes	malacensis	ATPase	subunit	6	and	cytochrome	oxidase	III	(COX3)	genes,	partial	cds;	mitochondrial	genes	for	mitochondrial	products
1072. Anthreptes fraseri ATPase subunit 6 and cytochrome oxidase III (COX3) genes, partial cds; mitochondrial genes for mitochondrial products	1072	Anthreptes	fraseri	ATPase	subunit	6	and	cytochrome	oxidase	III	(COX3)	genes,	partial	cds;	mitochondrial	genes	for	mitochondrial	products
1073. Anthreptes collaris ATPase subunit 6 and cytochrome oxidase III (COX3) genes, partial cds; mitochondrial genes for mitochondrial products	1073	Anthreptes	collaris	ATPase	subunit	6	and	cytochrome	oxidase	III	(COX3)	genes,	partial	cds;	mitochondrial	genes	for	mitochondrial	products
1074. Aethopyga boltoni ATPase subunit 6 and cytochrome oxidase III (COX3) genes, partial cds; mitochondrial genes for mitochondrial products	1074	Aethopyga	boltoni	ATPase	subunit	6	and	cytochrome	oxidase	III	(COX3)	genes,	partial	cds;	mitochondrial	genes	for	mitochondrial	products
1075. Nectarinia venusta tRNA-Gly gene, complete sequence; NADH dehydrogenase subunit 3 (ND3) gene, complete cds; and tRNA-Arg gene, complete sequence; mitochondrial genes for mitochondrial products	1075	Nectarinia	venusta	tRNA-Gly	gene,	complete	sequence;	NADH	dehydrogenase	subunit	3	(ND3)	gene,	complete	cds;	and	tRNA-Arg	gene,	complete	sequence;	mitochondrial	genes	for	mitochondrial	products
1076. Nectarinia senegalensis tRNA-Gly gene, complete sequence; NADH dehydrogenase subunit 3 (ND3) gene, complete cds; and tRNA-Arg gene, complete sequence; mitochondrial genes for mitochondrial products	1076	Nectarinia	senegalensis	tRNA-Gly	gene,	complete	sequence;	NADH	dehydrogenase	subunit	3	(ND3)	gene,	complete	cds;	and	tRNA-Arg	gene,	complete	sequence;	mitochondrial	genes	for	mitochondrial	products
1077. Nectarinia olivacea tRNA-Gly gene, complete sequence; NADH dehydrogenase subunit 3 (ND3) gene, complete cds; and tRNA-Arg gene, complete sequence; mitochondrial genes for mitochondrial products	1077	Nectarinia	olivacea	tRNA-Gly	gene,	complete	sequence;	NADH	dehydrogenase	subunit	3	(ND3)	gene,	complete	cds;	and	tRNA-Arg	gene,	complete	sequence;	mitochondrial	genes	for	mitochondrial	products
1078. Nectarinia minulla tRNA-Gly gene, complete sequence; NADH dehydrogenase subunit 3 (ND3) gene, complete cds; and tRNA-Arg gene, complete sequence; mitochondrial genes for mitochondrial products	1078	Nectarinia	minulla	tRNA-Gly	gene,	complete	sequence;	NADH	dehydrogenase	subunit	3	(ND3)	gene,	complete	cds;	and	tRNA-Arg	gene,	complete	sequence;	mitochondrial	genes	for	mitochondrial	products
1079. Nectarinia kilimensis tRNA-Gly gene, complete sequence; NADH dehydrogenase subunit 3 (ND3) gene, complete cds; and tRNA-Arg gene, complete sequence; mitochondrial genes for mitochondrial products	1079	Nectarinia	kilimensis	tRNA-Gly	gene,	complete	sequence;	NADH	dehydrogenase	subunit	3	(ND3)	gene,	complete	cds;	and	tRNA-Arg	gene,	complete	sequence;	mitochondrial	genes	for	mitochondrial	products
1080. Nectarinia jugularis tRNA-Gly gene, complete sequence; NADH dehydrogenase subunit 3 (ND3) gene, complete cds; and tRNA-Arg gene, complete sequence; mitochondrial genes for mitochondrial products	1080	Nectarinia	jugularis	tRNA-Gly	gene,	complete	sequence;	NADH	dehydrogenase	subunit	3	(ND3)	gene,	complete	cds;	and	tRNA-Arg	gene,	complete	sequence;	mitochondrial	genes	for	mitochondrial	products
1081. Nectarinia erythrocerca tRNA-Gly gene, complete sequence; NADH dehydrogenase subunit 3 (ND3) gene, complete cds; and tRNA-Arg gene, complete sequence; mitochondrial genes for mitochondrial products	1081	Nectarinia	erythrocerca	tRNA-Gly	gene,	complete	sequence;	NADH	dehydrogenase	subunit	3	(ND3)	gene,	complete	cds;	and	tRNA-Arg	gene,	complete	sequence;	mitochondrial	genes	for	mitochondrial	products
1082. Nectarinia bouvieri tRNA-Gly gene, complete sequence; NADH dehydrogenase subunit 3 (ND3) gene, complete cds; and tRNA-Arg gene, complete sequence; mitochondrial genes for mitochondrial products	1082	Nectarinia	bouvieri	tRNA-Gly	gene,	complete	sequence;	NADH	dehydrogenase	subunit	3	(ND3)	gene,	complete	cds;	and	tRNA-Arg	gene,	complete	sequence;	mitochondrial	genes	for	mitochondrial	products
1083. Nectarinia alinae tRNA-Gly gene, complete sequence; NADH dehydrogenase subunit 3 (ND3) gene, complete cds; and tRNA-Arg gene, complete sequence; mitochondrial genes for mitochondrial products	1083	Nectarinia	alinae	tRNA-Gly	gene,	complete	sequence;	NADH	dehydrogenase	subunit	3	(ND3)	gene,	complete	cds;	and	tRNA-Arg	gene,	complete	sequence;	mitochondrial	genes	for	mitochondrial	products
1084. Nectarinia adelberti tRNA-Gly gene, complete sequence; NADH dehydrogenase subunit 3 (ND3) gene, complete cds; and tRNA-Arg gene, complete sequence; mitochondrial genes for mitochondrial products	1084	Nectarinia	adelberti	tRNA-Gly	gene,	complete	sequence;	NADH	dehydrogenase	subunit	3	(ND3)	gene,	complete	cds;	and	tRNA-Arg	gene,	complete	sequence;	mitochondrial	genes	for	mitochondrial	products
1085. Anthreptes orientalis tRNA-Gly gene, complete sequence; NADH dehydrogenase subunit 3 (ND3) gene, complete cds; and tRNA-Arg gene, complete sequence; mitochondrial genes for mitochondrial products	1085	Anthreptes	orientalis	tRNA-Gly	gene,	complete	sequence;	NADH	dehydrogenase	subunit	3	(ND3)	gene,	complete	cds;	and	tRNA-Arg	gene,	complete	sequence;	mitochondrial	genes	for	mitochondrial	products
1086. Anthreptes malacensis tRNA-Gly gene, complete sequence; NADH dehydrogenase subunit 3 (ND3) gene, complete cds; and tRNA-Arg gene, complete sequence; mitochondrial genes for mitochondrial products	1086	Anthreptes	malacensis	tRNA-Gly	gene,	complete	sequence;	NADH	dehydrogenase	subunit	3	(ND3)	gene,	complete	cds;	and	tRNA-Arg	gene,	complete	sequence;	mitochondrial	genes	for	mitochondrial	products
1087. Anthreptes fraseri tRNA-Gly gene, complete sequence; NADH dehydrogenase subunit 3 (ND3) gene, complete cds; and tRNA-Arg gene, complete sequence; mitochondrial genes for mitochondrial products	1087	Anthreptes	fraseri	tRNA-Gly	gene,	complete	sequence;	NADH	dehydrogenase	subunit	3	(ND3)	gene,	complete	cds;	and	tRNA-Arg	gene,	complete	sequence;	mitochondrial	genes	for	mitochondrial	products
1088. Anthreptes collaris tRNA-Gly gene, complete sequence; NADH dehydrogenase subunit 3 (ND3) gene, complete cds; and tRNA-Arg gene, complete sequence; mitochondrial genes for mitochondrial products	1088	Anthreptes	collaris	tRNA-Gly	gene,	complete	sequence;	NADH	dehydrogenase	subunit	3	(ND3)	gene,	complete	cds;	and	tRNA-Arg	gene,	complete	sequence;	mitochondrial	genes	for	mitochondrial	products
1089. Aethopyga boltoni tRNA-Gly gene, complete sequence; NADH dehydrogenase subunit 3 (ND3) gene, complete cds; and tRNA-Arg gene, complete sequence; mitochondrial genes for mitochondrial products	1089	Aethopyga	boltoni	tRNA-Gly	gene,	complete	sequence;	NADH	dehydrogenase	subunit	3	(ND3)	gene,	complete	cds;	and	tRNA-Arg	gene,	complete	sequence;	mitochondrial	genes	for	mitochondrial	products
1090. Rhinopomastus cyanomelas cytochrome oxidase subunit-I (COI) gene, partial cds; mitochondrial gene for mitochondrial product	1090	Rhinopomastus	cyanomelas	cytochrome	oxidase	subunit-I	(COI)	gene,	partial	cds;	mitochondrial	gene	for	mitochondrial	product
1091. Phoeniculus purpureus marwitzi cytochrome oxidase subunit-I (COI) gene, partial cds; mitochondrial gene for mitochondrial product	1091	Phoeniculus	purpureus	marwitzi	cytochrome	oxidase	subunit-I	(COI)	gene,	partial	cds;	mitochondrial	gene	for	mitochondrial	product
1092. Phoeniculus purpureus angolensis cytochrome oxidase subunit-I (COI) gene, partial cds; mitochondrial gene for mitochondrial product	1092	Phoeniculus	purpureus	angolensis	cytochrome	oxidase	subunit-I	(COI)	gene,	partial	cds;	mitochondrial	gene	for	mitochondrial	product
1093. Phoeniculus damarensis damarensis cytochrome oxidase subunit-I (COI) gene, partial cds; mitochondrial gene for mitochondrial product	1093	Phoeniculus	damarensis	damarensis	cytochrome	oxidase	subunit-I	(COI)	gene,	partial	cds;	mitochondrial	gene	for	mitochondrial	product
1094. Turdus olivaceofuscus isolate SaoTome4 tRNA-Met gene, partial sequence; NADH dehydrogenase subunit 2 (NADH2) gene, complete cds; and tRNA-Trp gene, partial sequence; mitochondrial	1094	Turdus	olivaceofuscus	isolate	SaoTome4	tRNA-Met	gene,	partial	sequence;	NADH	dehydrogenase	subunit	2	(NADH2)	gene,	complete	cds;	and	tRNA-Trp	gene,	partial	sequence;	mitochondrial
1095. Turdus olivaceofuscus isolate SaoTome3 tRNA-Met gene, partial sequence; NADH dehydrogenase subunit 2 (NADH2) gene, complete cds; and tRNA-Trp gene, partial sequence; mitochondrial	1095	Turdus	olivaceofuscus	isolate	SaoTome3	tRNA-Met	gene,	partial	sequence;	NADH	dehydrogenase	subunit	2	(NADH2)	gene,	complete	cds;	and	tRNA-Trp	gene,	partial	sequence;	mitochondrial
1096. Turdus olivaceofuscus isolate SaoTome2 NADH dehydrogenase subunit 2 (NADH2) gene, partial cds; and tRNA-Trp gene, partial sequence; mitochondrial	1096	Turdus	olivaceofuscus	isolate	SaoTome2	NADH	dehydrogenase	subunit	2	(NADH2)	gene,	partial	cds;	and	tRNA-Trp	gene,	partial	sequence;	mitochondrial
1097. Turdus xanthorhynchus isolate Principe4 tRNA-Met gene, partial sequence; NADH dehydrogenase subunit 2 (NADH2) gene, complete cds; and tRNA-Trp gene, partial sequence; mitochondrial	1097	Turdus	xanthorhynchus	isolate	Principe4	tRNA-Met	gene,	partial	sequence;	NADH	dehydrogenase	subunit	2	(NADH2)	gene,	complete	cds;	and	tRNA-Trp	gene,	partial	sequence;	mitochondrial
1098. Turdus xanthorhynchus isolate Principe3 tRNA-Met gene, partial sequence; NADH dehydrogenase subunit 2 (NADH2) gene, complete cds; and tRNA-Trp gene, partial sequence; mitochondrial	1098	Turdus	xanthorhynchus	isolate	Principe3	tRNA-Met	gene,	partial	sequence;	NADH	dehydrogenase	subunit	2	(NADH2)	gene,	complete	cds;	and	tRNA-Trp	gene,	partial	sequence;	mitochondrial
1099. Turdus xanthorhynchus isolate Principe2 tRNA-Met gene, partial sequence; NADH dehydrogenase subunit 2 (NADH2) gene, complete cds; and tRNA-Trp gene, partial sequence; mitochondrial	1099	Turdus	xanthorhynchus	isolate	Principe2	tRNA-Met	gene,	partial	sequence;	NADH	dehydrogenase	subunit	2	(NADH2)	gene,	complete	cds;	and	tRNA-Trp	gene,	partial	sequence;	mitochondrial
1100. Turdus xanthorhynchus isolate Principe1 tRNA-Met gene, partial sequence; NADH dehydrogenase subunit 2 (NADH2) gene, complete cds; and tRNA-Trp gene, partial sequence; mitochondrial	1100	Turdus	xanthorhynchus	isolate	Principe1	tRNA-Met	gene,	partial	sequence;	NADH	dehydrogenase	subunit	2	(NADH2)	gene,	complete	cds;	and	tRNA-Trp	gene,	partial	sequence;	mitochondrial
1101. Turdus olivaceofuscus isolate SaoTome4 tRNA-Gly gene, partial sequence; and NADH dehydrogenase subunit 3 (NADH3) gene, complete cds; mitochondrial	1101	Turdus	olivaceofuscus	isolate	SaoTome4	tRNA-Gly	gene,	partial	sequence;	and	NADH	dehydrogenase	subunit	3	(NADH3)	gene,	complete	cds;	mitochondrial
1102. Turdus olivaceofuscus isolate SaoTome3 tRNA-Gly gene, partial sequence; and NADH dehydrogenase subunit 3 (NADH3) gene, complete cds; mitochondrial	1102	Turdus	olivaceofuscus	isolate	SaoTome3	tRNA-Gly	gene,	partial	sequence;	and	NADH	dehydrogenase	subunit	3	(NADH3)	gene,	complete	cds;	mitochondrial
1103. Turdus olivaceofuscus isolate SaoTome2 tRNA-Gly gene, partial sequence; and NADH dehydrogenase subunit 3 (NADH3) gene, complete cds; mitochondrial	1103	Turdus	olivaceofuscus	isolate	SaoTome2	tRNA-Gly	gene,	partial	sequence;	and	NADH	dehydrogenase	subunit	3	(NADH3)	gene,	complete	cds;	mitochondrial
1104. Turdus xanthorhynchus isolate Principe4 tRNA-Gly gene, partial sequence; and NADH dehydrogenase subunit 3 (NADH3) gene, complete cds; mitochondrial	1104	Turdus	xanthorhynchus	isolate	Principe4	tRNA-Gly	gene,	partial	sequence;	and	NADH	dehydrogenase	subunit	3	(NADH3)	gene,	complete	cds;	mitochondrial
1105. Turdus xanthorhynchus isolate Principe3 NADH dehydrogenase subunit 3 (NADH3) gene, partial cds; mitochondrial	1105	Turdus	xanthorhynchus	isolate	Principe3	NADH	dehydrogenase	subunit	3	(NADH3)	gene,	partial	cds;	mitochondrial
1106. Turdus xanthorhynchus isolate Principe2 tRNA-Gly gene, partial sequence; and NADH dehydrogenase subunit 3 (NADH3) gene, complete cds; mitochondrial	1106	Turdus	xanthorhynchus	isolate	Principe2	tRNA-Gly	gene,	partial	sequence;	and	NADH	dehydrogenase	subunit	3	(NADH3)	gene,	complete	cds;	mitochondrial
1107. Turdus xanthorhynchus isolate Principe1 tRNA-Gly gene, partial sequence; NADH dehydrogenase subunit 3 (NADH3) gene, complete cds; and tRNA-Arg gene, partial sequence; mitochondrial	1107	Turdus	xanthorhynchus	isolate	Principe1	tRNA-Gly	gene,	partial	sequence;	NADH	dehydrogenase	subunit	3	(NADH3)	gene,	complete	cds;	and	tRNA-Arg	gene,	partial	sequence;	mitochondrial
1108. Turdus olivaceofuscus isolate SaoTome4 NADH dehydrogenase subunit 5 (NADH5) gene, partial cds; cytochrome b (cytb) gene, complete cds; and tRNA-Thr gene, partial sequence; mitochondrial	1108	Turdus	olivaceofuscus	isolate	SaoTome4	NADH	dehydrogenase	subunit	5	(NADH5)	gene,	partial	cds;	cytochrome	b	(cytb)	gene,	complete	cds;	and	tRNA-Thr	gene,	partial	sequence;	mitochondrial
1109. Turdus olivaceofuscus isolate SaoTome3 NADH dehydrogenase subunit 5 (NADH5) gene, partial cds; cytochrome b (cytb) gene, complete cds; and tRNA-Thr gene, partial sequence; mitochondrial	1109	Turdus	olivaceofuscus	isolate	SaoTome3	NADH	dehydrogenase	subunit	5	(NADH5)	gene,	partial	cds;	cytochrome	b	(cytb)	gene,	complete	cds;	and	tRNA-Thr	gene,	partial	sequence;	mitochondrial
1110. Turdus olivaceofuscus isolate SaoTome2 NADH dehydrogenase subunit 5 (NADH5) gene, partial cds; cytochrome b (cytb) gene, complete cds; and tRNA-Thr gene, partial sequence; mitochondrial	1110	Turdus	olivaceofuscus	isolate	SaoTome2	NADH	dehydrogenase	subunit	5	(NADH5)	gene,	partial	cds;	cytochrome	b	(cytb)	gene,	complete	cds;	and	tRNA-Thr	gene,	partial	sequence;	mitochondrial
1111. Turdus xanthorhynchus isolate Principe4 NADH dehydrogenase subunit 5 (NADH5) gene, partial cds; cytochrome b (cytb) gene, complete cds; and tRNA-Thr gene, partial sequence; mitochondrial	1111	Turdus	xanthorhynchus	isolate	Principe4	NADH	dehydrogenase	subunit	5	(NADH5)	gene,	partial	cds;	cytochrome	b	(cytb)	gene,	complete	cds;	and	tRNA-Thr	gene,	partial	sequence;	mitochondrial
1112. Turdus xanthorhynchus isolate Principe3 NADH dehydrogenase subunit 5 (NADH5) gene, partial cds; cytochrome b (cytb) gene, complete cds; and tRNA-Thr gene, partial sequence; mitochondrial	1112	Turdus	xanthorhynchus	isolate	Principe3	NADH	dehydrogenase	subunit	5	(NADH5)	gene,	partial	cds;	cytochrome	b	(cytb)	gene,	complete	cds;	and	tRNA-Thr	gene,	partial	sequence;	mitochondrial
1113. Turdus xanthorhynchus isolate Principe2 NADH dehydrogenase subunit 5 (NADH5) gene, partial cds; cytochrome b (cytb) gene, complete cds; and tRNA-Thr gene, partial sequence; mitochondrial	1113	Turdus	xanthorhynchus	isolate	Principe2	NADH	dehydrogenase	subunit	5	(NADH5)	gene,	partial	cds;	cytochrome	b	(cytb)	gene,	complete	cds;	and	tRNA-Thr	gene,	partial	sequence;	mitochondrial
1114. Turdus xanthorhynchus isolate Principe1 NADH dehydrogenase subunit 5 (NADH5) gene, partial cds; cytochrome b (cytb) gene, complete cds; and tRNA-Thr gene, partial sequence; mitochondrial	1114	Turdus	xanthorhynchus	isolate	Principe1	NADH	dehydrogenase	subunit	5	(NADH5)	gene,	partial	cds;	cytochrome	b	(cytb)	gene,	complete	cds;	and	tRNA-Thr	gene,	partial	sequence;	mitochondrial
1115. Poicephalus cryptoxanthus 1 cytochrome b gene, partial cds; mitochondrial gene for mitochondrial product	1115	Poicephalus	cryptoxanthus	1	cytochrome	b	gene,	partial	cds;	mitochondrial	gene	for	mitochondrial	product
1116. Poicephalus robustus fuscicollis 4 cytochrome b gene, partial cds; mitochondrial gene for mitochondrial product	1116	Poicephalus	robustus	fuscicollis	4	cytochrome	b	gene,	partial	cds;	mitochondrial	gene	for	mitochondrial	product
1117. Poicephalus robustus fuscicollis 2 cytochrome b gene, partial cds; mitochondrial gene for mitochondrial product	1117	Poicephalus	robustus	fuscicollis	2	cytochrome	b	gene,	partial	cds;	mitochondrial	gene	for	mitochondrial	product
1118. Poicephalus robustus fuscicollis 1 cytochrome b gene, partial cds; mitochondrial gene for mitochondrial product	1118	Poicephalus	robustus	fuscicollis	1	cytochrome	b	gene,	partial	cds;	mitochondrial	gene	for	mitochondrial	product
1119. Poicephalus robustus suahelicus 2 cytochrome b gene, partial cds; mitochondrial gene for mitochondrial product	1119	Poicephalus	robustus	suahelicus	2	cytochrome	b	gene,	partial	cds;	mitochondrial	gene	for	mitochondrial	product
1120. Poicephalus robustus suahelicus 1 cytochrome b gene, partial cds; mitochondrial gene for mitochondrial product	1120	Poicephalus	robustus	suahelicus	1	cytochrome	b	gene,	partial	cds;	mitochondrial	gene	for	mitochondrial	product
1121. Poicephalus robustus robustus 4 cytochrome b gene, partial cds; mitochondrial gene for mitochondrial product	1121	Poicephalus	robustus	robustus	4	cytochrome	b	gene,	partial	cds;	mitochondrial	gene	for	mitochondrial	product
1122. Poicephalus robustus robustus 3 cytochrome b gene, partial cds; mitochondrial gene for mitochondrial product	1122	Poicephalus	robustus	robustus	3	cytochrome	b	gene,	partial	cds;	mitochondrial	gene	for	mitochondrial	product
1123. Poicephalus robustus robustus 2 cytochrome b gene, partial cds; mitochondrial gene for mitochondrial product	1123	Poicephalus	robustus	robustus	2	cytochrome	b	gene,	partial	cds;	mitochondrial	gene	for	mitochondrial	product
1124. Poicephalus robustus robustus 1 cytochrome b gene, partial cds; mitochondrial gene for mitochondrial product	1124	Poicephalus	robustus	robustus	1	cytochrome	b	gene,	partial	cds;	mitochondrial	gene	for	mitochondrial	product
1125. Turdus libonyanus isolate 2 cytochrome b (Cytb) gene, partial cds; mitochondrial gene for mitochondrial product	1125	Turdus	libonyanus	isolate	2	cytochrome	b	(Cytb)	gene,	partial	cds;	mitochondrial	gene	for	mitochondrial	product
1126. Turdus libonyanus isolate 1 cytochrome b (Cytb) gene, partial cds; mitochondrial gene for mitochondrial product	1126	Turdus	libonyanus	isolate	1	cytochrome	b	(Cytb)	gene,	partial	cds;	mitochondrial	gene	for	mitochondrial	product
1127. Turdus abyssinicus cytochrome b (Cytb) gene, partial cds; mitochondrial gene for mitochondrial product	1127	Turdus	abyssinicus	cytochrome	b	(Cytb)	gene,	partial	cds;	mitochondrial	gene	for	mitochondrial	product
1128. Turdus smithi isolate BeaufortWest3 cytochrome b (Cytb) gene, partial cds; mitochondrial gene for mitochondrial product	1128	Turdus	smithi	isolate	BeaufortWest3	cytochrome	b	(Cytb)	gene,	partial	cds;	mitochondrial	gene	for	mitochondrial	product
1129. Turdus smithi isolate BeaufortWest2 cytochrome b (Cytb) gene, partial cds; mitochondrial gene for mitochondrial product	1129	Turdus	smithi	isolate	BeaufortWest2	cytochrome	b	(Cytb)	gene,	partial	cds;	mitochondrial	gene	for	mitochondrial	product
1130. Turdus smithi isolate BeaufortWest1 cytochrome b (Cytb) gene, partial cds; mitochondrial gene for mitochondrial product	1130	Turdus	smithi	isolate	BeaufortWest1	cytochrome	b	(Cytb)	gene,	partial	cds;	mitochondrial	gene	for	mitochondrial	product
1131. Turdus smithi isolate Kimberely1 cytochrome b (Cytb) gene, partial cds; mitochondrial gene for mitochondrial product	1131	Turdus	smithi	isolate	Kimberely1	cytochrome	b	(Cytb)	gene,	partial	cds;	mitochondrial	gene	for	mitochondrial	product
1132. Turdus smithi isolate Pretoria2 cytochrome b (Cytb) gene, partial cds; mitochondrial gene for mitochondrial product	1132	Turdus	smithi	isolate	Pretoria2	cytochrome	b	(Cytb)	gene,	partial	cds;	mitochondrial	gene	for	mitochondrial	product
1133. Turdus smithi isolate Pretoria1 cytochrome b (Cytb) gene, partial cds; mitochondrial gene for mitochondrial product	1133	Turdus	smithi	isolate	Pretoria1	cytochrome	b	(Cytb)	gene,	partial	cds;	mitochondrial	gene	for	mitochondrial	product
1134. Turdus olivaceus isolate Dullstroom1 cytochrome b (Cytb) gene, partial cds; mitochondrial gene for mitochondrial product	1134	Turdus	olivaceus	isolate	Dullstroom1	cytochrome	b	(Cytb)	gene,	partial	cds;	mitochondrial	gene	for	mitochondrial	product
1135. Turdus olivaceus isolate Natal1 cytochrome b (Cytb) gene, partial cds; mitochondrial gene for mitochondrial product	1135	Turdus	olivaceus	isolate	Natal1	cytochrome	b	(Cytb)	gene,	partial	cds;	mitochondrial	gene	for	mitochondrial	product
1136. Turdus olivaceus isolate CapeTown2 cytochrome b (Cytb) gene, partial cds; mitochondrial gene for mitochondrial product	1136	Turdus	olivaceus	isolate	CapeTown2	cytochrome	b	(Cytb)	gene,	partial	cds;	mitochondrial	gene	for	mitochondrial	product
1137. Turdus olivaceus isolate CapeTown1 cytochrome b (Cytb) gene, partial cds; mitochondrial gene for mitochondrial product	1137	Turdus	olivaceus	isolate	CapeTown1	cytochrome	b	(Cytb)	gene,	partial	cds;	mitochondrial	gene	for	mitochondrial	product
1138. Turdus libonyanus isolate Zomba4A19951 tRNA-Gly gene, partial sequence; NADH dehydrogenase subunit 3 gene, complete cds; and tRNA-Arg gene, partial sequence; mitochondrial genes for mitochondrial products	1138	Turdus	libonyanus	isolate	Zomba4A19951	tRNA-Gly	gene,	partial	sequence;	NADH	dehydrogenase	subunit	3	gene,	complete	cds;	and	tRNA-Arg	gene,	partial	sequence;	mitochondrial	genes	for	mitochondrial	products
1139. Turdus libonyanus isolate 61 tRNA-Gly gene, partial sequence; NADH dehydrogenase subunit 3 gene, complete cds; and tRNA-Arg gene, partial sequence; mitochondrial genes for mitochondrial products	1139	Turdus	libonyanus	isolate	61	tRNA-Gly	gene,	partial	sequence;	NADH	dehydrogenase	subunit	3	gene,	complete	cds;	and	tRNA-Arg	gene,	partial	sequence;	mitochondrial	genes	for	mitochondrial	products
1140. Turdus smithi isolate Pretoria_1 tRNA-Gly gene, partial sequence; NADH dehydrogenase subunit 3 gene, complete cds; and tRNA-Arg gene, partial sequence; mitochondrial genes for mitochondrial products	1140	Turdus	smithi	isolate	Pretoria_1	tRNA-Gly	gene,	partial	sequence;	NADH	dehydrogenase	subunit	3	gene,	complete	cds;	and	tRNA-Arg	gene,	partial	sequence;	mitochondrial	genes	for	mitochondrial	products
1141. Turdus smithi isolate KimberlyGAV1777 tRNA-Gly gene, partial sequence; NADH dehydrogenase subunit 3 gene, complete cds; and tRNA-Arg gene, partial sequence; mitochondrial genes for mitochondrial products	1141	Turdus	smithi	isolate	KimberlyGAV1777	tRNA-Gly	gene,	partial	sequence;	NADH	dehydrogenase	subunit	3	gene,	complete	cds;	and	tRNA-Arg	gene,	partial	sequence;	mitochondrial	genes	for	mitochondrial	products
1142. Turdus smithi isolate KimberlyGAV1776 tRNA-Gly gene, partial sequence; NADH dehydrogenase subunit 3 gene, complete cds; and tRNA-Arg gene, partial sequence; mitochondrial genes for mitochondrial products	1142	Turdus	smithi	isolate	KimberlyGAV1776	tRNA-Gly	gene,	partial	sequence;	NADH	dehydrogenase	subunit	3	gene,	complete	cds;	and	tRNA-Arg	gene,	partial	sequence;	mitochondrial	genes	for	mitochondrial	products
1143. Turdus smithi isolate KimberlyGAV1760 tRNA-Gly gene, partial sequence; NADH dehydrogenase subunit 3 gene, complete cds; and tRNA-Arg gene, partial sequence; mitochondrial genes for mitochondrial products	1143	Turdus	smithi	isolate	KimberlyGAV1760	tRNA-Gly	gene,	partial	sequence;	NADH	dehydrogenase	subunit	3	gene,	complete	cds;	and	tRNA-Arg	gene,	partial	sequence;	mitochondrial	genes	for	mitochondrial	products
1144. Turdus smithi isolate KimberlyGAV1215 tRNA-Gly gene, partial sequence; NADH dehydrogenase subunit 3 gene, complete cds; and tRNA-Arg gene, partial sequence; mitochondrial genes for mitochondrial products	1144	Turdus	smithi	isolate	KimberlyGAV1215	tRNA-Gly	gene,	partial	sequence;	NADH	dehydrogenase	subunit	3	gene,	complete	cds;	and	tRNA-Arg	gene,	partial	sequence;	mitochondrial	genes	for	mitochondrial	products
1145. Turdus olivaceus isolate NatalFM390136 tRNA-Gly gene, partial sequence; NADH dehydrogenase subunit 3 gene, complete cds; and tRNA-Arg gene, partial sequence; mitochondrial genes for mitochondrial products	1145	Turdus	olivaceus	isolate	NatalFM390136	tRNA-Gly	gene,	partial	sequence;	NADH	dehydrogenase	subunit	3	gene,	complete	cds;	and	tRNA-Arg	gene,	partial	sequence;	mitochondrial	genes	for	mitochondrial	products
1146. Turdus olivaceus isolate Himeville65 tRNA-Gly gene, partial sequence; NADH dehydrogenase subunit 3 gene, complete cds; and tRNA-Arg gene, partial sequence; mitochondrial genes for mitochondrial products	1146	Turdus	olivaceus	isolate	Himeville65	tRNA-Gly	gene,	partial	sequence;	NADH	dehydrogenase	subunit	3	gene,	complete	cds;	and	tRNA-Arg	gene,	partial	sequence;	mitochondrial	genes	for	mitochondrial	products
1147. Turdus olivaceus isolate Gbosch2 tRNA-Gly gene, partial sequence; NADH dehydrogenase subunit 3 gene, complete cds; and tRNA-Arg gene, partial sequence; mitochondrial genes for mitochondrial products	1147	Turdus	olivaceus	isolate	Gbosch2	tRNA-Gly	gene,	partial	sequence;	NADH	dehydrogenase	subunit	3	gene,	complete	cds;	and	tRNA-Arg	gene,	partial	sequence;	mitochondrial	genes	for	mitochondrial	products
1148. Turdus olivaceus isolate CapeTown31 tRNA-Gly gene, partial sequence; NADH dehydrogenase subunit 3 gene, complete cds; and tRNA-Arg gene, partial sequence; mitochondrial genes for mitochondrial products	1148	Turdus	olivaceus	isolate	CapeTown31	tRNA-Gly	gene,	partial	sequence;	NADH	dehydrogenase	subunit	3	gene,	complete	cds;	and	tRNA-Arg	gene,	partial	sequence;	mitochondrial	genes	for	mitochondrial	products
1149. Turdus olivaceus isolate NatalFM390135 tRNA-Gly gene, partial sequence; NADH dehydrogenase subunit 3 gene, complete cds; and tRNA-Arg gene, partial sequence; mitochondrial genes for mitochondrial products	1149	Turdus	olivaceus	isolate	NatalFM390135	tRNA-Gly	gene,	partial	sequence;	NADH	dehydrogenase	subunit	3	gene,	complete	cds;	and	tRNA-Arg	gene,	partial	sequence;	mitochondrial	genes	for	mitochondrial	products
1150. Turdus olivaceus isolate Himeville1 tRNA-Gly gene, partial sequence; NADH dehydrogenase subunit 3 gene, complete cds; and tRNA-Arg gene, partial sequence; mitochondrial genes for mitochondrial products	1150	Turdus	olivaceus	isolate	Himeville1	tRNA-Gly	gene,	partial	sequence;	NADH	dehydrogenase	subunit	3	gene,	complete	cds;	and	tRNA-Arg	gene,	partial	sequence;	mitochondrial	genes	for	mitochondrial	products
1151. Turdus olivaceus isolate Dullstroom2 tRNA-Gly gene, partial sequence; NADH dehydrogenase subunit 3 gene, complete cds; and tRNA-Arg gene, partial sequence; mitochondrial genes for mitochondrial products	1151	Turdus	olivaceus	isolate	Dullstroom2	tRNA-Gly	gene,	partial	sequence;	NADH	dehydrogenase	subunit	3	gene,	complete	cds;	and	tRNA-Arg	gene,	partial	sequence;	mitochondrial	genes	for	mitochondrial	products
1152. Turdus olivaceus isolate Dullstroom1 tRNA-Gly gene, partial sequence; NADH dehydrogenase subunit 3 gene, complete cds; and tRNA-Arg gene, partial sequence; mitochondrial genes for mitochondrial products	1152	Turdus	olivaceus	isolate	Dullstroom1	tRNA-Gly	gene,	partial	sequence;	NADH	dehydrogenase	subunit	3	gene,	complete	cds;	and	tRNA-Arg	gene,	partial	sequence;	mitochondrial	genes	for	mitochondrial	products
1153. Turdus abyssinicus isolate KaruruForest29 tRNA-Gly gene, partial sequence; NADH dehydrogenase subunit 3 gene, complete cds; and tRNA-Arg gene, partial sequence; mitochondrial genes for mitochondrial products	1153	Turdus	abyssinicus	isolate	KaruruForest29	tRNA-Gly	gene,	partial	sequence;	NADH	dehydrogenase	subunit	3	gene,	complete	cds;	and	tRNA-Arg	gene,	partial	sequence;	mitochondrial	genes	for	mitochondrial	products
1154. Turdus abyssinicus isolate GatamaiyuBB0165 tRNA-Gly gene, partial sequence; NADH dehydrogenase subunit 3 gene, complete cds; and tRNA-Arg gene, partial sequence; mitochondrial genes for mitochondrial products	1154	Turdus	abyssinicus	isolate	GatamaiyuBB0165	tRNA-Gly	gene,	partial	sequence;	NADH	dehydrogenase	subunit	3	gene,	complete	cds;	and	tRNA-Arg	gene,	partial	sequence;	mitochondrial	genes	for	mitochondrial	products
1155. Passer montanus voucher NRM 976359 ornithine decarbolyxase (ODC) gene, partial cds and introns 6 and 7	1155	Passer	montanus	voucher	NRM	976359	ornithine	decarbolyxase	(ODC)	gene,	partial	cds	and	introns	6	and	7
1156. Macrosphenus flavicans voucher ZMUC 129975 ornithine decarbolyxase (ODC) gene, partial cds and introns 6 and 7	1156	Macrosphenus	flavicans	voucher	ZMUC	129975	ornithine	decarbolyxase	(ODC)	gene,	partial	cds	and	introns	6	and	7
1157. Bradypterus mariae voucher ZMUC 119903 ornithine decarbolyxase (ODC) gene, partial cds and introns 6 and 7	1157	Bradypterus	mariae	voucher	ZMUC	119903	ornithine	decarbolyxase	(ODC)	gene,	partial	cds	and	introns	6	and	7
1158. Acrocephalus dumetorum ornithine decarbolyxase (ODC) gene, partial cds and introns 6 and 7	1158	Acrocephalus	dumetorum	ornithine	decarbolyxase	(ODC)	gene,	partial	cds	and	introns	6	and	7
1159. Hirundo rustica voucher NRM 976238 ornithine decarbolyxase (ODC) gene, partial cds and introns 6 and 7	1159	Hirundo	rustica	voucher	NRM	976238	ornithine	decarbolyxase	(ODC)	gene,	partial	cds	and	introns	6	and	7
1160. Alauda arvensis voucher NRM 966614 ornithine decarbolyxase (ODC) gene, partial cds and introns 6 and 7	1160	Alauda	arvensis	voucher	NRM	966614	ornithine	decarbolyxase	(ODC)	gene,	partial	cds	and	introns	6	and	7
1161. Pycnonotus barbatus voucher ZMUC 117636 ornithine decarbolyxase (ODC) gene, partial cds and introns 6 and 7	1161	Pycnonotus	barbatus	voucher	ZMUC	117636	ornithine	decarbolyxase	(ODC)	gene,	partial	cds	and	introns	6	and	7
1162. Pycnonotus capensis ornithine decarbolyxase (ODC) gene, partial cds and introns 6 and 7	1162	Pycnonotus	capensis	ornithine	decarbolyxase	(ODC)	gene,	partial	cds	and	introns	6	and	7
1163. Pycnonotus urostictus voucher ZMUC 119539 ornithine decarbolyxase (ODC) gene, partial cds and introns 6 and 7	1163	Pycnonotus	urostictus	voucher	ZMUC	119539	ornithine	decarbolyxase	(ODC)	gene,	partial	cds	and	introns	6	and	7
1164. Alophoixus pallidus voucher NRM 20046822 ornithine decarbolyxase (ODC) gene, partial cds and introns 6 and 7	1164	Alophoixus	pallidus	voucher	NRM	20046822	ornithine	decarbolyxase	(ODC)	gene,	partial	cds	and	introns	6	and	7
1165. Ixos philippinus voucher ZMUC 121498 ornithine decarbolyxase (ODC) gene, partial cds and introns 6 and 7	1165	Ixos	philippinus	voucher	ZMUC	121498	ornithine	decarbolyxase	(ODC)	gene,	partial	cds	and	introns	6	and	7
1166. Criniger ndussumensis voucher FMNH 429738 ornithine decarbolyxase (ODC) gene, partial cds and introns 6 and 7	1166	Criniger	ndussumensis	voucher	FMNH	429738	ornithine	decarbolyxase	(ODC)	gene,	partial	cds	and	introns	6	and	7
1167. Criniger barbatus voucher ZMUC 122882 ornithine decarbolyxase (ODC) gene, partial cds and introns 6 and 7	1167	Criniger	barbatus	voucher	ZMUC	122882	ornithine	decarbolyxase	(ODC)	gene,	partial	cds	and	introns	6	and	7
1168. Bleda notatus ugandae voucher FMNH 429498 ornithine decarbolyxase (ODC) gene, partial cds and introns 6 and 7	1168	Bleda	notatus	ugandae	voucher	FMNH	429498	ornithine	decarbolyxase	(ODC)	gene,	partial	cds	and	introns	6	and	7
1169. Bleda syndactyla voucher ZMUC 119088 ornithine decarbolyxase (ODC) gene, partial cds and introns 6 and 7	1169	Bleda	syndactyla	voucher	ZMUC	119088	ornithine	decarbolyxase	(ODC)	gene,	partial	cds	and	introns	6	and	7
1170. Phyllastrephus debilis voucher ZMUC 119477 ornithine decarbolyxase (ODC) gene, partial cds and introns 6 and 7	1170	Phyllastrephus	debilis	voucher	ZMUC	119477	ornithine	decarbolyxase	(ODC)	gene,	partial	cds	and	introns	6	and	7
1171. Phyllastrephus flavostriatus alfredi voucher FMNH 444186 ornithine decarbolyxase (ODC) gene, partial cds and introns 6 and 7	1171	Phyllastrephus	flavostriatus	alfredi	voucher	FMNH	444186	ornithine	decarbolyxase	(ODC)	gene,	partial	cds	and	introns	6	and	7
1172. Phyllastrephus flavostriatus voucher ZMUC 119260 ornithine decarbolyxase (ODC) gene, partial cds and introns 6 and 7	1172	Phyllastrephus	flavostriatus	voucher	ZMUC	119260	ornithine	decarbolyxase	(ODC)	gene,	partial	cds	and	introns	6	and	7
1173. Phyllastrephus albigularis voucher ZMUC 136994 ornithine decarbolyxase (ODC) gene, partial cds and introns 6 and 7	1173	Phyllastrephus	albigularis	voucher	ZMUC	136994	ornithine	decarbolyxase	(ODC)	gene,	partial	cds	and	introns	6	and	7
1174. Phyllastrephus xavieri voucher ZMUC 136878 ornithine decarbolyxase (ODC) gene, partial cds and introns 6 and 7	1174	Phyllastrephus	xavieri	voucher	ZMUC	136878	ornithine	decarbolyxase	(ODC)	gene,	partial	cds	and	introns	6	and	7
1175. Phyllastrephus lorenzi voucher ZMUC 136984 ornithine decarbolyxase (ODC) gene, partial cds and introns 6 and 7	1175	Phyllastrephus	lorenzi	voucher	ZMUC	136984	ornithine	decarbolyxase	(ODC)	gene,	partial	cds	and	introns	6	and	7
1176. Phyllastrephus icterinus voucher ZMUC 136974 ornithine decarbolyxase (ODC) gene, partial cds and introns 6 and 7	1176	Phyllastrephus	icterinus	voucher	ZMUC	136974	ornithine	decarbolyxase	(ODC)	gene,	partial	cds	and	introns	6	and	7
1177. Phyllastrephus fischeri voucher ZMUC 119469 ornithine decarbolyxase (ODC) gene, partial cds and introns 6 and 7	1177	Phyllastrephus	fischeri	voucher	ZMUC	119469	ornithine	decarbolyxase	(ODC)	gene,	partial	cds	and	introns	6	and	7
1178. Phyllastrephus placidus voucher ZMUC 120632 ornithine decarbolyxase (ODC) gene, partial cds and introns 6 and 7	1178	Phyllastrephus	placidus	voucher	ZMUC	120632	ornithine	decarbolyxase	(ODC)	gene,	partial	cds	and	introns	6	and	7
1179. Phyllastrephus cabanisi voucher A92037 ornithine decarbolyxase (ODC) gene, partial cds and introns 6 and 7	1179	Phyllastrephus	cabanisi	voucher	A92037	ornithine	decarbolyxase	(ODC)	gene,	partial	cds	and	introns	6	and	7
1180. Phyllastrephus hypochloris voucher FMNH 384935 ornithine decarbolyxase (ODC) gene, partial cds and introns 6 and 7	1180	Phyllastrephus	hypochloris	voucher	FMNH	384935	ornithine	decarbolyxase	(ODC)	gene,	partial	cds	and	introns	6	and	7
1181. Phyllastrephus cerviniventris voucher FMNH MLW 1013 ornithine decarbolyxase (ODC) gene, partial cds and introns 6 and 7	1181	Phyllastrephus	cerviniventris	voucher	FMNH	MLW	1013	ornithine	decarbolyxase	(ODC)	gene,	partial	cds	and	introns	6	and	7
1182. Phyllastrephus strepitans voucher ZMUC 122585 ornithine decarbolyxase (ODC) gene, partial cds and introns 6 and 7	1182	Phyllastrephus	strepitans	voucher	ZMUC	122585	ornithine	decarbolyxase	(ODC)	gene,	partial	cds	and	introns	6	and	7
1183. Phyllastrephus terrestris voucher BE 18126 ornithine decarbolyxase (ODC) gene, partial cds and introns 6 and 7	1183	Phyllastrephus	terrestris	voucher	BE	18126	ornithine	decarbolyxase	(ODC)	gene,	partial	cds	and	introns	6	and	7
1184. Pyrrhurus scandens voucher FMNH 389335 ornithine decarbolyxase (ODC) gene, partial cds and introns 6 and 7	1184	Pyrrhurus	scandens	voucher	FMNH	389335	ornithine	decarbolyxase	(ODC)	gene,	partial	cds	and	introns	6	and	7
1185. Thescelocichla leucopleura voucher ANSP 11716 ornithine decarbolyxase (ODC) gene, partial cds and introns 6 and 7	1185	Thescelocichla	leucopleura	voucher	ANSP	11716	ornithine	decarbolyxase	(ODC)	gene,	partial	cds	and	introns	6	and	7
1186. Chlorocichla flavicollis voucher FMNH 429738 ornithine decarbolyxase (ODC) gene, partial cds and introns 6 and 7	1186	Chlorocichla	flavicollis	voucher	FMNH	429738	ornithine	decarbolyxase	(ODC)	gene,	partial	cds	and	introns	6	and	7
1187. Chlorocichla flaviventris voucher ZMUC 123467 ornithine decarbolyxase (ODC) gene, partial cds and introns 6 and 7	1187	Chlorocichla	flaviventris	voucher	ZMUC	123467	ornithine	decarbolyxase	(ODC)	gene,	partial	cds	and	introns	6	and	7
1188. Chlorocichla flaviventris voucher O1789 ornithine decarbolyxase (ODC) gene, partial cds and introns 6 and 7	1188	Chlorocichla	flaviventris	voucher	O1789	ornithine	decarbolyxase	(ODC)	gene,	partial	cds	and	introns	6	and	7
1189. Ixonotus guttatus voucher ANSP 11726 ornithine decarbolyxase (ODC) gene, partial cds and introns 6 and 7	1189	Ixonotus	guttatus	voucher	ANSP	11726	ornithine	decarbolyxase	(ODC)	gene,	partial	cds	and	introns	6	and	7
1190. Baeopogon indicator voucher FMNH 391689 ornithine decarbolyxase (ODC) gene, partial cds and introns 6 and 7	1190	Baeopogon	indicator	voucher	FMNH	391689	ornithine	decarbolyxase	(ODC)	gene,	partial	cds	and	introns	6	and	7
1191. Baeopogon clamans voucher FMNH 429455 ornithine decarbolyxase (ODC) gene, partial cds and introns 6 and 7	1191	Baeopogon	clamans	voucher	FMNH	429455	ornithine	decarbolyxase	(ODC)	gene,	partial	cds	and	introns	6	and	7
1192. Calyptocichla serina voucher ANSP 11799 ornithine decarbolyxase (ODC) gene, partial cds and introns 6 and 7	1192	Calyptocichla	serina	voucher	ANSP	11799	ornithine	decarbolyxase	(ODC)	gene,	partial	cds	and	introns	6	and	7
1193. Andropadus importunus voucher ZMUC 117568 ornithine decarbolyxase (ODC) gene, partial cds and introns 6 and 7	1193	Andropadus	importunus	voucher	ZMUC	117568	ornithine	decarbolyxase	(ODC)	gene,	partial	cds	and	introns	6	and	7
1194. Andropadus importunus voucher ZMUC 117563 ornithine decarbolyxase (ODC) gene, partial cds and introns 6 and 7	1194	Andropadus	importunus	voucher	ZMUC	117563	ornithine	decarbolyxase	(ODC)	gene,	partial	cds	and	introns	6	and	7
1195. Andropadus virens voucher FMNH 429430 ornithine decarbolyxase (ODC) gene, partial cds and introns 6 and 7	1195	Andropadus	virens	voucher	FMNH	429430	ornithine	decarbolyxase	(ODC)	gene,	partial	cds	and	introns	6	and	7
1196. Andropadus virens voucher ZMUC 118832 ornithine decarbolyxase (ODC) gene, partial cds and introns 6 and 7	1196	Andropadus	virens	voucher	ZMUC	118832	ornithine	decarbolyxase	(ODC)	gene,	partial	cds	and	introns	6	and	7
1197. Andropadus latirostris voucher NRM 20046809 ornithine decarbolyxase (ODC) gene, partial cds and introns 6 and 7	1197	Andropadus	latirostris	voucher	NRM	20046809	ornithine	decarbolyxase	(ODC)	gene,	partial	cds	and	introns	6	and	7
1198. Andropadus gracilis voucher FMNH 396569 ornithine decarbolyxase (ODC) gene, partial cds and introns 6 and 7	1198	Andropadus	gracilis	voucher	FMNH	396569	ornithine	decarbolyxase	(ODC)	gene,	partial	cds	and	introns	6	and	7
1199. Andropadus ansorgei voucher ANSP 11736 ornithine decarbolyxase (ODC) gene, partial cds and introns 6 and 7	1199	Andropadus	ansorgei	voucher	ANSP	11736	ornithine	decarbolyxase	(ODC)	gene,	partial	cds	and	introns	6	and	7
1200. Andropadus curvirostris voucher ZMUC 119030 ornithine decarbolyxase (ODC) gene, partial cds and introns 6 and 7	1200	Andropadus	curvirostris	voucher	ZMUC	119030	ornithine	decarbolyxase	(ODC)	gene,	partial	cds	and	introns	6	and	7
1201. Andropadus curvirostris voucher ZMUC 119035 ornithine decarbolyxase (ODC) gene, partial cds and introns 6 and 7	1201	Andropadus	curvirostris	voucher	ZMUC	119035	ornithine	decarbolyxase	(ODC)	gene,	partial	cds	and	introns	6	and	7
1202. Andropadus gracilirostris voucher ANSP 11447 ornithine decarbolyxase (ODC) gene, partial cds and introns 6 and 7	1202	Andropadus	gracilirostris	voucher	ANSP	11447	ornithine	decarbolyxase	(ODC)	gene,	partial	cds	and	introns	6	and	7
1203. Andropadus milanjensis olivaceiceps voucher FMNH MLW 985 ornithine decarbolyxase (ODC) gene, partial cds and introns 6 and 7	1203	Andropadus	milanjensis	olivaceiceps	voucher	FMNH	MLW	985	ornithine	decarbolyxase	(ODC)	gene,	partial	cds	and	introns	6	and	7
1204. Andropadus nigriceps chlorigula voucher ZMUC 130909 ornithine decarbolyxase (ODC) gene, partial cds and introns 6 and 7	1204	Andropadus	nigriceps	chlorigula	voucher	ZMUC	130909	ornithine	decarbolyxase	(ODC)	gene,	partial	cds	and	introns	6	and	7
1205. Andropadus nigriceps neumanni voucher ZMUC 136084 ornithine decarbolyxase (ODC) gene, partial cds and introns 6 and 7	1205	Andropadus	nigriceps	neumanni	voucher	ZMUC	136084	ornithine	decarbolyxase	(ODC)	gene,	partial	cds	and	introns	6	and	7
1206. Andropadus nigriceps kikuyuensis voucher ZMUC 123194 ornithine decarbolyxase (ODC) gene, partial cds and introns 6 and 7	1206	Andropadus	nigriceps	kikuyuensis	voucher	ZMUC	123194	ornithine	decarbolyxase	(ODC)	gene,	partial	cds	and	introns	6	and	7
1207. Andropadus nigriceps fusciceps voucher ZMUC 136603 ornithine decarbolyxase (ODC) gene, partial cds and introns 6 and 7	1207	Andropadus	nigriceps	fusciceps	voucher	ZMUC	136603	ornithine	decarbolyxase	(ODC)	gene,	partial	cds	and	introns	6	and	7
1208. Andropadus masukuensis voucher ZMUC 117573 ornithine decarbolyxase (ODC) gene, partial cds and introns 6 and 7	1208	Andropadus	masukuensis	voucher	ZMUC	117573	ornithine	decarbolyxase	(ODC)	gene,	partial	cds	and	introns	6	and	7
1209. Andropadus masukuensis voucher ZMUC 117572 ornithine decarbolyxase (ODC) gene, partial cds and introns 6 and 7	1209	Andropadus	masukuensis	voucher	ZMUC	117572	ornithine	decarbolyxase	(ODC)	gene,	partial	cds	and	introns	6	and	7
1210. Macrosphenus flavicans voucher ZMUC 129975 myoglobin gene, partial cds and intron 2	1210	Macrosphenus	flavicans	voucher	ZMUC	129975	myoglobin	gene,	partial	cds	and	intron	2
1211. Bradypterus mariae voucher ZMUC 120423 myoglobin gene, partial cds and intron 2	1211	Bradypterus	mariae	voucher	ZMUC	120423	myoglobin	gene,	partial	cds	and	intron	2
1212. Pycnonotus barbatus voucher ZMUC 117636 myoglobin gene, partial cds and intron 2	1212	Pycnonotus	barbatus	voucher	ZMUC	117636	myoglobin	gene,	partial	cds	and	intron	2
1213. Pycnonotus capensis voucher 1-10102005 myoglobin gene, partial cds and intron 2	1213	Pycnonotus	capensis	voucher	1-10102005	myoglobin	gene,	partial	cds	and	intron	2
1214. Pycnonotus urostictus voucher ZMUC 119539 myoglobin gene, partial cds and intron 2	1214	Pycnonotus	urostictus	voucher	ZMUC	119539	myoglobin	gene,	partial	cds	and	intron	2
1215. Alophoixus pallidus voucher NRM 20046822 myoglobin gene, partial cds and intron 2	1215	Alophoixus	pallidus	voucher	NRM	20046822	myoglobin	gene,	partial	cds	and	intron	2
1216. Ixos philippinus voucher ZMUC 121498 myoglobin gene, partial cds and intron 2	1216	Ixos	philippinus	voucher	ZMUC	121498	myoglobin	gene,	partial	cds	and	intron	2
1217. Criniger ndussumensis voucher FMNH 429738 myoglobin gene, partial cds and intron 2	1217	Criniger	ndussumensis	voucher	FMNH	429738	myoglobin	gene,	partial	cds	and	intron	2
1218. Criniger barbatus voucher ZMUC 122882 myoglobin gene, partial cds and intron 2	1218	Criniger	barbatus	voucher	ZMUC	122882	myoglobin	gene,	partial	cds	and	intron	2
1219. Bleda notatus ugandae voucher FMNH 429498 myoglobin gene, partial cds and intron 2	1219	Bleda	notatus	ugandae	voucher	FMNH	429498	myoglobin	gene,	partial	cds	and	intron	2
1220. Bleda syndactyla voucher ZMUC 119088 myoglobin gene, partial cds and intron 2	1220	Bleda	syndactyla	voucher	ZMUC	119088	myoglobin	gene,	partial	cds	and	intron	2
1221. Phyllastrephus debilis voucher ZMUC 119477 myoglobin gene, partial cds and intron 2	1221	Phyllastrephus	debilis	voucher	ZMUC	119477	myoglobin	gene,	partial	cds	and	intron	2
1222. Phyllastrephus flavostriatus alfredi voucher FMNH 444186 myoglobin gene, partial cds and intron 2	1222	Phyllastrephus	flavostriatus	alfredi	voucher	FMNH	444186	myoglobin	gene,	partial	cds	and	intron	2
1223. Phyllastrephus flavostriatus voucher ZMUC 119260 myoglobin gene, partial cds and intron 2	1223	Phyllastrephus	flavostriatus	voucher	ZMUC	119260	myoglobin	gene,	partial	cds	and	intron	2
1224. Phyllastrephus albigularis voucher ZMUC 136994 myoglobin gene, partial cds and intron 2	1224	Phyllastrephus	albigularis	voucher	ZMUC	136994	myoglobin	gene,	partial	cds	and	intron	2
1225. Phyllastrephus xavieri voucher ZMUC 136878 myoglobin gene, partial cds and intron 2	1225	Phyllastrephus	xavieri	voucher	ZMUC	136878	myoglobin	gene,	partial	cds	and	intron	2
1226. Phyllastrephus lorenzi voucher ZMUC 136984 myoglobin gene, partial cds and intron 2	1226	Phyllastrephus	lorenzi	voucher	ZMUC	136984	myoglobin	gene,	partial	cds	and	intron	2
1227. Phyllastrephus icterinus voucher ZMUC 136974 myoglobin gene, partial cds and intron 2	1227	Phyllastrephus	icterinus	voucher	ZMUC	136974	myoglobin	gene,	partial	cds	and	intron	2
1228. Phyllastrephus cabanisi placidus voucher ZMUC 120655 myoglobin gene, partial cds and intron 2	1228	Phyllastrephus	cabanisi	placidus	voucher	ZMUC	120655	myoglobin	gene,	partial	cds	and	intron	2
1229. Phyllastrephus cabanisi voucher A92032 myoglobin gene, partial cds and intron 2	1229	Phyllastrephus	cabanisi	voucher	A92032	myoglobin	gene,	partial	cds	and	intron	2
1230. Phyllastrephus fischeri voucher ZMUC 119469 myoglobin gene, partial cds and intron 2	1230	Phyllastrephus	fischeri	voucher	ZMUC	119469	myoglobin	gene,	partial	cds	and	intron	2
1231. Phyllastrephus hypochloris voucher FMNH 384935 myoglobin gene, partial cds and intron 2	1231	Phyllastrephus	hypochloris	voucher	FMNH	384935	myoglobin	gene,	partial	cds	and	intron	2
1232. Phyllastrephus cerviniventris voucher FMNH MLW 1108 myoglobin gene, partial cds and intron 2	1232	Phyllastrephus	cerviniventris	voucher	FMNH	MLW	1108	myoglobin	gene,	partial	cds	and	intron	2
1233. Phyllastrephus strepitans voucher ZMUC 122585 myoglobin gene, partial cds and intron 2	1233	Phyllastrephus	strepitans	voucher	ZMUC	122585	myoglobin	gene,	partial	cds	and	intron	2
1234. Phyllastrephus terrestris voucher N2-22112005 myoglobin gene, partial cds and intron 2	1234	Phyllastrephus	terrestris	voucher	N2-22112005	myoglobin	gene,	partial	cds	and	intron	2
1235. Pyrrhurus scandens voucher FMNH 389335 myoglobin gene, partial cds and intron 2	1235	Pyrrhurus	scandens	voucher	FMNH	389335	myoglobin	gene,	partial	cds	and	intron	2
1236. Thescelocichla leucopleura voucher ANSP 11716 myoglobin gene, partial cds and intron 2	1236	Thescelocichla	leucopleura	voucher	ANSP	11716	myoglobin	gene,	partial	cds	and	intron	2
1237. Chlorocichla flavicollis voucher FMNH 429738 myoglobin gene, partial cds and intron 2	1237	Chlorocichla	flavicollis	voucher	FMNH	429738	myoglobin	gene,	partial	cds	and	intron	2
1238. Chlorocichla flaviventris voucher ZMUC 123467 myoglobin gene, partial cds and intron 2	1238	Chlorocichla	flaviventris	voucher	ZMUC	123467	myoglobin	gene,	partial	cds	and	intron	2
1239. Ixonotus guttatus voucher ANSP 11726 myoglobin gene, partial cds and intron 2	1239	Ixonotus	guttatus	voucher	ANSP	11726	myoglobin	gene,	partial	cds	and	intron	2
1240. Baeopogon clamans voucher FMNH 429455 myoglobin gene, partial cds and intron 2	1240	Baeopogon	clamans	voucher	FMNH	429455	myoglobin	gene,	partial	cds	and	intron	2
1241. Baeopogon indicator voucher FMNH 391689 myoglobin gene, partial cds and intron 2	1241	Baeopogon	indicator	voucher	FMNH	391689	myoglobin	gene,	partial	cds	and	intron	2
1242. Calyptocichla serina voucher ANSP 11799 myoglobin gene, partial cds and intron 2	1242	Calyptocichla	serina	voucher	ANSP	11799	myoglobin	gene,	partial	cds	and	intron	2
1243. Andropadus importunus voucher ZMUC 117568 myoglobin gene, partial cds and intron 2	1243	Andropadus	importunus	voucher	ZMUC	117568	myoglobin	gene,	partial	cds	and	intron	2
1244. Andropadus importunus voucher ZMUC 117563 myoglobin gene, partial cds and intron 2	1244	Andropadus	importunus	voucher	ZMUC	117563	myoglobin	gene,	partial	cds	and	intron	2
1245. Andropadus virens voucher FMNH 429430 myoglobin gene, partial cds and intron 2	1245	Andropadus	virens	voucher	FMNH	429430	myoglobin	gene,	partial	cds	and	intron	2
1246. Andropadus virens voucher ZMUC 118832 myoglobin gene, partial cds and intron 2	1246	Andropadus	virens	voucher	ZMUC	118832	myoglobin	gene,	partial	cds	and	intron	2
1247. Andropadus gracilirostris voucher ANSP 11447 myoglobin gene, partial cds and intron 2	1247	Andropadus	gracilirostris	voucher	ANSP	11447	myoglobin	gene,	partial	cds	and	intron	2
1248. Andropadus curvirostris voucher ZMUC 119030 myoglobin gene, partial cds and intron 2	1248	Andropadus	curvirostris	voucher	ZMUC	119030	myoglobin	gene,	partial	cds	and	intron	2
1249. Andropadus curvirostris voucher ZMUC 119035 myoglobin gene, partial cds and intron 2	1249	Andropadus	curvirostris	voucher	ZMUC	119035	myoglobin	gene,	partial	cds	and	intron	2
1250. Andropadus ansorgei voucher ANSP 11736 myoglobin gene, partial cds and intron 2	1250	Andropadus	ansorgei	voucher	ANSP	11736	myoglobin	gene,	partial	cds	and	intron	2
1251. Andropadus gracilis voucher FMNH 396569 myoglobin gene, partial cds and intron 2	1251	Andropadus	gracilis	voucher	FMNH	396569	myoglobin	gene,	partial	cds	and	intron	2
1252. Andropadus milanjensis olivaceiceps voucher FMNH MLW 985 myoglobin gene, partial cds and intron 2	1252	Andropadus	milanjensis	olivaceiceps	voucher	FMNH	MLW	985	myoglobin	gene,	partial	cds	and	intron	2
1253. Andropadus nigriceps chlorigula voucher ZMUC 130909 myoglobin gene, partial cds and intron 2	1253	Andropadus	nigriceps	chlorigula	voucher	ZMUC	130909	myoglobin	gene,	partial	cds	and	intron	2
1254. Andropadus nigriceps neumanni voucher ZMUC 136084 myoglobin gene, partial cds and intron 2	1254	Andropadus	nigriceps	neumanni	voucher	ZMUC	136084	myoglobin	gene,	partial	cds	and	intron	2
1255. Andropadus nigriceps kikuyuensis voucher ZMUC 123194 myoglobin gene, partial cds and intron 2	1255	Andropadus	nigriceps	kikuyuensis	voucher	ZMUC	123194	myoglobin	gene,	partial	cds	and	intron	2
1256. Andropadus nigriceps fusciceps voucher ZMUC 136603 myoglobin gene, partial cds and intron 2	1256	Andropadus	nigriceps	fusciceps	voucher	ZMUC	136603	myoglobin	gene,	partial	cds	and	intron	2
1257. Andropadus masukuensis voucher ZMUC 117573 myoglobin gene, partial cds and intron 2	1257	Andropadus	masukuensis	voucher	ZMUC	117573	myoglobin	gene,	partial	cds	and	intron	2
1258. Andropadus masukuensis voucher ZMUC 117572 myoglobin gene, partial cds and intron 2	1258	Andropadus	masukuensis	voucher	ZMUC	117572	myoglobin	gene,	partial	cds	and	intron	2
1259. Batis soror voucher ZMUC 122568 NADH dehydrogenase subunit 2 (ND2) gene, partial cds; mitochondrial	1259	Batis	soror	voucher	ZMUC	122568	NADH	dehydrogenase	subunit	2	(ND2)	gene,	partial	cds;	mitochondrial
1260. Batis pirit voucher RBex2851 NADH dehydrogenase subunit 2 (ND2) gene, partial cds; mitochondrial	1260	Batis	pirit	voucher	RBex2851	NADH	dehydrogenase	subunit	2	(ND2)	gene,	partial	cds;	mitochondrial
1261. Batis molitor voucher ZMUC 123485 NADH dehydrogenase subunit 2 (ND2) gene, partial cds; mitochondrial	1261	Batis	molitor	voucher	ZMUC	123485	NADH	dehydrogenase	subunit	2	(ND2)	gene,	partial	cds;	mitochondrial
1262. Batis minor voucher ZMUC 124439 NADH dehydrogenase subunit 2 (ND2) gene, partial cds; mitochondrial	1262	Batis	minor	voucher	ZMUC	124439	NADH	dehydrogenase	subunit	2	(ND2)	gene,	partial	cds;	mitochondrial
1263. Batis mixta voucher ZMUC JK01-120605 NADH dehydrogenase subunit 2 (ND2) gene, partial cds; mitochondrial	1263	Batis	mixta	voucher	ZMUC	JK01-120605	NADH	dehydrogenase	subunit	2	(ND2)	gene,	partial	cds;	mitochondrial
1264. Batis mixta voucher ZMUC JK02-180605 NADH dehydrogenase subunit 2 (ND2) gene, partial cds; mitochondrial	1264	Batis	mixta	voucher	ZMUC	JK02-180605	NADH	dehydrogenase	subunit	2	(ND2)	gene,	partial	cds;	mitochondrial
1265. Batis mixta voucher ZMUC JK02-120605 NADH dehydrogenase subunit 2 (ND2) gene, partial cds; mitochondrial	1265	Batis	mixta	voucher	ZMUC	JK02-120605	NADH	dehydrogenase	subunit	2	(ND2)	gene,	partial	cds;	mitochondrial
1266. Batis mixta voucher ZMUC 130504 NADH dehydrogenase subunit 2 (ND2) gene, partial cds; mitochondrial	1266	Batis	mixta	voucher	ZMUC	130504	NADH	dehydrogenase	subunit	2	(ND2)	gene,	partial	cds;	mitochondrial
1267. Batis mixta voucher ZMUC 130503 NADH dehydrogenase subunit 2 (ND2) gene, partial cds; mitochondrial	1267	Batis	mixta	voucher	ZMUC	130503	NADH	dehydrogenase	subunit	2	(ND2)	gene,	partial	cds;	mitochondrial
1268. Batis mixta voucher ZMUC 119457 NADH dehydrogenase subunit 2 (ND2) gene, partial cds; mitochondrial	1268	Batis	mixta	voucher	ZMUC	119457	NADH	dehydrogenase	subunit	2	(ND2)	gene,	partial	cds;	mitochondrial
1269. Batis sp. crypta voucher FMNH 439414 NADH dehydrogenase subunit 2 (ND2) gene, partial cds; mitochondrial	1269	Batis	sp.	crypta	voucher	FMNH	439414	NADH	dehydrogenase	subunit	2	(ND2)	gene,	partial	cds;	mitochondrial
1270. Batis sp. crypta voucher FMNH 439413 NADH dehydrogenase subunit 2 (ND2) gene, partial cds; mitochondrial	1270	Batis	sp.	crypta	voucher	FMNH	439413	NADH	dehydrogenase	subunit	2	(ND2)	gene,	partial	cds;	mitochondrial
1271. Batis sp. crypta voucher FMNH 439410 NADH dehydrogenase subunit 2 (ND2) gene, partial cds; mitochondrial	1271	Batis	sp.	crypta	voucher	FMNH	439410	NADH	dehydrogenase	subunit	2	(ND2)	gene,	partial	cds;	mitochondrial
1272. Batis sp. crypta voucher FMNH 439402 NADH dehydrogenase subunit 2 (ND2) gene, partial cds; mitochondrial	1272	Batis	sp.	crypta	voucher	FMNH	439402	NADH	dehydrogenase	subunit	2	(ND2)	gene,	partial	cds;	mitochondrial
1273. Batis sp. crypta voucher FMNH 439398 NADH dehydrogenase subunit 2 (ND2) gene, partial cds; mitochondrial	1273	Batis	sp.	crypta	voucher	FMNH	439398	NADH	dehydrogenase	subunit	2	(ND2)	gene,	partial	cds;	mitochondrial
1274. Batis sp. crypta voucher ZMUC 122033 NADH dehydrogenase subunit 2 (ND2) gene, partial cds; mitochondrial	1274	Batis	sp.	crypta	voucher	ZMUC	122033	NADH	dehydrogenase	subunit	2	(ND2)	gene,	partial	cds;	mitochondrial
1275. Batis sp. crypta voucher ZMUC JK20-111103 NADH dehydrogenase subunit 2 (ND2) gene, partial cds; mitochondrial	1275	Batis	sp.	crypta	voucher	ZMUC	JK20-111103	NADH	dehydrogenase	subunit	2	(ND2)	gene,	partial	cds;	mitochondrial
1276. Batis sp. crypta voucher ZMUC JK16-111103 NADH dehydrogenase subunit 2 (ND2) gene, partial cds; mitochondrial	1276	Batis	sp.	crypta	voucher	ZMUC	JK16-111103	NADH	dehydrogenase	subunit	2	(ND2)	gene,	partial	cds;	mitochondrial
1277. Batis sp. crypta voucher ZMUC JK15-081103 NADH dehydrogenase subunit 2 (ND2) gene, partial cds; mitochondrial	1277	Batis	sp.	crypta	voucher	ZMUC	JK15-081103	NADH	dehydrogenase	subunit	2	(ND2)	gene,	partial	cds;	mitochondrial
1278. Batis sp. crypta voucher ZMUC JK06-220104 NADH dehydrogenase subunit 2 (ND2) gene, partial cds; mitochondrial	1278	Batis	sp.	crypta	voucher	ZMUC	JK06-220104	NADH	dehydrogenase	subunit	2	(ND2)	gene,	partial	cds;	mitochondrial
1279. Batis sp. crypta voucher ZMUC JK12-210104 NADH dehydrogenase subunit 2 (ND2) gene, partial cds; mitochondrial	1279	Batis	sp.	crypta	voucher	ZMUC	JK12-210104	NADH	dehydrogenase	subunit	2	(ND2)	gene,	partial	cds;	mitochondrial
1280. Batis sp. crypta voucher ZMUC 122645 NADH dehydrogenase subunit 2 (ND2) gene, partial cds; mitochondrial	1280	Batis	sp.	crypta	voucher	ZMUC	122645	NADH	dehydrogenase	subunit	2	(ND2)	gene,	partial	cds;	mitochondrial
1281. Batis sp. crypta voucher ZMUC 122634 NADH dehydrogenase subunit 2 (ND2) gene, partial cds; mitochondrial	1281	Batis	sp.	crypta	voucher	ZMUC	122634	NADH	dehydrogenase	subunit	2	(ND2)	gene,	partial	cds;	mitochondrial
1282. Batis sp. crypta voucher ZMUC 122617 NADH dehydrogenase subunit 2 (ND2) gene, partial cds; mitochondrial	1282	Batis	sp.	crypta	voucher	ZMUC	122617	NADH	dehydrogenase	subunit	2	(ND2)	gene,	partial	cds;	mitochondrial
1283. Batis sp. crypta voucher ZMUC 124048 NADH dehydrogenase subunit 2 (ND2) gene, partial cds; mitochondrial	1283	Batis	sp.	crypta	voucher	ZMUC	124048	NADH	dehydrogenase	subunit	2	(ND2)	gene,	partial	cds;	mitochondrial
1284. Batis sp. crypta voucher ZMUC 122534 NADH dehydrogenase subunit 2 (ND2) gene, partial cds; mitochondrial	1284	Batis	sp.	crypta	voucher	ZMUC	122534	NADH	dehydrogenase	subunit	2	(ND2)	gene,	partial	cds;	mitochondrial
1285. Batis sp. crypta voucher ZMUC 118694 NADH dehydrogenase subunit 2 (ND2) gene, partial cds; mitochondrial	1285	Batis	sp.	crypta	voucher	ZMUC	118694	NADH	dehydrogenase	subunit	2	(ND2)	gene,	partial	cds;	mitochondrial
1286. Batis sp. crypta voucher ZMUC 127755 NADH dehydrogenase subunit 2 (ND2) gene, partial cds; mitochondrial	1286	Batis	sp.	crypta	voucher	ZMUC	127755	NADH	dehydrogenase	subunit	2	(ND2)	gene,	partial	cds;	mitochondrial
1287. Batis sp. crypta voucher ZMUC 127751 NADH dehydrogenase subunit 2 (ND2) gene, partial cds; mitochondrial	1287	Batis	sp.	crypta	voucher	ZMUC	127751	NADH	dehydrogenase	subunit	2	(ND2)	gene,	partial	cds;	mitochondrial
1288. Batis sp. crypta voucher ZMUC 127747 NADH dehydrogenase subunit 2 (ND2) gene, partial cds; mitochondrial	1288	Batis	sp.	crypta	voucher	ZMUC	127747	NADH	dehydrogenase	subunit	2	(ND2)	gene,	partial	cds;	mitochondrial
1289. Batis sp. crypta voucher ZMUC 127704 NADH dehydrogenase subunit 2 (ND2) gene, partial cds; mitochondrial	1289	Batis	sp.	crypta	voucher	ZMUC	127704	NADH	dehydrogenase	subunit	2	(ND2)	gene,	partial	cds;	mitochondrial
1290. Batis sp. crypta voucher ZMUC 119882 NADH dehydrogenase subunit 2 (ND2) gene, partial cds; mitochondrial	1290	Batis	sp.	crypta	voucher	ZMUC	119882	NADH	dehydrogenase	subunit	2	(ND2)	gene,	partial	cds;	mitochondrial
1291. Batis sp. crypta voucher ZMUC JK14-310105 NADH dehydrogenase subunit 2 (ND2) gene, partial cds; mitochondrial	1291	Batis	sp.	crypta	voucher	ZMUC	JK14-310105	NADH	dehydrogenase	subunit	2	(ND2)	gene,	partial	cds;	mitochondrial
1292. Batis sp. crypta voucher ZMUC JK24-081204 NADH dehydrogenase subunit 2 (ND2) gene, partial cds; mitochondrial	1292	Batis	sp.	crypta	voucher	ZMUC	JK24-081204	NADH	dehydrogenase	subunit	2	(ND2)	gene,	partial	cds;	mitochondrial
1293. Batis sp. crypta voucher ZMUC JK20-081204 NADH dehydrogenase subunit 2 (ND2) gene, partial cds; mitochondrial	1293	Batis	sp.	crypta	voucher	ZMUC	JK20-081204	NADH	dehydrogenase	subunit	2	(ND2)	gene,	partial	cds;	mitochondrial
1294. Batis sp. crypta voucher ZMUC JK10-011104 NADH dehydrogenase subunit 2 (ND2) gene, partial cds; mitochondrial	1294	Batis	sp.	crypta	voucher	ZMUC	JK10-011104	NADH	dehydrogenase	subunit	2	(ND2)	gene,	partial	cds;	mitochondrial
1295. Batis sp. crypta voucher ZMUC 129474 NADH dehydrogenase subunit 2 (ND2) gene, partial cds; mitochondrial	1295	Batis	sp.	crypta	voucher	ZMUC	129474	NADH	dehydrogenase	subunit	2	(ND2)	gene,	partial	cds;	mitochondrial
1296. Batis sp. crypta voucher ZMUC 129344 NADH dehydrogenase subunit 2 (ND2) gene, partial cds; mitochondrial	1296	Batis	sp.	crypta	voucher	ZMUC	129344	NADH	dehydrogenase	subunit	2	(ND2)	gene,	partial	cds;	mitochondrial
1297. Batis sp. crypta voucher ZMUC 127559 NADH dehydrogenase subunit 2 (ND2) gene, partial cds; mitochondrial	1297	Batis	sp.	crypta	voucher	ZMUC	127559	NADH	dehydrogenase	subunit	2	(ND2)	gene,	partial	cds;	mitochondrial
1298. Batis sp. crypta voucher ZMUC JF16-221102 NADH dehydrogenase subunit 2 (ND2) gene, partial cds; mitochondrial	1298	Batis	sp.	crypta	voucher	ZMUC	JF16-221102	NADH	dehydrogenase	subunit	2	(ND2)	gene,	partial	cds;	mitochondrial
1299. Batis sp. crypta voucher ZMUC JF04-201102 NADH dehydrogenase subunit 2 (ND2) gene, partial cds; mitochondrial	1299	Batis	sp.	crypta	voucher	ZMUC	JF04-201102	NADH	dehydrogenase	subunit	2	(ND2)	gene,	partial	cds;	mitochondrial
1300. Batis mixta voucher ZMUC 132825 NADH dehydrogenase subunit 2 (ND2) gene, partial cds; mitochondrial	1300	Batis	mixta	voucher	ZMUC	132825	NADH	dehydrogenase	subunit	2	(ND2)	gene,	partial	cds;	mitochondrial
1301. Batis mixta voucher ZMUC 132792 NADH dehydrogenase subunit 2 (ND2) gene, partial cds; mitochondrial	1301	Batis	mixta	voucher	ZMUC	132792	NADH	dehydrogenase	subunit	2	(ND2)	gene,	partial	cds;	mitochondrial
1302. Batis mixta voucher ZMUC JK13-131004 NADH dehydrogenase subunit 2 (ND2) gene, partial cds; mitochondrial	1302	Batis	mixta	voucher	ZMUC	JK13-131004	NADH	dehydrogenase	subunit	2	(ND2)	gene,	partial	cds;	mitochondrial
1303. Batis mixta voucher ZMUC JK12-131004 NADH dehydrogenase subunit 2 (ND2) gene, partial cds; mitochondrial	1303	Batis	mixta	voucher	ZMUC	JK12-131004	NADH	dehydrogenase	subunit	2	(ND2)	gene,	partial	cds;	mitochondrial
1304. Batis mixta voucher ZMUC JK13-091004 NADH dehydrogenase subunit 2 (ND2) gene, partial cds; mitochondrial	1304	Batis	mixta	voucher	ZMUC	JK13-091004	NADH	dehydrogenase	subunit	2	(ND2)	gene,	partial	cds;	mitochondrial
1305. Batis mixta voucher ZMUC 132696 NADH dehydrogenase subunit 2 (ND2) gene, partial cds; mitochondrial	1305	Batis	mixta	voucher	ZMUC	132696	NADH	dehydrogenase	subunit	2	(ND2)	gene,	partial	cds;	mitochondrial
1306. Batis mixta voucher ZMUC JK02-271103 NADH dehydrogenase subunit 2 (ND2) gene, partial cds; mitochondrial	1306	Batis	mixta	voucher	ZMUC	JK02-271103	NADH	dehydrogenase	subunit	2	(ND2)	gene,	partial	cds;	mitochondrial
1307. Batis mixta voucher ZMUC JK09-231103 NADH dehydrogenase subunit 2 (ND2) gene, partial cds; mitochondrial	1307	Batis	mixta	voucher	ZMUC	JK09-231103	NADH	dehydrogenase	subunit	2	(ND2)	gene,	partial	cds;	mitochondrial
1308. Batis mixta voucher ZMUC JK05-231103 NADH dehydrogenase subunit 2 (ND2) gene, partial cds; mitochondrial	1308	Batis	mixta	voucher	ZMUC	JK05-231103	NADH	dehydrogenase	subunit	2	(ND2)	gene,	partial	cds;	mitochondrial
1309. Batis mixta voucher ZMUC JK10-190505 NADH dehydrogenase subunit 2 (ND2) gene, partial cds; mitochondrial	1309	Batis	mixta	voucher	ZMUC	JK10-190505	NADH	dehydrogenase	subunit	2	(ND2)	gene,	partial	cds;	mitochondrial
1310. Batis mixta voucher ZMUC JK04-190505 NADH dehydrogenase subunit 2 (ND2) gene, partial cds; mitochondrial	1310	Batis	mixta	voucher	ZMUC	JK04-190505	NADH	dehydrogenase	subunit	2	(ND2)	gene,	partial	cds;	mitochondrial
1311. Batis mixta voucher ZMUC JK01-190505 NADH dehydrogenase subunit 2 (ND2) gene, partial cds; mitochondrial	1311	Batis	mixta	voucher	ZMUC	JK01-190505	NADH	dehydrogenase	subunit	2	(ND2)	gene,	partial	cds;	mitochondrial
1312. Batis mixta voucher ZMUC JK05-160505 NADH dehydrogenase subunit 2 (ND2) gene, partial cds; mitochondrial	1312	Batis	mixta	voucher	ZMUC	JK05-160505	NADH	dehydrogenase	subunit	2	(ND2)	gene,	partial	cds;	mitochondrial
1313. Batis mixta voucher ZMUC JK18-080505 NADH dehydrogenase subunit 2 (ND2) gene, partial cds; mitochondrial	1313	Batis	mixta	voucher	ZMUC	JK18-080505	NADH	dehydrogenase	subunit	2	(ND2)	gene,	partial	cds;	mitochondrial
1314. Batis mixta voucher ZMUC 122538 NADH dehydrogenase subunit 2 (ND2) gene, partial cds; mitochondrial	1314	Batis	mixta	voucher	ZMUC	122538	NADH	dehydrogenase	subunit	2	(ND2)	gene,	partial	cds;	mitochondrial
1315. Batis mixta voucher ZMUC 121119 NADH dehydrogenase subunit 2 (ND2) gene, partial cds; mitochondrial	1315	Batis	mixta	voucher	ZMUC	121119	NADH	dehydrogenase	subunit	2	(ND2)	gene,	partial	cds;	mitochondrial
1316. Batis mixta voucher ZMUC 120081 NADH dehydrogenase subunit 2 (ND2) gene, partial cds; mitochondrial	1316	Batis	mixta	voucher	ZMUC	120081	NADH	dehydrogenase	subunit	2	(ND2)	gene,	partial	cds;	mitochondrial
1317. Batis mixta voucher ZMUC 129093 NADH dehydrogenase subunit 2 (ND2) gene, partial cds; mitochondrial	1317	Batis	mixta	voucher	ZMUC	129093	NADH	dehydrogenase	subunit	2	(ND2)	gene,	partial	cds;	mitochondrial
1318. Batis mixta voucher ZMUC 129053 NADH dehydrogenase subunit 2 (ND2) gene, partial cds; mitochondrial	1318	Batis	mixta	voucher	ZMUC	129053	NADH	dehydrogenase	subunit	2	(ND2)	gene,	partial	cds;	mitochondrial
1319. Batis mixta voucher ZMUC 119333 NADH dehydrogenase subunit 2 (ND2) gene, partial cds; mitochondrial	1319	Batis	mixta	voucher	ZMUC	119333	NADH	dehydrogenase	subunit	2	(ND2)	gene,	partial	cds;	mitochondrial
1320. Batis mixta voucher ZMUC 119275 NADH dehydrogenase subunit 2 (ND2) gene, partial cds; mitochondrial	1320	Batis	mixta	voucher	ZMUC	119275	NADH	dehydrogenase	subunit	2	(ND2)	gene,	partial	cds;	mitochondrial
1321. Batis mixta voucher ZMUC 122563 NADH dehydrogenase subunit 2 (ND2) gene, partial cds; mitochondrial	1321	Batis	mixta	voucher	ZMUC	122563	NADH	dehydrogenase	subunit	2	(ND2)	gene,	partial	cds;	mitochondrial
1322. Batis mixta voucher ZMUC 121239 NADH dehydrogenase subunit 2 (ND2) gene, partial cds; mitochondrial	1322	Batis	mixta	voucher	ZMUC	121239	NADH	dehydrogenase	subunit	2	(ND2)	gene,	partial	cds;	mitochondrial
1323. Batis mixta voucher ZMUC 121184 NADH dehydrogenase subunit 2 (ND2) gene, partial cds; mitochondrial	1323	Batis	mixta	voucher	ZMUC	121184	NADH	dehydrogenase	subunit	2	(ND2)	gene,	partial	cds;	mitochondrial
1324. Batis mixta voucher ZMUC 123439 NADH dehydrogenase subunit 2 (ND2) gene, partial cds; mitochondrial	1324	Batis	mixta	voucher	ZMUC	123439	NADH	dehydrogenase	subunit	2	(ND2)	gene,	partial	cds;	mitochondrial
1325. Batis mixta voucher ZMUC 123442 NADH dehydrogenase subunit 2 (ND2) gene, partial cds; mitochondrial	1325	Batis	mixta	voucher	ZMUC	123442	NADH	dehydrogenase	subunit	2	(ND2)	gene,	partial	cds;	mitochondrial
1326. Batis mixta voucher ZMUC 123438 NADH dehydrogenase subunit 2 (ND2) gene, partial cds; mitochondrial	1326	Batis	mixta	voucher	ZMUC	123438	NADH	dehydrogenase	subunit	2	(ND2)	gene,	partial	cds;	mitochondrial
1327. Batis mixta voucher ZMUC 121009 NADH dehydrogenase subunit 2 (ND2) gene, partial cds; mitochondrial	1327	Batis	mixta	voucher	ZMUC	121009	NADH	dehydrogenase	subunit	2	(ND2)	gene,	partial	cds;	mitochondrial
1328. Batis mixta voucher ZMUC 120999 NADH dehydrogenase subunit 2 (ND2) gene, partial cds; mitochondrial	1328	Batis	mixta	voucher	ZMUC	120999	NADH	dehydrogenase	subunit	2	(ND2)	gene,	partial	cds;	mitochondrial
1329. Batis mixta voucher ZMUC LBO2-250693 NADH dehydrogenase subunit 2 (ND2) gene, partial cds; mitochondrial	1329	Batis	mixta	voucher	ZMUC	LBO2-250693	NADH	dehydrogenase	subunit	2	(ND2)	gene,	partial	cds;	mitochondrial
1330. Batis mixta voucher RB-T30808 NADH dehydrogenase subunit 2 (ND2) gene, partial cds; mitochondrial	1330	Batis	mixta	voucher	RB-T30808	NADH	dehydrogenase	subunit	2	(ND2)	gene,	partial	cds;	mitochondrial
1331. Batis diops voucher ZMUC 123096 NADH dehydrogenase subunit 2 (ND2) gene, partial cds; mitochondrial	1331	Batis	diops	voucher	ZMUC	123096	NADH	dehydrogenase	subunit	2	(ND2)	gene,	partial	cds;	mitochondrial
1332. Batis capensis voucher FMNH 440851 NADH dehydrogenase subunit 2 (ND2) gene, partial cds; mitochondrial	1332	Batis	capensis	voucher	FMNH	440851	NADH	dehydrogenase	subunit	2	(ND2)	gene,	partial	cds;	mitochondrial
1333. Batis capensis voucher FMNH 440850 NADH dehydrogenase subunit 2 (ND2) gene, partial cds; mitochondrial	1333	Batis	capensis	voucher	FMNH	440850	NADH	dehydrogenase	subunit	2	(ND2)	gene,	partial	cds;	mitochondrial
1334. Batis capensis voucher FMNH 440849 NADH dehydrogenase subunit 2 (ND2) gene, partial cds; mitochondrial	1334	Batis	capensis	voucher	FMNH	440849	NADH	dehydrogenase	subunit	2	(ND2)	gene,	partial	cds;	mitochondrial
1335. Batis capensis voucher FMNH 440848 NADH dehydrogenase subunit 2 (ND2) gene, partial cds; mitochondrial	1335	Batis	capensis	voucher	FMNH	440848	NADH	dehydrogenase	subunit	2	(ND2)	gene,	partial	cds;	mitochondrial
1336. Batis capensis voucher FMNH 440843 NADH dehydrogenase subunit 2 (ND2) gene, partial cds; mitochondrial	1336	Batis	capensis	voucher	FMNH	440843	NADH	dehydrogenase	subunit	2	(ND2)	gene,	partial	cds;	mitochondrial
1337. Batis capensis voucher RB-W50910 NADH dehydrogenase subunit 2 (ND2) gene, partial cds; mitochondrial	1337	Batis	capensis	voucher	RB-W50910	NADH	dehydrogenase	subunit	2	(ND2)	gene,	partial	cds;	mitochondrial
1338. Batis capensis voucher RB-W50905 NADH dehydrogenase subunit 2 (ND2) gene, partial cds; mitochondrial	1338	Batis	capensis	voucher	RB-W50905	NADH	dehydrogenase	subunit	2	(ND2)	gene,	partial	cds;	mitochondrial
1339. Batis capensis voucher MBM7986 NADH dehydrogenase subunit 2 (ND2) gene, partial cds; mitochondrial	1339	Batis	capensis	voucher	MBM7986	NADH	dehydrogenase	subunit	2	(ND2)	gene,	partial	cds;	mitochondrial
1340. Batis capensis voucher MBM7988 NADH dehydrogenase subunit 2 (ND2) gene, partial cds; mitochondrial	1340	Batis	capensis	voucher	MBM7988	NADH	dehydrogenase	subunit	2	(ND2)	gene,	partial	cds;	mitochondrial
1341. Batis capensis voucher MBM7462 NADH dehydrogenase subunit 2 (ND2) gene, partial cds; mitochondrial	1341	Batis	capensis	voucher	MBM7462	NADH	dehydrogenase	subunit	2	(ND2)	gene,	partial	cds;	mitochondrial
1342. Batis soror voucher ZMUC 122568 NADH dehydrogenase subunit 3 (ND3) gene, complete cds; mitochondrial	1342	Batis	soror	voucher	ZMUC	122568	NADH	dehydrogenase	subunit	3	(ND3)	gene,	complete	cds;	mitochondrial
1343. Batis pirit voucher RBex2851 NADH dehydrogenase subunit 3 (ND3) gene, complete cds; mitochondrial	1343	Batis	pirit	voucher	RBex2851	NADH	dehydrogenase	subunit	3	(ND3)	gene,	complete	cds;	mitochondrial
1344. Batis molitor voucher ZMUC 123485 NADH dehydrogenase subunit 3 (ND3) gene, complete cds; mitochondrial	1344	Batis	molitor	voucher	ZMUC	123485	NADH	dehydrogenase	subunit	3	(ND3)	gene,	complete	cds;	mitochondrial
1345. Batis minor voucher ZMUC 124439 NADH dehydrogenase subunit 3 (ND3) gene, complete cds; mitochondrial	1345	Batis	minor	voucher	ZMUC	124439	NADH	dehydrogenase	subunit	3	(ND3)	gene,	complete	cds;	mitochondrial
1346. Batis mixta voucher ZMUC JK01-120605 NADH dehydrogenase subunit 3 (ND3) gene, complete cds; mitochondrial	1346	Batis	mixta	voucher	ZMUC	JK01-120605	NADH	dehydrogenase	subunit	3	(ND3)	gene,	complete	cds;	mitochondrial
1347. Batis mixta voucher ZMUC JK02-180605 NADH dehydrogenase subunit 3 (ND3) gene, complete cds; mitochondrial	1347	Batis	mixta	voucher	ZMUC	JK02-180605	NADH	dehydrogenase	subunit	3	(ND3)	gene,	complete	cds;	mitochondrial
1348. Batis mixta voucher ZMUC JK02-120605 NADH dehydrogenase subunit 3 (ND3) gene, complete cds; mitochondrial	1348	Batis	mixta	voucher	ZMUC	JK02-120605	NADH	dehydrogenase	subunit	3	(ND3)	gene,	complete	cds;	mitochondrial
1349. Batis mixta voucher ZMUC 130504 NADH dehydrogenase subunit 3 (ND3) gene, complete cds; mitochondrial	1349	Batis	mixta	voucher	ZMUC	130504	NADH	dehydrogenase	subunit	3	(ND3)	gene,	complete	cds;	mitochondrial
1350. Batis mixta voucher ZMUC 130503 NADH dehydrogenase subunit 3 (ND3) gene, complete cds; mitochondrial	1350	Batis	mixta	voucher	ZMUC	130503	NADH	dehydrogenase	subunit	3	(ND3)	gene,	complete	cds;	mitochondrial
1351. Batis mixta voucher ZMUC 119457 NADH dehydrogenase subunit 3 (ND3) gene, complete cds; mitochondrial	1351	Batis	mixta	voucher	ZMUC	119457	NADH	dehydrogenase	subunit	3	(ND3)	gene,	complete	cds;	mitochondrial
1352. Batis sp. crypta voucher FMNH 439414 NADH dehydrogenase subunit 3 (ND3) gene, complete cds; mitochondrial	1352	Batis	sp.	crypta	voucher	FMNH	439414	NADH	dehydrogenase	subunit	3	(ND3)	gene,	complete	cds;	mitochondrial
1353. Batis sp. crypta voucher FMNH 439413 NADH dehydrogenase subunit 3 (ND3) gene, complete cds; mitochondrial	1353	Batis	sp.	crypta	voucher	FMNH	439413	NADH	dehydrogenase	subunit	3	(ND3)	gene,	complete	cds;	mitochondrial
1354. Batis sp. crypta voucher FMNH 439410 NADH dehydrogenase subunit 3 (ND3) gene, complete cds; mitochondrial	1354	Batis	sp.	crypta	voucher	FMNH	439410	NADH	dehydrogenase	subunit	3	(ND3)	gene,	complete	cds;	mitochondrial
1355. Batis sp. crypta voucher FMNH 439402 NADH dehydrogenase subunit 3 (ND3) gene, complete cds; mitochondrial	1355	Batis	sp.	crypta	voucher	FMNH	439402	NADH	dehydrogenase	subunit	3	(ND3)	gene,	complete	cds;	mitochondrial
1356. Batis sp. crypta voucher FMNH 439398 NADH dehydrogenase subunit 3 (ND3) gene, complete cds; mitochondrial	1356	Batis	sp.	crypta	voucher	FMNH	439398	NADH	dehydrogenase	subunit	3	(ND3)	gene,	complete	cds;	mitochondrial
1357. Batis sp. crypta voucher ZMUC 122033 NADH dehydrogenase subunit 3 (ND3) gene, complete cds; mitochondrial	1357	Batis	sp.	crypta	voucher	ZMUC	122033	NADH	dehydrogenase	subunit	3	(ND3)	gene,	complete	cds;	mitochondrial
1358. Batis sp. crypta voucher ZMUC JK20-111103 NADH dehydrogenase subunit 3 (ND3) gene, complete cds; mitochondrial	1358	Batis	sp.	crypta	voucher	ZMUC	JK20-111103	NADH	dehydrogenase	subunit	3	(ND3)	gene,	complete	cds;	mitochondrial
1359. Batis sp. crypta voucher ZMUC JK16-111103 NADH dehydrogenase subunit 3 (ND3) gene, complete cds; mitochondrial	1359	Batis	sp.	crypta	voucher	ZMUC	JK16-111103	NADH	dehydrogenase	subunit	3	(ND3)	gene,	complete	cds;	mitochondrial
1360. Batis sp. crypta voucher ZMUC JK15-081103 NADH dehydrogenase subunit 3 (ND3) gene, complete cds; mitochondrial	1360	Batis	sp.	crypta	voucher	ZMUC	JK15-081103	NADH	dehydrogenase	subunit	3	(ND3)	gene,	complete	cds;	mitochondrial
1361. Batis sp. crypta voucher ZMUC JK06-220104 NADH dehydrogenase subunit 3 (ND3) gene, complete cds; mitochondrial	1361	Batis	sp.	crypta	voucher	ZMUC	JK06-220104	NADH	dehydrogenase	subunit	3	(ND3)	gene,	complete	cds;	mitochondrial
1362. Batis sp. crypta voucher ZMUC JK12-210104 NADH dehydrogenase subunit 3 (ND3) gene, complete cds; mitochondrial	1362	Batis	sp.	crypta	voucher	ZMUC	JK12-210104	NADH	dehydrogenase	subunit	3	(ND3)	gene,	complete	cds;	mitochondrial
1363. Batis sp. crypta voucher ZMUC 122645 NADH dehydrogenase subunit 3 (ND3) gene, complete cds; mitochondrial	1363	Batis	sp.	crypta	voucher	ZMUC	122645	NADH	dehydrogenase	subunit	3	(ND3)	gene,	complete	cds;	mitochondrial
1364. Batis sp. crypta voucher ZMUC 122634 NADH dehydrogenase subunit 3 (ND3) gene, complete cds; mitochondrial	1364	Batis	sp.	crypta	voucher	ZMUC	122634	NADH	dehydrogenase	subunit	3	(ND3)	gene,	complete	cds;	mitochondrial
1365. Batis sp. crypta voucher ZMUC 122617 NADH dehydrogenase subunit 3 (ND3) gene, complete cds; mitochondrial	1365	Batis	sp.	crypta	voucher	ZMUC	122617	NADH	dehydrogenase	subunit	3	(ND3)	gene,	complete	cds;	mitochondrial
1366. Batis sp. crypta voucher ZMUC 124048 NADH dehydrogenase subunit 3 (ND3) gene, complete cds; mitochondrial	1366	Batis	sp.	crypta	voucher	ZMUC	124048	NADH	dehydrogenase	subunit	3	(ND3)	gene,	complete	cds;	mitochondrial
1367. Batis sp. crypta voucher ZMUC 122534 NADH dehydrogenase subunit 3 (ND3) gene, complete cds; mitochondrial	1367	Batis	sp.	crypta	voucher	ZMUC	122534	NADH	dehydrogenase	subunit	3	(ND3)	gene,	complete	cds;	mitochondrial
1368. Batis sp. crypta voucher ZMUC 118694 NADH dehydrogenase subunit 3 (ND3) gene, complete cds; mitochondrial	1368	Batis	sp.	crypta	voucher	ZMUC	118694	NADH	dehydrogenase	subunit	3	(ND3)	gene,	complete	cds;	mitochondrial
1369. Batis sp. crypta voucher ZMUC 127755 NADH dehydrogenase subunit 3 (ND3) gene, complete cds; mitochondrial	1369	Batis	sp.	crypta	voucher	ZMUC	127755	NADH	dehydrogenase	subunit	3	(ND3)	gene,	complete	cds;	mitochondrial
1370. Batis sp. crypta voucher ZMUC 127751 NADH dehydrogenase subunit 3 (ND3) gene, complete cds; mitochondrial	1370	Batis	sp.	crypta	voucher	ZMUC	127751	NADH	dehydrogenase	subunit	3	(ND3)	gene,	complete	cds;	mitochondrial
1371. Batis sp. crypta voucher ZMUC 127747 NADH dehydrogenase subunit 3 (ND3) gene, complete cds; mitochondrial	1371	Batis	sp.	crypta	voucher	ZMUC	127747	NADH	dehydrogenase	subunit	3	(ND3)	gene,	complete	cds;	mitochondrial
1372. Batis sp. crypta voucher ZMUC 127704 NADH dehydrogenase subunit 3 (ND3) gene, complete cds; mitochondrial	1372	Batis	sp.	crypta	voucher	ZMUC	127704	NADH	dehydrogenase	subunit	3	(ND3)	gene,	complete	cds;	mitochondrial
1373. Batis sp. crypta voucher ZMUC 119882 NADH dehydrogenase subunit 3 (ND3) gene, complete cds; mitochondrial	1373	Batis	sp.	crypta	voucher	ZMUC	119882	NADH	dehydrogenase	subunit	3	(ND3)	gene,	complete	cds;	mitochondrial
1374. Batis sp. crypta voucher ZMUC JK14-310105 NADH dehydrogenase subunit 3 (ND3) gene, complete cds; mitochondrial	1374	Batis	sp.	crypta	voucher	ZMUC	JK14-310105	NADH	dehydrogenase	subunit	3	(ND3)	gene,	complete	cds;	mitochondrial
1375. Batis sp. crypta voucher ZMUC JK24-081204 NADH dehydrogenase subunit 3 (ND3) gene, complete cds; mitochondrial	1375	Batis	sp.	crypta	voucher	ZMUC	JK24-081204	NADH	dehydrogenase	subunit	3	(ND3)	gene,	complete	cds;	mitochondrial
1376. Batis sp. crypta voucher ZMUC JK20-081204 NADH dehydrogenase subunit 3 (ND3) gene, complete cds; mitochondrial	1376	Batis	sp.	crypta	voucher	ZMUC	JK20-081204	NADH	dehydrogenase	subunit	3	(ND3)	gene,	complete	cds;	mitochondrial
1377. Batis sp. crypta voucher ZMUC JK10-011104 NADH dehydrogenase subunit 3 (ND3) gene, complete cds; mitochondrial	1377	Batis	sp.	crypta	voucher	ZMUC	JK10-011104	NADH	dehydrogenase	subunit	3	(ND3)	gene,	complete	cds;	mitochondrial
1378. Batis sp. crypta voucher ZMUC 129474 NADH dehydrogenase subunit 3 (ND3) gene, complete cds; mitochondrial	1378	Batis	sp.	crypta	voucher	ZMUC	129474	NADH	dehydrogenase	subunit	3	(ND3)	gene,	complete	cds;	mitochondrial
1379. Batis sp. crypta voucher ZMUC 129344 NADH dehydrogenase subunit 3 (ND3) gene, complete cds; mitochondrial	1379	Batis	sp.	crypta	voucher	ZMUC	129344	NADH	dehydrogenase	subunit	3	(ND3)	gene,	complete	cds;	mitochondrial
1380. Batis sp. crypta voucher ZMUC 127559 NADH dehydrogenase subunit 3 (ND3) gene, complete cds; mitochondrial	1380	Batis	sp.	crypta	voucher	ZMUC	127559	NADH	dehydrogenase	subunit	3	(ND3)	gene,	complete	cds;	mitochondrial
1381. Batis sp. crypta voucher ZMUC JF16-221102 NADH dehydrogenase subunit 3 (ND3) gene, complete cds; mitochondrial	1381	Batis	sp.	crypta	voucher	ZMUC	JF16-221102	NADH	dehydrogenase	subunit	3	(ND3)	gene,	complete	cds;	mitochondrial
1382. Batis sp. crypta voucher ZMUC JF04-201102 NADH dehydrogenase subunit 3 (ND3) gene, complete cds; mitochondrial	1382	Batis	sp.	crypta	voucher	ZMUC	JF04-201102	NADH	dehydrogenase	subunit	3	(ND3)	gene,	complete	cds;	mitochondrial
1383. Batis mixta voucher ZMUC 132825 NADH dehydrogenase subunit 3 (ND3) gene, complete cds; mitochondrial	1383	Batis	mixta	voucher	ZMUC	132825	NADH	dehydrogenase	subunit	3	(ND3)	gene,	complete	cds;	mitochondrial
1384. Batis mixta voucher ZMUC 132792 NADH dehydrogenase subunit 3 (ND3) gene, complete cds; mitochondrial	1384	Batis	mixta	voucher	ZMUC	132792	NADH	dehydrogenase	subunit	3	(ND3)	gene,	complete	cds;	mitochondrial
1385. Batis mixta voucher ZMUC JK13-131004 NADH dehydrogenase subunit 3 (ND3) gene, complete cds; mitochondrial	1385	Batis	mixta	voucher	ZMUC	JK13-131004	NADH	dehydrogenase	subunit	3	(ND3)	gene,	complete	cds;	mitochondrial
1386. Batis mixta voucher ZMUC JK12-131004 NADH dehydrogenase subunit 3 (ND3) gene, complete cds; mitochondrial	1386	Batis	mixta	voucher	ZMUC	JK12-131004	NADH	dehydrogenase	subunit	3	(ND3)	gene,	complete	cds;	mitochondrial
1387. Batis mixta voucher ZMUC JK13-091004 NADH dehydrogenase subunit 3 (ND3) gene, complete cds; mitochondrial	1387	Batis	mixta	voucher	ZMUC	JK13-091004	NADH	dehydrogenase	subunit	3	(ND3)	gene,	complete	cds;	mitochondrial
1388. Batis mixta voucher ZMUC 132696 NADH dehydrogenase subunit 3 (ND3) gene, complete cds; mitochondrial	1388	Batis	mixta	voucher	ZMUC	132696	NADH	dehydrogenase	subunit	3	(ND3)	gene,	complete	cds;	mitochondrial
1389. Batis mixta voucher ZMUC JK02-271103 NADH dehydrogenase subunit 3 (ND3) gene, complete cds; mitochondrial	1389	Batis	mixta	voucher	ZMUC	JK02-271103	NADH	dehydrogenase	subunit	3	(ND3)	gene,	complete	cds;	mitochondrial
1390. Batis mixta voucher ZMUC JK09-231103 NADH dehydrogenase subunit 3 (ND3) gene, complete cds; mitochondrial	1390	Batis	mixta	voucher	ZMUC	JK09-231103	NADH	dehydrogenase	subunit	3	(ND3)	gene,	complete	cds;	mitochondrial
1391. Batis mixta voucher ZMUC JK05-231103 NADH dehydrogenase subunit 3 (ND3) gene, complete cds; mitochondrial	1391	Batis	mixta	voucher	ZMUC	JK05-231103	NADH	dehydrogenase	subunit	3	(ND3)	gene,	complete	cds;	mitochondrial
1392. Batis mixta voucher ZMUC JK10-190505 NADH dehydrogenase subunit 3 (ND3) gene, complete cds; mitochondrial	1392	Batis	mixta	voucher	ZMUC	JK10-190505	NADH	dehydrogenase	subunit	3	(ND3)	gene,	complete	cds;	mitochondrial
1393. Batis mixta voucher ZMUC JK04-190505 NADH dehydrogenase subunit 3 (ND3) gene, complete cds; mitochondrial	1393	Batis	mixta	voucher	ZMUC	JK04-190505	NADH	dehydrogenase	subunit	3	(ND3)	gene,	complete	cds;	mitochondrial
1394. Batis mixta voucher ZMUC JK01-190505 NADH dehydrogenase subunit 3 (ND3) gene, complete cds; mitochondrial	1394	Batis	mixta	voucher	ZMUC	JK01-190505	NADH	dehydrogenase	subunit	3	(ND3)	gene,	complete	cds;	mitochondrial
1395. Batis mixta voucher ZMUC JK05-160505 NADH dehydrogenase subunit 3 (ND3) gene, complete cds; mitochondrial	1395	Batis	mixta	voucher	ZMUC	JK05-160505	NADH	dehydrogenase	subunit	3	(ND3)	gene,	complete	cds;	mitochondrial
1396. Batis mixta voucher ZMUC JK18-080505 NADH dehydrogenase subunit 3 (ND3) gene, complete cds; mitochondrial	1396	Batis	mixta	voucher	ZMUC	JK18-080505	NADH	dehydrogenase	subunit	3	(ND3)	gene,	complete	cds;	mitochondrial
1397. Batis mixta voucher ZMUC 122538 NADH dehydrogenase subunit 3 (ND3) gene, complete cds; mitochondrial	1397	Batis	mixta	voucher	ZMUC	122538	NADH	dehydrogenase	subunit	3	(ND3)	gene,	complete	cds;	mitochondrial
1398. Batis mixta voucher ZMUC 121119 NADH dehydrogenase subunit 3 (ND3) gene, complete cds; mitochondrial	1398	Batis	mixta	voucher	ZMUC	121119	NADH	dehydrogenase	subunit	3	(ND3)	gene,	complete	cds;	mitochondrial
1399. Batis mixta voucher ZMUC 120081 NADH dehydrogenase subunit 3 (ND3) gene, complete cds; mitochondrial	1399	Batis	mixta	voucher	ZMUC	120081	NADH	dehydrogenase	subunit	3	(ND3)	gene,	complete	cds;	mitochondrial
1400. Batis mixta voucher ZMUC 129093 NADH dehydrogenase subunit 3 (ND3) gene, complete cds; mitochondrial	1400	Batis	mixta	voucher	ZMUC	129093	NADH	dehydrogenase	subunit	3	(ND3)	gene,	complete	cds;	mitochondrial
1401. Batis mixta voucher ZMUC 129053 NADH dehydrogenase subunit 3 (ND3) gene, complete cds; mitochondrial	1401	Batis	mixta	voucher	ZMUC	129053	NADH	dehydrogenase	subunit	3	(ND3)	gene,	complete	cds;	mitochondrial
1402. Batis mixta voucher ZMUC 119333 NADH dehydrogenase subunit 3 (ND3) gene, complete cds; mitochondrial	1402	Batis	mixta	voucher	ZMUC	119333	NADH	dehydrogenase	subunit	3	(ND3)	gene,	complete	cds;	mitochondrial
1403. Batis mixta voucher ZMUC 119275 NADH dehydrogenase subunit 3 (ND3) gene, complete cds; mitochondrial	1403	Batis	mixta	voucher	ZMUC	119275	NADH	dehydrogenase	subunit	3	(ND3)	gene,	complete	cds;	mitochondrial
1404. Batis mixta voucher ZMUC 122563 NADH dehydrogenase subunit 3 (ND3) gene, complete cds; mitochondrial	1404	Batis	mixta	voucher	ZMUC	122563	NADH	dehydrogenase	subunit	3	(ND3)	gene,	complete	cds;	mitochondrial
1405. Batis mixta voucher ZMUC 121239 NADH dehydrogenase subunit 3 (ND3) gene, complete cds; mitochondrial	1405	Batis	mixta	voucher	ZMUC	121239	NADH	dehydrogenase	subunit	3	(ND3)	gene,	complete	cds;	mitochondrial
1406. Batis mixta voucher ZMUC 121184 NADH dehydrogenase subunit 3 (ND3) gene, complete cds; mitochondrial	1406	Batis	mixta	voucher	ZMUC	121184	NADH	dehydrogenase	subunit	3	(ND3)	gene,	complete	cds;	mitochondrial
1407. Batis mixta voucher ZMUC 123439 NADH dehydrogenase subunit 3 (ND3) gene, complete cds; mitochondrial	1407	Batis	mixta	voucher	ZMUC	123439	NADH	dehydrogenase	subunit	3	(ND3)	gene,	complete	cds;	mitochondrial
1408. Batis mixta voucher ZMUC 123442 NADH dehydrogenase subunit 3 (ND3) gene, complete cds; mitochondrial	1408	Batis	mixta	voucher	ZMUC	123442	NADH	dehydrogenase	subunit	3	(ND3)	gene,	complete	cds;	mitochondrial
1409. Batis mixta voucher ZMUC 123438 NADH dehydrogenase subunit 3 (ND3) gene, complete cds; mitochondrial	1409	Batis	mixta	voucher	ZMUC	123438	NADH	dehydrogenase	subunit	3	(ND3)	gene,	complete	cds;	mitochondrial
1410. Batis mixta voucher ZMUC 121009 NADH dehydrogenase subunit 3 (ND3) gene, complete cds; mitochondrial	1410	Batis	mixta	voucher	ZMUC	121009	NADH	dehydrogenase	subunit	3	(ND3)	gene,	complete	cds;	mitochondrial
1411. Batis mixta voucher ZMUC 120999 NADH dehydrogenase subunit 3 (ND3) gene, complete cds; mitochondrial	1411	Batis	mixta	voucher	ZMUC	120999	NADH	dehydrogenase	subunit	3	(ND3)	gene,	complete	cds;	mitochondrial
1412. Batis mixta voucher ZMUC LBO2-250693 NADH dehydrogenase subunit 3 (ND3) gene, complete cds; mitochondrial	1412	Batis	mixta	voucher	ZMUC	LBO2-250693	NADH	dehydrogenase	subunit	3	(ND3)	gene,	complete	cds;	mitochondrial
1413. Batis mixta voucher RB-T30808 NADH dehydrogenase subunit 3 (ND3) gene, complete cds; mitochondrial	1413	Batis	mixta	voucher	RB-T30808	NADH	dehydrogenase	subunit	3	(ND3)	gene,	complete	cds;	mitochondrial
1414. Batis diops voucher ZMUC 123096 NADH dehydrogenase subunit 3 (ND3) gene, complete cds; mitochondrial	1414	Batis	diops	voucher	ZMUC	123096	NADH	dehydrogenase	subunit	3	(ND3)	gene,	complete	cds;	mitochondrial
1415. Batis capensis voucher FMNH 440851 NADH dehydrogenase subunit 3 (ND3) gene, complete cds; mitochondrial	1415	Batis	capensis	voucher	FMNH	440851	NADH	dehydrogenase	subunit	3	(ND3)	gene,	complete	cds;	mitochondrial
1416. Batis capensis voucher FMNH 440850 NADH dehydrogenase subunit 3 (ND3) gene, complete cds; mitochondrial	1416	Batis	capensis	voucher	FMNH	440850	NADH	dehydrogenase	subunit	3	(ND3)	gene,	complete	cds;	mitochondrial
1417. Batis capensis voucher FMNH 440849 NADH dehydrogenase subunit 3 (ND3) gene, complete cds; mitochondrial	1417	Batis	capensis	voucher	FMNH	440849	NADH	dehydrogenase	subunit	3	(ND3)	gene,	complete	cds;	mitochondrial
1418. Batis capensis voucher FMNH 440848 NADH dehydrogenase subunit 3 (ND3) gene, complete cds; mitochondrial	1418	Batis	capensis	voucher	FMNH	440848	NADH	dehydrogenase	subunit	3	(ND3)	gene,	complete	cds;	mitochondrial
1419. Batis capensis voucher FMNH 440843 NADH dehydrogenase subunit 3 (ND3) gene, complete cds; mitochondrial	1419	Batis	capensis	voucher	FMNH	440843	NADH	dehydrogenase	subunit	3	(ND3)	gene,	complete	cds;	mitochondrial
1420. Batis capensis voucher RB-W50910 NADH dehydrogenase subunit 3 (ND3) gene, complete cds; mitochondrial	1420	Batis	capensis	voucher	RB-W50910	NADH	dehydrogenase	subunit	3	(ND3)	gene,	complete	cds;	mitochondrial
1421. Batis capensis voucher RB-W50905 NADH dehydrogenase subunit 3 (ND3) gene, complete cds; mitochondrial	1421	Batis	capensis	voucher	RB-W50905	NADH	dehydrogenase	subunit	3	(ND3)	gene,	complete	cds;	mitochondrial
1422. Batis capensis voucher MBM7986 NADH dehydrogenase subunit 3 (ND3) gene, complete cds; mitochondrial	1422	Batis	capensis	voucher	MBM7986	NADH	dehydrogenase	subunit	3	(ND3)	gene,	complete	cds;	mitochondrial
1423. Batis capensis voucher MBM7988 NADH dehydrogenase subunit 3 (ND3) gene, complete cds; mitochondrial	1423	Batis	capensis	voucher	MBM7988	NADH	dehydrogenase	subunit	3	(ND3)	gene,	complete	cds;	mitochondrial
1424. Batis capensis voucher MBM7462 NADH dehydrogenase subunit 3 (ND3) gene, complete cds; mitochondrial	1424	Batis	capensis	voucher	MBM7462	NADH	dehydrogenase	subunit	3	(ND3)	gene,	complete	cds;	mitochondrial
1425. Tragopan blythii NADH dehydrogenase subunit 2 (ND2) gene, complete cds; mitochondrial	1425	Tragopan	blythii	NADH	dehydrogenase	subunit	2	(ND2)	gene,	complete	cds;	mitochondrial
1426. Syrmaticus reevesii NADH dehydrogenase subunit 2 (ND2) gene, complete cds; mitochondrial	1426	Syrmaticus	reevesii	NADH	dehydrogenase	subunit	2	(ND2)	gene,	complete	cds;	mitochondrial
1427. Syrmaticus ellioti NADH dehydrogenase subunit 2 (ND2) gene, complete cds; mitochondrial	1427	Syrmaticus	ellioti	NADH	dehydrogenase	subunit	2	(ND2)	gene,	complete	cds;	mitochondrial
1428. Pucrasia macrolopha NADH dehydrogenase subunit 2 (ND2) gene, complete cds; mitochondrial	1428	Pucrasia	macrolopha	NADH	dehydrogenase	subunit	2	(ND2)	gene,	complete	cds;	mitochondrial
1429. Polyplectron malacense NADH dehydrogenase subunit 2 (ND2) gene, complete cds; mitochondrial	1429	Polyplectron	malacense	NADH	dehydrogenase	subunit	2	(ND2)	gene,	complete	cds;	mitochondrial
[truncated: 51,782 more rows]
[truncated: 21 more columns]

## Sheet: Assessment
Gene Region	Number of Records
Transcript Variant X	33465
[truncated: 63 more rows]
