# Supplementary material for: An overview of DNA barcoding of biodiversity in South Africa
Source: PLoS One. 2026 Apr 21;21(4):e0345173. doi: 10.1371/journal.pone.0345173 (PMC13098986; doi:10.1371/journal.pone.0345173)
Supplement: S1 File — The data was downloaded in a text format and transferred to Microsoft excel for analysis. (ZIP) [file pone.0345173.s011.zip › S1_File/Cnidarians.xlsx]

## Sheet: Cnidarians Orig Data
Cnidarians Original Data from GenBank	Number of Words
1. Sympodium caeruleum isolate KE-288 MutS-like protein (MutS) gene, partial cds; mitochondrial	12
726 bp linear DNA	4
MG583657.1 GI:1509780930	2
	0
2. Anthelia glauca isolate KE-272 MutS-like protein (MutS) gene, partial cds; mitochondrial	12
714 bp linear DNA	4
MG583656.1 GI:1509780928	2
	0
3. Sansibia flava isolate KE-255 MutS-like protein (MutS) gene, partial cds; mitochondrial	12
713 bp linear DNA	4
MG583655.1 GI:1509780926	2
	0
4. Sansibia flava isolate KE-242 MutS-like protein (MutS) gene, partial cds; mitochondrial	12
711 bp linear DNA	4
MG583654.1 GI:1509780924	2
	0
5. Anthelia glauca isolate KE-241 MutS-like protein (MutS) gene, partial cds; mitochondrial	12
714 bp linear DNA	4
MG583653.1 GI:1509780922	2
	0
6. Anthelia glauca isolate KE-232 MutS-like protein (MutS) gene, partial cds; mitochondrial	12
551 bp linear DNA	4
MG583652.1 GI:1509780920	2
	0
7. Anthelia glauca isolate KE-228 MutS-like protein (MutS) gene, partial cds; mitochondrial	12
714 bp linear DNA	4
MG583651.1 GI:1509780918	2
	0
8. Sansibia sp. KE-223 MutS-like protein (MutS) gene, partial cds; mitochondrial	11
724 bp linear DNA	4
MG583650.1 GI:1509780916	2
	0
9. Heteroxenia fuscescens isolate KE-206 MutS-like protein (MutS) gene, partial cds; mitochondrial	12
723 bp linear DNA	4
MG583649.1 GI:1509780914	2
	0
10. Xenia sp. KE-177 MutS-like protein (MutS) gene, partial cds; mitochondrial	11
726 bp linear DNA	4
MG583648.1 GI:1509780912	2
	0
11. Sansibia sp. KE-159 MutS-like protein (MutS) gene, partial cds; mitochondrial	11
711 bp linear DNA	4
MG583647.1 GI:1509780910	2
	0
12. Anthelia sp. KE-154 MutS-like protein (MutS) gene, partial cds; mitochondrial	11
707 bp linear DNA	4
MG583646.1 GI:1509780908	2
	0
13. Xenia sp. KE-152 MutS-like protein (MutS) gene, partial cds; mitochondrial	11
726 bp linear DNA	4
MG583645.1 GI:1509780906	2
	0
14. Xenia sp. KE-129 MutS-like protein (MutS) gene, partial cds; mitochondrial	11
726 bp linear DNA	4
MG583644.1 GI:1509780904	2
	0
15. Xenia sp. KE-95 MutS-like protein (MutS) gene, partial cds; mitochondrial	11
726 bp linear DNA	4
MG583643.1 GI:1509780902	2
	0
16. Parasphaerasclera aurea isolate KE-126 MutS-like protein (MutS) gene, partial cds; mitochondrial	12
726 bp linear DNA	4
MG583642.1 GI:1509780900	2
	0
17. Rumphella sp. KE-150 MutS-like protein (MutS) gene, partial cds; mitochondrial	11
772 bp linear DNA	4
MG583641.1 GI:1509780898	2
	0
18. Leptogorgia sp. KE-282 MutS-like protein (MutS) gene, partial cds; mitochondrial	11
771 bp linear DNA	4
MG583640.1 GI:1509780896	2
	0
19. Paraplexaura sp. KE-281 MutS-like protein (MutS) gene, partial cds; mitochondrial	11
711 bp linear DNA	4
MG583639.1 GI:1509780894	2
	0
20. Euplexaura sp. KE-127 MutS-like protein (MutS) gene, partial cds; mitochondrial	11
772 bp linear DNA	4
MG583638.1 GI:1509780892	2
	0
21. Rumphella sp. KE-201 MutS-like protein (MutS) gene, partial cds; mitochondrial	11
735 bp linear DNA	4
MG583637.1 GI:1509780890	2
	0
22. Parasphaerasclera rotifera isolate KE-291 MutS-like protein (MutS) gene, partial cds; mitochondrial	12
764 bp linear DNA	4
MG583636.1 GI:1509780888	2
	0
23. Parasphaerasclera rotifera isolate KE-290 MutS-like protein (MutS) gene, partial cds; mitochondrial	12
726 bp linear DNA	4
MG583635.1 GI:1509780886	2
	0
24. Parasphaerasclera rotifera isolate KE-289 MutS-like protein (MutS) gene, partial cds; mitochondrial	12
726 bp linear DNA	4
MG583634.1 GI:1509780884	2
	0
25. Rumphella sp. KE-107 MutS-like protein (MutS) gene, partial cds; mitochondrial	11
734 bp linear DNA	4
MG583633.1 GI:1509780882	2
	0
26. Chironephthya sp. KE-287 MutS-like protein (MutS) gene, partial cds; mitochondrial	11
735 bp linear DNA	4
MG583632.1 GI:1509780880	2
	0
27. Junceella sp. KE-286 MutS-like protein (MutS) gene, partial cds; mitochondrial	11
764 bp linear DNA	4
MG583631.1 GI:1509780878	2
	0
28. Verrucella sp. KE-285 MutS-like protein (MutS) gene, partial cds; mitochondrial	11
767 bp linear DNA	4
MG583630.1 GI:1509780876	2
	0
29. Dendronephthya sp. KE-283 MutS-like protein (MutS) gene, partial cds; mitochondrial	11
737 bp linear DNA	4
MG583629.1 GI:1509780874	2
	0
30. Stereonephthya sp. KE-267 MutS-like protein (MutS) gene, partial cds; mitochondrial	11
735 bp linear DNA	4
MG583628.1 GI:1509780872	2
	0
31. Dendronephthya sp. KE-264 MutS-like protein (MutS) gene, partial cds; mitochondrial	11
735 bp linear DNA	4
MG583627.1 GI:1509780870	2
	0
32. Stereonephthya sp. KE-260 MutS-like protein (MutS) gene, partial cds; mitochondrial	11
735 bp linear DNA	4
MG583626.1 GI:1509780868	2
	0
33. Stereonephthya sp. KE-259 MutS-like protein (MutS) gene, partial cds; mitochondrial	11
735 bp linear DNA	4
MG583625.1 GI:1509780866	2
	0
34. Stereonephthya sp. KE-258 MutS-like protein (MutS) gene, partial cds; mitochondrial	11
735 bp linear DNA	4
MG583624.1 GI:1509780864	2
	0
35. Stereonephthya sp. KE-251 MutS-like protein (MutS) gene, partial cds; mitochondrial	11
735 bp linear DNA	4
MG583623.1 GI:1509780862	2
	0
36. Dendronephthya sp. KE-231 MutS-like protein (MutS) gene, partial cds; mitochondrial	11
637 bp linear DNA	4
MG583622.1 GI:1509780860	2
	0
37. Stereonephthya sp. KE-219 MutS-like protein (MutS) gene, partial cds; mitochondrial	11
735 bp linear DNA	4
MG583621.1 GI:1509780858	2
	0
38. Stereonephthya sp. KE-218 MutS-like protein (MutS) gene, partial cds; mitochondrial	11
735 bp linear DNA	4
MG583620.1 GI:1509780856	2
	0
39. Stereonephthya sp. KE-217 MutS-like protein (MutS) gene, partial cds; mitochondrial	11
735 bp linear DNA	4
MG583619.1 GI:1509780854	2
	0
40. Dendronephthya sp. KE-187 MutS-like protein (MutS) gene, partial cds; mitochondrial	11
735 bp linear DNA	4
MG583618.1 GI:1509780852	2
	0
41. Dendronephthya sp. KE-186 MutS-like protein (MutS) gene, partial cds; mitochondrial	11
735 bp linear DNA	4
MG583617.1 GI:1509780850	2
	0
42. Dendronephthya sp. KE-185 MutS-like protein (MutS) gene, partial cds; mitochondrial	11
735 bp linear DNA	4
MG583616.1 GI:1509780848	2
	0
43. Stereonephthya sp. KE-184 MutS-like protein (MutS) gene, partial cds; mitochondrial	11
735 bp linear DNA	4
MG583615.1 GI:1509780846	2
	0
44. Stereonephthya sp. KE-180 MutS-like protein (MutS) gene, partial cds; mitochondrial	11
735 bp linear DNA	4
MG583614.1 GI:1509780844	2
	0
45. Stereonephthya sp. KE-176 MutS-like protein (MutS) gene, partial cds; mitochondrial	11
735 bp linear DNA	4
MG583613.1 GI:1509780842	2
	0
46. Stereonephthya sp. KE-174 MutS-like protein (MutS) gene, partial cds; mitochondrial	11
735 bp linear DNA	4
MG583612.1 GI:1509780840	2
	0
47. Dendronephthya sp. KE-173 MutS-like protein (MutS) gene, partial cds; mitochondrial	11
735 bp linear DNA	4
MG583611.1 GI:1509780838	2
	0
48. Stereonephthya sp. KE-169 MutS-like protein (MutS) gene, partial cds; mitochondrial	11
735 bp linear DNA	4
MG583610.1 GI:1509780836	2
	0
49. Dendronephthya sp. KE-167 MutS-like protein (MutS) gene, partial cds; mitochondrial	11
735 bp linear DNA	4
MG583609.1 GI:1509780834	2
	0
50. Dendronephthya sp. KE-166 MutS-like protein (MutS) gene, partial cds; mitochondrial	11
735 bp linear DNA	4
MG583608.1 GI:1509780832	2
	0
51. Dendronephthya sp. KE-163 MutS-like protein (MutS) gene, partial cds; mitochondrial	11
735 bp linear DNA	4
MG583607.1 GI:1509780830	2
	0
52. Dendronephthya sp. KE-161 MutS-like protein (MutS) gene, partial cds; mitochondrial	11
735 bp linear DNA	4
MG583606.1 GI:1509780828	2
	0
53. Stereonephthya sp. KE-158 MutS-like protein (MutS) gene, partial cds; mitochondrial	11
735 bp linear DNA	4
MG583605.1 GI:1509780826	2
	0
54. Stereonephthya sp. KE-149 MutS-like protein (MutS) gene, partial cds; mitochondrial	11
735 bp linear DNA	4
MG583604.1 GI:1509780824	2
	0
55. Stereonephthya sp. KE-140 MutS-like protein (MutS) gene, partial cds; mitochondrial	11
735 bp linear DNA	4
MG583603.1 GI:1509780822	2
	0
56. Dendronephthya sp. KE-137 MutS-like protein (MutS) gene, partial cds; mitochondrial	11
735 bp linear DNA	4
MG583602.1 GI:1509780820	2
	0
57. Stereonephthya sp. KE-130 MutS-like protein (MutS) gene, partial cds; mitochondrial	11
735 bp linear DNA	4
MG583601.1 GI:1509780818	2
	0
58. Scleronephthya sp. KE-128 MutS-like protein (MutS) gene, partial cds; mitochondrial	11
735 bp linear DNA	4
MG583600.1 GI:1509780816	2
	0
59. Dendronephthya sp. KE-122 MutS-like protein (MutS) gene, partial cds; mitochondrial	11
735 bp linear DNA	4
MG583599.1 GI:1509780814	2
	0
60. Stereonephthya sp. KE-121 MutS-like protein (MutS) gene, partial cds; mitochondrial	11
735 bp linear DNA	4
MG583598.1 GI:1509780812	2
	0
61. Dendronephthya sp. KE-120 MutS-like protein (MutS) gene, partial cds; mitochondrial	11
735 bp linear DNA	4
MG583597.1 GI:1509780810	2
	0
62. Stereonephthya sp. KE-119 MutS-like protein (MutS) gene, partial cds; mitochondrial	11
735 bp linear DNA	4
MG583596.1 GI:1509780808	2
	0
63. Dendronephthya sp. KE-108 MutS-like protein (MutS) gene, partial cds; mitochondrial	11
735 bp linear DNA	4
MG583595.1 GI:1509780806	2
	0
64. Dendronephthya sp. KE-105 MutS-like protein (MutS) gene, partial cds; mitochondrial	11
735 bp linear DNA	4
MG583594.1 GI:1509780804	2
	0
65. Stereonephthya sp. KE-104 MutS-like protein (MutS) gene, partial cds; mitochondrial	11
735 bp linear DNA	4
MG583593.1 GI:1509780802	2
	0
66. Dendronephthya sp. KE-102 MutS-like protein (MutS) gene, partial cds; mitochondrial	11
735 bp linear DNA	4
MG583592.1 GI:1509780800	2
	0
67. Dendronephthya sp. KE-100 MutS-like protein (MutS) gene, partial cds; mitochondrial	11
735 bp linear DNA	4
MG583591.1 GI:1509780798	2
	0
68. Stereonephthya sp. KE-99 MutS-like protein (MutS) gene, partial cds; mitochondrial	11
735 bp linear DNA	4
MG583590.1 GI:1509780796	2
	0
69. Dendronephthya sp. KE-97 MutS-like protein (MutS) gene, partial cds; mitochondrial	11
735 bp linear DNA	4
MG583589.1 GI:1509780794	2
	0
70. Dendronephthya sp. KE-96 MutS-like protein (MutS) gene, partial cds; mitochondrial	11
735 bp linear DNA	4
MG583588.1 GI:1509780792	2
	0
71. Stereonephthya sp. KE-77 MutS-like protein (MutS) gene, partial cds; mitochondrial	11
735 bp linear DNA	4
MG583587.1 GI:1509780790	2
	0
72. Dendronephthya sp. KE-74 MutS-like protein (MutS) gene, partial cds; mitochondrial	11
735 bp linear DNA	4
MG583586.1 GI:1509780788	2
	0
73. Dendronephthya sp. KE-71 MutS-like protein (MutS) gene, partial cds; mitochondrial	11
735 bp linear DNA	4
MG583585.1 GI:1509780786	2
	0
74. Lobophytum sp. KE-204 MutS-like protein (MutS) gene, partial cds; mitochondrial	11
688 bp linear DNA	4
MG583584.1 GI:1509780784	2
	0
75. Lobophytum sp. KE-27 MutS-like protein (MutS) gene, partial cds; mitochondrial	11
720 bp linear DNA	4
MG583583.1 GI:1509780782	2
	0
76. Lobophytum crassum isolate KE-15 MutS-like protein (MutS) gene, partial cds; mitochondrial	12
735 bp linear DNA	4
MG583582.1 GI:1509780780	2
	0
77. Lobophytum patulum isolate KE-11 MutS-like protein (MutS) gene, partial cds; mitochondrial	12
735 bp linear DNA	4
MG583581.1 GI:1509780778	2
	0
78. Lobophytum depressum isolate KE-6 MutS-like protein (MutS) gene, partial cds; mitochondrial	12
735 bp linear DNA	4
MG583580.1 GI:1509780776	2
	0
79. Lobophytum sp. KE-1 MutS-like protein (MutS) gene, partial cds; mitochondrial	11
714 bp linear DNA	4
MG583579.1 GI:1509780774	2
	0
80. Sinularia sp. isolate 10 MutS protein (mutS) gene, partial cds; mitochondrial	12
735 bp linear DNA	4
MF817892.1 GI:1468788824	2
	0
81. Sinularia brassica isolate 103 MutS protein (mutS) gene, partial cds; mitochondrial	12
735 bp linear DNA	4
MF817891.1 GI:1468788822	2
	0
82. Sinularia abrupta isolate 12 MutS protein (mutS) gene, partial cds; mitochondrial	12
604 bp linear DNA	4
MF817890.1 GI:1468788820	2
	0
83. Sinularia abrupta isolate 131 MutS protein (mutS) gene, partial cds; mitochondrial	12
735 bp linear DNA	4
MF817889.1 GI:1468788818	2
	0
84. Sinularia leptoclados isolate 139 MutS protein (mutS) gene, partial cds; mitochondrial	12
735 bp linear DNA	4
MF817888.1 GI:1468788816	2
	0
85. Sinularia notanda isolate 141 MutS protein (mutS) gene, partial cds; mitochondrial	12
735 bp linear DNA	4
MF817887.1 GI:1468788814	2
	0
86. Sinularia brassica isolate 143 MutS protein (mutS) gene, partial cds; mitochondrial	12
735 bp linear DNA	4
MF817886.1 GI:1468788812	2
	0
87. Sinularia heterospiculata isolate 146 MutS protein (mutS) gene, partial cds; mitochondrial	12
735 bp linear DNA	4
MF817885.1 GI:1468788810	2
	0
88. Sinularia sp. isolate 147 MutS protein (mutS) gene, partial cds; mitochondrial	12
735 bp linear DNA	4
MF817884.1 GI:1468788808	2
	0
89. Sinularia heterospiculata isolate 148 MutS protein (mutS) gene, partial cds; mitochondrial	12
735 bp linear DNA	4
MF817883.1 GI:1468788806	2
	0
90. Sinularia brassica isolate 151 MutS protein (mutS) gene, partial cds; mitochondrial	12
735 bp linear DNA	4
MF817882.1 GI:1468788804	2
	0
91. Sinularia sp. isolate 153 MutS protein (mutS) gene, partial cds; mitochondrial	12
735 bp linear DNA	4
MF817881.1 GI:1468788802	2
	0
92. Sinularia notanda isolate 164 MutS protein (mutS) gene, partial cds; mitochondrial	12
720 bp linear DNA	4
MF817880.1 GI:1468788800	2
	0
93. Sinularia brassica isolate 168 MutS protein (mutS) gene, partial cds; mitochondrial	12
735 bp linear DNA	4
MF817879.1 GI:1468788798	2
	0
94. Sinularia sp. isolate 17 MutS protein (mutS) gene, partial cds; mitochondrial	12
604 bp linear DNA	4
MF817878.1 GI:1468788796	2
	0
95. Sinularia brassica isolate 172 MutS protein (mutS) gene, partial cds; mitochondrial	12
729 bp linear DNA	4
MF817877.1 GI:1468788794	2
	0
96. Sinularia heterospiculata isolate 183 MutS protein (mutS) gene, partial cds; mitochondrial	12
735 bp linear DNA	4
MF817876.1 GI:1468788792	2
	0
97. Sinularia brassica isolate 188 MutS protein (mutS) gene, partial cds; mitochondrial	12
713 bp linear DNA	4
MF817875.1 GI:1468788790	2
	0
98. Sinularia notanda isolate 189 MutS protein (mutS) gene, partial cds; mitochondrial	12
721 bp linear DNA	4
MF817874.1 GI:1468788788	2
	0
99. Sinularia variabilis isolate 191 MutS protein (mutS) gene, partial cds; mitochondrial	12
735 bp linear DNA	4
MF817873.1 GI:1468788786	2
	0
100. Sinularia sp. isolate 199 MutS protein (mutS) gene, partial cds; mitochondrial	12
735 bp linear DNA	4
MF817872.1 GI:1468788784	2
	0
101. Sinularia polydactyla isolate 2 MutS protein (mutS) gene, partial cds; mitochondrial	12
735 bp linear DNA	4
MF817871.1 GI:1468788782	2
	0
102. Sinularia brassica isolate 200 MutS protein (mutS) gene, partial cds; mitochondrial	12
735 bp linear DNA	4
MF817870.1 GI:1468788780	2
	0
103. Sinularia notanda isolate 214 MutS protein (mutS) gene, partial cds; mitochondrial	12
735 bp linear DNA	4
MF817869.1 GI:1468788778	2
	0
104. Sinularia sp. isolate 224 MutS protein (mutS) gene, partial cds; mitochondrial	12
735 bp linear DNA	4
MF817868.1 GI:1468788776	2
	0
105. Sinularia notanda isolate 225 MutS protein (mutS) gene, partial cds; mitochondrial	12
720 bp linear DNA	4
MF817867.1 GI:1468788774	2
	0
106. Sinularia sp. isolate 226 MutS protein (mutS) gene, partial cds; mitochondrial	12
720 bp linear DNA	4
MF817866.1 GI:1468788772	2
	0
107. Sinularia notanda isolate 227 MutS protein (mutS) gene, partial cds; mitochondrial	12
735 bp linear DNA	4
MF817865.1 GI:1468788770	2
	0
108. Sinularia abrupta isolate 234 MutS protein (mutS) gene, partial cds; mitochondrial	12
735 bp linear DNA	4
MF817864.1 GI:1468788768	2
	0
109. Sinularia heterospiculata isolate 235 MutS protein (mutS) gene, partial cds; mitochondrial	12
735 bp linear DNA	4
MF817863.1 GI:1468788766	2
	0
110. Sinularia variabilis isolate 237 MutS protein (mutS) gene, partial cds; mitochondrial	12
602 bp linear DNA	4
MF817862.1 GI:1468788764	2
	0
111. Sinularia sp. isolate 239 MutS protein (mutS) gene, partial cds; mitochondrial	12
722 bp linear DNA	4
MF817861.1 GI:1468788762	2
	0
112. Sinularia sp. isolate 240 MutS protein (mutS) gene, partial cds; mitochondrial	12
735 bp linear DNA	4
MF817860.1 GI:1468788760	2
	0
113. Sinularia abrupta isolate 243 MutS protein (mutS) gene, partial cds; mitochondrial	12
735 bp linear DNA	4
MF817859.1 GI:1468788758	2
	0
114. Sinularia sp. isolate 245 MutS protein (mutS) gene, partial cds; mitochondrial	12
735 bp linear DNA	4
MF817858.1 GI:1468788756	2
	0
115. Sinularia sp. isolate 246 MutS protein (mutS) gene, partial cds; mitochondrial	12
633 bp linear DNA	4
MF817857.1 GI:1468788754	2
	0
116. Sinularia heterospiculata isolate 247 MutS protein (mutS) gene, partial cds; mitochondrial	12
735 bp linear DNA	4
MF817856.1 GI:1468788752	2
	0
117. Sinularia sp. isolate 249 MutS protein (mutS) gene, partial cds; mitochondrial	12
670 bp linear DNA	4
MF817855.1 GI:1468788750	2
	0
118. Sinularia abrupta isolate 25 MutS protein (mutS) gene, partial cds; mitochondrial	12
499 bp linear DNA	4
MF817854.1 GI:1468788748	2
	0
119. Sinularia sp. isolate 257 MutS protein (mutS) gene, partial cds; mitochondrial	12
701 bp linear DNA	4
MF817853.1 GI:1468788746	2
	0
120. Sinularia leptoclados isolate 263 MutS protein (mutS) gene, partial cds; mitochondrial	12
627 bp linear DNA	4
MF817852.1 GI:1468788744	2
	0
121. Sinularia macrodactyla isolate 268 MutS protein (mutS) gene, partial cds; mitochondrial	12
735 bp linear DNA	4
MF817851.1 GI:1468788742	2
	0
122. Sinularia notanda isolate 269 MutS protein (mutS) gene, partial cds; mitochondrial	12
735 bp linear DNA	4
MF817850.1 GI:1468788740	2
	0
123. Sinularia sp. isolate 271 MutS protein (mutS) gene, partial cds; mitochondrial	12
554 bp linear DNA	4
MF817849.1 GI:1468788738	2
	0
124. Sinularia variabilis isolate 274 MutS protein (mutS) gene, partial cds; mitochondrial	12
581 bp linear DNA	4
MF817848.1 GI:1468788736	2
	0
125. Sinularia variabilis isolate 275 MutS protein (mutS) gene, partial cds; mitochondrial	12
735 bp linear DNA	4
MF817847.1 GI:1468788734	2
	0
126. Sinularia sp. isolate 279 MutS protein (mutS) gene, partial cds; mitochondrial	12
637 bp linear DNA	4
MF817846.1 GI:1468788732	2
	0
127. Sinularia erecta isolate 280 MutS protein (mutS) gene, partial cds; mitochondrial	12
657 bp linear DNA	4
MF817845.1 GI:1468788730	2
	0
128. Sinularia variabilis isolate 31 MutS protein (mutS) gene, partial cds; mitochondrial	12
735 bp linear DNA	4
MF817844.1 GI:1468788728	2
	0
129. Sinularia polydactyla isolate 36 MutS protein (mutS) gene, partial cds; mitochondrial	12
735 bp linear DNA	4
MF817843.1 GI:1468788726	2
	0
130. Sinularia sp. isolate 4 MutS protein (mutS) gene, partial cds; mitochondrial	12
638 bp linear DNA	4
MF817842.1 GI:1468788724	2
	0
131. Sinularia sp. isolate 5_Fwd MutS protein (mutS) gene, partial cds; mitochondrial	12
732 bp linear DNA	4
MF817841.1 GI:1468788722	2
	0
132. Sinularia abrupta isolate 50 MutS protein (mutS) gene, partial cds; mitochondrial	12
735 bp linear DNA	4
MF817840.1 GI:1468788720	2
	0
133. Sinularia sp. isolate 55 MutS protein (mutS) gene, partial cds; mitochondrial	12
735 bp linear DNA	4
MF817839.1 GI:1468788718	2
	0
134. Sinularia polydactyla isolate 56 MutS protein (mutS) gene, partial cds; mitochondrial	12
657 bp linear DNA	4
MF817838.1 GI:1468788716	2
	0
135. Sinularia notanda isolate 57 MutS protein (mutS) gene, partial cds; mitochondrial	12
735 bp linear DNA	4
MF817837.1 GI:1468788714	2
	0
136. Sinularia sp. isolate 60 MutS protein (mutS) gene, partial cds; mitochondrial	12
735 bp linear DNA	4
MF817836.1 GI:1468788712	2
	0
137. Sinularia heterospiculata isolate 66 MutS protein (mutS) gene, partial cds; mitochondrial	12
735 bp linear DNA	4
MF817835.1 GI:1468788710	2
	0
138. Sinularia sp. isolate 67 MutS protein (mutS) gene, partial cds; mitochondrial	12
735 bp linear DNA	4
MF817834.1 GI:1468788708	2
	0
139. Sinularia brassica isolate 73 MutS protein (mutS) gene, partial cds; mitochondrial	12
735 bp linear DNA	4
MF817833.1 GI:1468788706	2
	0
140. Sinularia leptoclados isolate 75 MutS protein (mutS) gene, partial cds; mitochondrial	12
735 bp linear DNA	4
MF817832.1 GI:1468788704	2
	0
141. Sinularia notanda isolate 8 MutS protein (mutS) gene, partial cds; mitochondrial	12
735 bp linear DNA	4
MF817831.1 GI:1468788702	2
	0
142. Sinularia notanda isolate 80 MutS protein (mutS) gene, partial cds; mitochondrial	12
735 bp linear DNA	4
MF817830.1 GI:1468788700	2
	0
143. Sinularia sp. isolate 85 MutS protein (mutS) gene, partial cds; mitochondrial	12
735 bp linear DNA	4
MF817829.1 GI:1468788698	2
	0
144. Sinularia sp. isolate 9 MutS protein (mutS) gene, partial cds; mitochondrial	12
735 bp linear DNA	4
MF817828.1 GI:1468788696	2
	0
145. Sinularia brassica isolate 93 MutS protein (mutS) gene, partial cds; mitochondrial	12
605 bp linear DNA	4
MF817827.1 GI:1468788694	2
	0
146. Sarcophyton sp. Sa9 KKE-2017 MutS-like protein (MutS) gene, partial cds; mitochondrial	12
735 bp linear DNA	4
KY511040.1 GI:1229033749	2
	0
147. Sarcophyton sp. Sa8 KKE-2017 MutS-like protein (MutS) gene, partial cds; mitochondrial	12
735 bp linear DNA	4
KY511039.1 GI:1229033747	2
	0
148. Sarcophyton sp. Sa7 KKE-2017 MutS-like protein (MutS) gene, partial cds; mitochondrial	12
735 bp linear DNA	4
KY511038.1 GI:1229033745	2
	0
149. Sarcophyton sp. Sa6 KKE-2017 MutS-like protein (MutS) gene, partial cds; mitochondrial	12
735 bp linear DNA	4
KY511037.1 GI:1229033743	2
	0
150. Sarcophyton sp. Sa5 KKE-2017 MutS-like protein (MutS) gene, partial cds; mitochondrial	12
735 bp linear DNA	4
KY511036.1 GI:1229033741	2
	0
151. Sarcophyton sp. Sa4 KKE-2017 MutS-like protein (MutS) gene, partial cds; mitochondrial	12
735 bp linear DNA	4
KY511035.1 GI:1229033739	2
	0
152. Sarcophyton sp. Sa3 KKE-2017 MutS-like protein (MutS) gene, partial cds; mitochondrial	12
735 bp linear DNA	4
KY511034.1 GI:1229033737	2
	0
153. Sarcophyton sp. Sa2 KKE-2017 MutS-like protein (MutS) gene, partial cds; mitochondrial	12
735 bp linear DNA	4
KY511033.1 GI:1229033735	2
	0
154. Sarcophyton sp. Sa1 KKE-2017 MutS-like protein (MutS) gene, partial cds; mitochondrial	12
735 bp linear DNA	4
KY511032.1 GI:1229033733	2
	0
155. Sarcophyton sp. S29 KKE-2017 MutS-like protein (MutS) gene, partial cds; mitochondrial	12
735 bp linear DNA	4
KY511031.1 GI:1229033731	2
	0
156. Sarcophyton sp. S28 KKE-2017 MutS-like protein (MutS) gene, partial cds; mitochondrial	12
735 bp linear DNA	4
KY511030.1 GI:1229033729	2
	0
157. Sarcophyton sp. S27 KKE-2017 MutS-like protein (MutS) gene, partial cds; mitochondrial	12
735 bp linear DNA	4
KY511029.1 GI:1229033727	2
	0
158. Sarcophyton sp. S26 KKE-2017 MutS-like protein (MutS) gene, partial cds; mitochondrial	12
735 bp linear DNA	4
KY511028.1 GI:1229033725	2
	0
159. Sarcophyton sp. S25 KKE-2017 MutS-like protein (MutS) gene, partial cds; mitochondrial	12
735 bp linear DNA	4
KY511027.1 GI:1229033723	2
	0
160. Sarcophyton sp. S24 KKE-2017 MutS-like protein (MutS) gene, partial cds; mitochondrial	12
735 bp linear DNA	4
KY511026.1 GI:1229033721	2
	0
161. Sarcophyton sp. S23 KKE-2017 MutS-like protein (MutS) gene, partial cds; mitochondrial	12
735 bp linear DNA	4
KY511025.1 GI:1229033719	2
	0
162. Sarcophyton sp. S22 KKE-2017 MutS-like protein (MutS) gene, partial cds; mitochondrial	12
735 bp linear DNA	4
KY511024.1 GI:1229033717	2
	0
163. Sarcophyton sp. S21 KKE-2017 MutS-like protein (MutS) gene, partial cds; mitochondrial	12
735 bp linear DNA	4
KY511023.1 GI:1229033715	2
	0
164. Sarcophyton sp. S20 KKE-2017 MutS-like protein (MutS) gene, partial cds; mitochondrial	12
735 bp linear DNA	4
KY511022.1 GI:1229033713	2
	0
165. Sarcophyton sp. S19 KKE-2017 MutS-like protein (MutS) gene, partial cds; mitochondrial	12
735 bp linear DNA	4
KY511021.1 GI:1229033711	2
	0
166. Sarcophyton sp. S18 KKE-2017 MutS-like protein (MutS) gene, partial cds; mitochondrial	12
735 bp linear DNA	4
KY511020.1 GI:1229033709	2
	0
167. Sarcophyton sp. S16 KKE-2017 MutS-like protein (MutS) gene, partial cds; mitochondrial	12
735 bp linear DNA	4
KY511019.1 GI:1229033707	2
	0
168. Sarcophyton sp. S15 KKE-2017 MutS-like protein (MutS) gene, partial cds; mitochondrial	12
735 bp linear DNA	4
KY511018.1 GI:1229033705	2
	0
169. Sarcophyton sp. S14 KKE-2017 MutS-like protein (MutS) gene, partial cds; mitochondrial	12
735 bp linear DNA	4
KY511017.1 GI:1229033703	2
	0
170. Sarcophyton sp. S13 KKE-2017 MutS-like protein (MutS) gene, partial cds; mitochondrial	12
735 bp linear DNA	4
KY511016.1 GI:1229033701	2
	0
171. Sarcophyton sp. S12 KKE-2017 MutS-like protein (MutS) gene, partial cds; mitochondrial	12
735 bp linear DNA	4
KY511015.1 GI:1229033699	2
	0
172. Sarcophyton sp. S11 KKE-2017 MutS-like protein (MutS) gene, partial cds; mitochondrial	12
735 bp linear DNA	4
KY511014.1 GI:1229033697	2
	0
173. Sarcophyton sp. S10 KKE-2017 MutS-like protein (MutS) gene, partial cds; mitochondrial	12
735 bp linear DNA	4
KY511013.1 GI:1229033695	2
	0
174. Sarcophyton sp. S9 KKE-2017 MutS-like protein (MutS) gene, partial cds; mitochondrial	12
735 bp linear DNA	4
KY511012.1 GI:1229033693	2
	0
175. Sarcophyton sp. S8 KKE-2017 MutS-like protein (MutS) gene, partial cds; mitochondrial	12
735 bp linear DNA	4
KY511011.1 GI:1229033691	2
	0
176. Sarcophyton sp. S7 KKE-2017 MutS-like protein (MutS) gene, partial cds; mitochondrial	12
735 bp linear DNA	4
KY511010.1 GI:1229033689	2
	0
177. Sarcophyton sp. S6 KKE-2017 MutS-like protein (MutS) gene, partial cds; mitochondrial	12
735 bp linear DNA	4
KY511009.1 GI:1229033687	2
	0
178. Sarcophyton sp. S5 KKE-2017 MutS-like protein (MutS) gene, partial cds; mitochondrial	12
735 bp linear DNA	4
KY511008.1 GI:1229033685	2
	0
179. Sarcophyton sp. S4 KKE-2017 MutS-like protein (MutS) gene, partial cds; mitochondrial	12
735 bp linear DNA	4
KY511007.1 GI:1229033683	2
	0
180. Sarcophyton sp. S3 KKE-2017 MutS-like protein (MutS) gene, partial cds; mitochondrial	12
735 bp linear DNA	4
KY511006.1 GI:1229033681	2
	0
181. Sarcophyton sp. S2 KKE-2017 MutS-like protein (MutS) gene, partial cds; mitochondrial	12
735 bp linear DNA	4
KY511005.1 GI:1229033679	2
	0
182. Sarcophyton sp. S1 KKE-2017 MutS-like protein (MutS) gene, partial cds; mitochondrial	12
735 bp linear DNA	4
KY511004.1 GI:1229033677	2
	0
183. Pocillopora verrucosa haplotype CR2 D-loop, partial sequence; and cytochrome c oxidase subunit 1 (COI) gene, partial cds; mitochondrial	19
882 bp linear DNA	4
MK429834.1 GI:1706930852	2
	0
184. Pocillopora verrucosa haplotype CR1 D-loop, partial sequence; and cytochrome c oxidase subunit 1 (COI) gene, partial cds; mitochondrial	19
882 bp linear DNA	4
MK429833.1 GI:1706930850	2
	0
185. Pocillopora verrucosa haplotype HSP70A_27 heat shock protein 70 (HSP70) gene, partial cds	13
741 bp linear DNA	4
MK429832.1 GI:1706930848	2
	0
186. Pocillopora verrucosa haplotype HSP70A_26 heat shock protein 70 (HSP70) gene, partial cds	13
741 bp linear DNA	4
MK429831.1 GI:1706930846	2
	0
187. Pocillopora verrucosa haplotype HSP70A_25 heat shock protein 70 (HSP70) gene, partial cds	13
741 bp linear DNA	4
MK429830.1 GI:1706930844	2
	0
188. Pocillopora grandis haplotype HSP70A_24 heat shock protein 70 (HSP70) gene, partial cds	13
741 bp linear DNA	4
MK429829.1 GI:1706930842	2
	0
189. Pocillopora grandis haplotype HSP70A_23 heat shock protein 70 (HSP70) gene, partial cds	13
741 bp linear DNA	4
MK429828.1 GI:1706930840	2
	0
190. Pocillopora grandis haplotype HSP70A_22 heat shock protein 70 (HSP70) gene, partial cds	13
741 bp linear DNA	4
MK429827.1 GI:1706930838	2
	0
191. Pocillopora grandis haplotype HSP70A_21 heat shock protein 70 (HSP70) gene, partial cds	13
741 bp linear DNA	4
MK429826.1 GI:1706930836	2
	0
192. Pocillopora verrucosa haplotype HSP70A_20 heat shock protein 70 (HSP70) gene, partial cds	13
741 bp linear DNA	4
MK429825.1 GI:1706930834	2
	0
193. Pocillopora verrucosa haplotype HSP70A_19 heat shock protein 70 (HSP70) gene, partial cds	13
741 bp linear DNA	4
MK429824.1 GI:1706930832	2
	0
194. Pocillopora verrucosa haplotype HSP70A_18 heat shock protein 70 (HSP70) gene, partial cds	13
741 bp linear DNA	4
MK429823.1 GI:1706930830	2
	0
195. Pocillopora grandis haplotype HSP70A_17 heat shock protein 70 (HSP70) gene, partial cds	13
741 bp linear DNA	4
MK429822.1 GI:1706930828	2
	0
196. Pocillopora grandis haplotype HSP70A_16 heat shock protein 70 (HSP70) gene, partial cds	13
741 bp linear DNA	4
MK429821.1 GI:1706930826	2
	0
197. Pocillopora verrucosa haplotype HSP70A_15 heat shock protein 70 (HSP70) gene, partial cds	13
741 bp linear DNA	4
MK429820.1 GI:1706930824	2
	0
198. Pocillopora verrucosa haplotype HSP70A_14 heat shock protein 70 (HSP70) gene, partial cds	13
741 bp linear DNA	4
MK429819.1 GI:1706930822	2
	0
199. Pocillopora verrucosa haplotype HSP70A_13 heat shock protein 70 (HSP70) gene, partial cds	13
741 bp linear DNA	4
MK429818.1 GI:1706930820	2
	0
200. Pocillopora verrucosa haplotype HSP70A_12 heat shock protein 70 (HSP70) gene, partial cds	13
741 bp linear DNA	4
MK429817.1 GI:1706930818	2
	0
201. Pocillopora verrucosa haplotype HSP70A_11 heat shock protein 70 (HSP70) gene, partial cds	13
741 bp linear DNA	4
MK429816.1 GI:1706930816	2
	0
202. Pocillopora verrucosa haplotype HSP70A_10 heat shock protein 70 (HSP70) gene, partial cds	13
741 bp linear DNA	4
MK429815.1 GI:1706930814	2
	0
203. Pocillopora verrucosa haplotype HSP70A_9 heat shock protein 70 (HSP70) gene, partial cds	13
741 bp linear DNA	4
MK429814.1 GI:1706930812	2
	0
204. Pocillopora verrucosa haplotype HSP70A_8 heat shock protein 70 (HSP70) gene, partial cds	13
741 bp linear DNA	4
MK429813.1 GI:1706930810	2
	0
205. Pocillopora verrucosa haplotype HSP70A_7 heat shock protein 70 (HSP70) gene, partial cds	13
741 bp linear DNA	4
MK429812.1 GI:1706930808	2
	0
206. Pocillopora verrucosa haplotype HSP70A_6 heat shock protein 70 (HSP70) gene, partial cds	13
741 bp linear DNA	4
MK429811.1 GI:1706930806	2
	0
207. Pocillopora verrucosa haplotype HSP70A_5 heat shock protein 70 (HSP70) gene, partial cds	13
741 bp linear DNA	4
MK429810.1 GI:1706930804	2
	0
208. Pocillopora verrucosa haplotype HSP70A_4 heat shock protein 70 (HSP70) gene, partial cds	13
741 bp linear DNA	4
MK429809.1 GI:1706930802	2
	0
209. Pocillopora grandis haplotype HSP70A_3 heat shock protein 70 (HSP70) gene, partial cds	13
741 bp linear DNA	4
MK429808.1 GI:1706930800	2
	0
210. Pocillopora verrucosa haplotype HSP70A_2 heat shock protein 70 (HSP70) gene, partial cds	13
741 bp linear DNA	4
MK429807.1 GI:1706930798	2
	0
211. Pocillopora verrucosa haplotype HSP70A_1 heat shock protein 70 (HSP70) gene, partial cds	13
741 bp linear DNA	4
MK429806.1 GI:1706930796	2
	0
212. Pocillopora grandis haplotype ITS154 5.8S ribosomal RNA gene, partial sequence; internal transcribed spacer 2, complete sequence; and large subunit ribosomal RNA gene, partial sequence	25
473 bp linear DNA	4
MK385625.1 GI:1706930795	2
	0
213. Pocillopora verrucosa haplotype ITS153 5.8S ribosomal RNA gene, partial sequence; internal transcribed spacer 2, complete sequence; and large subunit ribosomal RNA gene, partial sequence	25
473 bp linear DNA	4
MK385624.1 GI:1706930794	2
	0
214. Pocillopora verrucosa haplotype ITS152 5.8S ribosomal RNA gene, partial sequence; internal transcribed spacer 2, complete sequence; and large subunit ribosomal RNA gene, partial sequence	25
473 bp linear DNA	4
MK385623.1 GI:1706930793	2
	0
215. Pocillopora verrucosa haplotype ITS151 5.8S ribosomal RNA gene, partial sequence; internal transcribed spacer 2, complete sequence; and large subunit ribosomal RNA gene, partial sequence	25
473 bp linear DNA	4
MK385622.1 GI:1706930792	2
	0
216. Pocillopora verrucosa haplotype ITS150 5.8S ribosomal RNA gene, partial sequence; internal transcribed spacer 2, complete sequence; and large subunit ribosomal RNA gene, partial sequence	25
473 bp linear DNA	4
MK385621.1 GI:1706930791	2
	0
217. Pocillopora verrucosa haplotype ITS149 5.8S ribosomal RNA gene, partial sequence; internal transcribed spacer 2, complete sequence; and large subunit ribosomal RNA gene, partial sequence	25
473 bp linear DNA	4
MK385620.1 GI:1706930790	2
	0
218. Pocillopora grandis haplotype ITS148 5.8S ribosomal RNA gene, partial sequence; internal transcribed spacer 2, complete sequence; and large subunit ribosomal RNA gene, partial sequence	25
473 bp linear DNA	4
MK385619.1 GI:1706930789	2
	0
219. Pocillopora verrucosa haplotype ITS147 5.8S ribosomal RNA gene, partial sequence; internal transcribed spacer 2, complete sequence; and large subunit ribosomal RNA gene, partial sequence	25
473 bp linear DNA	4
MK385618.1 GI:1706930788	2
	0
220. Pocillopora verrucosa haplotype ITS146 5.8S ribosomal RNA gene, partial sequence; internal transcribed spacer 2, complete sequence; and large subunit ribosomal RNA gene, partial sequence	25
473 bp linear DNA	4
MK385617.1 GI:1706930787	2
	0
221. Pocillopora grandis haplotype ITS145 5.8S ribosomal RNA gene, partial sequence; internal transcribed spacer 2, complete sequence; and large subunit ribosomal RNA gene, partial sequence	25
473 bp linear DNA	4
MK385616.1 GI:1706930786	2
	0
222. Pocillopora grandis haplotype ITS144 5.8S ribosomal RNA gene, partial sequence; internal transcribed spacer 2, complete sequence; and large subunit ribosomal RNA gene, partial sequence	25
473 bp linear DNA	4
MK385615.1 GI:1706930785	2
	0
223. Pocillopora grandis haplotype ITS143 5.8S ribosomal RNA gene, partial sequence; internal transcribed spacer 2, complete sequence; and large subunit ribosomal RNA gene, partial sequence	25
473 bp linear DNA	4
MK385614.1 GI:1706930784	2
	0
224. Pocillopora verrucosa haplotype ITS142 5.8S ribosomal RNA gene, partial sequence; internal transcribed spacer 2, complete sequence; and large subunit ribosomal RNA gene, partial sequence	25
473 bp linear DNA	4
MK385613.1 GI:1706930783	2
	0
225. Pocillopora verrucosa haplotype ITS141 5.8S ribosomal RNA gene, partial sequence; internal transcribed spacer 2, complete sequence; and large subunit ribosomal RNA gene, partial sequence	25
473 bp linear DNA	4
MK385612.1 GI:1706930782	2
	0
226. Pocillopora verrucosa haplotype ITS140 5.8S ribosomal RNA gene, partial sequence; internal transcribed spacer 2, complete sequence; and large subunit ribosomal RNA gene, partial sequence	25
473 bp linear DNA	4
MK385611.1 GI:1706930781	2
	0
227. Pocillopora verrucosa haplotype ITS139 5.8S ribosomal RNA gene, partial sequence; internal transcribed spacer 2, complete sequence; and large subunit ribosomal RNA gene, partial sequence	25
473 bp linear DNA	4
MK359433.1 GI:1706930778	2
	0
228. Pocillopora grandis haplotype ITS138 5.8S ribosomal RNA gene, partial sequence; internal transcribed spacer 2, complete sequence; and large subunit ribosomal RNA gene, partial sequence	25
473 bp linear DNA	4
MK359432.1 GI:1706930777	2
	0
229. Pocillopora grandis haplotype ITS137 5.8S ribosomal RNA gene, partial sequence; internal transcribed spacer 2, complete sequence; and large subunit ribosomal RNA gene, partial sequence	25
473 bp linear DNA	4
MK359431.1 GI:1706930776	2
	0
230. Pocillopora grandis haplotype ITS136 5.8S ribosomal RNA gene, partial sequence; internal transcribed spacer 2, complete sequence; and large subunit ribosomal RNA gene, partial sequence	25
473 bp linear DNA	4
MK359430.1 GI:1706930775	2
	0
231. Pocillopora verrucosa haplotype ITS135 5.8S ribosomal RNA gene, partial sequence; internal transcribed spacer 2, complete sequence; and large subunit ribosomal RNA gene, partial sequence	25
473 bp linear DNA	4
MK359429.1 GI:1706930774	2
	0
232. Pocillopora verrucosa haplotype ITS134 5.8S ribosomal RNA gene, partial sequence; internal transcribed spacer 2, complete sequence; and large subunit ribosomal RNA gene, partial sequence	25
473 bp linear DNA	4
MK359428.1 GI:1706930773	2
	0
233. Pocillopora verrucosa haplotype ITS133 5.8S ribosomal RNA gene, partial sequence; internal transcribed spacer 2, complete sequence; and large subunit ribosomal RNA gene, partial sequence	25
473 bp linear DNA	4
MK359427.1 GI:1706930772	2
	0
234. Pocillopora grandis haplotype ITS132 5.8S ribosomal RNA gene, partial sequence; internal transcribed spacer 2, complete sequence; and large subunit ribosomal RNA gene, partial sequence	25
473 bp linear DNA	4
MK359426.1 GI:1706930771	2
	0
235. Pocillopora verrucosa haplotype ITS131 5.8S ribosomal RNA gene, partial sequence; internal transcribed spacer 2, complete sequence; and large subunit ribosomal RNA gene, partial sequence	25
473 bp linear DNA	4
MK359425.1 GI:1706930770	2
	0
236. Pocillopora grandis haplotype ITS130 5.8S ribosomal RNA gene, partial sequence; internal transcribed spacer 2, complete sequence; and large subunit ribosomal RNA gene, partial sequence	25
473 bp linear DNA	4
MK359424.1 GI:1706930769	2
	0
237. Pocillopora grandis haplotype ITS129 5.8S ribosomal RNA gene, partial sequence; internal transcribed spacer 2, complete sequence; and large subunit ribosomal RNA gene, partial sequence	25
473 bp linear DNA	4
MK359423.1 GI:1706930768	2
	0
238. Pocillopora grandis isolate A84 ATPase subunit 6 (ATP6) and hypothetical protein genes, partial cds; mitochondrial	16
842 bp linear DNA	4
MK359422.1 GI:1706930765	2
	0
239. Pocillopora grandis ATPase subunit 6 (ATP6) and hypothetical protein genes, partial cds; mitochondrial	14
842 bp linear DNA	4
MK359421.1 GI:1706930762	2
	0
240. Pocillopora grandis isolate A35 ATPase subunit 6 (ATP6) and hypothetical protein genes, partial cds; mitochondrial	16
842 bp linear DNA	4
MK359420.1 GI:1706930759	2
	0
241. Pocillopora verrucosa isolate C32 ATPase subunit 6 (ATP6) and hypothetical protein genes, partial cds; mitochondrial	16
842 bp linear DNA	4
MK359419.1 GI:1706930756	2
	0
242. Pocillopora verrucosa isolate C27 ATPase subunit 6 (ATP6) and hypothetical protein genes, partial cds; mitochondrial	16
842 bp linear DNA	4
MK359418.1 GI:1706930753	2
	0
243. Pocillopora verrucosa isolate C26 ATPase subunit 6 (ATP6) and hypothetical protein genes, partial cds; mitochondrial	16
842 bp linear DNA	4
MK359417.1 GI:1706930750	2
	0
244. Pocillopora verrucosa isolate C25 ATPase subunit 6 (ATP6) and hypothetical protein genes, partial cds; mitochondrial	16
842 bp linear DNA	4
MK359416.1 GI:1706930747	2
	0
245. Pocillopora verrucosa isolate C24 ATPase subunit 6 (ATP6) and hypothetical protein genes, partial cds; mitochondrial	16
842 bp linear DNA	4
MK359415.1 GI:1706930744	2
	0
246. Pocillopora verrucosa isolate C22 ATPase subunit 6 (ATP6) and hypothetical protein genes, partial cds; mitochondrial	16
842 bp linear DNA	4
MK359414.1 GI:1706930741	2
	0
247. Pocillopora verrucosa isolate C21 ATPase subunit 6 (ATP6) and hypothetical protein genes, partial cds; mitochondrial	16
842 bp linear DNA	4
MK359413.1 GI:1706930738	2
	0
248. Pocillopora verrucosa isolate C19 ATPase subunit 6 (ATP6) and hypothetical protein genes, partial cds; mitochondrial	16
842 bp linear DNA	4
MK359412.1 GI:1706930735	2
	0
249. Pocillopora verrucosa isolate C16 ATPase subunit 6 (ATP6) and hypothetical protein genes, partial cds; mitochondrial	16
842 bp linear DNA	4
MK359411.1 GI:1706930732	2
	0
250. Pocillopora verrucosa isolate C13 ATPase subunit 6 (ATP6) and hypothetical protein genes, partial cds; mitochondrial	16
842 bp linear DNA	4
MK359410.1 GI:1706930729	2
	0
251. Pocillopora verrucosa isolate B75 ATPase subunit 6 (ATP6) and hypothetical protein genes, partial cds; mitochondrial	16
842 bp linear DNA	4
MK359409.1 GI:1706930726	2
	0
252. Pocillopora verrucosa isolate B46 ATPase subunit 6 (ATP6) and hypothetical protein genes, partial cds; mitochondrial	16
842 bp linear DNA	4
MK359408.1 GI:1706930723	2
	0
253. Pocillopora verrucosa isolate B39 ATPase subunit 6 (ATP6) and hypothetical protein genes, partial cds; mitochondrial	16
842 bp linear DNA	4
MK359407.1 GI:1706930720	2
	0
254. Pocillopora verrucosa isolate B37 ATPase subunit 6 (ATP6) and hypothetical protein genes, partial cds; mitochondrial	16
842 bp linear DNA	4
MK359406.1 GI:1706930717	2
	0
255. Pocillopora verrucosa isolate D33 ATPase subunit 6 (ATP6) and hypothetical protein genes, partial cds; mitochondrial	16
842 bp linear DNA	4
MK359405.1 GI:1706930714	2
	0
256. Pocillopora verrucosa isolate D32 ATPase subunit 6 (ATP6) and hypothetical protein genes, partial cds; mitochondrial	16
842 bp linear DNA	4
MK359404.1 GI:1706930711	2
	0
257. Pocillopora verrucosa isolate D12 ATPase subunit 6 (ATP6) and hypothetical protein genes, partial cds; mitochondrial	16
842 bp linear DNA	4
MK359403.1 GI:1706930708	2
	0
258. Pocillopora verrucosa isolate D3 ATPase subunit 6 (ATP6) and hypothetical protein genes, partial cds; mitochondrial	16
842 bp linear DNA	4
MK359402.1 GI:1706930705	2
	0
259. Pocillopora verrucosa isolate C31 ATPase subunit 6 (ATP6) and hypothetical protein genes, partial cds; mitochondrial	16
842 bp linear DNA	4
MK359401.1 GI:1706930702	2
	0
260. Pocillopora verrucosa isolate A83 ATPase subunit 6 (ATP6) and hypothetical protein genes, partial cds; mitochondrial	16
842 bp linear DNA	4
MK359400.1 GI:1706930699	2
	0
261. Pocillopora verrucosa isolate A17 ATPase subunit 6 (ATP6) and hypothetical protein genes, partial cds; mitochondrial	16
842 bp linear DNA	4
MK359399.1 GI:1706930696	2
	0
262. Pocillopora verrucosa isolate A8 ATPase subunit 6 (ATP6) and hypothetical protein genes, partial cds; mitochondrial	16
842 bp linear DNA	4
MK359398.1 GI:1706930693	2
	0
263. Pocillopora verrucosa isolate C36 ATPase subunit 6 (ATP6) and hypothetical protein genes, partial cds; mitochondrial	16
842 bp linear DNA	4
MK359397.1 GI:1706930690	2
	0
264. Pocillopora verrucosa isolate C35 ATPase subunit 6 (ATP6) and hypothetical protein genes, partial cds; mitochondrial	16
842 bp linear DNA	4
MK359396.1 GI:1706930687	2
	0
265. Pocillopora verrucosa isolate C17 ATPase subunit 6 (ATP6) and hypothetical protein genes, partial cds; mitochondrial	16
842 bp linear DNA	4
MK359395.1 GI:1706930684	2
	0
266. Pocillopora verrucosa isolate C15 ATPase subunit 6 (ATP6) and hypothetical protein genes, partial cds; mitochondrial	16
842 bp linear DNA	4
MK359394.1 GI:1706930681	2
	0
267. Pocillopora verrucosa isolate C11 ATPase subunit 6 (ATP6) and hypothetical protein genes, partial cds; mitochondrial	16
842 bp linear DNA	4
MK359393.1 GI:1706930678	2
	0
268. Pocillopora verrucosa isolate C9 ATPase subunit 6 (ATP6) and hypothetical protein genes, partial cds; mitochondrial	16
842 bp linear DNA	4
MK359392.1 GI:1706930675	2
	0
269. Pocillopora verrucosa isolate C7 ATPase subunit 6 (ATP6) and hypothetical protein genes, partial cds; mitochondrial	16
842 bp linear DNA	4
MK359391.1 GI:1706930672	2
	0
270. Pocillopora verrucosa isolate C4 ATPase subunit 6 (ATP6) and hypothetical protein genes, partial cds; mitochondrial	16
842 bp linear DNA	4
MK359390.1 GI:1706930669	2
	0
271. Pocillopora grandis isolate B76 ATPase subunit 6 (ATP6) and hypothetical protein genes, partial cds; mitochondrial	16
842 bp linear DNA	4
MK359389.1 GI:1706930666	2
	0
272. Pocillopora grandis isolate B10 ATPase subunit 6 (ATP6) and hypothetical protein genes, partial cds; mitochondrial	16
842 bp linear DNA	4
MK359388.1 GI:1706930663	2
	0
273. Pocillopora grandis isolate C33 ATPase subunit 6 (ATP6) and hypothetical protein genes, partial cds; mitochondrial	16
842 bp linear DNA	4
MK359387.1 GI:1706930660	2
	0
274. Pocillopora grandis isolate C23 ATPase subunit 6 (ATP6) and hypothetical protein genes, partial cds; mitochondrial	16
842 bp linear DNA	4
MK359386.1 GI:1706930657	2
	0
275. Pocillopora grandis isolate C10 ATPase subunit 6 (ATP6) and hypothetical protein genes, partial cds; mitochondrial	16
842 bp linear DNA	4
MK359385.1 GI:1706930654	2
	0
276. Pocillopora grandis isolate C1 ATPase subunit 6 (ATP6) and hypothetical protein genes, partial cds; mitochondrial	16
842 bp linear DNA	4
MK359384.1 GI:1706930651	2
	0
277. Pocillopora grandis isolate C34 ATPase subunit 6 (ATP6) and hypothetical protein genes, partial cds; mitochondrial	16
842 bp linear DNA	4
MK359383.1 GI:1706930648	2
	0
278. Pocillopora grandis isolate C30 ATPase subunit 6 (ATP6) and hypothetical protein genes, partial cds; mitochondrial	16
842 bp linear DNA	4
MK359382.1 GI:1706930645	2
	0
279. Pocillopora grandis isolate C14 ATPase subunit 6 (ATP6) and hypothetical protein genes, partial cds; mitochondrial	16
842 bp linear DNA	4
MK359381.1 GI:1706930642	2
	0
280. Pocillopora grandis isolate D6 ATPase subunit 6 (ATP6) and hypothetical protein genes, partial cds; mitochondrial	16
842 bp linear DNA	4
MK359380.1 GI:1706930639	2
	0
281. Pocillopora grandis isolate C3 ATPase subunit 6 (ATP6) and hypothetical protein genes, partial cds; mitochondrial	16
842 bp linear DNA	4
MK359379.1 GI:1706930636	2
	0
282. Pocillopora grandis isolate A14 ATPase subunit 6 (ATP6) and hypothetical protein genes, partial cds; mitochondrial	16
842 bp linear DNA	4
MK359378.1 GI:1706930633	2
	0
283. Pocillopora grandis isolate B51 ATPase subunit 6 (ATP6) and hypothetical protein genes, partial cds; mitochondrial	16
842 bp linear DNA	4
MK359377.1 GI:1706930630	2
	0
284. Pocillopora grandis isolate C6 ATPase subunit 6 (ATP6) and hypothetical protein genes, partial cds; mitochondrial	16
842 bp linear DNA	4
MK359376.1 GI:1706930627	2
	0
285. Pocillopora grandis isolate B70 ATPase subunit 6 (ATP6) and hypothetical protein genes, partial cds; mitochondrial	16
842 bp linear DNA	4
MK359375.1 GI:1706930624	2
	0
286. Pocillopora grandis isolate C29 ATPase subunit 6 (ATP6) and hypothetical protein genes, partial cds; mitochondrial	16
842 bp linear DNA	4
MK359374.1 GI:1706930621	2
	0
287. Pocillopora grandis isolate C18 ATPase subunit 6 (ATP6) and hypothetical protein genes, partial cds; mitochondrial	16
842 bp linear DNA	4
MK359373.1 GI:1706930618	2
	0
288. Pocillopora grandis isolate C12 ATPase subunit 6 (ATP6) and hypothetical protein genes, partial cds; mitochondrial	16
842 bp linear DNA	4
MK359372.1 GI:1706930615	2
	0
289. Pocillopora grandis isolate C8 ATPase subunit 6 (ATP6) and hypothetical protein genes, partial cds; mitochondrial	16
842 bp linear DNA	4
MK359371.1 GI:1706930612	2
	0
290. Pocillopora grandis isolate C5 ATPase subunit 6 (ATP6) and hypothetical protein genes, partial cds; mitochondrial	16
842 bp linear DNA	4
MK359370.1 GI:1706930609	2
	0
291. Pocillopora grandis isolate C2 ATPase subunit 6 (ATP6) and hypothetical protein genes, partial cds; mitochondrial	16
842 bp linear DNA	4
MK359369.1 GI:1706930606	2
	0
292. Aldersladum sodwanum 28S ribosomal RNA (28S) gene, partial sequence	10
755 bp linear DNA	4
MF817947.1 GI:1468789374	2
	0
293. Aldersladum sodwanum MutS protein (mutS) gene, partial cds; mitochondrial	10
646 bp linear DNA	4
MF817826.1 GI:1468789372	2
	0
294. Aldersladum sodwanum isolate MB-A080576 28S ribosomal RNA gene, partial sequence	11
803 bp linear DNA	4
KX430102.1 GI:1216496206	2
	0
295. Aldersladum sodwanum isolate MB-A080575 28S ribosomal RNA gene, partial sequence	11
803 bp linear DNA	4
KX430101.1 GI:1216496205	2
	0
296. Aldersladum sodwanum isolate MB-A080574 28S ribosomal RNA gene, partial sequence	11
803 bp linear DNA	4
KX430100.1 GI:1216496204	2
	0
297. Aldersladum sodwanum isolate MB-A080579 28S ribosomal RNA gene, partial sequence	11
804 bp linear DNA	4
KX430099.1 GI:1216496203	2
	0
298. Cladiella sp. MB-A080544 28S ribosomal RNA gene, partial sequence	10
804 bp linear DNA	4
KX430098.1 GI:1216496202	2
	0
299. Cladiella sp. MB-A080543 28S ribosomal RNA gene, partial sequence	10
804 bp linear DNA	4
KX430097.1 GI:1216496201	2
	0
300. Cladiella sp. MB-A080542 28S ribosomal RNA gene, partial sequence	10
660 bp linear DNA	4
KX430096.1 GI:1216496200	2
	0
301. Cladiella sp. MB-A080491 28S ribosomal RNA gene, partial sequence	10
798 bp linear DNA	4
KX430095.1 GI:1216496199	2
	0
302. Cladiella australis isolate MB-A080546 28S ribosomal RNA gene, partial sequence	11
798 bp linear DNA	4
KX430094.1 GI:1216496198	2
	0
303. Cladiella sp. MB-A080533 28S ribosomal RNA gene, partial sequence	10
798 bp linear DNA	4
KX430093.1 GI:1216496197	2
	0
304. Cladiella kashmani isolate MB-A080547 28S ribosomal RNA gene, partial sequence	11
798 bp linear DNA	4
KX430092.1 GI:1216496196	2
	0
305. Cladiella sp. MB-A080532 28S ribosomal RNA gene, partial sequence	10
798 bp linear DNA	4
KX430091.1 GI:1216496195	2
	0
306. Cladiella sp. MB-A080541 28S ribosomal RNA gene, partial sequence	10
798 bp linear DNA	4
KX430090.1 GI:1216496194	2
	0
307. Cladiella sp. MB-A080540 28S ribosomal RNA gene, partial sequence	10
798 bp linear DNA	4
KX430089.1 GI:1216496193	2
	0
308. Cladiella sp. MB-A080539 28S ribosomal RNA gene, partial sequence	10
472 bp linear DNA	4
KX430088.1 GI:1216496192	2
	0
309. Cladiella sp. MB-A080531 28S ribosomal RNA gene, partial sequence	10
798 bp linear DNA	4
KX430087.1 GI:1216496191	2
	0
310. Cladiella sp. MB-A080752 28S ribosomal RNA gene, partial sequence	10
798 bp linear DNA	4
KX430086.1 GI:1216496190	2
	0
311. Cladiella sp. MB-A080538 28S ribosomal RNA gene, partial sequence	10
798 bp linear DNA	4
KX430085.1 GI:1216496189	2
	0
312. Cladiella sp. MB-A080537 28S ribosomal RNA gene, partial sequence	10
798 bp linear DNA	4
KX430084.1 GI:1216496188	2
	0
313. Cladiella sp. MB-A080545 28S ribosomal RNA gene, partial sequence	10
798 bp linear DNA	4
KX430083.1 GI:1216496187	2
	0
314. Cladiella sp. MB-A080536 28S ribosomal RNA gene, partial sequence	10
798 bp linear DNA	4
KX430082.1 GI:1216496186	2
	0
315. Cladiella sp. MB-A080535 28S ribosomal RNA gene, partial sequence	10
478 bp linear DNA	4
KX430081.1 GI:1216496185	2
	0
316. Cladiella sp. MB-A080530 28S ribosomal RNA gene, partial sequence	10
798 bp linear DNA	4
KX430080.1 GI:1216496184	2
	0
317. Cladiella sp. MB-A080529 28S ribosomal RNA gene, partial sequence	10
797 bp linear DNA	4
KX430079.1 GI:1216496183	2
	0
318. Cladiella sp. MB-A080528 28S ribosomal RNA gene, partial sequence	10
577 bp linear DNA	4
KX430078.1 GI:1216496182	2
	0
319. Cladiella sp. MB-A080527 28S ribosomal RNA gene, partial sequence	10
798 bp linear DNA	4
KX430077.1 GI:1216496181	2
	0
320. Cladiella sp. MB-A080526 28S ribosomal RNA gene, partial sequence	10
798 bp linear DNA	4
KX430076.1 GI:1216496180	2
	0
321. Cladiella sp. MB-A080534 28S ribosomal RNA gene, partial sequence	10
798 bp linear DNA	4
KX430075.1 GI:1216496179	2
	0
322. Aldersladum sp. R04 KKE-2017 isolate Ro4 MutS-like protein (MutS) gene, partial cds; mitochondrial	14
387 bp linear DNA	4
KY511003.1 GI:1229033675	2
	0
323. Aldersladum sp. R03 KKE-2017 MutS-like protein (MutS) gene, partial cds; mitochondrial	12
735 bp linear DNA	4
KY511002.1 GI:1229033673	2
	0
324. Aldersladum sp. R02 KKE-2017 MutS-like protein (MutS) gene, partial cds; mitochondrial	12
735 bp linear DNA	4
KY511001.1 GI:1229033671	2
	0
325. Aldersladum sp. R01 KKE-2017 MutS-like protein (MutS) gene, partial cds; mitochondrial	12
787 bp linear DNA	4
KY511000.1 GI:1229033669	2
	0
326. Cladiella sp. Ri3 KKE-2017 MutS-like protein (MutS) gene, partial cds; mitochondrial	12
735 bp linear DNA	4
KY510999.1 GI:1229033667	2
	0
327. Cladiella sp. Ri2 KKE-2017 MutS-like protein (MutS) gene, partial cds; mitochondrial	12
735 bp linear DNA	4
KY510998.1 GI:1229033665	2
	0
328. Cladiella sp. Ri1 KKE-2017 MutS-like protein (MutS) gene, partial cds; mitochondrial	12
735 bp linear DNA	4
KY510997.1 GI:1229033663	2
	0
329. Cladiella sp. 252 KKE-2017 MutS-like protein (MutS) gene, partial cds; mitochondrial	12
499 bp linear DNA	4
KY510996.1 GI:1229033661	2
	0
330. Cladiella sp. 248 KKE-2017 MutS-like protein (MutS) gene, partial cds; mitochondrial	12
453 bp linear DNA	4
KY510995.1 GI:1229033659	2
	0
331. Cladiella sp. 221 KKE-2017 MutS-like protein (MutS) gene, partial cds; mitochondrial	12
624 bp linear DNA	4
KY510994.1 GI:1229033657	2
	0
332. Cladiella sp. 215 KKE-2017 MutS-like protein (MutS) gene, partial cds; mitochondrial	12
455 bp linear DNA	4
KY510993.1 GI:1229033655	2
	0
333. Cladiella sp. 220 KKE-2017 MutS-like protein (MutS) gene, partial cds; mitochondrial	12
580 bp linear DNA	4
KY510992.1 GI:1229033653	2
	0
334. Cladiella sp. 209 KKE-2017 MutS-like protein (MutS) gene, partial cds; mitochondrial	12
674 bp linear DNA	4
KY510991.1 GI:1229033651	2
	0
335. Cladiella sp. 198 KKE-2017 MutS-like protein (MutS) gene, partial cds; mitochondrial	12
701 bp linear DNA	4
KY510990.1 GI:1229033649	2
	0
336. Cladiella sp. 195 KKE-2017 MutS-like protein (MutS) gene, partial cds; mitochondrial	12
679 bp linear DNA	4
KY510989.1 GI:1229033647	2
	0
337. Cladiella sp. 194 KKE-2017 MutS-like protein (MutS) gene, partial cds; mitochondrial	12
709 bp linear DNA	4
KY510988.1 GI:1229033645	2
	0
338. Cladiella sp. 192 KKE-2017 MutS-like protein (MutS) gene, partial cds; mitochondrial	12
685 bp linear DNA	4
KY510987.1 GI:1229033643	2
	0
339. Cladiella sp. 165 KKE-2017 MutS-like protein (MutS) gene, partial cds; mitochondrial	12
640 bp linear DNA	4
KY510986.1 GI:1229033641	2
	0
340. Cladiella sp. 160 KKE-2017 MutS-like protein (MutS) gene, partial cds; mitochondrial	12
505 bp linear DNA	4
KY510985.1 GI:1229033639	2
	0
341. Cladiella sp. 157 KKE-2017 MutS-like protein (MutS) gene, partial cds; mitochondrial	12
701 bp linear DNA	4
KY510984.1 GI:1229033637	2
	0
342. Cladiella sp. 142 KKE-2017 MutS-like protein (MutS) gene, partial cds; mitochondrial	12
695 bp linear DNA	4
KY510983.1 GI:1229033635	2
	0
343. Cladiella sp. 135 KKE-2017 MutS-like protein (MutS) gene, partial cds; mitochondrial	12
576 bp linear DNA	4
KY510982.1 GI:1229033633	2
	0
344. Cladiella sp. 134 KKE-2017 MutS-like protein (MutS) gene, partial cds; mitochondrial	12
700 bp linear DNA	4
KY510981.1 GI:1229033631	2
	0
345. Cladiella sp. 113 KKE-2017 MutS-like protein (MutS) gene, partial cds; mitochondrial	12
701 bp linear DNA	4
KY510980.1 GI:1229033629	2
	0
346. Cladiella sp. 112 KKE-2017 MutS-like protein (MutS) gene, partial cds; mitochondrial	12
711 bp linear DNA	4
KY510979.1 GI:1229033627	2
	0
347. Cladiella sp. 84 KKE-2017 MutS-like protein (MutS) gene, partial cds; mitochondrial	12
701 bp linear DNA	4
KY510978.1 GI:1229033625	2
	0
348. Cladiella sp. 79 KKE-2017 MutS-like protein (MutS) gene, partial cds; mitochondrial	12
701 bp linear DNA	4
KY510977.1 GI:1229033623	2
	0
349. Cladiella sp. 61 KKE-2017 MutS-like protein (MutS) gene, partial cds; mitochondrial	12
705 bp linear DNA	4
KY510976.1 GI:1229033621	2
	0
350. Crambionella stuhlmanni voucher UWC lot CS0016 cytochrome oxidase subunit 1 (CO1) gene, partial cds; mitochondrial	16
654 bp linear DNA	4
HM348772.1 GI:307694796	2
	0
351. Crambionella stuhlmanni voucher UWC lot CS0013 cytochrome oxidase subunit 1 (CO1) gene, partial cds; mitochondrial	16
654 bp linear DNA	4
HM348771.1 GI:307694794	2
	0
352. Crambionella stuhlmanni voucher UWC lot CS0017 cytochrome oxidase subunit 1 (CO1) gene, partial cds; mitochondrial	16
648 bp linear DNA	4
HM348770.1 GI:307694792	2
	0
353. Zoanthus sansibaricus strain Um3-21 16S ribosomal RNA gene, partial sequence; mitochondrial	12
446 bp linear DNA	4
KM032525.1 GI:691189317	2
	0
354. Zoanthus sansibaricus strain Um2-8 16S ribosomal RNA gene, partial sequence; mitochondrial	12
446 bp linear DNA	4
KM032524.1 GI:691189316	2
	0
355. Zoanthus sansibaricus strain Um2-11 16S ribosomal RNA gene, partial sequence; mitochondrial	12
446 bp linear DNA	4
KM032523.1 GI:691189315	2
	0
356. Zoanthus sansibaricus strain Um2-10 16S ribosomal RNA gene, partial sequence; mitochondrial	12
446 bp linear DNA	4
KM032522.1 GI:691189314	2
	0
357. Zoanthus sansibaricus strain Um1-18 16S ribosomal RNA gene, partial sequence; mitochondrial	12
446 bp linear DNA	4
KM032521.1 GI:691189313	2
	0
358. Zoanthus sansibaricus strain Um1-16 16S ribosomal RNA gene, partial sequence; mitochondrial	12
446 bp linear DNA	4
KM032520.1 GI:691189312	2
	0
359. Zoanthus sansibaricus strain Um1-13 16S ribosomal RNA gene, partial sequence; mitochondrial	12
446 bp linear DNA	4
KM032519.1 GI:691189311	2
	0
360. Zoanthus sansibaricus strain M11 16S ribosomal RNA gene, partial sequence; mitochondrial	12
446 bp linear DNA	4
KM032516.1 GI:691189308	2
	0
361. Zoanthus sansibaricus strain Is2 16S ribosomal RNA gene, partial sequence; mitochondrial	12
446 bp linear DNA	4
KM032515.1 GI:691189307	2
	0
362. Zoanthus sansibaricus strain Cl20 16S ribosomal RNA gene, partial sequence; mitochondrial	12
447 bp linear DNA	4
KM032514.1 GI:691189306	2
	0
363. Zoanthus sansibaricus strain Cl2 16S ribosomal RNA gene, partial sequence; mitochondrial	12
446 bp linear DNA	4
KM032513.1 GI:691189305	2
	0
364. Zoanthus sansibaricus strain Cl10 16S ribosomal RNA gene, partial sequence; mitochondrial	12
447 bp linear DNA	4
KM032512.1 GI:691189304	2
	0
365. Zoanthus sansibaricus strain Bal1 16S ribosomal RNA gene, partial sequence; mitochondrial	12
446 bp linear DNA	4
KM032511.1 GI:691189303	2
	0
366. Zoanthus sansibaricus strain A7 16S ribosomal RNA gene, partial sequence; mitochondrial	12
446 bp linear DNA	4
KM032510.1 GI:691189302	2
	0
367. Zoanthus natalensis strain Um3-20 16S ribosomal RNA gene, partial sequence; mitochondrial	12
445 bp linear DNA	4
KM032509.1 GI:691189301	2
	0
368. Zoanthus natalensis strain Um3-19 16S ribosomal RNA gene, partial sequence; mitochondrial	12
445 bp linear DNA	4
KM032508.1 GI:691189300	2
	0
369. Zoanthus natalensis strain Um3-14 16S ribosomal RNA gene, partial sequence; mitochondrial	12
445 bp linear DNA	4
KM032507.1 GI:691189299	2
	0
370. Zoanthus natalensis strain Um2-21 16S ribosomal RNA gene, partial sequence; mitochondrial	12
446 bp linear DNA	4
KM032506.1 GI:691189298	2
	0
371. Zoanthus natalensis strain Um2-18 16S ribosomal RNA gene, partial sequence; mitochondrial	12
445 bp linear DNA	4
KM032505.1 GI:691189297	2
	0
372. Zoanthus natalensis strain M6 16S ribosomal RNA gene, partial sequence; mitochondrial	12
445 bp linear DNA	4
KM032503.1 GI:691189295	2
	0
373. Zoanthus natalensis strain M5 16S ribosomal RNA gene, partial sequence; mitochondrial	12
445 bp linear DNA	4
KM032502.1 GI:691189294	2
	0
374. Zoanthus natalensis strain M4 16S ribosomal RNA gene, partial sequence; mitochondrial	12
445 bp linear DNA	4
KM032501.1 GI:691189293	2
	0
375. Zoanthus natalensis strain Is8 16S ribosomal RNA gene, partial sequence; mitochondrial	12
445 bp linear DNA	4
KM032500.1 GI:691189292	2
	0
376. Zoanthus natalensis strain Is17 16S ribosomal RNA gene, partial sequence; mitochondrial	12
445 bp linear DNA	4
KM032499.1 GI:691189291	2
	0
377. Zoanthus natalensis strain Is15 16S ribosomal RNA gene, partial sequence; mitochondrial	12
445 bp linear DNA	4
KM032498.1 GI:691189290	2
	0
378. Zoanthus natalensis strain Is14 16S ribosomal RNA gene, partial sequence; mitochondrial	12
445 bp linear DNA	4
KM032497.1 GI:691189289	2
	0
379. Zoanthus natalensis strain Is13 16S ribosomal RNA gene, partial sequence; mitochondrial	12
445 bp linear DNA	4
KM032496.1 GI:691189288	2
	0
380. Zoanthus natalensis strain Is12 16S ribosomal RNA gene, partial sequence; mitochondrial	12
445 bp linear DNA	4
KM032495.1 GI:691189287	2
	0
381. Zoanthus natalensis strain Cl18 16S ribosomal RNA gene, partial sequence; mitochondrial	12
445 bp linear DNA	4
KM032494.1 GI:691189286	2
	0
382. Zoanthus natalensis strain Bal9 16S ribosomal RNA gene, partial sequence; mitochondrial	12
445 bp linear DNA	4
KM032493.1 GI:691189285	2
	0
383. Zoanthus natalensis strain Bal7 16S ribosomal RNA gene, partial sequence; mitochondrial	12
445 bp linear DNA	4
KM032492.1 GI:691189284	2
	0
384. Zoanthus natalensis strain Bal12 16S ribosomal RNA gene, partial sequence; mitochondrial	12
445 bp linear DNA	4
KM032491.1 GI:691189283	2
	0
385. Zoanthus natalensis strain A2 16S ribosomal RNA gene, partial sequence; mitochondrial	12
445 bp linear DNA	4
KM032490.1 GI:691189282	2
	0
386. Zoanthus durbanensis strain Um3-25 16S ribosomal RNA gene, partial sequence; mitochondrial	12
445 bp linear DNA	4
KM032488.1 GI:691189280	2
	0
387. Zoanthus durbanensis strain Um3-23 16S ribosomal RNA gene, partial sequence; mitochondrial	12
445 bp linear DNA	4
KM032487.1 GI:691189279	2
	0
388. Zoanthus durbanensis strain Um3-11 16S ribosomal RNA gene, partial sequence; mitochondrial	12
445 bp linear DNA	4
KM032486.1 GI:691189278	2
	0
389. Zoanthus durbanensis strain Um3-10 16S ribosomal RNA gene, partial sequence; mitochondrial	12
445 bp linear DNA	4
KM032485.1 GI:691189277	2
	0
390. Zoanthus durbanensis strain Um2-17 16S ribosomal RNA gene, partial sequence; mitochondrial	12
445 bp linear DNA	4
KM032484.1 GI:691189276	2
	0
391. Zoanthus durbanensis strain Um2-14 16S ribosomal RNA gene, partial sequence; mitochondrial	12
445 bp linear DNA	4
KM032483.1 GI:691189275	2
	0
392. Zoanthus durbanensis strain Um1-19 16S ribosomal RNA gene, partial sequence; mitochondrial	12
445 bp linear DNA	4
KM032482.1 GI:691189274	2
	0
393. Zoanthus durbanensis strain M8 16S ribosomal RNA gene, partial sequence; mitochondrial	12
445 bp linear DNA	4
KM032476.1 GI:691189268	2
	0
394. Zoanthus durbanensis strain M2 16S ribosomal RNA gene, partial sequence; mitochondrial	12
445 bp linear DNA	4
KM032475.1 GI:691189267	2
	0
395. Zoanthus durbanensis strain Is6 16S ribosomal RNA gene, partial sequence; mitochondrial	12
445 bp linear DNA	4
KM032474.1 GI:691189266	2
	0
396. Zoanthus durbanensis strain Is5 16S ribosomal RNA gene, partial sequence; mitochondrial	12
445 bp linear DNA	4
KM032473.1 GI:691189265	2
	0
397. Zoanthus durbanensis strain Is4 16S ribosomal RNA gene, partial sequence; mitochondrial	12
445 bp linear DNA	4
KM032472.1 GI:691189264	2
	0
398. Zoanthus durbanensis strain Is3 16S ribosomal RNA gene, partial sequence; mitochondrial	12
445 bp linear DNA	4
KM032471.1 GI:691189263	2
	0
399. Zoanthus durbanensis strain Cl30 16S ribosomal RNA gene, partial sequence; mitochondrial	12
445 bp linear DNA	4
KM032470.1 GI:691189262	2
	0
400. Zoanthus durbanensis strain Bal6 16S ribosomal RNA gene, partial sequence; mitochondrial	12
445 bp linear DNA	4
KM032469.1 GI:691189261	2
	0
401. Zoanthus durbanensis strain Bal4 16S ribosomal RNA gene, partial sequence; mitochondrial	12
445 bp linear DNA	4
KM032468.1 GI:691189260	2
	0
402. Zoanthus durbanensis strain Bal3 16S ribosomal RNA gene, partial sequence; mitochondrial	12
445 bp linear DNA	4
KM032467.1 GI:691189259	2
	0
403. Zoanthus durbanensis strain Bal15 16S ribosomal RNA gene, partial sequence; mitochondrial	12
445 bp linear DNA	4
KM032466.1 GI:691189258	2
	0
404. Zoanthus durbanensis strain Bal14 16S ribosomal RNA gene, partial sequence; mitochondrial	12
445 bp linear DNA	4
KM032465.1 GI:691189257	2
	0
405. Zoanthus durbanensis strain Bal13 16S ribosomal RNA gene, partial sequence; mitochondrial	12
445 bp linear DNA	4
KM032464.1 GI:691189256	2
	0
406. Zoanthus durbanensis strain Bal11 16S ribosomal RNA gene, partial sequence; mitochondrial	12
445 bp linear DNA	4
KM032463.1 GI:691189255	2
	0
407. Zoanthus durbanensis strain Bal10 16S ribosomal RNA gene, partial sequence; mitochondrial	12
445 bp linear DNA	4
KM032462.1 GI:691189254	2
	0
408. Zoanthus durbanensis strain A9 16S ribosomal RNA gene, partial sequence; mitochondrial	12
445 bp linear DNA	4
KM032461.1 GI:691189253	2
	0
409. Zoanthus durbanensis strain A19 16S ribosomal RNA gene, partial sequence; mitochondrial	12
445 bp linear DNA	4
KM032460.1 GI:691189252	2
	0
410. Zoanthus durbanensis strain A18 16S ribosomal RNA gene, partial sequence; mitochondrial	12
445 bp linear DNA	4
KM032459.1 GI:691189251	2
	0
411. Zoanthus durbanensis strain A17 16S ribosomal RNA gene, partial sequence; mitochondrial	12
445 bp linear DNA	4
KM032458.1 GI:691189250	2
	0
412. Palythoa tuberculosa strain Um3-24 16S ribosomal RNA gene, partial sequence; mitochondrial	12
444 bp linear DNA	4
KM032457.1 GI:691189249	2
	0
413. Palythoa tuberculosa strain Um3-16 16S ribosomal RNA gene, partial sequence; mitochondrial	12
444 bp linear DNA	4
KM032456.1 GI:691189248	2
	0
414. Palythoa tuberculosa strain Um3-15 16S ribosomal RNA gene, partial sequence; mitochondrial	12
444 bp linear DNA	4
KM032455.1 GI:691189247	2
	0
415. Palythoa tuberculosa strain Um1-7 16S ribosomal RNA gene, partial sequence; mitochondrial	12
444 bp linear DNA	4
KM032454.1 GI:691189246	2
	0
416. Palythoa tuberculosa strain Um1-12 16S ribosomal RNA gene, partial sequence; mitochondrial	12
444 bp linear DNA	4
KM032453.1 GI:691189245	2
	0
417. Palythoa tuberculosa strain Um1-10 16S ribosomal RNA gene, partial sequence; mitochondrial	12
444 bp linear DNA	4
KM032452.1 GI:691189244	2
	0
418. Palythoa tuberculosa strain M14 16S ribosomal RNA gene, partial sequence; mitochondrial	12
444 bp linear DNA	4
KM032449.1 GI:691189241	2
	0
419. Palythoa tuberculosa strain Is7 16S ribosomal RNA gene, partial sequence; mitochondrial	12
444 bp linear DNA	4
KM032448.1 GI:691189240	2
	0
420. Palythoa tuberculosa strain Is16 16S ribosomal RNA gene, partial sequence; mitochondrial	12
444 bp linear DNA	4
KM032447.1 GI:691189239	2
	0
421. Palythoa tuberculosa strain Cl26 16S ribosomal RNA gene, partial sequence; mitochondrial	12
444 bp linear DNA	4
KM032446.1 GI:691189238	2
	0
422. Palythoa tuberculosa strain Cl25 16S ribosomal RNA gene, partial sequence; mitochondrial	12
444 bp linear DNA	4
KM032445.1 GI:691189237	2
	0
423. Palythoa tuberculosa strain A6 16S ribosomal RNA gene, partial sequence; mitochondrial	12
444 bp linear DNA	4
KM032444.1 GI:691189236	2
	0
424. Palythoa tuberculosa strain A5 16S ribosomal RNA gene, partial sequence; mitochondrial	12
444 bp linear DNA	4
KM032443.1 GI:691189235	2
	0
425. Palythoa tuberculosa strain A4 16S ribosomal RNA gene, partial sequence; mitochondrial	12
444 bp linear DNA	4
KM032442.1 GI:691189234	2
	0
426. Palythoa nelliae strain Um3-6 16S ribosomal RNA gene, partial sequence; mitochondrial	12
444 bp linear DNA	4
KM032441.1 GI:691189233	2
	0
427. Palythoa nelliae strain Um2-6 16S ribosomal RNA gene, partial sequence; mitochondrial	12
444 bp linear DNA	4
KM032440.1 GI:691189232	2
	0
428. Palythoa nelliae strain Um2-4 16S ribosomal RNA gene, partial sequence; mitochondrial	12
444 bp linear DNA	4
KM032439.1 GI:691189231	2
	0
429. Palythoa nelliae strain M9 16S ribosomal RNA gene, partial sequence; mitochondrial	12
444 bp linear DNA	4
KM032431.1 GI:691189223	2
	0
430. Palythoa nelliae strain M3 16S ribosomal RNA gene, partial sequence; mitochondrial	12
444 bp linear DNA	4
KM032430.1 GI:691189222	2
	0
431. Palythoa nelliae strain M1 16S ribosomal RNA gene, partial sequence; mitochondrial	12
444 bp linear DNA	4
KM032429.1 GI:691189221	2
	0
432. Palythoa nelliae strain Is1 16S ribosomal RNA gene, partial sequence; mitochondrial	12
444 bp linear DNA	4
KM032428.1 GI:691189220	2
	0
433. Palythoa nelliae strain Cl28 16S ribosomal RNA gene, partial sequence; mitochondrial	12
444 bp linear DNA	4
KM032427.1 GI:691189219	2
	0
434. Palythoa nelliae strain Cl21 16S ribosomal RNA gene, partial sequence; mitochondrial	12
444 bp linear DNA	4
KM032426.1 GI:691189218	2
	0
435. Palythoa nelliae strain Bal5 16S ribosomal RNA gene, partial sequence; mitochondrial	12
444 bp linear DNA	4
KM032425.1 GI:691189217	2
	0
436. Palythoa nelliae strain Bal2 16S ribosomal RNA gene, partial sequence; mitochondrial	12
444 bp linear DNA	4
KM032424.1 GI:691189216	2
	0
437. Palythoa nelliae strain Bal16 16S ribosomal RNA gene, partial sequence; mitochondrial	12
444 bp linear DNA	4
KM032423.1 GI:691189215	2
	0
438. Palythoa nelliae strain A20 16S ribosomal RNA gene, partial sequence; mitochondrial	12
444 bp linear DNA	4
KM032422.1 GI:691189214	2
	0
439. Isaurus tuberculatus strain A12 16S ribosomal RNA gene, partial sequence; mitochondrial	12
445 bp linear DNA	4
KM032421.1 GI:691189213	2
	0
440. Isaurus tuberculatus strain Um2-12 16S ribosomal RNA gene, partial sequence; mitochondrial	12
445 bp linear DNA	4
KM032420.1 GI:691189212	2
	0
441. Isaurus tuberculatus strain M12 16S ribosomal RNA gene, partial sequence; mitochondrial	12
445 bp linear DNA	4
KM032419.1 GI:691189211	2
	0
442. Isaurus tuberculatus strain M10 16S ribosomal RNA gene, partial sequence; mitochondrial	12
445 bp linear DNA	4
KM032418.1 GI:691189210	2
	0
443. Isaurus tuberculatus strain Is11 16S ribosomal RNA gene, partial sequence; mitochondrial	12
445 bp linear DNA	4
KM032417.1 GI:691189209	2
	0
444. Isaurus tuberculatus strain Is10 16S ribosomal RNA gene, partial sequence; mitochondrial	12
445 bp linear DNA	4
KM032416.1 GI:691189208	2
	0
445. Isaurus tuberculatus strain Cl5 16S ribosomal RNA gene, partial sequence; mitochondrial	12
445 bp linear DNA	4
KM032415.1 GI:691189207	2
	0
446. Isaurus tuberculatus strain Cl14 16S ribosomal RNA gene, partial sequence; mitochondrial	12
445 bp linear DNA	4
KM032414.1 GI:691189206	2
	0
447. Isaurus tuberculatus strain Cl13 16S ribosomal RNA gene, partial sequence; mitochondrial	12
445 bp linear DNA	4
KM032413.1 GI:691189205	2
	0
448. Isaurus tuberculatus strain Bal17 16S ribosomal RNA gene, partial sequence; mitochondrial	12
445 bp linear DNA	4
KM032412.1 GI:691189204	2
	0
449. Isaurus tuberculatus strain A13 16S ribosomal RNA gene, partial sequence; mitochondrial	12
445 bp linear DNA	4
KM032411.1 GI:691189203	2
	0
450. Palythoa nelliae strain M1 internal transcribed spacer 1 and 5.8S ribosomal RNA gene, partial sequence	16
364 bp linear DNA	4
KM032409.1 GI:691189201	2
	0
451. Palythoa nelliae strain Bal2 internal transcribed spacer 1 and 5.8S ribosomal RNA gene, partial sequence	16
364 bp linear DNA	4
KM032407.1 GI:691189199	2
	0
452. Palythoa nelliae strain A20 internal transcribed spacer 1 and 5.8S ribosomal RNA gene, partial sequence	16
367 bp linear DNA	4
KM032406.1 GI:691189198	2
	0
453. Palythoa tuberculosa strain UM3-16 internal transcribed spacer 1 and 5.8S ribosomal RNA gene, partial sequence	16
304 bp linear DNA	4
KM032404.1 GI:691189196	2
	0
454. Palythoa tuberculosa strain UM1-12 internal transcribed spacer 1 and 5.8S ribosomal RNA gene, partial sequence	16
321 bp linear DNA	4
KM032402.1 GI:691189194	2
	0
455. Palythoa tuberculosa strain UM1-7 internal transcribed spacer 1 and 5.8S ribosomal RNA gene, partial sequence	16
318 bp linear DNA	4
KM032401.1 GI:691189193	2
	0
456. Palythoa tuberculosa strain UM1-10 internal transcribed spacer 1 and 5.8S ribosomal RNA gene, partial sequence	16
324 bp linear DNA	4
KM032399.1 GI:691189191	2
	0
457. Palythoa tuberculosa strain Is7 internal transcribed spacer 1 and 5.8S ribosomal RNA gene, partial sequence	16
323 bp linear DNA	4
KM032398.1 GI:691189190	2
	0
458. Palythoa nelliae strain CL21 internal transcribed spacer 1 and 5.8S ribosomal RNA gene, partial sequence	16
365 bp linear DNA	4
KM032396.1 GI:691189188	2
	0
459. Palythoa nelliae strain CL28 internal transcribed spacer 1 and 5.8S ribosomal RNA gene, partial sequence	16
366 bp linear DNA	4
KM032393.1 GI:691189185	2
	0
460. Palythoa tuberculosa strain A5 internal transcribed spacer 1 and 5.8S ribosomal RNA gene, partial sequence	16
374 bp linear DNA	4
KM032391.1 GI:691189183	2
	0
461. Palythoa tuberculosa strain UM3-24 internal transcribed spacer 1 and 5.8S ribosomal RNA gene, partial sequence	16
374 bp linear DNA	4
KM032390.1 GI:691189182	2
	0
462. Zoanthus natalensis strain M4 internal transcribed spacer 1 and 5.8S ribosomal RNA gene, partial sequence	16
379 bp linear DNA	4
KM032388.1 GI:691189180	2
	0
463. Zoanthus natalensis strain Is14 internal transcribed spacer 1 and 5.8S ribosomal RNA gene, partial sequence	16
378 bp linear DNA	4
KM032387.1 GI:691189179	2
	0
464. Zoanthus natalensis strain Bal7 internal transcribed spacer 1 and 5.8S ribosomal RNA gene, partial sequence	16
378 bp linear DNA	4
KM032386.1 GI:691189178	2
	0
465. Zoanthus natalensis strain Is12 internal transcribed spacer 1 and 5.8S ribosomal RNA gene, partial sequence	16
377 bp linear DNA	4
KM032385.1 GI:691189177	2
	0
466. Zoanthus durbanensis strain M2 internal transcribed spacer 1 and 5.8S ribosomal RNA gene, partial sequence	16
374 bp linear DNA	4
KM032384.1 GI:691189176	2
	0
467. Zoanthus durbanensis strain Bal6 internal transcribed spacer 1 and 5.8S ribosomal RNA gene, partial sequence	16
377 bp linear DNA	4
KM032383.1 GI:691189175	2
	0
468. Zoanthus sansibaricus strain M11 internal transcribed spacer 1 and 5.8S ribosomal RNA gene, partial sequence	16
389 bp linear DNA	4
KM032382.1 GI:691189174	2
	0
469. Zoanthus sansibaricus strain Bal1 internal transcribed spacer 1 and 5.8S ribosomal RNA gene, partial sequence	16
389 bp linear DNA	4
KM032381.1 GI:691189173	2
	0
470. Zoanthus sansibaricus strain Is2 internal transcribed spacer 1 and 5.8S ribosomal RNA gene, partial sequence	16
389 bp linear DNA	4
KM032380.1 GI:691189172	2
	0
471. Zoanthus durbanensis strain UM1-19 internal transcribed spacer 1 and 5.8S ribosomal RNA gene, partial sequence	16
389 bp linear DNA	4
KM032378.1 GI:691189170	2
	0
472. Zoanthus sansibaricus strain UM1-18 internal transcribed spacer 1 and 5.8S ribosomal RNA gene, partial sequence	16
389 bp linear DNA	4
KM032377.1 GI:691189169	2
	0
473. Zoanthus sansibaricus strain CL10 internal transcribed spacer 1 and 5.8S ribosomal RNA gene, partial sequence	16
389 bp linear DNA	4
KM032376.1 GI:691189168	2
	0
474. Zoanthus sansibaricus strain UM3-21 internal transcribed spacer 1 and 5.8S ribosomal RNA gene, partial sequence	16
389 bp linear DNA	4
KM032375.1 GI:691189167	2
	0
475. Zoanthus sansibaricus strain UM1-13 internal transcribed spacer 1 and 5.8S ribosomal RNA gene, partial sequence	16
389 bp linear DNA	4
KM032374.1 GI:691189166	2
	0
476. Zoanthus sansibaricus strain UM2-10 internal transcribed spacer 1 and 5.8S ribosomal RNA gene, partial sequence	16
389 bp linear DNA	4
KM032373.1 GI:691189165	2
	0
477. Zoanthus sansibaricus strain UM1-16 internal transcribed spacer 1 and 5.8S ribosomal RNA gene, partial sequence	16
389 bp linear DNA	4
KM032372.1 GI:691189164	2
	0
478. Zoanthus sansibaricus strain UM2-8 internal transcribed spacer 1 and 5.8S ribosomal RNA gene, partial sequence	16
389 bp linear DNA	4
KM032371.1 GI:691189163	2
	0
479. Zoanthus sansibaricus strain UM1-17 internal transcribed spacer 1 and 5.8S ribosomal RNA gene, partial sequence	16
389 bp linear DNA	4
KM032370.1 GI:691189162	2
	0
480. Chrysaora fulgida voucher UWC lot CS0014 18S ribosomal RNA gene and internal transcribed spacer 1, partial sequence	18
333 bp linear DNA	4
HM348774.1 GI:307694799	2
	0
481. Chrysaora fulgida voucher UWC lot CS0013 18S ribosomal RNA gene and internal transcribed spacer 1, partial sequence	18
335 bp linear DNA	4
HM348773.1 GI:307694798	2
	0
482. Zoanthus sansibaricus strain 118z internal transcribed spacer 1, partial sequence; and 5.8S ribosomal RNA gene, complete sequence	18
389 bp linear DNA	4
KJ416465.1 GI:597956413	2
	0
483. Zoanthus sansibaricus strain 114z internal transcribed spacer 1, partial sequence; and 5.8S ribosomal RNA gene, complete sequence	18
389 bp linear DNA	4
KJ416464.1 GI:597956412	2
	0
484. Zoanthus sansibaricus strain 78z internal transcribed spacer 1, partial sequence; and 5.8S ribosomal RNA gene, complete sequence	18
389 bp linear DNA	4
KJ416463.1 GI:597956411	2
	0
485. Zoanthus sansibaricus strain 79z internal transcribed spacer 1, partial sequence; and 5.8S ribosomal RNA gene, complete sequence	18
389 bp linear DNA	4
KJ416462.1 GI:597956410	2
	0
486. Zoanthus sansibaricus strain Zd13 internal transcribed spacer 1, partial sequence; and 5.8S ribosomal RNA gene, complete sequence	18
389 bp linear DNA	4
KJ416461.1 GI:597956409	2
	0
487. Zoanthus sansibaricus strain 116z internal transcribed spacer 1, partial sequence; and 5.8S ribosomal RNA gene, complete sequence	18
389 bp linear DNA	4
KJ416460.1 GI:597956408	2
	0
488. Zoanthus durbanensis strain 71z internal transcribed spacer 1, partial sequence; and 5.8S ribosomal RNA gene, complete sequence	18
378 bp linear DNA	4
KJ416457.1 GI:597956405	2
	0
489. Zoanthus durbanensis strain 111z internal transcribed spacer 1, partial sequence; and 5.8S ribosomal RNA gene, complete sequence	18
384 bp linear DNA	4
KJ416456.1 GI:597956404	2
	0
490. Zoanthus durbanensis strain 112z internal transcribed spacer 1, partial sequence; and 5.8S ribosomal RNA gene, complete sequence	18
384 bp linear DNA	4
KJ416455.1 GI:597956403	2
	0
491. Zoanthus natalensis strain Um2_15 internal transcribed spacer 1, partial sequence; and 5.8S ribosomal RNA gene, complete sequence	18
386 bp linear DNA	4
KJ416453.1 GI:597956401	2
	0
492. Zoanthus natalensis strain Um3_17 internal transcribed spacer 1, partial sequence; and 5.8S ribosomal RNA gene, complete sequence	18
384 bp linear DNA	4
KJ416452.1 GI:597956400	2
	0
493. Zoanthus natalensis strain Zn4 internal transcribed spacer 1, partial sequence; and 5.8S ribosomal RNA gene, complete sequence	18
380 bp linear DNA	4
KJ416451.1 GI:597956399	2
	0
494. Zoanthus natalensis strain 143z internal transcribed spacer 1, partial sequence; and 5.8S ribosomal RNA gene, complete sequence	18
377 bp linear DNA	4
KJ416450.1 GI:597956398	2
	0
495. Zoanthus natalensis strain Cl24 internal transcribed spacer 1, partial sequence; and 5.8S ribosomal RNA gene, complete sequence	18
380 bp linear DNA	4
KJ416449.1 GI:597956397	2
	0
496. Zoanthus durbanensis strain 71z cytochrome oxidase subunit 1 (COI) gene, partial cds; mitochondrial	14
244 bp linear DNA	4
KJ416448.1 GI:597956395	2
	0
497. Zoanthus durbanensis strain 111z cytochrome oxidase subunit 1 (COI) gene, partial cds; mitochondrial	14
244 bp linear DNA	4
KJ416447.1 GI:597956393	2
	0
498. Zoanthus durbanensis strain 112z cytochrome oxidase subunit 1 (COI) gene, partial cds; mitochondrial	14
244 bp linear DNA	4
KJ416446.1 GI:597956391	2
	0
499. Zoanthus durbanensis strain 115z cytochrome oxidase subunit 1 (COI) gene, partial cds; mitochondrial	14
244 bp linear DNA	4
KJ416445.1 GI:597956389	2
	0
500. Zoanthus sansibaricus strain 114z cytochrome oxidase subunit 1 (COI) gene, partial cds; mitochondrial	14
244 bp linear DNA	4
KJ416444.1 GI:597956387	2
[truncated: 5,292 more rows]

## Sheet: Filtered Data
Filtered Records for Cnidarians
1. Sympodium caeruleum isolate KE-288 MutS-like protein (MutS) gene, partial cds; mitochondrial	1	Sympodium	caeruleum	isolate	KE-288	MutS-like	protein	(MutS)	gene,	partial	cds;	mitochondrial
2. Anthelia glauca isolate KE-272 MutS-like protein (MutS) gene, partial cds; mitochondrial	2	Anthelia	glauca	isolate	KE-272	MutS-like	protein	(MutS)	gene,	partial	cds;	mitochondrial
3. Sansibia flava isolate KE-255 MutS-like protein (MutS) gene, partial cds; mitochondrial	3	Sansibia	flava	isolate	KE-255	MutS-like	protein	(MutS)	gene,	partial	cds;	mitochondrial
4. Sansibia flava isolate KE-242 MutS-like protein (MutS) gene, partial cds; mitochondrial	4	Sansibia	flava	isolate	KE-242	MutS-like	protein	(MutS)	gene,	partial	cds;	mitochondrial
5. Anthelia glauca isolate KE-241 MutS-like protein (MutS) gene, partial cds; mitochondrial	5	Anthelia	glauca	isolate	KE-241	MutS-like	protein	(MutS)	gene,	partial	cds;	mitochondrial
6. Anthelia glauca isolate KE-232 MutS-like protein (MutS) gene, partial cds; mitochondrial	6	Anthelia	glauca	isolate	KE-232	MutS-like	protein	(MutS)	gene,	partial	cds;	mitochondrial
7. Anthelia glauca isolate KE-228 MutS-like protein (MutS) gene, partial cds; mitochondrial	7	Anthelia	glauca	isolate	KE-228	MutS-like	protein	(MutS)	gene,	partial	cds;	mitochondrial
8. Sansibia sp. KE-223 MutS-like protein (MutS) gene, partial cds; mitochondrial	8	Sansibia	sp.	KE-223	MutS-like	protein	(MutS)	gene,	partial	cds;	mitochondrial
9. Heteroxenia fuscescens isolate KE-206 MutS-like protein (MutS) gene, partial cds; mitochondrial	9	Heteroxenia	fuscescens	isolate	KE-206	MutS-like	protein	(MutS)	gene,	partial	cds;	mitochondrial
10. Xenia sp. KE-177 MutS-like protein (MutS) gene, partial cds; mitochondrial	10	Xenia	sp.	KE-177	MutS-like	protein	(MutS)	gene,	partial	cds;	mitochondrial
11. Sansibia sp. KE-159 MutS-like protein (MutS) gene, partial cds; mitochondrial	11	Sansibia	sp.	KE-159	MutS-like	protein	(MutS)	gene,	partial	cds;	mitochondrial
12. Anthelia sp. KE-154 MutS-like protein (MutS) gene, partial cds; mitochondrial	12	Anthelia	sp.	KE-154	MutS-like	protein	(MutS)	gene,	partial	cds;	mitochondrial
13. Xenia sp. KE-152 MutS-like protein (MutS) gene, partial cds; mitochondrial	13	Xenia	sp.	KE-152	MutS-like	protein	(MutS)	gene,	partial	cds;	mitochondrial
14. Xenia sp. KE-129 MutS-like protein (MutS) gene, partial cds; mitochondrial	14	Xenia	sp.	KE-129	MutS-like	protein	(MutS)	gene,	partial	cds;	mitochondrial
15. Xenia sp. KE-95 MutS-like protein (MutS) gene, partial cds; mitochondrial	15	Xenia	sp.	KE-95	MutS-like	protein	(MutS)	gene,	partial	cds;	mitochondrial
16. Parasphaerasclera aurea isolate KE-126 MutS-like protein (MutS) gene, partial cds; mitochondrial	16	Parasphaerasclera	aurea	isolate	KE-126	MutS-like	protein	(MutS)	gene,	partial	cds;	mitochondrial
17. Rumphella sp. KE-150 MutS-like protein (MutS) gene, partial cds; mitochondrial	17	Rumphella	sp.	KE-150	MutS-like	protein	(MutS)	gene,	partial	cds;	mitochondrial
18. Leptogorgia sp. KE-282 MutS-like protein (MutS) gene, partial cds; mitochondrial	18	Leptogorgia	sp.	KE-282	MutS-like	protein	(MutS)	gene,	partial	cds;	mitochondrial
19. Paraplexaura sp. KE-281 MutS-like protein (MutS) gene, partial cds; mitochondrial	19	Paraplexaura	sp.	KE-281	MutS-like	protein	(MutS)	gene,	partial	cds;	mitochondrial
20. Euplexaura sp. KE-127 MutS-like protein (MutS) gene, partial cds; mitochondrial	20	Euplexaura	sp.	KE-127	MutS-like	protein	(MutS)	gene,	partial	cds;	mitochondrial
21. Rumphella sp. KE-201 MutS-like protein (MutS) gene, partial cds; mitochondrial	21	Rumphella	sp.	KE-201	MutS-like	protein	(MutS)	gene,	partial	cds;	mitochondrial
22. Parasphaerasclera rotifera isolate KE-291 MutS-like protein (MutS) gene, partial cds; mitochondrial	22	Parasphaerasclera	rotifera	isolate	KE-291	MutS-like	protein	(MutS)	gene,	partial	cds;	mitochondrial
23. Parasphaerasclera rotifera isolate KE-290 MutS-like protein (MutS) gene, partial cds; mitochondrial	23	Parasphaerasclera	rotifera	isolate	KE-290	MutS-like	protein	(MutS)	gene,	partial	cds;	mitochondrial
24. Parasphaerasclera rotifera isolate KE-289 MutS-like protein (MutS) gene, partial cds; mitochondrial	24	Parasphaerasclera	rotifera	isolate	KE-289	MutS-like	protein	(MutS)	gene,	partial	cds;	mitochondrial
25. Rumphella sp. KE-107 MutS-like protein (MutS) gene, partial cds; mitochondrial	25	Rumphella	sp.	KE-107	MutS-like	protein	(MutS)	gene,	partial	cds;	mitochondrial
26. Chironephthya sp. KE-287 MutS-like protein (MutS) gene, partial cds; mitochondrial	26	Chironephthya	sp.	KE-287	MutS-like	protein	(MutS)	gene,	partial	cds;	mitochondrial
27. Junceella sp. KE-286 MutS-like protein (MutS) gene, partial cds; mitochondrial	27	Junceella	sp.	KE-286	MutS-like	protein	(MutS)	gene,	partial	cds;	mitochondrial
28. Verrucella sp. KE-285 MutS-like protein (MutS) gene, partial cds; mitochondrial	28	Verrucella	sp.	KE-285	MutS-like	protein	(MutS)	gene,	partial	cds;	mitochondrial
29. Dendronephthya sp. KE-283 MutS-like protein (MutS) gene, partial cds; mitochondrial	29	Dendronephthya	sp.	KE-283	MutS-like	protein	(MutS)	gene,	partial	cds;	mitochondrial
30. Stereonephthya sp. KE-267 MutS-like protein (MutS) gene, partial cds; mitochondrial	30	Stereonephthya	sp.	KE-267	MutS-like	protein	(MutS)	gene,	partial	cds;	mitochondrial
31. Dendronephthya sp. KE-264 MutS-like protein (MutS) gene, partial cds; mitochondrial	31	Dendronephthya	sp.	KE-264	MutS-like	protein	(MutS)	gene,	partial	cds;	mitochondrial
32. Stereonephthya sp. KE-260 MutS-like protein (MutS) gene, partial cds; mitochondrial	32	Stereonephthya	sp.	KE-260	MutS-like	protein	(MutS)	gene,	partial	cds;	mitochondrial
33. Stereonephthya sp. KE-259 MutS-like protein (MutS) gene, partial cds; mitochondrial	33	Stereonephthya	sp.	KE-259	MutS-like	protein	(MutS)	gene,	partial	cds;	mitochondrial
34. Stereonephthya sp. KE-258 MutS-like protein (MutS) gene, partial cds; mitochondrial	34	Stereonephthya	sp.	KE-258	MutS-like	protein	(MutS)	gene,	partial	cds;	mitochondrial
35. Stereonephthya sp. KE-251 MutS-like protein (MutS) gene, partial cds; mitochondrial	35	Stereonephthya	sp.	KE-251	MutS-like	protein	(MutS)	gene,	partial	cds;	mitochondrial
36. Dendronephthya sp. KE-231 MutS-like protein (MutS) gene, partial cds; mitochondrial	36	Dendronephthya	sp.	KE-231	MutS-like	protein	(MutS)	gene,	partial	cds;	mitochondrial
37. Stereonephthya sp. KE-219 MutS-like protein (MutS) gene, partial cds; mitochondrial	37	Stereonephthya	sp.	KE-219	MutS-like	protein	(MutS)	gene,	partial	cds;	mitochondrial
38. Stereonephthya sp. KE-218 MutS-like protein (MutS) gene, partial cds; mitochondrial	38	Stereonephthya	sp.	KE-218	MutS-like	protein	(MutS)	gene,	partial	cds;	mitochondrial
39. Stereonephthya sp. KE-217 MutS-like protein (MutS) gene, partial cds; mitochondrial	39	Stereonephthya	sp.	KE-217	MutS-like	protein	(MutS)	gene,	partial	cds;	mitochondrial
40. Dendronephthya sp. KE-187 MutS-like protein (MutS) gene, partial cds; mitochondrial	40	Dendronephthya	sp.	KE-187	MutS-like	protein	(MutS)	gene,	partial	cds;	mitochondrial
41. Dendronephthya sp. KE-186 MutS-like protein (MutS) gene, partial cds; mitochondrial	41	Dendronephthya	sp.	KE-186	MutS-like	protein	(MutS)	gene,	partial	cds;	mitochondrial
42. Dendronephthya sp. KE-185 MutS-like protein (MutS) gene, partial cds; mitochondrial	42	Dendronephthya	sp.	KE-185	MutS-like	protein	(MutS)	gene,	partial	cds;	mitochondrial
43. Stereonephthya sp. KE-184 MutS-like protein (MutS) gene, partial cds; mitochondrial	43	Stereonephthya	sp.	KE-184	MutS-like	protein	(MutS)	gene,	partial	cds;	mitochondrial
44. Stereonephthya sp. KE-180 MutS-like protein (MutS) gene, partial cds; mitochondrial	44	Stereonephthya	sp.	KE-180	MutS-like	protein	(MutS)	gene,	partial	cds;	mitochondrial
45. Stereonephthya sp. KE-176 MutS-like protein (MutS) gene, partial cds; mitochondrial	45	Stereonephthya	sp.	KE-176	MutS-like	protein	(MutS)	gene,	partial	cds;	mitochondrial
46. Stereonephthya sp. KE-174 MutS-like protein (MutS) gene, partial cds; mitochondrial	46	Stereonephthya	sp.	KE-174	MutS-like	protein	(MutS)	gene,	partial	cds;	mitochondrial
47. Dendronephthya sp. KE-173 MutS-like protein (MutS) gene, partial cds; mitochondrial	47	Dendronephthya	sp.	KE-173	MutS-like	protein	(MutS)	gene,	partial	cds;	mitochondrial
48. Stereonephthya sp. KE-169 MutS-like protein (MutS) gene, partial cds; mitochondrial	48	Stereonephthya	sp.	KE-169	MutS-like	protein	(MutS)	gene,	partial	cds;	mitochondrial
49. Dendronephthya sp. KE-167 MutS-like protein (MutS) gene, partial cds; mitochondrial	49	Dendronephthya	sp.	KE-167	MutS-like	protein	(MutS)	gene,	partial	cds;	mitochondrial
50. Dendronephthya sp. KE-166 MutS-like protein (MutS) gene, partial cds; mitochondrial	50	Dendronephthya	sp.	KE-166	MutS-like	protein	(MutS)	gene,	partial	cds;	mitochondrial
51. Dendronephthya sp. KE-163 MutS-like protein (MutS) gene, partial cds; mitochondrial	51	Dendronephthya	sp.	KE-163	MutS-like	protein	(MutS)	gene,	partial	cds;	mitochondrial
52. Dendronephthya sp. KE-161 MutS-like protein (MutS) gene, partial cds; mitochondrial	52	Dendronephthya	sp.	KE-161	MutS-like	protein	(MutS)	gene,	partial	cds;	mitochondrial
53. Stereonephthya sp. KE-158 MutS-like protein (MutS) gene, partial cds; mitochondrial	53	Stereonephthya	sp.	KE-158	MutS-like	protein	(MutS)	gene,	partial	cds;	mitochondrial
54. Stereonephthya sp. KE-149 MutS-like protein (MutS) gene, partial cds; mitochondrial	54	Stereonephthya	sp.	KE-149	MutS-like	protein	(MutS)	gene,	partial	cds;	mitochondrial
55. Stereonephthya sp. KE-140 MutS-like protein (MutS) gene, partial cds; mitochondrial	55	Stereonephthya	sp.	KE-140	MutS-like	protein	(MutS)	gene,	partial	cds;	mitochondrial
56. Dendronephthya sp. KE-137 MutS-like protein (MutS) gene, partial cds; mitochondrial	56	Dendronephthya	sp.	KE-137	MutS-like	protein	(MutS)	gene,	partial	cds;	mitochondrial
57. Stereonephthya sp. KE-130 MutS-like protein (MutS) gene, partial cds; mitochondrial	57	Stereonephthya	sp.	KE-130	MutS-like	protein	(MutS)	gene,	partial	cds;	mitochondrial
58. Scleronephthya sp. KE-128 MutS-like protein (MutS) gene, partial cds; mitochondrial	58	Scleronephthya	sp.	KE-128	MutS-like	protein	(MutS)	gene,	partial	cds;	mitochondrial
59. Dendronephthya sp. KE-122 MutS-like protein (MutS) gene, partial cds; mitochondrial	59	Dendronephthya	sp.	KE-122	MutS-like	protein	(MutS)	gene,	partial	cds;	mitochondrial
60. Stereonephthya sp. KE-121 MutS-like protein (MutS) gene, partial cds; mitochondrial	60	Stereonephthya	sp.	KE-121	MutS-like	protein	(MutS)	gene,	partial	cds;	mitochondrial
61. Dendronephthya sp. KE-120 MutS-like protein (MutS) gene, partial cds; mitochondrial	61	Dendronephthya	sp.	KE-120	MutS-like	protein	(MutS)	gene,	partial	cds;	mitochondrial
62. Stereonephthya sp. KE-119 MutS-like protein (MutS) gene, partial cds; mitochondrial	62	Stereonephthya	sp.	KE-119	MutS-like	protein	(MutS)	gene,	partial	cds;	mitochondrial
63. Dendronephthya sp. KE-108 MutS-like protein (MutS) gene, partial cds; mitochondrial	63	Dendronephthya	sp.	KE-108	MutS-like	protein	(MutS)	gene,	partial	cds;	mitochondrial
64. Dendronephthya sp. KE-105 MutS-like protein (MutS) gene, partial cds; mitochondrial	64	Dendronephthya	sp.	KE-105	MutS-like	protein	(MutS)	gene,	partial	cds;	mitochondrial
65. Stereonephthya sp. KE-104 MutS-like protein (MutS) gene, partial cds; mitochondrial	65	Stereonephthya	sp.	KE-104	MutS-like	protein	(MutS)	gene,	partial	cds;	mitochondrial
66. Dendronephthya sp. KE-102 MutS-like protein (MutS) gene, partial cds; mitochondrial	66	Dendronephthya	sp.	KE-102	MutS-like	protein	(MutS)	gene,	partial	cds;	mitochondrial
67. Dendronephthya sp. KE-100 MutS-like protein (MutS) gene, partial cds; mitochondrial	67	Dendronephthya	sp.	KE-100	MutS-like	protein	(MutS)	gene,	partial	cds;	mitochondrial
68. Stereonephthya sp. KE-99 MutS-like protein (MutS) gene, partial cds; mitochondrial	68	Stereonephthya	sp.	KE-99	MutS-like	protein	(MutS)	gene,	partial	cds;	mitochondrial
69. Dendronephthya sp. KE-97 MutS-like protein (MutS) gene, partial cds; mitochondrial	69	Dendronephthya	sp.	KE-97	MutS-like	protein	(MutS)	gene,	partial	cds;	mitochondrial
70. Dendronephthya sp. KE-96 MutS-like protein (MutS) gene, partial cds; mitochondrial	70	Dendronephthya	sp.	KE-96	MutS-like	protein	(MutS)	gene,	partial	cds;	mitochondrial
71. Stereonephthya sp. KE-77 MutS-like protein (MutS) gene, partial cds; mitochondrial	71	Stereonephthya	sp.	KE-77	MutS-like	protein	(MutS)	gene,	partial	cds;	mitochondrial
72. Dendronephthya sp. KE-74 MutS-like protein (MutS) gene, partial cds; mitochondrial	72	Dendronephthya	sp.	KE-74	MutS-like	protein	(MutS)	gene,	partial	cds;	mitochondrial
73. Dendronephthya sp. KE-71 MutS-like protein (MutS) gene, partial cds; mitochondrial	73	Dendronephthya	sp.	KE-71	MutS-like	protein	(MutS)	gene,	partial	cds;	mitochondrial
74. Lobophytum sp. KE-204 MutS-like protein (MutS) gene, partial cds; mitochondrial	74	Lobophytum	sp.	KE-204	MutS-like	protein	(MutS)	gene,	partial	cds;	mitochondrial
75. Lobophytum sp. KE-27 MutS-like protein (MutS) gene, partial cds; mitochondrial	75	Lobophytum	sp.	KE-27	MutS-like	protein	(MutS)	gene,	partial	cds;	mitochondrial
76. Lobophytum crassum isolate KE-15 MutS-like protein (MutS) gene, partial cds; mitochondrial	76	Lobophytum	crassum	isolate	KE-15	MutS-like	protein	(MutS)	gene,	partial	cds;	mitochondrial
77. Lobophytum patulum isolate KE-11 MutS-like protein (MutS) gene, partial cds; mitochondrial	77	Lobophytum	patulum	isolate	KE-11	MutS-like	protein	(MutS)	gene,	partial	cds;	mitochondrial
78. Lobophytum depressum isolate KE-6 MutS-like protein (MutS) gene, partial cds; mitochondrial	78	Lobophytum	depressum	isolate	KE-6	MutS-like	protein	(MutS)	gene,	partial	cds;	mitochondrial
79. Lobophytum sp. KE-1 MutS-like protein (MutS) gene, partial cds; mitochondrial	79	Lobophytum	sp.	KE-1	MutS-like	protein	(MutS)	gene,	partial	cds;	mitochondrial
80. Sinularia sp. isolate 10 MutS protein (mutS) gene, partial cds; mitochondrial	80	Sinularia	sp.	isolate	10	MutS	protein	(mutS)	gene,	partial	cds;	mitochondrial
81. Sinularia brassica isolate 103 MutS protein (mutS) gene, partial cds; mitochondrial	81	Sinularia	brassica	isolate	103	MutS	protein	(mutS)	gene,	partial	cds;	mitochondrial
82. Sinularia abrupta isolate 12 MutS protein (mutS) gene, partial cds; mitochondrial	82	Sinularia	abrupta	isolate	12	MutS	protein	(mutS)	gene,	partial	cds;	mitochondrial
83. Sinularia abrupta isolate 131 MutS protein (mutS) gene, partial cds; mitochondrial	83	Sinularia	abrupta	isolate	131	MutS	protein	(mutS)	gene,	partial	cds;	mitochondrial
84. Sinularia leptoclados isolate 139 MutS protein (mutS) gene, partial cds; mitochondrial	84	Sinularia	leptoclados	isolate	139	MutS	protein	(mutS)	gene,	partial	cds;	mitochondrial
85. Sinularia notanda isolate 141 MutS protein (mutS) gene, partial cds; mitochondrial	85	Sinularia	notanda	isolate	141	MutS	protein	(mutS)	gene,	partial	cds;	mitochondrial
86. Sinularia brassica isolate 143 MutS protein (mutS) gene, partial cds; mitochondrial	86	Sinularia	brassica	isolate	143	MutS	protein	(mutS)	gene,	partial	cds;	mitochondrial
87. Sinularia heterospiculata isolate 146 MutS protein (mutS) gene, partial cds; mitochondrial	87	Sinularia	heterospiculata	isolate	146	MutS	protein	(mutS)	gene,	partial	cds;	mitochondrial
88. Sinularia sp. isolate 147 MutS protein (mutS) gene, partial cds; mitochondrial	88	Sinularia	sp.	isolate	147	MutS	protein	(mutS)	gene,	partial	cds;	mitochondrial
89. Sinularia heterospiculata isolate 148 MutS protein (mutS) gene, partial cds; mitochondrial	89	Sinularia	heterospiculata	isolate	148	MutS	protein	(mutS)	gene,	partial	cds;	mitochondrial
90. Sinularia brassica isolate 151 MutS protein (mutS) gene, partial cds; mitochondrial	90	Sinularia	brassica	isolate	151	MutS	protein	(mutS)	gene,	partial	cds;	mitochondrial
91. Sinularia sp. isolate 153 MutS protein (mutS) gene, partial cds; mitochondrial	91	Sinularia	sp.	isolate	153	MutS	protein	(mutS)	gene,	partial	cds;	mitochondrial
92. Sinularia notanda isolate 164 MutS protein (mutS) gene, partial cds; mitochondrial	92	Sinularia	notanda	isolate	164	MutS	protein	(mutS)	gene,	partial	cds;	mitochondrial
93. Sinularia brassica isolate 168 MutS protein (mutS) gene, partial cds; mitochondrial	93	Sinularia	brassica	isolate	168	MutS	protein	(mutS)	gene,	partial	cds;	mitochondrial
94. Sinularia sp. isolate 17 MutS protein (mutS) gene, partial cds; mitochondrial	94	Sinularia	sp.	isolate	17	MutS	protein	(mutS)	gene,	partial	cds;	mitochondrial
95. Sinularia brassica isolate 172 MutS protein (mutS) gene, partial cds; mitochondrial	95	Sinularia	brassica	isolate	172	MutS	protein	(mutS)	gene,	partial	cds;	mitochondrial
96. Sinularia heterospiculata isolate 183 MutS protein (mutS) gene, partial cds; mitochondrial	96	Sinularia	heterospiculata	isolate	183	MutS	protein	(mutS)	gene,	partial	cds;	mitochondrial
97. Sinularia brassica isolate 188 MutS protein (mutS) gene, partial cds; mitochondrial	97	Sinularia	brassica	isolate	188	MutS	protein	(mutS)	gene,	partial	cds;	mitochondrial
98. Sinularia notanda isolate 189 MutS protein (mutS) gene, partial cds; mitochondrial	98	Sinularia	notanda	isolate	189	MutS	protein	(mutS)	gene,	partial	cds;	mitochondrial
99. Sinularia variabilis isolate 191 MutS protein (mutS) gene, partial cds; mitochondrial	99	Sinularia	variabilis	isolate	191	MutS	protein	(mutS)	gene,	partial	cds;	mitochondrial
100. Sinularia sp. isolate 199 MutS protein (mutS) gene, partial cds; mitochondrial	100	Sinularia	sp.	isolate	199	MutS	protein	(mutS)	gene,	partial	cds;	mitochondrial
101. Sinularia polydactyla isolate 2 MutS protein (mutS) gene, partial cds; mitochondrial	101	Sinularia	polydactyla	isolate	2	MutS	protein	(mutS)	gene,	partial	cds;	mitochondrial
102. Sinularia brassica isolate 200 MutS protein (mutS) gene, partial cds; mitochondrial	102	Sinularia	brassica	isolate	200	MutS	protein	(mutS)	gene,	partial	cds;	mitochondrial
103. Sinularia notanda isolate 214 MutS protein (mutS) gene, partial cds; mitochondrial	103	Sinularia	notanda	isolate	214	MutS	protein	(mutS)	gene,	partial	cds;	mitochondrial
104. Sinularia sp. isolate 224 MutS protein (mutS) gene, partial cds; mitochondrial	104	Sinularia	sp.	isolate	224	MutS	protein	(mutS)	gene,	partial	cds;	mitochondrial
105. Sinularia notanda isolate 225 MutS protein (mutS) gene, partial cds; mitochondrial	105	Sinularia	notanda	isolate	225	MutS	protein	(mutS)	gene,	partial	cds;	mitochondrial
106. Sinularia sp. isolate 226 MutS protein (mutS) gene, partial cds; mitochondrial	106	Sinularia	sp.	isolate	226	MutS	protein	(mutS)	gene,	partial	cds;	mitochondrial
107. Sinularia notanda isolate 227 MutS protein (mutS) gene, partial cds; mitochondrial	107	Sinularia	notanda	isolate	227	MutS	protein	(mutS)	gene,	partial	cds;	mitochondrial
108. Sinularia abrupta isolate 234 MutS protein (mutS) gene, partial cds; mitochondrial	108	Sinularia	abrupta	isolate	234	MutS	protein	(mutS)	gene,	partial	cds;	mitochondrial
109. Sinularia heterospiculata isolate 235 MutS protein (mutS) gene, partial cds; mitochondrial	109	Sinularia	heterospiculata	isolate	235	MutS	protein	(mutS)	gene,	partial	cds;	mitochondrial
110. Sinularia variabilis isolate 237 MutS protein (mutS) gene, partial cds; mitochondrial	110	Sinularia	variabilis	isolate	237	MutS	protein	(mutS)	gene,	partial	cds;	mitochondrial
111. Sinularia sp. isolate 239 MutS protein (mutS) gene, partial cds; mitochondrial	111	Sinularia	sp.	isolate	239	MutS	protein	(mutS)	gene,	partial	cds;	mitochondrial
112. Sinularia sp. isolate 240 MutS protein (mutS) gene, partial cds; mitochondrial	112	Sinularia	sp.	isolate	240	MutS	protein	(mutS)	gene,	partial	cds;	mitochondrial
113. Sinularia abrupta isolate 243 MutS protein (mutS) gene, partial cds; mitochondrial	113	Sinularia	abrupta	isolate	243	MutS	protein	(mutS)	gene,	partial	cds;	mitochondrial
114. Sinularia sp. isolate 245 MutS protein (mutS) gene, partial cds; mitochondrial	114	Sinularia	sp.	isolate	245	MutS	protein	(mutS)	gene,	partial	cds;	mitochondrial
115. Sinularia sp. isolate 246 MutS protein (mutS) gene, partial cds; mitochondrial	115	Sinularia	sp.	isolate	246	MutS	protein	(mutS)	gene,	partial	cds;	mitochondrial
116. Sinularia heterospiculata isolate 247 MutS protein (mutS) gene, partial cds; mitochondrial	116	Sinularia	heterospiculata	isolate	247	MutS	protein	(mutS)	gene,	partial	cds;	mitochondrial
117. Sinularia sp. isolate 249 MutS protein (mutS) gene, partial cds; mitochondrial	117	Sinularia	sp.	isolate	249	MutS	protein	(mutS)	gene,	partial	cds;	mitochondrial
118. Sinularia abrupta isolate 25 MutS protein (mutS) gene, partial cds; mitochondrial	118	Sinularia	abrupta	isolate	25	MutS	protein	(mutS)	gene,	partial	cds;	mitochondrial
119. Sinularia sp. isolate 257 MutS protein (mutS) gene, partial cds; mitochondrial	119	Sinularia	sp.	isolate	257	MutS	protein	(mutS)	gene,	partial	cds;	mitochondrial
120. Sinularia leptoclados isolate 263 MutS protein (mutS) gene, partial cds; mitochondrial	120	Sinularia	leptoclados	isolate	263	MutS	protein	(mutS)	gene,	partial	cds;	mitochondrial
121. Sinularia macrodactyla isolate 268 MutS protein (mutS) gene, partial cds; mitochondrial	121	Sinularia	macrodactyla	isolate	268	MutS	protein	(mutS)	gene,	partial	cds;	mitochondrial
122. Sinularia notanda isolate 269 MutS protein (mutS) gene, partial cds; mitochondrial	122	Sinularia	notanda	isolate	269	MutS	protein	(mutS)	gene,	partial	cds;	mitochondrial
123. Sinularia sp. isolate 271 MutS protein (mutS) gene, partial cds; mitochondrial	123	Sinularia	sp.	isolate	271	MutS	protein	(mutS)	gene,	partial	cds;	mitochondrial
124. Sinularia variabilis isolate 274 MutS protein (mutS) gene, partial cds; mitochondrial	124	Sinularia	variabilis	isolate	274	MutS	protein	(mutS)	gene,	partial	cds;	mitochondrial
125. Sinularia variabilis isolate 275 MutS protein (mutS) gene, partial cds; mitochondrial	125	Sinularia	variabilis	isolate	275	MutS	protein	(mutS)	gene,	partial	cds;	mitochondrial
126. Sinularia sp. isolate 279 MutS protein (mutS) gene, partial cds; mitochondrial	126	Sinularia	sp.	isolate	279	MutS	protein	(mutS)	gene,	partial	cds;	mitochondrial
127. Sinularia erecta isolate 280 MutS protein (mutS) gene, partial cds; mitochondrial	127	Sinularia	erecta	isolate	280	MutS	protein	(mutS)	gene,	partial	cds;	mitochondrial
128. Sinularia variabilis isolate 31 MutS protein (mutS) gene, partial cds; mitochondrial	128	Sinularia	variabilis	isolate	31	MutS	protein	(mutS)	gene,	partial	cds;	mitochondrial
129. Sinularia polydactyla isolate 36 MutS protein (mutS) gene, partial cds; mitochondrial	129	Sinularia	polydactyla	isolate	36	MutS	protein	(mutS)	gene,	partial	cds;	mitochondrial
130. Sinularia sp. isolate 4 MutS protein (mutS) gene, partial cds; mitochondrial	130	Sinularia	sp.	isolate	4	MutS	protein	(mutS)	gene,	partial	cds;	mitochondrial
131. Sinularia sp. isolate 5_Fwd MutS protein (mutS) gene, partial cds; mitochondrial	131	Sinularia	sp.	isolate	5_Fwd	MutS	protein	(mutS)	gene,	partial	cds;	mitochondrial
132. Sinularia abrupta isolate 50 MutS protein (mutS) gene, partial cds; mitochondrial	132	Sinularia	abrupta	isolate	50	MutS	protein	(mutS)	gene,	partial	cds;	mitochondrial
133. Sinularia sp. isolate 55 MutS protein (mutS) gene, partial cds; mitochondrial	133	Sinularia	sp.	isolate	55	MutS	protein	(mutS)	gene,	partial	cds;	mitochondrial
134. Sinularia polydactyla isolate 56 MutS protein (mutS) gene, partial cds; mitochondrial	134	Sinularia	polydactyla	isolate	56	MutS	protein	(mutS)	gene,	partial	cds;	mitochondrial
135. Sinularia notanda isolate 57 MutS protein (mutS) gene, partial cds; mitochondrial	135	Sinularia	notanda	isolate	57	MutS	protein	(mutS)	gene,	partial	cds;	mitochondrial
136. Sinularia sp. isolate 60 MutS protein (mutS) gene, partial cds; mitochondrial	136	Sinularia	sp.	isolate	60	MutS	protein	(mutS)	gene,	partial	cds;	mitochondrial
137. Sinularia heterospiculata isolate 66 MutS protein (mutS) gene, partial cds; mitochondrial	137	Sinularia	heterospiculata	isolate	66	MutS	protein	(mutS)	gene,	partial	cds;	mitochondrial
138. Sinularia sp. isolate 67 MutS protein (mutS) gene, partial cds; mitochondrial	138	Sinularia	sp.	isolate	67	MutS	protein	(mutS)	gene,	partial	cds;	mitochondrial
139. Sinularia brassica isolate 73 MutS protein (mutS) gene, partial cds; mitochondrial	139	Sinularia	brassica	isolate	73	MutS	protein	(mutS)	gene,	partial	cds;	mitochondrial
140. Sinularia leptoclados isolate 75 MutS protein (mutS) gene, partial cds; mitochondrial	140	Sinularia	leptoclados	isolate	75	MutS	protein	(mutS)	gene,	partial	cds;	mitochondrial
141. Sinularia notanda isolate 8 MutS protein (mutS) gene, partial cds; mitochondrial	141	Sinularia	notanda	isolate	8	MutS	protein	(mutS)	gene,	partial	cds;	mitochondrial
142. Sinularia notanda isolate 80 MutS protein (mutS) gene, partial cds; mitochondrial	142	Sinularia	notanda	isolate	80	MutS	protein	(mutS)	gene,	partial	cds;	mitochondrial
143. Sinularia sp. isolate 85 MutS protein (mutS) gene, partial cds; mitochondrial	143	Sinularia	sp.	isolate	85	MutS	protein	(mutS)	gene,	partial	cds;	mitochondrial
144. Sinularia sp. isolate 9 MutS protein (mutS) gene, partial cds; mitochondrial	144	Sinularia	sp.	isolate	9	MutS	protein	(mutS)	gene,	partial	cds;	mitochondrial
145. Sinularia brassica isolate 93 MutS protein (mutS) gene, partial cds; mitochondrial	145	Sinularia	brassica	isolate	93	MutS	protein	(mutS)	gene,	partial	cds;	mitochondrial
146. Sarcophyton sp. Sa9 KKE-2017 MutS-like protein (MutS) gene, partial cds; mitochondrial	146	Sarcophyton	sp.	Sa9	KKE-2017	MutS-like	protein	(MutS)	gene,	partial	cds;	mitochondrial
147. Sarcophyton sp. Sa8 KKE-2017 MutS-like protein (MutS) gene, partial cds; mitochondrial	147	Sarcophyton	sp.	Sa8	KKE-2017	MutS-like	protein	(MutS)	gene,	partial	cds;	mitochondrial
148. Sarcophyton sp. Sa7 KKE-2017 MutS-like protein (MutS) gene, partial cds; mitochondrial	148	Sarcophyton	sp.	Sa7	KKE-2017	MutS-like	protein	(MutS)	gene,	partial	cds;	mitochondrial
149. Sarcophyton sp. Sa6 KKE-2017 MutS-like protein (MutS) gene, partial cds; mitochondrial	149	Sarcophyton	sp.	Sa6	KKE-2017	MutS-like	protein	(MutS)	gene,	partial	cds;	mitochondrial
150. Sarcophyton sp. Sa5 KKE-2017 MutS-like protein (MutS) gene, partial cds; mitochondrial	150	Sarcophyton	sp.	Sa5	KKE-2017	MutS-like	protein	(MutS)	gene,	partial	cds;	mitochondrial
151. Sarcophyton sp. Sa4 KKE-2017 MutS-like protein (MutS) gene, partial cds; mitochondrial	151	Sarcophyton	sp.	Sa4	KKE-2017	MutS-like	protein	(MutS)	gene,	partial	cds;	mitochondrial
152. Sarcophyton sp. Sa3 KKE-2017 MutS-like protein (MutS) gene, partial cds; mitochondrial	152	Sarcophyton	sp.	Sa3	KKE-2017	MutS-like	protein	(MutS)	gene,	partial	cds;	mitochondrial
153. Sarcophyton sp. Sa2 KKE-2017 MutS-like protein (MutS) gene, partial cds; mitochondrial	153	Sarcophyton	sp.	Sa2	KKE-2017	MutS-like	protein	(MutS)	gene,	partial	cds;	mitochondrial
154. Sarcophyton sp. Sa1 KKE-2017 MutS-like protein (MutS) gene, partial cds; mitochondrial	154	Sarcophyton	sp.	Sa1	KKE-2017	MutS-like	protein	(MutS)	gene,	partial	cds;	mitochondrial
155. Sarcophyton sp. S29 KKE-2017 MutS-like protein (MutS) gene, partial cds; mitochondrial	155	Sarcophyton	sp.	S29	KKE-2017	MutS-like	protein	(MutS)	gene,	partial	cds;	mitochondrial
156. Sarcophyton sp. S28 KKE-2017 MutS-like protein (MutS) gene, partial cds; mitochondrial	156	Sarcophyton	sp.	S28	KKE-2017	MutS-like	protein	(MutS)	gene,	partial	cds;	mitochondrial
157. Sarcophyton sp. S27 KKE-2017 MutS-like protein (MutS) gene, partial cds; mitochondrial	157	Sarcophyton	sp.	S27	KKE-2017	MutS-like	protein	(MutS)	gene,	partial	cds;	mitochondrial
158. Sarcophyton sp. S26 KKE-2017 MutS-like protein (MutS) gene, partial cds; mitochondrial	158	Sarcophyton	sp.	S26	KKE-2017	MutS-like	protein	(MutS)	gene,	partial	cds;	mitochondrial
159. Sarcophyton sp. S25 KKE-2017 MutS-like protein (MutS) gene, partial cds; mitochondrial	159	Sarcophyton	sp.	S25	KKE-2017	MutS-like	protein	(MutS)	gene,	partial	cds;	mitochondrial
160. Sarcophyton sp. S24 KKE-2017 MutS-like protein (MutS) gene, partial cds; mitochondrial	160	Sarcophyton	sp.	S24	KKE-2017	MutS-like	protein	(MutS)	gene,	partial	cds;	mitochondrial
161. Sarcophyton sp. S23 KKE-2017 MutS-like protein (MutS) gene, partial cds; mitochondrial	161	Sarcophyton	sp.	S23	KKE-2017	MutS-like	protein	(MutS)	gene,	partial	cds;	mitochondrial
162. Sarcophyton sp. S22 KKE-2017 MutS-like protein (MutS) gene, partial cds; mitochondrial	162	Sarcophyton	sp.	S22	KKE-2017	MutS-like	protein	(MutS)	gene,	partial	cds;	mitochondrial
163. Sarcophyton sp. S21 KKE-2017 MutS-like protein (MutS) gene, partial cds; mitochondrial	163	Sarcophyton	sp.	S21	KKE-2017	MutS-like	protein	(MutS)	gene,	partial	cds;	mitochondrial
164. Sarcophyton sp. S20 KKE-2017 MutS-like protein (MutS) gene, partial cds; mitochondrial	164	Sarcophyton	sp.	S20	KKE-2017	MutS-like	protein	(MutS)	gene,	partial	cds;	mitochondrial
165. Sarcophyton sp. S19 KKE-2017 MutS-like protein (MutS) gene, partial cds; mitochondrial	165	Sarcophyton	sp.	S19	KKE-2017	MutS-like	protein	(MutS)	gene,	partial	cds;	mitochondrial
166. Sarcophyton sp. S18 KKE-2017 MutS-like protein (MutS) gene, partial cds; mitochondrial	166	Sarcophyton	sp.	S18	KKE-2017	MutS-like	protein	(MutS)	gene,	partial	cds;	mitochondrial
167. Sarcophyton sp. S16 KKE-2017 MutS-like protein (MutS) gene, partial cds; mitochondrial	167	Sarcophyton	sp.	S16	KKE-2017	MutS-like	protein	(MutS)	gene,	partial	cds;	mitochondrial
168. Sarcophyton sp. S15 KKE-2017 MutS-like protein (MutS) gene, partial cds; mitochondrial	168	Sarcophyton	sp.	S15	KKE-2017	MutS-like	protein	(MutS)	gene,	partial	cds;	mitochondrial
169. Sarcophyton sp. S14 KKE-2017 MutS-like protein (MutS) gene, partial cds; mitochondrial	169	Sarcophyton	sp.	S14	KKE-2017	MutS-like	protein	(MutS)	gene,	partial	cds;	mitochondrial
170. Sarcophyton sp. S13 KKE-2017 MutS-like protein (MutS) gene, partial cds; mitochondrial	170	Sarcophyton	sp.	S13	KKE-2017	MutS-like	protein	(MutS)	gene,	partial	cds;	mitochondrial
171. Sarcophyton sp. S12 KKE-2017 MutS-like protein (MutS) gene, partial cds; mitochondrial	171	Sarcophyton	sp.	S12	KKE-2017	MutS-like	protein	(MutS)	gene,	partial	cds;	mitochondrial
172. Sarcophyton sp. S11 KKE-2017 MutS-like protein (MutS) gene, partial cds; mitochondrial	172	Sarcophyton	sp.	S11	KKE-2017	MutS-like	protein	(MutS)	gene,	partial	cds;	mitochondrial
173. Sarcophyton sp. S10 KKE-2017 MutS-like protein (MutS) gene, partial cds; mitochondrial	173	Sarcophyton	sp.	S10	KKE-2017	MutS-like	protein	(MutS)	gene,	partial	cds;	mitochondrial
174. Sarcophyton sp. S9 KKE-2017 MutS-like protein (MutS) gene, partial cds; mitochondrial	174	Sarcophyton	sp.	S9	KKE-2017	MutS-like	protein	(MutS)	gene,	partial	cds;	mitochondrial
175. Sarcophyton sp. S8 KKE-2017 MutS-like protein (MutS) gene, partial cds; mitochondrial	175	Sarcophyton	sp.	S8	KKE-2017	MutS-like	protein	(MutS)	gene,	partial	cds;	mitochondrial
176. Sarcophyton sp. S7 KKE-2017 MutS-like protein (MutS) gene, partial cds; mitochondrial	176	Sarcophyton	sp.	S7	KKE-2017	MutS-like	protein	(MutS)	gene,	partial	cds;	mitochondrial
177. Sarcophyton sp. S6 KKE-2017 MutS-like protein (MutS) gene, partial cds; mitochondrial	177	Sarcophyton	sp.	S6	KKE-2017	MutS-like	protein	(MutS)	gene,	partial	cds;	mitochondrial
178. Sarcophyton sp. S5 KKE-2017 MutS-like protein (MutS) gene, partial cds; mitochondrial	178	Sarcophyton	sp.	S5	KKE-2017	MutS-like	protein	(MutS)	gene,	partial	cds;	mitochondrial
179. Sarcophyton sp. S4 KKE-2017 MutS-like protein (MutS) gene, partial cds; mitochondrial	179	Sarcophyton	sp.	S4	KKE-2017	MutS-like	protein	(MutS)	gene,	partial	cds;	mitochondrial
180. Sarcophyton sp. S3 KKE-2017 MutS-like protein (MutS) gene, partial cds; mitochondrial	180	Sarcophyton	sp.	S3	KKE-2017	MutS-like	protein	(MutS)	gene,	partial	cds;	mitochondrial
181. Sarcophyton sp. S2 KKE-2017 MutS-like protein (MutS) gene, partial cds; mitochondrial	181	Sarcophyton	sp.	S2	KKE-2017	MutS-like	protein	(MutS)	gene,	partial	cds;	mitochondrial
182. Sarcophyton sp. S1 KKE-2017 MutS-like protein (MutS) gene, partial cds; mitochondrial	182	Sarcophyton	sp.	S1	KKE-2017	MutS-like	protein	(MutS)	gene,	partial	cds;	mitochondrial
183. Pocillopora verrucosa haplotype CR2 D-loop, partial sequence; and cytochrome c oxidase subunit 1 (COI) gene, partial cds; mitochondrial	183	Pocillopora	verrucosa	haplotype	CR2	D-loop,	partial	sequence;	and	cytochrome	c	oxidase	subunit	1	(COI)	gene,	partial	cds;	mitochondrial
184. Pocillopora verrucosa haplotype CR1 D-loop, partial sequence; and cytochrome c oxidase subunit 1 (COI) gene, partial cds; mitochondrial	184	Pocillopora	verrucosa	haplotype	CR1	D-loop,	partial	sequence;	and	cytochrome	c	oxidase	subunit	1	(COI)	gene,	partial	cds;	mitochondrial
185. Pocillopora verrucosa haplotype HSP70A_27 heat shock protein 70 (HSP70) gene, partial cds	185	Pocillopora	verrucosa	haplotype	HSP70A_27	heat	shock	protein	70	(HSP70)	gene,	partial	cds
186. Pocillopora verrucosa haplotype HSP70A_26 heat shock protein 70 (HSP70) gene, partial cds	186	Pocillopora	verrucosa	haplotype	HSP70A_26	heat	shock	protein	70	(HSP70)	gene,	partial	cds
187. Pocillopora verrucosa haplotype HSP70A_25 heat shock protein 70 (HSP70) gene, partial cds	187	Pocillopora	verrucosa	haplotype	HSP70A_25	heat	shock	protein	70	(HSP70)	gene,	partial	cds
188. Pocillopora grandis haplotype HSP70A_24 heat shock protein 70 (HSP70) gene, partial cds	188	Pocillopora	grandis	haplotype	HSP70A_24	heat	shock	protein	70	(HSP70)	gene,	partial	cds
189. Pocillopora grandis haplotype HSP70A_23 heat shock protein 70 (HSP70) gene, partial cds	189	Pocillopora	grandis	haplotype	HSP70A_23	heat	shock	protein	70	(HSP70)	gene,	partial	cds
190. Pocillopora grandis haplotype HSP70A_22 heat shock protein 70 (HSP70) gene, partial cds	190	Pocillopora	grandis	haplotype	HSP70A_22	heat	shock	protein	70	(HSP70)	gene,	partial	cds
191. Pocillopora grandis haplotype HSP70A_21 heat shock protein 70 (HSP70) gene, partial cds	191	Pocillopora	grandis	haplotype	HSP70A_21	heat	shock	protein	70	(HSP70)	gene,	partial	cds
192. Pocillopora verrucosa haplotype HSP70A_20 heat shock protein 70 (HSP70) gene, partial cds	192	Pocillopora	verrucosa	haplotype	HSP70A_20	heat	shock	protein	70	(HSP70)	gene,	partial	cds
193. Pocillopora verrucosa haplotype HSP70A_19 heat shock protein 70 (HSP70) gene, partial cds	193	Pocillopora	verrucosa	haplotype	HSP70A_19	heat	shock	protein	70	(HSP70)	gene,	partial	cds
194. Pocillopora verrucosa haplotype HSP70A_18 heat shock protein 70 (HSP70) gene, partial cds	194	Pocillopora	verrucosa	haplotype	HSP70A_18	heat	shock	protein	70	(HSP70)	gene,	partial	cds
195. Pocillopora grandis haplotype HSP70A_17 heat shock protein 70 (HSP70) gene, partial cds	195	Pocillopora	grandis	haplotype	HSP70A_17	heat	shock	protein	70	(HSP70)	gene,	partial	cds
196. Pocillopora grandis haplotype HSP70A_16 heat shock protein 70 (HSP70) gene, partial cds	196	Pocillopora	grandis	haplotype	HSP70A_16	heat	shock	protein	70	(HSP70)	gene,	partial	cds
197. Pocillopora verrucosa haplotype HSP70A_15 heat shock protein 70 (HSP70) gene, partial cds	197	Pocillopora	verrucosa	haplotype	HSP70A_15	heat	shock	protein	70	(HSP70)	gene,	partial	cds
198. Pocillopora verrucosa haplotype HSP70A_14 heat shock protein 70 (HSP70) gene, partial cds	198	Pocillopora	verrucosa	haplotype	HSP70A_14	heat	shock	protein	70	(HSP70)	gene,	partial	cds
199. Pocillopora verrucosa haplotype HSP70A_13 heat shock protein 70 (HSP70) gene, partial cds	199	Pocillopora	verrucosa	haplotype	HSP70A_13	heat	shock	protein	70	(HSP70)	gene,	partial	cds
200. Pocillopora verrucosa haplotype HSP70A_12 heat shock protein 70 (HSP70) gene, partial cds	200	Pocillopora	verrucosa	haplotype	HSP70A_12	heat	shock	protein	70	(HSP70)	gene,	partial	cds
201. Pocillopora verrucosa haplotype HSP70A_11 heat shock protein 70 (HSP70) gene, partial cds	201	Pocillopora	verrucosa	haplotype	HSP70A_11	heat	shock	protein	70	(HSP70)	gene,	partial	cds
202. Pocillopora verrucosa haplotype HSP70A_10 heat shock protein 70 (HSP70) gene, partial cds	202	Pocillopora	verrucosa	haplotype	HSP70A_10	heat	shock	protein	70	(HSP70)	gene,	partial	cds
203. Pocillopora verrucosa haplotype HSP70A_9 heat shock protein 70 (HSP70) gene, partial cds	203	Pocillopora	verrucosa	haplotype	HSP70A_9	heat	shock	protein	70	(HSP70)	gene,	partial	cds
204. Pocillopora verrucosa haplotype HSP70A_8 heat shock protein 70 (HSP70) gene, partial cds	204	Pocillopora	verrucosa	haplotype	HSP70A_8	heat	shock	protein	70	(HSP70)	gene,	partial	cds
205. Pocillopora verrucosa haplotype HSP70A_7 heat shock protein 70 (HSP70) gene, partial cds	205	Pocillopora	verrucosa	haplotype	HSP70A_7	heat	shock	protein	70	(HSP70)	gene,	partial	cds
206. Pocillopora verrucosa haplotype HSP70A_6 heat shock protein 70 (HSP70) gene, partial cds	206	Pocillopora	verrucosa	haplotype	HSP70A_6	heat	shock	protein	70	(HSP70)	gene,	partial	cds
207. Pocillopora verrucosa haplotype HSP70A_5 heat shock protein 70 (HSP70) gene, partial cds	207	Pocillopora	verrucosa	haplotype	HSP70A_5	heat	shock	protein	70	(HSP70)	gene,	partial	cds
208. Pocillopora verrucosa haplotype HSP70A_4 heat shock protein 70 (HSP70) gene, partial cds	208	Pocillopora	verrucosa	haplotype	HSP70A_4	heat	shock	protein	70	(HSP70)	gene,	partial	cds
209. Pocillopora grandis haplotype HSP70A_3 heat shock protein 70 (HSP70) gene, partial cds	209	Pocillopora	grandis	haplotype	HSP70A_3	heat	shock	protein	70	(HSP70)	gene,	partial	cds
210. Pocillopora verrucosa haplotype HSP70A_2 heat shock protein 70 (HSP70) gene, partial cds	210	Pocillopora	verrucosa	haplotype	HSP70A_2	heat	shock	protein	70	(HSP70)	gene,	partial	cds
211. Pocillopora verrucosa haplotype HSP70A_1 heat shock protein 70 (HSP70) gene, partial cds	211	Pocillopora	verrucosa	haplotype	HSP70A_1	heat	shock	protein	70	(HSP70)	gene,	partial	cds
212. Pocillopora grandis haplotype ITS154 5.8S ribosomal RNA gene, partial sequence; internal transcribed spacer 2, complete sequence; and large subunit ribosomal RNA gene, partial sequence	212	Pocillopora	grandis	haplotype	ITS154	5.8S	ribosomal	RNA	gene,	partial	sequence;	internal	transcribed	spacer	2,	complete	sequence;	and	large	subunit	ribosomal	RNA	gene,	partial	sequence
213. Pocillopora verrucosa haplotype ITS153 5.8S ribosomal RNA gene, partial sequence; internal transcribed spacer 2, complete sequence; and large subunit ribosomal RNA gene, partial sequence	213	Pocillopora	verrucosa	haplotype	ITS153	5.8S	ribosomal	RNA	gene,	partial	sequence;	internal	transcribed	spacer	2,	complete	sequence;	and	large	subunit	ribosomal	RNA	gene,	partial	sequence
214. Pocillopora verrucosa haplotype ITS152 5.8S ribosomal RNA gene, partial sequence; internal transcribed spacer 2, complete sequence; and large subunit ribosomal RNA gene, partial sequence	214	Pocillopora	verrucosa	haplotype	ITS152	5.8S	ribosomal	RNA	gene,	partial	sequence;	internal	transcribed	spacer	2,	complete	sequence;	and	large	subunit	ribosomal	RNA	gene,	partial	sequence
215. Pocillopora verrucosa haplotype ITS151 5.8S ribosomal RNA gene, partial sequence; internal transcribed spacer 2, complete sequence; and large subunit ribosomal RNA gene, partial sequence	215	Pocillopora	verrucosa	haplotype	ITS151	5.8S	ribosomal	RNA	gene,	partial	sequence;	internal	transcribed	spacer	2,	complete	sequence;	and	large	subunit	ribosomal	RNA	gene,	partial	sequence
216. Pocillopora verrucosa haplotype ITS150 5.8S ribosomal RNA gene, partial sequence; internal transcribed spacer 2, complete sequence; and large subunit ribosomal RNA gene, partial sequence	216	Pocillopora	verrucosa	haplotype	ITS150	5.8S	ribosomal	RNA	gene,	partial	sequence;	internal	transcribed	spacer	2,	complete	sequence;	and	large	subunit	ribosomal	RNA	gene,	partial	sequence
217. Pocillopora verrucosa haplotype ITS149 5.8S ribosomal RNA gene, partial sequence; internal transcribed spacer 2, complete sequence; and large subunit ribosomal RNA gene, partial sequence	217	Pocillopora	verrucosa	haplotype	ITS149	5.8S	ribosomal	RNA	gene,	partial	sequence;	internal	transcribed	spacer	2,	complete	sequence;	and	large	subunit	ribosomal	RNA	gene,	partial	sequence
218. Pocillopora grandis haplotype ITS148 5.8S ribosomal RNA gene, partial sequence; internal transcribed spacer 2, complete sequence; and large subunit ribosomal RNA gene, partial sequence	218	Pocillopora	grandis	haplotype	ITS148	5.8S	ribosomal	RNA	gene,	partial	sequence;	internal	transcribed	spacer	2,	complete	sequence;	and	large	subunit	ribosomal	RNA	gene,	partial	sequence
219. Pocillopora verrucosa haplotype ITS147 5.8S ribosomal RNA gene, partial sequence; internal transcribed spacer 2, complete sequence; and large subunit ribosomal RNA gene, partial sequence	219	Pocillopora	verrucosa	haplotype	ITS147	5.8S	ribosomal	RNA	gene,	partial	sequence;	internal	transcribed	spacer	2,	complete	sequence;	and	large	subunit	ribosomal	RNA	gene,	partial	sequence
220. Pocillopora verrucosa haplotype ITS146 5.8S ribosomal RNA gene, partial sequence; internal transcribed spacer 2, complete sequence; and large subunit ribosomal RNA gene, partial sequence	220	Pocillopora	verrucosa	haplotype	ITS146	5.8S	ribosomal	RNA	gene,	partial	sequence;	internal	transcribed	spacer	2,	complete	sequence;	and	large	subunit	ribosomal	RNA	gene,	partial	sequence
221. Pocillopora grandis haplotype ITS145 5.8S ribosomal RNA gene, partial sequence; internal transcribed spacer 2, complete sequence; and large subunit ribosomal RNA gene, partial sequence	221	Pocillopora	grandis	haplotype	ITS145	5.8S	ribosomal	RNA	gene,	partial	sequence;	internal	transcribed	spacer	2,	complete	sequence;	and	large	subunit	ribosomal	RNA	gene,	partial	sequence
222. Pocillopora grandis haplotype ITS144 5.8S ribosomal RNA gene, partial sequence; internal transcribed spacer 2, complete sequence; and large subunit ribosomal RNA gene, partial sequence	222	Pocillopora	grandis	haplotype	ITS144	5.8S	ribosomal	RNA	gene,	partial	sequence;	internal	transcribed	spacer	2,	complete	sequence;	and	large	subunit	ribosomal	RNA	gene,	partial	sequence
223. Pocillopora grandis haplotype ITS143 5.8S ribosomal RNA gene, partial sequence; internal transcribed spacer 2, complete sequence; and large subunit ribosomal RNA gene, partial sequence	223	Pocillopora	grandis	haplotype	ITS143	5.8S	ribosomal	RNA	gene,	partial	sequence;	internal	transcribed	spacer	2,	complete	sequence;	and	large	subunit	ribosomal	RNA	gene,	partial	sequence
224. Pocillopora verrucosa haplotype ITS142 5.8S ribosomal RNA gene, partial sequence; internal transcribed spacer 2, complete sequence; and large subunit ribosomal RNA gene, partial sequence	224	Pocillopora	verrucosa	haplotype	ITS142	5.8S	ribosomal	RNA	gene,	partial	sequence;	internal	transcribed	spacer	2,	complete	sequence;	and	large	subunit	ribosomal	RNA	gene,	partial	sequence
225. Pocillopora verrucosa haplotype ITS141 5.8S ribosomal RNA gene, partial sequence; internal transcribed spacer 2, complete sequence; and large subunit ribosomal RNA gene, partial sequence	225	Pocillopora	verrucosa	haplotype	ITS141	5.8S	ribosomal	RNA	gene,	partial	sequence;	internal	transcribed	spacer	2,	complete	sequence;	and	large	subunit	ribosomal	RNA	gene,	partial	sequence
226. Pocillopora verrucosa haplotype ITS140 5.8S ribosomal RNA gene, partial sequence; internal transcribed spacer 2, complete sequence; and large subunit ribosomal RNA gene, partial sequence	226	Pocillopora	verrucosa	haplotype	ITS140	5.8S	ribosomal	RNA	gene,	partial	sequence;	internal	transcribed	spacer	2,	complete	sequence;	and	large	subunit	ribosomal	RNA	gene,	partial	sequence
227. Pocillopora verrucosa haplotype ITS139 5.8S ribosomal RNA gene, partial sequence; internal transcribed spacer 2, complete sequence; and large subunit ribosomal RNA gene, partial sequence	227	Pocillopora	verrucosa	haplotype	ITS139	5.8S	ribosomal	RNA	gene,	partial	sequence;	internal	transcribed	spacer	2,	complete	sequence;	and	large	subunit	ribosomal	RNA	gene,	partial	sequence
228. Pocillopora grandis haplotype ITS138 5.8S ribosomal RNA gene, partial sequence; internal transcribed spacer 2, complete sequence; and large subunit ribosomal RNA gene, partial sequence	228	Pocillopora	grandis	haplotype	ITS138	5.8S	ribosomal	RNA	gene,	partial	sequence;	internal	transcribed	spacer	2,	complete	sequence;	and	large	subunit	ribosomal	RNA	gene,	partial	sequence
229. Pocillopora grandis haplotype ITS137 5.8S ribosomal RNA gene, partial sequence; internal transcribed spacer 2, complete sequence; and large subunit ribosomal RNA gene, partial sequence	229	Pocillopora	grandis	haplotype	ITS137	5.8S	ribosomal	RNA	gene,	partial	sequence;	internal	transcribed	spacer	2,	complete	sequence;	and	large	subunit	ribosomal	RNA	gene,	partial	sequence
230. Pocillopora grandis haplotype ITS136 5.8S ribosomal RNA gene, partial sequence; internal transcribed spacer 2, complete sequence; and large subunit ribosomal RNA gene, partial sequence	230	Pocillopora	grandis	haplotype	ITS136	5.8S	ribosomal	RNA	gene,	partial	sequence;	internal	transcribed	spacer	2,	complete	sequence;	and	large	subunit	ribosomal	RNA	gene,	partial	sequence
231. Pocillopora verrucosa haplotype ITS135 5.8S ribosomal RNA gene, partial sequence; internal transcribed spacer 2, complete sequence; and large subunit ribosomal RNA gene, partial sequence	231	Pocillopora	verrucosa	haplotype	ITS135	5.8S	ribosomal	RNA	gene,	partial	sequence;	internal	transcribed	spacer	2,	complete	sequence;	and	large	subunit	ribosomal	RNA	gene,	partial	sequence
232. Pocillopora verrucosa haplotype ITS134 5.8S ribosomal RNA gene, partial sequence; internal transcribed spacer 2, complete sequence; and large subunit ribosomal RNA gene, partial sequence	232	Pocillopora	verrucosa	haplotype	ITS134	5.8S	ribosomal	RNA	gene,	partial	sequence;	internal	transcribed	spacer	2,	complete	sequence;	and	large	subunit	ribosomal	RNA	gene,	partial	sequence
233. Pocillopora verrucosa haplotype ITS133 5.8S ribosomal RNA gene, partial sequence; internal transcribed spacer 2, complete sequence; and large subunit ribosomal RNA gene, partial sequence	233	Pocillopora	verrucosa	haplotype	ITS133	5.8S	ribosomal	RNA	gene,	partial	sequence;	internal	transcribed	spacer	2,	complete	sequence;	and	large	subunit	ribosomal	RNA	gene,	partial	sequence
234. Pocillopora grandis haplotype ITS132 5.8S ribosomal RNA gene, partial sequence; internal transcribed spacer 2, complete sequence; and large subunit ribosomal RNA gene, partial sequence	234	Pocillopora	grandis	haplotype	ITS132	5.8S	ribosomal	RNA	gene,	partial	sequence;	internal	transcribed	spacer	2,	complete	sequence;	and	large	subunit	ribosomal	RNA	gene,	partial	sequence
235. Pocillopora verrucosa haplotype ITS131 5.8S ribosomal RNA gene, partial sequence; internal transcribed spacer 2, complete sequence; and large subunit ribosomal RNA gene, partial sequence	235	Pocillopora	verrucosa	haplotype	ITS131	5.8S	ribosomal	RNA	gene,	partial	sequence;	internal	transcribed	spacer	2,	complete	sequence;	and	large	subunit	ribosomal	RNA	gene,	partial	sequence
236. Pocillopora grandis haplotype ITS130 5.8S ribosomal RNA gene, partial sequence; internal transcribed spacer 2, complete sequence; and large subunit ribosomal RNA gene, partial sequence	236	Pocillopora	grandis	haplotype	ITS130	5.8S	ribosomal	RNA	gene,	partial	sequence;	internal	transcribed	spacer	2,	complete	sequence;	and	large	subunit	ribosomal	RNA	gene,	partial	sequence
237. Pocillopora grandis haplotype ITS129 5.8S ribosomal RNA gene, partial sequence; internal transcribed spacer 2, complete sequence; and large subunit ribosomal RNA gene, partial sequence	237	Pocillopora	grandis	haplotype	ITS129	5.8S	ribosomal	RNA	gene,	partial	sequence;	internal	transcribed	spacer	2,	complete	sequence;	and	large	subunit	ribosomal	RNA	gene,	partial	sequence
238. Pocillopora grandis isolate A84 ATPase subunit 6 (ATP6) and hypothetical protein genes, partial cds; mitochondrial	238	Pocillopora	grandis	isolate	A84	ATPase	subunit	6	(ATP6)	and	hypothetical	protein	genes,	partial	cds;	mitochondrial
239. Pocillopora grandis ATPase subunit 6 (ATP6) and hypothetical protein genes, partial cds; mitochondrial	239	Pocillopora	grandis	ATPase	subunit	6	(ATP6)	and	hypothetical	protein	genes,	partial	cds;	mitochondrial
240. Pocillopora grandis isolate A35 ATPase subunit 6 (ATP6) and hypothetical protein genes, partial cds; mitochondrial	240	Pocillopora	grandis	isolate	A35	ATPase	subunit	6	(ATP6)	and	hypothetical	protein	genes,	partial	cds;	mitochondrial
241. Pocillopora verrucosa isolate C32 ATPase subunit 6 (ATP6) and hypothetical protein genes, partial cds; mitochondrial	241	Pocillopora	verrucosa	isolate	C32	ATPase	subunit	6	(ATP6)	and	hypothetical	protein	genes,	partial	cds;	mitochondrial
242. Pocillopora verrucosa isolate C27 ATPase subunit 6 (ATP6) and hypothetical protein genes, partial cds; mitochondrial	242	Pocillopora	verrucosa	isolate	C27	ATPase	subunit	6	(ATP6)	and	hypothetical	protein	genes,	partial	cds;	mitochondrial
243. Pocillopora verrucosa isolate C26 ATPase subunit 6 (ATP6) and hypothetical protein genes, partial cds; mitochondrial	243	Pocillopora	verrucosa	isolate	C26	ATPase	subunit	6	(ATP6)	and	hypothetical	protein	genes,	partial	cds;	mitochondrial
244. Pocillopora verrucosa isolate C25 ATPase subunit 6 (ATP6) and hypothetical protein genes, partial cds; mitochondrial	244	Pocillopora	verrucosa	isolate	C25	ATPase	subunit	6	(ATP6)	and	hypothetical	protein	genes,	partial	cds;	mitochondrial
245. Pocillopora verrucosa isolate C24 ATPase subunit 6 (ATP6) and hypothetical protein genes, partial cds; mitochondrial	245	Pocillopora	verrucosa	isolate	C24	ATPase	subunit	6	(ATP6)	and	hypothetical	protein	genes,	partial	cds;	mitochondrial
246. Pocillopora verrucosa isolate C22 ATPase subunit 6 (ATP6) and hypothetical protein genes, partial cds; mitochondrial	246	Pocillopora	verrucosa	isolate	C22	ATPase	subunit	6	(ATP6)	and	hypothetical	protein	genes,	partial	cds;	mitochondrial
247. Pocillopora verrucosa isolate C21 ATPase subunit 6 (ATP6) and hypothetical protein genes, partial cds; mitochondrial	247	Pocillopora	verrucosa	isolate	C21	ATPase	subunit	6	(ATP6)	and	hypothetical	protein	genes,	partial	cds;	mitochondrial
248. Pocillopora verrucosa isolate C19 ATPase subunit 6 (ATP6) and hypothetical protein genes, partial cds; mitochondrial	248	Pocillopora	verrucosa	isolate	C19	ATPase	subunit	6	(ATP6)	and	hypothetical	protein	genes,	partial	cds;	mitochondrial
249. Pocillopora verrucosa isolate C16 ATPase subunit 6 (ATP6) and hypothetical protein genes, partial cds; mitochondrial	249	Pocillopora	verrucosa	isolate	C16	ATPase	subunit	6	(ATP6)	and	hypothetical	protein	genes,	partial	cds;	mitochondrial
250. Pocillopora verrucosa isolate C13 ATPase subunit 6 (ATP6) and hypothetical protein genes, partial cds; mitochondrial	250	Pocillopora	verrucosa	isolate	C13	ATPase	subunit	6	(ATP6)	and	hypothetical	protein	genes,	partial	cds;	mitochondrial
251. Pocillopora verrucosa isolate B75 ATPase subunit 6 (ATP6) and hypothetical protein genes, partial cds; mitochondrial	251	Pocillopora	verrucosa	isolate	B75	ATPase	subunit	6	(ATP6)	and	hypothetical	protein	genes,	partial	cds;	mitochondrial
252. Pocillopora verrucosa isolate B46 ATPase subunit 6 (ATP6) and hypothetical protein genes, partial cds; mitochondrial	252	Pocillopora	verrucosa	isolate	B46	ATPase	subunit	6	(ATP6)	and	hypothetical	protein	genes,	partial	cds;	mitochondrial
253. Pocillopora verrucosa isolate B39 ATPase subunit 6 (ATP6) and hypothetical protein genes, partial cds; mitochondrial	253	Pocillopora	verrucosa	isolate	B39	ATPase	subunit	6	(ATP6)	and	hypothetical	protein	genes,	partial	cds;	mitochondrial
254. Pocillopora verrucosa isolate B37 ATPase subunit 6 (ATP6) and hypothetical protein genes, partial cds; mitochondrial	254	Pocillopora	verrucosa	isolate	B37	ATPase	subunit	6	(ATP6)	and	hypothetical	protein	genes,	partial	cds;	mitochondrial
255. Pocillopora verrucosa isolate D33 ATPase subunit 6 (ATP6) and hypothetical protein genes, partial cds; mitochondrial	255	Pocillopora	verrucosa	isolate	D33	ATPase	subunit	6	(ATP6)	and	hypothetical	protein	genes,	partial	cds;	mitochondrial
256. Pocillopora verrucosa isolate D32 ATPase subunit 6 (ATP6) and hypothetical protein genes, partial cds; mitochondrial	256	Pocillopora	verrucosa	isolate	D32	ATPase	subunit	6	(ATP6)	and	hypothetical	protein	genes,	partial	cds;	mitochondrial
257. Pocillopora verrucosa isolate D12 ATPase subunit 6 (ATP6) and hypothetical protein genes, partial cds; mitochondrial	257	Pocillopora	verrucosa	isolate	D12	ATPase	subunit	6	(ATP6)	and	hypothetical	protein	genes,	partial	cds;	mitochondrial
258. Pocillopora verrucosa isolate D3 ATPase subunit 6 (ATP6) and hypothetical protein genes, partial cds; mitochondrial	258	Pocillopora	verrucosa	isolate	D3	ATPase	subunit	6	(ATP6)	and	hypothetical	protein	genes,	partial	cds;	mitochondrial
259. Pocillopora verrucosa isolate C31 ATPase subunit 6 (ATP6) and hypothetical protein genes, partial cds; mitochondrial	259	Pocillopora	verrucosa	isolate	C31	ATPase	subunit	6	(ATP6)	and	hypothetical	protein	genes,	partial	cds;	mitochondrial
260. Pocillopora verrucosa isolate A83 ATPase subunit 6 (ATP6) and hypothetical protein genes, partial cds; mitochondrial	260	Pocillopora	verrucosa	isolate	A83	ATPase	subunit	6	(ATP6)	and	hypothetical	protein	genes,	partial	cds;	mitochondrial
261. Pocillopora verrucosa isolate A17 ATPase subunit 6 (ATP6) and hypothetical protein genes, partial cds; mitochondrial	261	Pocillopora	verrucosa	isolate	A17	ATPase	subunit	6	(ATP6)	and	hypothetical	protein	genes,	partial	cds;	mitochondrial
262. Pocillopora verrucosa isolate A8 ATPase subunit 6 (ATP6) and hypothetical protein genes, partial cds; mitochondrial	262	Pocillopora	verrucosa	isolate	A8	ATPase	subunit	6	(ATP6)	and	hypothetical	protein	genes,	partial	cds;	mitochondrial
263. Pocillopora verrucosa isolate C36 ATPase subunit 6 (ATP6) and hypothetical protein genes, partial cds; mitochondrial	263	Pocillopora	verrucosa	isolate	C36	ATPase	subunit	6	(ATP6)	and	hypothetical	protein	genes,	partial	cds;	mitochondrial
264. Pocillopora verrucosa isolate C35 ATPase subunit 6 (ATP6) and hypothetical protein genes, partial cds; mitochondrial	264	Pocillopora	verrucosa	isolate	C35	ATPase	subunit	6	(ATP6)	and	hypothetical	protein	genes,	partial	cds;	mitochondrial
265. Pocillopora verrucosa isolate C17 ATPase subunit 6 (ATP6) and hypothetical protein genes, partial cds; mitochondrial	265	Pocillopora	verrucosa	isolate	C17	ATPase	subunit	6	(ATP6)	and	hypothetical	protein	genes,	partial	cds;	mitochondrial
266. Pocillopora verrucosa isolate C15 ATPase subunit 6 (ATP6) and hypothetical protein genes, partial cds; mitochondrial	266	Pocillopora	verrucosa	isolate	C15	ATPase	subunit	6	(ATP6)	and	hypothetical	protein	genes,	partial	cds;	mitochondrial
267. Pocillopora verrucosa isolate C11 ATPase subunit 6 (ATP6) and hypothetical protein genes, partial cds; mitochondrial	267	Pocillopora	verrucosa	isolate	C11	ATPase	subunit	6	(ATP6)	and	hypothetical	protein	genes,	partial	cds;	mitochondrial
268. Pocillopora verrucosa isolate C9 ATPase subunit 6 (ATP6) and hypothetical protein genes, partial cds; mitochondrial	268	Pocillopora	verrucosa	isolate	C9	ATPase	subunit	6	(ATP6)	and	hypothetical	protein	genes,	partial	cds;	mitochondrial
269. Pocillopora verrucosa isolate C7 ATPase subunit 6 (ATP6) and hypothetical protein genes, partial cds; mitochondrial	269	Pocillopora	verrucosa	isolate	C7	ATPase	subunit	6	(ATP6)	and	hypothetical	protein	genes,	partial	cds;	mitochondrial
270. Pocillopora verrucosa isolate C4 ATPase subunit 6 (ATP6) and hypothetical protein genes, partial cds; mitochondrial	270	Pocillopora	verrucosa	isolate	C4	ATPase	subunit	6	(ATP6)	and	hypothetical	protein	genes,	partial	cds;	mitochondrial
271. Pocillopora grandis isolate B76 ATPase subunit 6 (ATP6) and hypothetical protein genes, partial cds; mitochondrial	271	Pocillopora	grandis	isolate	B76	ATPase	subunit	6	(ATP6)	and	hypothetical	protein	genes,	partial	cds;	mitochondrial
272. Pocillopora grandis isolate B10 ATPase subunit 6 (ATP6) and hypothetical protein genes, partial cds; mitochondrial	272	Pocillopora	grandis	isolate	B10	ATPase	subunit	6	(ATP6)	and	hypothetical	protein	genes,	partial	cds;	mitochondrial
273. Pocillopora grandis isolate C33 ATPase subunit 6 (ATP6) and hypothetical protein genes, partial cds; mitochondrial	273	Pocillopora	grandis	isolate	C33	ATPase	subunit	6	(ATP6)	and	hypothetical	protein	genes,	partial	cds;	mitochondrial
274. Pocillopora grandis isolate C23 ATPase subunit 6 (ATP6) and hypothetical protein genes, partial cds; mitochondrial	274	Pocillopora	grandis	isolate	C23	ATPase	subunit	6	(ATP6)	and	hypothetical	protein	genes,	partial	cds;	mitochondrial
275. Pocillopora grandis isolate C10 ATPase subunit 6 (ATP6) and hypothetical protein genes, partial cds; mitochondrial	275	Pocillopora	grandis	isolate	C10	ATPase	subunit	6	(ATP6)	and	hypothetical	protein	genes,	partial	cds;	mitochondrial
276. Pocillopora grandis isolate C1 ATPase subunit 6 (ATP6) and hypothetical protein genes, partial cds; mitochondrial	276	Pocillopora	grandis	isolate	C1	ATPase	subunit	6	(ATP6)	and	hypothetical	protein	genes,	partial	cds;	mitochondrial
277. Pocillopora grandis isolate C34 ATPase subunit 6 (ATP6) and hypothetical protein genes, partial cds; mitochondrial	277	Pocillopora	grandis	isolate	C34	ATPase	subunit	6	(ATP6)	and	hypothetical	protein	genes,	partial	cds;	mitochondrial
278. Pocillopora grandis isolate C30 ATPase subunit 6 (ATP6) and hypothetical protein genes, partial cds; mitochondrial	278	Pocillopora	grandis	isolate	C30	ATPase	subunit	6	(ATP6)	and	hypothetical	protein	genes,	partial	cds;	mitochondrial
279. Pocillopora grandis isolate C14 ATPase subunit 6 (ATP6) and hypothetical protein genes, partial cds; mitochondrial	279	Pocillopora	grandis	isolate	C14	ATPase	subunit	6	(ATP6)	and	hypothetical	protein	genes,	partial	cds;	mitochondrial
280. Pocillopora grandis isolate D6 ATPase subunit 6 (ATP6) and hypothetical protein genes, partial cds; mitochondrial	280	Pocillopora	grandis	isolate	D6	ATPase	subunit	6	(ATP6)	and	hypothetical	protein	genes,	partial	cds;	mitochondrial
281. Pocillopora grandis isolate C3 ATPase subunit 6 (ATP6) and hypothetical protein genes, partial cds; mitochondrial	281	Pocillopora	grandis	isolate	C3	ATPase	subunit	6	(ATP6)	and	hypothetical	protein	genes,	partial	cds;	mitochondrial
282. Pocillopora grandis isolate A14 ATPase subunit 6 (ATP6) and hypothetical protein genes, partial cds; mitochondrial	282	Pocillopora	grandis	isolate	A14	ATPase	subunit	6	(ATP6)	and	hypothetical	protein	genes,	partial	cds;	mitochondrial
283. Pocillopora grandis isolate B51 ATPase subunit 6 (ATP6) and hypothetical protein genes, partial cds; mitochondrial	283	Pocillopora	grandis	isolate	B51	ATPase	subunit	6	(ATP6)	and	hypothetical	protein	genes,	partial	cds;	mitochondrial
284. Pocillopora grandis isolate C6 ATPase subunit 6 (ATP6) and hypothetical protein genes, partial cds; mitochondrial	284	Pocillopora	grandis	isolate	C6	ATPase	subunit	6	(ATP6)	and	hypothetical	protein	genes,	partial	cds;	mitochondrial
285. Pocillopora grandis isolate B70 ATPase subunit 6 (ATP6) and hypothetical protein genes, partial cds; mitochondrial	285	Pocillopora	grandis	isolate	B70	ATPase	subunit	6	(ATP6)	and	hypothetical	protein	genes,	partial	cds;	mitochondrial
286. Pocillopora grandis isolate C29 ATPase subunit 6 (ATP6) and hypothetical protein genes, partial cds; mitochondrial	286	Pocillopora	grandis	isolate	C29	ATPase	subunit	6	(ATP6)	and	hypothetical	protein	genes,	partial	cds;	mitochondrial
287. Pocillopora grandis isolate C18 ATPase subunit 6 (ATP6) and hypothetical protein genes, partial cds; mitochondrial	287	Pocillopora	grandis	isolate	C18	ATPase	subunit	6	(ATP6)	and	hypothetical	protein	genes,	partial	cds;	mitochondrial
288. Pocillopora grandis isolate C12 ATPase subunit 6 (ATP6) and hypothetical protein genes, partial cds; mitochondrial	288	Pocillopora	grandis	isolate	C12	ATPase	subunit	6	(ATP6)	and	hypothetical	protein	genes,	partial	cds;	mitochondrial
289. Pocillopora grandis isolate C8 ATPase subunit 6 (ATP6) and hypothetical protein genes, partial cds; mitochondrial	289	Pocillopora	grandis	isolate	C8	ATPase	subunit	6	(ATP6)	and	hypothetical	protein	genes,	partial	cds;	mitochondrial
290. Pocillopora grandis isolate C5 ATPase subunit 6 (ATP6) and hypothetical protein genes, partial cds; mitochondrial	290	Pocillopora	grandis	isolate	C5	ATPase	subunit	6	(ATP6)	and	hypothetical	protein	genes,	partial	cds;	mitochondrial
291. Pocillopora grandis isolate C2 ATPase subunit 6 (ATP6) and hypothetical protein genes, partial cds; mitochondrial	291	Pocillopora	grandis	isolate	C2	ATPase	subunit	6	(ATP6)	and	hypothetical	protein	genes,	partial	cds;	mitochondrial
292. Aldersladum sodwanum 28S ribosomal RNA (28S) gene, partial sequence	292	Aldersladum	sodwanum	28S	ribosomal	RNA	(28S)	gene,	partial	sequence
293. Aldersladum sodwanum MutS protein (mutS) gene, partial cds; mitochondrial	293	Aldersladum	sodwanum	MutS	protein	(mutS)	gene,	partial	cds;	mitochondrial
294. Aldersladum sodwanum isolate MB-A080576 28S ribosomal RNA gene, partial sequence	294	Aldersladum	sodwanum	isolate	MB-A080576	28S	ribosomal	RNA	gene,	partial	sequence
295. Aldersladum sodwanum isolate MB-A080575 28S ribosomal RNA gene, partial sequence	295	Aldersladum	sodwanum	isolate	MB-A080575	28S	ribosomal	RNA	gene,	partial	sequence
296. Aldersladum sodwanum isolate MB-A080574 28S ribosomal RNA gene, partial sequence	296	Aldersladum	sodwanum	isolate	MB-A080574	28S	ribosomal	RNA	gene,	partial	sequence
297. Aldersladum sodwanum isolate MB-A080579 28S ribosomal RNA gene, partial sequence	297	Aldersladum	sodwanum	isolate	MB-A080579	28S	ribosomal	RNA	gene,	partial	sequence
298. Cladiella sp. MB-A080544 28S ribosomal RNA gene, partial sequence	298	Cladiella	sp.	MB-A080544	28S	ribosomal	RNA	gene,	partial	sequence
299. Cladiella sp. MB-A080543 28S ribosomal RNA gene, partial sequence	299	Cladiella	sp.	MB-A080543	28S	ribosomal	RNA	gene,	partial	sequence
300. Cladiella sp. MB-A080542 28S ribosomal RNA gene, partial sequence	300	Cladiella	sp.	MB-A080542	28S	ribosomal	RNA	gene,	partial	sequence
301. Cladiella sp. MB-A080491 28S ribosomal RNA gene, partial sequence	301	Cladiella	sp.	MB-A080491	28S	ribosomal	RNA	gene,	partial	sequence
302. Cladiella australis isolate MB-A080546 28S ribosomal RNA gene, partial sequence	302	Cladiella	australis	isolate	MB-A080546	28S	ribosomal	RNA	gene,	partial	sequence
303. Cladiella sp. MB-A080533 28S ribosomal RNA gene, partial sequence	303	Cladiella	sp.	MB-A080533	28S	ribosomal	RNA	gene,	partial	sequence
304. Cladiella kashmani isolate MB-A080547 28S ribosomal RNA gene, partial sequence	304	Cladiella	kashmani	isolate	MB-A080547	28S	ribosomal	RNA	gene,	partial	sequence
305. Cladiella sp. MB-A080532 28S ribosomal RNA gene, partial sequence	305	Cladiella	sp.	MB-A080532	28S	ribosomal	RNA	gene,	partial	sequence
306. Cladiella sp. MB-A080541 28S ribosomal RNA gene, partial sequence	306	Cladiella	sp.	MB-A080541	28S	ribosomal	RNA	gene,	partial	sequence
307. Cladiella sp. MB-A080540 28S ribosomal RNA gene, partial sequence	307	Cladiella	sp.	MB-A080540	28S	ribosomal	RNA	gene,	partial	sequence
308. Cladiella sp. MB-A080539 28S ribosomal RNA gene, partial sequence	308	Cladiella	sp.	MB-A080539	28S	ribosomal	RNA	gene,	partial	sequence
309. Cladiella sp. MB-A080531 28S ribosomal RNA gene, partial sequence	309	Cladiella	sp.	MB-A080531	28S	ribosomal	RNA	gene,	partial	sequence
310. Cladiella sp. MB-A080752 28S ribosomal RNA gene, partial sequence	310	Cladiella	sp.	MB-A080752	28S	ribosomal	RNA	gene,	partial	sequence
311. Cladiella sp. MB-A080538 28S ribosomal RNA gene, partial sequence	311	Cladiella	sp.	MB-A080538	28S	ribosomal	RNA	gene,	partial	sequence
312. Cladiella sp. MB-A080537 28S ribosomal RNA gene, partial sequence	312	Cladiella	sp.	MB-A080537	28S	ribosomal	RNA	gene,	partial	sequence
313. Cladiella sp. MB-A080545 28S ribosomal RNA gene, partial sequence	313	Cladiella	sp.	MB-A080545	28S	ribosomal	RNA	gene,	partial	sequence
314. Cladiella sp. MB-A080536 28S ribosomal RNA gene, partial sequence	314	Cladiella	sp.	MB-A080536	28S	ribosomal	RNA	gene,	partial	sequence
315. Cladiella sp. MB-A080535 28S ribosomal RNA gene, partial sequence	315	Cladiella	sp.	MB-A080535	28S	ribosomal	RNA	gene,	partial	sequence
316. Cladiella sp. MB-A080530 28S ribosomal RNA gene, partial sequence	316	Cladiella	sp.	MB-A080530	28S	ribosomal	RNA	gene,	partial	sequence
317. Cladiella sp. MB-A080529 28S ribosomal RNA gene, partial sequence	317	Cladiella	sp.	MB-A080529	28S	ribosomal	RNA	gene,	partial	sequence
318. Cladiella sp. MB-A080528 28S ribosomal RNA gene, partial sequence	318	Cladiella	sp.	MB-A080528	28S	ribosomal	RNA	gene,	partial	sequence
319. Cladiella sp. MB-A080527 28S ribosomal RNA gene, partial sequence	319	Cladiella	sp.	MB-A080527	28S	ribosomal	RNA	gene,	partial	sequence
320. Cladiella sp. MB-A080526 28S ribosomal RNA gene, partial sequence	320	Cladiella	sp.	MB-A080526	28S	ribosomal	RNA	gene,	partial	sequence
321. Cladiella sp. MB-A080534 28S ribosomal RNA gene, partial sequence	321	Cladiella	sp.	MB-A080534	28S	ribosomal	RNA	gene,	partial	sequence
322. Aldersladum sp. R04 KKE-2017 isolate Ro4 MutS-like protein (MutS) gene, partial cds; mitochondrial	322	Aldersladum	sp.	4	KKE-2017	isolate	Ro4	MutS-like	protein	(MutS)	gene,	partial	cds;	mitochondrial
323. Aldersladum sp. R03 KKE-2017 MutS-like protein (MutS) gene, partial cds; mitochondrial	323	Aldersladum	sp.	3	KKE-2017	MutS-like	protein	(MutS)	gene,	partial	cds;	mitochondrial
324. Aldersladum sp. R02 KKE-2017 MutS-like protein (MutS) gene, partial cds; mitochondrial	324	Aldersladum	sp.	2	KKE-2017	MutS-like	protein	(MutS)	gene,	partial	cds;	mitochondrial
325. Aldersladum sp. R01 KKE-2017 MutS-like protein (MutS) gene, partial cds; mitochondrial	325	Aldersladum	sp.	1	KKE-2017	MutS-like	protein	(MutS)	gene,	partial	cds;	mitochondrial
326. Cladiella sp. Ri3 KKE-2017 MutS-like protein (MutS) gene, partial cds; mitochondrial	326	Cladiella	sp.	Ri3	KKE-2017	MutS-like	protein	(MutS)	gene,	partial	cds;	mitochondrial
327. Cladiella sp. Ri2 KKE-2017 MutS-like protein (MutS) gene, partial cds; mitochondrial	327	Cladiella	sp.	Ri2	KKE-2017	MutS-like	protein	(MutS)	gene,	partial	cds;	mitochondrial
328. Cladiella sp. Ri1 KKE-2017 MutS-like protein (MutS) gene, partial cds; mitochondrial	328	Cladiella	sp.	Ri1	KKE-2017	MutS-like	protein	(MutS)	gene,	partial	cds;	mitochondrial
329. Cladiella sp. 252 KKE-2017 MutS-like protein (MutS) gene, partial cds; mitochondrial	329	Cladiella	sp.	252	KKE-2017	MutS-like	protein	(MutS)	gene,	partial	cds;	mitochondrial
330. Cladiella sp. 248 KKE-2017 MutS-like protein (MutS) gene, partial cds; mitochondrial	330	Cladiella	sp.	248	KKE-2017	MutS-like	protein	(MutS)	gene,	partial	cds;	mitochondrial
331. Cladiella sp. 221 KKE-2017 MutS-like protein (MutS) gene, partial cds; mitochondrial	331	Cladiella	sp.	221	KKE-2017	MutS-like	protein	(MutS)	gene,	partial	cds;	mitochondrial
332. Cladiella sp. 215 KKE-2017 MutS-like protein (MutS) gene, partial cds; mitochondrial	332	Cladiella	sp.	215	KKE-2017	MutS-like	protein	(MutS)	gene,	partial	cds;	mitochondrial
333. Cladiella sp. 220 KKE-2017 MutS-like protein (MutS) gene, partial cds; mitochondrial	333	Cladiella	sp.	220	KKE-2017	MutS-like	protein	(MutS)	gene,	partial	cds;	mitochondrial
334. Cladiella sp. 209 KKE-2017 MutS-like protein (MutS) gene, partial cds; mitochondrial	334	Cladiella	sp.	209	KKE-2017	MutS-like	protein	(MutS)	gene,	partial	cds;	mitochondrial
335. Cladiella sp. 198 KKE-2017 MutS-like protein (MutS) gene, partial cds; mitochondrial	335	Cladiella	sp.	198	KKE-2017	MutS-like	protein	(MutS)	gene,	partial	cds;	mitochondrial
336. Cladiella sp. 195 KKE-2017 MutS-like protein (MutS) gene, partial cds; mitochondrial	336	Cladiella	sp.	195	KKE-2017	MutS-like	protein	(MutS)	gene,	partial	cds;	mitochondrial
337. Cladiella sp. 194 KKE-2017 MutS-like protein (MutS) gene, partial cds; mitochondrial	337	Cladiella	sp.	194	KKE-2017	MutS-like	protein	(MutS)	gene,	partial	cds;	mitochondrial
338. Cladiella sp. 192 KKE-2017 MutS-like protein (MutS) gene, partial cds; mitochondrial	338	Cladiella	sp.	192	KKE-2017	MutS-like	protein	(MutS)	gene,	partial	cds;	mitochondrial
339. Cladiella sp. 165 KKE-2017 MutS-like protein (MutS) gene, partial cds; mitochondrial	339	Cladiella	sp.	165	KKE-2017	MutS-like	protein	(MutS)	gene,	partial	cds;	mitochondrial
340. Cladiella sp. 160 KKE-2017 MutS-like protein (MutS) gene, partial cds; mitochondrial	340	Cladiella	sp.	160	KKE-2017	MutS-like	protein	(MutS)	gene,	partial	cds;	mitochondrial
341. Cladiella sp. 157 KKE-2017 MutS-like protein (MutS) gene, partial cds; mitochondrial	341	Cladiella	sp.	157	KKE-2017	MutS-like	protein	(MutS)	gene,	partial	cds;	mitochondrial
342. Cladiella sp. 142 KKE-2017 MutS-like protein (MutS) gene, partial cds; mitochondrial	342	Cladiella	sp.	142	KKE-2017	MutS-like	protein	(MutS)	gene,	partial	cds;	mitochondrial
343. Cladiella sp. 135 KKE-2017 MutS-like protein (MutS) gene, partial cds; mitochondrial	343	Cladiella	sp.	135	KKE-2017	MutS-like	protein	(MutS)	gene,	partial	cds;	mitochondrial
344. Cladiella sp. 134 KKE-2017 MutS-like protein (MutS) gene, partial cds; mitochondrial	344	Cladiella	sp.	134	KKE-2017	MutS-like	protein	(MutS)	gene,	partial	cds;	mitochondrial
345. Cladiella sp. 113 KKE-2017 MutS-like protein (MutS) gene, partial cds; mitochondrial	345	Cladiella	sp.	113	KKE-2017	MutS-like	protein	(MutS)	gene,	partial	cds;	mitochondrial
346. Cladiella sp. 112 KKE-2017 MutS-like protein (MutS) gene, partial cds; mitochondrial	346	Cladiella	sp.	112	KKE-2017	MutS-like	protein	(MutS)	gene,	partial	cds;	mitochondrial
347. Cladiella sp. 84 KKE-2017 MutS-like protein (MutS) gene, partial cds; mitochondrial	347	Cladiella	sp.	84	KKE-2017	MutS-like	protein	(MutS)	gene,	partial	cds;	mitochondrial
348. Cladiella sp. 79 KKE-2017 MutS-like protein (MutS) gene, partial cds; mitochondrial	348	Cladiella	sp.	79	KKE-2017	MutS-like	protein	(MutS)	gene,	partial	cds;	mitochondrial
349. Cladiella sp. 61 KKE-2017 MutS-like protein (MutS) gene, partial cds; mitochondrial	349	Cladiella	sp.	61	KKE-2017	MutS-like	protein	(MutS)	gene,	partial	cds;	mitochondrial
350. Crambionella stuhlmanni voucher UWC lot CS0016 cytochrome oxidase subunit 1 (CO1) gene, partial cds; mitochondrial	350	Crambionella	stuhlmanni	voucher	UWC	lot	CS0016	cytochrome	oxidase	subunit	1	(CO1)	gene,	partial	cds;	mitochondrial
351. Crambionella stuhlmanni voucher UWC lot CS0013 cytochrome oxidase subunit 1 (CO1) gene, partial cds; mitochondrial	351	Crambionella	stuhlmanni	voucher	UWC	lot	CS0013	cytochrome	oxidase	subunit	1	(CO1)	gene,	partial	cds;	mitochondrial
352. Crambionella stuhlmanni voucher UWC lot CS0017 cytochrome oxidase subunit 1 (CO1) gene, partial cds; mitochondrial	352	Crambionella	stuhlmanni	voucher	UWC	lot	CS0017	cytochrome	oxidase	subunit	1	(CO1)	gene,	partial	cds;	mitochondrial
353. Zoanthus sansibaricus strain Um3-21 16S ribosomal RNA gene, partial sequence; mitochondrial	353	Zoanthus	sansibaricus	strain	Um3-21	16S	ribosomal	RNA	gene,	partial	sequence;	mitochondrial
354. Zoanthus sansibaricus strain Um2-8 16S ribosomal RNA gene, partial sequence; mitochondrial	354	Zoanthus	sansibaricus	strain	Um2-8	16S	ribosomal	RNA	gene,	partial	sequence;	mitochondrial
355. Zoanthus sansibaricus strain Um2-11 16S ribosomal RNA gene, partial sequence; mitochondrial	355	Zoanthus	sansibaricus	strain	Um2-11	16S	ribosomal	RNA	gene,	partial	sequence;	mitochondrial
356. Zoanthus sansibaricus strain Um2-10 16S ribosomal RNA gene, partial sequence; mitochondrial	356	Zoanthus	sansibaricus	strain	Um2-10	16S	ribosomal	RNA	gene,	partial	sequence;	mitochondrial
357. Zoanthus sansibaricus strain Um1-18 16S ribosomal RNA gene, partial sequence; mitochondrial	357	Zoanthus	sansibaricus	strain	Um1-18	16S	ribosomal	RNA	gene,	partial	sequence;	mitochondrial
358. Zoanthus sansibaricus strain Um1-16 16S ribosomal RNA gene, partial sequence; mitochondrial	358	Zoanthus	sansibaricus	strain	Um1-16	16S	ribosomal	RNA	gene,	partial	sequence;	mitochondrial
359. Zoanthus sansibaricus strain Um1-13 16S ribosomal RNA gene, partial sequence; mitochondrial	359	Zoanthus	sansibaricus	strain	Um1-13	16S	ribosomal	RNA	gene,	partial	sequence;	mitochondrial
360. Zoanthus sansibaricus strain M11 16S ribosomal RNA gene, partial sequence; mitochondrial	360	Zoanthus	sansibaricus	strain	M11	16S	ribosomal	RNA	gene,	partial	sequence;	mitochondrial
361. Zoanthus sansibaricus strain Is2 16S ribosomal RNA gene, partial sequence; mitochondrial	361	Zoanthus	sansibaricus	strain	Is2	16S	ribosomal	RNA	gene,	partial	sequence;	mitochondrial
362. Zoanthus sansibaricus strain Cl20 16S ribosomal RNA gene, partial sequence; mitochondrial	362	Zoanthus	sansibaricus	strain	Cl20	16S	ribosomal	RNA	gene,	partial	sequence;	mitochondrial
363. Zoanthus sansibaricus strain Cl2 16S ribosomal RNA gene, partial sequence; mitochondrial	363	Zoanthus	sansibaricus	strain	Cl2	16S	ribosomal	RNA	gene,	partial	sequence;	mitochondrial
364. Zoanthus sansibaricus strain Cl10 16S ribosomal RNA gene, partial sequence; mitochondrial	364	Zoanthus	sansibaricus	strain	Cl10	16S	ribosomal	RNA	gene,	partial	sequence;	mitochondrial
365. Zoanthus sansibaricus strain Bal1 16S ribosomal RNA gene, partial sequence; mitochondrial	365	Zoanthus	sansibaricus	strain	Bal1	16S	ribosomal	RNA	gene,	partial	sequence;	mitochondrial
366. Zoanthus sansibaricus strain A7 16S ribosomal RNA gene, partial sequence; mitochondrial	366	Zoanthus	sansibaricus	strain	A7	16S	ribosomal	RNA	gene,	partial	sequence;	mitochondrial
367. Zoanthus natalensis strain Um3-20 16S ribosomal RNA gene, partial sequence; mitochondrial	367	Zoanthus	natalensis	strain	Um3-20	16S	ribosomal	RNA	gene,	partial	sequence;	mitochondrial
368. Zoanthus natalensis strain Um3-19 16S ribosomal RNA gene, partial sequence; mitochondrial	368	Zoanthus	natalensis	strain	Um3-19	16S	ribosomal	RNA	gene,	partial	sequence;	mitochondrial
369. Zoanthus natalensis strain Um3-14 16S ribosomal RNA gene, partial sequence; mitochondrial	369	Zoanthus	natalensis	strain	Um3-14	16S	ribosomal	RNA	gene,	partial	sequence;	mitochondrial
370. Zoanthus natalensis strain Um2-21 16S ribosomal RNA gene, partial sequence; mitochondrial	370	Zoanthus	natalensis	strain	Um2-21	16S	ribosomal	RNA	gene,	partial	sequence;	mitochondrial
371. Zoanthus natalensis strain Um2-18 16S ribosomal RNA gene, partial sequence; mitochondrial	371	Zoanthus	natalensis	strain	Um2-18	16S	ribosomal	RNA	gene,	partial	sequence;	mitochondrial
372. Zoanthus natalensis strain M6 16S ribosomal RNA gene, partial sequence; mitochondrial	372	Zoanthus	natalensis	strain	M6	16S	ribosomal	RNA	gene,	partial	sequence;	mitochondrial
373. Zoanthus natalensis strain M5 16S ribosomal RNA gene, partial sequence; mitochondrial	373	Zoanthus	natalensis	strain	M5	16S	ribosomal	RNA	gene,	partial	sequence;	mitochondrial
374. Zoanthus natalensis strain M4 16S ribosomal RNA gene, partial sequence; mitochondrial	374	Zoanthus	natalensis	strain	M4	16S	ribosomal	RNA	gene,	partial	sequence;	mitochondrial
375. Zoanthus natalensis strain Is8 16S ribosomal RNA gene, partial sequence; mitochondrial	375	Zoanthus	natalensis	strain	Is8	16S	ribosomal	RNA	gene,	partial	sequence;	mitochondrial
376. Zoanthus natalensis strain Is17 16S ribosomal RNA gene, partial sequence; mitochondrial	376	Zoanthus	natalensis	strain	Is17	16S	ribosomal	RNA	gene,	partial	sequence;	mitochondrial
377. Zoanthus natalensis strain Is15 16S ribosomal RNA gene, partial sequence; mitochondrial	377	Zoanthus	natalensis	strain	Is15	16S	ribosomal	RNA	gene,	partial	sequence;	mitochondrial
378. Zoanthus natalensis strain Is14 16S ribosomal RNA gene, partial sequence; mitochondrial	378	Zoanthus	natalensis	strain	Is14	16S	ribosomal	RNA	gene,	partial	sequence;	mitochondrial
379. Zoanthus natalensis strain Is13 16S ribosomal RNA gene, partial sequence; mitochondrial	379	Zoanthus	natalensis	strain	Is13	16S	ribosomal	RNA	gene,	partial	sequence;	mitochondrial
380. Zoanthus natalensis strain Is12 16S ribosomal RNA gene, partial sequence; mitochondrial	380	Zoanthus	natalensis	strain	Is12	16S	ribosomal	RNA	gene,	partial	sequence;	mitochondrial
381. Zoanthus natalensis strain Cl18 16S ribosomal RNA gene, partial sequence; mitochondrial	381	Zoanthus	natalensis	strain	Cl18	16S	ribosomal	RNA	gene,	partial	sequence;	mitochondrial
382. Zoanthus natalensis strain Bal9 16S ribosomal RNA gene, partial sequence; mitochondrial	382	Zoanthus	natalensis	strain	Bal9	16S	ribosomal	RNA	gene,	partial	sequence;	mitochondrial
383. Zoanthus natalensis strain Bal7 16S ribosomal RNA gene, partial sequence; mitochondrial	383	Zoanthus	natalensis	strain	Bal7	16S	ribosomal	RNA	gene,	partial	sequence;	mitochondrial
384. Zoanthus natalensis strain Bal12 16S ribosomal RNA gene, partial sequence; mitochondrial	384	Zoanthus	natalensis	strain	Bal12	16S	ribosomal	RNA	gene,	partial	sequence;	mitochondrial
385. Zoanthus natalensis strain A2 16S ribosomal RNA gene, partial sequence; mitochondrial	385	Zoanthus	natalensis	strain	A2	16S	ribosomal	RNA	gene,	partial	sequence;	mitochondrial
386. Zoanthus durbanensis strain Um3-25 16S ribosomal RNA gene, partial sequence; mitochondrial	386	Zoanthus	durbanensis	strain	Um3-25	16S	ribosomal	RNA	gene,	partial	sequence;	mitochondrial
387. Zoanthus durbanensis strain Um3-23 16S ribosomal RNA gene, partial sequence; mitochondrial	387	Zoanthus	durbanensis	strain	Um3-23	16S	ribosomal	RNA	gene,	partial	sequence;	mitochondrial
388. Zoanthus durbanensis strain Um3-11 16S ribosomal RNA gene, partial sequence; mitochondrial	388	Zoanthus	durbanensis	strain	Um3-11	16S	ribosomal	RNA	gene,	partial	sequence;	mitochondrial
389. Zoanthus durbanensis strain Um3-10 16S ribosomal RNA gene, partial sequence; mitochondrial	389	Zoanthus	durbanensis	strain	Um3-10	16S	ribosomal	RNA	gene,	partial	sequence;	mitochondrial
390. Zoanthus durbanensis strain Um2-17 16S ribosomal RNA gene, partial sequence; mitochondrial	390	Zoanthus	durbanensis	strain	Um2-17	16S	ribosomal	RNA	gene,	partial	sequence;	mitochondrial
391. Zoanthus durbanensis strain Um2-14 16S ribosomal RNA gene, partial sequence; mitochondrial	391	Zoanthus	durbanensis	strain	Um2-14	16S	ribosomal	RNA	gene,	partial	sequence;	mitochondrial
392. Zoanthus durbanensis strain Um1-19 16S ribosomal RNA gene, partial sequence; mitochondrial	392	Zoanthus	durbanensis	strain	Um1-19	16S	ribosomal	RNA	gene,	partial	sequence;	mitochondrial
393. Zoanthus durbanensis strain M8 16S ribosomal RNA gene, partial sequence; mitochondrial	393	Zoanthus	durbanensis	strain	M8	16S	ribosomal	RNA	gene,	partial	sequence;	mitochondrial
394. Zoanthus durbanensis strain M2 16S ribosomal RNA gene, partial sequence; mitochondrial	394	Zoanthus	durbanensis	strain	M2	16S	ribosomal	RNA	gene,	partial	sequence;	mitochondrial
395. Zoanthus durbanensis strain Is6 16S ribosomal RNA gene, partial sequence; mitochondrial	395	Zoanthus	durbanensis	strain	Is6	16S	ribosomal	RNA	gene,	partial	sequence;	mitochondrial
396. Zoanthus durbanensis strain Is5 16S ribosomal RNA gene, partial sequence; mitochondrial	396	Zoanthus	durbanensis	strain	Is5	16S	ribosomal	RNA	gene,	partial	sequence;	mitochondrial
397. Zoanthus durbanensis strain Is4 16S ribosomal RNA gene, partial sequence; mitochondrial	397	Zoanthus	durbanensis	strain	Is4	16S	ribosomal	RNA	gene,	partial	sequence;	mitochondrial
398. Zoanthus durbanensis strain Is3 16S ribosomal RNA gene, partial sequence; mitochondrial	398	Zoanthus	durbanensis	strain	Is3	16S	ribosomal	RNA	gene,	partial	sequence;	mitochondrial
399. Zoanthus durbanensis strain Cl30 16S ribosomal RNA gene, partial sequence; mitochondrial	399	Zoanthus	durbanensis	strain	Cl30	16S	ribosomal	RNA	gene,	partial	sequence;	mitochondrial
400. Zoanthus durbanensis strain Bal6 16S ribosomal RNA gene, partial sequence; mitochondrial	400	Zoanthus	durbanensis	strain	Bal6	16S	ribosomal	RNA	gene,	partial	sequence;	mitochondrial
401. Zoanthus durbanensis strain Bal4 16S ribosomal RNA gene, partial sequence; mitochondrial	401	Zoanthus	durbanensis	strain	Bal4	16S	ribosomal	RNA	gene,	partial	sequence;	mitochondrial
402. Zoanthus durbanensis strain Bal3 16S ribosomal RNA gene, partial sequence; mitochondrial	402	Zoanthus	durbanensis	strain	Bal3	16S	ribosomal	RNA	gene,	partial	sequence;	mitochondrial
403. Zoanthus durbanensis strain Bal15 16S ribosomal RNA gene, partial sequence; mitochondrial	403	Zoanthus	durbanensis	strain	Bal15	16S	ribosomal	RNA	gene,	partial	sequence;	mitochondrial
404. Zoanthus durbanensis strain Bal14 16S ribosomal RNA gene, partial sequence; mitochondrial	404	Zoanthus	durbanensis	strain	Bal14	16S	ribosomal	RNA	gene,	partial	sequence;	mitochondrial
405. Zoanthus durbanensis strain Bal13 16S ribosomal RNA gene, partial sequence; mitochondrial	405	Zoanthus	durbanensis	strain	Bal13	16S	ribosomal	RNA	gene,	partial	sequence;	mitochondrial
406. Zoanthus durbanensis strain Bal11 16S ribosomal RNA gene, partial sequence; mitochondrial	406	Zoanthus	durbanensis	strain	Bal11	16S	ribosomal	RNA	gene,	partial	sequence;	mitochondrial
407. Zoanthus durbanensis strain Bal10 16S ribosomal RNA gene, partial sequence; mitochondrial	407	Zoanthus	durbanensis	strain	Bal10	16S	ribosomal	RNA	gene,	partial	sequence;	mitochondrial
408. Zoanthus durbanensis strain A9 16S ribosomal RNA gene, partial sequence; mitochondrial	408	Zoanthus	durbanensis	strain	A9	16S	ribosomal	RNA	gene,	partial	sequence;	mitochondrial
409. Zoanthus durbanensis strain A19 16S ribosomal RNA gene, partial sequence; mitochondrial	409	Zoanthus	durbanensis	strain	A19	16S	ribosomal	RNA	gene,	partial	sequence;	mitochondrial
410. Zoanthus durbanensis strain A18 16S ribosomal RNA gene, partial sequence; mitochondrial	410	Zoanthus	durbanensis	strain	A18	16S	ribosomal	RNA	gene,	partial	sequence;	mitochondrial
411. Zoanthus durbanensis strain A17 16S ribosomal RNA gene, partial sequence; mitochondrial	411	Zoanthus	durbanensis	strain	A17	16S	ribosomal	RNA	gene,	partial	sequence;	mitochondrial
412. Palythoa tuberculosa strain Um3-24 16S ribosomal RNA gene, partial sequence; mitochondrial	412	Palythoa	tuberculosa	strain	Um3-24	16S	ribosomal	RNA	gene,	partial	sequence;	mitochondrial
413. Palythoa tuberculosa strain Um3-16 16S ribosomal RNA gene, partial sequence; mitochondrial	413	Palythoa	tuberculosa	strain	Um3-16	16S	ribosomal	RNA	gene,	partial	sequence;	mitochondrial
414. Palythoa tuberculosa strain Um3-15 16S ribosomal RNA gene, partial sequence; mitochondrial	414	Palythoa	tuberculosa	strain	Um3-15	16S	ribosomal	RNA	gene,	partial	sequence;	mitochondrial
415. Palythoa tuberculosa strain Um1-7 16S ribosomal RNA gene, partial sequence; mitochondrial	415	Palythoa	tuberculosa	strain	Um1-7	16S	ribosomal	RNA	gene,	partial	sequence;	mitochondrial
416. Palythoa tuberculosa strain Um1-12 16S ribosomal RNA gene, partial sequence; mitochondrial	416	Palythoa	tuberculosa	strain	Um1-12	16S	ribosomal	RNA	gene,	partial	sequence;	mitochondrial
417. Palythoa tuberculosa strain Um1-10 16S ribosomal RNA gene, partial sequence; mitochondrial	417	Palythoa	tuberculosa	strain	Um1-10	16S	ribosomal	RNA	gene,	partial	sequence;	mitochondrial
418. Palythoa tuberculosa strain M14 16S ribosomal RNA gene, partial sequence; mitochondrial	418	Palythoa	tuberculosa	strain	M14	16S	ribosomal	RNA	gene,	partial	sequence;	mitochondrial
419. Palythoa tuberculosa strain Is7 16S ribosomal RNA gene, partial sequence; mitochondrial	419	Palythoa	tuberculosa	strain	Is7	16S	ribosomal	RNA	gene,	partial	sequence;	mitochondrial
420. Palythoa tuberculosa strain Is16 16S ribosomal RNA gene, partial sequence; mitochondrial	420	Palythoa	tuberculosa	strain	Is16	16S	ribosomal	RNA	gene,	partial	sequence;	mitochondrial
421. Palythoa tuberculosa strain Cl26 16S ribosomal RNA gene, partial sequence; mitochondrial	421	Palythoa	tuberculosa	strain	Cl26	16S	ribosomal	RNA	gene,	partial	sequence;	mitochondrial
422. Palythoa tuberculosa strain Cl25 16S ribosomal RNA gene, partial sequence; mitochondrial	422	Palythoa	tuberculosa	strain	Cl25	16S	ribosomal	RNA	gene,	partial	sequence;	mitochondrial
423. Palythoa tuberculosa strain A6 16S ribosomal RNA gene, partial sequence; mitochondrial	423	Palythoa	tuberculosa	strain	A6	16S	ribosomal	RNA	gene,	partial	sequence;	mitochondrial
424. Palythoa tuberculosa strain A5 16S ribosomal RNA gene, partial sequence; mitochondrial	424	Palythoa	tuberculosa	strain	A5	16S	ribosomal	RNA	gene,	partial	sequence;	mitochondrial
425. Palythoa tuberculosa strain A4 16S ribosomal RNA gene, partial sequence; mitochondrial	425	Palythoa	tuberculosa	strain	A4	16S	ribosomal	RNA	gene,	partial	sequence;	mitochondrial
426. Palythoa nelliae strain Um3-6 16S ribosomal RNA gene, partial sequence; mitochondrial	426	Palythoa	nelliae	strain	Um3-6	16S	ribosomal	RNA	gene,	partial	sequence;	mitochondrial
427. Palythoa nelliae strain Um2-6 16S ribosomal RNA gene, partial sequence; mitochondrial	427	Palythoa	nelliae	strain	Um2-6	16S	ribosomal	RNA	gene,	partial	sequence;	mitochondrial
428. Palythoa nelliae strain Um2-4 16S ribosomal RNA gene, partial sequence; mitochondrial	428	Palythoa	nelliae	strain	Um2-4	16S	ribosomal	RNA	gene,	partial	sequence;	mitochondrial
429. Palythoa nelliae strain M9 16S ribosomal RNA gene, partial sequence; mitochondrial	429	Palythoa	nelliae	strain	M9	16S	ribosomal	RNA	gene,	partial	sequence;	mitochondrial
430. Palythoa nelliae strain M3 16S ribosomal RNA gene, partial sequence; mitochondrial	430	Palythoa	nelliae	strain	M3	16S	ribosomal	RNA	gene,	partial	sequence;	mitochondrial
431. Palythoa nelliae strain M1 16S ribosomal RNA gene, partial sequence; mitochondrial	431	Palythoa	nelliae	strain	M1	16S	ribosomal	RNA	gene,	partial	sequence;	mitochondrial
432. Palythoa nelliae strain Is1 16S ribosomal RNA gene, partial sequence; mitochondrial	432	Palythoa	nelliae	strain	Is1	16S	ribosomal	RNA	gene,	partial	sequence;	mitochondrial
433. Palythoa nelliae strain Cl28 16S ribosomal RNA gene, partial sequence; mitochondrial	433	Palythoa	nelliae	strain	Cl28	16S	ribosomal	RNA	gene,	partial	sequence;	mitochondrial
434. Palythoa nelliae strain Cl21 16S ribosomal RNA gene, partial sequence; mitochondrial	434	Palythoa	nelliae	strain	Cl21	16S	ribosomal	RNA	gene,	partial	sequence;	mitochondrial
435. Palythoa nelliae strain Bal5 16S ribosomal RNA gene, partial sequence; mitochondrial	435	Palythoa	nelliae	strain	Bal5	16S	ribosomal	RNA	gene,	partial	sequence;	mitochondrial
436. Palythoa nelliae strain Bal2 16S ribosomal RNA gene, partial sequence; mitochondrial	436	Palythoa	nelliae	strain	Bal2	16S	ribosomal	RNA	gene,	partial	sequence;	mitochondrial
437. Palythoa nelliae strain Bal16 16S ribosomal RNA gene, partial sequence; mitochondrial	437	Palythoa	nelliae	strain	Bal16	16S	ribosomal	RNA	gene,	partial	sequence;	mitochondrial
438. Palythoa nelliae strain A20 16S ribosomal RNA gene, partial sequence; mitochondrial	438	Palythoa	nelliae	strain	A20	16S	ribosomal	RNA	gene,	partial	sequence;	mitochondrial
439. Isaurus tuberculatus strain A12 16S ribosomal RNA gene, partial sequence; mitochondrial	439	Isaurus	tuberculatus	strain	A12	16S	ribosomal	RNA	gene,	partial	sequence;	mitochondrial
440. Isaurus tuberculatus strain Um2-12 16S ribosomal RNA gene, partial sequence; mitochondrial	440	Isaurus	tuberculatus	strain	Um2-12	16S	ribosomal	RNA	gene,	partial	sequence;	mitochondrial
441. Isaurus tuberculatus strain M12 16S ribosomal RNA gene, partial sequence; mitochondrial	441	Isaurus	tuberculatus	strain	M12	16S	ribosomal	RNA	gene,	partial	sequence;	mitochondrial
442. Isaurus tuberculatus strain M10 16S ribosomal RNA gene, partial sequence; mitochondrial	442	Isaurus	tuberculatus	strain	M10	16S	ribosomal	RNA	gene,	partial	sequence;	mitochondrial
443. Isaurus tuberculatus strain Is11 16S ribosomal RNA gene, partial sequence; mitochondrial	443	Isaurus	tuberculatus	strain	Is11	16S	ribosomal	RNA	gene,	partial	sequence;	mitochondrial
444. Isaurus tuberculatus strain Is10 16S ribosomal RNA gene, partial sequence; mitochondrial	444	Isaurus	tuberculatus	strain	Is10	16S	ribosomal	RNA	gene,	partial	sequence;	mitochondrial
445. Isaurus tuberculatus strain Cl5 16S ribosomal RNA gene, partial sequence; mitochondrial	445	Isaurus	tuberculatus	strain	Cl5	16S	ribosomal	RNA	gene,	partial	sequence;	mitochondrial
446. Isaurus tuberculatus strain Cl14 16S ribosomal RNA gene, partial sequence; mitochondrial	446	Isaurus	tuberculatus	strain	Cl14	16S	ribosomal	RNA	gene,	partial	sequence;	mitochondrial
447. Isaurus tuberculatus strain Cl13 16S ribosomal RNA gene, partial sequence; mitochondrial	447	Isaurus	tuberculatus	strain	Cl13	16S	ribosomal	RNA	gene,	partial	sequence;	mitochondrial
448. Isaurus tuberculatus strain Bal17 16S ribosomal RNA gene, partial sequence; mitochondrial	448	Isaurus	tuberculatus	strain	Bal17	16S	ribosomal	RNA	gene,	partial	sequence;	mitochondrial
449. Isaurus tuberculatus strain A13 16S ribosomal RNA gene, partial sequence; mitochondrial	449	Isaurus	tuberculatus	strain	A13	16S	ribosomal	RNA	gene,	partial	sequence;	mitochondrial
450. Palythoa nelliae strain M1 internal transcribed spacer 1 and 5.8S ribosomal RNA gene, partial sequence	450	Palythoa	nelliae	strain	M1	internal	transcribed	spacer	1	and	5.8S	ribosomal	RNA	gene,	partial	sequence
451. Palythoa nelliae strain Bal2 internal transcribed spacer 1 and 5.8S ribosomal RNA gene, partial sequence	451	Palythoa	nelliae	strain	Bal2	internal	transcribed	spacer	1	and	5.8S	ribosomal	RNA	gene,	partial	sequence
452. Palythoa nelliae strain A20 internal transcribed spacer 1 and 5.8S ribosomal RNA gene, partial sequence	452	Palythoa	nelliae	strain	A20	internal	transcribed	spacer	1	and	5.8S	ribosomal	RNA	gene,	partial	sequence
453. Palythoa tuberculosa strain UM3-16 internal transcribed spacer 1 and 5.8S ribosomal RNA gene, partial sequence	453	Palythoa	tuberculosa	strain	UM3-16	internal	transcribed	spacer	1	and	5.8S	ribosomal	RNA	gene,	partial	sequence
454. Palythoa tuberculosa strain UM1-12 internal transcribed spacer 1 and 5.8S ribosomal RNA gene, partial sequence	454	Palythoa	tuberculosa	strain	UM1-12	internal	transcribed	spacer	1	and	5.8S	ribosomal	RNA	gene,	partial	sequence
455. Palythoa tuberculosa strain UM1-7 internal transcribed spacer 1 and 5.8S ribosomal RNA gene, partial sequence	455	Palythoa	tuberculosa	strain	UM1-7	internal	transcribed	spacer	1	and	5.8S	ribosomal	RNA	gene,	partial	sequence
456. Palythoa tuberculosa strain UM1-10 internal transcribed spacer 1 and 5.8S ribosomal RNA gene, partial sequence	456	Palythoa	tuberculosa	strain	UM1-10	internal	transcribed	spacer	1	and	5.8S	ribosomal	RNA	gene,	partial	sequence
457. Palythoa tuberculosa strain Is7 internal transcribed spacer 1 and 5.8S ribosomal RNA gene, partial sequence	457	Palythoa	tuberculosa	strain	Is7	internal	transcribed	spacer	1	and	5.8S	ribosomal	RNA	gene,	partial	sequence
458. Palythoa nelliae strain CL21 internal transcribed spacer 1 and 5.8S ribosomal RNA gene, partial sequence	458	Palythoa	nelliae	strain	CL21	internal	transcribed	spacer	1	and	5.8S	ribosomal	RNA	gene,	partial	sequence
459. Palythoa nelliae strain CL28 internal transcribed spacer 1 and 5.8S ribosomal RNA gene, partial sequence	459	Palythoa	nelliae	strain	CL28	internal	transcribed	spacer	1	and	5.8S	ribosomal	RNA	gene,	partial	sequence
460. Palythoa tuberculosa strain A5 internal transcribed spacer 1 and 5.8S ribosomal RNA gene, partial sequence	460	Palythoa	tuberculosa	strain	A5	internal	transcribed	spacer	1	and	5.8S	ribosomal	RNA	gene,	partial	sequence
461. Palythoa tuberculosa strain UM3-24 internal transcribed spacer 1 and 5.8S ribosomal RNA gene, partial sequence	461	Palythoa	tuberculosa	strain	UM3-24	internal	transcribed	spacer	1	and	5.8S	ribosomal	RNA	gene,	partial	sequence
462. Zoanthus natalensis strain M4 internal transcribed spacer 1 and 5.8S ribosomal RNA gene, partial sequence	462	Zoanthus	natalensis	strain	M4	internal	transcribed	spacer	1	and	5.8S	ribosomal	RNA	gene,	partial	sequence
463. Zoanthus natalensis strain Is14 internal transcribed spacer 1 and 5.8S ribosomal RNA gene, partial sequence	463	Zoanthus	natalensis	strain	Is14	internal	transcribed	spacer	1	and	5.8S	ribosomal	RNA	gene,	partial	sequence
464. Zoanthus natalensis strain Bal7 internal transcribed spacer 1 and 5.8S ribosomal RNA gene, partial sequence	464	Zoanthus	natalensis	strain	Bal7	internal	transcribed	spacer	1	and	5.8S	ribosomal	RNA	gene,	partial	sequence
465. Zoanthus natalensis strain Is12 internal transcribed spacer 1 and 5.8S ribosomal RNA gene, partial sequence	465	Zoanthus	natalensis	strain	Is12	internal	transcribed	spacer	1	and	5.8S	ribosomal	RNA	gene,	partial	sequence
466. Zoanthus durbanensis strain M2 internal transcribed spacer 1 and 5.8S ribosomal RNA gene, partial sequence	466	Zoanthus	durbanensis	strain	M2	internal	transcribed	spacer	1	and	5.8S	ribosomal	RNA	gene,	partial	sequence
467. Zoanthus durbanensis strain Bal6 internal transcribed spacer 1 and 5.8S ribosomal RNA gene, partial sequence	467	Zoanthus	durbanensis	strain	Bal6	internal	transcribed	spacer	1	and	5.8S	ribosomal	RNA	gene,	partial	sequence
468. Zoanthus sansibaricus strain M11 internal transcribed spacer 1 and 5.8S ribosomal RNA gene, partial sequence	468	Zoanthus	sansibaricus	strain	M11	internal	transcribed	spacer	1	and	5.8S	ribosomal	RNA	gene,	partial	sequence
469. Zoanthus sansibaricus strain Bal1 internal transcribed spacer 1 and 5.8S ribosomal RNA gene, partial sequence	469	Zoanthus	sansibaricus	strain	Bal1	internal	transcribed	spacer	1	and	5.8S	ribosomal	RNA	gene,	partial	sequence
470. Zoanthus sansibaricus strain Is2 internal transcribed spacer 1 and 5.8S ribosomal RNA gene, partial sequence	470	Zoanthus	sansibaricus	strain	Is2	internal	transcribed	spacer	1	and	5.8S	ribosomal	RNA	gene,	partial	sequence
471. Zoanthus durbanensis strain UM1-19 internal transcribed spacer 1 and 5.8S ribosomal RNA gene, partial sequence	471	Zoanthus	durbanensis	strain	UM1-19	internal	transcribed	spacer	1	and	5.8S	ribosomal	RNA	gene,	partial	sequence
472. Zoanthus sansibaricus strain UM1-18 internal transcribed spacer 1 and 5.8S ribosomal RNA gene, partial sequence	472	Zoanthus	sansibaricus	strain	UM1-18	internal	transcribed	spacer	1	and	5.8S	ribosomal	RNA	gene,	partial	sequence
473. Zoanthus sansibaricus strain CL10 internal transcribed spacer 1 and 5.8S ribosomal RNA gene, partial sequence	473	Zoanthus	sansibaricus	strain	CL10	internal	transcribed	spacer	1	and	5.8S	ribosomal	RNA	gene,	partial	sequence
474. Zoanthus sansibaricus strain UM3-21 internal transcribed spacer 1 and 5.8S ribosomal RNA gene, partial sequence	474	Zoanthus	sansibaricus	strain	UM3-21	internal	transcribed	spacer	1	and	5.8S	ribosomal	RNA	gene,	partial	sequence
475. Zoanthus sansibaricus strain UM1-13 internal transcribed spacer 1 and 5.8S ribosomal RNA gene, partial sequence	475	Zoanthus	sansibaricus	strain	UM1-13	internal	transcribed	spacer	1	and	5.8S	ribosomal	RNA	gene,	partial	sequence
476. Zoanthus sansibaricus strain UM2-10 internal transcribed spacer 1 and 5.8S ribosomal RNA gene, partial sequence	476	Zoanthus	sansibaricus	strain	UM2-10	internal	transcribed	spacer	1	and	5.8S	ribosomal	RNA	gene,	partial	sequence
477. Zoanthus sansibaricus strain UM1-16 internal transcribed spacer 1 and 5.8S ribosomal RNA gene, partial sequence	477	Zoanthus	sansibaricus	strain	UM1-16	internal	transcribed	spacer	1	and	5.8S	ribosomal	RNA	gene,	partial	sequence
478. Zoanthus sansibaricus strain UM2-8 internal transcribed spacer 1 and 5.8S ribosomal RNA gene, partial sequence	478	Zoanthus	sansibaricus	strain	UM2-8	internal	transcribed	spacer	1	and	5.8S	ribosomal	RNA	gene,	partial	sequence
479. Zoanthus sansibaricus strain UM1-17 internal transcribed spacer 1 and 5.8S ribosomal RNA gene, partial sequence	479	Zoanthus	sansibaricus	strain	UM1-17	internal	transcribed	spacer	1	and	5.8S	ribosomal	RNA	gene,	partial	sequence
480. Chrysaora fulgida voucher UWC lot CS0014 18S ribosomal RNA gene and internal transcribed spacer 1, partial sequence	480	Chrysaora	fulgida	voucher	UWC	lot	CS0014	18S	ribosomal	RNA	gene	and	internal	transcribed	spacer	1,	partial	sequence
481. Chrysaora fulgida voucher UWC lot CS0013 18S ribosomal RNA gene and internal transcribed spacer 1, partial sequence	481	Chrysaora	fulgida	voucher	UWC	lot	CS0013	18S	ribosomal	RNA	gene	and	internal	transcribed	spacer	1,	partial	sequence
482. Zoanthus sansibaricus strain 118z internal transcribed spacer 1, partial sequence; and 5.8S ribosomal RNA gene, complete sequence	482	Zoanthus	sansibaricus	strain	118z	internal	transcribed	spacer	1,	partial	sequence;	and	5.8S	ribosomal	RNA	gene,	complete	sequence
483. Zoanthus sansibaricus strain 114z internal transcribed spacer 1, partial sequence; and 5.8S ribosomal RNA gene, complete sequence	483	Zoanthus	sansibaricus	strain	114z	internal	transcribed	spacer	1,	partial	sequence;	and	5.8S	ribosomal	RNA	gene,	complete	sequence
484. Zoanthus sansibaricus strain 78z internal transcribed spacer 1, partial sequence; and 5.8S ribosomal RNA gene, complete sequence	484	Zoanthus	sansibaricus	strain	78z	internal	transcribed	spacer	1,	partial	sequence;	and	5.8S	ribosomal	RNA	gene,	complete	sequence
485. Zoanthus sansibaricus strain 79z internal transcribed spacer 1, partial sequence; and 5.8S ribosomal RNA gene, complete sequence	485	Zoanthus	sansibaricus	strain	79z	internal	transcribed	spacer	1,	partial	sequence;	and	5.8S	ribosomal	RNA	gene,	complete	sequence
486. Zoanthus sansibaricus strain Zd13 internal transcribed spacer 1, partial sequence; and 5.8S ribosomal RNA gene, complete sequence	486	Zoanthus	sansibaricus	strain	Zd13	internal	transcribed	spacer	1,	partial	sequence;	and	5.8S	ribosomal	RNA	gene,	complete	sequence
487. Zoanthus sansibaricus strain 116z internal transcribed spacer 1, partial sequence; and 5.8S ribosomal RNA gene, complete sequence	487	Zoanthus	sansibaricus	strain	116z	internal	transcribed	spacer	1,	partial	sequence;	and	5.8S	ribosomal	RNA	gene,	complete	sequence
488. Zoanthus durbanensis strain 71z internal transcribed spacer 1, partial sequence; and 5.8S ribosomal RNA gene, complete sequence	488	Zoanthus	durbanensis	strain	71z	internal	transcribed	spacer	1,	partial	sequence;	and	5.8S	ribosomal	RNA	gene,	complete	sequence
489. Zoanthus durbanensis strain 111z internal transcribed spacer 1, partial sequence; and 5.8S ribosomal RNA gene, complete sequence	489	Zoanthus	durbanensis	strain	111z	internal	transcribed	spacer	1,	partial	sequence;	and	5.8S	ribosomal	RNA	gene,	complete	sequence
490. Zoanthus durbanensis strain 112z internal transcribed spacer 1, partial sequence; and 5.8S ribosomal RNA gene, complete sequence	490	Zoanthus	durbanensis	strain	112z	internal	transcribed	spacer	1,	partial	sequence;	and	5.8S	ribosomal	RNA	gene,	complete	sequence
491. Zoanthus natalensis strain Um2_15 internal transcribed spacer 1, partial sequence; and 5.8S ribosomal RNA gene, complete sequence	491	Zoanthus	natalensis	strain	Um2_15	internal	transcribed	spacer	1,	partial	sequence;	and	5.8S	ribosomal	RNA	gene,	complete	sequence
492. Zoanthus natalensis strain Um3_17 internal transcribed spacer 1, partial sequence; and 5.8S ribosomal RNA gene, complete sequence	492	Zoanthus	natalensis	strain	Um3_17	internal	transcribed	spacer	1,	partial	sequence;	and	5.8S	ribosomal	RNA	gene,	complete	sequence
493. Zoanthus natalensis strain Zn4 internal transcribed spacer 1, partial sequence; and 5.8S ribosomal RNA gene, complete sequence	493	Zoanthus	natalensis	strain	Zn4	internal	transcribed	spacer	1,	partial	sequence;	and	5.8S	ribosomal	RNA	gene,	complete	sequence
494. Zoanthus natalensis strain 143z internal transcribed spacer 1, partial sequence; and 5.8S ribosomal RNA gene, complete sequence	494	Zoanthus	natalensis	strain	143z	internal	transcribed	spacer	1,	partial	sequence;	and	5.8S	ribosomal	RNA	gene,	complete	sequence
495. Zoanthus natalensis strain Cl24 internal transcribed spacer 1, partial sequence; and 5.8S ribosomal RNA gene, complete sequence	495	Zoanthus	natalensis	strain	Cl24	internal	transcribed	spacer	1,	partial	sequence;	and	5.8S	ribosomal	RNA	gene,	complete	sequence
496. Zoanthus durbanensis strain 71z cytochrome oxidase subunit 1 (COI) gene, partial cds; mitochondrial	496	Zoanthus	durbanensis	strain	71z	cytochrome	oxidase	subunit	1	(COI)	gene,	partial	cds;	mitochondrial
497. Zoanthus durbanensis strain 111z cytochrome oxidase subunit 1 (COI) gene, partial cds; mitochondrial	497	Zoanthus	durbanensis	strain	111z	cytochrome	oxidase	subunit	1	(COI)	gene,	partial	cds;	mitochondrial
498. Zoanthus durbanensis strain 112z cytochrome oxidase subunit 1 (COI) gene, partial cds; mitochondrial	498	Zoanthus	durbanensis	strain	112z	cytochrome	oxidase	subunit	1	(COI)	gene,	partial	cds;	mitochondrial
499. Zoanthus durbanensis strain 115z cytochrome oxidase subunit 1 (COI) gene, partial cds; mitochondrial	499	Zoanthus	durbanensis	strain	115z	cytochrome	oxidase	subunit	1	(COI)	gene,	partial	cds;	mitochondrial
500. Zoanthus sansibaricus strain 114z cytochrome oxidase subunit 1 (COI) gene, partial cds; mitochondrial	500	Zoanthus	sansibaricus	strain	114z	cytochrome	oxidase	subunit	1	(COI)	gene,	partial	cds;	mitochondrial
501. Zoanthus sansibaricus strain 78z cytochrome oxidase subunit 1 (COI) gene, partial cds; mitochondrial	501	Zoanthus	sansibaricus	strain	78z	cytochrome	oxidase	subunit	1	(COI)	gene,	partial	cds;	mitochondrial
502. Zoanthus sansibaricus strain 118z cytochrome oxidase subunit 1 (COI) gene, partial cds; mitochondrial	502	Zoanthus	sansibaricus	strain	118z	cytochrome	oxidase	subunit	1	(COI)	gene,	partial	cds;	mitochondrial
503. Zoanthus sansibaricus strain 116z cytochrome oxidase subunit 1 (COI) gene, partial cds; mitochondrial	503	Zoanthus	sansibaricus	strain	116z	cytochrome	oxidase	subunit	1	(COI)	gene,	partial	cds;	mitochondrial
504. Zoanthus sansibaricus strain 79z cytochrome oxidase subunit 1 (COI) gene, partial cds; mitochondrial	504	Zoanthus	sansibaricus	strain	79z	cytochrome	oxidase	subunit	1	(COI)	gene,	partial	cds;	mitochondrial
505. Zoanthus natalensis strain 146z cytochrome oxidase subunit 1 (COI) gene, partial cds; mitochondrial	505	Zoanthus	natalensis	strain	146z	cytochrome	oxidase	subunit	1	(COI)	gene,	partial	cds;	mitochondrial
506. Zoanthus natalensis strain 144z cytochrome oxidase subunit 1 (COI) gene, partial cds; mitochondrial	506	Zoanthus	natalensis	strain	144z	cytochrome	oxidase	subunit	1	(COI)	gene,	partial	cds;	mitochondrial
507. Zoanthus natalensis strain 143z cytochrome oxidase subunit 1 (COI) gene, partial cds; mitochondrial	507	Zoanthus	natalensis	strain	143z	cytochrome	oxidase	subunit	1	(COI)	gene,	partial	cds;	mitochondrial
508. Zoanthus natalensis strain 147z cytochrome oxidase subunit 1 (COI) gene, partial cds; mitochondrial	508	Zoanthus	natalensis	strain	147z	cytochrome	oxidase	subunit	1	(COI)	gene,	partial	cds;	mitochondrial
509. Zoanthus natalensis strain 145z cytochrome oxidase subunit 1 (COI) gene, partial cds; mitochondrial	509	Zoanthus	natalensis	strain	145z	cytochrome	oxidase	subunit	1	(COI)	gene,	partial	cds;	mitochondrial
510. Zoanthus durbanensis strain 71z 16S ribosomal RNA gene, partial sequence; mitochondrial	510	Zoanthus	durbanensis	strain	71z	16S	ribosomal	RNA	gene,	partial	sequence;	mitochondrial
511. Zoanthus durbanensis strain 112z 16S ribosomal RNA gene, partial sequence; mitochondrial	511	Zoanthus	durbanensis	strain	112z	16S	ribosomal	RNA	gene,	partial	sequence;	mitochondrial
512. Zoanthus durbanensis strain 115z 16S ribosomal RNA gene, partial sequence; mitochondrial	512	Zoanthus	durbanensis	strain	115z	16S	ribosomal	RNA	gene,	partial	sequence;	mitochondrial
513. Zoanthus natalensis strain 143z 16S ribosomal RNA gene, partial sequence; mitochondrial	513	Zoanthus	natalensis	strain	143z	16S	ribosomal	RNA	gene,	partial	sequence;	mitochondrial
514. Zoanthus natalensis strain Um2_15 16S ribosomal RNA gene, partial sequence; mitochondrial	514	Zoanthus	natalensis	strain	Um2_15	16S	ribosomal	RNA	gene,	partial	sequence;	mitochondrial
515. Zoanthus natalensis strain Cl24 16S ribosomal RNA gene, partial sequence; mitochondrial	515	Zoanthus	natalensis	strain	Cl24	16S	ribosomal	RNA	gene,	partial	sequence;	mitochondrial
516. Zoanthus natalensis strain Um3_17 16S ribosomal RNA gene, partial sequence; mitochondrial	516	Zoanthus	natalensis	strain	Um3_17	16S	ribosomal	RNA	gene,	partial	sequence;	mitochondrial
517. Zoanthus natalensis strain Zn4 16S ribosomal RNA gene, partial sequence; mitochondrial	517	Zoanthus	natalensis	strain	Zn4	16S	ribosomal	RNA	gene,	partial	sequence;	mitochondrial
518. Zoanthus sansibaricus strain 78z 16S ribosomal RNA gene, partial sequence; mitochondrial	518	Zoanthus	sansibaricus	strain	78z	16S	ribosomal	RNA	gene,	partial	sequence;	mitochondrial
519. Zoanthus sansibaricus strain 79z 16S ribosomal RNA gene, partial sequence; mitochondrial	519	Zoanthus	sansibaricus	strain	79z	16S	ribosomal	RNA	gene,	partial	sequence;	mitochondrial
520. Zoanthus sansibaricus strain Zd13 16S ribosomal RNA gene, partial sequence; mitochondrial	520	Zoanthus	sansibaricus	strain	Zd13	16S	ribosomal	RNA	gene,	partial	sequence;	mitochondrial
521. Zoanthus sansibaricus strain 114z 16S ribosomal RNA gene, partial sequence; mitochondrial	521	Zoanthus	sansibaricus	strain	114z	16S	ribosomal	RNA	gene,	partial	sequence;	mitochondrial
522. Zoanthus sansibaricus strain 116z 16S ribosomal RNA gene, partial sequence; mitochondrial	522	Zoanthus	sansibaricus	strain	116z	16S	ribosomal	RNA	gene,	partial	sequence;	mitochondrial
523. Zoanthus sansibaricus strain 118z 16S ribosomal RNA gene, partial sequence; mitochondrial	523	Zoanthus	sansibaricus	strain	118z	16S	ribosomal	RNA	gene,	partial	sequence;	mitochondrial
524. Acropora robusta voucher Seq_36__B11 cytochrome oxidase subunit 1 (COI) gene, partial cds; mitochondrial	524	Acropora	robusta	voucher	Seq_36__B11	cytochrome	oxidase	subunit	1	(COI)	gene,	partial	cds;	mitochondrial
525. Pocillopora verrucosa voucher Seq_153__B75 cytochrome oxidase subunit 1 (COI) gene, partial cds; mitochondrial	525	Pocillopora	verrucosa	voucher	Seq_153__B75	cytochrome	oxidase	subunit	1	(COI)	gene,	partial	cds;	mitochondrial
526. Favites pentagona voucher Seq_115__B1 cytochrome oxidase subunit 1 (COI) gene, partial cds; mitochondrial	526	Favites	pentagona	voucher	Seq_115__B1	cytochrome	oxidase	subunit	1	(COI)	gene,	partial	cds;	mitochondrial
527. Dendrophyllia sp. BC1 voucher Seq_63__B31 cytochrome oxidase subunit 1 (COI) gene, partial cds; mitochondrial	527	Dendrophyllia	sp.	BC1	voucher	Seq_63__B31	cytochrome	oxidase	subunit	1	(COI)	gene,	partial	cds;	mitochondrial
528. Leptoseris sp. A108 voucher Seq_43__A108 cytochrome oxidase subunit 1 (COI) gene, partial cds; mitochondrial	528	Leptoseris	sp.	A108	voucher	Seq_43__A108	cytochrome	oxidase	subunit	1	(COI)	gene,	partial	cds;	mitochondrial
529. Hydnophora exesa voucher Seq_129__XP8 cytochrome oxidase subunit 1 (COI) gene, partial cds; mitochondrial	529	Hydnophora	exesa	voucher	Seq_129__XP8	cytochrome	oxidase	subunit	1	(COI)	gene,	partial	cds;	mitochondrial
530. Acanthastrea hemprichii voucher Seq_145__XP4 cytochrome oxidase subunit 1 (COI) gene, partial cds; mitochondrial	530	Acanthastrea	hemprichii	voucher	Seq_145__XP4	cytochrome	oxidase	subunit	1	(COI)	gene,	partial	cds;	mitochondrial
531. Pocillopora grandis voucher Seq_161__B76 cytochrome oxidase subunit 1 (COI) gene, partial cds; mitochondrial	531	Pocillopora	grandis	voucher	Seq_161__B76	cytochrome	oxidase	subunit	1	(COI)	gene,	partial	cds;	mitochondrial
532. Acanthastrea subechinata voucher Seq_87__XP1 cytochrome oxidase subunit 1 (COI) gene, partial cds; mitochondrial	532	Acanthastrea	subechinata	voucher	Seq_87__XP1	cytochrome	oxidase	subunit	1	(COI)	gene,	partial	cds;	mitochondrial
533. Acropora divaricata voucher Seq_10__A42 cytochrome oxidase subunit 1 (COI) gene, partial cds; mitochondrial	533	Acropora	divaricata	voucher	Seq_10__A42	cytochrome	oxidase	subunit	1	(COI)	gene,	partial	cds;	mitochondrial
534. Platygyra daedalea voucher Seq_105__A16 cytochrome oxidase subunit 1 (COI) gene, partial cds; mitochondrial	534	Platygyra	daedalea	voucher	Seq_105__A16	cytochrome	oxidase	subunit	1	(COI)	gene,	partial	cds;	mitochondrial
535. Astrea curta voucher Seq_125__B63 cytochrome oxidase subunit 1 (COI) gene, partial cds; mitochondrial	535	Astrea	curta	voucher	Seq_125__B63	cytochrome	oxidase	subunit	1	(COI)	gene,	partial	cds;	mitochondrial
536. Pocillopora verrucosa voucher Seq_152__A83 cytochrome oxidase subunit 1 (COI) gene, partial cds; mitochondrial	536	Pocillopora	verrucosa	voucher	Seq_152__A83	cytochrome	oxidase	subunit	1	(COI)	gene,	partial	cds;	mitochondrial
537. Galaxea fascicularis voucher Seq_70__A47 cytochrome oxidase subunit 1 (COI) gene, partial cds; mitochondrial	537	Galaxea	fascicularis	voucher	Seq_70__A47	cytochrome	oxidase	subunit	1	(COI)	gene,	partial	cds;	mitochondrial
538. Anomastraea irregularis voucher Seq_58__Ana_1 cytochrome oxidase subunit 1 (COI) gene, partial cds; mitochondrial	538	Anomastraea	irregularis	voucher	Seq_58__Ana_1	cytochrome	oxidase	subunit	1	(COI)	gene,	partial	cds;	mitochondrial
539. Acropora sp. BC1 voucher Seq_13__B15 cytochrome oxidase subunit 1 (COI) gene, partial cds; mitochondrial	539	Acropora	sp.	BC1	voucher	Seq_13__B15	cytochrome	oxidase	subunit	1	(COI)	gene,	partial	cds;	mitochondrial
540. Gyrosmilia interrupta voucher Seq_66__A23 cytochrome oxidase subunit 1 (COI) gene, partial cds; mitochondrial	540	Gyrosmilia	interrupta	voucher	Seq_66__A23	cytochrome	oxidase	subunit	1	(COI)	gene,	partial	cds;	mitochondrial
541. Dendrophyllia sp. BC1 voucher Seq_62__B20 cytochrome oxidase subunit 1 (COI) gene, partial cds; mitochondrial	541	Dendrophyllia	sp.	BC1	voucher	Seq_62__B20	cytochrome	oxidase	subunit	1	(COI)	gene,	partial	cds;	mitochondrial
542. Favites complanata voucher Seq_98__A13 cytochrome oxidase subunit 1 (COI) gene, partial cds; mitochondrial	542	Favites	complanata	voucher	Seq_98__A13	cytochrome	oxidase	subunit	1	(COI)	gene,	partial	cds;	mitochondrial
543. Tubastraea coccinea voucher Seq_65__B74 cytochrome oxidase subunit 1 (COI) gene, partial cds; mitochondrial	543	Tubastraea	coccinea	voucher	Seq_65__B74	cytochrome	oxidase	subunit	1	(COI)	gene,	partial	cds;	mitochondrial
544. Pachyseris speciosa voucher Seq_50__B68 cytochrome oxidase subunit 1 (COI) gene, partial cds; mitochondrial	544	Pachyseris	speciosa	voucher	Seq_50__B68	cytochrome	oxidase	subunit	1	(COI)	gene,	partial	cds;	mitochondrial
545. Stylophora pistillata voucher Seq_173__A138 cytochrome oxidase subunit 1 (COI) gene, partial cds; mitochondrial	545	Stylophora	pistillata	voucher	Seq_173__A138	cytochrome	oxidase	subunit	1	(COI)	gene,	partial	cds;	mitochondrial
546. Galaxea fascicularis voucher Seq_71__B33 cytochrome oxidase subunit 1 (COI) gene, partial cds; mitochondrial	546	Galaxea	fascicularis	voucher	Seq_71__B33	cytochrome	oxidase	subunit	1	(COI)	gene,	partial	cds;	mitochondrial
547. Psammocora profundacella voucher Seq_181__A105 cytochrome oxidase subunit 1 (COI) gene, partial cds; mitochondrial	547	Psammocora	profundacella	voucher	Seq_181__A105	cytochrome	oxidase	subunit	1	(COI)	gene,	partial	cds;	mitochondrial
548. Astreopora myriophthalma voucher Seq_1__A2 cytochrome oxidase subunit 1 (COI) gene, partial cds; mitochondrial	548	Astreopora	myriophthalma	voucher	Seq_1__A2	cytochrome	oxidase	subunit	1	(COI)	gene,	partial	cds;	mitochondrial
549. Paragoniastrea russelli voucher Seq_110__A78 cytochrome oxidase subunit 1 (COI) gene, partial cds; mitochondrial	549	Paragoniastrea	russelli	voucher	Seq_110__A78	cytochrome	oxidase	subunit	1	(COI)	gene,	partial	cds;	mitochondrial
550. Pavona venosa voucher Seq_52_A10 cytochrome oxidase subunit 1 (COI) gene, partial cds; mitochondrial	550	Pavona	venosa	voucher	Seq_52_A10	cytochrome	oxidase	subunit	1	(COI)	gene,	partial	cds;	mitochondrial
551. Favites abdita voucher Seq_111__A82 cytochrome oxidase subunit 1 (COI) gene, partial cds; mitochondrial	551	Favites	abdita	voucher	Seq_111__A82	cytochrome	oxidase	subunit	1	(COI)	gene,	partial	cds;	mitochondrial
552. Favites flexuosa voucher Seq_101__A43 cytochrome oxidase subunit 1 (COI) gene, partial cds; mitochondrial	552	Favites	flexuosa	voucher	Seq_101__A43	cytochrome	oxidase	subunit	1	(COI)	gene,	partial	cds;	mitochondrial
553. Acropora sp. BC1 voucher Seq_40__B14 cytochrome oxidase subunit 1 (COI) gene, partial cds; mitochondrial	553	Acropora	sp.	BC1	voucher	Seq_40__B14	cytochrome	oxidase	subunit	1	(COI)	gene,	partial	cds;	mitochondrial
554. Acropora loripes voucher Seq_38__B25 cytochrome oxidase subunit 1 (COI) gene, partial cds; mitochondrial	554	Acropora	loripes	voucher	Seq_38__B25	cytochrome	oxidase	subunit	1	(COI)	gene,	partial	cds;	mitochondrial
555. Pavona explanulata voucher Seq_41__A29 cytochrome oxidase subunit 1 (COI) gene, partial cds; mitochondrial	555	Pavona	explanulata	voucher	Seq_41__A29	cytochrome	oxidase	subunit	1	(COI)	gene,	partial	cds;	mitochondrial
556. Favites pentagona voucher Seq_126__XP2 cytochrome oxidase subunit 1 (COI) gene, partial cds; mitochondrial	556	Favites	pentagona	voucher	Seq_126__XP2	cytochrome	oxidase	subunit	1	(COI)	gene,	partial	cds;	mitochondrial
557. Favites spinosa voucher Seq_117__B3 cytochrome oxidase subunit 1 (COI) gene, partial cds; mitochondrial	557	Favites	spinosa	voucher	Seq_117__B3	cytochrome	oxidase	subunit	1	(COI)	gene,	partial	cds;	mitochondrial
558. Gyrosmilia interrupta voucher Seq_67__A122 cytochrome oxidase subunit 1 (COI) gene, partial cds; mitochondrial	558	Gyrosmilia	interrupta	voucher	Seq_67__A122	cytochrome	oxidase	subunit	1	(COI)	gene,	partial	cds;	mitochondrial
559. Favia sp. B49 voucher Seq_142__B49 cytochrome oxidase subunit 1 (COI) gene, partial cds; mitochondrial	559	Favia	sp.	B49	voucher	Seq_142__B49	cytochrome	oxidase	subunit	1	(COI)	gene,	partial	cds;	mitochondrial
560. Acropora divaricata voucher Seq_29_A152 cytochrome oxidase subunit 1 (COI) gene, partial cds; mitochondrial	560	Acropora	divaricata	voucher	Seq_29_A152	cytochrome	oxidase	subunit	1	(COI)	gene,	partial	cds;	mitochondrial
561. Echinopora gemmacea voucher Seq_99__A18 cytochrome oxidase subunit 1 (COI) gene, partial cds; mitochondrial	561	Echinopora	gemmacea	voucher	Seq_99__A18	cytochrome	oxidase	subunit	1	(COI)	gene,	partial	cds;	mitochondrial
562. Acanthastrea subechinata voucher Seq_91__A55 cytochrome oxidase subunit 1 (COI) gene, partial cds; mitochondrial	562	Acanthastrea	subechinata	voucher	Seq_91__A55	cytochrome	oxidase	subunit	1	(COI)	gene,	partial	cds;	mitochondrial
563. Pachyseris speciosa voucher Seq_48__B66 cytochrome oxidase subunit 1 (COI) gene, partial cds; mitochondrial	563	Pachyseris	speciosa	voucher	Seq_48__B66	cytochrome	oxidase	subunit	1	(COI)	gene,	partial	cds;	mitochondrial
564. Porites cylindrica voucher Seq_178__A118 cytochrome oxidase subunit 1 (COI) gene, partial cds; mitochondrial	564	Porites	cylindrica	voucher	Seq_178__A118	cytochrome	oxidase	subunit	1	(COI)	gene,	partial	cds;	mitochondrial
565. Acropora sp. BC1 voucher Seq_14__B16 cytochrome oxidase subunit 1 (COI) gene, partial cds; mitochondrial	565	Acropora	sp.	BC1	voucher	Seq_14__B16	cytochrome	oxidase	subunit	1	(COI)	gene,	partial	cds;	mitochondrial
566. Montipora foveolata voucher Seq_4__A26 cytochrome oxidase subunit 1 (COI) gene, partial cds; mitochondrial	566	Montipora	foveolata	voucher	Seq_4__A26	cytochrome	oxidase	subunit	1	(COI)	gene,	partial	cds;	mitochondrial
567. Pocillopora verrucosa voucher Seq_156__A51 cytochrome oxidase subunit 1 (COI) gene, partial cds; mitochondrial	567	Pocillopora	verrucosa	voucher	Seq_156__A51	cytochrome	oxidase	subunit	1	(COI)	gene,	partial	cds;	mitochondrial
568. Dipsastraea vietnamensis voucher Seq_131__B29 cytochrome oxidase subunit 1 (COI) gene, partial cds; mitochondrial	568	Dipsastraea	vietnamensis	voucher	Seq_131__B29	cytochrome	oxidase	subunit	1	(COI)	gene,	partial	cds;	mitochondrial
569. Pocillopora grandis voucher Seq_160__B70 cytochrome oxidase subunit 1 (COI) gene, partial cds; mitochondrial	569	Pocillopora	grandis	voucher	Seq_160__B70	cytochrome	oxidase	subunit	1	(COI)	gene,	partial	cds;	mitochondrial
570. Blastomussa merleti voucher Seq_78__A59 cytochrome oxidase subunit 1 (COI) gene, partial cds; mitochondrial	570	Blastomussa	merleti	voucher	Seq_78__A59	cytochrome	oxidase	subunit	1	(COI)	gene,	partial	cds;	mitochondrial
571. Favia sp. B22 voucher Seq_139_B22 cytochrome oxidase subunit 1 (COI) gene, partial cds; mitochondrial	571	Favia	sp.	B22	voucher	Seq_139_B22	cytochrome	oxidase	subunit	1	(COI)	gene,	partial	cds;	mitochondrial
572. Galaxea fascicularis voucher Seq_69__A11 cytochrome oxidase subunit 1 (COI) gene, partial cds; mitochondrial	572	Galaxea	fascicularis	voucher	Seq_69__A11	cytochrome	oxidase	subunit	1	(COI)	gene,	partial	cds;	mitochondrial
573. Blastomussa merleti voucher Seq_77__A31 cytochrome oxidase subunit 1 (COI) gene, partial cds; mitochondrial	573	Blastomussa	merleti	voucher	Seq_77__A31	cytochrome	oxidase	subunit	1	(COI)	gene,	partial	cds;	mitochondrial
574. Dipsastraea vietnamensis voucher Seq_134__B40 cytochrome oxidase subunit 1 (COI) gene, partial cds; mitochondrial	574	Dipsastraea	vietnamensis	voucher	Seq_134__B40	cytochrome	oxidase	subunit	1	(COI)	gene,	partial	cds;	mitochondrial
575. Favites spinosa voucher Seq_124__B64 cytochrome oxidase subunit 1 (COI) gene, partial cds; mitochondrial	575	Favites	spinosa	voucher	Seq_124__B64	cytochrome	oxidase	subunit	1	(COI)	gene,	partial	cds;	mitochondrial
576. Acropora loripes voucher Seq_18__A144 cytochrome oxidase subunit 1 (COI) gene, partial cds; mitochondrial	576	Acropora	loripes	voucher	Seq_18__A144	cytochrome	oxidase	subunit	1	(COI)	gene,	partial	cds;	mitochondrial
577. Montipora undata voucher Seq_3__A25 cytochrome oxidase subunit 1 (COI) gene, partial cds; mitochondrial	577	Montipora	undata	voucher	Seq_3__A25	cytochrome	oxidase	subunit	1	(COI)	gene,	partial	cds;	mitochondrial
578. Favites spinosa voucher Seq_120__B12 cytochrome oxidase subunit 1 (COI) gene, partial cds; mitochondrial	578	Favites	spinosa	voucher	Seq_120__B12	cytochrome	oxidase	subunit	1	(COI)	gene,	partial	cds;	mitochondrial
579. Astrea devantieri voucher Seq_81__B26 cytochrome oxidase subunit 1 (COI) gene, partial cds; mitochondrial	579	Astrea	devantieri	voucher	Seq_81__B26	cytochrome	oxidase	subunit	1	(COI)	gene,	partial	cds;	mitochondrial
580. Acropora sp. BC1 voucher Seq_15B__B18 cytochrome oxidase subunit 1 (COI) gene, partial cds; mitochondrial	580	Acropora	sp.	BC1	voucher	Seq_15B__B18	cytochrome	oxidase	subunit	1	(COI)	gene,	partial	cds;	mitochondrial
581. Leptoseris solida voucher Seq_53_A162 cytochrome oxidase subunit 1 (COI) gene, partial cds; mitochondrial	581	Leptoseris	solida	voucher	Seq_53_A162	cytochrome	oxidase	subunit	1	(COI)	gene,	partial	cds;	mitochondrial
582. Favites flexuosa voucher Seq_128__XP5 cytochrome oxidase subunit 1 (COI) gene, partial cds; mitochondrial	582	Favites	flexuosa	voucher	Seq_128__XP5	cytochrome	oxidase	subunit	1	(COI)	gene,	partial	cds;	mitochondrial
583. Favites spinosa voucher Seq_114_A115 cytochrome oxidase subunit 1 (COI) gene, partial cds; mitochondrial	583	Favites	spinosa	voucher	Seq_114_A115	cytochrome	oxidase	subunit	1	(COI)	gene,	partial	cds;	mitochondrial
584. Stylophora pistillata voucher Seq_168__A146 cytochrome oxidase subunit 1 (COI) gene, partial cds; mitochondrial	584	Stylophora	pistillata	voucher	Seq_168__A146	cytochrome	oxidase	subunit	1	(COI)	gene,	partial	cds;	mitochondrial
585. Favites flexuosa voucher Seq_102__A46 cytochrome oxidase subunit 1 (COI) gene, partial cds; mitochondrial	585	Favites	flexuosa	voucher	Seq_102__A46	cytochrome	oxidase	subunit	1	(COI)	gene,	partial	cds;	mitochondrial
586. Leptoseris scabra voucher Seq_47__A170 cytochrome oxidase subunit 1 (COI) gene, partial cds; mitochondrial	586	Leptoseris	scabra	voucher	Seq_47__A170	cytochrome	oxidase	subunit	1	(COI)	gene,	partial	cds;	mitochondrial
587. Montipora monasteriata voucher Seq_6__A28 cytochrome oxidase subunit 1 (COI) gene, partial cds; mitochondrial	587	Montipora	monasteriata	voucher	Seq_6__A28	cytochrome	oxidase	subunit	1	(COI)	gene,	partial	cds;	mitochondrial
588. Favia sp. B52 voucher Seq_143__B52 cytochrome oxidase subunit 1 (COI) gene, partial cds; mitochondrial	588	Favia	sp.	B52	voucher	Seq_143__B52	cytochrome	oxidase	subunit	1	(COI)	gene,	partial	cds;	mitochondrial
589. Dipsastraea lizardensis voucher Seq_138__B8 cytochrome oxidase subunit 1 (COI) gene, partial cds; mitochondrial	589	Dipsastraea	lizardensis	voucher	Seq_138__B8	cytochrome	oxidase	subunit	1	(COI)	gene,	partial	cds;	mitochondrial
590. Coscinaraea columna voucher Seq_55__A58 cytochrome oxidase subunit 1 (COI) gene, partial cds; mitochondrial	590	Coscinaraea	columna	voucher	Seq_55__A58	cytochrome	oxidase	subunit	1	(COI)	gene,	partial	cds;	mitochondrial
591. Acropora robusta voucher Seq_34__B44 cytochrome oxidase subunit 1 (COI) gene, partial cds; mitochondrial	591	Acropora	robusta	voucher	Seq_34__B44	cytochrome	oxidase	subunit	1	(COI)	gene,	partial	cds;	mitochondrial
592. Leptoseris explanata voucher Seq_46__A169 cytochrome oxidase subunit 1 (COI) gene, partial cds; mitochondrial	592	Leptoseris	explanata	voucher	Seq_46__A169	cytochrome	oxidase	subunit	1	(COI)	gene,	partial	cds;	mitochondrial
593. Pocillopora verrucosa voucher Seq_154__B73 cytochrome oxidase subunit 1 (COI) gene, partial cds; mitochondrial	593	Pocillopora	verrucosa	voucher	Seq_154__B73	cytochrome	oxidase	subunit	1	(COI)	gene,	partial	cds;	mitochondrial
594. Pocillopora verrucosa voucher Seq_146__A8 cytochrome oxidase subunit 1 (COI) gene, partial cds; mitochondrial	594	Pocillopora	verrucosa	voucher	Seq_146__A8	cytochrome	oxidase	subunit	1	(COI)	gene,	partial	cds;	mitochondrial
595. Echinophyllia aspera voucher Seq_95_A121 cytochrome oxidase subunit 1 (COI) gene, partial cds; mitochondrial	595	Echinophyllia	aspera	voucher	Seq_95_A121	cytochrome	oxidase	subunit	1	(COI)	gene,	partial	cds;	mitochondrial
596. Dipsastraea matthaii voucher Seq_137__B4 cytochrome oxidase subunit 1 (COI) gene, partial cds; mitochondrial	596	Dipsastraea	matthaii	voucher	Seq_137__B4	cytochrome	oxidase	subunit	1	(COI)	gene,	partial	cds;	mitochondrial
597. Stylophora pistillata voucher Seq_171__A130 cytochrome oxidase subunit 1 (COI) gene, partial cds; mitochondrial	597	Stylophora	pistillata	voucher	Seq_171__A130	cytochrome	oxidase	subunit	1	(COI)	gene,	partial	cds;	mitochondrial
598. Psammocora stellata voucher Seq_180__A167 cytochrome oxidase subunit 1 (COI) gene, partial cds; mitochondrial	598	Psammocora	stellata	voucher	Seq_180__A167	cytochrome	oxidase	subunit	1	(COI)	gene,	partial	cds;	mitochondrial
599. Acropora valida voucher Seq_25__A141 cytochrome oxidase subunit 1 (COI) gene, partial cds; mitochondrial	599	Acropora	valida	voucher	Seq_25__A141	cytochrome	oxidase	subunit	1	(COI)	gene,	partial	cds;	mitochondrial
600. Acropora robusta voucher Seq_35__B45 cytochrome oxidase subunit 1 (COI) gene, partial cds; mitochondrial	600	Acropora	robusta	voucher	Seq_35__B45	cytochrome	oxidase	subunit	1	(COI)	gene,	partial	cds;	mitochondrial
601. Acropora branchi voucher Seq_21__A21 cytochrome oxidase subunit 1 (COI) gene, partial cds; mitochondrial	601	Acropora	branchi	voucher	Seq_21__A21	cytochrome	oxidase	subunit	1	(COI)	gene,	partial	cds;	mitochondrial
602. Pocillopora verrucosa voucher Seq_147__A17 cytochrome oxidase subunit 1 (COI) gene, partial cds; mitochondrial	602	Pocillopora	verrucosa	voucher	Seq_147__A17	cytochrome	oxidase	subunit	1	(COI)	gene,	partial	cds;	mitochondrial
603. Plesiastrea versipora voucher Seq_84__A34 cytochrome oxidase subunit 1 (COI) gene, partial cds; mitochondrial	603	Plesiastrea	versipora	voucher	Seq_84__A34	cytochrome	oxidase	subunit	1	(COI)	gene,	partial	cds;	mitochondrial
604. Acropora branchi voucher Seq_20__A7 cytochrome oxidase subunit 1 (COI) gene, partial cds; mitochondrial	604	Acropora	branchi	voucher	Seq_20__A7	cytochrome	oxidase	subunit	1	(COI)	gene,	partial	cds;	mitochondrial
605. Blastomussa wellsi voucher Seq_80__A166 cytochrome oxidase subunit 1 (COI) gene, partial cds; mitochondrial	605	Blastomussa	wellsi	voucher	Seq_80__A166	cytochrome	oxidase	subunit	1	(COI)	gene,	partial	cds;	mitochondrial
606. Oulophyllia crispa voucher Seq_108__A80 cytochrome oxidase subunit 1 (COI) gene, partial cds; mitochondrial	606	Oulophyllia	crispa	voucher	Seq_108__A80	cytochrome	oxidase	subunit	1	(COI)	gene,	partial	cds;	mitochondrial
607. Favites spinosa voucher Seq_121__B21 cytochrome oxidase subunit 1 (COI) gene, partial cds; mitochondrial	607	Favites	spinosa	voucher	Seq_121__B21	cytochrome	oxidase	subunit	1	(COI)	gene,	partial	cds;	mitochondrial
608. Pocillopora grandis voucher Seq_157__A84 cytochrome oxidase subunit 1 (COI) gene, partial cds; mitochondrial	608	Pocillopora	grandis	voucher	Seq_157__A84	cytochrome	oxidase	subunit	1	(COI)	gene,	partial	cds;	mitochondrial
609. Paragoniastrea russelli voucher Seq_109__A77 cytochrome oxidase subunit 1 (COI) gene, partial cds; mitochondrial	609	Paragoniastrea	russelli	voucher	Seq_109__A77	cytochrome	oxidase	subunit	1	(COI)	gene,	partial	cds;	mitochondrial
610. Montipora undata voucher Seq_9__A127 cytochrome oxidase subunit 1 (COI) gene, partial cds; mitochondrial	610	Montipora	undata	voucher	Seq_9__A127	cytochrome	oxidase	subunit	1	(COI)	gene,	partial	cds;	mitochondrial
611. Favia sp. B28 voucher Seq_141__B28 cytochrome oxidase subunit 1 (COI) gene, partial cds; mitochondrial	611	Favia	sp.	B28	voucher	Seq_141__B28	cytochrome	oxidase	subunit	1	(COI)	gene,	partial	cds;	mitochondrial
612. Acanthastrea echinata voucher Seq_89__B42 cytochrome oxidase subunit 1 (COI) gene, partial cds; mitochondrial	612	Acanthastrea	echinata	voucher	Seq_89__B42	cytochrome	oxidase	subunit	1	(COI)	gene,	partial	cds;	mitochondrial
613. Acropora hyacinthus voucher Seq_11__A86 cytochrome oxidase subunit 1 (COI) gene, partial cds; mitochondrial	613	Acropora	hyacinthus	voucher	Seq_11__A86	cytochrome	oxidase	subunit	1	(COI)	gene,	partial	cds;	mitochondrial
614. Stylophora madagascarensis voucher Seq_167__A154 cytochrome oxidase subunit 1 (COI) gene, partial cds; mitochondrial	614	Stylophora	madagascarensis	voucher	Seq_167__A154	cytochrome	oxidase	subunit	1	(COI)	gene,	partial	cds;	mitochondrial
615. Acropora tenuis voucher Seq_31__17hons cytochrome oxidase subunit 1 (COI) gene, partial cds; mitochondrial	615	Acropora	tenuis	voucher	Seq_31__17hons	cytochrome	oxidase	subunit	1	(COI)	gene,	partial	cds;	mitochondrial
616. Acropora loripes voucher Seq_39__B27 cytochrome oxidase subunit 1 (COI) gene, partial cds; mitochondrial	616	Acropora	loripes	voucher	Seq_39__B27	cytochrome	oxidase	subunit	1	(COI)	gene,	partial	cds;	mitochondrial
617. Favites flexuosa voucher Seq_118__B6 cytochrome oxidase subunit 1 (COI) gene, partial cds; mitochondrial	617	Favites	flexuosa	voucher	Seq_118__B6	cytochrome	oxidase	subunit	1	(COI)	gene,	partial	cds;	mitochondrial
618. Acropora robusta voucher Seq_32__A161 cytochrome oxidase subunit 1 (COI) gene, partial cds; mitochondrial	618	Acropora	robusta	voucher	Seq_32__A161	cytochrome	oxidase	subunit	1	(COI)	gene,	partial	cds;	mitochondrial
619. Pocillopora verrucosa voucher Seq_148__B39 cytochrome oxidase subunit 1 (COI) gene, partial cds; mitochondrial	619	Pocillopora	verrucosa	voucher	Seq_148__B39	cytochrome	oxidase	subunit	1	(COI)	gene,	partial	cds;	mitochondrial
620. Montipora undata voucher Seq_7__A30 cytochrome oxidase subunit 1 (COI) gene, partial cds; mitochondrial	620	Montipora	undata	voucher	Seq_7__A30	cytochrome	oxidase	subunit	1	(COI)	gene,	partial	cds;	mitochondrial
621. Stylophora madagascarensis voucher Seq_166__A147 cytochrome oxidase subunit 1 (COI) gene, partial cds; mitochondrial	621	Stylophora	madagascarensis	voucher	Seq_166__A147	cytochrome	oxidase	subunit	1	(COI)	gene,	partial	cds;	mitochondrial
622. Acropora divaricata voucher Seq_28__A150 cytochrome oxidase subunit 1 (COI) gene, partial cds; mitochondrial	622	Acropora	divaricata	voucher	Seq_28__A150	cytochrome	oxidase	subunit	1	(COI)	gene,	partial	cds;	mitochondrial
623. Dipsastraea vietnamensis voucher Seq_130__A15 cytochrome oxidase subunit 1 (COI) gene, partial cds; mitochondrial	623	Dipsastraea	vietnamensis	voucher	Seq_130__A15	cytochrome	oxidase	subunit	1	(COI)	gene,	partial	cds;	mitochondrial
624. Acropora tenuis voucher Seq_30__10hons cytochrome oxidase subunit 1 (COI) gene, partial cds; mitochondrial	624	Acropora	tenuis	voucher	Seq_30__10hons	cytochrome	oxidase	subunit	1	(COI)	gene,	partial	cds;	mitochondrial
625. Stylophora madagascarensis voucher Seq_164__A142 cytochrome oxidase subunit 1 (COI) gene, partial cds; mitochondrial	625	Stylophora	madagascarensis	voucher	Seq_164__A142	cytochrome	oxidase	subunit	1	(COI)	gene,	partial	cds;	mitochondrial
626. Coscinaraea monile voucher Seq_56__A60 cytochrome oxidase subunit 1 (COI) gene, partial cds; mitochondrial	626	Coscinaraea	monile	voucher	Seq_56__A60	cytochrome	oxidase	subunit	1	(COI)	gene,	partial	cds;	mitochondrial
627. Psammocora profundacella voucher Seq_179__A133 cytochrome oxidase subunit 1 (COI) gene, partial cds; mitochondrial	627	Psammocora	profundacella	voucher	Seq_179__A133	cytochrome	oxidase	subunit	1	(COI)	gene,	partial	cds;	mitochondrial
628. Cyphastrea chalcidicum voucher Seq_97__A66 cytochrome oxidase subunit 1 (COI) gene, partial cds; mitochondrial	628	Cyphastrea	chalcidicum	voucher	Seq_97__A66	cytochrome	oxidase	subunit	1	(COI)	gene,	partial	cds;	mitochondrial
629. Pocillopora grandis voucher Seq_159__B51 cytochrome oxidase subunit 1 (COI) gene, partial cds; mitochondrial	629	Pocillopora	grandis	voucher	Seq_159__B51	cytochrome	oxidase	subunit	1	(COI)	gene,	partial	cds;	mitochondrial
630. Alveopora spongiosa voucher Seq_176__A109 cytochrome oxidase subunit 1 (COI) gene, partial cds; mitochondrial	630	Alveopora	spongiosa	voucher	Seq_176__A109	cytochrome	oxidase	subunit	1	(COI)	gene,	partial	cds;	mitochondrial
631. Astreopora randalli voucher Seq_2__A12 cytochrome oxidase subunit 1 (COI) gene, partial cds; mitochondrial	631	Astreopora	randalli	voucher	Seq_2__A12	cytochrome	oxidase	subunit	1	(COI)	gene,	partial	cds;	mitochondrial
632. Acropora robusta voucher Seq_33__B43 cytochrome oxidase subunit 1 (COI) gene, partial cds; mitochondrial	632	Acropora	robusta	voucher	Seq_33__B43	cytochrome	oxidase	subunit	1	(COI)	gene,	partial	cds;	mitochondrial
633. Blastomussa merleti voucher Seq_79__A63 cytochrome oxidase subunit 1 (COI) gene, partial cds; mitochondrial	633	Blastomussa	merleti	voucher	Seq_79__A63	cytochrome	oxidase	subunit	1	(COI)	gene,	partial	cds;	mitochondrial
634. Pachyseris speciosa voucher Seq_49__B67 cytochrome oxidase subunit 1 (COI) gene, partial cds; mitochondrial	634	Pachyseris	speciosa	voucher	Seq_49__B67	cytochrome	oxidase	subunit	1	(COI)	gene,	partial	cds;	mitochondrial
635. Micromussa amakusensis voucher Seq_92__A137 cytochrome oxidase subunit 1 (COI) gene, partial cds; mitochondrial	635	Micromussa	amakusensis	voucher	Seq_92__A137	cytochrome	oxidase	subunit	1	(COI)	gene,	partial	cds;	mitochondrial
636. Goniopora planulata voucher Seq_175__A24 cytochrome oxidase subunit 1 (COI) gene, partial cds; mitochondrial	636	Goniopora	planulata	voucher	Seq_175__A24	cytochrome	oxidase	subunit	1	(COI)	gene,	partial	cds;	mitochondrial
637. Astrea devantieri voucher Seq_82__B38 cytochrome oxidase subunit 1 (COI) gene, partial cds; mitochondrial	637	Astrea	devantieri	voucher	Seq_82__B38	cytochrome	oxidase	subunit	1	(COI)	gene,	partial	cds;	mitochondrial
638. Favia sp. B23 voucher Seq_140__B23 cytochrome oxidase subunit 1 (COI) gene, partial cds; mitochondrial	638	Favia	sp.	B23	voucher	Seq_140__B23	cytochrome	oxidase	subunit	1	(COI)	gene,	partial	cds;	mitochondrial
639. Acropora divaricata voucher Seq_22__A119 cytochrome oxidase subunit 1 (COI) gene, partial cds; mitochondrial	639	Acropora	divaricata	voucher	Seq_22__A119	cytochrome	oxidase	subunit	1	(COI)	gene,	partial	cds;	mitochondrial
640. Pocillopora verrucosa voucher Seq_150__B37 cytochrome oxidase subunit 1 (COI) gene, partial cds; mitochondrial	640	Pocillopora	verrucosa	voucher	Seq_150__B37	cytochrome	oxidase	subunit	1	(COI)	gene,	partial	cds;	mitochondrial
641. Lobactis scutaria voucher Seq_73__A50 cytochrome oxidase subunit 1 (COI) gene, partial cds; mitochondrial	641	Lobactis	scutaria	voucher	Seq_73__A50	cytochrome	oxidase	subunit	1	(COI)	gene,	partial	cds;	mitochondrial
642. Platygyra daedalea voucher Seq_104__A6 cytochrome oxidase subunit 1 (COI) gene, partial cds; mitochondrial	642	Platygyra	daedalea	voucher	Seq_104__A6	cytochrome	oxidase	subunit	1	(COI)	gene,	partial	cds;	mitochondrial
643. Platygyra sinensis voucher Seq_106__A68 cytochrome oxidase subunit 1 (COI) gene, partial cds; mitochondrial	643	Platygyra	sinensis	voucher	Seq_106__A68	cytochrome	oxidase	subunit	1	(COI)	gene,	partial	cds;	mitochondrial
644. Turbinaria mesenterina voucher Seq_61__A52 cytochrome oxidase subunit 1 (COI) gene, partial cds; mitochondrial	644	Turbinaria	mesenterina	voucher	Seq_61__A52	cytochrome	oxidase	subunit	1	(COI)	gene,	partial	cds;	mitochondrial
645. Micromussa amakusensis voucher Seq_93__XP9 cytochrome oxidase subunit 1 (COI) gene, partial cds; mitochondrial	645	Micromussa	amakusensis	voucher	Seq_93__XP9	cytochrome	oxidase	subunit	1	(COI)	gene,	partial	cds;	mitochondrial
646. Leptoseris scabra voucher Seq_45__A165 cytochrome oxidase subunit 1 (COI) gene, partial cds; mitochondrial	646	Leptoseris	scabra	voucher	Seq_45__A165	cytochrome	oxidase	subunit	1	(COI)	gene,	partial	cds;	mitochondrial
647. Astrea devantieri voucher Seq_86__A9 cytochrome oxidase subunit 1 (COI) gene, partial cds; mitochondrial	647	Astrea	devantieri	voucher	Seq_86__A9	cytochrome	oxidase	subunit	1	(COI)	gene,	partial	cds;	mitochondrial
648. Montipora danae voucher Seq_8__A53 cytochrome oxidase subunit 1 (COI) gene, partial cds; mitochondrial	648	Montipora	danae	voucher	Seq_8__A53	cytochrome	oxidase	subunit	1	(COI)	gene,	partial	cds;	mitochondrial
649. Pocillopora verrucosa voucher Seq_151__A81 cytochrome oxidase subunit 1 (COI) gene, partial cds; mitochondrial	649	Pocillopora	verrucosa	voucher	Seq_151__A81	cytochrome	oxidase	subunit	1	(COI)	gene,	partial	cds;	mitochondrial
650. Galaxea fascicularis voucher Seq_68__A1 cytochrome oxidase subunit 1 (COI) gene, partial cds; mitochondrial	650	Galaxea	fascicularis	voucher	Seq_68__A1	cytochrome	oxidase	subunit	1	(COI)	gene,	partial	cds;	mitochondrial
651. Pavona maldivensis voucher Seq_44__A113 cytochrome oxidase subunit 1 (COI) gene, partial cds; mitochondrial	651	Pavona	maldivensis	voucher	Seq_44__A113	cytochrome	oxidase	subunit	1	(COI)	gene,	partial	cds;	mitochondrial
652. Lobactis scutaria voucher Seq_74_A102 cytochrome oxidase subunit 1 (COI) gene, partial cds; mitochondrial	652	Lobactis	scutaria	voucher	Seq_74_A102	cytochrome	oxidase	subunit	1	(COI)	gene,	partial	cds;	mitochondrial
653. Acropora loripes voucher Seq_37__B13 cytochrome oxidase subunit 1 (COI) gene, partial cds; mitochondrial	653	Acropora	loripes	voucher	Seq_37__B13	cytochrome	oxidase	subunit	1	(COI)	gene,	partial	cds;	mitochondrial
654. Tubastraea micranthus voucher Seq_64__B72 cytochrome oxidase subunit 1 (COI) gene, partial cds; mitochondrial	654	Tubastraea	micranthus	voucher	Seq_64__B72	cytochrome	oxidase	subunit	1	(COI)	gene,	partial	cds;	mitochondrial
655. Coscinaraea columna voucher Seq_57__A73 cytochrome oxidase subunit 1 (COI) gene, partial cds; mitochondrial	655	Coscinaraea	columna	voucher	Seq_57__A73	cytochrome	oxidase	subunit	1	(COI)	gene,	partial	cds;	mitochondrial
656. Stylophora pistillata voucher Seq_169__A148 cytochrome oxidase subunit 1 (COI) gene, partial cds; mitochondrial	656	Stylophora	pistillata	voucher	Seq_169__A148	cytochrome	oxidase	subunit	1	(COI)	gene,	partial	cds;	mitochondrial
657. Hydnophora exesa voucher Seq_113__A100 cytochrome oxidase subunit 1 (COI) gene, partial cds; mitochondrial	657	Hydnophora	exesa	voucher	Seq_113__A100	cytochrome	oxidase	subunit	1	(COI)	gene,	partial	cds;	mitochondrial
658. Dipsastraea speciosa voucher Seq_135__B32 cytochrome oxidase subunit 1 (COI) gene, partial cds; mitochondrial	658	Dipsastraea	speciosa	voucher	Seq_135__B32	cytochrome	oxidase	subunit	1	(COI)	gene,	partial	cds;	mitochondrial
659. Pavona explanulata voucher Seq_42__A72 cytochrome oxidase subunit 1 (COI) gene, partial cds; mitochondrial	659	Pavona	explanulata	voucher	Seq_42__A72	cytochrome	oxidase	subunit	1	(COI)	gene,	partial	cds;	mitochondrial
660. Acropora nana voucher Seq_12__A126 cytochrome oxidase subunit 1 (COI) gene, partial cds; mitochondrial	660	Acropora	nana	voucher	Seq_12__A126	cytochrome	oxidase	subunit	1	(COI)	gene,	partial	cds;	mitochondrial
661. Platygyra crosslandi voucher Seq_119__B7 cytochrome oxidase subunit 1 (COI) gene, partial cds; mitochondrial	661	Platygyra	crosslandi	voucher	Seq_119__B7	cytochrome	oxidase	subunit	1	(COI)	gene,	partial	cds;	mitochondrial
662. Acropora valida voucher Seq_26_A160 cytochrome oxidase subunit 1 (COI) gene, partial cds; mitochondrial	662	Acropora	valida	voucher	Seq_26_A160	cytochrome	oxidase	subunit	1	(COI)	gene,	partial	cds;	mitochondrial
663. Acropora arabensis voucher Seq_27__A149 cytochrome oxidase subunit 1 (COI) gene, partial cds; mitochondrial	663	Acropora	arabensis	voucher	Seq_27__A149	cytochrome	oxidase	subunit	1	(COI)	gene,	partial	cds;	mitochondrial
664. Acropora divaricata voucher Seq_23__A128 cytochrome oxidase subunit 1 (COI) gene, partial cds; mitochondrial	664	Acropora	divaricata	voucher	Seq_23__A128	cytochrome	oxidase	subunit	1	(COI)	gene,	partial	cds;	mitochondrial
665. Astrea devantieri voucher Seq_85__XP6 cytochrome oxidase subunit 1 (COI) gene, partial cds; mitochondrial	665	Astrea	devantieri	voucher	Seq_85__XP6	cytochrome	oxidase	subunit	1	(COI)	gene,	partial	cds;	mitochondrial
666. Acropora sp. BC1 voucher Seq_15A__B17 cytochrome oxidase subunit 1 (COI) gene, partial cds; mitochondrial	666	Acropora	sp.	BC1	voucher	Seq_15A__B17	cytochrome	oxidase	subunit	1	(COI)	gene,	partial	cds;	mitochondrial
667. Stylophora madagascarensis voucher Seq_163__A129 cytochrome oxidase subunit 1 (COI) gene, partial cds; mitochondrial	667	Stylophora	madagascarensis	voucher	Seq_163__A129	cytochrome	oxidase	subunit	1	(COI)	gene,	partial	cds;	mitochondrial
668. Stylophora pistillata voucher Seq_170__A159 cytochrome oxidase subunit 1 (COI) gene, partial cds; mitochondrial	668	Stylophora	pistillata	voucher	Seq_170__A159	cytochrome	oxidase	subunit	1	(COI)	gene,	partial	cds;	mitochondrial
669. Acropora sp. BC1 voucher Seq_16__B19 cytochrome oxidase subunit 1 (COI) gene, partial cds; mitochondrial	669	Acropora	sp.	BC1	voucher	Seq_16__B19	cytochrome	oxidase	subunit	1	(COI)	gene,	partial	cds;	mitochondrial
670. Montipora informis voucher Seq_5_A27 cytochrome oxidase subunit 1 (COI) gene, partial cds; mitochondrial	670	Montipora	informis	voucher	Seq_5_A27	cytochrome	oxidase	subunit	1	(COI)	gene,	partial	cds;	mitochondrial
671. Pocillopora verrucosa voucher Seq_149__B46 cytochrome oxidase subunit 1 (COI) gene, partial cds; mitochondrial	671	Pocillopora	verrucosa	voucher	Seq_149__B46	cytochrome	oxidase	subunit	1	(COI)	gene,	partial	cds;	mitochondrial
672. Stylophora pistillata voucher Seq_172__A135 cytochrome oxidase subunit 1 (COI) gene, partial cds; mitochondrial	672	Stylophora	pistillata	voucher	Seq_172__A135	cytochrome	oxidase	subunit	1	(COI)	gene,	partial	cds;	mitochondrial
673. Hydnophora exesa voucher Seq_112__A87 cytochrome oxidase subunit 1 (COI) gene, partial cds; mitochondrial	673	Hydnophora	exesa	voucher	Seq_112__A87	cytochrome	oxidase	subunit	1	(COI)	gene,	partial	cds;	mitochondrial
674. Pectinia africana voucher Seq_100__A41 cytochrome oxidase subunit 1 (COI) gene, partial cds; mitochondrial	674	Pectinia	africana	voucher	Seq_100__A41	cytochrome	oxidase	subunit	1	(COI)	gene,	partial	cds;	mitochondrial
675. Galaxea fascicularis voucher Seq_72__B36 cytochrome oxidase subunit 1 (COI) gene, partial cds; mitochondrial	675	Galaxea	fascicularis	voucher	Seq_72__B36	cytochrome	oxidase	subunit	1	(COI)	gene,	partial	cds;	mitochondrial
676. Acropora valida voucher Seq_24__A134 cytochrome oxidase subunit 1 (COI) gene, partial cds; mitochondrial	676	Acropora	valida	voucher	Seq_24__A134	cytochrome	oxidase	subunit	1	(COI)	gene,	partial	cds;	mitochondrial
677. Stylophora madagascarensis voucher Seq_165__A145 cytochrome oxidase subunit 1 (COI) gene, partial cds; mitochondrial	677	Stylophora	madagascarensis	voucher	Seq_165__A145	cytochrome	oxidase	subunit	1	(COI)	gene,	partial	cds;	mitochondrial
678. Turbinaria irregularis voucher Seq_60__A69 cytochrome oxidase subunit 1 (COI) gene, partial cds; mitochondrial	678	Turbinaria	irregularis	voucher	Seq_60__A69	cytochrome	oxidase	subunit	1	(COI)	gene,	partial	cds;	mitochondrial
679. Acropora natalensis voucher Seq_19__B71 cytochrome oxidase subunit 1 (COI) gene, partial cds; mitochondrial	679	Acropora	natalensis	voucher	Seq_19__B71	cytochrome	oxidase	subunit	1	(COI)	gene,	partial	cds;	mitochondrial
680. Galaxea fascicularis voucher Seq_17__B34 cytochrome oxidase subunit 1 (COI) gene, partial cds; mitochondrial	680	Galaxea	fascicularis	voucher	Seq_17__B34	cytochrome	oxidase	subunit	1	(COI)	gene,	partial	cds;	mitochondrial
681. Favites flexuosa voucher Seq_127__XP3 cytochrome oxidase subunit 1 (COI) gene, partial cds; mitochondrial	681	Favites	flexuosa	voucher	Seq_127__XP3	cytochrome	oxidase	subunit	1	(COI)	gene,	partial	cds;	mitochondrial
682. Pleuractis paumotensis voucher Seq_75__A163 cytochrome oxidase subunit 1 (COI) gene, partial cds; mitochondrial	682	Pleuractis	paumotensis	voucher	Seq_75__A163	cytochrome	oxidase	subunit	1	(COI)	gene,	partial	cds;	mitochondrial
683. Horastrea indica voucher Seq_54__A5 cytochrome oxidase subunit 1 (COI) gene, partial cds; mitochondrial	683	Horastrea	indica	voucher	Seq_54__A5	cytochrome	oxidase	subunit	1	(COI)	gene,	partial	cds;	mitochondrial
684. Astrea devantieri voucher Seq_83__A44 cytochrome oxidase subunit 1 (COI) gene, partial cds; mitochondrial	684	Astrea	devantieri	voucher	Seq_83__A44	cytochrome	oxidase	subunit	1	(COI)	gene,	partial	cds;	mitochondrial
685. Stylophora subseriata voucher Seq_174__B77 cytochrome oxidase subunit 1 (COI) gene, partial cds; mitochondrial	685	Stylophora	subseriata	voucher	Seq_174__B77	cytochrome	oxidase	subunit	1	(COI)	gene,	partial	cds;	mitochondrial
686. Acanthastrea echinata voucher Seq_90__A123 cytochrome oxidase subunit 1 (COI) gene, partial cds; mitochondrial	686	Acanthastrea	echinata	voucher	Seq_90__A123	cytochrome	oxidase	subunit	1	(COI)	gene,	partial	cds;	mitochondrial
687. Acanthastrea echinata voucher Seq_88__XP7 cytochrome oxidase subunit 1 (COI) gene, partial cds; mitochondrial	687	Acanthastrea	echinata	voucher	Seq_88__XP7	cytochrome	oxidase	subunit	1	(COI)	gene,	partial	cds;	mitochondrial
688. Pocillopora grandis voucher Seq_155__A35 cytochrome oxidase subunit 1 (COI) gene, partial cds; mitochondrial	688	Pocillopora	grandis	voucher	Seq_155__A35	cytochrome	oxidase	subunit	1	(COI)	gene,	partial	cds;	mitochondrial
689. Paragoniastrea russelli voucher Seq_96__A3 cytochrome oxidase subunit 1 (COI) gene, partial cds; mitochondrial	689	Paragoniastrea	russelli	voucher	Seq_96__A3	cytochrome	oxidase	subunit	1	(COI)	gene,	partial	cds;	mitochondrial
690. Favites spinosa voucher Seq_116__B2 cytochrome oxidase subunit 1 (COI) gene, partial cds; mitochondrial	690	Favites	spinosa	voucher	Seq_116__B2	cytochrome	oxidase	subunit	1	(COI)	gene,	partial	cds;	mitochondrial
691. Favia sp. B58 voucher Seq_144__B58 cytochrome oxidase subunit 1 (COI) gene, partial cds; mitochondrial	691	Favia	sp.	B58	voucher	Seq_144__B58	cytochrome	oxidase	subunit	1	(COI)	gene,	partial	cds;	mitochondrial
692. Pocillopora grandis voucher Seq_158__A14 cytochrome oxidase subunit 1 (COI) gene, partial cds; mitochondrial	692	Pocillopora	grandis	voucher	Seq_158__A14	cytochrome	oxidase	subunit	1	(COI)	gene,	partial	cds;	mitochondrial
693. Favites spinosa voucher Seq_122__B24 cytochrome oxidase subunit 1 (COI) gene, partial cds; mitochondrial	693	Favites	spinosa	voucher	Seq_122__B24	cytochrome	oxidase	subunit	1	(COI)	gene,	partial	cds;	mitochondrial
694. Oulophyllia crispa voucher Seq_103__A48 cytochrome oxidase subunit 1 (COI) gene, partial cds; mitochondrial	694	Oulophyllia	crispa	voucher	Seq_103__A48	cytochrome	oxidase	subunit	1	(COI)	gene,	partial	cds;	mitochondrial
695. Porites cylindrica voucher Seq_177__A101 cytochrome oxidase subunit 1 (COI) gene, partial cds; mitochondrial	695	Porites	cylindrica	voucher	Seq_177__A101	cytochrome	oxidase	subunit	1	(COI)	gene,	partial	cds;	mitochondrial
696. Favites spinosa voucher Seq_123__B35 cytochrome oxidase subunit 1 (COI) gene, partial cds; mitochondrial	696	Favites	spinosa	voucher	Seq_123__B35	cytochrome	oxidase	subunit	1	(COI)	gene,	partial	cds;	mitochondrial
697. Cycloseris costulata voucher Seq_76__A57 cytochrome oxidase subunit 1 (COI) gene, partial cds; mitochondrial	697	Cycloseris	costulata	voucher	Seq_76__A57	cytochrome	oxidase	subunit	1	(COI)	gene,	partial	cds;	mitochondrial
698. Pocillopora grandis voucher Seq_162_B10 cytochrome oxidase subunit 1 (COI) gene, partial cds; mitochondrial	698	Pocillopora	grandis	voucher	Seq_162_B10	cytochrome	oxidase	subunit	1	(COI)	gene,	partial	cds;	mitochondrial
699. Dipsastraea speciosa voucher Seq_136__B41 cytochrome oxidase subunit 1 (COI) gene, partial cds; mitochondrial	699	Dipsastraea	speciosa	voucher	Seq_136__B41	cytochrome	oxidase	subunit	1	(COI)	gene,	partial	cds;	mitochondrial
700. Turbinaria irregularis voucher Seq_59__A51 cytochrome oxidase subunit 1 (COI) gene, partial cds; mitochondrial	700	Turbinaria	irregularis	voucher	Seq_59__A51	cytochrome	oxidase	subunit	1	(COI)	gene,	partial	cds;	mitochondrial
701. Platygyra crosslandi voucher Seq_107__A124 cytochrome oxidase subunit 1 (COI) gene, partial cds; mitochondrial	701	Platygyra	crosslandi	voucher	Seq_107__A124	cytochrome	oxidase	subunit	1	(COI)	gene,	partial	cds;	mitochondrial
702. Pachyseris speciosa voucher Seq_51__B69 cytochrome oxidase subunit 1 (COI) gene, partial cds; mitochondrial	702	Pachyseris	speciosa	voucher	Seq_51__B69	cytochrome	oxidase	subunit	1	(COI)	gene,	partial	cds;	mitochondrial
703. Dipsastraea danai voucher Seq_132__A125 cytochrome oxidase subunit 1 (COI) gene, partial cds; mitochondrial	703	Dipsastraea	danai	voucher	Seq_132__A125	cytochrome	oxidase	subunit	1	(COI)	gene,	partial	cds;	mitochondrial
704. Pseudosiderastrea tayamai voucher Seq_182__A33 cytochrome oxidase subunit 1 (COI) gene, partial cds; mitochondrial	704	Pseudosiderastrea	tayamai	voucher	Seq_182__A33	cytochrome	oxidase	subunit	1	(COI)	gene,	partial	cds;	mitochondrial
705. Oxypora echinata voucher Seq_94__A64 cytochrome oxidase subunit 1 (COI) gene, partial cds; mitochondrial	705	Oxypora	echinata	voucher	Seq_94__A64	cytochrome	oxidase	subunit	1	(COI)	gene,	partial	cds;	mitochondrial
706. Dipsastraea danai voucher Seq_133__B56 cytochrome oxidase subunit 1 (COI) gene, partial cds; mitochondrial	706	Dipsastraea	danai	voucher	Seq_133__B56	cytochrome	oxidase	subunit	1	(COI)	gene,	partial	cds;	mitochondrial
707. Sarcophyton glaucum isolate J COII-COI intergenic spacer, partial sequence; mitochondrial	707	Sarcophyton	glaucum	isolate	J	COII-COI	intergenic	spacer,	partial	sequence;	mitochondrial
708. Sarcophyton glaucum isolate I COII-COI intergenic spacer, partial sequence; mitochondrial	708	Sarcophyton	glaucum	isolate	I	COII-COI	intergenic	spacer,	partial	sequence;	mitochondrial
709. Sarcophyton glaucum isolate H COII-COI intergenic spacer, partial sequence; mitochondrial	709	Sarcophyton	glaucum	isolate	H	COII-COI	intergenic	spacer,	partial	sequence;	mitochondrial
710. Sarcophyton glaucum isolate G COII-COI intergenic spacer, partial sequence; mitochondrial	710	Sarcophyton	glaucum	isolate	G	COII-COI	intergenic	spacer,	partial	sequence;	mitochondrial
711. Sarcophyton glaucum isolate F COII-COI intergenic spacer, partial sequence; mitochondrial	711	Sarcophyton	glaucum	isolate	F	COII-COI	intergenic	spacer,	partial	sequence;	mitochondrial
712. Sarcophyton glaucum isolate E COII-COI intergenic spacer, partial sequence; mitochondrial	712	Sarcophyton	glaucum	isolate	E	COII-COI	intergenic	spacer,	partial	sequence;	mitochondrial
713. Sarcophyton glaucum isolate D COII-COI intergenic spacer, partial sequence; mitochondrial	713	Sarcophyton	glaucum	isolate	D	COII-COI	intergenic	spacer,	partial	sequence;	mitochondrial
714. Sarcophyton glaucum isolate C COII-COI intergenic spacer, partial sequence; mitochondrial	714	Sarcophyton	glaucum	isolate	C	COII-COI	intergenic	spacer,	partial	sequence;	mitochondrial
715. Sarcophyton glaucum isolate B COII-COI intergenic spacer, partial sequence; mitochondrial	715	Sarcophyton	glaucum	isolate	B	COII-COI	intergenic	spacer,	partial	sequence;	mitochondrial
716. Sarcophyton glaucum isolate A COII-COI intergenic spacer, partial sequence; mitochondrial	716	Sarcophyton	glaucum	isolate	A	COII-COI	intergenic	spacer,	partial	sequence;	mitochondrial
717. Sarcophyton sp. 1070 COII-COI intergenic spacer, partial sequence; mitochondrial	717	Sarcophyton	sp.	1070	COII-COI	intergenic	spacer,	partial	sequence;	mitochondrial
718. Sarcophyton glaucum isolate 1068 COII-COI intergenic spacer, partial sequence; mitochondrial	718	Sarcophyton	glaucum	isolate	1068	COII-COI	intergenic	spacer,	partial	sequence;	mitochondrial
719. Sarcophyton sp. 1039 COII-COI intergenic spacer, partial sequence; mitochondrial	719	Sarcophyton	sp.	1039	COII-COI	intergenic	spacer,	partial	sequence;	mitochondrial
720. Sarcophyton sp. 1050 COII-COI intergenic spacer, partial sequence; mitochondrial	720	Sarcophyton	sp.	1050	COII-COI	intergenic	spacer,	partial	sequence;	mitochondrial
721. Sarcophyton sp. 1032 COII-COI intergenic spacer, partial sequence; mitochondrial	721	Sarcophyton	sp.	1032	COII-COI	intergenic	spacer,	partial	sequence;	mitochondrial
722. Sarcophyton sp. 1030 COII-COI intergenic spacer, partial sequence; mitochondrial	722	Sarcophyton	sp.	1030	COII-COI	intergenic	spacer,	partial	sequence;	mitochondrial
723. Sarcophyton sp. 1025 COII-COI intergenic spacer, partial sequence; mitochondrial	723	Sarcophyton	sp.	1025	COII-COI	intergenic	spacer,	partial	sequence;	mitochondrial
724. Sarcophyton sp. 1024 COII-COI intergenic spacer, partial sequence; mitochondrial	724	Sarcophyton	sp.	1024	COII-COI	intergenic	spacer,	partial	sequence;	mitochondrial
725. Sarcophyton sp. 1020 COII-COI intergenic spacer, partial sequence; mitochondrial	725	Sarcophyton	sp.	1020	COII-COI	intergenic	spacer,	partial	sequence;	mitochondrial
726. Sarcophyton sp. 1019 COII-COI intergenic spacer, partial sequence; mitochondrial	726	Sarcophyton	sp.	1019	COII-COI	intergenic	spacer,	partial	sequence;	mitochondrial
727. Sarcophyton sp. 1016 COII-COI intergenic spacer, partial sequence; mitochondrial	727	Sarcophyton	sp.	1016	COII-COI	intergenic	spacer,	partial	sequence;	mitochondrial
728. Sarcophyton sp. 1015 COII-COI intergenic spacer, partial sequence; mitochondrial	728	Sarcophyton	sp.	1015	COII-COI	intergenic	spacer,	partial	sequence;	mitochondrial
729. Sarcophyton sp. 1013 COII-COI intergenic spacer, partial sequence; mitochondrial	729	Sarcophyton	sp.	1013	COII-COI	intergenic	spacer,	partial	sequence;	mitochondrial
730. Sarcophyton sp. 905 COII-COI intergenic spacer, partial sequence; mitochondrial	730	Sarcophyton	sp.	905	COII-COI	intergenic	spacer,	partial	sequence;	mitochondrial
731. Sarcophyton glaucum isolate 903 COII-COI intergenic spacer, partial sequence; mitochondrial	731	Sarcophyton	glaucum	isolate	903	COII-COI	intergenic	spacer,	partial	sequence;	mitochondrial
732. Sarcophyton glaucum isolate 902 COII-COI intergenic spacer, partial sequence; mitochondrial	732	Sarcophyton	glaucum	isolate	902	COII-COI	intergenic	spacer,	partial	sequence;	mitochondrial
733. Sarcophyton sp. 899 COII-COI intergenic spacer, partial sequence; mitochondrial	733	Sarcophyton	sp.	899	COII-COI	intergenic	spacer,	partial	sequence;	mitochondrial
734. Sarcophyton glaucum isolate 897 COII-COI intergenic spacer, partial sequence; mitochondrial	734	Sarcophyton	glaucum	isolate	897	COII-COI	intergenic	spacer,	partial	sequence;	mitochondrial
735. Sarcophyton glaucum isolate 891 COII-COI intergenic spacer, partial sequence; mitochondrial	735	Sarcophyton	glaucum	isolate	891	COII-COI	intergenic	spacer,	partial	sequence;	mitochondrial
736. Sarcophyton sp. 890 COII-COI intergenic spacer, partial sequence; mitochondrial	736	Sarcophyton	sp.	890	COII-COI	intergenic	spacer,	partial	sequence;	mitochondrial
737. Sarcophyton sp. 191 COII-COI intergenic spacer, partial sequence; mitochondrial	737	Sarcophyton	sp.	191	COII-COI	intergenic	spacer,	partial	sequence;	mitochondrial
738. Sarcophyton glaucum isolate J MutS-like protein (MutS) gene, partial cds; mitochondrial	738	Sarcophyton	glaucum	isolate	J	MutS-like	protein	(MutS)	gene,	partial	cds;	mitochondrial
739. Sarcophyton glaucum isolate E MutS-like protein (MutS) gene, partial cds; mitochondrial	739	Sarcophyton	glaucum	isolate	E	MutS-like	protein	(MutS)	gene,	partial	cds;	mitochondrial
740. Sarcophyton glaucum isolate D MutS-like protein (MutS) gene, partial cds; mitochondrial	740	Sarcophyton	glaucum	isolate	D	MutS-like	protein	(MutS)	gene,	partial	cds;	mitochondrial
741. Sarcophyton glaucum isolate I MutS-like protein (MutS) gene, partial cds; mitochondrial	741	Sarcophyton	glaucum	isolate	I	MutS-like	protein	(MutS)	gene,	partial	cds;	mitochondrial
742. Sarcophyton glaucum isolate H MutS-like protein (MutS) gene, partial cds; mitochondrial	742	Sarcophyton	glaucum	isolate	H	MutS-like	protein	(MutS)	gene,	partial	cds;	mitochondrial
743. Sarcophyton glaucum isolate G MutS-like protein (MutS) gene, partial cds; mitochondrial	743	Sarcophyton	glaucum	isolate	G	MutS-like	protein	(MutS)	gene,	partial	cds;	mitochondrial
744. Sarcophyton glaucum isolate F MutS-like protein (MutS) gene, partial cds; mitochondrial	744	Sarcophyton	glaucum	isolate	F	MutS-like	protein	(MutS)	gene,	partial	cds;	mitochondrial
745. Sarcophyton glaucum isolate C MutS-like protein (MutS) gene, partial cds; mitochondrial	745	Sarcophyton	glaucum	isolate	C	MutS-like	protein	(MutS)	gene,	partial	cds;	mitochondrial
746. Sarcophyton glaucum isolate B MutS-like protein (MutS) gene, partial cds; mitochondrial	746	Sarcophyton	glaucum	isolate	B	MutS-like	protein	(MutS)	gene,	partial	cds;	mitochondrial
747. Sarcophyton glaucum isolate A MutS-like protein (MutS) gene, partial cds; mitochondrial	747	Sarcophyton	glaucum	isolate	A	MutS-like	protein	(MutS)	gene,	partial	cds;	mitochondrial
748. Sarcophyton glaucum isolate 1068 MutS-like protein (MutS) gene, partial cds; mitochondrial	748	Sarcophyton	glaucum	isolate	1068	MutS-like	protein	(MutS)	gene,	partial	cds;	mitochondrial
749. Sarcophyton sp. 1039 MutS-like protein (MutS) gene, partial cds; mitochondrial	749	Sarcophyton	sp.	1039	MutS-like	protein	(MutS)	gene,	partial	cds;	mitochondrial
750. Sarcophyton sp. 1032 MutS-like protein (MutS) gene, partial cds; mitochondrial	750	Sarcophyton	sp.	1032	MutS-like	protein	(MutS)	gene,	partial	cds;	mitochondrial
751. Sarcophyton sp. 1025 MutS-like protein (MutS) gene, partial cds; mitochondrial	751	Sarcophyton	sp.	1025	MutS-like	protein	(MutS)	gene,	partial	cds;	mitochondrial
752. Sarcophyton sp. 1015 MutS-like protein (MutS) gene, partial cds; mitochondrial	752	Sarcophyton	sp.	1015	MutS-like	protein	(MutS)	gene,	partial	cds;	mitochondrial
753. Sarcophyton glaucum isolate 902 MutS-like protein (MutS) gene, partial cds; mitochondrial	753	Sarcophyton	glaucum	isolate	902	MutS-like	protein	(MutS)	gene,	partial	cds;	mitochondrial
754. Sarcophyton sp. 899 MutS-like protein (MutS) gene, partial cds; mitochondrial	754	Sarcophyton	sp.	899	MutS-like	protein	(MutS)	gene,	partial	cds;	mitochondrial
755. Sarcophyton sp. 191 MutS-like protein (MutS) gene, partial cds; mitochondrial	755	Sarcophyton	sp.	191	MutS-like	protein	(MutS)	gene,	partial	cds;	mitochondrial
756. Sarcophyton sp. KE-262 MutS-like protein (MutS) gene, partial cds; mitochondrial	756	Sarcophyton	sp.	KE-262	MutS-like	protein	(MutS)	gene,	partial	cds;	mitochondrial
757. Sarcophyton sp. KE-256 MutS-like protein (MutS) gene, partial cds; mitochondrial	757	Sarcophyton	sp.	KE-256	MutS-like	protein	(MutS)	gene,	partial	cds;	mitochondrial
758. Sarcophyton sp. KE-138 MutS-like protein (MutS) gene, partial cds; mitochondrial	758	Sarcophyton	sp.	KE-138	MutS-like	protein	(MutS)	gene,	partial	cds;	mitochondrial
759. Sarcophyton sp. KE-98 MutS-like protein (MutS) gene, partial cds; mitochondrial	759	Sarcophyton	sp.	KE-98	MutS-like	protein	(MutS)	gene,	partial	cds;	mitochondrial
760. Sarcophyton sp. KE-90 MutS-like protein (MutS) gene, partial cds; mitochondrial	760	Sarcophyton	sp.	KE-90	MutS-like	protein	(MutS)	gene,	partial	cds;	mitochondrial
761. Sarcophyton sp. KE-89 MutS-like protein (MutS) gene, partial cds; mitochondrial	761	Sarcophyton	sp.	KE-89	MutS-like	protein	(MutS)	gene,	partial	cds;	mitochondrial
762. Sarcophyton sp. KE-65 MutS-like protein (MutS) gene, partial cds; mitochondrial	762	Sarcophyton	sp.	KE-65	MutS-like	protein	(MutS)	gene,	partial	cds;	mitochondrial
763. Sarcophyton sp. KE-262 large subunit ribosomal RNA gene, partial sequence	763	Sarcophyton	sp.	KE-262	large	subunit	ribosomal	RNA	gene,	partial	sequence
764. Sarcophyton sp. KE-256 large subunit ribosomal RNA gene, partial sequence	764	Sarcophyton	sp.	KE-256	large	subunit	ribosomal	RNA	gene,	partial	sequence
765. Sarcophyton sp. KE-138 large subunit ribosomal RNA gene, partial sequence	765	Sarcophyton	sp.	KE-138	large	subunit	ribosomal	RNA	gene,	partial	sequence
766. Sarcophyton sp. KE-98 large subunit ribosomal RNA gene, partial sequence	766	Sarcophyton	sp.	KE-98	large	subunit	ribosomal	RNA	gene,	partial	sequence
767. Sarcophyton sp. KE-90 large subunit ribosomal RNA gene, partial sequence	767	Sarcophyton	sp.	KE-90	large	subunit	ribosomal	RNA	gene,	partial	sequence
768. Sarcophyton sp. KE-89 large subunit ribosomal RNA gene, partial sequence	768	Sarcophyton	sp.	KE-89	large	subunit	ribosomal	RNA	gene,	partial	sequence
769. Sarcophyton sp. KE-65 large subunit ribosomal RNA gene, partial sequence	769	Sarcophyton	sp.	KE-65	large	subunit	ribosomal	RNA	gene,	partial	sequence
770. Sympodium caeruleum isolate KE-288 large subunit ribosomal RNA gene, partial sequence	770	Sympodium	caeruleum	isolate	KE-288	large	subunit	ribosomal	RNA	gene,	partial	sequence
771. Anthelia glauca isolate KE-265 large subunit ribosomal RNA gene, partial sequence	771	Anthelia	glauca	isolate	KE-265	large	subunit	ribosomal	RNA	gene,	partial	sequence
772. Sansibia flava isolate KE-255 large subunit ribosomal RNA gene, partial sequence	772	Sansibia	flava	isolate	KE-255	large	subunit	ribosomal	RNA	gene,	partial	sequence
773. Sansibia flava isolate KE-242 large subunit ribosomal RNA gene, partial sequence	773	Sansibia	flava	isolate	KE-242	large	subunit	ribosomal	RNA	gene,	partial	sequence
774. Anthelia glauca isolate KE-241 large subunit ribosomal RNA gene, partial sequence	774	Anthelia	glauca	isolate	KE-241	large	subunit	ribosomal	RNA	gene,	partial	sequence
775. Anthelia glauca isolate KE-232 large subunit ribosomal RNA gene, partial sequence	775	Anthelia	glauca	isolate	KE-232	large	subunit	ribosomal	RNA	gene,	partial	sequence
776. Anthelia glauca isolate KE-228 large subunit ribosomal RNA gene, partial sequence	776	Anthelia	glauca	isolate	KE-228	large	subunit	ribosomal	RNA	gene,	partial	sequence
777. Sansibia sp. KE-223 large subunit ribosomal RNA gene, partial sequence	777	Sansibia	sp.	KE-223	large	subunit	ribosomal	RNA	gene,	partial	sequence
778. Heteroxenia fuscescens isolate KE-206 large subunit ribosomal RNA gene, partial sequence	778	Heteroxenia	fuscescens	isolate	KE-206	large	subunit	ribosomal	RNA	gene,	partial	sequence
779. Sansibia flava isolate KE-179 large subunit ribosomal RNA gene, partial sequence	779	Sansibia	flava	isolate	KE-179	large	subunit	ribosomal	RNA	gene,	partial	sequence
780. Xenia sp. KE-177 large subunit ribosomal RNA gene, partial sequence	780	Xenia	sp.	KE-177	large	subunit	ribosomal	RNA	gene,	partial	sequence
781. Sansibia sp. KE-159 large subunit ribosomal RNA gene, partial sequence	781	Sansibia	sp.	KE-159	large	subunit	ribosomal	RNA	gene,	partial	sequence
782. Anthelia glauca isolate KE-154 large subunit ribosomal RNA gene, partial sequence	782	Anthelia	glauca	isolate	KE-154	large	subunit	ribosomal	RNA	gene,	partial	sequence
783. Xenia sp. KE-152 large subunit ribosomal RNA gene, partial sequence	783	Xenia	sp.	KE-152	large	subunit	ribosomal	RNA	gene,	partial	sequence
784. Xenia sp. KE-129 large subunit ribosomal RNA gene, partial sequence	784	Xenia	sp.	KE-129	large	subunit	ribosomal	RNA	gene,	partial	sequence
785. Xenia sp. KE-95 large subunit ribosomal RNA gene, partial sequence	785	Xenia	sp.	KE-95	large	subunit	ribosomal	RNA	gene,	partial	sequence
786. Rumphella sp. KE-150 large subunit ribosomal RNA gene, partial sequence	786	Rumphella	sp.	KE-150	large	subunit	ribosomal	RNA	gene,	partial	sequence
787. Leptogorgia sp. KE-282 large subunit ribosomal RNA gene, partial sequence	787	Leptogorgia	sp.	KE-282	large	subunit	ribosomal	RNA	gene,	partial	sequence
788. Euplexaura sp. KE-127 large subunit ribosomal RNA gene, partial sequence	788	Euplexaura	sp.	KE-127	large	subunit	ribosomal	RNA	gene,	partial	sequence
789. Rumphella sp. KE-201 large subunit ribosomal RNA gene, partial sequence	789	Rumphella	sp.	KE-201	large	subunit	ribosomal	RNA	gene,	partial	sequence
790. Parasphaerasclera rotifera isolate KE-291 large subunit ribosomal RNA gene, partial sequence	790	Parasphaerasclera	rotifera	isolate	KE-291	large	subunit	ribosomal	RNA	gene,	partial	sequence
791. Rumphella sp. KE-155 large subunit ribosomal RNA gene, partial sequence	791	Rumphella	sp.	KE-155	large	subunit	ribosomal	RNA	gene,	partial	sequence
792. Parasphaerasclera rotifera isolate KE-290 large subunit ribosomal RNA gene, partial sequence	792	Parasphaerasclera	rotifera	isolate	KE-290	large	subunit	ribosomal	RNA	gene,	partial	sequence
793. Parasphaerasclera rotifera isolate KE-289 large subunit ribosomal RNA gene, partial sequence	793	Parasphaerasclera	rotifera	isolate	KE-289	large	subunit	ribosomal	RNA	gene,	partial	sequence
794. Rumphella sp. KE-107 large subunit ribosomal RNA gene, partial sequence	794	Rumphella	sp.	KE-107	large	subunit	ribosomal	RNA	gene,	partial	sequence
795. Chironephthya sp. KE-287 large subunit ribosomal RNA gene, partial sequence	795	Chironephthya	sp.	KE-287	large	subunit	ribosomal	RNA	gene,	partial	sequence
796. Rumphella sp. KE-114 large subunit ribosomal RNA gene, partial sequence	796	Rumphella	sp.	KE-114	large	subunit	ribosomal	RNA	gene,	partial	sequence
797. Junceella sp. KE-286 large subunit ribosomal RNA gene, partial sequence	797	Junceella	sp.	KE-286	large	subunit	ribosomal	RNA	gene,	partial	sequence
798. Euplexaura sp. KE-284 large subunit ribosomal RNA gene, partial sequence	798	Euplexaura	sp.	KE-284	large	subunit	ribosomal	RNA	gene,	partial	sequence
799. Verrucella sp. KE-285 large subunit ribosomal RNA gene, partial sequence	799	Verrucella	sp.	KE-285	large	subunit	ribosomal	RNA	gene,	partial	sequence
800. Lobophytum depressum isolate KE-278 large subunit ribosomal RNA gene, partial sequence	800	Lobophytum	depressum	isolate	KE-278	large	subunit	ribosomal	RNA	gene,	partial	sequence
801. Lobophytum depressum isolate KE-276 large subunit ribosomal RNA gene, partial sequence	801	Lobophytum	depressum	isolate	KE-276	large	subunit	ribosomal	RNA	gene,	partial	sequence
802. Lobophytum crassum isolate KE-216 large subunit ribosomal RNA gene, partial sequence	802	Lobophytum	crassum	isolate	KE-216	large	subunit	ribosomal	RNA	gene,	partial	sequence
803. Lobophytum crassum isolate KE-210 large subunit ribosomal RNA gene, partial sequence	803	Lobophytum	crassum	isolate	KE-210	large	subunit	ribosomal	RNA	gene,	partial	sequence
804. Lobophytum crassum isolate KE-207 large subunit ribosomal RNA gene, partial sequence	804	Lobophytum	crassum	isolate	KE-207	large	subunit	ribosomal	RNA	gene,	partial	sequence
805. Lobophytum crassum isolate KE-193 large subunit ribosomal RNA gene, partial sequence	805	Lobophytum	crassum	isolate	KE-193	large	subunit	ribosomal	RNA	gene,	partial	sequence
806. Lobophytum crassum isolate KE-144 large subunit ribosomal RNA gene, partial sequence	806	Lobophytum	crassum	isolate	KE-144	large	subunit	ribosomal	RNA	gene,	partial	sequence
807. Lobophytum crassum isolate KE-136 large subunit ribosomal RNA gene, partial sequence	807	Lobophytum	crassum	isolate	KE-136	large	subunit	ribosomal	RNA	gene,	partial	sequence
808. Lobophytum crassum isolate KE-132 large subunit ribosomal RNA gene, partial sequence	808	Lobophytum	crassum	isolate	KE-132	large	subunit	ribosomal	RNA	gene,	partial	sequence
809. Lobophytum crassum isolate KE-125 large subunit ribosomal RNA gene, partial sequence	809	Lobophytum	crassum	isolate	KE-125	large	subunit	ribosomal	RNA	gene,	partial	sequence
810. Lobophytum depressum isolate KE-117 large subunit ribosomal RNA gene, partial sequence	810	Lobophytum	depressum	isolate	KE-117	large	subunit	ribosomal	RNA	gene,	partial	sequence
811. Lobophytum crassum isolate KE-116 large subunit ribosomal RNA gene, partial sequence	811	Lobophytum	crassum	isolate	KE-116	large	subunit	ribosomal	RNA	gene,	partial	sequence
812. Lobophytum sp. KE-111 large subunit ribosomal RNA gene, partial sequence	812	Lobophytum	sp.	KE-111	large	subunit	ribosomal	RNA	gene,	partial	sequence
813. Lobophytum sp. KE-106 large subunit ribosomal RNA gene, partial sequence	813	Lobophytum	sp.	KE-106	large	subunit	ribosomal	RNA	gene,	partial	sequence
814. Lobophytum crassum isolate KE-63 large subunit ribosomal RNA gene, partial sequence	814	Lobophytum	crassum	isolate	KE-63	large	subunit	ribosomal	RNA	gene,	partial	sequence
815. Lobophytum sp. KE-32 large subunit ribosomal RNA gene, partial sequence	815	Lobophytum	sp.	KE-32	large	subunit	ribosomal	RNA	gene,	partial	sequence
816. Stereonephthya sp. KE-217 large subunit ribosomal RNA gene, partial sequence	816	Stereonephthya	sp.	KE-217	large	subunit	ribosomal	RNA	gene,	partial	sequence
817. Dendronephthya sp. KE-185 large subunit ribosomal RNA gene, partial sequence	817	Dendronephthya	sp.	KE-185	large	subunit	ribosomal	RNA	gene,	partial	sequence
818. Stereonephthya sp. KE-176 large subunit ribosomal RNA gene, partial sequence	818	Stereonephthya	sp.	KE-176	large	subunit	ribosomal	RNA	gene,	partial	sequence
819. Stereonephthya sp. KE-174 large subunit ribosomal RNA gene, partial sequence	819	Stereonephthya	sp.	KE-174	large	subunit	ribosomal	RNA	gene,	partial	sequence
820. Scleronephthya sp. KE-128 large subunit ribosomal RNA gene, partial sequence	820	Scleronephthya	sp.	KE-128	large	subunit	ribosomal	RNA	gene,	partial	sequence
821. Dendronephthya sp. KE-108 large subunit ribosomal RNA gene, partial sequence	821	Dendronephthya	sp.	KE-108	large	subunit	ribosomal	RNA	gene,	partial	sequence
822. Dendronephthya sp. KE-102 large subunit ribosomal RNA gene, partial sequence	822	Dendronephthya	sp.	KE-102	large	subunit	ribosomal	RNA	gene,	partial	sequence
823. Dendronephthya sp. KE-71 large subunit ribosomal RNA gene, partial sequence	823	Dendronephthya	sp.	KE-71	large	subunit	ribosomal	RNA	gene,	partial	sequence
824. Sinularia sp. isolate 279 28S ribosomal RNA gene, partial sequence	824	Sinularia	sp.	isolate	279	28S	ribosomal	RNA	gene,	partial	sequence
825. Sinularia notanda isolate 269 28S ribosomal RNA gene, partial sequence	825	Sinularia	notanda	isolate	269	28S	ribosomal	RNA	gene,	partial	sequence
826. Sinularia macrodactyla isolate 268 28S ribosomal RNA gene, partial sequence	826	Sinularia	macrodactyla	isolate	268	28S	ribosomal	RNA	gene,	partial	sequence
827. Sinularia leptoclados isolate 263 28S ribosomal RNA gene, partial sequence	827	Sinularia	leptoclados	isolate	263	28S	ribosomal	RNA	gene,	partial	sequence
828. Sinularia sp. isolate 257 28S ribosomal RNA gene, partial sequence	828	Sinularia	sp.	isolate	257	28S	ribosomal	RNA	gene,	partial	sequence
829. Sinularia sp. isolate 249 28S ribosomal RNA gene, partial sequence	829	Sinularia	sp.	isolate	249	28S	ribosomal	RNA	gene,	partial	sequence
830. Sinularia heterospiculata isolate 247 28S ribosomal RNA gene, partial sequence	830	Sinularia	heterospiculata	isolate	247	28S	ribosomal	RNA	gene,	partial	sequence
831. Sinularia sp. isolate 245 28S ribosomal RNA gene, partial sequence	831	Sinularia	sp.	isolate	245	28S	ribosomal	RNA	gene,	partial	sequence
832. Sinularia abrupta isolate 243 28S ribosomal RNA gene, partial sequence	832	Sinularia	abrupta	isolate	243	28S	ribosomal	RNA	gene,	partial	sequence
833. Sinularia sp. isolate 240 28S ribosomal RNA gene, partial sequence	833	Sinularia	sp.	isolate	240	28S	ribosomal	RNA	gene,	partial	sequence
834. Sinularia sp. isolate 239 28S ribosomal RNA gene, partial sequence	834	Sinularia	sp.	isolate	239	28S	ribosomal	RNA	gene,	partial	sequence
835. Sinularia heterospiculata isolate 235 28S ribosomal RNA gene, partial sequence	835	Sinularia	heterospiculata	isolate	235	28S	ribosomal	RNA	gene,	partial	sequence
836. Sinularia abrupta isolate 234 28S ribosomal RNA gene, partial sequence	836	Sinularia	abrupta	isolate	234	28S	ribosomal	RNA	gene,	partial	sequence
837. Sinularia notanda isolate 227 28S ribosomal RNA gene, partial sequence	837	Sinularia	notanda	isolate	227	28S	ribosomal	RNA	gene,	partial	sequence
838. Sinularia sp. isolate 226 28S ribosomal RNA gene, partial sequence	838	Sinularia	sp.	isolate	226	28S	ribosomal	RNA	gene,	partial	sequence
839. Sinularia brassica isolate 200 28S ribosomal RNA gene, partial sequence	839	Sinularia	brassica	isolate	200	28S	ribosomal	RNA	gene,	partial	sequence
840. Sinularia variabilis isolate 191 28S ribosomal RNA gene, partial sequence	840	Sinularia	variabilis	isolate	191	28S	ribosomal	RNA	gene,	partial	sequence
841. Sinularia notanda isolate 189 28S ribosomal RNA gene, partial sequence	841	Sinularia	notanda	isolate	189	28S	ribosomal	RNA	gene,	partial	sequence
842. Sinularia brassica isolate 188 28S ribosomal RNA gene, partial sequence	842	Sinularia	brassica	isolate	188	28S	ribosomal	RNA	gene,	partial	sequence
843. Sinularia heterospiculata isolate 183 28S ribosomal RNA gene, partial sequence	843	Sinularia	heterospiculata	isolate	183	28S	ribosomal	RNA	gene,	partial	sequence
844. Sinularia brassica isolate 172 28S ribosomal RNA gene, partial sequence	844	Sinularia	brassica	isolate	172	28S	ribosomal	RNA	gene,	partial	sequence
845. Sinularia brassica isolate 168 28S ribosomal RNA gene, partial sequence	845	Sinularia	brassica	isolate	168	28S	ribosomal	RNA	gene,	partial	sequence
846. Sinularia sp. isolate 153 28S ribosomal RNA gene, partial sequence	846	Sinularia	sp.	isolate	153	28S	ribosomal	RNA	gene,	partial	sequence
847. Sinularia brassica isolate 151 28S ribosomal RNA gene, partial sequence	847	Sinularia	brassica	isolate	151	28S	ribosomal	RNA	gene,	partial	sequence
848. Sinularia heterospiculata isolate 148 28S ribosomal RNA gene, partial sequence	848	Sinularia	heterospiculata	isolate	148	28S	ribosomal	RNA	gene,	partial	sequence
849. Sinularia sp. isolate 147 28S ribosomal RNA gene, partial sequence	849	Sinularia	sp.	isolate	147	28S	ribosomal	RNA	gene,	partial	sequence
850. Sinularia heterospiculata isolate 146 28S ribosomal RNA gene, partial sequence	850	Sinularia	heterospiculata	isolate	146	28S	ribosomal	RNA	gene,	partial	sequence
851. Sinularia brassica isolate 143 28S ribosomal RNA gene, partial sequence	851	Sinularia	brassica	isolate	143	28S	ribosomal	RNA	gene,	partial	sequence
852. Sinularia leptoclados isolate 139 28S ribosomal RNA gene, partial sequence	852	Sinularia	leptoclados	isolate	139	28S	ribosomal	RNA	gene,	partial	sequence
853. Sinularia abrupta isolate 131 28S ribosomal RNA gene, partial sequence	853	Sinularia	abrupta	isolate	131	28S	ribosomal	RNA	gene,	partial	sequence
854. Sinularia brassica isolate 103 28S ribosomal RNA gene, partial sequence	854	Sinularia	brassica	isolate	103	28S	ribosomal	RNA	gene,	partial	sequence
855. Sinularia brassica isolate 93 28S ribosomal RNA gene, partial sequence	855	Sinularia	brassica	isolate	93	28S	ribosomal	RNA	gene,	partial	sequence
856. Sinularia sp. isolate 85 28S ribosomal RNA gene, partial sequence	856	Sinularia	sp.	isolate	85	28S	ribosomal	RNA	gene,	partial	sequence
857. Sinularia notanda isolate 80 28S ribosomal RNA gene, partial sequence	857	Sinularia	notanda	isolate	80	28S	ribosomal	RNA	gene,	partial	sequence
858. Sinularia leptoclados isolate 75 28S ribosomal RNA gene, partial sequence	858	Sinularia	leptoclados	isolate	75	28S	ribosomal	RNA	gene,	partial	sequence
859. Sinularia brassica isolate 73 28S ribosomal RNA gene, partial sequence	859	Sinularia	brassica	isolate	73	28S	ribosomal	RNA	gene,	partial	sequence
860. Sinularia sp. isolate 67 28S ribosomal RNA gene, partial sequence	860	Sinularia	sp.	isolate	67	28S	ribosomal	RNA	gene,	partial	sequence
861. Sinularia heterospiculata isolate 66 28S ribosomal RNA gene, partial sequence	861	Sinularia	heterospiculata	isolate	66	28S	ribosomal	RNA	gene,	partial	sequence
862. Sinularia sp. isolate 60 28S ribosomal RNA gene, partial sequence	862	Sinularia	sp.	isolate	60	28S	ribosomal	RNA	gene,	partial	sequence
863. Sinularia notanda isolate 57 28S ribosomal RNA gene, partial sequence	863	Sinularia	notanda	isolate	57	28S	ribosomal	RNA	gene,	partial	sequence
864. Sinularia sp. isolate 55 28S ribosomal RNA gene, partial sequence	864	Sinularia	sp.	isolate	55	28S	ribosomal	RNA	gene,	partial	sequence
865. Sinularia abrupta isolate 50 28S ribosomal RNA gene, partial sequence	865	Sinularia	abrupta	isolate	50	28S	ribosomal	RNA	gene,	partial	sequence
866. Sinularia polydactyla isolate 36 28S ribosomal RNA gene, partial sequence	866	Sinularia	polydactyla	isolate	36	28S	ribosomal	RNA	gene,	partial	sequence
867. Sinularia variabilis isolate 31 28S ribosomal RNA gene, partial sequence	867	Sinularia	variabilis	isolate	31	28S	ribosomal	RNA	gene,	partial	sequence
868. Sinularia abrupta isolate 25 28S ribosomal RNA gene, partial sequence	868	Sinularia	abrupta	isolate	25	28S	ribosomal	RNA	gene,	partial	sequence
869. Sinularia sp. isolate 17 28S ribosomal RNA gene, partial sequence	869	Sinularia	sp.	isolate	17	28S	ribosomal	RNA	gene,	partial	sequence
870. Sinularia abrupta isolate 12 28S ribosomal RNA gene, partial sequence	870	Sinularia	abrupta	isolate	12	28S	ribosomal	RNA	gene,	partial	sequence
871. Sinularia sp. isolate 10 28S ribosomal RNA gene, partial sequence	871	Sinularia	sp.	isolate	10	28S	ribosomal	RNA	gene,	partial	sequence
872. Sinularia sp. isolate 9 28S ribosomal RNA gene, partial sequence	872	Sinularia	sp.	isolate	9	28S	ribosomal	RNA	gene,	partial	sequence
873. Sinularia notanda isolate 8 28S ribosomal RNA gene, partial sequence	873	Sinularia	notanda	isolate	8	28S	ribosomal	RNA	gene,	partial	sequence
874. Sinularia abrupta isolate 7 28S ribosomal RNA gene, partial sequence	874	Sinularia	abrupta	isolate	7	28S	ribosomal	RNA	gene,	partial	sequence
875. Sinularia sp. isolate 5 28S ribosomal RNA gene, partial sequence	875	Sinularia	sp.	isolate	5	28S	ribosomal	RNA	gene,	partial	sequence
876. Sinularia sp. isolate 4 28S ribosomal RNA gene, partial sequence	876	Sinularia	sp.	isolate	4	28S	ribosomal	RNA	gene,	partial	sequence
877. Sinularia sp. isolate 2 28S ribosomal RNA gene, partial sequence	877	Sinularia	sp.	isolate	2	28S	ribosomal	RNA	gene,	partial	sequence
878. Sarcophyton sp. Sa9 KKE-2017 28S ribosomal RNA gene, partial sequence	878	Sarcophyton	sp.	Sa9	KKE-2017	28S	ribosomal	RNA	gene,	partial	sequence
879. Sarcophyton sp. Sa8 KKE-2017 28S ribosomal RNA gene, partial sequence	879	Sarcophyton	sp.	Sa8	KKE-2017	28S	ribosomal	RNA	gene,	partial	sequence
880. Sarcophyton sp. Sa7 KKE-2017 28S ribosomal RNA gene, partial sequence	880	Sarcophyton	sp.	Sa7	KKE-2017	28S	ribosomal	RNA	gene,	partial	sequence
881. Sarcophyton sp. Sa6 KKE-2017 28S ribosomal RNA gene, partial sequence	881	Sarcophyton	sp.	Sa6	KKE-2017	28S	ribosomal	RNA	gene,	partial	sequence
882. Sarcophyton sp. Sa5 KKE-2017 28S ribosomal RNA gene, partial sequence	882	Sarcophyton	sp.	Sa5	KKE-2017	28S	ribosomal	RNA	gene,	partial	sequence
883. Sarcophyton sp. Sa4 KKE-2017 28S ribosomal RNA gene, partial sequence	883	Sarcophyton	sp.	Sa4	KKE-2017	28S	ribosomal	RNA	gene,	partial	sequence
884. Sarcophyton sp. Sa3 KKE-2017 28S ribosomal RNA gene, partial sequence	884	Sarcophyton	sp.	Sa3	KKE-2017	28S	ribosomal	RNA	gene,	partial	sequence
885. Sarcophyton sp. Sa2 KKE-2017 28S ribosomal RNA gene, partial sequence	885	Sarcophyton	sp.	Sa2	KKE-2017	28S	ribosomal	RNA	gene,	partial	sequence
886. Sarcophyton sp. Sa1 KKE-2017 28S ribosomal RNA gene, partial sequence	886	Sarcophyton	sp.	Sa1	KKE-2017	28S	ribosomal	RNA	gene,	partial	sequence
887. Sarcophyton sp. S29 KKE-2017 28S ribosomal RNA gene, partial sequence	887	Sarcophyton	sp.	S29	KKE-2017	28S	ribosomal	RNA	gene,	partial	sequence
888. Sarcophyton sp. S28 KKE-2017 28S ribosomal RNA gene, partial sequence	888	Sarcophyton	sp.	S28	KKE-2017	28S	ribosomal	RNA	gene,	partial	sequence
889. Sarcophyton sp. S27 KKE-2017 28S ribosomal RNA gene, partial sequence	889	Sarcophyton	sp.	S27	KKE-2017	28S	ribosomal	RNA	gene,	partial	sequence
890. Sarcophyton sp. S26 KKE-2017 28S ribosomal RNA gene, partial sequence	890	Sarcophyton	sp.	S26	KKE-2017	28S	ribosomal	RNA	gene,	partial	sequence
891. Sarcophyton sp. S25 KKE-2017 28S ribosomal RNA gene, partial sequence	891	Sarcophyton	sp.	S25	KKE-2017	28S	ribosomal	RNA	gene,	partial	sequence
892. Sarcophyton sp. S24 KKE-2017 28S ribosomal RNA gene, partial sequence	892	Sarcophyton	sp.	S24	KKE-2017	28S	ribosomal	RNA	gene,	partial	sequence
893. Sarcophyton sp. S23 KKE-2017 28S ribosomal RNA gene, partial sequence	893	Sarcophyton	sp.	S23	KKE-2017	28S	ribosomal	RNA	gene,	partial	sequence
894. Sarcophyton sp. S22 KKE-2017 28S ribosomal RNA gene, partial sequence	894	Sarcophyton	sp.	S22	KKE-2017	28S	ribosomal	RNA	gene,	partial	sequence
895. Sarcophyton sp. S21 KKE-2017 28S ribosomal RNA gene, partial sequence	895	Sarcophyton	sp.	S21	KKE-2017	28S	ribosomal	RNA	gene,	partial	sequence
896. Sarcophyton sp. S20 KKE-2017 28S ribosomal RNA gene, partial sequence	896	Sarcophyton	sp.	S20	KKE-2017	28S	ribosomal	RNA	gene,	partial	sequence
897. Sarcophyton sp. S19 KKE-2017 28S ribosomal RNA gene, partial sequence	897	Sarcophyton	sp.	S19	KKE-2017	28S	ribosomal	RNA	gene,	partial	sequence
898. Sarcophyton sp. S18 KKE-2017 28S ribosomal RNA gene, partial sequence	898	Sarcophyton	sp.	S18	KKE-2017	28S	ribosomal	RNA	gene,	partial	sequence
899. Sarcophyton sp. S16 KKE-2017 28S ribosomal RNA gene, partial sequence	899	Sarcophyton	sp.	S16	KKE-2017	28S	ribosomal	RNA	gene,	partial	sequence
900. Sarcophyton sp. S15 KKE-2017 28S ribosomal RNA gene, partial sequence	900	Sarcophyton	sp.	S15	KKE-2017	28S	ribosomal	RNA	gene,	partial	sequence
901. Sarcophyton sp. S14 KKE-2017 28S ribosomal RNA gene, partial sequence	901	Sarcophyton	sp.	S14	KKE-2017	28S	ribosomal	RNA	gene,	partial	sequence
902. Sarcophyton sp. S13 KKE-2017 28S ribosomal RNA gene, partial sequence	902	Sarcophyton	sp.	S13	KKE-2017	28S	ribosomal	RNA	gene,	partial	sequence
903. Sarcophyton sp. S12 KKE-2017 28S ribosomal RNA gene, partial sequence	903	Sarcophyton	sp.	S12	KKE-2017	28S	ribosomal	RNA	gene,	partial	sequence
904. Sarcophyton sp. S11 KKE-2017 28S ribosomal RNA gene, partial sequence	904	Sarcophyton	sp.	S11	KKE-2017	28S	ribosomal	RNA	gene,	partial	sequence
905. Sarcophyton sp. S10 KKE-2017 28S ribosomal RNA gene, partial sequence	905	Sarcophyton	sp.	S10	KKE-2017	28S	ribosomal	RNA	gene,	partial	sequence
906. Sarcophyton sp. S9 KKE-2017 28S ribosomal RNA gene, partial sequence	906	Sarcophyton	sp.	S9	KKE-2017	28S	ribosomal	RNA	gene,	partial	sequence
907. Sarcophyton sp. S8 KKE-2017 28S ribosomal RNA gene, partial sequence	907	Sarcophyton	sp.	S8	KKE-2017	28S	ribosomal	RNA	gene,	partial	sequence
908. Sarcophyton sp. S7 KKE-2017 28S ribosomal RNA gene, partial sequence	908	Sarcophyton	sp.	S7	KKE-2017	28S	ribosomal	RNA	gene,	partial	sequence
909. Sarcophyton sp. S6 KKE-2017 28S ribosomal RNA gene, partial sequence	909	Sarcophyton	sp.	S6	KKE-2017	28S	ribosomal	RNA	gene,	partial	sequence
910. Sarcophyton sp. S5 KKE-2017 28S ribosomal RNA gene, partial sequence	910	Sarcophyton	sp.	S5	KKE-2017	28S	ribosomal	RNA	gene,	partial	sequence
911. Sarcophyton sp. S4 KKE-2017 28S ribosomal RNA gene, partial sequence	911	Sarcophyton	sp.	S4	KKE-2017	28S	ribosomal	RNA	gene,	partial	sequence
912. Sarcophyton sp. S3 KKE-2017 28S ribosomal RNA gene, partial sequence	912	Sarcophyton	sp.	S3	KKE-2017	28S	ribosomal	RNA	gene,	partial	sequence
913. Sarcophyton sp. S2 KKE-2017 28S ribosomal RNA gene, partial sequence	913	Sarcophyton	sp.	S2	KKE-2017	28S	ribosomal	RNA	gene,	partial	sequence
914. Sarcophyton sp. S1 KKE-2017 28S ribosomal RNA gene, partial sequence	914	Sarcophyton	sp.	S1	KKE-2017	28S	ribosomal	RNA	gene,	partial	sequence
915. Zoanthus sansibaricus strain Mad-Z8 16S ribosomal RNA gene, partial sequence; mitochondrial	915	Zoanthus	sansibaricus	strain	Mad-Z8	16S	ribosomal	RNA	gene,	partial	sequence;	mitochondrial
916. Zoanthus sansibaricus strain Mad-Z4 16S ribosomal RNA gene, partial sequence; mitochondrial	916	Zoanthus	sansibaricus	strain	Mad-Z4	16S	ribosomal	RNA	gene,	partial	sequence;	mitochondrial
917. Zoanthus natalensis strain Mad-Z10 16S ribosomal RNA gene, partial sequence; mitochondrial	917	Zoanthus	natalensis	strain	Mad-Z10	16S	ribosomal	RNA	gene,	partial	sequence;	mitochondrial
918. Zoanthus gigantus strain Mad-Z6 16S ribosomal RNA gene, partial sequence; mitochondrial	918	Zoanthus	gigantus	strain	Mad-Z6	16S	ribosomal	RNA	gene,	partial	sequence;	mitochondrial
919. Zoanthus durbanensis strain Mad-Z7 16S ribosomal RNA gene, partial sequence; mitochondrial	919	Zoanthus	durbanensis	strain	Mad-Z7	16S	ribosomal	RNA	gene,	partial	sequence;	mitochondrial
920. Zoanthus durbanensis strain Mad-Z5 16S ribosomal RNA gene, partial sequence; mitochondrial	920	Zoanthus	durbanensis	strain	Mad-Z5	16S	ribosomal	RNA	gene,	partial	sequence;	mitochondrial
921. Zoanthus durbanensis strain Mad-Z3 16S ribosomal RNA gene, partial sequence; mitochondrial	921	Zoanthus	durbanensis	strain	Mad-Z3	16S	ribosomal	RNA	gene,	partial	sequence;	mitochondrial
922. Zoanthus durbanensis strain Mad-PZ4 16S ribosomal RNA gene, partial sequence; mitochondrial	922	Zoanthus	durbanensis	strain	Mad-PZ4	16S	ribosomal	RNA	gene,	partial	sequence;	mitochondrial
923. Zoanthus durbanensis strain Mad-PZ3 16S ribosomal RNA gene, partial sequence; mitochondrial	923	Zoanthus	durbanensis	strain	Mad-PZ3	16S	ribosomal	RNA	gene,	partial	sequence;	mitochondrial
924. Palythoa tuberculosa strain Mad-P8 16S ribosomal RNA gene, partial sequence; mitochondrial	924	Palythoa	tuberculosa	strain	Mad-P8	16S	ribosomal	RNA	gene,	partial	sequence;	mitochondrial
925. Palythoa tuberculosa strain Mad-P7 16S ribosomal RNA gene, partial sequence; mitochondrial	925	Palythoa	tuberculosa	strain	Mad-P7	16S	ribosomal	RNA	gene,	partial	sequence;	mitochondrial
926. Palythoa nelliae strain Mad-PP1 16S ribosomal RNA gene, partial sequence; mitochondrial	926	Palythoa	nelliae	strain	Mad-PP1	16S	ribosomal	RNA	gene,	partial	sequence;	mitochondrial
927. Palythoa nelliae strain Mad-P6 16S ribosomal RNA gene, partial sequence; mitochondrial	927	Palythoa	nelliae	strain	Mad-P6	16S	ribosomal	RNA	gene,	partial	sequence;	mitochondrial
928. Palythoa nelliae strain Mad-P5 16S ribosomal RNA gene, partial sequence; mitochondrial	928	Palythoa	nelliae	strain	Mad-P5	16S	ribosomal	RNA	gene,	partial	sequence;	mitochondrial
929. Palythoa nelliae strain Mad-P4 16S ribosomal RNA gene, partial sequence; mitochondrial	929	Palythoa	nelliae	strain	Mad-P4	16S	ribosomal	RNA	gene,	partial	sequence;	mitochondrial
930. Palythoa nelliae strain Mad-P3 16S ribosomal RNA gene, partial sequence; mitochondrial	930	Palythoa	nelliae	strain	Mad-P3	16S	ribosomal	RNA	gene,	partial	sequence;	mitochondrial
931. Palythoa nelliae strain Mad-P2 16S ribosomal RNA gene, partial sequence; mitochondrial	931	Palythoa	nelliae	strain	Mad-P2	16S	ribosomal	RNA	gene,	partial	sequence;	mitochondrial
932. Palythoa nelliae strain Mad-P1 16S ribosomal RNA gene, partial sequence; mitochondrial	932	Palythoa	nelliae	strain	Mad-P1	16S	ribosomal	RNA	gene,	partial	sequence;	mitochondrial
933. Palythoa nelliae strain Mad-P5 internal transcribed spacer 1 and 5.8S ribosomal RNA gene, partial sequence	933	Palythoa	nelliae	strain	Mad-P5	internal	transcribed	spacer	1	and	5.8S	ribosomal	RNA	gene,	partial	sequence
934. Palythoa nelliae strain Mad-P6 internal transcribed spacer 1 and 5.8S ribosomal RNA gene, partial sequence	934	Palythoa	nelliae	strain	Mad-P6	internal	transcribed	spacer	1	and	5.8S	ribosomal	RNA	gene,	partial	sequence
935. Palythoa nelliae strain Mad-P3 internal transcribed spacer 1 and 5.8S ribosomal RNA gene, partial sequence	935	Palythoa	nelliae	strain	Mad-P3	internal	transcribed	spacer	1	and	5.8S	ribosomal	RNA	gene,	partial	sequence
936. Palythoa tuberculosa strain Mad-P7 internal transcribed spacer 1 and 5.8S ribosomal RNA gene, partial sequence	936	Palythoa	tuberculosa	strain	Mad-P7	internal	transcribed	spacer	1	and	5.8S	ribosomal	RNA	gene,	partial	sequence
937. Palythoa tuberculosa strain Mad-P8 internal transcribed spacer 1 and 5.8S ribosomal RNA gene, partial sequence	937	Palythoa	tuberculosa	strain	Mad-P8	internal	transcribed	spacer	1	and	5.8S	ribosomal	RNA	gene,	partial	sequence
938. Palythoa nelliae strain Mad-P1 internal transcribed spacer 1 and 5.8S ribosomal RNA gene, partial sequence	938	Palythoa	nelliae	strain	Mad-P1	internal	transcribed	spacer	1	and	5.8S	ribosomal	RNA	gene,	partial	sequence
939. Palythoa nelliae strain Mad-P4 internal transcribed spacer 1 and 5.8S ribosomal RNA gene, partial sequence	939	Palythoa	nelliae	strain	Mad-P4	internal	transcribed	spacer	1	and	5.8S	ribosomal	RNA	gene,	partial	sequence
940. Palythoa nelliae strain Mad-P2 internal transcribed spacer 1 and 5.8S ribosomal RNA gene, partial sequence	940	Palythoa	nelliae	strain	Mad-P2	internal	transcribed	spacer	1	and	5.8S	ribosomal	RNA	gene,	partial	sequence
941. Palythoa nelliae strain Mad-PP1 internal transcribed spacer 1 and 5.8S ribosomal RNA gene, partial sequence	941	Palythoa	nelliae	strain	Mad-PP1	internal	transcribed	spacer	1	and	5.8S	ribosomal	RNA	gene,	partial	sequence
942. Zoanthus gigantus strain Mad-Z6 internal transcribed spacer 1 and 5.8S ribosomal RNA gene, partial sequence	942	Zoanthus	gigantus	strain	Mad-Z6	internal	transcribed	spacer	1	and	5.8S	ribosomal	RNA	gene,	partial	sequence
943. Zoanthus sansibaricus strain Mad-Z4 internal transcribed spacer 1 and 5.8S ribosomal RNA gene, partial sequence	943	Zoanthus	sansibaricus	strain	Mad-Z4	internal	transcribed	spacer	1	and	5.8S	ribosomal	RNA	gene,	partial	sequence
944. Zoanthus durbanensis strain MadZ2 internal transcribed spacer 1, partial sequence; and 5.8S ribosomal RNA gene, complete sequence	944	Zoanthus	durbanensis	strain	MadZ2	internal	transcribed	spacer	1,	partial	sequence;	and	5.8S	ribosomal	RNA	gene,	complete	sequence
945. Zoanthus durbanensis strain MadZ1 internal transcribed spacer 1, partial sequence; and 5.8S ribosomal RNA gene, complete sequence	945	Zoanthus	durbanensis	strain	MadZ1	internal	transcribed	spacer	1,	partial	sequence;	and	5.8S	ribosomal	RNA	gene,	complete	sequence
946. Zoanthus natalensis strain MadZ9 internal transcribed spacer 1, partial sequence; and 5.8S ribosomal RNA gene, complete sequence	946	Zoanthus	natalensis	strain	MadZ9	internal	transcribed	spacer	1,	partial	sequence;	and	5.8S	ribosomal	RNA	gene,	complete	sequence
947. Zoanthus durbanensis strain MadZ2 16S ribosomal RNA gene, partial sequence; mitochondrial	947	Zoanthus	durbanensis	strain	MadZ2	16S	ribosomal	RNA	gene,	partial	sequence;	mitochondrial
948. Zoanthus durbanensis strain MadZ1 16S ribosomal RNA gene, partial sequence; mitochondrial	948	Zoanthus	durbanensis	strain	MadZ1	16S	ribosomal	RNA	gene,	partial	sequence;	mitochondrial
949. Zoanthus natalensis strain MadZ9 16S ribosomal RNA gene, partial sequence; mitochondrial	949	Zoanthus	natalensis	strain	MadZ9	16S	ribosomal	RNA	gene,	partial	sequence;	mitochondrial
950. Chrysaora agulhensis voucher SC_GM_C3 cytochrome c oxidase subunit I (COI) gene, partial cds; mitochondrial	950	Chrysaora	agulhensis	voucher	SC_GM_C3	cytochrome	c	oxidase	subunit	I	(COI)	gene,	partial	cds;	mitochondrial
951. Chrysaora agulhensis voucher FHB_2013_F1 cytochrome c oxidase subunit I (COI) gene, partial cds; mitochondrial	951	Chrysaora	agulhensis	voucher	FHB_2013_F1	cytochrome	c	oxidase	subunit	I	(COI)	gene,	partial	cds;	mitochondrial
952. Chrysaora fulgida voucher FHB_2013_F1B cytochrome c oxidase subunit I (COI) gene, partial cds; mitochondrial	952	Chrysaora	fulgida	voucher	FHB_2013_F1B	cytochrome	c	oxidase	subunit	I	(COI)	gene,	partial	cds;	mitochondrial
953. Chrysaora fulgida voucher FHB_2013_F8 cytochrome c oxidase subunit I (COI) gene, partial cds; mitochondrial	953	Chrysaora	fulgida	voucher	FHB_2013_F8	cytochrome	c	oxidase	subunit	I	(COI)	gene,	partial	cds;	mitochondrial
954. Chrysaora agulhensis voucher FHB_2013_F44 cytochrome c oxidase subunit I (COI) gene, partial cds; mitochondrial	954	Chrysaora	agulhensis	voucher	FHB_2013_F44	cytochrome	c	oxidase	subunit	I	(COI)	gene,	partial	cds;	mitochondrial
955. Chrysaora agulhensis voucher SC_GM_G1 cytochrome c oxidase subunit I (COI) gene, partial cds; mitochondrial	955	Chrysaora	agulhensis	voucher	SC_GM_G1	cytochrome	c	oxidase	subunit	I	(COI)	gene,	partial	cds;	mitochondrial
956. Chrysaora agulhensis voucher MZ_2014_M10 cytochrome c oxidase subunit I (COI) gene, partial cds; mitochondrial	956	Chrysaora	agulhensis	voucher	MZ_2014_M10	cytochrome	c	oxidase	subunit	I	(COI)	gene,	partial	cds;	mitochondrial
957. Chrysaora agulhensis voucher MZ_2013_V11 cytochrome c oxidase subunit I (COI) gene, partial cds; mitochondrial	957	Chrysaora	agulhensis	voucher	MZ_2013_V11	cytochrome	c	oxidase	subunit	I	(COI)	gene,	partial	cds;	mitochondrial
958. Chrysaora fulgida voucher WB_2018_CFE2 small subunit ribosomal RNA gene, partial sequence	958	Chrysaora	fulgida	voucher	WB_2018_CFE2	small	subunit	ribosomal	RNA	gene,	partial	sequence
959. Chrysaora agulhensis voucher FHB_2013_F1 small subunit ribosomal RNA gene, partial sequence	959	Chrysaora	agulhensis	voucher	FHB_2013_F1	small	subunit	ribosomal	RNA	gene,	partial	sequence
960. Chrysaora agulhensis voucher FHB_2013_F44 small subunit ribosomal RNA gene, partial sequence	960	Chrysaora	agulhensis	voucher	FHB_2013_F44	small	subunit	ribosomal	RNA	gene,	partial	sequence
961. Chrysaora agulhensis voucher MZ_2014_M10 small subunit ribosomal RNA gene, partial sequence	961	Chrysaora	agulhensis	voucher	MZ_2014_M10	small	subunit	ribosomal	RNA	gene,	partial	sequence
962. Chrysaora agulhensis voucher MZ_2018_V11 small subunit ribosomal RNA gene, partial sequence	962	Chrysaora	agulhensis	voucher	MZ_2018_V11	small	subunit	ribosomal	RNA	gene,	partial	sequence
963. Chrysaora agulhensis voucher WR_2012_E small subunit ribosomal RNA gene, partial sequence	963	Chrysaora	agulhensis	voucher	WR_2012_E	small	subunit	ribosomal	RNA	gene,	partial	sequence
964. Chrysaora agulhensis voucher FHB_2013_F1 internal transcribed spacer 1, partial sequence; 5.8S ribosomal RNA gene, complete sequence; and internal transcribed spacer 2, partial sequence	964	Chrysaora	agulhensis	voucher	FHB_2013_F1	internal	transcribed	spacer	1,	partial	sequence;	5.8S	ribosomal	RNA	gene,	complete	sequence;	and	internal	transcribed	spacer	2,	partial	sequence
965. Chrysaora agulhensis voucher FHB_2013_F44 internal transcribed spacer 1, partial sequence; 5.8S ribosomal RNA gene, complete sequence; and internal transcribed spacer 2, partial sequence	965	Chrysaora	agulhensis	voucher	FHB_2013_F44	internal	transcribed	spacer	1,	partial	sequence;	5.8S	ribosomal	RNA	gene,	complete	sequence;	and	internal	transcribed	spacer	2,	partial	sequence
966. Sarcophyton glaucum isolate 368 COII-COI intergenic spacer, partial sequence; mitochondrial	966	Sarcophyton	glaucum	isolate	368	COII-COI	intergenic	spacer,	partial	sequence;	mitochondrial
967. Sarcophyton trocheliophorum isolate 510 COII-COI intergenic spacer, partial sequence; mitochondrial	967	Sarcophyton	trocheliophorum	isolate	510	COII-COI	intergenic	spacer,	partial	sequence;	mitochondrial
968. Sarcophyton glaucum isolate 508 COII-COI intergenic spacer, partial sequence; mitochondrial	968	Sarcophyton	glaucum	isolate	508	COII-COI	intergenic	spacer,	partial	sequence;	mitochondrial
969. Sarcophyton glaucum isolate 369 COII-COI intergenic spacer, partial sequence; mitochondrial	969	Sarcophyton	glaucum	isolate	369	COII-COI	intergenic	spacer,	partial	sequence;	mitochondrial
970. Sarcophyton sp. 244 COII-COI intergenic spacer, partial sequence; mitochondrial	970	Sarcophyton	sp.	244	COII-COI	intergenic	spacer,	partial	sequence;	mitochondrial
971. Sarcophyton sp. 243 COII-COI intergenic spacer, partial sequence; mitochondrial	971	Sarcophyton	sp.	243	COII-COI	intergenic	spacer,	partial	sequence;	mitochondrial
972. Sarcophyton sp. 242 COII-COI intergenic spacer, partial sequence; mitochondrial	972	Sarcophyton	sp.	242	COII-COI	intergenic	spacer,	partial	sequence;	mitochondrial
973. Sarcophyton trocheliophorum isolate 241 COII-COI intergenic spacer, partial sequence; mitochondrial	973	Sarcophyton	trocheliophorum	isolate	241	COII-COI	intergenic	spacer,	partial	sequence;	mitochondrial
974. Sarcophyton sp. 240 COII-COI intergenic spacer, partial sequence; mitochondrial	974	Sarcophyton	sp.	240	COII-COI	intergenic	spacer,	partial	sequence;	mitochondrial
975. Sarcophyton trocheliophorum isolate 236 COII-COI intergenic spacer, partial sequence; mitochondrial	975	Sarcophyton	trocheliophorum	isolate	236	COII-COI	intergenic	spacer,	partial	sequence;	mitochondrial
976. Sarcophyton glaucum isolate 231 COII-COI intergenic spacer, partial sequence; mitochondrial	976	Sarcophyton	glaucum	isolate	231	COII-COI	intergenic	spacer,	partial	sequence;	mitochondrial
977. Sarcophyton trocheliophorum isolate 227 COII-COI intergenic spacer, partial sequence; mitochondrial	977	Sarcophyton	trocheliophorum	isolate	227	COII-COI	intergenic	spacer,	partial	sequence;	mitochondrial
978. Sarcophyton glaucum isolate 368 MutS-like protein (MutS) gene, partial cds; mitochondrial	978	Sarcophyton	glaucum	isolate	368	MutS-like	protein	(MutS)	gene,	partial	cds;	mitochondrial
979. Sarcophyton sp. 244 MutS-like protein (MutS) gene, partial cds; mitochondrial	979	Sarcophyton	sp.	244	MutS-like	protein	(MutS)	gene,	partial	cds;	mitochondrial
980. Sarcophyton trocheliophorum isolate 510 MutS-like protein (MutS) gene, partial cds; mitochondrial	980	Sarcophyton	trocheliophorum	isolate	510	MutS-like	protein	(MutS)	gene,	partial	cds;	mitochondrial
981. Sarcophyton sp. 243 MutS-like protein (MutS) gene, partial cds; mitochondrial	981	Sarcophyton	sp.	243	MutS-like	protein	(MutS)	gene,	partial	cds;	mitochondrial
982. Sarcophyton sp. 242 MutS-like protein (MutS) gene, partial cds; mitochondrial	982	Sarcophyton	sp.	242	MutS-like	protein	(MutS)	gene,	partial	cds;	mitochondrial
983. Sarcophyton trocheliophorum isolate 241 MutS-like protein (MutS) gene, partial cds; mitochondrial	983	Sarcophyton	trocheliophorum	isolate	241	MutS-like	protein	(MutS)	gene,	partial	cds;	mitochondrial
984. Sarcophyton trocheliophorum isolate 236 MutS-like protein (MutS) gene, partial cds; mitochondrial	984	Sarcophyton	trocheliophorum	isolate	236	MutS-like	protein	(MutS)	gene,	partial	cds;	mitochondrial
985. Sarcophyton glaucum isolate 231 MutS-like protein (MutS) gene, partial cds; mitochondrial	985	Sarcophyton	glaucum	isolate	231	MutS-like	protein	(MutS)	gene,	partial	cds;	mitochondrial
986. Sarcophyton trocheliophorum isolate 227 MutS-like protein (MutS) gene, partial cds; mitochondrial	986	Sarcophyton	trocheliophorum	isolate	227	MutS-like	protein	(MutS)	gene,	partial	cds;	mitochondrial
987. Acropora austera isolate 1093 carbonic anhydrase family protein gene, intron	987	Acropora	austera	isolate	1093	carbonic	anhydrase	family	protein	gene,	intron
988. Acropora austera isolate 1088 carbonic anhydrase family protein gene, intron	988	Acropora	austera	isolate	1088	carbonic	anhydrase	family	protein	gene,	intron
989. Acropora austera isolate 1086 carbonic anhydrase family protein gene, intron	989	Acropora	austera	isolate	1086	carbonic	anhydrase	family	protein	gene,	intron
990. Acropora austera isolate 1034 carbonic anhydrase family protein gene, intron	990	Acropora	austera	isolate	1034	carbonic	anhydrase	family	protein	gene,	intron
991. Acropora austera isolate 1018 carbonic anhydrase family protein gene, intron	991	Acropora	austera	isolate	1018	carbonic	anhydrase	family	protein	gene,	intron
992. Acropora austera isolate 1012b carbonic anhydrase family protein gene, intron	992	Acropora	austera	isolate	1012b	carbonic	anhydrase	family	protein	gene,	intron
993. Plumularia filicaulis voucher MHNG INVE34020 18S ribosomal RNA gene, partial sequence	993	Plumularia	filicaulis	voucher	MHNG	INVE34020	18S	ribosomal	RNA	gene,	partial	sequence
994. Plumularia cf. lagenifera LL-2009 voucher MHNG INVE34019 18S ribosomal RNA gene, partial sequence	994	Plumularia	cf.	lagenifera	LL-2009	voucher	MHNG	INVE34019	18S	ribosomal	RNA	gene,	partial	sequence
995. Sertularella africana voucher MHNG INVE34017 18S ribosomal RNA gene, partial sequence	995	Sertularella	africana	voucher	MHNG	INVE34017	18S	ribosomal	RNA	gene,	partial	sequence
996. Plumularia pulchella voucher MHNG INVE34016 18S ribosomal RNA gene, partial sequence	996	Plumularia	pulchella	voucher	MHNG	INVE34016	18S	ribosomal	RNA	gene,	partial	sequence
997. Amphisbetia operculata voucher MHNG INVE34014 18S ribosomal RNA gene, partial sequence	997	Amphisbetia	operculata	voucher	MHNG	INVE34014	18S	ribosomal	RNA	gene,	partial	sequence
998. Halecium beanii voucher MHNG INVE34009 18S ribosomal RNA gene, partial sequence	998	Halecium	beanii	voucher	MHNG	INVE34009	18S	ribosomal	RNA	gene,	partial	sequence
999. Plumularia cf. lagenifera LL-2009 voucher MHNG INVE34019 16S ribosomal RNA gene, partial sequence; mitochondrial	999	Plumularia	cf.	lagenifera	LL-2009	voucher	MHNG	INVE34019	16S	ribosomal	RNA	gene,	partial	sequence;	mitochondrial
1000. Sertularella africana voucher MHNG INVE34017 16S ribosomal RNA gene, partial sequence; mitochondrial	1000	Sertularella	africana	voucher	MHNG	INVE34017	16S	ribosomal	RNA	gene,	partial	sequence;	mitochondrial
1001. Amphisbetia operculata voucher MHNG INVE34014 16S ribosomal RNA gene, partial sequence; mitochondrial	1001	Amphisbetia	operculata	voucher	MHNG	INVE34014	16S	ribosomal	RNA	gene,	partial	sequence;	mitochondrial
1002. Halecium beanii voucher MHNG INVE34009 16S ribosomal RNA gene, partial sequence; mitochondrial	1002	Halecium	beanii	voucher	MHNG	INVE34009	16S	ribosomal	RNA	gene,	partial	sequence;	mitochondrial
1003. Plumularia filicaulis voucher MHNG INVE34020 28S ribosomal RNA gene, partial sequence	1003	Plumularia	filicaulis	voucher	MHNG	INVE34020	28S	ribosomal	RNA	gene,	partial	sequence
1004. Plumularia cf. lagenifera LL-2009 voucher MHNG INVE34019 28S ribosomal RNA gene, partial sequence	1004	Plumularia	cf.	lagenifera	LL-2009	voucher	MHNG	INVE34019	28S	ribosomal	RNA	gene,	partial	sequence
1005. Sertularella africana voucher MHNG INVE34017 28S ribosomal RNA gene, partial sequence	1005	Sertularella	africana	voucher	MHNG	INVE34017	28S	ribosomal	RNA	gene,	partial	sequence
1006. Plumularia pulchella voucher MHNG INVE34016 28S ribosomal RNA gene, partial sequence	1006	Plumularia	pulchella	voucher	MHNG	INVE34016	28S	ribosomal	RNA	gene,	partial	sequence
1007. Amphisbetia operculata voucher MHNG INVE34014 28S ribosomal RNA gene, partial sequence	1007	Amphisbetia	operculata	voucher	MHNG	INVE34014	28S	ribosomal	RNA	gene,	partial	sequence
1008. Halecium beanii voucher MHNG INVE34009 28S ribosomal RNA gene, partial sequence	1008	Halecium	beanii	voucher	MHNG	INVE34009	28S	ribosomal	RNA	gene,	partial	sequence
1009. Paleozoanthus reticulatus voucher 581563 cytochrome c oxidase subunit I (COX1) gene, complete cds; mitochondrial	1009	Paleozoanthus	reticulatus	voucher	581563	cytochrome	c	oxidase	subunit	I	(COX1)	gene,	complete	cds;	mitochondrial
1010. Trichogorgia capensis isolate SAF141 NADH dehydrogenase subunit 4L (nad4L) and MutS-like protein (msh1) genes, partial cds; mitochondrial	1010	Trichogorgia	capensis	isolate	SAF141	NADH	dehydrogenase	subunit	4L	(nad4L)	and	MutS-like	protein	(msh1)	genes,	partial	cds;	mitochondrial
1011. Carybdea branchi isolate SAF506 18S small subunit ribosomal RNA gene, partial sequence	1011	Carybdea	branchi	isolate	SAF506	18S	small	subunit	ribosomal	RNA	gene,	partial	sequence
1012. Carybdea branchi isolate SAF506 28S large subunit ribosomal RNA gene, partial sequence	1012	Carybdea	branchi	isolate	SAF506	28S	large	subunit	ribosomal	RNA	gene,	partial	sequence
1013. Carybdea branchi voucher SS196 16S ribosomal RNA gene, partial sequence; mitochondrial	1013	Carybdea	branchi	voucher	SS196	16S	ribosomal	RNA	gene,	partial	sequence;	mitochondrial
1014. Carybdea branchi voucher SS195 16S ribosomal RNA gene, partial sequence; mitochondrial	1014	Carybdea	branchi	voucher	SS195	16S	ribosomal	RNA	gene,	partial	sequence;	mitochondrial
1015. Hydra vulgaris strain RSA6a cytochrome oxidase subunit I (COI) gene, partial cds; mitochondrial	1015	Hydra	vulgaris	strain	RSA6a	cytochrome	oxidase	subunit	I	(COI)	gene,	partial	cds;	mitochondrial
1016. Hydra vulgaris strain RSA3a cytochrome oxidase subunit I (COI) gene, partial cds; mitochondrial	1016	Hydra	vulgaris	strain	RSA3a	cytochrome	oxidase	subunit	I	(COI)	gene,	partial	cds;	mitochondrial
1017. Hydra vulgaris strain RSA01a cytochrome oxidase subunit I (COI) gene, partial cds; mitochondrial	1017	Hydra	vulgaris	strain	RSA01a	cytochrome	oxidase	subunit	I	(COI)	gene,	partial	cds;	mitochondrial
1018. Hydra vulgaris strain RSA05a cytochrome oxidase subunit I (COI) gene, partial cds; mitochondrial	1018	Hydra	vulgaris	strain	RSA05a	cytochrome	oxidase	subunit	I	(COI)	gene,	partial	cds;	mitochondrial
1019. Hydra vulgaris strain RSA04a cytochrome oxidase subunit I (COI) gene, partial cds; mitochondrial	1019	Hydra	vulgaris	strain	RSA04a	cytochrome	oxidase	subunit	I	(COI)	gene,	partial	cds;	mitochondrial
1020. Hydra vulgaris strain RSA02a cytochrome oxidase subunit I (COI) gene, partial cds; mitochondrial	1020	Hydra	vulgaris	strain	RSA02a	cytochrome	oxidase	subunit	I	(COI)	gene,	partial	cds;	mitochondrial
1021. Bunodactis reynaudi isolate SAF409 cytochrome oxidase subunit 3 gene, partial cds; mitochondrial	1021	Bunodactis	reynaudi	isolate	SAF409	cytochrome	oxidase	subunit	3	gene,	partial	cds;	mitochondrial
1022. Bunodactis reynaudi isolate SAF409 28S ribosomal RNA gene, partial sequence	1022	Bunodactis	reynaudi	isolate	SAF409	28S	ribosomal	RNA	gene,	partial	sequence
1023. Bunodactis reynaudi isolate SAF409 internal transcribed spacer 1, partial sequence; 5.8S ribosomal RNA gene and internal transcribed spacer 2, complete sequence; and 28S ribosomal RNA gene, partial sequence	1023	Bunodactis	reynaudi	isolate	SAF409	internal	transcribed	spacer	1,	partial	sequence;	5.8S	ribosomal	RNA	gene	and	internal	transcribed	spacer	2,	complete	sequence;	and	28S	ribosomal	RNA	gene,	partial	sequence
1024. Bunodactis reynaudi isolate SAF409 18S ribosomal RNA gene, partial sequence	1024	Bunodactis	reynaudi	isolate	SAF409	18S	ribosomal	RNA	gene,	partial	sequence
1025. Bunodactis reynaudi isolate SAF409 16S ribosomal RNA gene, partial sequence; mitochondrial	1025	Bunodactis	reynaudi	isolate	SAF409	16S	ribosomal	RNA	gene,	partial	sequence;	mitochondrial
1026. Bunodactis reynaudi isolate SAF409 12S ribosomal RNA gene, partial sequence; mitochondrial	1026	Bunodactis	reynaudi	isolate	SAF409	12S	ribosomal	RNA	gene,	partial	sequence;	mitochondrial
1027. Helicogorgia flagellata isolate SAMH3929 18S ribosomal RNA gene, partial sequence	1027	Helicogorgia	flagellata	isolate	SAMH3929	18S	ribosomal	RNA	gene,	partial	sequence
1028. Trichogorgia capensis isolate SAF141 18S ribosomal RNA gene, partial sequence	1028	Trichogorgia	capensis	isolate	SAF141	18S	ribosomal	RNA	gene,	partial	sequence
1029. Trichogorgia capensis isolate SAF141 cytochrome c oxidase subunit II (cox2) and cytochrome c oxidase subunit I (cox1) genes, partial cds; mitochondrial	1029	Trichogorgia	capensis	isolate	SAF141	cytochrome	c	oxidase	subunit	II	(cox2)	and	cytochrome	c	oxidase	subunit	I	(cox1)	genes,	partial	cds;	mitochondrial
1030. Helicogorgia flagellata isolate SAMH3929 cytochrome c oxidase subunit I (cox1) gene, partial cds; mitochondrial	1030	Helicogorgia	flagellata	isolate	SAMH3929	cytochrome	c	oxidase	subunit	I	(cox1)	gene,	partial	cds;	mitochondrial
1031. Helicogorgia spiralis isolate SAMH3931 NADH dehydrogenase subunit 4L (nad4L) and MutS-like protein (msh1) genes, partial cds; mitochondrial	1031	Helicogorgia	spiralis	isolate	SAMH3931	NADH	dehydrogenase	subunit	4L	(nad4L)	and	MutS-like	protein	(msh1)	genes,	partial	cds;	mitochondrial
1032. Helicogorgia flagellata isolate SAMH3929 NADH dehydrogenase subunit 4L (nad4L) and MutS-like protein (msh1) genes, partial cds; mitochondrial	1032	Helicogorgia	flagellata	isolate	SAMH3929	NADH	dehydrogenase	subunit	4L	(nad4L)	and	MutS-like	protein	(msh1)	genes,	partial	cds;	mitochondrial
1033. Trichogorgia capensis isolate SAF140 NADH dehydrogenase subunit 4L (nad4L) and MutS-like protein (msh1) genes, partial cds; mitochondrial	1033	Trichogorgia	capensis	isolate	SAF140	NADH	dehydrogenase	subunit	4L	(nad4L)	and	MutS-like	protein	(msh1)	genes,	partial	cds;	mitochondrial
1034. Ectopleura crocea voucher MHNGINV34010 28S large subunit ribosomal RNA gene, partial sequence	1034	Ectopleura	crocea	voucher	MHNGINV34010	28S	large	subunit	ribosomal	RNA	gene,	partial	sequence
1035. Ectopleura crocea voucher MHNGINV34010 18S small subunit ribosomal RNA gene, partial sequence	1035	Ectopleura	crocea	voucher	MHNGINV34010	18S	small	subunit	ribosomal	RNA	gene,	partial	sequence
1036. Ectopleura crocea voucher MHNGINV34010 16S ribosomal RNA gene, partial sequence; mitochondrial	1036	Ectopleura	crocea	voucher	MHNGINV34010	16S	ribosomal	RNA	gene,	partial	sequence;	mitochondrial
1037. Hydra vulgaris strain RSA6a 16S ribosomal RNA gene, partial sequence	1037	Hydra	vulgaris	strain	RSA6a	16S	ribosomal	RNA	gene,	partial	sequence
1038. Hydra vulgaris strain RSA3a 16S ribosomal RNA gene, partial sequence	1038	Hydra	vulgaris	strain	RSA3a	16S	ribosomal	RNA	gene,	partial	sequence
1039. Hydra vulgaris strain RSA01a 16S ribosomal RNA gene, partial sequence	1039	Hydra	vulgaris	strain	RSA01a	16S	ribosomal	RNA	gene,	partial	sequence
1040. Hydra vulgaris strain RSA05a 16S ribosomal RNA gene, partial sequence	1040	Hydra	vulgaris	strain	RSA05a	16S	ribosomal	RNA	gene,	partial	sequence
1041. Hydra vulgaris strain RSA04a 16S ribosomal RNA gene, partial sequence	1041	Hydra	vulgaris	strain	RSA04a	16S	ribosomal	RNA	gene,	partial	sequence
1042. Hydra vulgaris strain RSA02a 16S ribosomal RNA gene, partial sequence	1042	Hydra	vulgaris	strain	RSA02a	16S	ribosomal	RNA	gene,	partial	sequence
1043. Hydra vulgaris strain RSA6a 18S ribosomal RNA gene, partial sequence; internal transcribed spacer 1, 5.8S ribosomal RNA gene, and internal transcribed spacer 2, complete sequence; and 28S ribosomal RNA gene, partial sequence	1043	Hydra	vulgaris	strain	RSA6a	18S	ribosomal	RNA	gene,	partial	sequence;	internal	transcribed	spacer	1,	5.8S	ribosomal	RNA	gene,	and	internal	transcribed	spacer	2,	complete	sequence;	and	28S	ribosomal	RNA	gene,	partial	sequence
1044. Hydra vulgaris strain RSA3a 18S ribosomal RNA gene, partial sequence; internal transcribed spacer 1, 5.8S ribosomal RNA gene, and internal transcribed spacer 2, complete sequence; and 28S ribosomal RNA gene, partial sequence	1044	Hydra	vulgaris	strain	RSA3a	18S	ribosomal	RNA	gene,	partial	sequence;	internal	transcribed	spacer	1,	5.8S	ribosomal	RNA	gene,	and	internal	transcribed	spacer	2,	complete	sequence;	and	28S	ribosomal	RNA	gene,	partial	sequence
1045. Hydra vulgaris strain RSA01a 18S ribosomal RNA gene, partial sequence; internal transcribed spacer 1, 5.8S ribosomal RNA gene, and internal transcribed spacer 2, complete sequence; and 28S ribosomal RNA gene, partial sequence	1045	Hydra	vulgaris	strain	RSA01a	18S	ribosomal	RNA	gene,	partial	sequence;	internal	transcribed	spacer	1,	5.8S	ribosomal	RNA	gene,	and	internal	transcribed	spacer	2,	complete	sequence;	and	28S	ribosomal	RNA	gene,	partial	sequence
1046. Hydra vulgaris strain RSA05a 18S ribosomal RNA gene, partial sequence; internal transcribed spacer 1, 5.8S ribosomal RNA gene, and internal transcribed spacer 2, complete sequence; and 28S ribosomal RNA gene, partial sequence	1046	Hydra	vulgaris	strain	RSA05a	18S	ribosomal	RNA	gene,	partial	sequence;	internal	transcribed	spacer	1,	5.8S	ribosomal	RNA	gene,	and	internal	transcribed	spacer	2,	complete	sequence;	and	28S	ribosomal	RNA	gene,	partial	sequence
1047. Hydra vulgaris strain RSA04a 18S ribosomal RNA gene, partial sequence; internal transcribed spacer 1, 5.8S ribosomal RNA gene, and internal transcribed spacer 2, complete sequence; and 28S ribosomal RNA gene, partial sequence	1047	Hydra	vulgaris	strain	RSA04a	18S	ribosomal	RNA	gene,	partial	sequence;	internal	transcribed	spacer	1,	5.8S	ribosomal	RNA	gene,	and	internal	transcribed	spacer	2,	complete	sequence;	and	28S	ribosomal	RNA	gene,	partial	sequence
1048. Hydra vulgaris strain RSA02a 18S ribosomal RNA gene, partial sequence; internal transcribed spacer 1, 5.8S ribosomal RNA gene, and internal transcribed spacer 2, complete sequence; and 28S ribosomal RNA gene, partial sequence	1048	Hydra	vulgaris	strain	RSA02a	18S	ribosomal	RNA	gene,	partial	sequence;	internal	transcribed	spacer	1,	5.8S	ribosomal	RNA	gene,	and	internal	transcribed	spacer	2,	complete	sequence;	and	28S	ribosomal	RNA	gene,	partial	sequence
1049. Coryne eximia voucher MHNG INVE34009 18S ribosomal RNA gene, partial sequence	1049	Coryne	eximia	voucher	MHNG	INVE34009	18S	ribosomal	RNA	gene,	partial	sequence
1050. Coryne eximia 28S ribosomal RNA gene, partial sequence	1050	Coryne	eximia	28S	ribosomal	RNA	gene,	partial	sequence
1051. Ptilella inflata isolate BECA(G-3693) NADH dehydrogenase subunit 2 gene, partial cds; mitochondrial	1051	Ptilella	inflata	isolate	BECA(G-3693)	NADH	dehydrogenase	subunit	2	gene,	partial	cds;	mitochondrial
1052. Ptilella inflata isolate BECA(G-3691) NADH dehydrogenase subunit 2 gene, partial cds; mitochondrial	1052	Ptilella	inflata	isolate	BECA(G-3691)	NADH	dehydrogenase	subunit	2	gene,	partial	cds;	mitochondrial
1053. Ptilella inflata isolate BECA(G-3693) MutS gene, partial cds; mitochondrial	1053	Ptilella	inflata	isolate	BECA(G-3693)	MutS	gene,	partial	cds;	mitochondrial
1054. Ptilella inflata isolate BECA(G-3691) MutS gene, partial cds; mitochondrial	1054	Ptilella	inflata	isolate	BECA(G-3691)	MutS	gene,	partial	cds;	mitochondrial
1055. Liriope tetraphylla isolate SAF348 large subunit ribosomal RNA gene, partial sequence; mitochondrial	1055	Liriope	tetraphylla	isolate	SAF348	large	subunit	ribosomal	RNA	gene,	partial	sequence;	mitochondrial
1056. Liriope tetraphylla isolate SAF348 large subunit ribosomal RNA gene, partial sequence	1056	Liriope	tetraphylla	isolate	SAF348	large	subunit	ribosomal	RNA	gene,	partial	sequence
1057. Sphaerospora sp. n. ML-2020 isolate HE1816K small subunit ribosomal RNA gene, partial sequence	1057	Sphaerospora	sp.	n.	ML-2020	isolate	HE1816K	small	subunit	ribosomal	RNA	gene,	partial	sequence
1058. Ceratomyxa sp. n. ML-2020 isolate HE1812GB small subunit ribosomal RNA gene, partial sequence	1058	Ceratomyxa	sp.	n.	ML-2020	isolate	HE1812GB	small	subunit	ribosomal	RNA	gene,	partial	sequence
1059. Aurelia mozambica isolate 2 internal transcribed spacer 1, partial sequence; 5.8S ribosomal RNA gene, complete sequence; and internal transcribed spacer 2, partial sequence	1059	Aurelia	mozambica	isolate	2	internal	transcribed	spacer	1,	partial	sequence;	5.8S	ribosomal	RNA	gene,	complete	sequence;	and	internal	transcribed	spacer	2,	partial	sequence
1060. Aurelia mozambica voucher Aurelia_mozambica_15 cytochrome c oxidase subunit I (COX1) gene, partial cds; mitochondrial	1060	Aurelia	mozambica	voucher	Aurelia_mozambica_15	cytochrome	c	oxidase	subunit	I	(COX1)	gene,	partial	cds;	mitochondrial
1061. Aurelia mozambica voucher Aurelia_mozambica_14 cytochrome c oxidase subunit I (COX1) gene, partial cds; mitochondrial	1061	Aurelia	mozambica	voucher	Aurelia_mozambica_14	cytochrome	c	oxidase	subunit	I	(COX1)	gene,	partial	cds;	mitochondrial
1062. Aurelia mozambica voucher Aurelia_mozambica_12 cytochrome c oxidase subunit I (COX1) gene, partial cds; mitochondrial	1062	Aurelia	mozambica	voucher	Aurelia_mozambica_12	cytochrome	c	oxidase	subunit	I	(COX1)	gene,	partial	cds;	mitochondrial
1063. Aurelia mozambica voucher Aurelia_mozambica_10 cytochrome c oxidase subunit I (COX1) gene, partial cds; mitochondrial	1063	Aurelia	mozambica	voucher	Aurelia_mozambica_10	cytochrome	c	oxidase	subunit	I	(COX1)	gene,	partial	cds;	mitochondrial
1064. Aurelia mozambica voucher Aurelia_mozambica_9 cytochrome c oxidase subunit I (COX1) gene, partial cds; mitochondrial	1064	Aurelia	mozambica	voucher	Aurelia_mozambica_9	cytochrome	c	oxidase	subunit	I	(COX1)	gene,	partial	cds;	mitochondrial
1065. Aurelia mozambica voucher Aurelia_mozambica_8 cytochrome c oxidase subunit I (COX1) gene, partial cds; mitochondrial	1065	Aurelia	mozambica	voucher	Aurelia_mozambica_8	cytochrome	c	oxidase	subunit	I	(COX1)	gene,	partial	cds;	mitochondrial
1066. Aurelia mozambica voucher Aurelia_mozambica_7 cytochrome c oxidase subunit I (COX1) gene, partial cds; mitochondrial	1066	Aurelia	mozambica	voucher	Aurelia_mozambica_7	cytochrome	c	oxidase	subunit	I	(COX1)	gene,	partial	cds;	mitochondrial
1067. Aurelia mozambica voucher Aurelia_mozambica_4 cytochrome c oxidase subunit I (COX1) gene, partial cds; mitochondrial	1067	Aurelia	mozambica	voucher	Aurelia_mozambica_4	cytochrome	c	oxidase	subunit	I	(COX1)	gene,	partial	cds;	mitochondrial
1068. Chrysaora africana voucher WB_CA3_S cytochrome c oxidase subunit I (COI) gene, partial cds; mitochondrial	1068	Chrysaora	africana	voucher	WB_CA3_S	cytochrome	c	oxidase	subunit	I	(COI)	gene,	partial	cds;	mitochondrial
1069. Chrysaora africana voucher WB_CA21_S cytochrome c oxidase subunit I (COI) gene, partial cds; mitochondrial	1069	Chrysaora	africana	voucher	WB_CA21_S	cytochrome	c	oxidase	subunit	I	(COI)	gene,	partial	cds;	mitochondrial
1070. Chrysaora africana voucher CAE_ephyrae cytochrome c oxidase subunit I (COI) gene, partial cds; mitochondrial	1070	Chrysaora	africana	voucher	CAE_ephyrae	cytochrome	c	oxidase	subunit	I	(COI)	gene,	partial	cds;	mitochondrial
1071. Chrysaora fulgida voucher Station06_2009_CF06 cytochrome c oxidase subunit I (COI) gene, partial cds; mitochondrial	1071	Chrysaora	fulgida	voucher	Station06_2009_CF06	cytochrome	c	oxidase	subunit	I	(COI)	gene,	partial	cds;	mitochondrial
1072. Chrysaora fulgida voucher Station20_2009_CF20 cytochrome c oxidase subunit I (COI) gene, partial cds; mitochondrial	1072	Chrysaora	fulgida	voucher	Station20_2009_CF20	cytochrome	c	oxidase	subunit	I	(COI)	gene,	partial	cds;	mitochondrial
1073. Chrysaora fulgida voucher Station45_2009_CF45 cytochrome c oxidase subunit I (COI) gene, partial cds; mitochondrial	1073	Chrysaora	fulgida	voucher	Station45_2009_CF45	cytochrome	c	oxidase	subunit	I	(COI)	gene,	partial	cds;	mitochondrial
1074. Chrysaora fulgida voucher WB_2010_CFE1 cytochrome c oxidase subunit I (COI) gene, partial cds; mitochondrial	1074	Chrysaora	fulgida	voucher	WB_2010_CFE1	cytochrome	c	oxidase	subunit	I	(COI)	gene,	partial	cds;	mitochondrial
1075. Chrysaora fulgida voucher WB_2010_CFE2 cytochrome c oxidase subunit I (COI) gene, partial cds; mitochondrial	1075	Chrysaora	fulgida	voucher	WB_2010_CFE2	cytochrome	c	oxidase	subunit	I	(COI)	gene,	partial	cds;	mitochondrial
1076. Chrysaora fulgida voucher Station34_2009_CFL1 cytochrome c oxidase subunit I (COI) gene, partial cds; mitochondrial	1076	Chrysaora	fulgida	voucher	Station34_2009_CFL1	cytochrome	c	oxidase	subunit	I	(COI)	gene,	partial	cds;	mitochondrial
1077. Chrysaora fulgida voucher Station06_2009_CF06 small subunit ribosomal RNA gene, partial sequence	1077	Chrysaora	fulgida	voucher	Station06_2009_CF06	small	subunit	ribosomal	RNA	gene,	partial	sequence
1078. Chrysaora fulgida voucher Station20_2009_CF20 small subunit ribosomal RNA gene, partial sequence	1078	Chrysaora	fulgida	voucher	Station20_2009_CF20	small	subunit	ribosomal	RNA	gene,	partial	sequence
1079. Chrysaora fulgida voucher Station45_2009_CF45 small subunit ribosomal RNA gene, partial sequence	1079	Chrysaora	fulgida	voucher	Station45_2009_CF45	small	subunit	ribosomal	RNA	gene,	partial	sequence
1080. Chrysaora fulgida voucher WB_2018_CFE1 small subunit ribosomal RNA gene, partial sequence	1080	Chrysaora	fulgida	voucher	WB_2018_CFE1	small	subunit	ribosomal	RNA	gene,	partial	sequence
1081. Chrysaora fulgida voucher Station34_2009_CFL1 small subunit ribosomal RNA gene, partial sequence	1081	Chrysaora	fulgida	voucher	Station34_2009_CFL1	small	subunit	ribosomal	RNA	gene,	partial	sequence
1082. Chrysaora africana voucher WB_CA3_S small subunit ribosomal RNA gene, partial sequence	1082	Chrysaora	africana	voucher	WB_CA3_S	small	subunit	ribosomal	RNA	gene,	partial	sequence
1083. Chrysaora africana voucher WB_CA21_S small subunit ribosomal RNA gene, partial sequence	1083	Chrysaora	africana	voucher	WB_CA21_S	small	subunit	ribosomal	RNA	gene,	partial	sequence
1084. Chrysaora africana voucher CAE_ephyrae small subunit ribosomal RNA gene, partial sequence	1084	Chrysaora	africana	voucher	CAE_ephyrae	small	subunit	ribosomal	RNA	gene,	partial	sequence
1085. Chrysaora africana voucher WB_CA3_S internal transcribed spacer 1, partial sequence; 5.8S ribosomal RNA gene, complete sequence; and internal transcribed spacer 2, partial sequence	1085	Chrysaora	africana	voucher	WB_CA3_S	internal	transcribed	spacer	1,	partial	sequence;	5.8S	ribosomal	RNA	gene,	complete	sequence;	and	internal	transcribed	spacer	2,	partial	sequence
1086. Chrysaora africana voucher WB_CA21_S internal transcribed spacer 1, partial sequence; 5.8S ribosomal RNA gene, complete sequence; and internal transcribed spacer 2, partial sequence	1086	Chrysaora	africana	voucher	WB_CA21_S	internal	transcribed	spacer	1,	partial	sequence;	5.8S	ribosomal	RNA	gene,	complete	sequence;	and	internal	transcribed	spacer	2,	partial	sequence
1087. Chrysaora africana voucher CAE_ephyrae internal transcribed spacer 1, partial sequence; 5.8S ribosomal RNA gene, complete sequence; and internal transcribed spacer 2, partial sequence	1087	Chrysaora	africana	voucher	CAE_ephyrae	internal	transcribed	spacer	1,	partial	sequence;	5.8S	ribosomal	RNA	gene,	complete	sequence;	and	internal	transcribed	spacer	2,	partial	sequence
1088. Chrysaora fulgida voucher Station06_2009_CF06 internal transcribed spacer 1, partial sequence; 5.8S ribosomal RNA gene, complete sequence; and internal transcribed spacer 2, partial sequence	1088	Chrysaora	fulgida	voucher	Station06_2009_CF06	internal	transcribed	spacer	1,	partial	sequence;	5.8S	ribosomal	RNA	gene,	complete	sequence;	and	internal	transcribed	spacer	2,	partial	sequence
1089. Chrysaora fulgida voucher Station20_2009_CF20 internal transcribed spacer 1, partial sequence; 5.8S ribosomal RNA gene, complete sequence; and internal transcribed spacer 2, partial sequence	1089	Chrysaora	fulgida	voucher	Station20_2009_CF20	internal	transcribed	spacer	1,	partial	sequence;	5.8S	ribosomal	RNA	gene,	complete	sequence;	and	internal	transcribed	spacer	2,	partial	sequence
1090. Chrysaora fulgida voucher Station45_2009_CF45 internal transcribed spacer 1, partial sequence; 5.8S ribosomal RNA gene, complete sequence; and internal transcribed spacer 2, partial sequence	1090	Chrysaora	fulgida	voucher	Station45_2009_CF45	internal	transcribed	spacer	1,	partial	sequence;	5.8S	ribosomal	RNA	gene,	complete	sequence;	and	internal	transcribed	spacer	2,	partial	sequence
1091. Chrysaora fulgida voucher WB_2018_CFE1 internal transcribed spacer 1, partial sequence; 5.8S ribosomal RNA gene, complete sequence; and internal transcribed spacer 2, partial sequence	1091	Chrysaora	fulgida	voucher	WB_2018_CFE1	internal	transcribed	spacer	1,	partial	sequence;	5.8S	ribosomal	RNA	gene,	complete	sequence;	and	internal	transcribed	spacer	2,	partial	sequence
1092. Chrysaora fulgida voucher WB_2018_CFE2 internal transcribed spacer 1, partial sequence; 5.8S ribosomal RNA gene, complete sequence; and internal transcribed spacer 2, partial sequence	1092	Chrysaora	fulgida	voucher	WB_2018_CFE2	internal	transcribed	spacer	1,	partial	sequence;	5.8S	ribosomal	RNA	gene,	complete	sequence;	and	internal	transcribed	spacer	2,	partial	sequence
1093. Chrysaora fulgida voucher Station34_2009_CFL1 internal transcribed spacer 1, partial sequence; 5.8S ribosomal RNA gene, complete sequence; and internal transcribed spacer 2, partial sequence	1093	Chrysaora	fulgida	voucher	Station34_2009_CFL1	internal	transcribed	spacer	1,	partial	sequence;	5.8S	ribosomal	RNA	gene,	complete	sequence;	and	internal	transcribed	spacer	2,	partial	sequence
1094. Chrysaora agulhensis voucher MZ_2014_M10 internal transcribed spacer 1, partial sequence; 5.8S ribosomal RNA gene, complete sequence; and internal transcribed spacer 2, partial sequence	1094	Chrysaora	agulhensis	voucher	MZ_2014_M10	internal	transcribed	spacer	1,	partial	sequence;	5.8S	ribosomal	RNA	gene,	complete	sequence;	and	internal	transcribed	spacer	2,	partial	sequence
1095. Chrysaora agulhensis voucher WR_2012_E internal transcribed spacer 1, partial sequence; 5.8S ribosomal RNA gene, complete sequence; and internal transcribed spacer 2, partial sequence	1095	Chrysaora	agulhensis	voucher	WR_2012_E	internal	transcribed	spacer	1,	partial	sequence;	5.8S	ribosomal	RNA	gene,	complete	sequence;	and	internal	transcribed	spacer	2,	partial	sequence
1096. Chrysaora agulhensis voucher MZ_2013_V11 internal transcribed spacer 1, partial sequence; 5.8S ribosomal RNA gene, complete sequence; and internal transcribed spacer 2, partial sequence	1096	Chrysaora	agulhensis	voucher	MZ_2013_V11	internal	transcribed	spacer	1,	partial	sequence;	5.8S	ribosomal	RNA	gene,	complete	sequence;	and	internal	transcribed	spacer	2,	partial	sequence
1097. Pseudalataspora vanderlingeni 18S ribosomal RNA gene, partial sequence	1097	Pseudalataspora	vanderlingeni	18S	ribosomal	RNA	gene,	partial	sequence
1098. Aldersladum sodwanum isolate MB-A080576 cytochrome oxidase subunit II (cox2) and cytochrome oxidase subunit I (cox1) genes, partial cds; mitochondrial	1098	Aldersladum	sodwanum	isolate	MB-A080576	cytochrome	oxidase	subunit	II	(cox2)	and	cytochrome	oxidase	subunit	I	(cox1)	genes,	partial	cds;	mitochondrial
1099. Aldersladum sodwanum isolate MB-A080575 cytochrome oxidase subunit II (cox2) and cytochrome oxidase subunit I (cox1) genes, partial cds; mitochondrial	1099	Aldersladum	sodwanum	isolate	MB-A080575	cytochrome	oxidase	subunit	II	(cox2)	and	cytochrome	oxidase	subunit	I	(cox1)	genes,	partial	cds;	mitochondrial
1100. Aldersladum sodwanum isolate MB-A080574 cytochrome oxidase subunit II (cox2) and cytochrome oxidase subunit I (cox1) genes, partial cds; mitochondrial	1100	Aldersladum	sodwanum	isolate	MB-A080574	cytochrome	oxidase	subunit	II	(cox2)	and	cytochrome	oxidase	subunit	I	(cox1)	genes,	partial	cds;	mitochondrial
1101. Aldersladum sodwanum isolate MB-A080579 cytochrome oxidase subunit II (cox2) and cytochrome oxidase subunit I (cox1) genes, partial cds; mitochondrial	1101	Aldersladum	sodwanum	isolate	MB-A080579	cytochrome	oxidase	subunit	II	(cox2)	and	cytochrome	oxidase	subunit	I	(cox1)	genes,	partial	cds;	mitochondrial
1102. Cladiella sp. MB-A080544 cytochrome oxidase subunit II (cox2) and cytochrome oxidase subunit I (cox1) genes, partial cds; mitochondrial	1102	Cladiella	sp.	MB-A080544	cytochrome	oxidase	subunit	II	(cox2)	and	cytochrome	oxidase	subunit	I	(cox1)	genes,	partial	cds;	mitochondrial
1103. Cladiella sp. MB-A080543 cytochrome oxidase subunit II (cox2) and cytochrome oxidase subunit I (cox1) genes, partial cds; mitochondrial	1103	Cladiella	sp.	MB-A080543	cytochrome	oxidase	subunit	II	(cox2)	and	cytochrome	oxidase	subunit	I	(cox1)	genes,	partial	cds;	mitochondrial
1104. Cladiella sp. MB-A080542 cytochrome oxidase subunit II (cox2) and cytochrome oxidase subunit I (cox1) genes, partial cds; mitochondrial	1104	Cladiella	sp.	MB-A080542	cytochrome	oxidase	subunit	II	(cox2)	and	cytochrome	oxidase	subunit	I	(cox1)	genes,	partial	cds;	mitochondrial
1105. Cladiella sp. MB-A080491 cytochrome oxidase subunit II (cox2) and cytochrome oxidase subunit I (cox1) genes, partial cds; mitochondrial	1105	Cladiella	sp.	MB-A080491	cytochrome	oxidase	subunit	II	(cox2)	and	cytochrome	oxidase	subunit	I	(cox1)	genes,	partial	cds;	mitochondrial
1106. Cladiella australis isolate MB-A080546 cytochrome oxidase subunit II (cox2) and cytochrome oxidase subunit I (cox1) genes, partial cds; mitochondrial	1106	Cladiella	australis	isolate	MB-A080546	cytochrome	oxidase	subunit	II	(cox2)	and	cytochrome	oxidase	subunit	I	(cox1)	genes,	partial	cds;	mitochondrial
1107. Cladiella sp. MB-A080533 cytochrome oxidase subunit II (cox2) and cytochrome oxidase subunit I (cox1) genes, partial cds; mitochondrial	1107	Cladiella	sp.	MB-A080533	cytochrome	oxidase	subunit	II	(cox2)	and	cytochrome	oxidase	subunit	I	(cox1)	genes,	partial	cds;	mitochondrial
1108. Cladiella kashmani isolate MB-A080547 cytochrome oxidase subunit II (cox2) and cytochrome oxidase subunit I (cox1) genes, partial cds; mitochondrial	1108	Cladiella	kashmani	isolate	MB-A080547	cytochrome	oxidase	subunit	II	(cox2)	and	cytochrome	oxidase	subunit	I	(cox1)	genes,	partial	cds;	mitochondrial
1109. Cladiella sp. MB-A080532 cytochrome oxidase subunit II (cox2) and cytochrome oxidase subunit I (cox1) genes, partial cds; mitochondrial	1109	Cladiella	sp.	MB-A080532	cytochrome	oxidase	subunit	II	(cox2)	and	cytochrome	oxidase	subunit	I	(cox1)	genes,	partial	cds;	mitochondrial
1110. Cladiella sp. MB-A080541 cytochrome oxidase subunit II (cox2) and cytochrome oxidase subunit I (cox1) genes, partial cds; mitochondrial	1110	Cladiella	sp.	MB-A080541	cytochrome	oxidase	subunit	II	(cox2)	and	cytochrome	oxidase	subunit	I	(cox1)	genes,	partial	cds;	mitochondrial
1111. Cladiella sp. MB-A080540 cytochrome oxidase subunit II (cox2) and cytochrome oxidase subunit I (cox1) genes, partial cds; mitochondrial	1111	Cladiella	sp.	MB-A080540	cytochrome	oxidase	subunit	II	(cox2)	and	cytochrome	oxidase	subunit	I	(cox1)	genes,	partial	cds;	mitochondrial
1112. Cladiella sp. MB-A080539 cytochrome oxidase subunit II (cox2) and cytochrome oxidase subunit I (cox1) genes, partial cds; mitochondrial	1112	Cladiella	sp.	MB-A080539	cytochrome	oxidase	subunit	II	(cox2)	and	cytochrome	oxidase	subunit	I	(cox1)	genes,	partial	cds;	mitochondrial
1113. Cladiella sp. MB-A080531 cytochrome oxidase subunit II (cox2) and cytochrome oxidase subunit I (cox1) genes, partial cds; mitochondrial	1113	Cladiella	sp.	MB-A080531	cytochrome	oxidase	subunit	II	(cox2)	and	cytochrome	oxidase	subunit	I	(cox1)	genes,	partial	cds;	mitochondrial
1114. Cladiella sp. MB-A080752 cytochrome oxidase subunit II (cox2) and cytochrome oxidase subunit I (cox1) genes, partial cds; mitochondrial	1114	Cladiella	sp.	MB-A080752	cytochrome	oxidase	subunit	II	(cox2)	and	cytochrome	oxidase	subunit	I	(cox1)	genes,	partial	cds;	mitochondrial
1115. Cladiella sp. MB-A080538 cytochrome oxidase subunit II (cox2) and cytochrome oxidase subunit I (cox1) genes, partial cds; mitochondrial	1115	Cladiella	sp.	MB-A080538	cytochrome	oxidase	subunit	II	(cox2)	and	cytochrome	oxidase	subunit	I	(cox1)	genes,	partial	cds;	mitochondrial
1116. Cladiella sp. MB-A080537 cytochrome oxidase subunit II (cox2) and cytochrome oxidase subunit I (cox1) genes, partial cds; mitochondrial	1116	Cladiella	sp.	MB-A080537	cytochrome	oxidase	subunit	II	(cox2)	and	cytochrome	oxidase	subunit	I	(cox1)	genes,	partial	cds;	mitochondrial
1117. Cladiella sp. MB-A080545 cytochrome oxidase subunit II (cox2) and cytochrome oxidase subunit I (cox1) genes, partial cds; mitochondrial	1117	Cladiella	sp.	MB-A080545	cytochrome	oxidase	subunit	II	(cox2)	and	cytochrome	oxidase	subunit	I	(cox1)	genes,	partial	cds;	mitochondrial
1118. Cladiella sp. MB-A080536 cytochrome oxidase subunit II (cox2) and cytochrome oxidase subunit I (cox1) genes, partial cds; mitochondrial	1118	Cladiella	sp.	MB-A080536	cytochrome	oxidase	subunit	II	(cox2)	and	cytochrome	oxidase	subunit	I	(cox1)	genes,	partial	cds;	mitochondrial
1119. Cladiella sp. MB-A080535 cytochrome oxidase subunit II (cox2) and cytochrome oxidase subunit I (cox1) genes, partial cds; mitochondrial	1119	Cladiella	sp.	MB-A080535	cytochrome	oxidase	subunit	II	(cox2)	and	cytochrome	oxidase	subunit	I	(cox1)	genes,	partial	cds;	mitochondrial
1120. Cladiella sp. MB-A080530 cytochrome oxidase subunit II (cox2) and cytochrome oxidase subunit I (cox1) genes, partial cds; mitochondrial	1120	Cladiella	sp.	MB-A080530	cytochrome	oxidase	subunit	II	(cox2)	and	cytochrome	oxidase	subunit	I	(cox1)	genes,	partial	cds;	mitochondrial
1121. Cladiella sp. MB-A080529 cytochrome oxidase subunit II (cox2) and cytochrome oxidase subunit I (cox1) genes, partial cds; mitochondrial	1121	Cladiella	sp.	MB-A080529	cytochrome	oxidase	subunit	II	(cox2)	and	cytochrome	oxidase	subunit	I	(cox1)	genes,	partial	cds;	mitochondrial
1122. Cladiella sp. MB-A080528 cytochrome oxidase subunit II (cox2) and cytochrome oxidase subunit I (cox1) genes, partial cds; mitochondrial	1122	Cladiella	sp.	MB-A080528	cytochrome	oxidase	subunit	II	(cox2)	and	cytochrome	oxidase	subunit	I	(cox1)	genes,	partial	cds;	mitochondrial
1123. Cladiella sp. MB-A080527 cytochrome oxidase subunit II (cox2) and cytochrome oxidase subunit I (cox1) genes, partial cds; mitochondrial	1123	Cladiella	sp.	MB-A080527	cytochrome	oxidase	subunit	II	(cox2)	and	cytochrome	oxidase	subunit	I	(cox1)	genes,	partial	cds;	mitochondrial
1124. Cladiella sp. MB-A080526 cytochrome oxidase subunit II (cox2) and cytochrome oxidase subunit I (cox1) genes, partial cds; mitochondrial	1124	Cladiella	sp.	MB-A080526	cytochrome	oxidase	subunit	II	(cox2)	and	cytochrome	oxidase	subunit	I	(cox1)	genes,	partial	cds;	mitochondrial
1125. Cladiella sp. MB-A080534 cytochrome oxidase subunit II (cox2) and cytochrome oxidase subunit I (cox1) genes, partial cds; mitochondrial	1125	Cladiella	sp.	MB-A080534	cytochrome	oxidase	subunit	II	(cox2)	and	cytochrome	oxidase	subunit	I	(cox1)	genes,	partial	cds;	mitochondrial
1126. Hydrichthys boycei isolate DNA383 cytochrome oxidase subunit I gene, partial cds; mitochondrial	1126	Hydrichthys	boycei	isolate	DNA383	cytochrome	oxidase	subunit	I	gene,	partial	cds;	mitochondrial
1127. Myxosporea environmental sample clone type15 18S small subunit ribosomal RNA gene, partial sequence	1127	Myxosporea	environmental	sample	clone	type15	18S	small	subunit	ribosomal	RNA	gene,	partial	sequence
1128. Myxosporea environmental sample clone type7 18S small subunit ribosomal RNA gene, partial sequence	1128	Myxosporea	environmental	sample	clone	type7	18S	small	subunit	ribosomal	RNA	gene,	partial	sequence
1129. Kudoa thyrsites clone SAH2hsp heat shock protein 70 (hsp70) gene, partial cds	1129	Kudoa	thyrsites	clone	SAH2hsp	heat	shock	protein	70	(hsp70)	gene,	partial	cds
1130. Podocoryna sp. SA isolate 160 elongation factor 1-alpha gene, partial cds	1130	Podocoryna	sp.	SA	isolate	160	elongation	factor	1-alpha	gene,	partial	cds
1131. Hydractinia cf. altispina MPM-2009 isolate 077 elongation factor 1-alpha gene, partial cds	1131	Hydractinia	cf.	altispina	MPM-2009	isolate	77	elongation	factor	1-alpha	gene,	partial	cds
1132. Calvadosia sp. 4 LSM-2016 isolate SAF KIIA 18S small subunit ribosomal RNA gene, partial sequence; internal transcribed spacer 1, 5.8S ribosomal RNA gene, and internal transcribed spacer 2, complete sequence; and 28S large subunit ribosomal RNA gene, partial sequence	1132	Calvadosia	sp.	4	LSM-2016	isolate	SAF	KIIA	18S	small	subunit	ribosomal	RNA	gene,	partial	sequence;	internal	transcribed	spacer	1,	5.8S	ribosomal	RNA	gene,	and	internal	transcribed	spacer	2,	complete	sequence;	and	28S	large	subunit	ribosomal	RNA	gene,	partial	sequence
1133. Depastromorpha africana isolate DIIA 18S small subunit ribosomal RNA gene, partial sequence; internal transcribed spacer 1, 5.8S ribosomal RNA gene, and internal transcribed spacer 2, complete sequence; and 28S large subunit ribosomal RNA gene, partial sequence	1133	Depastromorpha	africana	isolate	DIIA	18S	small	subunit	ribosomal	RNA	gene,	partial	sequence;	internal	transcribed	spacer	1,	5.8S	ribosomal	RNA	gene,	and	internal	transcribed	spacer	2,	complete	sequence;	and	28S	large	subunit	ribosomal	RNA	gene,	partial	sequence
1134. Calvadosia sp. 4 LSM-2016 isolate SAF KIIA 28S large subunit ribosomal RNA gene, partial sequence	1134	Calvadosia	sp.	4	LSM-2016	isolate	SAF	KIIA	28S	large	subunit	ribosomal	RNA	gene,	partial	sequence
1135. Depastromorpha africana isolate DIIA 28S large subunit ribosomal RNA gene, partial sequence	1135	Depastromorpha	africana	isolate	DIIA	28S	large	subunit	ribosomal	RNA	gene,	partial	sequence
1136. Calvadosia sp. 4 LSM-2016 isolate SAF KIIA small subunit ribosomal RNA gene, partial sequence	1136	Calvadosia	sp.	4	LSM-2016	isolate	SAF	KIIA	small	subunit	ribosomal	RNA	gene,	partial	sequence
1137. Depastromorpha africana isolate DIIA small subunit ribosomal RNA gene, partial sequence	1137	Depastromorpha	africana	isolate	DIIA	small	subunit	ribosomal	RNA	gene,	partial	sequence
1138. Calvadosia sp. 4 LSM-2016 isolate SAF KIIA 16S ribosomal RNA gene, partial sequence; mitochondrial	1138	Calvadosia	sp.	4	LSM-2016	isolate	SAF	KIIA	16S	ribosomal	RNA	gene,	partial	sequence;	mitochondrial
1139. Depastromorpha africana isolate DIIA 16S ribosomal RNA gene, partial sequence; mitochondrial	1139	Depastromorpha	africana	isolate	DIIA	16S	ribosomal	RNA	gene,	partial	sequence;	mitochondrial
1140. Calvadosia sp. 4 LSM-2016 isolate SAF KIIA cytochrome oxidase subunit 1 (cox1) gene, partial cds; mitochondrial	1140	Calvadosia	sp.	4	LSM-2016	isolate	SAF	KIIA	cytochrome	oxidase	subunit	1	(cox1)	gene,	partial	cds;	mitochondrial
1141. Depastromorpha africana isolate DIIA cytochrome oxidase subunit 1 (cox1) gene, partial cds; mitochondrial	1141	Depastromorpha	africana	isolate	DIIA	cytochrome	oxidase	subunit	1	(cox1)	gene,	partial	cds;	mitochondrial
1142. Sphaeromyxa sp. 933 small subunit ribosomal RNA gene, partial sequence	1142	Sphaeromyxa	sp.	933	small	subunit	ribosomal	RNA	gene,	partial	sequence
1143. Sphaeromyxa sp. 931 small subunit ribosomal RNA gene, partial sequence	1143	Sphaeromyxa	sp.	931	small	subunit	ribosomal	RNA	gene,	partial	sequence
1144. Sphaeromyxa sp. 1542 small subunit ribosomal RNA gene, partial sequence	1144	Sphaeromyxa	sp.	1542	small	subunit	ribosomal	RNA	gene,	partial	sequence
1145. Sphaeromyxa sp. 1456 small subunit ribosomal RNA gene, partial sequence	1145	Sphaeromyxa	sp.	1456	small	subunit	ribosomal	RNA	gene,	partial	sequence
1146. Sphaeromyxa sp. 1460 small subunit ribosomal RNA gene, partial sequence	1146	Sphaeromyxa	sp.	1460	small	subunit	ribosomal	RNA	gene,	partial	sequence
1147. Sphaeromyxa sp. 1512 small subunit ribosomal RNA gene, partial sequence	1147	Sphaeromyxa	sp.	1512	small	subunit	ribosomal	RNA	gene,	partial	sequence
1148. Sphaeromyxa sp. 813 small subunit ribosomal RNA gene, partial sequence	1148	Sphaeromyxa	sp.	813	small	subunit	ribosomal	RNA	gene,	partial	sequence
1149. Podocoryna sp. MPM-2012 calmodulin gene, partial cds	1149	Podocoryna	sp.	MPM-2012	calmodulin	gene,	partial	cds
1150. Schuchertinia altispina isolate 077 calmodulin gene, partial cds	1150	Schuchertinia	altispina	isolate	77	calmodulin	gene,	partial	cds
1151. Podocoryna sp. MPM-2012 isolate 160 28S ribosomal RNA gene, partial sequence	1151	Podocoryna	sp.	MPM-2012	isolate	160	28S	ribosomal	RNA	gene,	partial	sequence
1152. Schuchertinia altispina isolate 077 28S ribosomal RNA gene, partial sequence	1152	Schuchertinia	altispina	isolate	77	28S	ribosomal	RNA	gene,	partial	sequence
1153. Podocoryna sp. MPM-2012 isolate 160 18S ribosomal RNA gene, partial sequence	1153	Podocoryna	sp.	MPM-2012	isolate	160	18S	ribosomal	RNA	gene,	partial	sequence
1154. Schuchertinia altispina isolate 077 18S ribosomal RNA gene, partial sequence	1154	Schuchertinia	altispina	isolate	77	18S	ribosomal	RNA	gene,	partial	sequence
1155. Acropora austera isolate 684 carbonic anhydrase family protein gene, intron	1155	Acropora	austera	isolate	684	carbonic	anhydrase	family	protein	gene,	intron
1156. Acropora austera isolate 366 carbonic anhydrase family protein gene, intron	1156	Acropora	austera	isolate	366	carbonic	anhydrase	family	protein	gene,	intron
1157. Acropora austera isolate 365 carbonic anhydrase family protein gene, intron	1157	Acropora	austera	isolate	365	carbonic	anhydrase	family	protein	gene,	intron
1158. Acropora austera isolate 360 carbonic anhydrase family protein gene, intron	1158	Acropora	austera	isolate	360	carbonic	anhydrase	family	protein	gene,	intron
1159. Acropora austera isolate 357 carbonic anhydrase family protein gene, intron	1159	Acropora	austera	isolate	357	carbonic	anhydrase	family	protein	gene,	intron
1160. Acropora austera isolate 352 carbonic anhydrase family protein gene, intron	1160	Acropora	austera	isolate	352	carbonic	anhydrase	family	protein	gene,	intron
1161. Acropora austera isolate 1090 carbonic anhydrase family protein gene, intron	1161	Acropora	austera	isolate	1090	carbonic	anhydrase	family	protein	gene,	intron
1162. Acropora austera isolate 1018 carbonic anhydrase family protein gene, intron	1162	Acropora	austera	isolate	1018	carbonic	anhydrase	family	protein	gene,	intron
1163. Acropora austera isolate 1012 carbonic anhydrase family protein gene, intron	1163	Acropora	austera	isolate	1012	carbonic	anhydrase	family	protein	gene,	intron
1164. Ectopleura crocea mitochondrial partial 16S rRNA gene, specimen voucher MHNG:INVE-34010	1164	Ectopleura	crocea	mitochondrial	partial	16S	rRNA	gene,	specimen	voucher	MHNG:INVE-34010
1165. Podocoryna sp. 1 MPM-2009 isolate 160 16S ribosomal RNA gene, partial sequence; mitochondrial	1165	Podocoryna	sp.	1	MPM-2009	isolate	160	16S	ribosomal	RNA	gene,	partial	sequence;	mitochondrial
1166. Hydractinia cf. altispina MPM-2009 isolate 077 16S ribosomal RNA gene, partial sequence; mitochondrial	1166	Hydractinia	cf.	altispina	MPM-2009	isolate	77	16S	ribosomal	RNA	gene,	partial	sequence;	mitochondrial
1167. Kudoa thyrsites clone SAH2-28S large subunit ribosomal RNA gene, partial sequence	1167	Kudoa	thyrsites	clone	SAH2-28S	large	subunit	ribosomal	RNA	gene,	partial	sequence
1168. Kudoa thyrsites clone SAP1-28S large subunit ribosomal RNA gene, partial sequence	1168	Kudoa	thyrsites	clone	SAP1-28S	large	subunit	ribosomal	RNA	gene,	partial	sequence
1169. Kudoa thyrsites clone SAP12C-28S large subunit ribosomal RNA gene, partial sequence	1169	Kudoa	thyrsites	clone	SAP12C-28S	large	subunit	ribosomal	RNA	gene,	partial	sequence
1170. Kudoa thyrsites isolate SAP4 18S small subunit ribosomal RNA gene, partial sequence	1170	Kudoa	thyrsites	isolate	SAP4	18S	small	subunit	ribosomal	RNA	gene,	partial	sequence
1171. Kudoa thyrsites isolate SAH4 clone 3 small subunit ribosomal RNA gene, partial sequence; internal transcribed spacer 1, complete sequence; and 5.8S ribosomal RNA gene, partial sequence	1171	Kudoa	thyrsites	isolate	SAH4	clone	3	small	subunit	ribosomal	RNA	gene,	partial	sequence;	internal	transcribed	spacer	1,	complete	sequence;	and	5.8S	ribosomal	RNA	gene,	partial	sequence
1172. Kudoa thyrsites isolate SAH4 clone 2 small subunit ribosomal RNA gene, partial sequence; internal transcribed spacer 1, complete sequence; and 5.8S ribosomal RNA gene, partial sequence	1172	Kudoa	thyrsites	isolate	SAH4	clone	2	small	subunit	ribosomal	RNA	gene,	partial	sequence;	internal	transcribed	spacer	1,	complete	sequence;	and	5.8S	ribosomal	RNA	gene,	partial	sequence
1173. Kudoa thyrsites isolate SAH4 clone 1 small subunit ribosomal RNA gene, partial sequence; internal transcribed spacer 1, complete sequence; and 5.8S ribosomal RNA gene, partial sequence	1173	Kudoa	thyrsites	isolate	SAH4	clone	1	small	subunit	ribosomal	RNA	gene,	partial	sequence;	internal	transcribed	spacer	1,	complete	sequence;	and	5.8S	ribosomal	RNA	gene,	partial	sequence
1174. Kudoa thyrsites isolate SAH2 clone 7 small subunit ribosomal RNA gene, partial sequence; internal transcribed spacer 1, complete sequence; and 5.8S ribosomal RNA gene, partial sequence	1174	Kudoa	thyrsites	isolate	SAH2	clone	7	small	subunit	ribosomal	RNA	gene,	partial	sequence;	internal	transcribed	spacer	1,	complete	sequence;	and	5.8S	ribosomal	RNA	gene,	partial	sequence
1175. Kudoa thyrsites isolate SAH2 clone 6 small subunit ribosomal RNA gene, partial sequence; internal transcribed spacer 1, complete sequence; and 5.8S ribosomal RNA gene, partial sequence	1175	Kudoa	thyrsites	isolate	SAH2	clone	6	small	subunit	ribosomal	RNA	gene,	partial	sequence;	internal	transcribed	spacer	1,	complete	sequence;	and	5.8S	ribosomal	RNA	gene,	partial	sequence
1176. Kudoa thyrsites isolate SAH2 clone 5 small subunit ribosomal RNA gene, partial sequence; internal transcribed spacer 1, complete sequence; and 5.8S ribosomal RNA gene, partial sequence	1176	Kudoa	thyrsites	isolate	SAH2	clone	5	small	subunit	ribosomal	RNA	gene,	partial	sequence;	internal	transcribed	spacer	1,	complete	sequence;	and	5.8S	ribosomal	RNA	gene,	partial	sequence
1177. Kudoa thyrsites isolate SAH2 clone 4 small subunit ribosomal RNA gene, partial sequence; internal transcribed spacer 1, complete sequence; and 5.8S ribosomal RNA gene, partial sequence	1177	Kudoa	thyrsites	isolate	SAH2	clone	4	small	subunit	ribosomal	RNA	gene,	partial	sequence;	internal	transcribed	spacer	1,	complete	sequence;	and	5.8S	ribosomal	RNA	gene,	partial	sequence
1178. Kudoa thyrsites isolate SAH2 clone 3 small subunit ribosomal RNA gene, partial sequence; internal transcribed spacer 1, complete sequence; and 5.8S ribosomal RNA gene, partial sequence	1178	Kudoa	thyrsites	isolate	SAH2	clone	3	small	subunit	ribosomal	RNA	gene,	partial	sequence;	internal	transcribed	spacer	1,	complete	sequence;	and	5.8S	ribosomal	RNA	gene,	partial	sequence
1179. Kudoa thyrsites isolate SAH2 clone 2 small subunit ribosomal RNA gene, partial sequence; internal transcribed spacer 1, complete sequence; and 5.8S ribosomal RNA gene, partial sequence	1179	Kudoa	thyrsites	isolate	SAH2	clone	2	small	subunit	ribosomal	RNA	gene,	partial	sequence;	internal	transcribed	spacer	1,	complete	sequence;	and	5.8S	ribosomal	RNA	gene,	partial	sequence
1180. Kudoa thyrsites isolate SAH2 clone 1 small subunit ribosomal RNA gene, partial sequence; internal transcribed spacer 1, complete sequence; and 5.8S ribosomal RNA gene, partial sequence	1180	Kudoa	thyrsites	isolate	SAH2	clone	1	small	subunit	ribosomal	RNA	gene,	partial	sequence;	internal	transcribed	spacer	1,	complete	sequence;	and	5.8S	ribosomal	RNA	gene,	partial	sequence
1181. Kudoa thyrsites isolate SAP6 clone 4 small subunit ribosomal RNA gene, partial sequence; internal transcribed spacer 1, complete sequence; and 5.8S ribosomal RNA gene, partial sequence	1181	Kudoa	thyrsites	isolate	SAP6	clone	4	small	subunit	ribosomal	RNA	gene,	partial	sequence;	internal	transcribed	spacer	1,	complete	sequence;	and	5.8S	ribosomal	RNA	gene,	partial	sequence
1182. Kudoa thyrsites isolate SAP6 clone 3 small subunit ribosomal RNA gene, partial sequence; internal transcribed spacer 1, complete sequence; and 5.8S ribosomal RNA gene, partial sequence	1182	Kudoa	thyrsites	isolate	SAP6	clone	3	small	subunit	ribosomal	RNA	gene,	partial	sequence;	internal	transcribed	spacer	1,	complete	sequence;	and	5.8S	ribosomal	RNA	gene,	partial	sequence
1183. Kudoa thyrsites isolate SAP6 clone 2 small subunit ribosomal RNA gene, partial sequence; internal transcribed spacer 1, complete sequence; and 5.8S ribosomal RNA gene, partial sequence	1183	Kudoa	thyrsites	isolate	SAP6	clone	2	small	subunit	ribosomal	RNA	gene,	partial	sequence;	internal	transcribed	spacer	1,	complete	sequence;	and	5.8S	ribosomal	RNA	gene,	partial	sequence
1184. Kudoa thyrsites isolate SAP6 clone 1 small subunit ribosomal RNA gene, partial sequence; internal transcribed spacer 1, complete sequence; and 5.8S ribosomal RNA gene, partial sequence	1184	Kudoa	thyrsites	isolate	SAP6	clone	1	small	subunit	ribosomal	RNA	gene,	partial	sequence;	internal	transcribed	spacer	1,	complete	sequence;	and	5.8S	ribosomal	RNA	gene,	partial	sequence
1185. Kudoa thyrsites isolate SAP12 clone 3 small subunit ribosomal RNA gene, partial sequence; internal transcribed spacer 1, complete sequence; and 5.8S ribosomal RNA gene, partial sequence	1185	Kudoa	thyrsites	isolate	SAP12	clone	3	small	subunit	ribosomal	RNA	gene,	partial	sequence;	internal	transcribed	spacer	1,	complete	sequence;	and	5.8S	ribosomal	RNA	gene,	partial	sequence
1186. Kudoa thyrsites isolate SAP12 clone 2 small subunit ribosomal RNA gene, partial sequence; internal transcribed spacer 1, complete sequence; and 5.8S ribosomal RNA gene, partial sequence	1186	Kudoa	thyrsites	isolate	SAP12	clone	2	small	subunit	ribosomal	RNA	gene,	partial	sequence;	internal	transcribed	spacer	1,	complete	sequence;	and	5.8S	ribosomal	RNA	gene,	partial	sequence
1187. Kudoa thyrsites isolate SAP12 clone 1 small subunit ribosomal RNA gene, partial sequence; internal transcribed spacer 1, complete sequence; and 5.8S ribosomal RNA gene, partial sequence	1187	Kudoa	thyrsites	isolate	SAP12	clone	1	small	subunit	ribosomal	RNA	gene,	partial	sequence;	internal	transcribed	spacer	1,	complete	sequence;	and	5.8S	ribosomal	RNA	gene,	partial	sequence
1188. Kudoa thyrsites isolate SAP2 clone 3 small subunit ribosomal RNA gene, partial sequence; internal transcribed spacer 1, complete sequence; and 5.8S ribosomal RNA gene, partial sequence	1188	Kudoa	thyrsites	isolate	SAP2	clone	3	small	subunit	ribosomal	RNA	gene,	partial	sequence;	internal	transcribed	spacer	1,	complete	sequence;	and	5.8S	ribosomal	RNA	gene,	partial	sequence
1189. Kudoa thyrsites isolate SAP2 clone 2 small subunit ribosomal RNA gene, partial sequence; internal transcribed spacer 1, complete sequence; and 5.8S ribosomal RNA gene, partial sequence	1189	Kudoa	thyrsites	isolate	SAP2	clone	2	small	subunit	ribosomal	RNA	gene,	partial	sequence;	internal	transcribed	spacer	1,	complete	sequence;	and	5.8S	ribosomal	RNA	gene,	partial	sequence
1190. Kudoa thyrsites isolate SAP2 clone 1 small subunit ribosomal RNA gene, partial sequence; internal transcribed spacer 1, complete sequence; and 5.8S ribosomal RNA gene, partial sequence	1190	Kudoa	thyrsites	isolate	SAP2	clone	1	small	subunit	ribosomal	RNA	gene,	partial	sequence;	internal	transcribed	spacer	1,	complete	sequence;	and	5.8S	ribosomal	RNA	gene,	partial	sequence
1191. Kudoa thyrsites isolate SATITS10 clone 3 small subunit ribosomal RNA gene, partial sequence; internal transcribed spacer 1, complete sequence; and 5.8S ribosomal RNA gene, partial sequence	1191	Kudoa	thyrsites	isolate	SATITS10	clone	3	small	subunit	ribosomal	RNA	gene,	partial	sequence;	internal	transcribed	spacer	1,	complete	sequence;	and	5.8S	ribosomal	RNA	gene,	partial	sequence
1192. Kudoa thyrsites isolate SATITS7 clone 2 small subunit ribosomal RNA gene, partial sequence; internal transcribed spacer 1, complete sequence; and 5.8S ribosomal RNA gene, partial sequence	1192	Kudoa	thyrsites	isolate	SATITS7	clone	2	small	subunit	ribosomal	RNA	gene,	partial	sequence;	internal	transcribed	spacer	1,	complete	sequence;	and	5.8S	ribosomal	RNA	gene,	partial	sequence
1193. Kudoa thyrsites isolate SATITS4 clone 1 small subunit ribosomal RNA gene, partial sequence; internal transcribed spacer 1, complete sequence; and 5.8S ribosomal RNA gene, partial sequence	1193	Kudoa	thyrsites	isolate	SATITS4	clone	1	small	subunit	ribosomal	RNA	gene,	partial	sequence;	internal	transcribed	spacer	1,	complete	sequence;	and	5.8S	ribosomal	RNA	gene,	partial	sequence
1194. Kudoa thyrsites 18S small subunit ribosomal RNA gene, partial sequence; internal transcribed spacer 1, 5.8S ribosomal RNA gene, and internal transcribed spacer 2, complete sequence; and 28S large subunit ribosomal RNA gene, partial sequence	1194	Kudoa	thyrsites	18S	small	subunit	ribosomal	RNA	gene,	partial	sequence;	internal	transcribed	spacer	1,	5.8S	ribosomal	RNA	gene,	and	internal	transcribed	spacer	2,	complete	sequence;	and	28S	large	subunit	ribosomal	RNA	gene,	partial	sequence
1195. Kudoa thyrsites small subunit ribosomal RNA gene, and internal transcribed spacer 1, partial sequence	1195	Kudoa	thyrsites	small	subunit	ribosomal	RNA	gene,	and	internal	transcribed	spacer	1,	partial	sequence
1196. Kudoa thyrsites gene for SSU rRNA, partial sequence	1196	Kudoa	thyrsites	gene	for	SSU	rRNA,	partial	sequence
1197. Ceratomyxa sp. 5 PBS-2017 isolate 1519/2 18S ribosomal RNA gene, partial sequence; internal transcribed spacer 1, 5.8S ribosomal RNA gene, and internal transcribed spacer 2, complete sequence; and 28S ribosomal RNA gene, partial sequence	1197	Ceratomyxa	sp.	5	PBS-2017	isolate	1519/2	18S	ribosomal	RNA	gene,	partial	sequence;	internal	transcribed	spacer	1,	5.8S	ribosomal	RNA	gene,	and	internal	transcribed	spacer	2,	complete	sequence;	and	28S	ribosomal	RNA	gene,	partial	sequence
1198. Ceratomyxa sp. 5 PBS-2017 isolate 1529 18S ribosomal RNA gene, partial sequence; internal transcribed spacer 1, 5.8S ribosomal RNA gene, and internal transcribed spacer 2, complete sequence; and 28S ribosomal RNA gene, partial sequence	1198	Ceratomyxa	sp.	5	PBS-2017	isolate	1529	18S	ribosomal	RNA	gene,	partial	sequence;	internal	transcribed	spacer	1,	5.8S	ribosomal	RNA	gene,	and	internal	transcribed	spacer	2,	complete	sequence;	and	28S	ribosomal	RNA	gene,	partial	sequence
1199. Ceratomyxa sp. 5 PBS-2017 isolate 1460 internal transcribed spacer 1, partial sequence; 5.8S ribosomal RNA gene, complete sequence; and internal transcribed spacer 2, partial sequence	1199	Ceratomyxa	sp.	5	PBS-2017	isolate	1460	internal	transcribed	spacer	1,	partial	sequence;	5.8S	ribosomal	RNA	gene,	complete	sequence;	and	internal	transcribed	spacer	2,	partial	sequence
1200. Ceratomyxa sp. 4 PBS-2017 isolate 1518/1 18S ribosomal RNA gene, partial sequence; internal transcribed spacer 1, 5.8S ribosomal RNA gene, and internal transcribed spacer 2, complete sequence; and 28S ribosomal RNA gene, partial sequence	1200	Ceratomyxa	sp.	4	PBS-2017	isolate	1518/1	18S	ribosomal	RNA	gene,	partial	sequence;	internal	transcribed	spacer	1,	5.8S	ribosomal	RNA	gene,	and	internal	transcribed	spacer	2,	complete	sequence;	and	28S	ribosomal	RNA	gene,	partial	sequence
1201. Ceratomyxa sp. 4 PBS-2017 isolate 1519/1 18S ribosomal RNA gene, partial sequence; internal transcribed spacer 1, 5.8S ribosomal RNA gene, and internal transcribed spacer 2, complete sequence; and 28S ribosomal RNA gene, partial sequence	1201	Ceratomyxa	sp.	4	PBS-2017	isolate	1519/1	18S	ribosomal	RNA	gene,	partial	sequence;	internal	transcribed	spacer	1,	5.8S	ribosomal	RNA	gene,	and	internal	transcribed	spacer	2,	complete	sequence;	and	28S	ribosomal	RNA	gene,	partial	sequence
1202. Ceratomyxa sp. 4 PBS-2017 isolate B26/4 18S ribosomal RNA gene, partial sequence; internal transcribed spacer 1, 5.8S ribosomal RNA gene, and internal transcribed spacer 2, complete sequence; and 28S ribosomal RNA gene, partial sequence	1202	Ceratomyxa	sp.	4	PBS-2017	isolate	B26/4	18S	ribosomal	RNA	gene,	partial	sequence;	internal	transcribed	spacer	1,	5.8S	ribosomal	RNA	gene,	and	internal	transcribed	spacer	2,	complete	sequence;	and	28S	ribosomal	RNA	gene,	partial	sequence
1203. Ceratomyxa sp. 4 PBS-2017 isolate SA151/2 18S ribosomal RNA gene, partial sequence; internal transcribed spacer 1, 5.8S ribosomal RNA gene, and internal transcribed spacer 2, complete sequence; and 28S ribosomal RNA gene, partial sequence	1203	Ceratomyxa	sp.	4	PBS-2017	isolate	SA151/2	18S	ribosomal	RNA	gene,	partial	sequence;	internal	transcribed	spacer	1,	5.8S	ribosomal	RNA	gene,	and	internal	transcribed	spacer	2,	complete	sequence;	and	28S	ribosomal	RNA	gene,	partial	sequence
1204. Ceratomyxa sp. 4 PBS-2017 isolate 1460 internal transcribed spacer 1, partial sequence; 5.8S ribosomal RNA gene, complete sequence; and internal transcribed spacer 2, partial sequence	1204	Ceratomyxa	sp.	4	PBS-2017	isolate	1460	internal	transcribed	spacer	1,	partial	sequence;	5.8S	ribosomal	RNA	gene,	complete	sequence;	and	internal	transcribed	spacer	2,	partial	sequence
1205. Ceratomyxa sp. 3 PBS-2017 isolate 1493 internal transcribed spacer 1, partial sequence; 5.8S ribosomal RNA gene, complete sequence; and internal transcribed spacer 2, partial sequence	1205	Ceratomyxa	sp.	3	PBS-2017	isolate	1493	internal	transcribed	spacer	1,	partial	sequence;	5.8S	ribosomal	RNA	gene,	complete	sequence;	and	internal	transcribed	spacer	2,	partial	sequence
1206. Ceratomyxa sp. 3 PBS-2017 isolate 1500/3 18S ribosomal RNA gene, partial sequence; internal transcribed spacer 1, 5.8S ribosomal RNA gene, and internal transcribed spacer 2, complete sequence; and 28S ribosomal RNA gene, partial sequence	1206	Ceratomyxa	sp.	3	PBS-2017	isolate	1500/3	18S	ribosomal	RNA	gene,	partial	sequence;	internal	transcribed	spacer	1,	5.8S	ribosomal	RNA	gene,	and	internal	transcribed	spacer	2,	complete	sequence;	and	28S	ribosomal	RNA	gene,	partial	sequence
1207. Ceratomyxa sp. 3 PBS-2017 isolate B6/4 internal transcribed spacer 1, partial sequence; 5.8S ribosomal RNA gene and internal transcribed spacer 2, complete sequence; and 28S ribosomal RNA gene, partial sequence	1207	Ceratomyxa	sp.	3	PBS-2017	isolate	B6/4	internal	transcribed	spacer	1,	partial	sequence;	5.8S	ribosomal	RNA	gene	and	internal	transcribed	spacer	2,	complete	sequence;	and	28S	ribosomal	RNA	gene,	partial	sequence
1208. Ceratomyxa sp. 3 PBS-2017 isolate A4 5.8S ribosomal RNA gene and internal transcribed spacer 2, partial sequence	1208	Ceratomyxa	sp.	3	PBS-2017	isolate	A4	5.8S	ribosomal	RNA	gene	and	internal	transcribed	spacer	2,	partial	sequence
1209. Ceratomyxa sp. 3 PBS-2017 isolate 1448/2 18S ribosomal RNA gene, partial sequence; internal transcribed spacer 1, 5.8S ribosomal RNA gene, and internal transcribed spacer 2, complete sequence; and 28S ribosomal RNA gene, partial sequence	1209	Ceratomyxa	sp.	3	PBS-2017	isolate	1448/2	18S	ribosomal	RNA	gene,	partial	sequence;	internal	transcribed	spacer	1,	5.8S	ribosomal	RNA	gene,	and	internal	transcribed	spacer	2,	complete	sequence;	and	28S	ribosomal	RNA	gene,	partial	sequence
1210. Ceratomyxa sp. 3 PBS-2017 isolate 933 internal transcribed spacer 1, partial sequence; 5.8S ribosomal RNA gene, complete sequence; and internal transcribed spacer 2, partial sequence	1210	Ceratomyxa	sp.	3	PBS-2017	isolate	933	internal	transcribed	spacer	1,	partial	sequence;	5.8S	ribosomal	RNA	gene,	complete	sequence;	and	internal	transcribed	spacer	2,	partial	sequence
1211. Ceratomyxa sp. 2 PBS-2017 isolate 1529 internal transcribed spacer 1, partial sequence; 5.8S ribosomal RNA gene, complete sequence; and internal transcribed spacer 2, partial sequence	1211	Ceratomyxa	sp.	2	PBS-2017	isolate	1529	internal	transcribed	spacer	1,	partial	sequence;	5.8S	ribosomal	RNA	gene,	complete	sequence;	and	internal	transcribed	spacer	2,	partial	sequence
1212. Ceratomyxa sp. 2 PBS-2017 isolate 1461/2 18S ribosomal RNA gene, partial sequence; internal transcribed spacer 1, 5.8S ribosomal RNA gene, and internal transcribed spacer 2, complete sequence; and 28S ribosomal RNA gene, partial sequence	1212	Ceratomyxa	sp.	2	PBS-2017	isolate	1461/2	18S	ribosomal	RNA	gene,	partial	sequence;	internal	transcribed	spacer	1,	5.8S	ribosomal	RNA	gene,	and	internal	transcribed	spacer	2,	complete	sequence;	and	28S	ribosomal	RNA	gene,	partial	sequence
1213. Ceratomyxa sp. 1 PBS-2017 isolate 1503/1 18S ribosomal RNA gene, partial sequence; internal transcribed spacer 1, 5.8S ribosomal RNA gene, and internal transcribed spacer 2, complete sequence; and 28S ribosomal RNA gene, partial sequence	1213	Ceratomyxa	sp.	1	PBS-2017	isolate	1503/1	18S	ribosomal	RNA	gene,	partial	sequence;	internal	transcribed	spacer	1,	5.8S	ribosomal	RNA	gene,	and	internal	transcribed	spacer	2,	complete	sequence;	and	28S	ribosomal	RNA	gene,	partial	sequence
1214. Ceratomyxa sp. 1 PBS-2017 isolate B14/1 18S ribosomal RNA gene, partial sequence; internal transcribed spacer 1, 5.8S ribosomal RNA gene, and internal transcribed spacer 2, complete sequence; and 28S ribosomal RNA gene, partial sequence	1214	Ceratomyxa	sp.	1	PBS-2017	isolate	B14/1	18S	ribosomal	RNA	gene,	partial	sequence;	internal	transcribed	spacer	1,	5.8S	ribosomal	RNA	gene,	and	internal	transcribed	spacer	2,	complete	sequence;	and	28S	ribosomal	RNA	gene,	partial	sequence
1215. Ceratomyxa sp. 1 PBS-2017 isolate 1460 internal transcribed spacer 1, partial sequence; 5.8S ribosomal RNA gene, complete sequence; and internal transcribed spacer 2, partial sequence	1215	Ceratomyxa	sp.	1	PBS-2017	isolate	1460	internal	transcribed	spacer	1,	partial	sequence;	5.8S	ribosomal	RNA	gene,	complete	sequence;	and	internal	transcribed	spacer	2,	partial	sequence
1216. Ceratomyxa dehoopi isolate A20/1 18S ribosomal RNA gene, partial sequence; internal transcribed spacer 1, 5.8S ribosomal RNA gene, and internal transcribed spacer 2, complete sequence; and 28S ribosomal RNA gene, partial sequence	1216	Ceratomyxa	dehoopi	isolate	A20/1	18S	ribosomal	RNA	gene,	partial	sequence;	internal	transcribed	spacer	1,	5.8S	ribosomal	RNA	gene,	and	internal	transcribed	spacer	2,	complete	sequence;	and	28S	ribosomal	RNA	gene,	partial	sequence
1217. Ceratomyxa dehoopi isolate 1520/6 18S ribosomal RNA gene, partial sequence; internal transcribed spacer 1, 5.8S ribosomal RNA gene, and internal transcribed spacer 2, complete sequence; and 28S ribosomal RNA gene, partial sequence	1217	Ceratomyxa	dehoopi	isolate	1520/6	18S	ribosomal	RNA	gene,	partial	sequence;	internal	transcribed	spacer	1,	5.8S	ribosomal	RNA	gene,	and	internal	transcribed	spacer	2,	complete	sequence;	and	28S	ribosomal	RNA	gene,	partial	sequence
1218. Ceratomyxa dehoopi isolate SA151/2 18S ribosomal RNA gene, partial sequence; internal transcribed spacer 1, 5.8S ribosomal RNA gene, and internal transcribed spacer 2, complete sequence; and 28S ribosomal RNA gene, partial sequence	1218	Ceratomyxa	dehoopi	isolate	SA151/2	18S	ribosomal	RNA	gene,	partial	sequence;	internal	transcribed	spacer	1,	5.8S	ribosomal	RNA	gene,	and	internal	transcribed	spacer	2,	complete	sequence;	and	28S	ribosomal	RNA	gene,	partial	sequence
1219. Ceratomyxa dehoopi isolate 1460 internal transcribed spacer 1, partial sequence; 5.8S ribosomal RNA gene, complete sequence; and internal transcribed spacer 2, partial sequence	1219	Ceratomyxa	dehoopi	isolate	1460	internal	transcribed	spacer	1,	partial	sequence;	5.8S	ribosomal	RNA	gene,	complete	sequence;	and	internal	transcribed	spacer	2,	partial	sequence
1220. Ceratomyxa cottoidii isolate 1470 internal transcribed spacer 1, partial sequence; 5.8S ribosomal RNA gene, complete sequence; and internal transcribed spacer 2, partial sequence	1220	Ceratomyxa	cottoidii	isolate	1470	internal	transcribed	spacer	1,	partial	sequence;	5.8S	ribosomal	RNA	gene,	complete	sequence;	and	internal	transcribed	spacer	2,	partial	sequence
1221. Ceratomyxa cottoidii isolate C5/1 18S ribosomal RNA gene, partial sequence; internal transcribed spacer 1, 5.8S ribosomal RNA gene, and internal transcribed spacer 2, complete sequence; and 28S ribosomal RNA gene, partial sequence	1221	Ceratomyxa	cottoidii	isolate	C5/1	18S	ribosomal	RNA	gene,	partial	sequence;	internal	transcribed	spacer	1,	5.8S	ribosomal	RNA	gene,	and	internal	transcribed	spacer	2,	complete	sequence;	and	28S	ribosomal	RNA	gene,	partial	sequence
1222. Ceratomyxa cottoidii isolate 1503/3 18S ribosomal RNA gene, partial sequence; internal transcribed spacer 1, 5.8S ribosomal RNA gene, and internal transcribed spacer 2, complete sequence; and 28S ribosomal RNA gene, partial sequence	1222	Ceratomyxa	cottoidii	isolate	1503/3	18S	ribosomal	RNA	gene,	partial	sequence;	internal	transcribed	spacer	1,	5.8S	ribosomal	RNA	gene,	and	internal	transcribed	spacer	2,	complete	sequence;	and	28S	ribosomal	RNA	gene,	partial	sequence
1223. Ceratomyxa cottoidii isolate A23/3 18S ribosomal RNA gene, partial sequence; internal transcribed spacer 1, 5.8S ribosomal RNA gene, and internal transcribed spacer 2, complete sequence; and 28S ribosomal RNA gene, partial sequence	1223	Ceratomyxa	cottoidii	isolate	A23/3	18S	ribosomal	RNA	gene,	partial	sequence;	internal	transcribed	spacer	1,	5.8S	ribosomal	RNA	gene,	and	internal	transcribed	spacer	2,	complete	sequence;	and	28S	ribosomal	RNA	gene,	partial	sequence
1224. Ceratomyxa cottoidii isolate B11/2 18S ribosomal RNA gene, partial sequence; internal transcribed spacer 1 and 5.8S ribosomal RNA gene, complete sequence; and internal transcribed spacer 2, partial sequence	1224	Ceratomyxa	cottoidii	isolate	B11/2	18S	ribosomal	RNA	gene,	partial	sequence;	internal	transcribed	spacer	1	and	5.8S	ribosomal	RNA	gene,	complete	sequence;	and	internal	transcribed	spacer	2,	partial	sequence
1225. Ceratomyxa cottoidii isolate 1521 internal transcribed spacer 1, partial sequence; 5.8S ribosomal RNA gene, complete sequence; and internal transcribed spacer 2, partial sequence	1225	Ceratomyxa	cottoidii	isolate	1521	internal	transcribed	spacer	1,	partial	sequence;	5.8S	ribosomal	RNA	gene,	complete	sequence;	and	internal	transcribed	spacer	2,	partial	sequence
1226. Ceratomyxa cottoidii isolate 1532 internal transcribed spacer 1, partial sequence; 5.8S ribosomal RNA gene, complete sequence; and internal transcribed spacer 2, partial sequence	1226	Ceratomyxa	cottoidii	isolate	1532	internal	transcribed	spacer	1,	partial	sequence;	5.8S	ribosomal	RNA	gene,	complete	sequence;	and	internal	transcribed	spacer	2,	partial	sequence
1227. Ceratomyxa cottoidii isolate 933 internal transcribed spacer 1, partial sequence; 5.8S ribosomal RNA gene, complete sequence; and internal transcribed spacer 2, partial sequence	1227	Ceratomyxa	cottoidii	isolate	933	internal	transcribed	spacer	1,	partial	sequence;	5.8S	ribosomal	RNA	gene,	complete	sequence;	and	internal	transcribed	spacer	2,	partial	sequence
1228. Ceratomyxa cottoidii isolate 939 internal transcribed spacer 1, partial sequence; 5.8S ribosomal RNA gene, complete sequence; and internal transcribed spacer 2, partial sequence	1228	Ceratomyxa	cottoidii	isolate	939	internal	transcribed	spacer	1,	partial	sequence;	5.8S	ribosomal	RNA	gene,	complete	sequence;	and	internal	transcribed	spacer	2,	partial	sequence
1229. Ceratomyxa cottoidii isolate 1462/3 18S ribosomal RNA gene, partial sequence; contains internal transcribed space 1, 5.8S ribosomal RNA, and internal transcribed 2 gene, complete sequence; and 28S ribosomal RNA gene, partial sequence	1229	Ceratomyxa	cottoidii	isolate	1462/3	18S	ribosomal	RNA	gene,	partial	sequence;	contains	internal	transcribed	space	1,	5.8S	ribosomal	RNA,	and	internal	transcribed	2	gene,	complete	sequence;	and	28S	ribosomal	RNA	gene,	partial	sequence
1230. Ceratomyxa sp. 5 PBS-2017 isolate 1519/1 28S ribosomal RNA gene, partial sequence	1230	Ceratomyxa	sp.	5	PBS-2017	isolate	1519/1	28S	ribosomal	RNA	gene,	partial	sequence
1231. Ceratomyxa sp. 5 PBS-2017 isolate 1529/5/2 28S ribosomal RNA gene, partial sequence	1231	Ceratomyxa	sp.	5	PBS-2017	isolate	1529/5/2	28S	ribosomal	RNA	gene,	partial	sequence
1232. Ceratomyxa sp. 4 PBS-2017 isolate 1517/4 28S ribosomal RNA gene, partial sequence	1232	Ceratomyxa	sp.	4	PBS-2017	isolate	1517/4	28S	ribosomal	RNA	gene,	partial	sequence
1233. Ceratomyxa sp. 4 PBS-2017 isolate 1518/5 28S ribosomal RNA gene, partial sequence	1233	Ceratomyxa	sp.	4	PBS-2017	isolate	1518/5	28S	ribosomal	RNA	gene,	partial	sequence
1234. Ceratomyxa sp. 4 PBS-2017 isolate B26/1 28S ribosomal RNA gene, partial sequence	1234	Ceratomyxa	sp.	4	PBS-2017	isolate	B26/1	28S	ribosomal	RNA	gene,	partial	sequence
1235. Ceratomyxa sp. 4 PBS-2017 isolate 1461/1 28S ribosomal RNA gene, partial sequence	1235	Ceratomyxa	sp.	4	PBS-2017	isolate	1461/1	28S	ribosomal	RNA	gene,	partial	sequence
1236. Ceratomyxa sp. 1 PBS-2017 isolate 1503/3 28S ribosomal RNA gene, partial sequence	1236	Ceratomyxa	sp.	1	PBS-2017	isolate	1503/3	28S	ribosomal	RNA	gene,	partial	sequence
1237. Ceratomyxa sp. 1 PBS-2017 isolate B14/3 28S ribosomal RNA gene, partial sequence	1237	Ceratomyxa	sp.	1	PBS-2017	isolate	B14/3	28S	ribosomal	RNA	gene,	partial	sequence
1238. Ceratomyxa dehoopi isolate 1520/1 28S ribosomal RNA gene, partial sequence	1238	Ceratomyxa	dehoopi	isolate	1520/1	28S	ribosomal	RNA	gene,	partial	sequence
1239. Ceratomyxa dehoopi isolate SA151/1 28S ribosomal RNA gene, partial sequence	1239	Ceratomyxa	dehoopi	isolate	SA151/1	28S	ribosomal	RNA	gene,	partial	sequence
1240. Ceratomyxa cottoidii isolate 1479/2 28S ribosomal RNA gene, partial sequence	1240	Ceratomyxa	cottoidii	isolate	1479/2	28S	ribosomal	RNA	gene,	partial	sequence
1241. Ceratomyxa cottoidii isolate 1470/4 28S ribosomal RNA gene, partial sequence	1241	Ceratomyxa	cottoidii	isolate	1470/4	28S	ribosomal	RNA	gene,	partial	sequence
1242. Ceratomyxa cottoidii isolate 1500/3 28S ribosomal RNA gene, partial sequence	1242	Ceratomyxa	cottoidii	isolate	1500/3	28S	ribosomal	RNA	gene,	partial	sequence
1243. Ceratomyxa cottoidii isolate A16/2 28S ribosomal RNA gene, partial sequence	1243	Ceratomyxa	cottoidii	isolate	A16/2	28S	ribosomal	RNA	gene,	partial	sequence
1244. Ceratomyxa cottoidii isolate B11/2 28S ribosomal RNA gene, partial sequence	1244	Ceratomyxa	cottoidii	isolate	B11/2	28S	ribosomal	RNA	gene,	partial	sequence
1245. Ceratomyxa cottoidii isolate 1534/1 28S ribosomal RNA gene, partial sequence	1245	Ceratomyxa	cottoidii	isolate	1534/1	28S	ribosomal	RNA	gene,	partial	sequence
1246. Ceratomyxa cottoidii isolate 1462/1 28S ribosomal RNA gene, partial sequence	1246	Ceratomyxa	cottoidii	isolate	1462/1	28S	ribosomal	RNA	gene,	partial	sequence
1247. Ceratomyxa sp. 5 PBS-2017 isolate 1519 18S ribosomal RNA gene, partial sequence	1247	Ceratomyxa	sp.	5	PBS-2017	isolate	1519	18S	ribosomal	RNA	gene,	partial	sequence
1248. Ceratomyxa sp. 5 PBS-2017 isolate 1529/2 18S ribosomal RNA gene, partial sequence	1248	Ceratomyxa	sp.	5	PBS-2017	isolate	1529/2	18S	ribosomal	RNA	gene,	partial	sequence
1249. Ceratomyxa sp. 4 PBS-2017 isolate 1517/1 18S ribosomal RNA gene, partial sequence	1249	Ceratomyxa	sp.	4	PBS-2017	isolate	1517/1	18S	ribosomal	RNA	gene,	partial	sequence
1250. Ceratomyxa sp. 4 PBS-2017 isolate 1518/3 18S ribosomal RNA gene, partial sequence	1250	Ceratomyxa	sp.	4	PBS-2017	isolate	1518/3	18S	ribosomal	RNA	gene,	partial	sequence
1251. Ceratomyxa sp. 4 PBS-2017 isolate 1461/2 18S ribosomal RNA gene, partial sequence	1251	Ceratomyxa	sp.	4	PBS-2017	isolate	1461/2	18S	ribosomal	RNA	gene,	partial	sequence
1252. Ceratomyxa sp. 3 PBS-2017 isolate 1500/A 18S ribosomal RNA gene, partial sequence	1252	Ceratomyxa	sp.	3	PBS-2017	isolate	1500/A	18S	ribosomal	RNA	gene,	partial	sequence
1253. Ceratomyxa sp. 3 PBS-2017 isolate B2/1 18S ribosomal RNA gene, partial sequence	1253	Ceratomyxa	sp.	3	PBS-2017	isolate	B2/1	18S	ribosomal	RNA	gene,	partial	sequence
1254. Ceratomyxa sp. 3 PBS-2017 isolate 1448/3 18S ribosomal RNA gene, partial sequence	1254	Ceratomyxa	sp.	3	PBS-2017	isolate	1448/3	18S	ribosomal	RNA	gene,	partial	sequence
1255. Ceratomyxa sp. 2 PBS-2017 isolate 1517/2 18S ribosomal RNA gene, partial sequence	1255	Ceratomyxa	sp.	2	PBS-2017	isolate	1517/2	18S	ribosomal	RNA	gene,	partial	sequence
1256. Ceratomyxa sp. 2 PBS-2017 isolate 1529/1 18S ribosomal RNA gene, partial sequence	1256	Ceratomyxa	sp.	2	PBS-2017	isolate	1529/1	18S	ribosomal	RNA	gene,	partial	sequence
1257. Ceratomyxa sp. 2 PBS-2017 isolate 1461/1 18S ribosomal RNA gene, partial sequence	1257	Ceratomyxa	sp.	2	PBS-2017	isolate	1461/1	18S	ribosomal	RNA	gene,	partial	sequence
1258. Ceratomyxa sp. 1 PBS-2017 isolate 1501/2 18S ribosomal RNA gene, partial sequence	1258	Ceratomyxa	sp.	1	PBS-2017	isolate	1501/2	18S	ribosomal	RNA	gene,	partial	sequence
1259. Ceratomyxa sp. 1 PBS-2017 isolate B14/1 18S ribosomal RNA gene, partial sequence	1259	Ceratomyxa	sp.	1	PBS-2017	isolate	B14/1	18S	ribosomal	RNA	gene,	partial	sequence
1260. Ceratomyxa dehoopi isolate A20/1 18S ribosomal RNA gene, partial sequence	1260	Ceratomyxa	dehoopi	isolate	A20/1	18S	ribosomal	RNA	gene,	partial	sequence
1261. Ceratomyxa dehoopi isolate 1520/1 18S ribosomal RNA gene, partial sequence	1261	Ceratomyxa	dehoopi	isolate	1520/1	18S	ribosomal	RNA	gene,	partial	sequence
1262. Ceratomyxa dehoopi isolate SA151/1 18S ribosomal RNA gene, partial sequence	1262	Ceratomyxa	dehoopi	isolate	SA151/1	18S	ribosomal	RNA	gene,	partial	sequence
1263. Ceratomyxa cottoidii isolate 1479 18S ribosomal RNA gene, partial sequence	1263	Ceratomyxa	cottoidii	isolate	1479	18S	ribosomal	RNA	gene,	partial	sequence
1264. Ceratomyxa cottoidii isolate 1470 18S ribosomal RNA gene, partial sequence	1264	Ceratomyxa	cottoidii	isolate	1470	18S	ribosomal	RNA	gene,	partial	sequence
1265. Ceratomyxa cottoidii isolate C5/1 18S ribosomal RNA gene, partial sequence	1265	Ceratomyxa	cottoidii	isolate	C5/1	18S	ribosomal	RNA	gene,	partial	sequence
1266. Ceratomyxa cottoidii isolate 1500/2 18S ribosomal RNA gene, partial sequence	1266	Ceratomyxa	cottoidii	isolate	1500/2	18S	ribosomal	RNA	gene,	partial	sequence
1267. Ceratomyxa cottoidii isolate A24/1 18S ribosomal RNA gene, partial sequence	1267	Ceratomyxa	cottoidii	isolate	A24/1	18S	ribosomal	RNA	gene,	partial	sequence
1268. Ceratomyxa cottoidii isolate B11/2 18S ribosomal RNA gene, partial sequence	1268	Ceratomyxa	cottoidii	isolate	B11/2	18S	ribosomal	RNA	gene,	partial	sequence
1269. Ceratomyxa cottoidii isolate 1534/B 18S ribosomal RNA gene, partial sequence	1269	Ceratomyxa	cottoidii	isolate	1534/B	18S	ribosomal	RNA	gene,	partial	sequence
1270. Ceratomyxa cottoidii isolate 1462 18S ribosomal RNA gene, partial sequence	1270	Ceratomyxa	cottoidii	isolate	1462	18S	ribosomal	RNA	gene,	partial	sequence
1271. Coryne eximia isolate DNA197 large subunit ribosomal RNA gene, partial sequence; mitochondrial	1271	Coryne	eximia	isolate	DNA197	large	subunit	ribosomal	RNA	gene,	partial	sequence;	mitochondrial
1272. Plumularia pulchella voucher INVE34016 16S ribosomal RNA gene, partial sequence; mitochondrial	1272	Plumularia	pulchella	voucher	INVE34016	16S	ribosomal	RNA	gene,	partial	sequence;	mitochondrial
1273. Plumularia filicaulis voucher INVE34020 16S ribosomal RNA gene, partial sequence; mitochondrial	1273	Plumularia	filicaulis	voucher	INVE34020	16S	ribosomal	RNA	gene,	partial	sequence;	mitochondrial
1274. Aglaophenia parvula voucher INVE34013 16S ribosomal RNA gene, partial sequence; mitochondrial	1274	Aglaophenia	parvula	voucher	INVE34013	16S	ribosomal	RNA	gene,	partial	sequence;	mitochondrial
1275. Myxosporea environmental sample clone type6 18S small subunit ribosomal RNA gene, partial sequence	1275	Myxosporea	environmental	sample	clone	type6	18S	small	subunit	ribosomal	RNA	gene,	partial	sequence
1276. Myxosporea environmental sample clone type5 18S small subunit ribosomal RNA gene, partial sequence	1276	Myxosporea	environmental	sample	clone	type5	18S	small	subunit	ribosomal	RNA	gene,	partial	sequence
1277. Myxosporea environmental sample clone type4 18S small subunit ribosomal RNA gene, partial sequence	1277	Myxosporea	environmental	sample	clone	type4	18S	small	subunit	ribosomal	RNA	gene,	partial	sequence
1278. Coryne eximia isolate 182 cytochrome oxidase subunit I (COI) gene, partial cds; mitochondrial	1278	Coryne	eximia	isolate	182	cytochrome	oxidase	subunit	I	(COI)	gene,	partial	cds;	mitochondrial
1279. Plumularia setacea isolate DNA195-3 18S ribosomal RNA gene, partial sequence; internal transcribed spacer 1, 5.8S ribosomal RNA gene, and internal transcribed spacer 2, complete sequence; and 28S ribosomal RNA gene, partial sequence	1279	Plumularia	setacea	isolate	DNA195-3	18S	ribosomal	RNA	gene,	partial	sequence;	internal	transcribed	spacer	1,	5.8S	ribosomal	RNA	gene,	and	internal	transcribed	spacer	2,	complete	sequence;	and	28S	ribosomal	RNA	gene,	partial	sequence
1280. Plumularia setacea isolate DNA195-2 18S ribosomal RNA gene, partial sequence; internal transcribed spacer 1, 5.8S ribosomal RNA gene, and internal transcribed spacer 2, complete sequence; and 28S ribosomal RNA gene, partial sequence	1280	Plumularia	setacea	isolate	DNA195-2	18S	ribosomal	RNA	gene,	partial	sequence;	internal	transcribed	spacer	1,	5.8S	ribosomal	RNA	gene,	and	internal	transcribed	spacer	2,	complete	sequence;	and	28S	ribosomal	RNA	gene,	partial	sequence
1281. Plumularia setacea isolate DNA195-1 18S ribosomal RNA gene, partial sequence; internal transcribed spacer 1, 5.8S ribosomal RNA gene, and internal transcribed spacer 2, complete sequence; and 28S ribosomal RNA gene, partial sequence	1281	Plumularia	setacea	isolate	DNA195-1	18S	ribosomal	RNA	gene,	partial	sequence;	internal	transcribed	spacer	1,	5.8S	ribosomal	RNA	gene,	and	internal	transcribed	spacer	2,	complete	sequence;	and	28S	ribosomal	RNA	gene,	partial	sequence
1282. Plumularia gaimardi isolate DNA193-3 18S ribosomal RNA gene, partial sequence; internal transcribed spacer 1, 5.8S ribosomal RNA gene, and internal transcribed spacer 2, complete sequence; and 28S ribosomal RNA gene, partial sequence	1282	Plumularia	gaimardi	isolate	DNA193-3	18S	ribosomal	RNA	gene,	partial	sequence;	internal	transcribed	spacer	1,	5.8S	ribosomal	RNA	gene,	and	internal	transcribed	spacer	2,	complete	sequence;	and	28S	ribosomal	RNA	gene,	partial	sequence
1283. Plumularia gaimardi isolate DNA193-1 18S ribosomal RNA gene, partial sequence; internal transcribed spacer 1, 5.8S ribosomal RNA gene, and internal transcribed spacer 2, complete sequence; and 28S ribosomal RNA gene, partial sequence	1283	Plumularia	gaimardi	isolate	DNA193-1	18S	ribosomal	RNA	gene,	partial	sequence;	internal	transcribed	spacer	1,	5.8S	ribosomal	RNA	gene,	and	internal	transcribed	spacer	2,	complete	sequence;	and	28S	ribosomal	RNA	gene,	partial	sequence
1284. Plumularia setacea isolate DNA192-3 18S ribosomal RNA gene, partial sequence; internal transcribed spacer 1, 5.8S ribosomal RNA gene, and internal transcribed spacer 2, complete sequence; and 28S ribosomal RNA gene, partial sequence	1284	Plumularia	setacea	isolate	DNA192-3	18S	ribosomal	RNA	gene,	partial	sequence;	internal	transcribed	spacer	1,	5.8S	ribosomal	RNA	gene,	and	internal	transcribed	spacer	2,	complete	sequence;	and	28S	ribosomal	RNA	gene,	partial	sequence
1285. Plumularia setacea isolate DNA192-2 18S ribosomal RNA gene, partial sequence; internal transcribed spacer 1, 5.8S ribosomal RNA gene, and internal transcribed spacer 2, complete sequence; and 28S ribosomal RNA gene, partial sequence	1285	Plumularia	setacea	isolate	DNA192-2	18S	ribosomal	RNA	gene,	partial	sequence;	internal	transcribed	spacer	1,	5.8S	ribosomal	RNA	gene,	and	internal	transcribed	spacer	2,	complete	sequence;	and	28S	ribosomal	RNA	gene,	partial	sequence
1286. Plumularia setacea isolate DNA186-1 18S ribosomal RNA gene, partial sequence; internal transcribed spacer 1, 5.8S ribosomal RNA gene, and internal transcribed spacer 2, complete sequence; and 28S ribosomal RNA gene, partial sequence	1286	Plumularia	setacea	isolate	DNA186-1	18S	ribosomal	RNA	gene,	partial	sequence;	internal	transcribed	spacer	1,	5.8S	ribosomal	RNA	gene,	and	internal	transcribed	spacer	2,	complete	sequence;	and	28S	ribosomal	RNA	gene,	partial	sequence
1287. Plumularia setacea isolate DNA195 16S ribosomal RNA gene, partial sequence; mitochondrial	1287	Plumularia	setacea	isolate	DNA195	16S	ribosomal	RNA	gene,	partial	sequence;	mitochondrial
1288. Plumularia setacea isolate DNA192 16S ribosomal RNA gene, partial sequence; mitochondrial	1288	Plumularia	setacea	isolate	DNA192	16S	ribosomal	RNA	gene,	partial	sequence;	mitochondrial
1289. Plumularia setacea isolate DNA186 16S ribosomal RNA gene, partial sequence; mitochondrial	1289	Plumularia	setacea	isolate	DNA186	16S	ribosomal	RNA	gene,	partial	sequence;	mitochondrial
1290. Plumularia filicaulis isolate DNA194 cytochrome oxidase subunit I (COI) gene, partial cds; mitochondrial	1290	Plumularia	filicaulis	isolate	DNA194	cytochrome	oxidase	subunit	I	(COI)	gene,	partial	cds;	mitochondrial
1291. Plumularia gaimardi isolate DNA193 cytochrome oxidase subunit I (COI) gene, partial cds; mitochondrial	1291	Plumularia	gaimardi	isolate	DNA193	cytochrome	oxidase	subunit	I	(COI)	gene,	partial	cds;	mitochondrial
1292. Plumularia setacea isolate DNA186 cytochrome oxidase subunit I (COI) gene, partial cds; mitochondrial	1292	Plumularia	setacea	isolate	DNA186	cytochrome	oxidase	subunit	I	(COI)	gene,	partial	cds;	mitochondrial
1293. Isozoanthus cf. giganteus TDS-2010 isolate SA263 12S ribosomal RNA gene, partial sequence	1293	Isozoanthus	cf.	giganteus	TDS-2010	isolate	SA263	12S	ribosomal	RNA	gene,	partial	sequence
1294. Isozoanthus giganteus isolate SA259 12S ribosomal RNA gene, partial sequence; mitochondrial	1294	Isozoanthus	giganteus	isolate	SA259	12S	ribosomal	RNA	gene,	partial	sequence;	mitochondrial
1295. Parazoanthus capensis isolate SA262 12S ribosomal RNA gene, partial sequence; mitochondrial	1295	Parazoanthus	capensis	isolate	SA262	12S	ribosomal	RNA	gene,	partial	sequence;	mitochondrial
1296. Isozoanthus cf. giganteus TDS-2010 isolate SA263 28S ribosomal RNA gene, partial sequence	1296	Isozoanthus	cf.	giganteus	TDS-2010	isolate	SA263	28S	ribosomal	RNA	gene,	partial	sequence
1297. Isozoanthus giganteus isolate SA259 28S ribosomal RNA gene, partial sequence	1297	Isozoanthus	giganteus	isolate	SA259	28S	ribosomal	RNA	gene,	partial	sequence
1298. Parazoanthus capensis isolate SA262 28S ribosomal RNA gene, partial sequence	1298	Parazoanthus	capensis	isolate	SA262	28S	ribosomal	RNA	gene,	partial	sequence
1299. Isozoanthus cf. giganteus TDS-2010 isolate SA263 18S ribosomal RNA gene, partial sequence; internal transcribed spacer 1, 5.8S ribosomal RNA gene, and internal transcribed spacer 2, complete sequence; and 28S ribosomal RNA gene, partial sequence	1299	Isozoanthus	cf.	giganteus	TDS-2010	isolate	SA263	18S	ribosomal	RNA	gene,	partial	sequence;	internal	transcribed	spacer	1,	5.8S	ribosomal	RNA	gene,	and	internal	transcribed	spacer	2,	complete	sequence;	and	28S	ribosomal	RNA	gene,	partial	sequence
1300. Isozoanthus giganteus isolate SA259 18S ribosomal RNA gene, partial sequence; and internal transcribed spacer 1 and 5.8S ribosomal RNA gene, complete sequence	1300	Isozoanthus	giganteus	isolate	SA259	18S	ribosomal	RNA	gene,	partial	sequence;	and	internal	transcribed	spacer	1	and	5.8S	ribosomal	RNA	gene,	complete	sequence
1301. Parazoanthus capensis isolate SA262 18S ribosomal RNA gene, partial sequence; internal transcribed spacer 1 and 5.8S ribosomal RNA gene, complete sequence; and internal transcribed spacer 2, partial sequence	1301	Parazoanthus	capensis	isolate	SA262	18S	ribosomal	RNA	gene,	partial	sequence;	internal	transcribed	spacer	1	and	5.8S	ribosomal	RNA	gene,	complete	sequence;	and	internal	transcribed	spacer	2,	partial	sequence
1302. Isozoanthus cf. giganteus TDS-2010 isolate SA263 16S ribosomal RNA gene, partial sequence; mitochondrial	1302	Isozoanthus	cf.	giganteus	TDS-2010	isolate	SA263	16S	ribosomal	RNA	gene,	partial	sequence;	mitochondrial
1303. Isozoanthus giganteus isolate SA259 16S ribosomal RNA gene, partial sequence; mitochondrial	1303	Isozoanthus	giganteus	isolate	SA259	16S	ribosomal	RNA	gene,	partial	sequence;	mitochondrial
1304. Parazoanthus capensis isolate SA262 16S ribosomal RNA gene, partial sequence; mitochondrial	1304	Parazoanthus	capensis	isolate	SA262	16S	ribosomal	RNA	gene,	partial	sequence;	mitochondrial
1305. Depastromorpha africana voucher AGC099 18S ribosomal RNA gene, partial sequence; internal transcribed spacer 1, 5.8S ribosomal RNA gene, and internal transcribed spacer 2, complete sequence; and 28S ribosomal RNA gene, partial sequence	1305	Depastromorpha	africana	voucher	AGC099	18S	ribosomal	RNA	gene,	partial	sequence;	internal	transcribed	spacer	1,	5.8S	ribosomal	RNA	gene,	and	internal	transcribed	spacer	2,	complete	sequence;	and	28S	ribosomal	RNA	gene,	partial	sequence
1306. Coryne eximia mitochondrial partial 16S rRNA gene, Langebaan	1306	Coryne	eximia	mitochondrial	partial	16S	rRNA	gene,	Langebaan
1307. Coryne eximia mitochondrial partial 16S rRNA gene, specimen voucher Natural History Museum of Geneva INVE 34009	1307	Coryne	eximia	mitochondrial	partial	16S	rRNA	gene,	specimen	voucher	Natural	History	Museum	of	Geneva	INVE	34009
1308. Tenerodus pollex voucher RMNH:Coel.40219 cytochrome oxidase subunit I (cox1) gene, partial cds; mitochondrial	1308	Tenerodus	pollex	voucher	RMNH:Coel.40219	cytochrome	oxidase	subunit	I	(cox1)	gene,	partial	cds;	mitochondrial
1309. Tenerodus fallax voucher SAF384 cytochrome oxidase subunit I (cox1) gene, partial cds; mitochondrial	1309	Tenerodus	fallax	voucher	SAF384	cytochrome	oxidase	subunit	I	(cox1)	gene,	partial	cds;	mitochondrial
1310. Tenerodus fallax voucher SAF098 cytochrome oxidase subunit I (cox1) gene, partial cds; mitochondrial	1310	Tenerodus	fallax	voucher	SAF098	cytochrome	oxidase	subunit	I	(cox1)	gene,	partial	cds;	mitochondrial
1311. Tenerodus fallax voucher SAF084 cytochrome oxidase subunit I (cox1) gene, partial cds; mitochondrial	1311	Tenerodus	fallax	voucher	SAF084	cytochrome	oxidase	subunit	I	(cox1)	gene,	partial	cds;	mitochondrial
1312. Tenerodus fallax voucher CAS:IZ222384 cytochrome oxidase subunit I (cox1) gene, partial cds; mitochondrial	1312	Tenerodus	fallax	voucher	CAS:IZ222384	cytochrome	oxidase	subunit	I	(cox1)	gene,	partial	cds;	mitochondrial
1313. Tenerodus fallax voucher SAF015 cytochrome oxidase subunit I (cox1) gene, partial cds; mitochondrial	1313	Tenerodus	fallax	voucher	SAF015	cytochrome	oxidase	subunit	I	(cox1)	gene,	partial	cds;	mitochondrial
1314. Tenerodus fallax voucher RMNH:Coel.40218 cytochrome oxidase subunit I (cox1) gene, partial cds; mitochondrial	1314	Tenerodus	fallax	voucher	RMNH:Coel.40218	cytochrome	oxidase	subunit	I	(cox1)	gene,	partial	cds;	mitochondrial
1315. Tenerodus fallax voucher RMNH:Coel.40217 cytochrome oxidase subunit I (cox1) gene, partial cds; mitochondrial	1315	Tenerodus	fallax	voucher	RMNH:Coel.40217	cytochrome	oxidase	subunit	I	(cox1)	gene,	partial	cds;	mitochondrial
1316. Tenerodus fallax voucher RMNH:Coel.40216 cytochrome oxidase subunit I (cox1) gene, partial cds; mitochondrial	1316	Tenerodus	fallax	voucher	RMNH:Coel.40216	cytochrome	oxidase	subunit	I	(cox1)	gene,	partial	cds;	mitochondrial
1317. Tenerodus fallax voucher RMNH:Coel.40215 cytochrome oxidase subunit I (cox1) gene, partial cds; mitochondrial	1317	Tenerodus	fallax	voucher	RMNH:Coel.40215	cytochrome	oxidase	subunit	I	(cox1)	gene,	partial	cds;	mitochondrial
1318. Tenerodus fallax voucher RMNH:Coel.40214 cytochrome oxidase subunit I (cox1) gene, partial cds; mitochondrial	1318	Tenerodus	fallax	voucher	RMNH:Coel.40214	cytochrome	oxidase	subunit	I	(cox1)	gene,	partial	cds;	mitochondrial
1319. Protodendron repens voucher ZMTAU:CO36002 cytochrome oxidase subunit I (cox1) gene, partial cds; mitochondrial	1319	Protodendron	repens	voucher	ZMTAU:CO36002	cytochrome	oxidase	subunit	I	(cox1)	gene,	partial	cds;	mitochondrial
1320. Pieterfaurea cf. khoisaniana CSM-2017 voucher CAS:IZ222389 cytochrome oxidase subunit I (cox1) gene, partial cds; mitochondrial	1320	Pieterfaurea	cf.	khoisaniana	CSM-2017	voucher	CAS:IZ222389	cytochrome	oxidase	subunit	I	(cox1)	gene,	partial	cds;	mitochondrial
1321. Malacacanthus capensis voucher SAM:SAF229 cytochrome oxidase subunit I (cox1) gene, partial cds; mitochondrial	1321	Malacacanthus	capensis	voucher	SAM:SAF229	cytochrome	oxidase	subunit	I	(cox1)	gene,	partial	cds;	mitochondrial
1322. Malacacanthus capensis voucher SAF031 cytochrome oxidase subunit I (cox1) gene, partial cds; mitochondrial	1322	Malacacanthus	capensis	voucher	SAF031	cytochrome	oxidase	subunit	I	(cox1)	gene,	partial	cds;	mitochondrial
1323. Leptophyton fustis voucher SAF099 cytochrome oxidase subunit I (cox1) gene, partial cds; mitochondrial	1323	Leptophyton	fustis	voucher	SAF099	cytochrome	oxidase	subunit	I	(cox1)	gene,	partial	cds;	mitochondrial
1324. Leptophyton fustis voucher RMNH:Coel.40213 cytochrome oxidase subunit I (cox1) gene, partial cds; mitochondrial	1324	Leptophyton	fustis	voucher	RMNH:Coel.40213	cytochrome	oxidase	subunit	I	(cox1)	gene,	partial	cds;	mitochondrial
1325. Leptophyton fustis voucher RMNH:Coel.40212 cytochrome oxidase subunit I (cox1) gene, partial cds; mitochondrial	1325	Leptophyton	fustis	voucher	RMNH:Coel.40212	cytochrome	oxidase	subunit	I	(cox1)	gene,	partial	cds;	mitochondrial
1326. Leptophyton fustis voucher RMNH:Coel.40211 cytochrome oxidase subunit I (cox1) gene, partial cds; mitochondrial	1326	Leptophyton	fustis	voucher	RMNH:Coel.40211	cytochrome	oxidase	subunit	I	(cox1)	gene,	partial	cds;	mitochondrial
1327. Leptophyton benayahui voucher SAF288 cytochrome oxidase subunit I (cox1) gene, partial cds; mitochondrial	1327	Leptophyton	benayahui	voucher	SAF288	cytochrome	oxidase	subunit	I	(cox1)	gene,	partial	cds;	mitochondrial
1328. Leptophyton benayahui voucher RMNH:Coel.40210 cytochrome oxidase subunit I (cox1) gene, partial cds; mitochondrial	1328	Leptophyton	benayahui	voucher	RMNH:Coel.40210	cytochrome	oxidase	subunit	I	(cox1)	gene,	partial	cds;	mitochondrial
1329. Lampophyton spinatum voucher SAF125 cytochrome oxidase subunit I (cox1) gene, partial cds; mitochondrial	1329	Lampophyton	spinatum	voucher	SAF125	cytochrome	oxidase	subunit	I	(cox1)	gene,	partial	cds;	mitochondrial
1330. Lampophyton spinatum voucher RMNH:Coel.40198 cytochrome oxidase subunit I (cox1) gene, partial cds; mitochondrial	1330	Lampophyton	spinatum	voucher	RMNH:Coel.40198	cytochrome	oxidase	subunit	I	(cox1)	gene,	partial	cds;	mitochondrial
1331. Lampophyton planiceps voucher CAS:IZ222393 cytochrome oxidase subunit I (cox1) gene, partial cds; mitochondrial	1331	Lampophyton	planiceps	voucher	CAS:IZ222393	cytochrome	oxidase	subunit	I	(cox1)	gene,	partial	cds;	mitochondrial
1332. Lampophyton planiceps voucher SAF137 cytochrome oxidase subunit I (cox1) gene, partial cds; mitochondrial	1332	Lampophyton	planiceps	voucher	SAF137	cytochrome	oxidase	subunit	I	(cox1)	gene,	partial	cds;	mitochondrial
1333. Dendronephthya mutabilis voucher SAF305 cytochrome oxidase subunit I (cox1) gene, partial cds; mitochondrial	1333	Dendronephthya	mutabilis	voucher	SAF305	cytochrome	oxidase	subunit	I	(cox1)	gene,	partial	cds;	mitochondrial
1334. Corymbophyton bruuni voucher SAF363 cytochrome oxidase subunit I (cox1) gene, partial cds; mitochondrial	1334	Corymbophyton	bruuni	voucher	SAF363	cytochrome	oxidase	subunit	I	(cox1)	gene,	partial	cds;	mitochondrial
1335. Circularius wilsoni voucher SAM:SAF449 cytochrome oxidase subunit I (cox1) gene, partial cds; mitochondrial	1335	Circularius	wilsoni	voucher	SAM:SAF449	cytochrome	oxidase	subunit	I	(cox1)	gene,	partial	cds;	mitochondrial
1336. Circularius wilsoni voucher RMNH:Coel.40208 cytochrome oxidase subunit I (cox1) gene, partial cds; mitochondrial	1336	Circularius	wilsoni	voucher	RMNH:Coel.40208	cytochrome	oxidase	subunit	I	(cox1)	gene,	partial	cds;	mitochondrial
1337. Alcyonium dolium voucher RMNH:Coel.40204 cytochrome oxidase subunit I (cox1) gene, partial cds; mitochondrial	1337	Alcyonium	dolium	voucher	RMNH:Coel.40204	cytochrome	oxidase	subunit	I	(cox1)	gene,	partial	cds;	mitochondrial
1338. Acrophytum claviger voucher CAS:IZ222385 cytochrome oxidase subunit I (cox1) gene, partial cds; mitochondrial	1338	Acrophytum	claviger	voucher	CAS:IZ222385	cytochrome	oxidase	subunit	I	(cox1)	gene,	partial	cds;	mitochondrial
1339. Acrophytum claviger voucher SAF091 cytochrome oxidase subunit I (cox1) gene, partial cds; mitochondrial	1339	Acrophytum	claviger	voucher	SAF091	cytochrome	oxidase	subunit	I	(cox1)	gene,	partial	cds;	mitochondrial
1340. Acrophytum claviger voucher CAS:IZ222383 cytochrome oxidase subunit I (cox1) gene, partial cds; mitochondrial	1340	Acrophytum	claviger	voucher	CAS:IZ222383	cytochrome	oxidase	subunit	I	(cox1)	gene,	partial	cds;	mitochondrial
1341. Pieterfaurea cf. khoisaniana CSM-2017 voucher CAS:IZ222389 mutS-like protein (MutS) gene, partial cds; mitochondrial	1341	Pieterfaurea	cf.	khoisaniana	CSM-2017	voucher	CAS:IZ222389	mutS-like	protein	(MutS)	gene,	partial	cds;	mitochondrial
1342. Malacacanthus capensis voucher SAM:SAF229 mutS-like protein (MutS) gene, partial cds; mitochondrial	1342	Malacacanthus	capensis	voucher	SAM:SAF229	mutS-like	protein	(MutS)	gene,	partial	cds;	mitochondrial
1343. Malacacanthus capensis voucher CAS:IZ222387 mutS-like protein (MutS) gene, partial cds; mitochondrial	1343	Malacacanthus	capensis	voucher	CAS:IZ222387	mutS-like	protein	(MutS)	gene,	partial	cds;	mitochondrial
1344. Malacacanthus capensis voucher SAF031 mutS-like protein (MutS) gene, partial cds; mitochondrial	1344	Malacacanthus	capensis	voucher	SAF031	mutS-like	protein	(MutS)	gene,	partial	cds;	mitochondrial
1345. Leptophyton benayahui voucher RMNH:Coel.40210 mutS-like protein (MutS) gene, partial cds; mitochondrial	1345	Leptophyton	benayahui	voucher	RMNH:Coel.40210	mutS-like	protein	(MutS)	gene,	partial	cds;	mitochondrial
1346. Leptophyton benayahui voucher SAF288 mutS-like protein (MutS) gene, partial cds; mitochondrial	1346	Leptophyton	benayahui	voucher	SAF288	mutS-like	protein	(MutS)	gene,	partial	cds;	mitochondrial
1347. Lampophyton spinatum voucher RMNH:Coel.40198 mutS-like protein (MutS) gene, partial cds; mitochondrial	1347	Lampophyton	spinatum	voucher	RMNH:Coel.40198	mutS-like	protein	(MutS)	gene,	partial	cds;	mitochondrial
1348. Lampophyton planiceps voucher CAS:IZ222393 mutS-like protein (MutS) gene, partial cds; mitochondrial	1348	Lampophyton	planiceps	voucher	CAS:IZ222393	mutS-like	protein	(MutS)	gene,	partial	cds;	mitochondrial
1349. Lampophyton planiceps voucher SAF137 mutS-like protein (MutS) gene, partial cds; mitochondrial	1349	Lampophyton	planiceps	voucher	SAF137	mutS-like	protein	(MutS)	gene,	partial	cds;	mitochondrial
1350. Dendronephthya mutabilis voucher SAF305 mutS-like protein (MutS) gene, partial cds; mitochondrial	1350	Dendronephthya	mutabilis	voucher	SAF305	mutS-like	protein	(MutS)	gene,	partial	cds;	mitochondrial
1351. Circularius wilsoni voucher RMNH:Coel.40207 mutS-like protein (MutS) pseudogene, partial sequence; mitochondrial	1351	Circularius	wilsoni	voucher	RMNH:Coel.40207	mutS-like	protein	(MutS)	pseudogene,	partial	sequence;	mitochondrial
1352. Circularius wilsoni voucher SAM:SAF449 mutS-like protein (MutS) pseudogene, partial sequence; mitochondrial	1352	Circularius	wilsoni	voucher	SAM:SAF449	mutS-like	protein	(MutS)	pseudogene,	partial	sequence;	mitochondrial
1353. Alcyonium variabile voucher RMNH:Coel.40203 mutS-like protein (MutS) gene, partial cds; mitochondrial	1353	Alcyonium	variabile	voucher	RMNH:Coel.40203	mutS-like	protein	(MutS)	gene,	partial	cds;	mitochondrial
1354. Alcyonium variabile voucher RMNH:Coel.40202 mutS-like protein (MutS) gene, partial cds; mitochondrial	1354	Alcyonium	variabile	voucher	RMNH:Coel.40202	mutS-like	protein	(MutS)	gene,	partial	cds;	mitochondrial
1355. Alcyonium dolium voucher RMNH:Coel.40204 mutS-like protein (MutS) gene, partial cds; mitochondrial	1355	Alcyonium	dolium	voucher	RMNH:Coel.40204	mutS-like	protein	(MutS)	gene,	partial	cds;	mitochondrial
1356. Acrophytum claviger voucher SAF091 mutS-like protein (MutS) gene, partial cds; mitochondrial	1356	Acrophytum	claviger	voucher	SAF091	mutS-like	protein	(MutS)	gene,	partial	cds;	mitochondrial
1357. Acrophytum claviger voucher CAS:IZ222383 mutS-like protein (MutS) gene, partial cds; mitochondrial	1357	Acrophytum	claviger	voucher	CAS:IZ222383	mutS-like	protein	(MutS)	gene,	partial	cds;	mitochondrial
1358. Acrophytum claviger voucher SAF054 mutS-like protein (MutS) gene, partial cds; mitochondrial	1358	Acrophytum	claviger	voucher	SAF054	mutS-like	protein	(MutS)	gene,	partial	cds;	mitochondrial
1359. Tenerodus pollex voucher RMNH:Coel.40221 28S ribosomal RNA gene, partial sequence	1359	Tenerodus	pollex	voucher	RMNH:Coel.40221	28S	ribosomal	RNA	gene,	partial	sequence
1360. Tenerodus pollex voucher RMNH:Coel.40220 28S ribosomal RNA gene, partial sequence	1360	Tenerodus	pollex	voucher	RMNH:Coel.40220	28S	ribosomal	RNA	gene,	partial	sequence
1361. Tenerodus pollex voucher RMNH:Coel.40219 28S ribosomal RNA gene, partial sequence	1361	Tenerodus	pollex	voucher	RMNH:Coel.40219	28S	ribosomal	RNA	gene,	partial	sequence
1362. Tenerodus fallax voucher SAF384 28S ribosomal RNA gene, partial sequence	1362	Tenerodus	fallax	voucher	SAF384	28S	ribosomal	RNA	gene,	partial	sequence
1363. Tenerodus fallax voucher SAF098 28S ribosomal RNA gene, partial sequence	1363	Tenerodus	fallax	voucher	SAF098	28S	ribosomal	RNA	gene,	partial	sequence
1364. Tenerodus fallax voucher SAF084 28S ribosomal RNA gene, partial sequence	1364	Tenerodus	fallax	voucher	SAF084	28S	ribosomal	RNA	gene,	partial	sequence
1365. Tenerodus fallax voucher CAS:IZ222384 28S ribosomal RNA gene, partial sequence	1365	Tenerodus	fallax	voucher	CAS:IZ222384	28S	ribosomal	RNA	gene,	partial	sequence
1366. Tenerodus fallax voucher SAF015 28S ribosomal RNA gene, partial sequence	1366	Tenerodus	fallax	voucher	SAF015	28S	ribosomal	RNA	gene,	partial	sequence
1367. Tenerodus fallax voucher CAS:IZ222381 28S ribosomal RNA gene, partial sequence	1367	Tenerodus	fallax	voucher	CAS:IZ222381	28S	ribosomal	RNA	gene,	partial	sequence
1368. Tenerodus fallax voucher RMNH:Coel.40218 28S ribosomal RNA gene, partial sequence	1368	Tenerodus	fallax	voucher	RMNH:Coel.40218	28S	ribosomal	RNA	gene,	partial	sequence
1369. Tenerodus fallax voucher RMNH:Coel.40217 28S ribosomal RNA gene, partial sequence	1369	Tenerodus	fallax	voucher	RMNH:Coel.40217	28S	ribosomal	RNA	gene,	partial	sequence
1370. Tenerodus fallax voucher RMNH:Coel.40216 28S ribosomal RNA gene, partial sequence	1370	Tenerodus	fallax	voucher	RMNH:Coel.40216	28S	ribosomal	RNA	gene,	partial	sequence
1371. Tenerodus fallax voucher RMNH:Coel.40215 28S ribosomal RNA gene, partial sequence	1371	Tenerodus	fallax	voucher	RMNH:Coel.40215	28S	ribosomal	RNA	gene,	partial	sequence
1372. Tenerodus fallax voucher RMNH:Coel.40214 28S ribosomal RNA gene, partial sequence	1372	Tenerodus	fallax	voucher	RMNH:Coel.40214	28S	ribosomal	RNA	gene,	partial	sequence
1373. Protodendron repens voucher ZMTAU:CO36002 28S ribosomal RNA gene, partial sequence	1373	Protodendron	repens	voucher	ZMTAU:CO36002	28S	ribosomal	RNA	gene,	partial	sequence
1374. Porphyrophyton distinctum voucher UF:2624M 28S ribosomal RNA gene, partial sequence	1374	Porphyrophyton	distinctum	voucher	UF:2624M	28S	ribosomal	RNA	gene,	partial	sequence
1375. Porphyrophyton distinctum voucher UF:2624A 28S ribosomal RNA gene, partial sequence	1375	Porphyrophyton	distinctum	voucher	UF:2624A	28S	ribosomal	RNA	gene,	partial	sequence
1376. Pieterfaurea cf. khoisaniana CSM-2017 voucher CAS:IZ222389 28S ribosomal RNA gene, partial sequence	1376	Pieterfaurea	cf.	khoisaniana	CSM-2017	voucher	CAS:IZ222389	28S	ribosomal	RNA	gene,	partial	sequence
1377. Malacacanthus capensis voucher SAM:SAF229 28S ribosomal RNA gene, partial sequence	1377	Malacacanthus	capensis	voucher	SAM:SAF229	28S	ribosomal	RNA	gene,	partial	sequence
1378. Malacacanthus capensis voucher SAF031 28S ribosomal RNA gene, partial sequence	1378	Malacacanthus	capensis	voucher	SAF031	28S	ribosomal	RNA	gene,	partial	sequence
1379. Leptophyton fustis voucher SAF099 28S ribosomal RNA gene, partial sequence	1379	Leptophyton	fustis	voucher	SAF099	28S	ribosomal	RNA	gene,	partial	sequence
1380. Leptophyton fustis voucher RMNH:Coel.40213 28S ribosomal RNA gene, partial sequence	1380	Leptophyton	fustis	voucher	RMNH:Coel.40213	28S	ribosomal	RNA	gene,	partial	sequence
1381. Leptophyton fustis voucher RMNH:Coel.40212 28S ribosomal RNA gene, partial sequence	1381	Leptophyton	fustis	voucher	RMNH:Coel.40212	28S	ribosomal	RNA	gene,	partial	sequence
1382. Leptophyton fustis voucher RMNH:Coel.40211 28S ribosomal RNA gene, partial sequence	1382	Leptophyton	fustis	voucher	RMNH:Coel.40211	28S	ribosomal	RNA	gene,	partial	sequence
1383. Leptophyton benayahui voucher SAF289 28S ribosomal RNA gene, partial sequence	1383	Leptophyton	benayahui	voucher	SAF289	28S	ribosomal	RNA	gene,	partial	sequence
1384. Leptophyton benayahui voucher SAF288 28S ribosomal RNA gene, partial sequence	1384	Leptophyton	benayahui	voucher	SAF288	28S	ribosomal	RNA	gene,	partial	sequence
1385. Leptophyton benayahui voucher RMNH:Coel.40210 28S ribosomal RNA gene, partial sequence	1385	Leptophyton	benayahui	voucher	RMNH:Coel.40210	28S	ribosomal	RNA	gene,	partial	sequence
1386. Leptophyton benayahui voucher RMNH:Coel.40209 28S ribosomal RNA gene, partial sequence	1386	Leptophyton	benayahui	voucher	RMNH:Coel.40209	28S	ribosomal	RNA	gene,	partial	sequence
1387. Lampophyton spinatum voucher SAF125 28S ribosomal RNA gene, partial sequence	1387	Lampophyton	spinatum	voucher	SAF125	28S	ribosomal	RNA	gene,	partial	sequence
1388. Lampophyton spinatum voucher RMNH:Coel.40198 28S ribosomal RNA gene, partial sequence	1388	Lampophyton	spinatum	voucher	RMNH:Coel.40198	28S	ribosomal	RNA	gene,	partial	sequence
1389. Lampophyton planiceps voucher CAS:IZ222393 28S ribosomal RNA gene, partial sequence	1389	Lampophyton	planiceps	voucher	CAS:IZ222393	28S	ribosomal	RNA	gene,	partial	sequence
1390. Lampophyton planiceps voucher RMNH:Coel.40200 28S ribosomal RNA gene, partial sequence	1390	Lampophyton	planiceps	voucher	RMNH:Coel.40200	28S	ribosomal	RNA	gene,	partial	sequence
1391. Lampophyton planiceps voucher SAF137 28S ribosomal RNA gene, partial sequence	1391	Lampophyton	planiceps	voucher	SAF137	28S	ribosomal	RNA	gene,	partial	sequence
1392. Gersemia liltvedi voucher UF:2623 28S ribosomal RNA gene, partial sequence	1392	Gersemia	liltvedi	voucher	UF:2623	28S	ribosomal	RNA	gene,	partial	sequence
1393. Dimorphophyton mutabiliforme voucher SAM:SAF492 28S ribosomal RNA gene, partial sequence	1393	Dimorphophyton	mutabiliforme	voucher	SAM:SAF492	28S	ribosomal	RNA	gene,	partial	sequence
1394. Dendronephthya mutabilis voucher SAF305 28S ribosomal RNA gene, partial sequence	1394	Dendronephthya	mutabilis	voucher	SAF305	28S	ribosomal	RNA	gene,	partial	sequence
1395. Corymbophyton bruuni voucher SAF363 28S ribosomal RNA gene, partial sequence	1395	Corymbophyton	bruuni	voucher	SAF363	28S	ribosomal	RNA	gene,	partial	sequence
1396. Circularius wilsoni voucher SAM:SAF449 28S ribosomal RNA gene, partial sequence	1396	Circularius	wilsoni	voucher	SAM:SAF449	28S	ribosomal	RNA	gene,	partial	sequence
1397. Circularius wilsoni voucher RMNH:Coel.40208 28S ribosomal RNA gene, partial sequence	1397	Circularius	wilsoni	voucher	RMNH:Coel.40208	28S	ribosomal	RNA	gene,	partial	sequence
1398. Circularius wilsoni voucher RMNH:Coel.40207 28S ribosomal RNA gene, partial sequence	1398	Circularius	wilsoni	voucher	RMNH:Coel.40207	28S	ribosomal	RNA	gene,	partial	sequence
1399. Alcyonium dolium voucher RMNH:Coel.40204 28S ribosomal RNA gene, partial sequence	1399	Alcyonium	dolium	voucher	RMNH:Coel.40204	28S	ribosomal	RNA	gene,	partial	sequence
1400. Acrophytum claviger voucher CAS:IZ222385 28S ribosomal RNA gene, partial sequence	1400	Acrophytum	claviger	voucher	CAS:IZ222385	28S	ribosomal	RNA	gene,	partial	sequence
1401. Acrophytum claviger voucher SAF091 28S ribosomal RNA gene, partial sequence	1401	Acrophytum	claviger	voucher	SAF091	28S	ribosomal	RNA	gene,	partial	sequence
1402. Acrophytum claviger voucher CAS:IZ222383 28S ribosomal RNA gene, partial sequence	1402	Acrophytum	claviger	voucher	CAS:IZ222383	28S	ribosomal	RNA	gene,	partial	sequence
1403. Acrophytum claviger voucher SAF054 28S ribosomal RNA gene, partial sequence	1403	Acrophytum	claviger	voucher	SAF054	28S	ribosomal	RNA	gene,	partial	sequence
1404. Tenerodus pollex voucher RMNH:Coel.40219 16S ribosomal RNA gene, partial sequence; mitochondrial	1404	Tenerodus	pollex	voucher	RMNH:Coel.40219	16S	ribosomal	RNA	gene,	partial	sequence;	mitochondrial
1405. Tenerodus pollex voucher RMNH:Coel.40220 16S ribosomal RNA gene, partial sequence; mitochondrial	1405	Tenerodus	pollex	voucher	RMNH:Coel.40220	16S	ribosomal	RNA	gene,	partial	sequence;	mitochondrial
1406. Tenerodus fallax voucher RMNH:Coel.40217 16S ribosomal RNA gene, partial sequence; mitochondrial	1406	Tenerodus	fallax	voucher	RMNH:Coel.40217	16S	ribosomal	RNA	gene,	partial	sequence;	mitochondrial
1407. Tenerodus fallax voucher CAS:IZ222384 16S ribosomal RNA gene, partial sequence; mitochondrial	1407	Tenerodus	fallax	voucher	CAS:IZ222384	16S	ribosomal	RNA	gene,	partial	sequence;	mitochondrial
1408. Tenerodus fallax voucher RMNH:Coel.40214 16S ribosomal RNA gene, partial sequence; mitochondrial	1408	Tenerodus	fallax	voucher	RMNH:Coel.40214	16S	ribosomal	RNA	gene,	partial	sequence;	mitochondrial
1409. Pieterfaurea khoisaniana voucher CAS:IZ222390 16S ribosomal RNA gene, partial sequence; mitochondrial	1409	Pieterfaurea	khoisaniana	voucher	CAS:IZ222390	16S	ribosomal	RNA	gene,	partial	sequence;	mitochondrial
1410. Malacacanthus capensis voucher RMNH:Coel.40801 16S ribosomal RNA gene, partial sequence; mitochondrial	1410	Malacacanthus	capensis	voucher	RMNH:Coel.40801	16S	ribosomal	RNA	gene,	partial	sequence;	mitochondrial
1411. Leptophyton fustis voucher SAF099 16S ribosomal RNA gene, partial sequence; mitochondrial	1411	Leptophyton	fustis	voucher	SAF099	16S	ribosomal	RNA	gene,	partial	sequence;	mitochondrial
1412. Leptophyton fustis voucher RMNH:Coel.40212 16S ribosomal RNA gene, partial sequence; mitochondrial	1412	Leptophyton	fustis	voucher	RMNH:Coel.40212	16S	ribosomal	RNA	gene,	partial	sequence;	mitochondrial
1413. Leptophyton fustis voucher RMNH:Coel.40211 16S ribosomal RNA gene, partial sequence; mitochondrial	1413	Leptophyton	fustis	voucher	RMNH:Coel.40211	16S	ribosomal	RNA	gene,	partial	sequence;	mitochondrial
1414. Leptophyton fustis voucher RMNH:Coel.40213 16S ribosomal RNA gene, partial sequence; mitochondrial	1414	Leptophyton	fustis	voucher	RMNH:Coel.40213	16S	ribosomal	RNA	gene,	partial	sequence;	mitochondrial
1415. Leptophyton benayahui voucher RMNH:Coel.40210 16S ribosomal RNA gene, partial sequence; mitochondrial	1415	Leptophyton	benayahui	voucher	RMNH:Coel.40210	16S	ribosomal	RNA	gene,	partial	sequence;	mitochondrial
1416. Leptophyton benayahui voucher SAF288 16S ribosomal RNA gene, partial sequence; mitochondrial	1416	Leptophyton	benayahui	voucher	SAF288	16S	ribosomal	RNA	gene,	partial	sequence;	mitochondrial
1417. Lampophyton planiceps voucher RMNH:Coel.40201 16S ribosomal RNA gene, partial sequence; mitochondrial	1417	Lampophyton	planiceps	voucher	RMNH:Coel.40201	16S	ribosomal	RNA	gene,	partial	sequence;	mitochondrial
1418. Corymbophyton bruuni voucher ZMTAU:CO37586 16S ribosomal RNA gene, partial sequence; mitochondrial	1418	Corymbophyton	bruuni	voucher	ZMTAU:CO37586	16S	ribosomal	RNA	gene,	partial	sequence;	mitochondrial
1419. Circularius wilsoni voucher RMNH:Coel.40207 16S ribosomal RNA gene, partial sequence; mitochondrial	1419	Circularius	wilsoni	voucher	RMNH:Coel.40207	16S	ribosomal	RNA	gene,	partial	sequence;	mitochondrial
1420. Acrophytum claviger voucher RMNH:Coel.40222 16S ribosomal RNA gene, partial sequence; mitochondrial	1420	Acrophytum	claviger	voucher	RMNH:Coel.40222	16S	ribosomal	RNA	gene,	partial	sequence;	mitochondrial
1421. Xenia umbellata voucher ZMTAU:CO34072 16S ribosomal RNA gene, partial sequence; mitochondrial	1421	Xenia	umbellata	voucher	ZMTAU:CO34072	16S	ribosomal	RNA	gene,	partial	sequence;	mitochondrial
1422. Virgularia schultzei voucher RMNH:Coel.40823 16S ribosomal RNA gene, partial sequence; mitochondrial	1422	Virgularia	schultzei	voucher	RMNH:Coel.40823	16S	ribosomal	RNA	gene,	partial	sequence;	mitochondrial
1423. Viminella sp. 2 CSM-2012 voucher RMNH:Coel.40813 16S ribosomal RNA gene, partial sequence; mitochondrial	1423	Viminella	sp.	2	CSM-2012	voucher	RMNH:Coel.40813	16S	ribosomal	RNA	gene,	partial	sequence;	mitochondrial
1424. Viminella sp. 1 CSM-2012 voucher RMNH:Coel.40032 16S ribosomal RNA gene, partial sequence; mitochondrial	1424	Viminella	sp.	1	CSM-2012	voucher	RMNH:Coel.40032	16S	ribosomal	RNA	gene,	partial	sequence;	mitochondrial
1425. Tubipora sp. CSM-2012 voucher ZMTAU:CO34116 16S ribosomal RNA gene, partial sequence; mitochondrial	1425	Tubipora	sp.	CSM-2012	voucher	ZMTAU:CO34116	16S	ribosomal	RNA	gene,	partial	sequence;	mitochondrial
1426. Trichogorgia capensis voucher RMNH:Coel.40817 16S ribosomal RNA gene, partial sequence; mitochondrial	1426	Trichogorgia	capensis	voucher	RMNH:Coel.40817	16S	ribosomal	RNA	gene,	partial	sequence;	mitochondrial
1427. Thrombophyton coronatum voucher SBMNH:145123 16S ribosomal RNA gene, partial sequence; mitochondrial	1427	Thrombophyton	coronatum	voucher	SBMNH:145123	16S	ribosomal	RNA	gene,	partial	sequence;	mitochondrial
1428. Taiaroa tauhou voucher NIWA28679 16S ribosomal RNA gene, partial sequence; mitochondrial	1428	Taiaroa	tauhou	voucher	NIWA28679	16S	ribosomal	RNA	gene,	partial	sequence;	mitochondrial
1429. Sympodium caeruleum voucher ZMTAU:CO34185 16S ribosomal RNA gene, partial sequence; mitochondrial	1429	Sympodium	caeruleum	voucher	ZMTAU:CO34185	16S	ribosomal	RNA	gene,	partial	sequence;	mitochondrial
1430. Studeriotes sp. CSM-2012 voucher RMNH:Coel.40043 16S ribosomal RNA gene, partial sequence; mitochondrial	1430	Studeriotes	sp.	CSM-2012	voucher	RMNH:Coel.40043	16S	ribosomal	RNA	gene,	partial	sequence;	mitochondrial
1431. Stereonephthya cundabiluensis voucher ZMTAU:CO34204 16S ribosomal RNA gene, partial sequence; mitochondrial	1431	Stereonephthya	cundabiluensis	voucher	ZMTAU:CO34204	16S	ribosomal	RNA	gene,	partial	sequence;	mitochondrial
1432. Stephanogorgia faulkneri voucher NTM:C014927 16S ribosomal RNA gene, partial sequence; mitochondrial	1432	Stephanogorgia	faulkneri	voucher	NTM:C014927	16S	ribosomal	RNA	gene,	partial	sequence;	mitochondrial
1433. Solenocaulon sp. CSM-2012 voucher RMNH:Coel.40033 16S ribosomal RNA gene, partial sequence; mitochondrial	1433	Solenocaulon	sp.	CSM-2012	voucher	RMNH:Coel.40033	16S	ribosomal	RNA	gene,	partial	sequence;	mitochondrial
1434. Siphonogorgia godeffroyi voucher RMNH:Coel.40833 16S ribosomal RNA gene, partial sequence; mitochondrial	1434	Siphonogorgia	godeffroyi	voucher	RMNH:Coel.40833	16S	ribosomal	RNA	gene,	partial	sequence;	mitochondrial
1435. Sinularia querciformis voucher ZMTAU:CO34096 16S ribosomal RNA gene, partial sequence; mitochondrial	1435	Sinularia	querciformis	voucher	ZMTAU:CO34096	16S	ribosomal	RNA	gene,	partial	sequence;	mitochondrial
1436. Scleronephthya corymbosa voucher ZMTAU:CO34159 16S ribosomal RNA gene, partial sequence; mitochondrial	1436	Scleronephthya	corymbosa	voucher	ZMTAU:CO34159	16S	ribosomal	RNA	gene,	partial	sequence;	mitochondrial
1437. Sarcothelia edmondsoni voucher SKB 16S ribosomal RNA gene, partial sequence; mitochondrial	1437	Sarcothelia	edmondsoni	voucher	SKB	16S	ribosomal	RNA	gene,	partial	sequence;	mitochondrial
1438. Sarcophyton trocheliophorum voucher NTM:C014854 16S ribosomal RNA gene, partial sequence; mitochondrial	1438	Sarcophyton	trocheliophorum	voucher	NTM:C014854	16S	ribosomal	RNA	gene,	partial	sequence;	mitochondrial
1439. Sarcophyton ehrenbergi voucher NTM:C014455 16S ribosomal RNA gene, partial sequence; mitochondrial	1439	Sarcophyton	ehrenbergi	voucher	NTM:C014455	16S	ribosomal	RNA	gene,	partial	sequence;	mitochondrial
1440. Rumphella sp. CSM-2012 voucher RMNH:Coel.40816 16S ribosomal RNA gene, partial sequence; mitochondrial	1440	Rumphella	sp.	CSM-2012	voucher	RMNH:Coel.40816	16S	ribosomal	RNA	gene,	partial	sequence;	mitochondrial
1441. Rhytisma fulvum voucher ZMTAU:CO34124 16S ribosomal RNA gene, partial sequence; mitochondrial	1441	Rhytisma	fulvum	voucher	ZMTAU:CO34124	16S	ribosomal	RNA	gene,	partial	sequence;	mitochondrial
1442. Pterogorgia anceps voucher RMNH:Coel.40837 16S ribosomal RNA gene, partial sequence; mitochondrial	1442	Pterogorgia	anceps	voucher	RMNH:Coel.40837	16S	ribosomal	RNA	gene,	partial	sequence;	mitochondrial
1443. Pseudoplexaura wagenaari voucher RMNH:Coel.40832 16S ribosomal RNA gene, partial sequence; mitochondrial	1443	Pseudoplexaura	wagenaari	voucher	RMNH:Coel.40832	16S	ribosomal	RNA	gene,	partial	sequence;	mitochondrial
1444. Plexaurella nutans voucher RMNH:Coel.40826 16S ribosomal RNA gene, partial sequence; mitochondrial	1444	Plexaurella	nutans	voucher	RMNH:Coel.40826	16S	ribosomal	RNA	gene,	partial	sequence;	mitochondrial
1445. Plexaura kuna voucher RMNH:Coel.40836 16S ribosomal RNA gene, partial sequence; mitochondrial	1445	Plexaura	kuna	voucher	RMNH:Coel.40836	16S	ribosomal	RNA	gene,	partial	sequence;	mitochondrial
1446. Pinnigorgia flava voucher RMNH:Coel.40815 16S ribosomal RNA gene, partial sequence; mitochondrial	1446	Pinnigorgia	flava	voucher	RMNH:Coel.40815	16S	ribosomal	RNA	gene,	partial	sequence;	mitochondrial
1447. Phenganax parrini voucher NB2 16S ribosomal RNA gene, partial sequence; mitochondrial	1447	Phenganax	parrini	voucher	NB2	16S	ribosomal	RNA	gene,	partial	sequence;	mitochondrial
1448. Paratelesto sp. CSM-2012 voucher RMNH:Coel.40019 16S ribosomal RNA gene, partial sequence; mitochondrial	1448	Paratelesto	sp.	CSM-2012	voucher	RMNH:Coel.40019	16S	ribosomal	RNA	gene,	partial	sequence;	mitochondrial
1449. Parasphaerasclera aurea voucher RMNH:Coel.40799 16S ribosomal RNA gene, partial sequence; mitochondrial	1449	Parasphaerasclera	aurea	voucher	RMNH:Coel.40799	16S	ribosomal	RNA	gene,	partial	sequence;	mitochondrial
1450. Parasphaerasclera rotifera voucher UF:3890 16S ribosomal RNA gene, partial sequence; mitochondrial	1450	Parasphaerasclera	rotifera	voucher	UF:3890	16S	ribosomal	RNA	gene,	partial	sequence;	mitochondrial
1451. Paralemnalia thyrsoides voucher ZMTAU:CO34087 16S ribosomal RNA gene, partial sequence; mitochondrial	1451	Paralemnalia	thyrsoides	voucher	ZMTAU:CO34087	16S	ribosomal	RNA	gene,	partial	sequence;	mitochondrial
1452. Paralcyonium spinulosum voucher RMNH:Coel.40820 16S ribosomal RNA gene, partial sequence; mitochondrial	1452	Paralcyonium	spinulosum	voucher	RMNH:Coel.40820	16S	ribosomal	RNA	gene,	partial	sequence;	mitochondrial
1453. Pacifigorgia media voucher UABCS-015 16S ribosomal RNA gene, partial sequence; mitochondrial	1453	Pacifigorgia	media	voucher	UABCS-015	16S	ribosomal	RNA	gene,	partial	sequence;	mitochondrial
1454. Nidalia simpsoni voucher NTM:C014876 16S ribosomal RNA gene, partial sequence; mitochondrial	1454	Nidalia	simpsoni	voucher	NTM:C014876	16S	ribosomal	RNA	gene,	partial	sequence;	mitochondrial
1455. Nephthyigorgia sp. CSM-2012 voucher RMNH:Coel.40819 16S ribosomal RNA gene, partial sequence; mitochondrial	1455	Nephthyigorgia	sp.	CSM-2012	voucher	RMNH:Coel.40819	16S	ribosomal	RNA	gene,	partial	sequence;	mitochondrial
1456. Litophyton elatensis voucher ZMTAU:CO34112 16S ribosomal RNA gene, partial sequence; mitochondrial	1456	Litophyton	elatensis	voucher	ZMTAU:CO34112	16S	ribosomal	RNA	gene,	partial	sequence;	mitochondrial
1457. Muriceopsis flavida voucher RMNH:Coel.40830 16S ribosomal RNA gene, partial sequence; mitochondrial	1457	Muriceopsis	flavida	voucher	RMNH:Coel.40830	16S	ribosomal	RNA	gene,	partial	sequence;	mitochondrial
1458. Muricea atlantica voucher RMNH:Coel.40834 16S ribosomal RNA gene, partial sequence; mitochondrial	1458	Muricea	atlantica	voucher	RMNH:Coel.40834	16S	ribosomal	RNA	gene,	partial	sequence;	mitochondrial
1459. Melithaea sp. RMNH Coel 40034 voucher RMNH:Coel.40034 16S ribosomal RNA gene, partial sequence; mitochondrial	1459	Melithaea	sp.	RMNH	Coel	40034	voucher	RMNH:Coel.40034	16S	ribosomal	RNA	gene,	partial	sequence;	mitochondrial
1460. Menella sp. CSM-2012 voucher RMNH:Coel.40038 16S ribosomal RNA gene, partial sequence; mitochondrial	1460	Menella	sp.	CSM-2012	voucher	RMNH:Coel.40038	16S	ribosomal	RNA	gene,	partial	sequence;	mitochondrial
1461. Melithaea sp. 1 CSM-2012 voucher RMNH:Coel.40049 16S ribosomal RNA gene, partial sequence; mitochondrial	1461	Melithaea	sp.	1	CSM-2012	voucher	RMNH:Coel.40049	16S	ribosomal	RNA	gene,	partial	sequence;	mitochondrial
1462. Lobophytum pauciflorum voucher UF:2856 16S ribosomal RNA gene, partial sequence; mitochondrial	1462	Lobophytum	pauciflorum	voucher	UF:2856	16S	ribosomal	RNA	gene,	partial	sequence;	mitochondrial
1463. Leptogorgia rigida voucher UABCS-008 16S ribosomal RNA gene, partial sequence; mitochondrial	1463	Leptogorgia	rigida	voucher	UABCS-008	16S	ribosomal	RNA	gene,	partial	sequence;	mitochondrial
1464. Lemnalia sp. CSM-2012 voucher RMNH:Coel.40818 16S ribosomal RNA gene, partial sequence; mitochondrial	1464	Lemnalia	sp.	CSM-2012	voucher	RMNH:Coel.40818	16S	ribosomal	RNA	gene,	partial	sequence;	mitochondrial
1465. Kophobelemnon macrospinum voucher NTM:C014985 16S ribosomal RNA gene, partial sequence; mitochondrial	1465	Kophobelemnon	macrospinum	voucher	NTM:C014985	16S	ribosomal	RNA	gene,	partial	sequence;	mitochondrial
1466. Knopia octocontacanalis voucher NTM:C15392 16S ribosomal RNA gene, partial sequence; mitochondrial	1466	Knopia	octocontacanalis	voucher	NTM:C15392	16S	ribosomal	RNA	gene,	partial	sequence;	mitochondrial
1467. Klyxum utinomii voucher ZMTAU:CO34127 16S ribosomal RNA gene, partial sequence; mitochondrial	1467	Klyxum	utinomii	voucher	ZMTAU:CO34127	16S	ribosomal	RNA	gene,	partial	sequence;	mitochondrial
1468. Incrustatus comauensis voucher RMNH:Coel.33872 16S ribosomal RNA gene, partial sequence; mitochondrial	1468	Incrustatus	comauensis	voucher	RMNH:Coel.33872	16S	ribosomal	RNA	gene,	partial	sequence;	mitochondrial
1469. Inconstantia pannucea voucher RMNH:Coel.40192 16S ribosomal RNA gene, partial sequence; mitochondrial	1469	Inconstantia	pannucea	voucher	RMNH:Coel.40192	16S	ribosomal	RNA	gene,	partial	sequence;	mitochondrial
1470. Ifalukella yanii voucher UF:4139 16S ribosomal RNA gene, partial sequence; mitochondrial	1470	Ifalukella	yanii	voucher	UF:4139	16S	ribosomal	RNA	gene,	partial	sequence;	mitochondrial
1471. Ideogorgia capensis voucher RMNH:Coel.40804 16S ribosomal RNA gene, partial sequence; mitochondrial	1471	Ideogorgia	capensis	voucher	RMNH:Coel.40804	16S	ribosomal	RNA	gene,	partial	sequence;	mitochondrial
1472. Heteroxenia fuscescens voucher ZMTAU:CO34118 16S ribosomal RNA gene, partial sequence; mitochondrial	1472	Heteroxenia	fuscescens	voucher	ZMTAU:CO34118	16S	ribosomal	RNA	gene,	partial	sequence;	mitochondrial
1473. Heliopora coerulea voucher CRCNI-577 16S ribosomal RNA gene, partial sequence; mitochondrial	1473	Heliopora	coerulea	voucher	CRCNI-577	16S	ribosomal	RNA	gene,	partial	sequence;	mitochondrial
1474. Balticina finmarchica voucher NTM:C014596 16S ribosomal RNA gene, partial sequence; mitochondrial	1474	Balticina	finmarchica	voucher	NTM:C014596	16S	ribosomal	RNA	gene,	partial	sequence;	mitochondrial
1475. Gyrophyllum sibogae voucher NOR89/53 16S ribosomal RNA gene, partial sequence; mitochondrial	1475	Gyrophyllum	sibogae	voucher	NOR89/53	16S	ribosomal	RNA	gene,	partial	sequence;	mitochondrial
1476. Gorgonia flabellum voucher RMNH:Coel.40827 16S ribosomal RNA gene, partial sequence; mitochondrial	1476	Gorgonia	flabellum	voucher	RMNH:Coel.40827	16S	ribosomal	RNA	gene,	partial	sequence;	mitochondrial
1477. Gersemia rubiformis voucher ZS1 16S ribosomal RNA gene, partial sequence; mitochondrial	1477	Gersemia	rubiformis	voucher	ZS1	16S	ribosomal	RNA	gene,	partial	sequence;	mitochondrial
1478. Gersemia juliepackardae voucher VEN3208-A3 16S ribosomal RNA gene, partial sequence; mitochondrial	1478	Gersemia	juliepackardae	voucher	VEN3208-A3	16S	ribosomal	RNA	gene,	partial	sequence;	mitochondrial
1479. Gersemia antarctica voucher C59 16S ribosomal RNA gene, partial sequence; mitochondrial	1479	Gersemia	antarctica	voucher	C59	16S	ribosomal	RNA	gene,	partial	sequence;	mitochondrial
1480. Euplexaura cf. rhipidalis CSM-2012 voucher ZMTAU:CO34220 16S ribosomal RNA gene, partial sequence; mitochondrial	1480	Euplexaura	cf.	rhipidalis	CSM-2012	voucher	ZMTAU:CO34220	16S	ribosomal	RNA	gene,	partial	sequence;	mitochondrial
1481. Eunicella tricoronata voucher RMNH:Coel.40814 16S ribosomal RNA gene, partial sequence; mitochondrial	1481	Eunicella	tricoronata	voucher	RMNH:Coel.40814	16S	ribosomal	RNA	gene,	partial	sequence;	mitochondrial
1482. Eunephthya thyrsoidea voucher RMNH:Coel.40182 16S ribosomal RNA gene, partial sequence; mitochondrial	1482	Eunephthya	thyrsoidea	voucher	RMNH:Coel.40182	16S	ribosomal	RNA	gene,	partial	sequence;	mitochondrial
1483. Eugorgia multifida voucher UABCS-013 16S ribosomal RNA gene, partial sequence; mitochondrial	1483	Eugorgia	multifida	voucher	UABCS-013	16S	ribosomal	RNA	gene,	partial	sequence;	mitochondrial
1484. Erythropodium caribaeorum voucher RMNH:Coel.40829 16S ribosomal RNA gene, partial sequence; mitochondrial	1484	Erythropodium	caribaeorum	voucher	RMNH:Coel.40829	16S	ribosomal	RNA	gene,	partial	sequence;	mitochondrial
1485. Ellisella sp. 2 CSM-2012 voucher RMNH:Coel.40812 16S ribosomal RNA gene, partial sequence; mitochondrial	1485	Ellisella	sp.	2	CSM-2012	voucher	RMNH:Coel.40812	16S	ribosomal	RNA	gene,	partial	sequence;	mitochondrial
1486. Echinogorgia sp. CSM-2012 voucher RMNH:Coel.40020 16S ribosomal RNA gene, partial sequence; mitochondrial	1486	Echinogorgia	sp.	CSM-2012	voucher	RMNH:Coel.40020	16S	ribosomal	RNA	gene,	partial	sequence;	mitochondrial
1487. Distichoptilum gracile voucher NTM:C014561 16S ribosomal RNA gene, partial sequence; mitochondrial	1487	Distichoptilum	gracile	voucher	NTM:C014561	16S	ribosomal	RNA	gene,	partial	sequence;	mitochondrial
1488. Discophyton rudyi voucher DIRU15 16S ribosomal RNA gene, partial sequence; mitochondrial	1488	Discophyton	rudyi	voucher	DIRU15	16S	ribosomal	RNA	gene,	partial	sequence;	mitochondrial
1489. Diodogorgia nodulifera voucher RMNH:Coel.40803 16S ribosomal RNA gene, partial sequence; mitochondrial	1489	Diodogorgia	nodulifera	voucher	RMNH:Coel.40803	16S	ribosomal	RNA	gene,	partial	sequence;	mitochondrial
1490. Dichotella gemmacea voucher NTM:C014929 16S ribosomal RNA gene, partial sequence; mitochondrial	1490	Dichotella	gemmacea	voucher	NTM:C014929	16S	ribosomal	RNA	gene,	partial	sequence;	mitochondrial
1491. Dendronephthya sinaiensis voucher ZMTAU:CO34163 16S ribosomal RNA gene, partial sequence; mitochondrial	1491	Dendronephthya	sinaiensis	voucher	ZMTAU:CO34163	16S	ribosomal	RNA	gene,	partial	sequence;	mitochondrial
1492. Cryptophyton goddardi voucher RMNH:Coel.40810 16S ribosomal RNA gene, partial sequence; mitochondrial	1492	Cryptophyton	goddardi	voucher	RMNH:Coel.40810	16S	ribosomal	RNA	gene,	partial	sequence;	mitochondrial
1493. Cornularia pabloi voucher USNM:1178390 16S ribosomal RNA gene, partial sequence; mitochondrial	1493	Cornularia	pabloi	voucher	USNM:1178390	16S	ribosomal	RNA	gene,	partial	sequence;	mitochondrial
1494. Coelogorgia palmosa voucher NTM:C14914 16S ribosomal RNA gene, partial sequence; mitochondrial	1494	Coelogorgia	palmosa	voucher	NTM:C14914	16S	ribosomal	RNA	gene,	partial	sequence;	mitochondrial
1495. Clavularia inflata voucher RMNH:Coel.40809 16S ribosomal RNA gene, partial sequence; mitochondrial	1495	Clavularia	inflata	voucher	RMNH:Coel.40809	16S	ribosomal	RNA	gene,	partial	sequence;	mitochondrial
1496. Melithaea rubrinodis voucher ZMTAU:CO34054 16S ribosomal RNA gene, partial sequence; mitochondrial	1496	Melithaea	rubrinodis	voucher	ZMTAU:CO34054	16S	ribosomal	RNA	gene,	partial	sequence;	mitochondrial
[truncated: 327 more rows]

## Sheet: Assessment
Gene Region	Number of Records
Cytochrome oxidase subunit I (COI/COX1)	423
28S	390
MutS protein (MutS) gene	342
16S	280
5.8S	177
[truncated: 21 more rows]
