# Supplementary material for: An overview of DNA barcoding of biodiversity in South Africa
Source: PLoS One. 2026 Apr 21;21(4):e0345173. doi: 10.1371/journal.pone.0345173 (PMC13098986; doi:10.1371/journal.pone.0345173)
Supplement: S1 File — The data was downloaded in a text format and transferred to Microsoft excel for analysis. (ZIP) [file pone.0345173.s011.zip › S1_File/Crustaceans.xlsx]

## Sheet: Crustaceans Orig Data
Crustaceans Original Data from GenBank	Number of Words
1. Potamonautes perlatus mitochondrial partial 16S rRNA gene, isolate South Africa	11
549 bp linear DNA	4
AM234647.1 GI:125628924	2
	0
2. Chthamalus dentatus isolate Camps Bay (South Africa) 06 tRNA-Lys gene and control region, partial sequence; mitochondrial	17
507 bp linear DNA	4
OR296565.1 GI:2577294704	2
	0
3. Chthamalus dentatus isolate Camps Bay (South Africa) 05 tRNA-Lys gene and control region, partial sequence; mitochondrial	17
509 bp linear DNA	4
OR296564.1 GI:2577294703	2
	0
4. Chthamalus dentatus isolate Camps Bay (South Africa) 04 tRNA-Lys gene and control region, partial sequence; mitochondrial	17
508 bp linear DNA	4
OR296563.1 GI:2577294702	2
	0
5. Fenneropenaeus indicus isolate ZA7_COIR_NP cytochrome oxidase subunit I (COI) gene, partial cds; mitochondrial	14
700 bp linear DNA	4
AY395240.1 GI:41350379	2
	0
6. Fenneropenaeus indicus isolate ZA6_COIR_NP cytochrome oxidase subunit I (COI) gene, partial cds; mitochondrial	14
700 bp linear DNA	4
AY395239.1 GI:41350377	2
	0
7. Fenneropenaeus indicus isolate ZA3_COIR_NP cytochrome oxidase subunit I (COI) gene, partial cds; mitochondrial	14
700 bp linear DNA	4
AY395238.1 GI:41350375	2
	0
8. Fenneropenaeus indicus isolate ZA5_COIR_NP cytochrome oxidase subunit I (COI) gene, partial cds; mitochondrial	14
700 bp linear DNA	4
AY395237.1 GI:41350373	2
	0
9. Fenneropenaeus indicus isolate ZA4_COIR_NP cytochrome oxidase subunit I (COI) gene, partial cds; mitochondrial	14
700 bp linear DNA	4
AY395236.1 GI:41350371	2
	0
10. Pagurus liochele voucher MB-A066846 cytochrome oxidase subunit 1 (COI) gene, partial cds; mitochondrial	14
658 bp linear DNA	4
MF695075.1 GI:1474771241	2
	0
11. Pagurus liochele voucher MB-A066845 cytochrome oxidase subunit 1 (COI) gene, partial cds; mitochondrial	14
658 bp linear DNA	4
MF695074.1 GI:1474771239	2
	0
12. Pagurus emmersoni voucher MB-A066401 cytochrome oxidase subunit 1 (COI) gene, partial cds; mitochondrial	14
658 bp linear DNA	4
MF695070.1 GI:1474771231	2
	0
13. Pagurus cuanensis voucher MB-A066192 cytochrome oxidase subunit 1 (COI) gene, partial cds; mitochondrial	14
658 bp linear DNA	4
MF695069.1 GI:1474771229	2
	0
14. Pagurus sp. MB-A066411 cytochrome oxidase subunit 1 (COI) gene, partial cds; mitochondrial	13
658 bp linear DNA	4
MF695068.1 GI:1474771227	2
	0
15. Caridina africana haplotype 23 cytochrome c oxidase subunit I (COI) gene, partial cds; mitochondrial	15
700 bp linear DNA	4
MF797856.1 GI:1394787745	2
	0
16. Caridina africana haplotype 22 cytochrome c oxidase subunit I (COI) gene, partial cds; mitochondrial	15
700 bp linear DNA	4
MF797855.1 GI:1394787743	2
	0
17. Caridina africana haplotype 21 cytochrome c oxidase subunit I (COI) gene, partial cds; mitochondrial	15
700 bp linear DNA	4
MF797854.1 GI:1394787741	2
	0
18. Caridina africana haplotype 20 cytochrome c oxidase subunit I (COI) gene, partial cds; mitochondrial	15
700 bp linear DNA	4
MF797853.1 GI:1394787739	2
	0
19. Caridina africana haplotype 19 cytochrome c oxidase subunit I (COI) gene, partial cds; mitochondrial	15
700 bp linear DNA	4
MF797852.1 GI:1394787737	2
	0
20. Caridina africana haplotype 18 cytochrome c oxidase subunit I (COI) gene, partial cds; mitochondrial	15
700 bp linear DNA	4
MF797851.1 GI:1394787735	2
	0
21. Caridina africana haplotype 17 cytochrome c oxidase subunit I (COI) gene, partial cds; mitochondrial	15
700 bp linear DNA	4
MF797850.1 GI:1394787733	2
	0
22. Caridina africana haplotype 16 cytochrome c oxidase subunit I (COI) gene, partial cds; mitochondrial	15
700 bp linear DNA	4
MF797849.1 GI:1394787731	2
	0
23. Caridina africana haplotype 15 cytochrome c oxidase subunit I (COI) gene, partial cds; mitochondrial	15
700 bp linear DNA	4
MF797848.1 GI:1394787729	2
	0
24. Caridina africana haplotype 14 cytochrome c oxidase subunit I (COI) gene, partial cds; mitochondrial	15
700 bp linear DNA	4
MF797847.1 GI:1394787727	2
	0
25. Caridina africana haplotype 13 cytochrome c oxidase subunit I (COI) gene, partial cds; mitochondrial	15
700 bp linear DNA	4
MF797846.1 GI:1394787725	2
	0
26. Caridina africana haplotype 12 cytochrome c oxidase subunit I (COI) gene, partial cds; mitochondrial	15
700 bp linear DNA	4
MF797845.1 GI:1394787723	2
	0
27. Caridina africana haplotype 11 cytochrome c oxidase subunit I (COI) gene, partial cds; mitochondrial	15
700 bp linear DNA	4
MF797844.1 GI:1394787721	2
	0
28. Caridina africana haplotype 10 cytochrome c oxidase subunit I (COI) gene, partial cds; mitochondrial	15
700 bp linear DNA	4
MF797843.1 GI:1394787719	2
	0
29. Caridina africana haplotype 9 cytochrome c oxidase subunit I (COI) gene, partial cds; mitochondrial	15
700 bp linear DNA	4
MF797842.1 GI:1394787717	2
	0
30. Caridina africana haplotype 8 cytochrome c oxidase subunit I (COI) gene, partial cds; mitochondrial	15
700 bp linear DNA	4
MF797841.1 GI:1394787715	2
	0
31. Caridina africana haplotype 7 cytochrome c oxidase subunit I (COI) gene, partial cds; mitochondrial	15
700 bp linear DNA	4
MF797840.1 GI:1394787713	2
	0
32. Caridina africana haplotype 6 cytochrome c oxidase subunit I (COI) gene, partial cds; mitochondrial	15
700 bp linear DNA	4
MF797839.1 GI:1394787711	2
	0
33. Caridina africana haplotype 5 cytochrome c oxidase subunit I (COI) gene, partial cds; mitochondrial	15
700 bp linear DNA	4
MF797838.1 GI:1394787709	2
	0
34. Caridina africana haplotype 4 cytochrome c oxidase subunit I (COI) gene, partial cds; mitochondrial	15
700 bp linear DNA	4
MF797837.1 GI:1394787707	2
	0
35. Caridina africana haplotype 3 cytochrome c oxidase subunit I (COI) gene, partial cds; mitochondrial	15
700 bp linear DNA	4
MF797836.1 GI:1394787705	2
	0
36. Caridina africana haplotype 2 cytochrome c oxidase subunit I (COI) gene, partial cds; mitochondrial	15
700 bp linear DNA	4
MF797835.1 GI:1394787703	2
	0
37. Caridina africana haplotype 1 cytochrome c oxidase subunit I (COI) gene, partial cds; mitochondrial	15
700 bp linear DNA	4
MF797834.1 GI:1394787701	2
	0
38. Euphausia lucens haplotype A17 NADH dehydrogenase subunit I (ND1) gene, partial cds; mitochondrial	14
156 bp linear DNA	4
GQ890536.1 GI:270272319	2
	0
39. Euphausia lucens haplotype A16 NADH dehydrogenase subunit I (ND1) gene, partial cds; mitochondrial	14
156 bp linear DNA	4
GQ890535.1 GI:270272317	2
	0
40. Euphausia lucens haplotype A15 NADH dehydrogenase subunit I (ND1) gene, partial cds; mitochondrial	14
156 bp linear DNA	4
GQ890534.1 GI:270272315	2
	0
41. Euphausia lucens haplotype A14 NADH dehydrogenase subunit I (ND1) gene, partial cds; mitochondrial	14
156 bp linear DNA	4
GQ890533.1 GI:270272313	2
	0
42. Euphausia lucens haplotype A13 NADH dehydrogenase subunit I (ND1) gene, partial cds; mitochondrial	14
156 bp linear DNA	4
GQ890532.1 GI:270272311	2
	0
43. Euphausia lucens haplotype A12 NADH dehydrogenase subunit I (ND1) gene, partial cds; mitochondrial	14
156 bp linear DNA	4
GQ890531.1 GI:270272309	2
	0
44. Euphausia lucens haplotype A11 NADH dehydrogenase subunit I (ND1) gene, partial cds; mitochondrial	14
156 bp linear DNA	4
GQ890530.1 GI:270272307	2
	0
45. Euphausia lucens haplotype A10 NADH dehydrogenase subunit I (ND1) gene, partial cds; mitochondrial	14
156 bp linear DNA	4
GQ890529.1 GI:270272305	2
	0
46. Euphausia lucens haplotype A9 NADH dehydrogenase subunit I (ND1) gene, partial cds; mitochondrial	14
156 bp linear DNA	4
GQ890528.1 GI:270272303	2
	0
47. Euphausia lucens haplotype A8 NADH dehydrogenase subunit I (ND1) gene, partial cds; mitochondrial	14
156 bp linear DNA	4
GQ890527.1 GI:270272301	2
	0
48. Euphausia lucens haplotype A7 NADH dehydrogenase subunit I (ND1) gene, partial cds; mitochondrial	14
156 bp linear DNA	4
GQ890526.1 GI:270272299	2
	0
49. Euphausia lucens haplotype A6 NADH dehydrogenase subunit I (ND1) gene, partial cds; mitochondrial	14
156 bp linear DNA	4
GQ890525.1 GI:270272297	2
	0
50. Euphausia lucens haplotype A5 NADH dehydrogenase subunit I (ND1) gene, partial cds; mitochondrial	14
156 bp linear DNA	4
GQ890524.1 GI:270272295	2
	0
51. Euphausia lucens haplotype A4 NADH dehydrogenase subunit I (ND1) gene, partial cds; mitochondrial	14
156 bp linear DNA	4
GQ890523.1 GI:270272293	2
	0
52. Euphausia lucens haplotype A3 NADH dehydrogenase subunit I (ND1) gene, partial cds; mitochondrial	14
156 bp linear DNA	4
GQ890522.1 GI:270272291	2
	0
53. Euphausia lucens haplotype A2 NADH dehydrogenase subunit I (ND1) gene, partial cds; mitochondrial	14
156 bp linear DNA	4
GQ890521.1 GI:270272289	2
	0
54. Euphausia lucens haplotype A1 NADH dehydrogenase subunit I (ND1) gene, partial cds; mitochondrial	14
156 bp linear DNA	4
GQ890520.1 GI:270272287	2
	0
55. Potamonautes sidneyi isolate NPP76 cytochrome c oxidase subunit I (COI) gene, partial cds; mitochondrial	15
639 bp linear DNA	4
KT275936.1 GI:930369773	2
	0
56. Potamonautes sidneyi isolate NPP75 cytochrome c oxidase subunit I (COI) gene, partial cds; mitochondrial	15
639 bp linear DNA	4
KT275935.1 GI:930369771	2
	0
57. Potamonautes sidneyi isolate NPP74 cytochrome c oxidase subunit I (COI) gene, partial cds; mitochondrial	15
639 bp linear DNA	4
KT275934.1 GI:930369769	2
	0
58. Potamonautes sidneyi isolate NPP73 cytochrome c oxidase subunit I (COI) gene, partial cds; mitochondrial	15
639 bp linear DNA	4
KT275933.1 GI:930369767	2
	0
59. Potamonautes sidneyi isolate NPP72 cytochrome c oxidase subunit I (COI) gene, partial cds; mitochondrial	15
639 bp linear DNA	4
KT275932.1 GI:930369765	2
	0
60. Potamonautes sidneyi isolate NPP71 cytochrome c oxidase subunit I (COI) gene, partial cds; mitochondrial	15
639 bp linear DNA	4
KT275931.1 GI:930369763	2
	0
61. Potamonautes sidneyi isolate NPP70 cytochrome c oxidase subunit I (COI) gene, partial cds; mitochondrial	15
639 bp linear DNA	4
KT275930.1 GI:930369761	2
	0
62. Potamonautes sidneyi isolate NPP69 cytochrome c oxidase subunit I (COI) gene, partial cds; mitochondrial	15
639 bp linear DNA	4
KT275929.1 GI:930369759	2
	0
63. Potamonautes sidneyi isolate NPP68 cytochrome c oxidase subunit I (COI) gene, partial cds; mitochondrial	15
639 bp linear DNA	4
KT275928.1 GI:930369757	2
	0
64. Potamonautes sidneyi isolate NPP67 cytochrome c oxidase subunit I (COI) gene, partial cds; mitochondrial	15
639 bp linear DNA	4
KT275927.1 GI:930369755	2
	0
65. Potamonautes sidneyi isolate NPP66 cytochrome c oxidase subunit I (COI) gene, partial cds; mitochondrial	15
639 bp linear DNA	4
KT275926.1 GI:930369753	2
	0
66. Potamonautes sidneyi isolate NPP65 cytochrome c oxidase subunit I (COI) gene, partial cds; mitochondrial	15
639 bp linear DNA	4
KT275925.1 GI:930369751	2
	0
67. Potamonautes sidneyi isolate NPP64 cytochrome c oxidase subunit I (COI) gene, partial cds; mitochondrial	15
639 bp linear DNA	4
KT275924.1 GI:930369749	2
	0
68. Potamonautes sidneyi isolate NPP63 cytochrome c oxidase subunit I (COI) gene, partial cds; mitochondrial	15
639 bp linear DNA	4
KT275923.1 GI:930369747	2
	0
69. Potamonautes sidneyi isolate NPP62 cytochrome c oxidase subunit I (COI) gene, partial cds; mitochondrial	15
639 bp linear DNA	4
KT275922.1 GI:930369745	2
	0
70. Potamonautes sidneyi isolate NPP61 cytochrome c oxidase subunit I (COI) gene, partial cds; mitochondrial	15
639 bp linear DNA	4
KT275921.1 GI:930369743	2
	0
71. Potamonautes sidneyi isolate NPP60 cytochrome c oxidase subunit I (COI) gene, partial cds; mitochondrial	15
639 bp linear DNA	4
KT275920.1 GI:930369741	2
	0
72. Potamonautes sidneyi isolate NPP59 cytochrome c oxidase subunit I (COI) gene, partial cds; mitochondrial	15
639 bp linear DNA	4
KT275919.1 GI:930369739	2
	0
73. Potamonautes sidneyi isolate NPP58 cytochrome c oxidase subunit I (COI) gene, partial cds; mitochondrial	15
639 bp linear DNA	4
KT275918.1 GI:930369737	2
	0
74. Potamonautes sidneyi isolate NPP57 cytochrome c oxidase subunit I (COI) gene, partial cds; mitochondrial	15
639 bp linear DNA	4
KT275917.1 GI:930369735	2
	0
75. Potamonautes sidneyi isolate NPP56 cytochrome c oxidase subunit I (COI) gene, partial cds; mitochondrial	15
639 bp linear DNA	4
KT275916.1 GI:930369733	2
	0
76. Potamonautes sidneyi isolate NPP55 cytochrome c oxidase subunit I (COI) gene, partial cds; mitochondrial	15
639 bp linear DNA	4
KT275915.1 GI:930369731	2
	0
77. Potamonautes sidneyi isolate NPP54 cytochrome c oxidase subunit I (COI) gene, partial cds; mitochondrial	15
639 bp linear DNA	4
KT275914.1 GI:930369729	2
	0
78. Potamonautes sidneyi isolate NPP53 cytochrome c oxidase subunit I (COI) gene, partial cds; mitochondrial	15
639 bp linear DNA	4
KT275913.1 GI:930369727	2
	0
79. Potamonautes sidneyi isolate NPP52 cytochrome c oxidase subunit I (COI) gene, partial cds; mitochondrial	15
639 bp linear DNA	4
KT275912.1 GI:930369725	2
	0
80. Potamonautes sidneyi isolate NPP51 cytochrome c oxidase subunit I (COI) gene, partial cds; mitochondrial	15
639 bp linear DNA	4
KT275911.1 GI:930369723	2
	0
81. Potamonautes sidneyi isolate NPP50 cytochrome c oxidase subunit I (COI) gene, partial cds; mitochondrial	15
639 bp linear DNA	4
KT275910.1 GI:930369721	2
	0
82. Potamonautes sidneyi isolate NPP49 cytochrome c oxidase subunit I (COI) gene, partial cds; mitochondrial	15
639 bp linear DNA	4
KT275909.1 GI:930369719	2
	0
83. Potamonautes sidneyi isolate NPP48 cytochrome c oxidase subunit I (COI) gene, partial cds; mitochondrial	15
639 bp linear DNA	4
KT275908.1 GI:930369717	2
	0
84. Potamonautes sidneyi isolate Crab2 cytochrome c oxidase subunit I (COI) gene, partial cds; mitochondrial	15
639 bp linear DNA	4
KT275907.1 GI:930369715	2
	0
85. Potamonautes sidneyi isolate Crab1 cytochrome c oxidase subunit I (COI) gene, partial cds; mitochondrial	15
639 bp linear DNA	4
KT275906.1 GI:930369713	2
	0
86. Potamonautes sidneyi isolate NPP47 cytochrome c oxidase subunit I (COI) gene, partial cds; mitochondrial	15
639 bp linear DNA	4
KT275905.1 GI:930369711	2
	0
87. Potamonautes sidneyi isolate NPP46 cytochrome c oxidase subunit I (COI) gene, partial cds; mitochondrial	15
639 bp linear DNA	4
KT275904.1 GI:930369709	2
	0
88. Potamonautes sidneyi isolate NPP43 cytochrome c oxidase subunit I (COI) gene, partial cds; mitochondrial	15
639 bp linear DNA	4
KT275903.1 GI:930369707	2
	0
89. Potamonautes sidneyi isolate NPP42 cytochrome c oxidase subunit I (COI) gene, partial cds; mitochondrial	15
639 bp linear DNA	4
KT275902.1 GI:930369705	2
	0
90. Potamonautes sidneyi isolate NPP41 cytochrome c oxidase subunit I (COI) gene, partial cds; mitochondrial	15
639 bp linear DNA	4
KT275901.1 GI:930369703	2
	0
91. Potamonautes sidneyi isolate NPP39 cytochrome c oxidase subunit I (COI) gene, partial cds; mitochondrial	15
639 bp linear DNA	4
KT275900.1 GI:930369701	2
	0
92. Potamonautes sidneyi isolate NPP38 cytochrome c oxidase subunit I (COI) gene, partial cds; mitochondrial	15
639 bp linear DNA	4
KT275899.1 GI:930369699	2
	0
93. Potamonautes isimangaliso isolate NPP37 cytochrome c oxidase subunit I (COI) gene, partial cds; mitochondrial	15
639 bp linear DNA	4
KT275898.1 GI:930369697	2
	0
94. Potamonautes isimangaliso isolate NPP36 cytochrome c oxidase subunit I (COI) gene, partial cds; mitochondrial	15
639 bp linear DNA	4
KT275897.1 GI:930369695	2
	0
95. Potamonautes isimangaliso isolate NPP34 cytochrome c oxidase subunit I (COI) gene, partial cds; mitochondrial	15
639 bp linear DNA	4
KT275896.1 GI:930369693	2
	0
96. Potamonautes sidneyi isolate NPP33 cytochrome c oxidase subunit I (COI) gene, partial cds; mitochondrial	15
639 bp linear DNA	4
KT275895.1 GI:930369691	2
	0
97. Potamonautes sidneyi isolate NPP32 cytochrome c oxidase subunit I (COI) gene, partial cds; mitochondrial	15
639 bp linear DNA	4
KT275894.1 GI:930369689	2
	0
98. Potamonautes sidneyi isolate NPP30 cytochrome c oxidase subunit I (COI) gene, partial cds; mitochondrial	15
639 bp linear DNA	4
KT275893.1 GI:930369687	2
	0
99. Potamonautes sidneyi isolate NPP29 cytochrome c oxidase subunit I (COI) gene, partial cds; mitochondrial	15
639 bp linear DNA	4
KT275892.1 GI:930369685	2
	0
100. Potamonautes sidneyi isolate NPP28 cytochrome c oxidase subunit I (COI) gene, partial cds; mitochondrial	15
639 bp linear DNA	4
KT275891.1 GI:930369683	2
	0
101. Potamonautes sidneyi isolate NPP27 cytochrome c oxidase subunit I (COI) gene, partial cds; mitochondrial	15
639 bp linear DNA	4
KT275890.1 GI:930369681	2
	0
102. Potamonautes sidneyi isolate NPP26 cytochrome c oxidase subunit I (COI) gene, partial cds; mitochondrial	15
639 bp linear DNA	4
KT275889.1 GI:930369679	2
	0
103. Potamonautes sidneyi isolate NPP25 cytochrome c oxidase subunit I (COI) gene, partial cds; mitochondrial	15
639 bp linear DNA	4
KT275888.1 GI:930369677	2
	0
104. Potamonautes sidneyi isolate NPP24 cytochrome c oxidase subunit I (COI) gene, partial cds; mitochondrial	15
639 bp linear DNA	4
KT275887.1 GI:930369675	2
	0
105. Potamonautes sidneyi isolate NPP23 cytochrome c oxidase subunit I (COI) gene, partial cds; mitochondrial	15
639 bp linear DNA	4
KT275886.1 GI:930369673	2
	0
106. Potamonautes sidneyi isolate NPP22 cytochrome c oxidase subunit I (COI) gene, partial cds; mitochondrial	15
639 bp linear DNA	4
KT275885.1 GI:930369671	2
	0
107. Potamonautes sidneyi isolate NPP21 cytochrome c oxidase subunit I (COI) gene, partial cds; mitochondrial	15
639 bp linear DNA	4
KT275884.1 GI:930369669	2
	0
108. Potamonautes sidneyi isolate NPP20 cytochrome c oxidase subunit I (COI) gene, partial cds; mitochondrial	15
639 bp linear DNA	4
KT275883.1 GI:930369667	2
	0
109. Potamonautes sidneyi isolate NPP19 cytochrome c oxidase subunit I (COI) gene, partial cds; mitochondrial	15
639 bp linear DNA	4
KT275882.1 GI:930369665	2
	0
110. Potamonautes sidneyi isolate NPP18 cytochrome c oxidase subunit I (COI) gene, partial cds; mitochondrial	15
639 bp linear DNA	4
KT275881.1 GI:930369663	2
	0
111. Potamonautes sidneyi isolate NPP17 cytochrome c oxidase subunit I (COI) gene, partial cds; mitochondrial	15
639 bp linear DNA	4
KT275880.1 GI:930369661	2
	0
112. Potamonautes sidneyi isolate NPP16 cytochrome c oxidase subunit I (COI) gene, partial cds; mitochondrial	15
639 bp linear DNA	4
KT275879.1 GI:930369659	2
	0
113. Potamonautes sidneyi isolate NPP15 cytochrome c oxidase subunit I (COI) gene, partial cds; mitochondrial	15
639 bp linear DNA	4
KT275878.1 GI:930369657	2
	0
114. Potamonautes sidneyi isolate NPP13 cytochrome c oxidase subunit I (COI) gene, partial cds; mitochondrial	15
639 bp linear DNA	4
KT275877.1 GI:930369655	2
	0
115. Potamonautes sidneyi isolate NPP11 cytochrome c oxidase subunit I (COI) gene, partial cds; mitochondrial	15
639 bp linear DNA	4
KT275876.1 GI:930369653	2
	0
116. Potamonautes sidneyi isolate NPP9 cytochrome c oxidase subunit I (COI) gene, partial cds; mitochondrial	15
639 bp linear DNA	4
KT275875.1 GI:930369651	2
	0
117. Potamonautes sidneyi isolate NPP8 cytochrome c oxidase subunit I (COI) gene, partial cds; mitochondrial	15
639 bp linear DNA	4
KT275874.1 GI:930369649	2
	0
118. Potamonautes sidneyi isolate NPP7 cytochrome c oxidase subunit I (COI) gene, partial cds; mitochondrial	15
639 bp linear DNA	4
KT275873.1 GI:930369647	2
	0
119. Potamonautes sidneyi isolate NPP6 cytochrome c oxidase subunit I (COI) gene, partial cds; mitochondrial	15
639 bp linear DNA	4
KT275872.1 GI:930369645	2
	0
120. Potamonautes sidneyi isolate NPP5 cytochrome c oxidase subunit I (COI) gene, partial cds; mitochondrial	15
639 bp linear DNA	4
KT275871.1 GI:930369643	2
	0
121. Potamonautes sidneyi isolate NPP4 cytochrome c oxidase subunit I (COI) gene, partial cds; mitochondrial	15
639 bp linear DNA	4
KT275870.1 GI:930369641	2
	0
122. Potamonautes sidneyi isolate NPP2 cytochrome c oxidase subunit I (COI) gene, partial cds; mitochondrial	15
639 bp linear DNA	4
KT275869.1 GI:930369639	2
	0
123. Potamonautes sidneyi isolate NPP70 16S ribosomal RNA gene, partial sequence; mitochondrial	12
476 bp linear DNA	4
KT275868.1 GI:930369445	2
	0
124. Potamonautes sidneyi isolate NPP65 16S ribosomal RNA gene, partial sequence; mitochondrial	12
476 bp linear DNA	4
KT275867.1 GI:930369444	2
	0
125. Potamonautes sidneyi isolate NPP47 16S ribosomal RNA gene, partial sequence; mitochondrial	12
479 bp linear DNA	4
KT275866.1 GI:930369443	2
	0
126. Potamonautes sidneyi isolate NPP21 16S ribosomal RNA gene, partial sequence; mitochondrial	12
476 bp linear DNA	4
KT275865.1 GI:930369442	2
	0
127. Potamonautes sidneyi isolate NPP20 16S ribosomal RNA gene, partial sequence; mitochondrial	12
477 bp linear DNA	4
KT275864.1 GI:930369441	2
	0
128. Potamonautes sidneyi isolate NPP15 16S ribosomal RNA gene, partial sequence; mitochondrial	12
476 bp linear DNA	4
KT275863.1 GI:930369440	2
	0
129. Potamonautes sidneyi isolate NPP13 16S ribosomal RNA gene, partial sequence; mitochondrial	12
476 bp linear DNA	4
KT275862.1 GI:930369439	2
	0
130. Potamonautes sidneyi isolate NPP5 16S ribosomal RNA gene, partial sequence; mitochondrial	12
481 bp linear DNA	4
KT275861.1 GI:930369438	2
	0
131. Potamonautes sidneyi isolate NPP2 16S ribosomal RNA gene, partial sequence; mitochondrial	12
477 bp linear DNA	4
KT275860.1 GI:930369437	2
	0
132. Euphausia lucens voucher P12 cytochrome oxidase subunit I (COI) gene, partial cds; mitochondrial	14
640 bp linear DNA	4
GQ890511.1 GI:270272273	2
	0
133. Euphausia lucens voucher P24 cytochrome oxidase subunit I (COI) gene, partial cds; mitochondrial	14
640 bp linear DNA	4
GQ890510.1 GI:270272271	2
	0
134. Euphausia lucens voucher P16 cytochrome oxidase subunit I (COI) gene, partial cds; mitochondrial	14
640 bp linear DNA	4
GQ890509.1 GI:270272269	2
	0
135. Euphausia lucens voucher P20 cytochrome oxidase subunit I (COI) gene, partial cds; mitochondrial	14
640 bp linear DNA	4
GQ890508.1 GI:270272267	2
	0
136. Euphausia lucens voucher El1 18S ribosomal RNA gene, partial sequence; internal transcribed spacer 1, complete sequence; and 5.8S ribosomal RNA gene, partial sequence	24
554 bp linear DNA	4
GQ890562.1 GI:270272371	2
	0
137. Euphausia recurva voucher 14_23_7_1 16S ribosomal RNA gene, partial sequence; mitochondrial	12
469 bp linear DNA	4
GQ890519.1 GI:270272286	2
	0
138. Euphausia lucens voucher L3a7 16S ribosomal RNA gene, partial sequence; mitochondrial	12
457 bp linear DNA	4
GQ890518.1 GI:270272285	2
	0
139. Euphausia lucens voucher L2a7 16S ribosomal RNA gene, partial sequence; mitochondrial	12
459 bp linear DNA	4
GQ890517.1 GI:270272284	2
	0
140. Paridotea ungulata voucher P. ungulata Ti6.4b cytochrome oxidase subunit 1 (COI) gene, partial cds; mitochondrial	16
512 bp linear DNA	4
MT324668.1 GI:2103624480	2
	0
141. Paridotea ungulata voucher P. ungulata Ti5.3 cytochrome oxidase subunit 1 (COI) gene, partial cds; mitochondrial	16
512 bp linear DNA	4
MT324667.1 GI:2103624478	2
	0
142. Paridotea ungulata voucher P. ungulata Ti6.4a cytochrome oxidase subunit 1 (COI) gene, partial cds; mitochondrial	16
512 bp linear DNA	4
MT324666.1 GI:2103624476	2
	0
143. Paridotea ungulata voucher P. ungulata Tb1.3 cytochrome oxidase subunit 1 (COI) gene, partial cds; mitochondrial	16
512 bp linear DNA	4
MT324665.1 GI:2103624474	2
	0
144. Paridotea ungulata voucher P. ungulata Ti6.4c cytochrome oxidase subunit 1 (COI) gene, partial cds; mitochondrial	16
512 bp linear DNA	4
MT324664.1 GI:2103624472	2
	0
145. Hymenosoma orbiculare voucher H. orbiculare Tb2.2 cytochrome oxidase subunit 1 (COI) gene, partial cds; mitochondrial	16
512 bp linear DNA	4
MT324659.1 GI:2103624462	2
	0
146. Hymenosoma orbiculare voucher H. orbiculare Li4.1 cytochrome oxidase subunit 1 (COI) gene, partial cds; mitochondrial	16
512 bp linear DNA	4
MT324658.1 GI:2103624460	2
	0
147. Hymenosoma orbiculare voucher H. orbiculare Ti5.4b cytochrome oxidase subunit 1 (COI) gene, partial cds; mitochondrial	16
512 bp linear DNA	4
MT324657.1 GI:2103624458	2
	0
148. Exosphaeroma hylecoetes voucher E. hylecoetes Ti1.8a cytochrome oxidase subunit 1 (COI) gene, partial cds; mitochondrial	16
512 bp linear DNA	4
MT324656.1 GI:2103624456	2
	0
149. Exosphaeroma hylecoetes voucher E. hylecoetes Ti6.5a cytochrome oxidase subunit 1 (COI) gene, partial cds; mitochondrial	16
511 bp linear DNA	4
MT324655.1 GI:2103624453	2
	0
150. Exosphaeroma hylecoetes voucher E. hylecoetes Ti6.5b cytochrome oxidase subunit 1 (COI) gene, partial cds; mitochondrial	16
512 bp linear DNA	4
MT324654.1 GI:2103624451	2
	0
151. Exosphaeroma hylecoetes voucher E. hylecoetes Tp9.6 cytochrome oxidase subunit 1 (COI) gene, partial cds; mitochondrial	16
512 bp linear DNA	4
MT324653.1 GI:2103624449	2
	0
152. Exosphaeroma hylecoetes voucher E. hylecoetes Tb4.7 cytochrome oxidase subunit 1 (COI) gene, partial cds; mitochondrial	16
512 bp linear DNA	4
MT324652.1 GI:2103624447	2
	0
153. Diogenes brevirostris voucher D. brevirostris Tb1.2 cytochrome oxidase subunit 1 (COI) gene, partial cds; mitochondrial	16
512 bp linear DNA	4
MT324650.1 GI:2103624443	2
	0
154. Danielella edwardsii voucher D. edwardsii Ti1.7a cytochrome oxidase subunit 1 (COI) gene, partial cds; mitochondrial	16
512 bp linear DNA	4
MT324649.1 GI:2103624441	2
	0
155. Danielella edwardsii voucher D. edwardsii Ti1.7b cytochrome oxidase subunit 1 (COI) gene, partial cds; mitochondrial	16
512 bp linear DNA	4
MT324648.1 GI:2103624439	2
	0
156. Danielella edwardsii voucher D. edwardsii Ti1.7c cytochrome oxidase subunit 1 (COI) gene, partial cds; mitochondrial	16
512 bp linear DNA	4
MT324647.1 GI:2103624437	2
	0
157. Danielella edwardsii voucher D. edwardsii Ti8.3 cytochrome oxidase subunit 1 (COI) gene, partial cds; mitochondrial	16
512 bp linear DNA	4
MT324646.1 GI:2103624435	2
	0
158. Danielella edwardsii voucher D. edwardsii Ti8.4 cytochrome oxidase subunit 1 (COI) gene, partial cds; mitochondrial	16
512 bp linear DNA	4
MT324645.1 GI:2103624433	2
	0
159. Danielella edwardsii voucher D. edwardsii Ti3.1b cytochrome oxidase subunit 1 (COI) gene, partial cds; mitochondrial	16
512 bp linear DNA	4
MT324644.1 GI:2103624431	2
	0
160. Cymadusa filosa voucher C. filosa Tb3.2 cytochrome oxidase subunit 1 (COI) gene, partial cds; mitochondrial	16
512 bp linear DNA	4
MT324643.1 GI:2103624429	2
	0
161. Cymadusa filosa voucher C. filosa Ti5.6b cytochrome oxidase subunit 1 (COI) gene, partial cds; mitochondrial	16
512 bp linear DNA	4
MT324642.1 GI:2103624427	2
	0
162. Cymadusa filosa voucher C. filosa Ti5.6a cytochrome oxidase subunit 1 (COI) gene, partial cds; mitochondrial	16
512 bp linear DNA	4
MT324641.1 GI:2103624425	2
	0
163. Cymadusa filosa voucher C. filosa Tb4.3 cytochrome oxidase subunit 1 (COI) gene, partial cds; mitochondrial	16
512 bp linear DNA	4
MT324640.1 GI:2103624423	2
	0
164. Cymadusa filosa voucher C. filosa Tb3.8 cytochrome oxidase subunit 1 (COI) gene, partial cds; mitochondrial	16
512 bp linear DNA	4
MT324639.1 GI:2103624421	2
	0
165. Cymadusa filosa voucher C. filosa Li8.3 cytochrome oxidase subunit 1 (COI) gene, partial cds; mitochondrial	16
436 bp linear DNA	4
MT324638.1 GI:2103624419	2
	0
166. Cymadusa filosa voucher C. filosa Ti8.5 cytochrome oxidase subunit 1 (COI) gene, partial cds; mitochondrial	16
512 bp linear DNA	4
MT324637.1 GI:2103624417	2
	0
167. Cyathura estuaria voucher C. estuaria CC10 cytochrome oxidase subunit 1 (COI) gene, partial cds; mitochondrial	16
496 bp linear DNA	4
MT324636.1 GI:2103624415	2
	0
168. Ampelisca excavata voucher A. excavata Ti1.7b cytochrome oxidase subunit 1 (COI) gene, partial cds; mitochondrial	16
512 bp linear DNA	4
MT324628.1 GI:2103624399	2
	0
169. Panulirus homarus homarus isolate KB10 small subunit ribosomal RNA gene and internal transcribed spacer 1, partial sequence	18
437 bp linear DNA	4
KX349821.1 GI:1177256857	2
	0
170. Panulirus homarus homarus isolate KB08 small subunit ribosomal RNA gene and internal transcribed spacer 1, partial sequence	18
437 bp linear DNA	4
KX349820.1 GI:1177256856	2
	0
171. Panulirus homarus homarus isolate KB02 small subunit ribosomal RNA gene and internal transcribed spacer 1, partial sequence	18
437 bp linear DNA	4
KX349819.1 GI:1177256855	2
	0
172. Panulirus homarus homarus isolate KB01 small subunit ribosomal RNA gene and internal transcribed spacer 1, partial sequence	18
437 bp linear DNA	4
KX349818.1 GI:1177256854	2
	0
173. Panulirus homarus megasculpta isolate YEM10 small subunit ribosomal RNA gene and internal transcribed spacer 1, partial sequence	18
437 bp linear DNA	4
KX349817.1 GI:1177256853	2
	0
174. Panulirus homarus megasculpta isolate YEM02 small subunit ribosomal RNA gene and internal transcribed spacer 1, partial sequence	18
437 bp linear DNA	4
KX349816.1 GI:1177256852	2
	0
175. Panulirus homarus megasculpta isolate ASH08 small subunit ribosomal RNA gene and internal transcribed spacer 1, partial sequence	18
437 bp linear DNA	4
KX349815.1 GI:1177256851	2
	0
176. Panulirus homarus megasculpta isolate ASH04 small subunit ribosomal RNA gene and internal transcribed spacer 1, partial sequence	18
437 bp linear DNA	4
KX349814.1 GI:1177256850	2
	0
177. Panulirus homarus megasculpta isolate M11 small subunit ribosomal RNA gene and internal transcribed spacer 1, partial sequence	18
437 bp linear DNA	4
KX349813.1 GI:1177256849	2
	0
178. Panulirus homarus megasculpta isolate DQ7 small subunit ribosomal RNA gene and internal transcribed spacer 1, partial sequence	18
437 bp linear DNA	4
KX349812.1 GI:1177256848	2
	0
179. Panulirus homarus megasculpta isolate OM06 small subunit ribosomal RNA gene and internal transcribed spacer 1, partial sequence	18
437 bp linear DNA	4
KX349811.1 GI:1177256847	2
	0
180. Panulirus homarus megasculpta isolate OM03 small subunit ribosomal RNA gene and internal transcribed spacer 1, partial sequence	18
437 bp linear DNA	4
KX349810.1 GI:1177256846	2
	0
181. Panulirus homarus homarus isolate KEN13 small subunit ribosomal RNA gene and internal transcribed spacer 1, partial sequence	18
437 bp linear DNA	4
KX349809.1 GI:1177256845	2
	0
182. Panulirus homarus homarus isolate KEN10 small subunit ribosomal RNA gene and internal transcribed spacer 1, partial sequence	18
443 bp linear DNA	4
KX349808.1 GI:1177256844	2
	0
183. Panulirus homarus homarus isolate KEN08 small subunit ribosomal RNA gene and internal transcribed spacer 1, partial sequence	18
437 bp linear DNA	4
KX349806.1 GI:1177256843	2
	0
184. Panulirus homarus homarus isolate KEN07 small subunit ribosomal RNA gene and internal transcribed spacer 1, partial sequence	18
437 bp linear DNA	4
KX349805.1 GI:1177256842	2
	0
185. Panulirus homarus homarus isolate KEN04 small subunit ribosomal RNA gene and internal transcribed spacer 1, partial sequence	18
437 bp linear DNA	4
KX349804.1 GI:1177256841	2
	0
186. Panulirus homarus rubellus isolate FD08 small subunit ribosomal RNA gene and internal transcribed spacer 1, partial sequence	18
437 bp linear DNA	4
KX349802.1 GI:1177256840	2
	0
187. Panulirus homarus rubellus isolate FD07 small subunit ribosomal RNA gene and internal transcribed spacer 1, partial sequence	18
437 bp linear DNA	4
KX349801.1 GI:1177256839	2
	0
188. Panulirus homarus rubellus isolate FD04 small subunit ribosomal RNA gene and internal transcribed spacer 1, partial sequence	18
437 bp linear DNA	4
KX349800.1 GI:1177256838	2
	0
189. Panulirus homarus rubellus isolate FD03 small subunit ribosomal RNA gene and internal transcribed spacer 1, partial sequence	18
437 bp linear DNA	4
KX349799.1 GI:1177256837	2
	0
190. Panulirus homarus rubellus isolate ZV15 small subunit ribosomal RNA gene and internal transcribed spacer 1, partial sequence	18
437 bp linear DNA	4
KX349798.1 GI:1177256836	2
	0
191. Panulirus homarus rubellus isolate ZV14 small subunit ribosomal RNA gene and internal transcribed spacer 1, partial sequence	18
437 bp linear DNA	4
KX349797.1 GI:1177256835	2
	0
192. Panulirus homarus homarus isolate ZV10 small subunit ribosomal RNA gene and internal transcribed spacer 1, partial sequence	18
437 bp linear DNA	4
KX349796.1 GI:1177256834	2
	0
193. Panulirus homarus homarus isolate ZV05 small subunit ribosomal RNA gene and internal transcribed spacer 1, partial sequence	18
437 bp linear DNA	4
KX349795.1 GI:1177256833	2
	0
194. Panulirus homarus homarus isolate ZV4 small subunit ribosomal RNA gene and internal transcribed spacer 1, partial sequence	18
437 bp linear DNA	4
KX349794.1 GI:1177256832	2
	0
195. Panulirus homarus homarus isolate ZV03 small subunit ribosomal RNA gene and internal transcribed spacer 1, partial sequence	18
437 bp linear DNA	4
KX349793.1 GI:1177256831	2
	0
196. Panulirus homarus homarus isolate ZV1 small subunit ribosomal RNA gene and internal transcribed spacer 1, partial sequence	18
437 bp linear DNA	4
KX349792.1 GI:1177256830	2
	0
197. Panulirus homarus rubellus isolate MB8 small subunit ribosomal RNA gene and internal transcribed spacer 1, partial sequence	18
432 bp linear DNA	4
KX349791.1 GI:1177256829	2
	0
198. Panulirus homarus rubellus isolate MB7 small subunit ribosomal RNA gene and internal transcribed spacer 1, partial sequence	18
437 bp linear DNA	4
KX349790.1 GI:1177256828	2
	0
199. Panulirus homarus rubellus isolate MB6 small subunit ribosomal RNA gene and internal transcribed spacer 1, partial sequence	18
437 bp linear DNA	4
KX349789.1 GI:1177256827	2
	0
200. Panulirus homarus rubellus isolate MB5 small subunit ribosomal RNA gene and internal transcribed spacer 1, partial sequence	18
437 bp linear DNA	4
KX349788.1 GI:1177256826	2
	0
201. Panulirus homarus homarus isolate MB4 small subunit ribosomal RNA gene and internal transcribed spacer 1, partial sequence	18
437 bp linear DNA	4
KX349787.1 GI:1177256825	2
	0
202. Panulirus homarus rubellus isolate MB2 small subunit ribosomal RNA gene and internal transcribed spacer 1, partial sequence	18
434 bp linear DNA	4
KX349786.1 GI:1177256824	2
	0
203. Panulirus homarus rubellus isolate BR4 small subunit ribosomal RNA gene and internal transcribed spacer 1, partial sequence	18
437 bp linear DNA	4
KX349783.1 GI:1177256823	2
	0
204. Panulirus homarus rubellus isolate BR3 small subunit ribosomal RNA gene and internal transcribed spacer 1, partial sequence	18
437 bp linear DNA	4
KX349782.1 GI:1177256822	2
	0
205. Panulirus homarus rubellus isolate BR1 small subunit ribosomal RNA gene and internal transcribed spacer 1, partial sequence	18
437 bp linear DNA	4
KX349781.1 GI:1177256821	2
	0
206. Panulirus homarus rubellus isolate PSJ9 small subunit ribosomal RNA gene and internal transcribed spacer 1, partial sequence	18
437 bp linear DNA	4
KX349780.1 GI:1177256820	2
	0
207. Panulirus homarus rubellus isolate PSJ05 small subunit ribosomal RNA gene and internal transcribed spacer 1, partial sequence	18
437 bp linear DNA	4
KX349779.1 GI:1177256819	2
	0
208. Panulirus homarus rubellus isolate PSJ02 small subunit ribosomal RNA gene and internal transcribed spacer 1, partial sequence	18
437 bp linear DNA	4
KX349778.1 GI:1177256818	2
	0
209. Panulirus homarus rubellus isolate PSJ01 small subunit ribosomal RNA gene and internal transcribed spacer 1, partial sequence	18
437 bp linear DNA	4
KX349777.1 GI:1177256817	2
	0
210. Panulirus homarus rubellus isolate CH07 small subunit ribosomal RNA gene and internal transcribed spacer 1, partial sequence	18
437 bp linear DNA	4
KX349776.1 GI:1177256816	2
	0
211. Panulirus homarus rubellus isolate CH05 small subunit ribosomal RNA gene and internal transcribed spacer 1, partial sequence	18
437 bp linear DNA	4
KX349775.1 GI:1177256815	2
	0
212. Panulirus homarus rubellus isolate CH3 small subunit ribosomal RNA gene and internal transcribed spacer 1, partial sequence	18
437 bp linear DNA	4
KX349774.1 GI:1177256814	2
	0
213. Panulirus homarus rubellus isolate CH2 small subunit ribosomal RNA gene and internal transcribed spacer 1, partial sequence	18
437 bp linear DNA	4
KX349773.1 GI:1177256813	2
	0
214. Panulirus homarus rubellus isolate XX10 small subunit ribosomal RNA gene and internal transcribed spacer 1, partial sequence	18
437 bp linear DNA	4
KX349772.1 GI:1177256812	2
	0
215. Panulirus homarus rubellus isolate XX09 small subunit ribosomal RNA gene and internal transcribed spacer 1, partial sequence	18
437 bp linear DNA	4
KX349771.1 GI:1177256811	2
	0
216. Panulirus homarus homarus isolate XX06 small subunit ribosomal RNA gene and internal transcribed spacer 1, partial sequence	18
437 bp linear DNA	4
KX349770.1 GI:1177256810	2
	0
217. Panulirus homarus rubellus isolate XX05 small subunit ribosomal RNA gene and internal transcribed spacer 1, partial sequence	18
437 bp linear DNA	4
KX349769.1 GI:1177256809	2
	0
218. Panulirus homarus rubellus isolate XX04 small subunit ribosomal RNA gene and internal transcribed spacer 1, partial sequence	18
437 bp linear DNA	4
KX349768.1 GI:1177256808	2
	0
219. Panulirus homarus rubellus isolate XX1 small subunit ribosomal RNA gene and internal transcribed spacer 1, partial sequence	18
437 bp linear DNA	4
KX349767.1 GI:1177256807	2
	0
220. Panulirus homarus rubellus isolate TM07 small subunit ribosomal RNA gene and internal transcribed spacer 1, partial sequence	18
437 bp linear DNA	4
KX349765.1 GI:1177256806	2
	0
221. Panulirus homarus rubellus isolate TM3 small subunit ribosomal RNA gene and internal transcribed spacer 1, partial sequence	18
437 bp linear DNA	4
KX349764.1 GI:1177256805	2
	0
222. Panulirus homarus rubellus isolate TM01 small subunit ribosomal RNA gene and internal transcribed spacer 1, partial sequence	18
437 bp linear DNA	4
KX349763.1 GI:1177256804	2
	0
223. Panulirus homarus rubellus isolate TM2 small subunit ribosomal RNA gene and internal transcribed spacer 1, partial sequence	18
437 bp linear DNA	4
KX349762.1 GI:1177256803	2
	0
224. Panulirus homarus rubellus isolate SB16 small subunit ribosomal RNA gene and internal transcribed spacer 1, partial sequence	18
437 bp linear DNA	4
KX349761.1 GI:1177256802	2
	0
225. Panulirus homarus rubellus isolate SB14 small subunit ribosomal RNA gene and internal transcribed spacer 1, partial sequence	18
437 bp linear DNA	4
KX349760.1 GI:1177256801	2
	0
226. Panulirus homarus rubellus isolate SB12 small subunit ribosomal RNA gene and internal transcribed spacer 1, partial sequence	18
437 bp linear DNA	4
KX349759.1 GI:1177256800	2
	0
227. Panulirus homarus rubellus isolate SB11 small subunit ribosomal RNA gene and internal transcribed spacer 1, partial sequence	18
437 bp linear DNA	4
KX349758.1 GI:1177256799	2
	0
228. Panulirus homarus rubellus isolate SB10 small subunit ribosomal RNA gene and internal transcribed spacer 1, partial sequence	18
437 bp linear DNA	4
KX349757.1 GI:1177256798	2
	0
229. Scyllarides squammosus isolate SS1 small subunit ribosomal RNA gene and internal transcribed spacer 1, partial sequence	17
376 bp linear DNA	4
KX349756.1 GI:1177256797	2
	0
230. Scyllarides elisabethae isolate SE01 small subunit ribosomal RNA gene and internal transcribed spacer 1, partial sequence	17
377 bp linear DNA	4
KX349755.1 GI:1177256796	2
	0
231. Scyllarides squammosus isolate SS2 small subunit ribosomal RNA gene and internal transcribed spacer 1, partial sequence	17
381 bp linear DNA	4
KX349754.1 GI:1177256795	2
	0
232. Panulirus versicolor isolate KB01 small subunit ribosomal RNA gene and internal transcribed spacer 1, partial sequence	17
437 bp linear DNA	4
KX349753.1 GI:1177256794	2
	0
233. Panulirus longipes isolate PL small subunit ribosomal RNA gene and internal transcribed spacer 1, partial sequence	17
414 bp linear DNA	4
KX349752.1 GI:1177256793	2
	0
234. Palinurus gilchristi isolate PG small subunit ribosomal RNA gene and internal transcribed spacer 1, partial sequence	17
437 bp linear DNA	4
KX349751.1 GI:1177256792	2
	0
235. Palinurus delagoae isolate PD small subunit ribosomal RNA gene and internal transcribed spacer 1, partial sequence	17
437 bp linear DNA	4
KX349750.1 GI:1177256791	2
	0
236. Jasus paulensis isolate JP small subunit ribosomal RNA gene and internal transcribed spacer 1, partial sequence	17
437 bp linear DNA	4
KX349749.1 GI:1177256790	2
	0
237. Jasus lalandii isolate JL small subunit ribosomal RNA gene and internal transcribed spacer 1, partial sequence	17
437 bp linear DNA	4
KX349748.1 GI:1177256789	2
	0
238. UNVERIFIED: Panulirus homarus homarus isolate KB10 beta-tubulin-like gene, partial sequence	11
264 bp linear DNA	4
KX397102.1 GI:1174018038	2
	0
239. UNVERIFIED: Panulirus homarus homarus isolate KB08 beta-tubulin-like gene, partial sequence	11
264 bp linear DNA	4
KX397101.1 GI:1174018037	2
	0
240. UNVERIFIED: Panulirus homarus homarus isolate KB02 beta-tubulin-like gene, partial sequence	11
264 bp linear DNA	4
KX397100.1 GI:1174018036	2
	0
241. UNVERIFIED: Panulirus homarus homarus isolate KB01 beta-tubulin-like gene, partial sequence	11
264 bp linear DNA	4
KX397099.1 GI:1174018035	2
	0
242. UNVERIFIED: Panulirus homarus megasculpta isolate DQ7 beta-tubulin-like gene, partial sequence	11
264 bp linear DNA	4
KX397098.1 GI:1174018034	2
	0
243. UNVERIFIED: Panulirus homarus megasculpta isolate ASH08 beta-tubulin-like gene, partial sequence	11
264 bp linear DNA	4
KX397097.1 GI:1174018033	2
	0
244. UNVERIFIED: Panulirus homarus megasculpta isolate M11 beta-tubulin-like gene, partial sequence	11
264 bp linear DNA	4
KX397096.1 GI:1174018032	2
	0
245. UNVERIFIED: Panulirus homarus megasculpta isolate MI01 beta-tubulin-like gene, partial sequence	11
264 bp linear DNA	4
KX397095.1 GI:1174018031	2
	0
246. UNVERIFIED: Panulirus homarus megasculpta isolate YEM10 beta-tubulin-like gene, partial sequence	11
264 bp linear DNA	4
KX397094.1 GI:1174018030	2
	0
247. UNVERIFIED: Panulirus homarus megasculpta isolate YEM02 beta-tubulin-like gene, partial sequence	11
264 bp linear DNA	4
KX397093.1 GI:1174018029	2
	0
248. UNVERIFIED: Panulirus homarus homarus isolate KEN08 beta-tubulin-like gene, partial sequence	11
264 bp linear DNA	4
KX397090.1 GI:1174018028	2
	0
249. UNVERIFIED: Panulirus homarus homarus isolate KEN04 beta-tubulin-like gene, partial sequence	11
264 bp linear DNA	4
KX397089.1 GI:1174018027	2
	0
250. UNVERIFIED: Panulirus homarus rubellus isolate FD08 beta-tubulin-like gene, partial sequence	11
264 bp linear DNA	4
KX397087.1 GI:1174018026	2
	0
251. UNVERIFIED: Panulirus homarus rubellus isolate FD07 beta-tubulin-like gene, partial sequence	11
264 bp linear DNA	4
KX397086.1 GI:1174018025	2
	0
252. UNVERIFIED: Panulirus homarus rubellus isolate MB8 beta-tubulin-like gene, partial sequence	11
264 bp linear DNA	4
KX397084.1 GI:1174018024	2
	0
253. UNVERIFIED: Panulirus homarus rubellus isolate MB7 beta-tubulin-like gene, partial sequence	11
264 bp linear DNA	4
KX397083.1 GI:1174018023	2
	0
254. UNVERIFIED: Panulirus homarus rubellus isolate MB6 beta-tubulin-like gene, partial sequence	11
264 bp linear DNA	4
KX397082.1 GI:1174018022	2
	0
255. UNVERIFIED: Panulirus homarus rubellus isolate MB5 beta-tubulin-like gene, partial sequence	11
264 bp linear DNA	4
KX397081.1 GI:1174018021	2
	0
256. UNVERIFIED: Panulirus homarus homarus isolate MB4 beta-tubulin-like gene, partial sequence	11
264 bp linear DNA	4
KX397080.1 GI:1174018020	2
	0
257. UNVERIFIED: Panulirus homarus rubellus isolate MB2 beta-tubulin-like gene, partial sequence	11
264 bp linear DNA	4
KX397079.1 GI:1174018019	2
	0
258. UNVERIFIED: Panulirus homarus rubellus isolate BR4 beta-tubulin-like gene, partial sequence	11
264 bp linear DNA	4
KX397076.1 GI:1174018018	2
	0
259. UNVERIFIED: Panulirus homarus rubellus isolate BR3 beta-tubulin-like gene, partial sequence	11
264 bp linear DNA	4
KX397075.1 GI:1174018017	2
	0
260. UNVERIFIED: Panulirus homarus rubellus isolate BR1 beta-tubulin-like gene, partial sequence	11
264 bp linear DNA	4
KX397074.1 GI:1174018016	2
	0
261. UNVERIFIED: Panulirus homarus rubellus isolate PSJ07 beta-tubulin-like gene, partial sequence	11
264 bp linear DNA	4
KX397073.1 GI:1174018015	2
	0
262. UNVERIFIED: Panulirus homarus rubellus isolate ZV15 beta-tubulin-like gene, partial sequence	11
264 bp linear DNA	4
KX397072.1 GI:1174018014	2
	0
263. UNVERIFIED: Panulirus homarus rubellus isolate ZV14 beta-tubulin-like gene, partial sequence	11
264 bp linear DNA	4
KX397071.1 GI:1174018013	2
	0
264. UNVERIFIED: Panulirus homarus homarus isolate ZV10 beta-tubulin-like gene, partial sequence	11
264 bp linear DNA	4
KX397070.1 GI:1174018012	2
	0
265. UNVERIFIED: Panulirus homarus rubellus isolate ZV07 beta-tubulin-like gene, partial sequence	11
264 bp linear DNA	4
KX397069.1 GI:1174018011	2
	0
266. UNVERIFIED: Panulirus homarus homarus isolate ZV05 beta-tubulin-like gene, partial sequence	11
264 bp linear DNA	4
KX397068.1 GI:1174018010	2
	0
267. UNVERIFIED: Panulirus homarus homarus isolate ZV4 beta-tubulin-like gene, partial sequence	11
264 bp linear DNA	4
KX397067.1 GI:1174018009	2
	0
268. UNVERIFIED: Panulirus homarus homarus isolate ZV03 beta-tubulin-like gene, partial sequence	11
264 bp linear DNA	4
KX397066.1 GI:1174018008	2
	0
269. UNVERIFIED: Panulirus homarus homarus isolate ZV1 beta-tubulin-like gene, partial sequence	11
264 bp linear DNA	4
KX397065.1 GI:1174018007	2
	0
270. UNVERIFIED: Panulirus homarus rubellus isolate TM07 beta-tubulin-like gene, partial sequence	11
264 bp linear DNA	4
KX397063.1 GI:1174018006	2
	0
271. UNVERIFIED: Panulirus homarus rubellus isolate TM3 beta-tubulin-like gene, partial sequence	11
264 bp linear DNA	4
KX397062.1 GI:1174018005	2
	0
272. UNVERIFIED: Panulirus homarus rubellus isolate TM2 beta-tubulin-like gene, partial sequence	11
264 bp linear DNA	4
KX397061.1 GI:1174018004	2
	0
273. UNVERIFIED: Panulirus homarus rubellus isolate XX10 beta-tubulin-like gene, partial sequence	11
264 bp linear DNA	4
KX397060.1 GI:1174018003	2
	0
274. UNVERIFIED: Panulirus homarus rubellus isolate XX09 beta-tubulin-like gene, partial sequence	11
264 bp linear DNA	4
KX397059.1 GI:1174018002	2
	0
275. UNVERIFIED: Panulirus homarus homarus isolate XX06 beta-tubulin-like gene, partial sequence	11
264 bp linear DNA	4
KX397058.1 GI:1174018001	2
	0
276. UNVERIFIED: Panulirus homarus rubellus isolate XX05 beta-tubulin-like gene, partial sequence	11
264 bp linear DNA	4
KX397057.1 GI:1174018000	2
	0
277. UNVERIFIED: Panulirus homarus rubellus isolate XX04 beta-tubulin-like gene, partial sequence	11
264 bp linear DNA	4
KX397056.1 GI:1174017999	2
	0
278. UNVERIFIED: Panulirus homarus rubellus isolate XX1 beta-tubulin-like gene, partial sequence	11
264 bp linear DNA	4
KX397055.1 GI:1174017998	2
	0
279. UNVERIFIED: Panulirus homarus rubellus isolate CH07 beta-tubulin-like gene, partial sequence	11
264 bp linear DNA	4
KX397054.1 GI:1174017997	2
	0
280. UNVERIFIED: Panulirus homarus rubellus isolate CH05 beta-tubulin-like gene, partial sequence	11
264 bp linear DNA	4
KX397053.1 GI:1174017996	2
	0
281. UNVERIFIED: Panulirus homarus rubellus isolate CH3 beta-tubulin-like gene, partial sequence	11
264 bp linear DNA	4
KX397052.1 GI:1174017995	2
	0
282. UNVERIFIED: Panulirus homarus rubellus isolate CH2 beta-tubulin-like gene, partial sequence	11
264 bp linear DNA	4
KX397051.1 GI:1174017994	2
	0
283. UNVERIFIED: Panulirus homarus rubellus isolate SB16 beta-tubulin-like gene, partial sequence	11
264 bp linear DNA	4
KX397050.1 GI:1174017993	2
	0
284. UNVERIFIED: Panulirus homarus rubellus isolate SB14 beta-tubulin-like gene, partial sequence	11
264 bp linear DNA	4
KX397049.1 GI:1174017992	2
	0
285. UNVERIFIED: Panulirus homarus rubellus isolate SB12 beta-tubulin-like gene, partial sequence	11
264 bp linear DNA	4
KX397048.1 GI:1174017991	2
	0
286. UNVERIFIED: Panulirus homarus rubellus isolate SB11 beta-tubulin-like gene, partial sequence	11
264 bp linear DNA	4
KX397047.1 GI:1174017990	2
	0
287. UNVERIFIED: Panulirus homarus rubellus isolate SB10 beta-tubulin-like gene, partial sequence	11
264 bp linear DNA	4
KX397046.1 GI:1174017989	2
	0
288. UNVERIFIED: Panulirus versicolor isolate PV beta-tubulin-like gene, partial sequence	10
264 bp linear DNA	4
KX397042.1 GI:1174017988	2
	0
289. UNVERIFIED: Panulirus longipes isolate PL beta-tubulin-like gene, partial sequence	10
264 bp linear DNA	4
KX397041.1 GI:1174017987	2
	0
290. UNVERIFIED: Palinurus gilchristi isolate PG beta-tubulin-like gene, partial sequence	10
264 bp linear DNA	4
KX397040.1 GI:1174017986	2
	0
291. UNVERIFIED: Palinurus delagoae isolate PD beta-tubulin-like gene, partial sequence	10
264 bp linear DNA	4
KX397039.1 GI:1174017985	2
	0
292. UNVERIFIED: Jasus paulensis isolate JP beta-tubulin-like gene, partial sequence	10
264 bp linear DNA	4
KX397038.1 GI:1174017984	2
	0
293. UNVERIFIED: Jasus lalandii isolate JL beta-tubulin-like gene, partial sequence	10
264 bp linear DNA	4
KX397037.1 GI:1174017983	2
	0
294. UNVERIFIED: Panulirus homarus homarus isolate KEN10 beta-tubulin-like gene, partial sequence	11
249 bp linear DNA	4
KX397092.1 GI:1139416745	2
	0
295. UNVERIFIED: Panulirus homarus rubellus isolate FD03 beta-tubulin-like gene, partial sequence	11
256 bp linear DNA	4
KX397085.1 GI:1139416738	2
	0
296. UNVERIFIED: Panulirus homarus rubellus isolate BR7 beta-tubulin-like gene, partial sequence	11
261 bp linear DNA	4
KX397077.1 GI:1139416730	2
	0
297. UNVERIFIED: Scyllarides squammosus isolate SS1 beta-tubulin-like gene, partial sequence	10
263 bp linear DNA	4
KX397045.1 GI:1139416698	2
	0
298. UNVERIFIED: Scyllarides elisabethae isolate SE01 beta-tubulin-like gene, partial sequence	10
260 bp linear DNA	4
KX397044.1 GI:1139416697	2
	0
299. UNVERIFIED: Scyllarides squammosus isolate SS2 beta-tubulin-like gene, partial sequence	10
263 bp linear DNA	4
KX397043.1 GI:1139416696	2
	0
300. Hymenosoma orbiculare isolate SI2813 cytochrome oxidase subunit I (COI) gene, partial cds; mitochondrial	14
598 bp linear DNA	4
DQ351424.1 GI:86211891	2
	0
301. Fenneropenaeus indicus isolate TA6_COIR_NP cytochrome oxidase subunit I-like (COI) gene, partial sequence; mitochondrial	14
725 bp linear DNA	4
AY395245.1 GI:41350385	2
	0
302. Fenneropenaeus indicus isolate TZ5_COIR_NP cytochrome oxidase subunit I-like (COI) gene, partial sequence; mitochondrial	14
725 bp linear DNA	4
AY395244.1 GI:41350384	2
	0
303. Fenneropenaeus indicus isolate TZ4_COIR_NP cytochrome oxidase subunit I-like (COI) gene, partial sequence; mitochondrial	14
725 bp linear DNA	4
AY395243.1 GI:41350383	2
	0
304. Fenneropenaeus indicus isolate TA3_COIR_NP cytochrome oxidase subunit I-like (COI) gene, partial sequence; mitochondrial	14
725 bp linear DNA	4
AY395242.1 GI:41350382	2
	0
305. Fenneropenaeus indicus isolate TA2_COIR_NP cytochrome oxidase subunit I-like (COI) gene, partial sequence; mitochondrial	14
725 bp linear DNA	4
AY395241.1 GI:41350381	2
	0
306. Fenneropenaeus indicus isolate Oman7_COIR_NP cytochrome oxidase subunit I-like (COI) gene, partial sequence; mitochondrial	14
772 bp linear DNA	4
AY395235.1 GI:41350370	2
	0
307. Fenneropenaeus indicus isolate Oman6_COIR_NP cytochrome oxidase subunit I-like (COI) gene, partial sequence; mitochondrial	14
772 bp linear DNA	4
AY395234.1 GI:41350369	2
	0
308. Fenneropenaeus indicus cytochrome oxidase subunit I-like (COI) gene, partial sequence; mitochondrial	12
772 bp linear DNA	4
AY395233.1 GI:41350368	2
	0
309. Fenneropenaeus indicus isolate Oman3_COIR_NP cytochrome oxidase subunit I-like (COI) gene, partial sequence; mitochondrial	14
772 bp linear DNA	4
AY395232.1 GI:41350367	2
	0
310. Fenneropenaeus indicus isolate MZ6_COIR_NP cytochrome oxidase subunit I (COI) gene, partial cds; mitochondrial	14
726 bp linear DNA	4
AY395231.1 GI:41350365	2
	0
311. Fenneropenaeus indicus isolate MZ4_COIR_NP cytochrome oxidase subunit I (COI) gene, partial cds; mitochondrial	14
726 bp linear DNA	4
AY395230.1 GI:41350363	2
	0
312. Fenneropenaeus indicus isolate MZ3_COIR_NP cytochrome oxidase subunit I (COI) gene, partial cds; mitochondrial	14
726 bp linear DNA	4
AY395229.1 GI:41350361	2
	0
313. Fenneropenaeus indicus isolate MZ2_COIR_NP cytochrome oxidase subunit I (COI) gene, partial cds; mitochondrial	14
726 bp linear DNA	4
AY395228.1 GI:41350359	2
	0
314. Fenneropenaeus indicus isolate MD6_COIR_NP cytochrome oxidase subunit I-like (COI) gene, partial sequence; mitochondrial	14
720 bp linear DNA	4
AY395227.1 GI:41350358	2
	0
315. Fenneropenaeus indicus isolate MD5_COIR_NP cytochrome oxidase subunit I-like (COI) gene, partial sequence; mitochondrial	14
720 bp linear DNA	4
AY395226.1 GI:41350357	2
	0
316. Fenneropenaeus indicus isolate MD4_COIR_NP cytochrome oxidase subunit I-like (COI) gene, partial sequence; mitochondrial	14
720 bp linear DNA	4
AY395225.1 GI:41350356	2
	0
317. Fenneropenaeus indicus isolate MD3_COIR_NP cytochrome oxidase subunit I-like (COI) gene, partial sequence; mitochondrial	14
720 bp linear DNA	4
AY395224.1 GI:41350355	2
	0
318. Fenneropenaeus indicus isolate MD2_COIF_NP cytochrome oxidase subunit I-like (COI) gene, partial sequence; mitochondrial	14
720 bp linear DNA	4
AY395223.1 GI:41350354	2
	0
319. Pseudodromia latens isolate A 12S ribosomal RNA gene, partial sequence	11
337 bp linear DNA	4
AF389399.1 GI:27436153	2
	0
320. Pseudodromia latens isolate B 12S ribosomal RNA gene, partial sequence	11
337 bp linear DNA	4
AF389398.1 GI:27436152	2
	0
321. Pseudodromia latens isolate C 12S ribosomal RNA gene, partial sequence	11
337 bp linear DNA	4
AF389397.1 GI:27436151	2
	0
322. Pseudodromia latens isolate D 12S ribosomal RNA gene, partial sequence	11
337 bp linear DNA	4
AF389396.1 GI:27436150	2
	0
323. Pseudodromia latens isolate E 12S ribosomal RNA gene, partial sequence	11
336 bp linear DNA	4
AF389395.1 GI:27436149	2
	0
324. Dromidia aegibotus isolate D 12S ribosomal RNA gene, partial sequence	11
336 bp linear DNA	4
AF389394.1 GI:27436148	2
	0
325. Dromidia aegibotus isolate A 12S ribosomal RNA gene, partial sequence	11
336 bp linear DNA	4
AF389393.1 GI:27436147	2
	0
326. Dromidia aegibotus isolate G 12S ribosomal RNA gene, partial sequence	11
336 bp linear DNA	4
AF389392.1 GI:27436146	2
	0
327. Dromidia aegibotus isolate H 12S ribosomal RNA gene, partial sequence	11
336 bp linear DNA	4
AF389391.1 GI:27436145	2
	0
328. Dromidia aegibotus isolate I 12S ribosomal RNA gene, partial sequence	11
336 bp linear DNA	4
AF389390.1 GI:27436144	2
	0
329. Pseudodromia rotunda isolate A 12S ribosomal RNA gene, partial sequence	11
336 bp linear DNA	4
AF389389.1 GI:27436143	2
	0
330. Pseudodromia rotunda isolate B 12S ribosomal RNA gene, partial sequence	11
336 bp linear DNA	4
AF389388.1 GI:27436142	2
	0
331. Pseudodromia rotunda isolate C 12S ribosomal RNA gene, partial sequence	11
336 bp linear DNA	4
AF389387.1 GI:27436141	2
	0
332. Pseudodromia rotunda isolate D 12S ribosomal RNA gene, partial sequence	11
336 bp linear DNA	4
AF389386.1 GI:27436140	2
	0
333. Pseudodromia rotunda isolate E 12S ribosomal RNA gene, partial sequence	11
336 bp linear DNA	4
AF389385.1 GI:27436139	2
	0
334. Exodromidia spinosa isolate A 12S ribosomal RNA gene, partial sequence	11
335 bp linear DNA	4
AF389384.1 GI:27436138	2
	0
335. Exodromidia spinosa isolate B 12S ribosomal RNA gene, partial sequence	11
335 bp linear DNA	4
AF389383.1 GI:27436137	2
	0
336. Exodromidia spinosa isolate C 12S ribosomal RNA gene, partial sequence	11
335 bp linear DNA	4
AF389382.1 GI:27436136	2
	0
337. Exodromidia spinosa isolate D 12S ribosomal RNA gene, partial sequence	11
335 bp linear DNA	4
AF389381.1 GI:27436135	2
	0
338. Exodromidia spinosa isolate E 12S ribosomal RNA gene, partial sequence	11
335 bp linear DNA	4
AF389380.1 GI:27436134	2
	0
339. Potamonautes warreni 12S ribosomal RNA gene, partial sequence	9
326 bp linear DNA	4
AF389379.1 GI:27436133	2
	0
340. Neoergasilus japonicus isolate NJP4 small subunit ribosomal RNA gene, partial sequence	12
1,381 bp linear DNA	4
OR350600.1 GI:2552667422	2
	0
341. Neoergasilus japonicus isolate NJP3 small subunit ribosomal RNA gene, partial sequence	12
1,384 bp linear DNA	4
OR350599.1 GI:2552667421	2
	0
342. Neoergasilus japonicus isolate NJV1 small subunit ribosomal RNA gene, partial sequence	12
1,381 bp linear DNA	4
OR350598.1 GI:2552667419	2
	0
343. Neoergasilus japonicus isolate FJ48 small subunit ribosomal RNA gene, partial sequence	12
1,397 bp linear DNA	4
OR350597.1 GI:2552667417	2
	0
344. Neoergasilus japonicus isolate FJ43 small subunit ribosomal RNA gene, partial sequence	12
1,380 bp linear DNA	4
OR350596.1 GI:2552667416	2
	0
345. Neoergasilus japonicus isolate NJP4 large subunit ribosomal RNA gene, partial sequence	12
652 bp linear DNA	4
OR347582.1 GI:2552360214	2
	0
346. Neoergasilus japonicus isolate NJP3 large subunit ribosomal RNA gene, partial sequence	12
652 bp linear DNA	4
OR347581.1 GI:2552360213	2
	0
347. Neoergasilus japonicus isolate NJV5 large subunit ribosomal RNA gene, partial sequence	12
652 bp linear DNA	4
OR347580.1 GI:2552360212	2
	0
348. Neoergasilus japonicus isolate NJV1 large subunit ribosomal RNA gene, partial sequence	12
652 bp linear DNA	4
OR347579.1 GI:2552360211	2
	0
349. Neoergasilus japonicus isolate FJ48 large subunit ribosomal RNA gene, partial sequence	12
626 bp linear DNA	4
OR347578.1 GI:2552360209	2
	0
350. Neoergasilus japonicus isolate FJ43 large subunit ribosomal RNA gene, partial sequence	12
652 bp linear DNA	4
OR347577.1 GI:2552360208	2
	0
351. Tanaidacea sp. isolate Mtafufu1 cytochrome c oxidase subunit I (COX1) gene, partial cds; mitochondrial	15
618 bp linear DNA	4
OR388852.1 GI:2557375120	2
	0
352. Tanaidacea sp. isolate Mthatha1 cytochrome c oxidase subunit I (COX1) gene, partial cds; mitochondrial	15
618 bp linear DNA	4
OR388851.1 GI:2557375118	2
	0
353. Tanaidacea sp. isolate Mtentu1 cytochrome c oxidase subunit I (COX1) gene, partial cds; mitochondrial	15
618 bp linear DNA	4
OR388850.1 GI:2557375116	2
	0
354. Tanaidacea sp. isolate Mzintlana1 cytochrome c oxidase subunit I (COX1) gene, partial cds; mitochondrial	15
618 bp linear DNA	4
OR388849.1 GI:2557375114	2
	0
355. Tanaidacea sp. isolate Mdumbi1 cytochrome c oxidase subunit I (COX1) gene, partial cds; mitochondrial	15
618 bp linear DNA	4
OR388848.1 GI:2557375112	2
	0
356. Tanaidacea sp. isolate Nxaxo3 cytochrome c oxidase subunit I (COX1) gene, partial cds; mitochondrial	15
618 bp linear DNA	4
OR388847.1 GI:2557375110	2
	0
357. Tanaidacea sp. isolate Xora7 cytochrome c oxidase subunit I (COX1) gene, partial cds; mitochondrial	15
618 bp linear DNA	4
OR388846.1 GI:2557375108	2
	0
358. Tanaidacea sp. isolate Xora6 cytochrome c oxidase subunit I (COX1) gene, partial cds; mitochondrial	15
618 bp linear DNA	4
OR388845.1 GI:2557375106	2
	0
359. Tanaidacea sp. isolate Xora5 cytochrome c oxidase subunit I (COX1) gene, partial cds; mitochondrial	15
618 bp linear DNA	4
OR388844.1 GI:2557375104	2
	0
360. Tanaidacea sp. isolate Xora3 cytochrome c oxidase subunit I (COX1) gene, partial cds; mitochondrial	15
618 bp linear DNA	4
OR388843.1 GI:2557375102	2
	0
361. Tanaidacea sp. isolate Xora1 cytochrome c oxidase subunit I (COX1) gene, partial cds; mitochondrial	15
618 bp linear DNA	4
OR388842.1 GI:2557375100	2
	0
362. Tanaidacea sp. isolate Nqabara1 cytochrome c oxidase subunit I (COX1) gene, partial cds; mitochondrial	15
618 bp linear DNA	4
OR388841.1 GI:2557375098	2
	0
363. Tanaidacea sp. isolate Mbashe3 cytochrome c oxidase subunit I (COX1) gene, partial cds; mitochondrial	15
618 bp linear DNA	4
OR388840.1 GI:2557375096	2
	0
364. Tanaidacea sp. isolate Mbashe2 cytochrome c oxidase subunit I (COX1) gene, partial cds; mitochondrial	15
618 bp linear DNA	4
OR388839.1 GI:2557375094	2
	0
365. Halmyrapseudes cooperi isolate Zinkwazi cytochrome c oxidase subunit I (COX1) gene, partial cds; mitochondrial	15
595 bp linear DNA	4
OR388838.1 GI:2557375092	2
	0
366. Sinelobus stromatoliticus isolate CapeStFrancis3 cytochrome c oxidase subunit I (COX1) gene, partial cds; mitochondrial	15
630 bp linear DNA	4
OR388837.1 GI:2557375090	2
	0
367. Sinelobus stromatoliticus isolate CapeStFrancis1 cytochrome c oxidase subunit I (COX1) gene, partial cds; mitochondrial	15
630 bp linear DNA	4
OR388836.1 GI:2557375088	2
	0
368. Sinelobus stromatoliticus isolate Seaview2 cytochrome c oxidase subunit I (COX1) gene, partial cds; mitochondrial	15
630 bp linear DNA	4
OR388835.1 GI:2557375086	2
	0
369. Sinelobus stromatoliticus isolate Seaview1 cytochrome c oxidase subunit I (COX1) gene, partial cds; mitochondrial	15
602 bp linear DNA	4
OR388834.1 GI:2557375084	2
	0
370. Potamonautes sp. 2 SRD-2021a voucher Potamonautes_sp2 small subunit ribosomal RNA gene, partial sequence; mitochondrial	15
330 bp linear DNA	4
OK482907.1 GI:2111954724	2
	0
371. Potamonautes sp. 1 SRD-2021a voucher Potamonautes_sp1 small subunit ribosomal RNA gene, partial sequence; mitochondrial	15
329 bp linear DNA	4
OK482906.1 GI:2111954723	2
	0
372. Potamonautes sp. 2 SRD-2021a voucher SAM-A094474 large subunit ribosomal RNA gene, partial sequence; mitochondrial	15
427 bp linear DNA	4
OK482902.1 GI:2111954641	2
	0
373. Potamonautes sp. 1 SRD-2021a voucher SAM-A094471 large subunit ribosomal RNA gene, partial sequence; mitochondrial	15
426 bp linear DNA	4
OK482901.1 GI:2111954640	2
	0
374. Procambarus clarkii cytochrome c oxidase subunit I (COX1) gene, partial cds; mitochondrial	13
232 bp linear DNA	4
OP013266.1 GI:2273858623	2
	0
375. Procambarus clarkii voucher Cambaridae cytochrome c oxidase subunit I (COX1) gene, partial cds; mitochondrial	15
212 bp linear DNA	4
OP013265.1 GI:2273858621	2
	0
376. Cherax cainii cytochrome c oxidase subunit I (COX1) gene, partial cds; mitochondrial	13
193 bp linear DNA	4
OP013264.1 GI:2273858619	2
	0
377. Potamonautes sp. 2 SRD-2021a voucher SAM-A094474 cytochrome c oxidase subunit I (COX1) gene, partial cds; mitochondrial	17
600 bp linear DNA	4
OK489798.1 GI:2112690083	2
	0
378. Potamonautes sp. 1 SRD-2021a voucher SAM-A094471 cytochrome c oxidase subunit I (COX1) gene, partial cds; mitochondrial	17
600 bp linear DNA	4
OK489797.1 GI:2112690078	2
	0
379. Chonopeltis lisikili isolate 2 cytochrome c oxidase subunit I (COX1) gene, partial cds; mitochondrial	15
697 bp linear DNA	4
MW679715.1 GI:1995713211	2
	0
380. Chonopeltis lisikili isolate 1 cytochrome c oxidase subunit I (COX1) gene, partial cds; mitochondrial	15
662 bp linear DNA	4
MW679679.1 GI:1995713177	2
	0
381. Chonopeltis lisikili isolate 1 small subunit ribosomal RNA gene, partial sequence	12
1,039 bp linear DNA	4
MW678625.1 GI:1995670803	2
	0
382. Chonopeltis lisikili isolate 2 small subunit ribosomal RNA gene, partial sequence	12
1,038 bp linear DNA	4
MW678626.1 GI:1995670802	2
	0
383. Excirolana latipes isolate STB12 cytochrome oxidase subunit I gene, partial cds; mitochondrial	13
635 bp linear DNA	4
MN594111.1 GI:1865524724	2
	0
384. Excirolana latipes isolate STB19 cytochrome oxidase subunit I gene, partial cds; mitochondrial	13
635 bp linear DNA	4
MN594110.1 GI:1865524722	2
	0
385. Excirolana latipes isolate STB13 cytochrome oxidase subunit I gene, partial cds; mitochondrial	13
635 bp linear DNA	4
MN594109.1 GI:1865524720	2
	0
386. Excirolana latipes isolate ST5 cytochrome oxidase subunit I gene, partial cds; mitochondrial	13
635 bp linear DNA	4
MN594108.1 GI:1865524718	2
	0
387. Excirolana latipes isolate STB18 cytochrome oxidase subunit I gene, partial cds; mitochondrial	13
635 bp linear DNA	4
MN594107.1 GI:1865524716	2
	0
388. Excirolana latipes isolate STB4 cytochrome oxidase subunit I gene, partial cds; mitochondrial	13
635 bp linear DNA	4
MN594106.1 GI:1865524714	2
	0
389. Excirolana latipes isolate STB10 cytochrome oxidase subunit I gene, partial cds; mitochondrial	13
635 bp linear DNA	4
MN594105.1 GI:1865524712	2
	0
390. Excirolana latipes isolate STB5 cytochrome oxidase subunit I gene, partial cds; mitochondrial	13
635 bp linear DNA	4
MN594104.1 GI:1865524710	2
	0
391. Excirolana latipes isolate STB1 cytochrome oxidase subunit I gene, partial cds; mitochondrial	13
635 bp linear DNA	4
MN594103.1 GI:1865524708	2
	0
392. Excirolana latipes isolate STB9 cytochrome oxidase subunit I gene, partial cds; mitochondrial	13
635 bp linear DNA	4
MN594102.1 GI:1865524706	2
	0
393. Excirolana latipes isolate STB17 cytochrome oxidase subunit I gene, partial cds; mitochondrial	13
635 bp linear DNA	4
MN594101.1 GI:1865524704	2
	0
394. Excirolana latipes isolate STB3 cytochrome oxidase subunit I gene, partial cds; mitochondrial	13
635 bp linear DNA	4
MN594100.1 GI:1865524702	2
	0
395. Excirolana latipes isolate ST8 cytochrome oxidase subunit I gene, partial cds; mitochondrial	13
635 bp linear DNA	4
MN594099.1 GI:1865524700	2
	0
396. Excirolana latipes isolate ST6 cytochrome oxidase subunit I gene, partial cds; mitochondrial	13
635 bp linear DNA	4
MN594098.1 GI:1865524698	2
	0
397. Excirolana latipes isolate ST7 cytochrome oxidase subunit I gene, partial cds; mitochondrial	13
635 bp linear DNA	4
MN594097.1 GI:1865524696	2
	0
398. Excirolana latipes isolate ST2 cytochrome oxidase subunit I gene, partial cds; mitochondrial	13
635 bp linear DNA	4
MN594096.1 GI:1865524694	2
	0
399. Excirolana latipes isolate KN12 cytochrome oxidase subunit I gene, partial cds; mitochondrial	13
635 bp linear DNA	4
MN594095.1 GI:1865524692	2
	0
400. Excirolana latipes isolate KN10 cytochrome oxidase subunit I gene, partial cds; mitochondrial	13
635 bp linear DNA	4
MN594094.1 GI:1865524690	2
	0
401. Excirolana latipes isolate KN17 cytochrome oxidase subunit I gene, partial cds; mitochondrial	13
635 bp linear DNA	4
MN594093.1 GI:1865524688	2
	0
402. Excirolana latipes isolate KN14 cytochrome oxidase subunit I gene, partial cds; mitochondrial	13
635 bp linear DNA	4
MN594092.1 GI:1865524686	2
	0
403. Excirolana latipes isolate KN9 cytochrome oxidase subunit I gene, partial cds; mitochondrial	13
635 bp linear DNA	4
MN594091.1 GI:1865524684	2
	0
404. Excirolana latipes isolate KN6 cytochrome oxidase subunit I gene, partial cds; mitochondrial	13
635 bp linear DNA	4
MN594090.1 GI:1865524682	2
	0
405. Excirolana latipes isolate KN8 cytochrome oxidase subunit I gene, partial cds; mitochondrial	13
635 bp linear DNA	4
MN594089.1 GI:1865524680	2
	0
406. Excirolana latipes isolate KN21 cytochrome oxidase subunit I gene, partial cds; mitochondrial	13
635 bp linear DNA	4
MN594088.1 GI:1865524678	2
	0
407. Excirolana latipes isolate KN19 cytochrome oxidase subunit I gene, partial cds; mitochondrial	13
635 bp linear DNA	4
MN594087.1 GI:1865524676	2
	0
408. Excirolana latipes isolate PE6 cytochrome oxidase subunit I gene, partial cds; mitochondrial	13
635 bp linear DNA	4
MN594086.1 GI:1865524674	2
	0
409. Excirolana latipes isolate KN7 cytochrome oxidase subunit I gene, partial cds; mitochondrial	13
635 bp linear DNA	4
MN594085.1 GI:1865524672	2
	0
410. Excirolana latipes isolate KN15 cytochrome oxidase subunit I gene, partial cds; mitochondrial	13
635 bp linear DNA	4
MN594084.1 GI:1865524670	2
	0
411. Excirolana latipes isolate KN20 cytochrome oxidase subunit I gene, partial cds; mitochondrial	13
635 bp linear DNA	4
MN594083.1 GI:1865524668	2
	0
412. Excirolana latipes isolate KN13 cytochrome oxidase subunit I gene, partial cds; mitochondrial	13
635 bp linear DNA	4
MN594082.1 GI:1865524666	2
	0
413. Excirolana latipes isolate STB8 cytochrome oxidase subunit I gene, partial cds; mitochondrial	13
635 bp linear DNA	4
MN594081.1 GI:1865524664	2
	0
414. Excirolana latipes isolate KN16 cytochrome oxidase subunit I gene, partial cds; mitochondrial	13
635 bp linear DNA	4
MN594080.1 GI:1865524662	2
	0
415. Excirolana latipes isolate KN18 cytochrome oxidase subunit I gene, partial cds; mitochondrial	13
635 bp linear DNA	4
MN594079.1 GI:1865524660	2
	0
416. Excirolana latipes isolate STB15 cytochrome oxidase subunit I gene, partial cds; mitochondrial	13
635 bp linear DNA	4
MN594078.1 GI:1865524658	2
	0
417. Excirolana latipes isolate KN11 cytochrome oxidase subunit I gene, partial cds; mitochondrial	13
635 bp linear DNA	4
MN594077.1 GI:1865524656	2
	0
418. Excirolana latipes isolate PE4 cytochrome oxidase subunit I gene, partial cds; mitochondrial	13
635 bp linear DNA	4
MN594076.1 GI:1865524654	2
	0
419. Excirolana latipes isolate KN3 cytochrome oxidase subunit I gene, partial cds; mitochondrial	13
635 bp linear DNA	4
MN594075.1 GI:1865524652	2
	0
420. Excirolana latipes isolate KN5 cytochrome oxidase subunit I gene, partial cds; mitochondrial	13
635 bp linear DNA	4
MN594074.1 GI:1865524650	2
	0
421. Excirolana latipes isolate KN4 cytochrome oxidase subunit I gene, partial cds; mitochondrial	13
635 bp linear DNA	4
MN594073.1 GI:1865524648	2
	0
422. Excirolana latipes isolate KN2 cytochrome oxidase subunit I gene, partial cds; mitochondrial	13
635 bp linear DNA	4
MN594072.1 GI:1865524646	2
	0
423. Excirolana latipes isolate PE1 cytochrome oxidase subunit I gene, partial cds; mitochondrial	13
635 bp linear DNA	4
MN594071.1 GI:1865524644	2
	0
424. Excirolana latipes isolate PE2 cytochrome oxidase subunit I gene, partial cds; mitochondrial	13
635 bp linear DNA	4
MN594070.1 GI:1865524642	2
	0
425. Excirolana latipes isolate PE5 cytochrome oxidase subunit I gene, partial cds; mitochondrial	13
635 bp linear DNA	4
MN594069.1 GI:1865524640	2
	0
426. Excirolana latipes isolate KN1 cytochrome oxidase subunit I gene, partial cds; mitochondrial	13
635 bp linear DNA	4
MN594068.1 GI:1865524638	2
	0
427. Excirolana latipes isolate PN5 cytochrome oxidase subunit I gene, partial cds; mitochondrial	13
635 bp linear DNA	4
MN594067.1 GI:1865524636	2
	0
428. Excirolana latipes isolate PN21 cytochrome oxidase subunit I gene, partial cds; mitochondrial	13
635 bp linear DNA	4
MN594066.1 GI:1865524634	2
	0
429. Excirolana latipes isolate PN23 cytochrome oxidase subunit I gene, partial cds; mitochondrial	13
635 bp linear DNA	4
MN594065.1 GI:1865524632	2
	0
430. Excirolana latipes isolate YZ1 cytochrome oxidase subunit I gene, partial cds; mitochondrial	13
635 bp linear DNA	4
MN594064.1 GI:1865524630	2
	0
431. Excirolana latipes isolate PN22 cytochrome oxidase subunit I gene, partial cds; mitochondrial	13
635 bp linear DNA	4
MN594063.1 GI:1865524628	2
	0
432. Excirolana latipes isolate PN15 cytochrome oxidase subunit I gene, partial cds; mitochondrial	13
635 bp linear DNA	4
MN594062.1 GI:1865524626	2
	0
433. Excirolana latipes isolate PN10 cytochrome oxidase subunit I gene, partial cds; mitochondrial	13
635 bp linear DNA	4
MN594061.1 GI:1865524624	2
	0
434. Excirolana latipes isolate PN9 cytochrome oxidase subunit I gene, partial cds; mitochondrial	13
635 bp linear DNA	4
MN594060.1 GI:1865524622	2
	0
435. Excirolana latipes isolate PN6 cytochrome oxidase subunit I gene, partial cds; mitochondrial	13
635 bp linear DNA	4
MN594059.1 GI:1865524620	2
	0
436. Excirolana latipes isolate PN24 cytochrome oxidase subunit I gene, partial cds; mitochondrial	13
635 bp linear DNA	4
MN594058.1 GI:1865524618	2
	0
437. Excirolana latipes isolate PN19 cytochrome oxidase subunit I gene, partial cds; mitochondrial	13
635 bp linear DNA	4
MN594057.1 GI:1865524616	2
	0
438. Excirolana latipes isolate EL20 cytochrome oxidase subunit I gene, partial cds; mitochondrial	13
635 bp linear DNA	4
MN594056.1 GI:1865524614	2
	0
439. Excirolana latipes isolate PN17 cytochrome oxidase subunit I gene, partial cds; mitochondrial	13
635 bp linear DNA	4
MN594055.1 GI:1865524612	2
	0
440. Excirolana latipes isolate PN14 cytochrome oxidase subunit I gene, partial cds; mitochondrial	13
635 bp linear DNA	4
MN594054.1 GI:1865524610	2
	0
441. Excirolana latipes isolate PN16 cytochrome oxidase subunit I gene, partial cds; mitochondrial	13
635 bp linear DNA	4
MN594053.1 GI:1865524608	2
	0
442. Excirolana latipes isolate LB8 cytochrome oxidase subunit I gene, partial cds; mitochondrial	13
635 bp linear DNA	4
MN594052.1 GI:1865524606	2
	0
443. Excirolana latipes isolate LB5 cytochrome oxidase subunit I gene, partial cds; mitochondrial	13
635 bp linear DNA	4
MN594051.1 GI:1865524604	2
	0
444. Excirolana latipes isolate EL10 cytochrome oxidase subunit I gene, partial cds; mitochondrial	13
635 bp linear DNA	4
MN594050.1 GI:1865524602	2
	0
445. Excirolana latipes isolate PN3 cytochrome oxidase subunit I gene, partial cds; mitochondrial	13
635 bp linear DNA	4
MN594049.1 GI:1865524600	2
	0
446. Excirolana latipes isolate PN18 cytochrome oxidase subunit I gene, partial cds; mitochondrial	13
635 bp linear DNA	4
MN594048.1 GI:1865524598	2
	0
447. Excirolana latipes isolate PN11 cytochrome oxidase subunit I gene, partial cds; mitochondrial	13
635 bp linear DNA	4
MN594046.1 GI:1865524594	2
	0
448. Excirolana latipes isolate PN13 cytochrome oxidase subunit I gene, partial cds; mitochondrial	13
635 bp linear DNA	4
MN594045.1 GI:1865524592	2
	0
449. Excirolana latipes isolate LB7 cytochrome oxidase subunit I gene, partial cds; mitochondrial	13
635 bp linear DNA	4
MN594044.1 GI:1865524590	2
	0
450. Excirolana latipes isolate PN2 cytochrome oxidase subunit I gene, partial cds; mitochondrial	13
635 bp linear DNA	4
MN594043.1 GI:1865524588	2
	0
451. Excirolana latipes isolate PN20 cytochrome oxidase subunit I gene, partial cds; mitochondrial	13
635 bp linear DNA	4
MN594042.1 GI:1865524586	2
	0
452. Excirolana latipes isolate PN4 cytochrome oxidase subunit I gene, partial cds; mitochondrial	13
635 bp linear DNA	4
MN594041.1 GI:1865524584	2
	0
453. Excirolana latipes isolate PN8 cytochrome oxidase subunit I gene, partial cds; mitochondrial	13
635 bp linear DNA	4
MN594040.1 GI:1865524582	2
	0
454. Excirolana latipes isolate LB9 cytochrome oxidase subunit I gene, partial cds; mitochondrial	13
635 bp linear DNA	4
MN594039.1 GI:1865524580	2
	0
455. Excirolana latipes isolate LB1 cytochrome oxidase subunit I gene, partial cds; mitochondrial	13
635 bp linear DNA	4
MN594038.1 GI:1865524578	2
	0
456. Excirolana latipes isolate EL8 cytochrome oxidase subunit I gene, partial cds; mitochondrial	13
635 bp linear DNA	4
MN594037.1 GI:1865524576	2
	0
457. Excirolana latipes isolate EL9 cytochrome oxidase subunit I gene, partial cds; mitochondrial	13
635 bp linear DNA	4
MN594036.1 GI:1865524574	2
	0
458. Excirolana latipes isolate YZ13 cytochrome oxidase subunit I gene, partial cds; mitochondrial	13
635 bp linear DNA	4
MN594035.1 GI:1865524572	2
	0
459. Excirolana latipes isolate YZ8 cytochrome oxidase subunit I gene, partial cds; mitochondrial	13
635 bp linear DNA	4
MN594034.1 GI:1865524570	2
	0
460. Excirolana latipes isolate PN7 cytochrome oxidase subunit I gene, partial cds; mitochondrial	13
635 bp linear DNA	4
MN594033.1 GI:1865524568	2
	0
461. Excirolana latipes isolate EL12 cytochrome oxidase subunit I gene, partial cds; mitochondrial	13
635 bp linear DNA	4
MN594032.1 GI:1865524566	2
	0
462. Excirolana latipes isolate OR10 cytochrome oxidase subunit I gene, partial cds; mitochondrial	13
635 bp linear DNA	4
MN594031.1 GI:1865524564	2
	0
463. Excirolana latipes isolate EL16 cytochrome oxidase subunit I gene, partial cds; mitochondrial	13
635 bp linear DNA	4
MN594030.1 GI:1865524562	2
	0
464. Excirolana latipes isolate EL7 cytochrome oxidase subunit I gene, partial cds; mitochondrial	13
635 bp linear DNA	4
MN594029.1 GI:1865524560	2
	0
465. Excirolana latipes isolate OR5 cytochrome oxidase subunit I gene, partial cds; mitochondrial	13
635 bp linear DNA	4
MN594028.1 GI:1865524558	2
	0
466. Excirolana latipes isolate LB6 cytochrome oxidase subunit I gene, partial cds; mitochondrial	13
635 bp linear DNA	4
MN594027.1 GI:1865524556	2
	0
467. Excirolana latipes isolate YZ15 cytochrome oxidase subunit I gene, partial cds; mitochondrial	13
635 bp linear DNA	4
MN594026.1 GI:1865524554	2
	0
468. Excirolana latipes isolate YZ11 cytochrome oxidase subunit I gene, partial cds; mitochondrial	13
635 bp linear DNA	4
MN594025.1 GI:1865524552	2
	0
469. Excirolana latipes isolate YZ5 cytochrome oxidase subunit I gene, partial cds; mitochondrial	13
635 bp linear DNA	4
MN594024.1 GI:1865524550	2
	0
470. Excirolana latipes isolate OR8 cytochrome oxidase subunit I gene, partial cds; mitochondrial	13
635 bp linear DNA	4
MN594023.1 GI:1865524548	2
	0
471. Excirolana latipes isolate EL15 cytochrome oxidase subunit I gene, partial cds; mitochondrial	13
635 bp linear DNA	4
MN594022.1 GI:1865524546	2
	0
472. Excirolana latipes isolate EL2 cytochrome oxidase subunit I gene, partial cds; mitochondrial	13
635 bp linear DNA	4
MN594021.1 GI:1865524544	2
	0
473. Excirolana latipes isolate OR9 cytochrome oxidase subunit I gene, partial cds; mitochondrial	13
635 bp linear DNA	4
MN594020.1 GI:1865524542	2
	0
474. Excirolana latipes isolate EL18 cytochrome oxidase subunit I gene, partial cds; mitochondrial	13
635 bp linear DNA	4
MN594019.1 GI:1865524540	2
	0
475. Excirolana latipes isolate PN12 cytochrome oxidase subunit I gene, partial cds; mitochondrial	13
635 bp linear DNA	4
MN594018.1 GI:1865524538	2
	0
476. Excirolana latipes isolate YZ6 cytochrome oxidase subunit I gene, partial cds; mitochondrial	13
635 bp linear DNA	4
MN594017.1 GI:1865524536	2
	0
477. Excirolana latipes isolate YZ4 cytochrome oxidase subunit I gene, partial cds; mitochondrial	13
635 bp linear DNA	4
MN594016.1 GI:1865524534	2
	0
478. Excirolana latipes isolate YZ3 cytochrome oxidase subunit I gene, partial cds; mitochondrial	13
635 bp linear DNA	4
MN594015.1 GI:1865524532	2
	0
479. Excirolana latipes isolate EL19 cytochrome oxidase subunit I gene, partial cds; mitochondrial	13
635 bp linear DNA	4
MN594014.1 GI:1865524530	2
	0
480. Excirolana latipes isolate YZ2 cytochrome oxidase subunit I gene, partial cds; mitochondrial	13
635 bp linear DNA	4
MN594012.1 GI:1865524526	2
	0
481. Excirolana latipes isolate LB4 cytochrome oxidase subunit I gene, partial cds; mitochondrial	13
635 bp linear DNA	4
MN594011.1 GI:1865524524	2
	0
482. Excirolana latipes isolate LB10 cytochrome oxidase subunit I gene, partial cds; mitochondrial	13
635 bp linear DNA	4
MN594010.1 GI:1865524522	2
	0
483. Excirolana latipes isolate LB3 cytochrome oxidase subunit I gene, partial cds; mitochondrial	13
635 bp linear DNA	4
MN594009.1 GI:1865524520	2
	0
484. Excirolana latipes isolate YZ9 cytochrome oxidase subunit I gene, partial cds; mitochondrial	13
635 bp linear DNA	4
MN594008.1 GI:1865524518	2
	0
485. Excirolana latipes isolate YZ10 cytochrome oxidase subunit I gene, partial cds; mitochondrial	13
635 bp linear DNA	4
MN594007.1 GI:1865524516	2
	0
486. Excirolana latipes isolate LB2 cytochrome oxidase subunit I gene, partial cds; mitochondrial	13
635 bp linear DNA	4
MN594006.1 GI:1865524514	2
	0
487. Excirolana latipes isolate YZ14 cytochrome oxidase subunit I gene, partial cds; mitochondrial	13
635 bp linear DNA	4
MN594005.1 GI:1865524512	2
	0
488. Excirolana latipes isolate YZ12 cytochrome oxidase subunit I gene, partial cds; mitochondrial	13
635 bp linear DNA	4
MN594004.1 GI:1865524510	2
	0
489. Excirolana latipes isolate YZ7 cytochrome oxidase subunit I gene, partial cds; mitochondrial	13
635 bp linear DNA	4
MN594003.1 GI:1865524508	2
	0
490. Excirolana latipes isolate PN1 cytochrome oxidase subunit I gene, partial cds; mitochondrial	13
635 bp linear DNA	4
MN594001.1 GI:1865524504	2
	0
491. Excirolana latipes isolate EL1 cytochrome oxidase subunit I gene, partial cds; mitochondrial	13
635 bp linear DNA	4
MN594000.1 GI:1865524502	2
	0
492. Excirolana latipes isolate OR6 cytochrome oxidase subunit I gene, partial cds; mitochondrial	13
635 bp linear DNA	4
MN593999.1 GI:1865524500	2
	0
493. Excirolana latipes isolate EL11 cytochrome oxidase subunit I gene, partial cds; mitochondrial	13
635 bp linear DNA	4
MN593998.1 GI:1865524498	2
	0
494. Excirolana latipes isolate OR7 cytochrome oxidase subunit I gene, partial cds; mitochondrial	13
635 bp linear DNA	4
MN593997.1 GI:1865524496	2
	0
495. Excirolana latipes isolate EL17 cytochrome oxidase subunit I gene, partial cds; mitochondrial	13
635 bp linear DNA	4
MN593996.1 GI:1865524494	2
	0
496. Excirolana natalensis isolate PA19 cytochrome oxidase subunit I gene, partial cds; mitochondrial	13
597 bp linear DNA	4
MN593995.1 GI:1865524492	2
	0
497. Excirolana natalensis isolate PA14 cytochrome oxidase subunit I gene, partial cds; mitochondrial	13
597 bp linear DNA	4
MN593994.1 GI:1865524490	2
	0
498. Excirolana natalensis isolate PA4 cytochrome oxidase subunit I gene, partial cds; mitochondrial	13
597 bp linear DNA	4
MN593993.1 GI:1865524488	2
	0
499. Excirolana natalensis isolate PA6 cytochrome oxidase subunit I gene, partial cds; mitochondrial	13
597 bp linear DNA	4
MN593992.1 GI:1865524486	2
	0
500. Excirolana natalensis isolate PA17 cytochrome oxidase subunit I gene, partial cds; mitochondrial	13
597 bp linear DNA	4
MN593991.1 GI:1865524484	2
[truncated: 30,964 more rows]

## Sheet: Filtered Data
Filtered Records for Crustaceans
1. Potamonautes perlatus mitochondrial partial 16S rRNA gene, isolate South Africa	1	Potamonautes	perlatus	mitochondrial	partial	16S	rRNA	gene,	isolate	South	Africa
2. Chthamalus dentatus isolate Camps Bay (South Africa) 06 tRNA-Lys gene and control region, partial sequence; mitochondrial	2	Chthamalus	dentatus	isolate	Camps	Bay	(South	Africa)	6	tRNA-Lys	gene	and	control	region,	partial	sequence;	mitochondrial
3. Chthamalus dentatus isolate Camps Bay (South Africa) 05 tRNA-Lys gene and control region, partial sequence; mitochondrial	3	Chthamalus	dentatus	isolate	Camps	Bay	(South	Africa)	5	tRNA-Lys	gene	and	control	region,	partial	sequence;	mitochondrial
4. Chthamalus dentatus isolate Camps Bay (South Africa) 04 tRNA-Lys gene and control region, partial sequence; mitochondrial	4	Chthamalus	dentatus	isolate	Camps	Bay	(South	Africa)	4	tRNA-Lys	gene	and	control	region,	partial	sequence;	mitochondrial
5. Fenneropenaeus indicus isolate ZA7_COIR_NP cytochrome oxidase subunit I (COI) gene, partial cds; mitochondrial	5	Fenneropenaeus	indicus	isolate	ZA7_COIR_NP	cytochrome	oxidase	subunit	I	(COI)	gene,	partial	cds;	mitochondrial
6. Fenneropenaeus indicus isolate ZA6_COIR_NP cytochrome oxidase subunit I (COI) gene, partial cds; mitochondrial	6	Fenneropenaeus	indicus	isolate	ZA6_COIR_NP	cytochrome	oxidase	subunit	I	(COI)	gene,	partial	cds;	mitochondrial
7. Fenneropenaeus indicus isolate ZA3_COIR_NP cytochrome oxidase subunit I (COI) gene, partial cds; mitochondrial	7	Fenneropenaeus	indicus	isolate	ZA3_COIR_NP	cytochrome	oxidase	subunit	I	(COI)	gene,	partial	cds;	mitochondrial
8. Fenneropenaeus indicus isolate ZA5_COIR_NP cytochrome oxidase subunit I (COI) gene, partial cds; mitochondrial	8	Fenneropenaeus	indicus	isolate	ZA5_COIR_NP	cytochrome	oxidase	subunit	I	(COI)	gene,	partial	cds;	mitochondrial
9. Fenneropenaeus indicus isolate ZA4_COIR_NP cytochrome oxidase subunit I (COI) gene, partial cds; mitochondrial	9	Fenneropenaeus	indicus	isolate	ZA4_COIR_NP	cytochrome	oxidase	subunit	I	(COI)	gene,	partial	cds;	mitochondrial
10. Pagurus liochele voucher MB-A066846 cytochrome oxidase subunit 1 (COI) gene, partial cds; mitochondrial	10	Pagurus	liochele	voucher	MB-A066846	cytochrome	oxidase	subunit	1	(COI)	gene,	partial	cds;	mitochondrial
11. Pagurus liochele voucher MB-A066845 cytochrome oxidase subunit 1 (COI) gene, partial cds; mitochondrial	11	Pagurus	liochele	voucher	MB-A066845	cytochrome	oxidase	subunit	1	(COI)	gene,	partial	cds;	mitochondrial
12. Pagurus emmersoni voucher MB-A066401 cytochrome oxidase subunit 1 (COI) gene, partial cds; mitochondrial	12	Pagurus	emmersoni	voucher	MB-A066401	cytochrome	oxidase	subunit	1	(COI)	gene,	partial	cds;	mitochondrial
13. Pagurus cuanensis voucher MB-A066192 cytochrome oxidase subunit 1 (COI) gene, partial cds; mitochondrial	13	Pagurus	cuanensis	voucher	MB-A066192	cytochrome	oxidase	subunit	1	(COI)	gene,	partial	cds;	mitochondrial
14. Pagurus sp. MB-A066411 cytochrome oxidase subunit 1 (COI) gene, partial cds; mitochondrial	14	Pagurus	sp.	MB-A066411	cytochrome	oxidase	subunit	1	(COI)	gene,	partial	cds;	mitochondrial
15. Caridina africana haplotype 23 cytochrome c oxidase subunit I (COI) gene, partial cds; mitochondrial	15	Caridina	africana	haplotype	23	cytochrome	c	oxidase	subunit	I	(COI)	gene,	partial	cds;	mitochondrial
16. Caridina africana haplotype 22 cytochrome c oxidase subunit I (COI) gene, partial cds; mitochondrial	16	Caridina	africana	haplotype	22	cytochrome	c	oxidase	subunit	I	(COI)	gene,	partial	cds;	mitochondrial
17. Caridina africana haplotype 21 cytochrome c oxidase subunit I (COI) gene, partial cds; mitochondrial	17	Caridina	africana	haplotype	21	cytochrome	c	oxidase	subunit	I	(COI)	gene,	partial	cds;	mitochondrial
18. Caridina africana haplotype 20 cytochrome c oxidase subunit I (COI) gene, partial cds; mitochondrial	18	Caridina	africana	haplotype	20	cytochrome	c	oxidase	subunit	I	(COI)	gene,	partial	cds;	mitochondrial
19. Caridina africana haplotype 19 cytochrome c oxidase subunit I (COI) gene, partial cds; mitochondrial	19	Caridina	africana	haplotype	19	cytochrome	c	oxidase	subunit	I	(COI)	gene,	partial	cds;	mitochondrial
20. Caridina africana haplotype 18 cytochrome c oxidase subunit I (COI) gene, partial cds; mitochondrial	20	Caridina	africana	haplotype	18	cytochrome	c	oxidase	subunit	I	(COI)	gene,	partial	cds;	mitochondrial
21. Caridina africana haplotype 17 cytochrome c oxidase subunit I (COI) gene, partial cds; mitochondrial	21	Caridina	africana	haplotype	17	cytochrome	c	oxidase	subunit	I	(COI)	gene,	partial	cds;	mitochondrial
22. Caridina africana haplotype 16 cytochrome c oxidase subunit I (COI) gene, partial cds; mitochondrial	22	Caridina	africana	haplotype	16	cytochrome	c	oxidase	subunit	I	(COI)	gene,	partial	cds;	mitochondrial
23. Caridina africana haplotype 15 cytochrome c oxidase subunit I (COI) gene, partial cds; mitochondrial	23	Caridina	africana	haplotype	15	cytochrome	c	oxidase	subunit	I	(COI)	gene,	partial	cds;	mitochondrial
24. Caridina africana haplotype 14 cytochrome c oxidase subunit I (COI) gene, partial cds; mitochondrial	24	Caridina	africana	haplotype	14	cytochrome	c	oxidase	subunit	I	(COI)	gene,	partial	cds;	mitochondrial
25. Caridina africana haplotype 13 cytochrome c oxidase subunit I (COI) gene, partial cds; mitochondrial	25	Caridina	africana	haplotype	13	cytochrome	c	oxidase	subunit	I	(COI)	gene,	partial	cds;	mitochondrial
26. Caridina africana haplotype 12 cytochrome c oxidase subunit I (COI) gene, partial cds; mitochondrial	26	Caridina	africana	haplotype	12	cytochrome	c	oxidase	subunit	I	(COI)	gene,	partial	cds;	mitochondrial
27. Caridina africana haplotype 11 cytochrome c oxidase subunit I (COI) gene, partial cds; mitochondrial	27	Caridina	africana	haplotype	11	cytochrome	c	oxidase	subunit	I	(COI)	gene,	partial	cds;	mitochondrial
28. Caridina africana haplotype 10 cytochrome c oxidase subunit I (COI) gene, partial cds; mitochondrial	28	Caridina	africana	haplotype	10	cytochrome	c	oxidase	subunit	I	(COI)	gene,	partial	cds;	mitochondrial
29. Caridina africana haplotype 9 cytochrome c oxidase subunit I (COI) gene, partial cds; mitochondrial	29	Caridina	africana	haplotype	9	cytochrome	c	oxidase	subunit	I	(COI)	gene,	partial	cds;	mitochondrial
30. Caridina africana haplotype 8 cytochrome c oxidase subunit I (COI) gene, partial cds; mitochondrial	30	Caridina	africana	haplotype	8	cytochrome	c	oxidase	subunit	I	(COI)	gene,	partial	cds;	mitochondrial
31. Caridina africana haplotype 7 cytochrome c oxidase subunit I (COI) gene, partial cds; mitochondrial	31	Caridina	africana	haplotype	7	cytochrome	c	oxidase	subunit	I	(COI)	gene,	partial	cds;	mitochondrial
32. Caridina africana haplotype 6 cytochrome c oxidase subunit I (COI) gene, partial cds; mitochondrial	32	Caridina	africana	haplotype	6	cytochrome	c	oxidase	subunit	I	(COI)	gene,	partial	cds;	mitochondrial
33. Caridina africana haplotype 5 cytochrome c oxidase subunit I (COI) gene, partial cds; mitochondrial	33	Caridina	africana	haplotype	5	cytochrome	c	oxidase	subunit	I	(COI)	gene,	partial	cds;	mitochondrial
34. Caridina africana haplotype 4 cytochrome c oxidase subunit I (COI) gene, partial cds; mitochondrial	34	Caridina	africana	haplotype	4	cytochrome	c	oxidase	subunit	I	(COI)	gene,	partial	cds;	mitochondrial
35. Caridina africana haplotype 3 cytochrome c oxidase subunit I (COI) gene, partial cds; mitochondrial	35	Caridina	africana	haplotype	3	cytochrome	c	oxidase	subunit	I	(COI)	gene,	partial	cds;	mitochondrial
36. Caridina africana haplotype 2 cytochrome c oxidase subunit I (COI) gene, partial cds; mitochondrial	36	Caridina	africana	haplotype	2	cytochrome	c	oxidase	subunit	I	(COI)	gene,	partial	cds;	mitochondrial
37. Caridina africana haplotype 1 cytochrome c oxidase subunit I (COI) gene, partial cds; mitochondrial	37	Caridina	africana	haplotype	1	cytochrome	c	oxidase	subunit	I	(COI)	gene,	partial	cds;	mitochondrial
38. Euphausia lucens haplotype A17 NADH dehydrogenase subunit I (ND1) gene, partial cds; mitochondrial	38	Euphausia	lucens	haplotype	A17	NADH	dehydrogenase	subunit	I	(ND1)	gene,	partial	cds;	mitochondrial
39. Euphausia lucens haplotype A16 NADH dehydrogenase subunit I (ND1) gene, partial cds; mitochondrial	39	Euphausia	lucens	haplotype	A16	NADH	dehydrogenase	subunit	I	(ND1)	gene,	partial	cds;	mitochondrial
40. Euphausia lucens haplotype A15 NADH dehydrogenase subunit I (ND1) gene, partial cds; mitochondrial	40	Euphausia	lucens	haplotype	A15	NADH	dehydrogenase	subunit	I	(ND1)	gene,	partial	cds;	mitochondrial
41. Euphausia lucens haplotype A14 NADH dehydrogenase subunit I (ND1) gene, partial cds; mitochondrial	41	Euphausia	lucens	haplotype	A14	NADH	dehydrogenase	subunit	I	(ND1)	gene,	partial	cds;	mitochondrial
42. Euphausia lucens haplotype A13 NADH dehydrogenase subunit I (ND1) gene, partial cds; mitochondrial	42	Euphausia	lucens	haplotype	A13	NADH	dehydrogenase	subunit	I	(ND1)	gene,	partial	cds;	mitochondrial
43. Euphausia lucens haplotype A12 NADH dehydrogenase subunit I (ND1) gene, partial cds; mitochondrial	43	Euphausia	lucens	haplotype	A12	NADH	dehydrogenase	subunit	I	(ND1)	gene,	partial	cds;	mitochondrial
44. Euphausia lucens haplotype A11 NADH dehydrogenase subunit I (ND1) gene, partial cds; mitochondrial	44	Euphausia	lucens	haplotype	A11	NADH	dehydrogenase	subunit	I	(ND1)	gene,	partial	cds;	mitochondrial
45. Euphausia lucens haplotype A10 NADH dehydrogenase subunit I (ND1) gene, partial cds; mitochondrial	45	Euphausia	lucens	haplotype	A10	NADH	dehydrogenase	subunit	I	(ND1)	gene,	partial	cds;	mitochondrial
46. Euphausia lucens haplotype A9 NADH dehydrogenase subunit I (ND1) gene, partial cds; mitochondrial	46	Euphausia	lucens	haplotype	A9	NADH	dehydrogenase	subunit	I	(ND1)	gene,	partial	cds;	mitochondrial
47. Euphausia lucens haplotype A8 NADH dehydrogenase subunit I (ND1) gene, partial cds; mitochondrial	47	Euphausia	lucens	haplotype	A8	NADH	dehydrogenase	subunit	I	(ND1)	gene,	partial	cds;	mitochondrial
48. Euphausia lucens haplotype A7 NADH dehydrogenase subunit I (ND1) gene, partial cds; mitochondrial	48	Euphausia	lucens	haplotype	A7	NADH	dehydrogenase	subunit	I	(ND1)	gene,	partial	cds;	mitochondrial
49. Euphausia lucens haplotype A6 NADH dehydrogenase subunit I (ND1) gene, partial cds; mitochondrial	49	Euphausia	lucens	haplotype	A6	NADH	dehydrogenase	subunit	I	(ND1)	gene,	partial	cds;	mitochondrial
50. Euphausia lucens haplotype A5 NADH dehydrogenase subunit I (ND1) gene, partial cds; mitochondrial	50	Euphausia	lucens	haplotype	A5	NADH	dehydrogenase	subunit	I	(ND1)	gene,	partial	cds;	mitochondrial
51. Euphausia lucens haplotype A4 NADH dehydrogenase subunit I (ND1) gene, partial cds; mitochondrial	51	Euphausia	lucens	haplotype	A4	NADH	dehydrogenase	subunit	I	(ND1)	gene,	partial	cds;	mitochondrial
52. Euphausia lucens haplotype A3 NADH dehydrogenase subunit I (ND1) gene, partial cds; mitochondrial	52	Euphausia	lucens	haplotype	A3	NADH	dehydrogenase	subunit	I	(ND1)	gene,	partial	cds;	mitochondrial
53. Euphausia lucens haplotype A2 NADH dehydrogenase subunit I (ND1) gene, partial cds; mitochondrial	53	Euphausia	lucens	haplotype	A2	NADH	dehydrogenase	subunit	I	(ND1)	gene,	partial	cds;	mitochondrial
54. Euphausia lucens haplotype A1 NADH dehydrogenase subunit I (ND1) gene, partial cds; mitochondrial	54	Euphausia	lucens	haplotype	A1	NADH	dehydrogenase	subunit	I	(ND1)	gene,	partial	cds;	mitochondrial
55. Potamonautes sidneyi isolate NPP76 cytochrome c oxidase subunit I (COI) gene, partial cds; mitochondrial	55	Potamonautes	sidneyi	isolate	NPP76	cytochrome	c	oxidase	subunit	I	(COI)	gene,	partial	cds;	mitochondrial
56. Potamonautes sidneyi isolate NPP75 cytochrome c oxidase subunit I (COI) gene, partial cds; mitochondrial	56	Potamonautes	sidneyi	isolate	NPP75	cytochrome	c	oxidase	subunit	I	(COI)	gene,	partial	cds;	mitochondrial
57. Potamonautes sidneyi isolate NPP74 cytochrome c oxidase subunit I (COI) gene, partial cds; mitochondrial	57	Potamonautes	sidneyi	isolate	NPP74	cytochrome	c	oxidase	subunit	I	(COI)	gene,	partial	cds;	mitochondrial
58. Potamonautes sidneyi isolate NPP73 cytochrome c oxidase subunit I (COI) gene, partial cds; mitochondrial	58	Potamonautes	sidneyi	isolate	NPP73	cytochrome	c	oxidase	subunit	I	(COI)	gene,	partial	cds;	mitochondrial
59. Potamonautes sidneyi isolate NPP72 cytochrome c oxidase subunit I (COI) gene, partial cds; mitochondrial	59	Potamonautes	sidneyi	isolate	NPP72	cytochrome	c	oxidase	subunit	I	(COI)	gene,	partial	cds;	mitochondrial
60. Potamonautes sidneyi isolate NPP71 cytochrome c oxidase subunit I (COI) gene, partial cds; mitochondrial	60	Potamonautes	sidneyi	isolate	NPP71	cytochrome	c	oxidase	subunit	I	(COI)	gene,	partial	cds;	mitochondrial
61. Potamonautes sidneyi isolate NPP70 cytochrome c oxidase subunit I (COI) gene, partial cds; mitochondrial	61	Potamonautes	sidneyi	isolate	NPP70	cytochrome	c	oxidase	subunit	I	(COI)	gene,	partial	cds;	mitochondrial
62. Potamonautes sidneyi isolate NPP69 cytochrome c oxidase subunit I (COI) gene, partial cds; mitochondrial	62	Potamonautes	sidneyi	isolate	NPP69	cytochrome	c	oxidase	subunit	I	(COI)	gene,	partial	cds;	mitochondrial
63. Potamonautes sidneyi isolate NPP68 cytochrome c oxidase subunit I (COI) gene, partial cds; mitochondrial	63	Potamonautes	sidneyi	isolate	NPP68	cytochrome	c	oxidase	subunit	I	(COI)	gene,	partial	cds;	mitochondrial
64. Potamonautes sidneyi isolate NPP67 cytochrome c oxidase subunit I (COI) gene, partial cds; mitochondrial	64	Potamonautes	sidneyi	isolate	NPP67	cytochrome	c	oxidase	subunit	I	(COI)	gene,	partial	cds;	mitochondrial
65. Potamonautes sidneyi isolate NPP66 cytochrome c oxidase subunit I (COI) gene, partial cds; mitochondrial	65	Potamonautes	sidneyi	isolate	NPP66	cytochrome	c	oxidase	subunit	I	(COI)	gene,	partial	cds;	mitochondrial
66. Potamonautes sidneyi isolate NPP65 cytochrome c oxidase subunit I (COI) gene, partial cds; mitochondrial	66	Potamonautes	sidneyi	isolate	NPP65	cytochrome	c	oxidase	subunit	I	(COI)	gene,	partial	cds;	mitochondrial
67. Potamonautes sidneyi isolate NPP64 cytochrome c oxidase subunit I (COI) gene, partial cds; mitochondrial	67	Potamonautes	sidneyi	isolate	NPP64	cytochrome	c	oxidase	subunit	I	(COI)	gene,	partial	cds;	mitochondrial
68. Potamonautes sidneyi isolate NPP63 cytochrome c oxidase subunit I (COI) gene, partial cds; mitochondrial	68	Potamonautes	sidneyi	isolate	NPP63	cytochrome	c	oxidase	subunit	I	(COI)	gene,	partial	cds;	mitochondrial
69. Potamonautes sidneyi isolate NPP62 cytochrome c oxidase subunit I (COI) gene, partial cds; mitochondrial	69	Potamonautes	sidneyi	isolate	NPP62	cytochrome	c	oxidase	subunit	I	(COI)	gene,	partial	cds;	mitochondrial
70. Potamonautes sidneyi isolate NPP61 cytochrome c oxidase subunit I (COI) gene, partial cds; mitochondrial	70	Potamonautes	sidneyi	isolate	NPP61	cytochrome	c	oxidase	subunit	I	(COI)	gene,	partial	cds;	mitochondrial
71. Potamonautes sidneyi isolate NPP60 cytochrome c oxidase subunit I (COI) gene, partial cds; mitochondrial	71	Potamonautes	sidneyi	isolate	NPP60	cytochrome	c	oxidase	subunit	I	(COI)	gene,	partial	cds;	mitochondrial
72. Potamonautes sidneyi isolate NPP59 cytochrome c oxidase subunit I (COI) gene, partial cds; mitochondrial	72	Potamonautes	sidneyi	isolate	NPP59	cytochrome	c	oxidase	subunit	I	(COI)	gene,	partial	cds;	mitochondrial
73. Potamonautes sidneyi isolate NPP58 cytochrome c oxidase subunit I (COI) gene, partial cds; mitochondrial	73	Potamonautes	sidneyi	isolate	NPP58	cytochrome	c	oxidase	subunit	I	(COI)	gene,	partial	cds;	mitochondrial
74. Potamonautes sidneyi isolate NPP57 cytochrome c oxidase subunit I (COI) gene, partial cds; mitochondrial	74	Potamonautes	sidneyi	isolate	NPP57	cytochrome	c	oxidase	subunit	I	(COI)	gene,	partial	cds;	mitochondrial
75. Potamonautes sidneyi isolate NPP56 cytochrome c oxidase subunit I (COI) gene, partial cds; mitochondrial	75	Potamonautes	sidneyi	isolate	NPP56	cytochrome	c	oxidase	subunit	I	(COI)	gene,	partial	cds;	mitochondrial
76. Potamonautes sidneyi isolate NPP55 cytochrome c oxidase subunit I (COI) gene, partial cds; mitochondrial	76	Potamonautes	sidneyi	isolate	NPP55	cytochrome	c	oxidase	subunit	I	(COI)	gene,	partial	cds;	mitochondrial
77. Potamonautes sidneyi isolate NPP54 cytochrome c oxidase subunit I (COI) gene, partial cds; mitochondrial	77	Potamonautes	sidneyi	isolate	NPP54	cytochrome	c	oxidase	subunit	I	(COI)	gene,	partial	cds;	mitochondrial
78. Potamonautes sidneyi isolate NPP53 cytochrome c oxidase subunit I (COI) gene, partial cds; mitochondrial	78	Potamonautes	sidneyi	isolate	NPP53	cytochrome	c	oxidase	subunit	I	(COI)	gene,	partial	cds;	mitochondrial
79. Potamonautes sidneyi isolate NPP52 cytochrome c oxidase subunit I (COI) gene, partial cds; mitochondrial	79	Potamonautes	sidneyi	isolate	NPP52	cytochrome	c	oxidase	subunit	I	(COI)	gene,	partial	cds;	mitochondrial
80. Potamonautes sidneyi isolate NPP51 cytochrome c oxidase subunit I (COI) gene, partial cds; mitochondrial	80	Potamonautes	sidneyi	isolate	NPP51	cytochrome	c	oxidase	subunit	I	(COI)	gene,	partial	cds;	mitochondrial
81. Potamonautes sidneyi isolate NPP50 cytochrome c oxidase subunit I (COI) gene, partial cds; mitochondrial	81	Potamonautes	sidneyi	isolate	NPP50	cytochrome	c	oxidase	subunit	I	(COI)	gene,	partial	cds;	mitochondrial
82. Potamonautes sidneyi isolate NPP49 cytochrome c oxidase subunit I (COI) gene, partial cds; mitochondrial	82	Potamonautes	sidneyi	isolate	NPP49	cytochrome	c	oxidase	subunit	I	(COI)	gene,	partial	cds;	mitochondrial
83. Potamonautes sidneyi isolate NPP48 cytochrome c oxidase subunit I (COI) gene, partial cds; mitochondrial	83	Potamonautes	sidneyi	isolate	NPP48	cytochrome	c	oxidase	subunit	I	(COI)	gene,	partial	cds;	mitochondrial
84. Potamonautes sidneyi isolate Crab2 cytochrome c oxidase subunit I (COI) gene, partial cds; mitochondrial	84	Potamonautes	sidneyi	isolate	Crab2	cytochrome	c	oxidase	subunit	I	(COI)	gene,	partial	cds;	mitochondrial
85. Potamonautes sidneyi isolate Crab1 cytochrome c oxidase subunit I (COI) gene, partial cds; mitochondrial	85	Potamonautes	sidneyi	isolate	Crab1	cytochrome	c	oxidase	subunit	I	(COI)	gene,	partial	cds;	mitochondrial
86. Potamonautes sidneyi isolate NPP47 cytochrome c oxidase subunit I (COI) gene, partial cds; mitochondrial	86	Potamonautes	sidneyi	isolate	NPP47	cytochrome	c	oxidase	subunit	I	(COI)	gene,	partial	cds;	mitochondrial
87. Potamonautes sidneyi isolate NPP46 cytochrome c oxidase subunit I (COI) gene, partial cds; mitochondrial	87	Potamonautes	sidneyi	isolate	NPP46	cytochrome	c	oxidase	subunit	I	(COI)	gene,	partial	cds;	mitochondrial
88. Potamonautes sidneyi isolate NPP43 cytochrome c oxidase subunit I (COI) gene, partial cds; mitochondrial	88	Potamonautes	sidneyi	isolate	NPP43	cytochrome	c	oxidase	subunit	I	(COI)	gene,	partial	cds;	mitochondrial
89. Potamonautes sidneyi isolate NPP42 cytochrome c oxidase subunit I (COI) gene, partial cds; mitochondrial	89	Potamonautes	sidneyi	isolate	NPP42	cytochrome	c	oxidase	subunit	I	(COI)	gene,	partial	cds;	mitochondrial
90. Potamonautes sidneyi isolate NPP41 cytochrome c oxidase subunit I (COI) gene, partial cds; mitochondrial	90	Potamonautes	sidneyi	isolate	NPP41	cytochrome	c	oxidase	subunit	I	(COI)	gene,	partial	cds;	mitochondrial
91. Potamonautes sidneyi isolate NPP39 cytochrome c oxidase subunit I (COI) gene, partial cds; mitochondrial	91	Potamonautes	sidneyi	isolate	NPP39	cytochrome	c	oxidase	subunit	I	(COI)	gene,	partial	cds;	mitochondrial
92. Potamonautes sidneyi isolate NPP38 cytochrome c oxidase subunit I (COI) gene, partial cds; mitochondrial	92	Potamonautes	sidneyi	isolate	NPP38	cytochrome	c	oxidase	subunit	I	(COI)	gene,	partial	cds;	mitochondrial
93. Potamonautes isimangaliso isolate NPP37 cytochrome c oxidase subunit I (COI) gene, partial cds; mitochondrial	93	Potamonautes	isimangaliso	isolate	NPP37	cytochrome	c	oxidase	subunit	I	(COI)	gene,	partial	cds;	mitochondrial
94. Potamonautes isimangaliso isolate NPP36 cytochrome c oxidase subunit I (COI) gene, partial cds; mitochondrial	94	Potamonautes	isimangaliso	isolate	NPP36	cytochrome	c	oxidase	subunit	I	(COI)	gene,	partial	cds;	mitochondrial
95. Potamonautes isimangaliso isolate NPP34 cytochrome c oxidase subunit I (COI) gene, partial cds; mitochondrial	95	Potamonautes	isimangaliso	isolate	NPP34	cytochrome	c	oxidase	subunit	I	(COI)	gene,	partial	cds;	mitochondrial
96. Potamonautes sidneyi isolate NPP33 cytochrome c oxidase subunit I (COI) gene, partial cds; mitochondrial	96	Potamonautes	sidneyi	isolate	NPP33	cytochrome	c	oxidase	subunit	I	(COI)	gene,	partial	cds;	mitochondrial
97. Potamonautes sidneyi isolate NPP32 cytochrome c oxidase subunit I (COI) gene, partial cds; mitochondrial	97	Potamonautes	sidneyi	isolate	NPP32	cytochrome	c	oxidase	subunit	I	(COI)	gene,	partial	cds;	mitochondrial
98. Potamonautes sidneyi isolate NPP30 cytochrome c oxidase subunit I (COI) gene, partial cds; mitochondrial	98	Potamonautes	sidneyi	isolate	NPP30	cytochrome	c	oxidase	subunit	I	(COI)	gene,	partial	cds;	mitochondrial
99. Potamonautes sidneyi isolate NPP29 cytochrome c oxidase subunit I (COI) gene, partial cds; mitochondrial	99	Potamonautes	sidneyi	isolate	NPP29	cytochrome	c	oxidase	subunit	I	(COI)	gene,	partial	cds;	mitochondrial
100. Potamonautes sidneyi isolate NPP28 cytochrome c oxidase subunit I (COI) gene, partial cds; mitochondrial	100	Potamonautes	sidneyi	isolate	NPP28	cytochrome	c	oxidase	subunit	I	(COI)	gene,	partial	cds;	mitochondrial
101. Potamonautes sidneyi isolate NPP27 cytochrome c oxidase subunit I (COI) gene, partial cds; mitochondrial	101	Potamonautes	sidneyi	isolate	NPP27	cytochrome	c	oxidase	subunit	I	(COI)	gene,	partial	cds;	mitochondrial
102. Potamonautes sidneyi isolate NPP26 cytochrome c oxidase subunit I (COI) gene, partial cds; mitochondrial	102	Potamonautes	sidneyi	isolate	NPP26	cytochrome	c	oxidase	subunit	I	(COI)	gene,	partial	cds;	mitochondrial
103. Potamonautes sidneyi isolate NPP25 cytochrome c oxidase subunit I (COI) gene, partial cds; mitochondrial	103	Potamonautes	sidneyi	isolate	NPP25	cytochrome	c	oxidase	subunit	I	(COI)	gene,	partial	cds;	mitochondrial
104. Potamonautes sidneyi isolate NPP24 cytochrome c oxidase subunit I (COI) gene, partial cds; mitochondrial	104	Potamonautes	sidneyi	isolate	NPP24	cytochrome	c	oxidase	subunit	I	(COI)	gene,	partial	cds;	mitochondrial
105. Potamonautes sidneyi isolate NPP23 cytochrome c oxidase subunit I (COI) gene, partial cds; mitochondrial	105	Potamonautes	sidneyi	isolate	NPP23	cytochrome	c	oxidase	subunit	I	(COI)	gene,	partial	cds;	mitochondrial
106. Potamonautes sidneyi isolate NPP22 cytochrome c oxidase subunit I (COI) gene, partial cds; mitochondrial	106	Potamonautes	sidneyi	isolate	NPP22	cytochrome	c	oxidase	subunit	I	(COI)	gene,	partial	cds;	mitochondrial
107. Potamonautes sidneyi isolate NPP21 cytochrome c oxidase subunit I (COI) gene, partial cds; mitochondrial	107	Potamonautes	sidneyi	isolate	NPP21	cytochrome	c	oxidase	subunit	I	(COI)	gene,	partial	cds;	mitochondrial
108. Potamonautes sidneyi isolate NPP20 cytochrome c oxidase subunit I (COI) gene, partial cds; mitochondrial	108	Potamonautes	sidneyi	isolate	NPP20	cytochrome	c	oxidase	subunit	I	(COI)	gene,	partial	cds;	mitochondrial
109. Potamonautes sidneyi isolate NPP19 cytochrome c oxidase subunit I (COI) gene, partial cds; mitochondrial	109	Potamonautes	sidneyi	isolate	NPP19	cytochrome	c	oxidase	subunit	I	(COI)	gene,	partial	cds;	mitochondrial
110. Potamonautes sidneyi isolate NPP18 cytochrome c oxidase subunit I (COI) gene, partial cds; mitochondrial	110	Potamonautes	sidneyi	isolate	NPP18	cytochrome	c	oxidase	subunit	I	(COI)	gene,	partial	cds;	mitochondrial
111. Potamonautes sidneyi isolate NPP17 cytochrome c oxidase subunit I (COI) gene, partial cds; mitochondrial	111	Potamonautes	sidneyi	isolate	NPP17	cytochrome	c	oxidase	subunit	I	(COI)	gene,	partial	cds;	mitochondrial
112. Potamonautes sidneyi isolate NPP16 cytochrome c oxidase subunit I (COI) gene, partial cds; mitochondrial	112	Potamonautes	sidneyi	isolate	NPP16	cytochrome	c	oxidase	subunit	I	(COI)	gene,	partial	cds;	mitochondrial
113. Potamonautes sidneyi isolate NPP15 cytochrome c oxidase subunit I (COI) gene, partial cds; mitochondrial	113	Potamonautes	sidneyi	isolate	NPP15	cytochrome	c	oxidase	subunit	I	(COI)	gene,	partial	cds;	mitochondrial
114. Potamonautes sidneyi isolate NPP13 cytochrome c oxidase subunit I (COI) gene, partial cds; mitochondrial	114	Potamonautes	sidneyi	isolate	NPP13	cytochrome	c	oxidase	subunit	I	(COI)	gene,	partial	cds;	mitochondrial
115. Potamonautes sidneyi isolate NPP11 cytochrome c oxidase subunit I (COI) gene, partial cds; mitochondrial	115	Potamonautes	sidneyi	isolate	NPP11	cytochrome	c	oxidase	subunit	I	(COI)	gene,	partial	cds;	mitochondrial
116. Potamonautes sidneyi isolate NPP9 cytochrome c oxidase subunit I (COI) gene, partial cds; mitochondrial	116	Potamonautes	sidneyi	isolate	NPP9	cytochrome	c	oxidase	subunit	I	(COI)	gene,	partial	cds;	mitochondrial
117. Potamonautes sidneyi isolate NPP8 cytochrome c oxidase subunit I (COI) gene, partial cds; mitochondrial	117	Potamonautes	sidneyi	isolate	NPP8	cytochrome	c	oxidase	subunit	I	(COI)	gene,	partial	cds;	mitochondrial
118. Potamonautes sidneyi isolate NPP7 cytochrome c oxidase subunit I (COI) gene, partial cds; mitochondrial	118	Potamonautes	sidneyi	isolate	NPP7	cytochrome	c	oxidase	subunit	I	(COI)	gene,	partial	cds;	mitochondrial
119. Potamonautes sidneyi isolate NPP6 cytochrome c oxidase subunit I (COI) gene, partial cds; mitochondrial	119	Potamonautes	sidneyi	isolate	NPP6	cytochrome	c	oxidase	subunit	I	(COI)	gene,	partial	cds;	mitochondrial
120. Potamonautes sidneyi isolate NPP5 cytochrome c oxidase subunit I (COI) gene, partial cds; mitochondrial	120	Potamonautes	sidneyi	isolate	NPP5	cytochrome	c	oxidase	subunit	I	(COI)	gene,	partial	cds;	mitochondrial
121. Potamonautes sidneyi isolate NPP4 cytochrome c oxidase subunit I (COI) gene, partial cds; mitochondrial	121	Potamonautes	sidneyi	isolate	NPP4	cytochrome	c	oxidase	subunit	I	(COI)	gene,	partial	cds;	mitochondrial
122. Potamonautes sidneyi isolate NPP2 cytochrome c oxidase subunit I (COI) gene, partial cds; mitochondrial	122	Potamonautes	sidneyi	isolate	NPP2	cytochrome	c	oxidase	subunit	I	(COI)	gene,	partial	cds;	mitochondrial
123. Potamonautes sidneyi isolate NPP70 16S ribosomal RNA gene, partial sequence; mitochondrial	123	Potamonautes	sidneyi	isolate	NPP70	16S	ribosomal	RNA	gene,	partial	sequence;	mitochondrial
124. Potamonautes sidneyi isolate NPP65 16S ribosomal RNA gene, partial sequence; mitochondrial	124	Potamonautes	sidneyi	isolate	NPP65	16S	ribosomal	RNA	gene,	partial	sequence;	mitochondrial
125. Potamonautes sidneyi isolate NPP47 16S ribosomal RNA gene, partial sequence; mitochondrial	125	Potamonautes	sidneyi	isolate	NPP47	16S	ribosomal	RNA	gene,	partial	sequence;	mitochondrial
126. Potamonautes sidneyi isolate NPP21 16S ribosomal RNA gene, partial sequence; mitochondrial	126	Potamonautes	sidneyi	isolate	NPP21	16S	ribosomal	RNA	gene,	partial	sequence;	mitochondrial
127. Potamonautes sidneyi isolate NPP20 16S ribosomal RNA gene, partial sequence; mitochondrial	127	Potamonautes	sidneyi	isolate	NPP20	16S	ribosomal	RNA	gene,	partial	sequence;	mitochondrial
128. Potamonautes sidneyi isolate NPP15 16S ribosomal RNA gene, partial sequence; mitochondrial	128	Potamonautes	sidneyi	isolate	NPP15	16S	ribosomal	RNA	gene,	partial	sequence;	mitochondrial
129. Potamonautes sidneyi isolate NPP13 16S ribosomal RNA gene, partial sequence; mitochondrial	129	Potamonautes	sidneyi	isolate	NPP13	16S	ribosomal	RNA	gene,	partial	sequence;	mitochondrial
130. Potamonautes sidneyi isolate NPP5 16S ribosomal RNA gene, partial sequence; mitochondrial	130	Potamonautes	sidneyi	isolate	NPP5	16S	ribosomal	RNA	gene,	partial	sequence;	mitochondrial
131. Potamonautes sidneyi isolate NPP2 16S ribosomal RNA gene, partial sequence; mitochondrial	131	Potamonautes	sidneyi	isolate	NPP2	16S	ribosomal	RNA	gene,	partial	sequence;	mitochondrial
132. Euphausia lucens voucher P12 cytochrome oxidase subunit I (COI) gene, partial cds; mitochondrial	132	Euphausia	lucens	voucher	P12	cytochrome	oxidase	subunit	I	(COI)	gene,	partial	cds;	mitochondrial
133. Euphausia lucens voucher P24 cytochrome oxidase subunit I (COI) gene, partial cds; mitochondrial	133	Euphausia	lucens	voucher	P24	cytochrome	oxidase	subunit	I	(COI)	gene,	partial	cds;	mitochondrial
134. Euphausia lucens voucher P16 cytochrome oxidase subunit I (COI) gene, partial cds; mitochondrial	134	Euphausia	lucens	voucher	P16	cytochrome	oxidase	subunit	I	(COI)	gene,	partial	cds;	mitochondrial
135. Euphausia lucens voucher P20 cytochrome oxidase subunit I (COI) gene, partial cds; mitochondrial	135	Euphausia	lucens	voucher	P20	cytochrome	oxidase	subunit	I	(COI)	gene,	partial	cds;	mitochondrial
136. Euphausia lucens voucher El1 18S ribosomal RNA gene, partial sequence; internal transcribed spacer 1, complete sequence; and 5.8S ribosomal RNA gene, partial sequence	136	Euphausia	lucens	voucher	El1	18S	ribosomal	RNA	gene,	partial	sequence;	internal	transcribed	spacer	1,	complete	sequence;	and	5.8S	ribosomal	RNA	gene,	partial	sequence
137. Euphausia recurva voucher 14_23_7_1 16S ribosomal RNA gene, partial sequence; mitochondrial	137	Euphausia	recurva	voucher	14_23_7_1	16S	ribosomal	RNA	gene,	partial	sequence;	mitochondrial
138. Euphausia lucens voucher L3a7 16S ribosomal RNA gene, partial sequence; mitochondrial	138	Euphausia	lucens	voucher	L3a7	16S	ribosomal	RNA	gene,	partial	sequence;	mitochondrial
139. Euphausia lucens voucher L2a7 16S ribosomal RNA gene, partial sequence; mitochondrial	139	Euphausia	lucens	voucher	L2a7	16S	ribosomal	RNA	gene,	partial	sequence;	mitochondrial
140. Paridotea ungulata voucher P. ungulata Ti6.4b cytochrome oxidase subunit 1 (COI) gene, partial cds; mitochondrial	140	Paridotea	ungulata	voucher	P.	ungulata	Ti6.4b	cytochrome	oxidase	subunit	1	(COI)	gene,	partial	cds;	mitochondrial
141. Paridotea ungulata voucher P. ungulata Ti5.3 cytochrome oxidase subunit 1 (COI) gene, partial cds; mitochondrial	141	Paridotea	ungulata	voucher	P.	ungulata	Ti5.3	cytochrome	oxidase	subunit	1	(COI)	gene,	partial	cds;	mitochondrial
142. Paridotea ungulata voucher P. ungulata Ti6.4a cytochrome oxidase subunit 1 (COI) gene, partial cds; mitochondrial	142	Paridotea	ungulata	voucher	P.	ungulata	Ti6.4a	cytochrome	oxidase	subunit	1	(COI)	gene,	partial	cds;	mitochondrial
143. Paridotea ungulata voucher P. ungulata Tb1.3 cytochrome oxidase subunit 1 (COI) gene, partial cds; mitochondrial	143	Paridotea	ungulata	voucher	P.	ungulata	Tb1.3	cytochrome	oxidase	subunit	1	(COI)	gene,	partial	cds;	mitochondrial
144. Paridotea ungulata voucher P. ungulata Ti6.4c cytochrome oxidase subunit 1 (COI) gene, partial cds; mitochondrial	144	Paridotea	ungulata	voucher	P.	ungulata	Ti6.4c	cytochrome	oxidase	subunit	1	(COI)	gene,	partial	cds;	mitochondrial
145. Hymenosoma orbiculare voucher H. orbiculare Tb2.2 cytochrome oxidase subunit 1 (COI) gene, partial cds; mitochondrial	145	Hymenosoma	orbiculare	voucher	H.	orbiculare	Tb2.2	cytochrome	oxidase	subunit	1	(COI)	gene,	partial	cds;	mitochondrial
146. Hymenosoma orbiculare voucher H. orbiculare Li4.1 cytochrome oxidase subunit 1 (COI) gene, partial cds; mitochondrial	146	Hymenosoma	orbiculare	voucher	H.	orbiculare	Li4.1	cytochrome	oxidase	subunit	1	(COI)	gene,	partial	cds;	mitochondrial
147. Hymenosoma orbiculare voucher H. orbiculare Ti5.4b cytochrome oxidase subunit 1 (COI) gene, partial cds; mitochondrial	147	Hymenosoma	orbiculare	voucher	H.	orbiculare	Ti5.4b	cytochrome	oxidase	subunit	1	(COI)	gene,	partial	cds;	mitochondrial
148. Exosphaeroma hylecoetes voucher E. hylecoetes Ti1.8a cytochrome oxidase subunit 1 (COI) gene, partial cds; mitochondrial	148	Exosphaeroma	hylecoetes	voucher	E.	hylecoetes	Ti1.8a	cytochrome	oxidase	subunit	1	(COI)	gene,	partial	cds;	mitochondrial
149. Exosphaeroma hylecoetes voucher E. hylecoetes Ti6.5a cytochrome oxidase subunit 1 (COI) gene, partial cds; mitochondrial	149	Exosphaeroma	hylecoetes	voucher	E.	hylecoetes	Ti6.5a	cytochrome	oxidase	subunit	1	(COI)	gene,	partial	cds;	mitochondrial
150. Exosphaeroma hylecoetes voucher E. hylecoetes Ti6.5b cytochrome oxidase subunit 1 (COI) gene, partial cds; mitochondrial	150	Exosphaeroma	hylecoetes	voucher	E.	hylecoetes	Ti6.5b	cytochrome	oxidase	subunit	1	(COI)	gene,	partial	cds;	mitochondrial
151. Exosphaeroma hylecoetes voucher E. hylecoetes Tp9.6 cytochrome oxidase subunit 1 (COI) gene, partial cds; mitochondrial	151	Exosphaeroma	hylecoetes	voucher	E.	hylecoetes	Tp9.6	cytochrome	oxidase	subunit	1	(COI)	gene,	partial	cds;	mitochondrial
152. Exosphaeroma hylecoetes voucher E. hylecoetes Tb4.7 cytochrome oxidase subunit 1 (COI) gene, partial cds; mitochondrial	152	Exosphaeroma	hylecoetes	voucher	E.	hylecoetes	Tb4.7	cytochrome	oxidase	subunit	1	(COI)	gene,	partial	cds;	mitochondrial
153. Diogenes brevirostris voucher D. brevirostris Tb1.2 cytochrome oxidase subunit 1 (COI) gene, partial cds; mitochondrial	153	Diogenes	brevirostris	voucher	D.	brevirostris	Tb1.2	cytochrome	oxidase	subunit	1	(COI)	gene,	partial	cds;	mitochondrial
154. Danielella edwardsii voucher D. edwardsii Ti1.7a cytochrome oxidase subunit 1 (COI) gene, partial cds; mitochondrial	154	Danielella	edwardsii	voucher	D.	edwardsii	Ti1.7a	cytochrome	oxidase	subunit	1	(COI)	gene,	partial	cds;	mitochondrial
155. Danielella edwardsii voucher D. edwardsii Ti1.7b cytochrome oxidase subunit 1 (COI) gene, partial cds; mitochondrial	155	Danielella	edwardsii	voucher	D.	edwardsii	Ti1.7b	cytochrome	oxidase	subunit	1	(COI)	gene,	partial	cds;	mitochondrial
156. Danielella edwardsii voucher D. edwardsii Ti1.7c cytochrome oxidase subunit 1 (COI) gene, partial cds; mitochondrial	156	Danielella	edwardsii	voucher	D.	edwardsii	Ti1.7c	cytochrome	oxidase	subunit	1	(COI)	gene,	partial	cds;	mitochondrial
157. Danielella edwardsii voucher D. edwardsii Ti8.3 cytochrome oxidase subunit 1 (COI) gene, partial cds; mitochondrial	157	Danielella	edwardsii	voucher	D.	edwardsii	Ti8.3	cytochrome	oxidase	subunit	1	(COI)	gene,	partial	cds;	mitochondrial
158. Danielella edwardsii voucher D. edwardsii Ti8.4 cytochrome oxidase subunit 1 (COI) gene, partial cds; mitochondrial	158	Danielella	edwardsii	voucher	D.	edwardsii	Ti8.4	cytochrome	oxidase	subunit	1	(COI)	gene,	partial	cds;	mitochondrial
159. Danielella edwardsii voucher D. edwardsii Ti3.1b cytochrome oxidase subunit 1 (COI) gene, partial cds; mitochondrial	159	Danielella	edwardsii	voucher	D.	edwardsii	Ti3.1b	cytochrome	oxidase	subunit	1	(COI)	gene,	partial	cds;	mitochondrial
160. Cymadusa filosa voucher C. filosa Tb3.2 cytochrome oxidase subunit 1 (COI) gene, partial cds; mitochondrial	160	Cymadusa	filosa	voucher	C.	filosa	Tb3.2	cytochrome	oxidase	subunit	1	(COI)	gene,	partial	cds;	mitochondrial
161. Cymadusa filosa voucher C. filosa Ti5.6b cytochrome oxidase subunit 1 (COI) gene, partial cds; mitochondrial	161	Cymadusa	filosa	voucher	C.	filosa	Ti5.6b	cytochrome	oxidase	subunit	1	(COI)	gene,	partial	cds;	mitochondrial
162. Cymadusa filosa voucher C. filosa Ti5.6a cytochrome oxidase subunit 1 (COI) gene, partial cds; mitochondrial	162	Cymadusa	filosa	voucher	C.	filosa	Ti5.6a	cytochrome	oxidase	subunit	1	(COI)	gene,	partial	cds;	mitochondrial
163. Cymadusa filosa voucher C. filosa Tb4.3 cytochrome oxidase subunit 1 (COI) gene, partial cds; mitochondrial	163	Cymadusa	filosa	voucher	C.	filosa	Tb4.3	cytochrome	oxidase	subunit	1	(COI)	gene,	partial	cds;	mitochondrial
164. Cymadusa filosa voucher C. filosa Tb3.8 cytochrome oxidase subunit 1 (COI) gene, partial cds; mitochondrial	164	Cymadusa	filosa	voucher	C.	filosa	Tb3.8	cytochrome	oxidase	subunit	1	(COI)	gene,	partial	cds;	mitochondrial
165. Cymadusa filosa voucher C. filosa Li8.3 cytochrome oxidase subunit 1 (COI) gene, partial cds; mitochondrial	165	Cymadusa	filosa	voucher	C.	filosa	Li8.3	cytochrome	oxidase	subunit	1	(COI)	gene,	partial	cds;	mitochondrial
166. Cymadusa filosa voucher C. filosa Ti8.5 cytochrome oxidase subunit 1 (COI) gene, partial cds; mitochondrial	166	Cymadusa	filosa	voucher	C.	filosa	Ti8.5	cytochrome	oxidase	subunit	1	(COI)	gene,	partial	cds;	mitochondrial
167. Cyathura estuaria voucher C. estuaria CC10 cytochrome oxidase subunit 1 (COI) gene, partial cds; mitochondrial	167	Cyathura	estuaria	voucher	C.	estuaria	CC10	cytochrome	oxidase	subunit	1	(COI)	gene,	partial	cds;	mitochondrial
168. Ampelisca excavata voucher A. excavata Ti1.7b cytochrome oxidase subunit 1 (COI) gene, partial cds; mitochondrial	168	Ampelisca	excavata	voucher	A.	excavata	Ti1.7b	cytochrome	oxidase	subunit	1	(COI)	gene,	partial	cds;	mitochondrial
169. Panulirus homarus homarus isolate KB10 small subunit ribosomal RNA gene and internal transcribed spacer 1, partial sequence	169	Panulirus	homarus	homarus	isolate	KB10	small	subunit	ribosomal	RNA	gene	and	internal	transcribed	spacer	1,	partial	sequence
170. Panulirus homarus homarus isolate KB08 small subunit ribosomal RNA gene and internal transcribed spacer 1, partial sequence	170	Panulirus	homarus	homarus	isolate	KB08	small	subunit	ribosomal	RNA	gene	and	internal	transcribed	spacer	1,	partial	sequence
171. Panulirus homarus homarus isolate KB02 small subunit ribosomal RNA gene and internal transcribed spacer 1, partial sequence	171	Panulirus	homarus	homarus	isolate	KB02	small	subunit	ribosomal	RNA	gene	and	internal	transcribed	spacer	1,	partial	sequence
172. Panulirus homarus homarus isolate KB01 small subunit ribosomal RNA gene and internal transcribed spacer 1, partial sequence	172	Panulirus	homarus	homarus	isolate	KB01	small	subunit	ribosomal	RNA	gene	and	internal	transcribed	spacer	1,	partial	sequence
173. Panulirus homarus megasculpta isolate YEM10 small subunit ribosomal RNA gene and internal transcribed spacer 1, partial sequence	173	Panulirus	homarus	megasculpta	isolate	YEM10	small	subunit	ribosomal	RNA	gene	and	internal	transcribed	spacer	1,	partial	sequence
174. Panulirus homarus megasculpta isolate YEM02 small subunit ribosomal RNA gene and internal transcribed spacer 1, partial sequence	174	Panulirus	homarus	megasculpta	isolate	YEM02	small	subunit	ribosomal	RNA	gene	and	internal	transcribed	spacer	1,	partial	sequence
175. Panulirus homarus megasculpta isolate ASH08 small subunit ribosomal RNA gene and internal transcribed spacer 1, partial sequence	175	Panulirus	homarus	megasculpta	isolate	ASH08	small	subunit	ribosomal	RNA	gene	and	internal	transcribed	spacer	1,	partial	sequence
176. Panulirus homarus megasculpta isolate ASH04 small subunit ribosomal RNA gene and internal transcribed spacer 1, partial sequence	176	Panulirus	homarus	megasculpta	isolate	ASH04	small	subunit	ribosomal	RNA	gene	and	internal	transcribed	spacer	1,	partial	sequence
177. Panulirus homarus megasculpta isolate M11 small subunit ribosomal RNA gene and internal transcribed spacer 1, partial sequence	177	Panulirus	homarus	megasculpta	isolate	M11	small	subunit	ribosomal	RNA	gene	and	internal	transcribed	spacer	1,	partial	sequence
178. Panulirus homarus megasculpta isolate DQ7 small subunit ribosomal RNA gene and internal transcribed spacer 1, partial sequence	178	Panulirus	homarus	megasculpta	isolate	DQ7	small	subunit	ribosomal	RNA	gene	and	internal	transcribed	spacer	1,	partial	sequence
179. Panulirus homarus megasculpta isolate OM06 small subunit ribosomal RNA gene and internal transcribed spacer 1, partial sequence	179	Panulirus	homarus	megasculpta	isolate	OM06	small	subunit	ribosomal	RNA	gene	and	internal	transcribed	spacer	1,	partial	sequence
180. Panulirus homarus megasculpta isolate OM03 small subunit ribosomal RNA gene and internal transcribed spacer 1, partial sequence	180	Panulirus	homarus	megasculpta	isolate	OM03	small	subunit	ribosomal	RNA	gene	and	internal	transcribed	spacer	1,	partial	sequence
181. Panulirus homarus homarus isolate KEN13 small subunit ribosomal RNA gene and internal transcribed spacer 1, partial sequence	181	Panulirus	homarus	homarus	isolate	KEN13	small	subunit	ribosomal	RNA	gene	and	internal	transcribed	spacer	1,	partial	sequence
182. Panulirus homarus homarus isolate KEN10 small subunit ribosomal RNA gene and internal transcribed spacer 1, partial sequence	182	Panulirus	homarus	homarus	isolate	KEN10	small	subunit	ribosomal	RNA	gene	and	internal	transcribed	spacer	1,	partial	sequence
183. Panulirus homarus homarus isolate KEN08 small subunit ribosomal RNA gene and internal transcribed spacer 1, partial sequence	183	Panulirus	homarus	homarus	isolate	KEN08	small	subunit	ribosomal	RNA	gene	and	internal	transcribed	spacer	1,	partial	sequence
184. Panulirus homarus homarus isolate KEN07 small subunit ribosomal RNA gene and internal transcribed spacer 1, partial sequence	184	Panulirus	homarus	homarus	isolate	KEN07	small	subunit	ribosomal	RNA	gene	and	internal	transcribed	spacer	1,	partial	sequence
185. Panulirus homarus homarus isolate KEN04 small subunit ribosomal RNA gene and internal transcribed spacer 1, partial sequence	185	Panulirus	homarus	homarus	isolate	KEN04	small	subunit	ribosomal	RNA	gene	and	internal	transcribed	spacer	1,	partial	sequence
186. Panulirus homarus rubellus isolate FD08 small subunit ribosomal RNA gene and internal transcribed spacer 1, partial sequence	186	Panulirus	homarus	rubellus	isolate	FD08	small	subunit	ribosomal	RNA	gene	and	internal	transcribed	spacer	1,	partial	sequence
187. Panulirus homarus rubellus isolate FD07 small subunit ribosomal RNA gene and internal transcribed spacer 1, partial sequence	187	Panulirus	homarus	rubellus	isolate	FD07	small	subunit	ribosomal	RNA	gene	and	internal	transcribed	spacer	1,	partial	sequence
188. Panulirus homarus rubellus isolate FD04 small subunit ribosomal RNA gene and internal transcribed spacer 1, partial sequence	188	Panulirus	homarus	rubellus	isolate	FD04	small	subunit	ribosomal	RNA	gene	and	internal	transcribed	spacer	1,	partial	sequence
189. Panulirus homarus rubellus isolate FD03 small subunit ribosomal RNA gene and internal transcribed spacer 1, partial sequence	189	Panulirus	homarus	rubellus	isolate	FD03	small	subunit	ribosomal	RNA	gene	and	internal	transcribed	spacer	1,	partial	sequence
190. Panulirus homarus rubellus isolate ZV15 small subunit ribosomal RNA gene and internal transcribed spacer 1, partial sequence	190	Panulirus	homarus	rubellus	isolate	ZV15	small	subunit	ribosomal	RNA	gene	and	internal	transcribed	spacer	1,	partial	sequence
191. Panulirus homarus rubellus isolate ZV14 small subunit ribosomal RNA gene and internal transcribed spacer 1, partial sequence	191	Panulirus	homarus	rubellus	isolate	ZV14	small	subunit	ribosomal	RNA	gene	and	internal	transcribed	spacer	1,	partial	sequence
192. Panulirus homarus homarus isolate ZV10 small subunit ribosomal RNA gene and internal transcribed spacer 1, partial sequence	192	Panulirus	homarus	homarus	isolate	ZV10	small	subunit	ribosomal	RNA	gene	and	internal	transcribed	spacer	1,	partial	sequence
193. Panulirus homarus homarus isolate ZV05 small subunit ribosomal RNA gene and internal transcribed spacer 1, partial sequence	193	Panulirus	homarus	homarus	isolate	ZV05	small	subunit	ribosomal	RNA	gene	and	internal	transcribed	spacer	1,	partial	sequence
194. Panulirus homarus homarus isolate ZV4 small subunit ribosomal RNA gene and internal transcribed spacer 1, partial sequence	194	Panulirus	homarus	homarus	isolate	ZV4	small	subunit	ribosomal	RNA	gene	and	internal	transcribed	spacer	1,	partial	sequence
195. Panulirus homarus homarus isolate ZV03 small subunit ribosomal RNA gene and internal transcribed spacer 1, partial sequence	195	Panulirus	homarus	homarus	isolate	ZV03	small	subunit	ribosomal	RNA	gene	and	internal	transcribed	spacer	1,	partial	sequence
196. Panulirus homarus homarus isolate ZV1 small subunit ribosomal RNA gene and internal transcribed spacer 1, partial sequence	196	Panulirus	homarus	homarus	isolate	ZV1	small	subunit	ribosomal	RNA	gene	and	internal	transcribed	spacer	1,	partial	sequence
197. Panulirus homarus rubellus isolate MB8 small subunit ribosomal RNA gene and internal transcribed spacer 1, partial sequence	197	Panulirus	homarus	rubellus	isolate	MB8	small	subunit	ribosomal	RNA	gene	and	internal	transcribed	spacer	1,	partial	sequence
198. Panulirus homarus rubellus isolate MB7 small subunit ribosomal RNA gene and internal transcribed spacer 1, partial sequence	198	Panulirus	homarus	rubellus	isolate	MB7	small	subunit	ribosomal	RNA	gene	and	internal	transcribed	spacer	1,	partial	sequence
199. Panulirus homarus rubellus isolate MB6 small subunit ribosomal RNA gene and internal transcribed spacer 1, partial sequence	199	Panulirus	homarus	rubellus	isolate	MB6	small	subunit	ribosomal	RNA	gene	and	internal	transcribed	spacer	1,	partial	sequence
200. Panulirus homarus rubellus isolate MB5 small subunit ribosomal RNA gene and internal transcribed spacer 1, partial sequence	200	Panulirus	homarus	rubellus	isolate	MB5	small	subunit	ribosomal	RNA	gene	and	internal	transcribed	spacer	1,	partial	sequence
201. Panulirus homarus homarus isolate MB4 small subunit ribosomal RNA gene and internal transcribed spacer 1, partial sequence	201	Panulirus	homarus	homarus	isolate	MB4	small	subunit	ribosomal	RNA	gene	and	internal	transcribed	spacer	1,	partial	sequence
202. Panulirus homarus rubellus isolate MB2 small subunit ribosomal RNA gene and internal transcribed spacer 1, partial sequence	202	Panulirus	homarus	rubellus	isolate	MB2	small	subunit	ribosomal	RNA	gene	and	internal	transcribed	spacer	1,	partial	sequence
203. Panulirus homarus rubellus isolate BR4 small subunit ribosomal RNA gene and internal transcribed spacer 1, partial sequence	203	Panulirus	homarus	rubellus	isolate	BR4	small	subunit	ribosomal	RNA	gene	and	internal	transcribed	spacer	1,	partial	sequence
204. Panulirus homarus rubellus isolate BR3 small subunit ribosomal RNA gene and internal transcribed spacer 1, partial sequence	204	Panulirus	homarus	rubellus	isolate	BR3	small	subunit	ribosomal	RNA	gene	and	internal	transcribed	spacer	1,	partial	sequence
205. Panulirus homarus rubellus isolate BR1 small subunit ribosomal RNA gene and internal transcribed spacer 1, partial sequence	205	Panulirus	homarus	rubellus	isolate	BR1	small	subunit	ribosomal	RNA	gene	and	internal	transcribed	spacer	1,	partial	sequence
206. Panulirus homarus rubellus isolate PSJ9 small subunit ribosomal RNA gene and internal transcribed spacer 1, partial sequence	206	Panulirus	homarus	rubellus	isolate	PSJ9	small	subunit	ribosomal	RNA	gene	and	internal	transcribed	spacer	1,	partial	sequence
207. Panulirus homarus rubellus isolate PSJ05 small subunit ribosomal RNA gene and internal transcribed spacer 1, partial sequence	207	Panulirus	homarus	rubellus	isolate	PSJ05	small	subunit	ribosomal	RNA	gene	and	internal	transcribed	spacer	1,	partial	sequence
208. Panulirus homarus rubellus isolate PSJ02 small subunit ribosomal RNA gene and internal transcribed spacer 1, partial sequence	208	Panulirus	homarus	rubellus	isolate	PSJ02	small	subunit	ribosomal	RNA	gene	and	internal	transcribed	spacer	1,	partial	sequence
209. Panulirus homarus rubellus isolate PSJ01 small subunit ribosomal RNA gene and internal transcribed spacer 1, partial sequence	209	Panulirus	homarus	rubellus	isolate	PSJ01	small	subunit	ribosomal	RNA	gene	and	internal	transcribed	spacer	1,	partial	sequence
210. Panulirus homarus rubellus isolate CH07 small subunit ribosomal RNA gene and internal transcribed spacer 1, partial sequence	210	Panulirus	homarus	rubellus	isolate	CH07	small	subunit	ribosomal	RNA	gene	and	internal	transcribed	spacer	1,	partial	sequence
211. Panulirus homarus rubellus isolate CH05 small subunit ribosomal RNA gene and internal transcribed spacer 1, partial sequence	211	Panulirus	homarus	rubellus	isolate	CH05	small	subunit	ribosomal	RNA	gene	and	internal	transcribed	spacer	1,	partial	sequence
212. Panulirus homarus rubellus isolate CH3 small subunit ribosomal RNA gene and internal transcribed spacer 1, partial sequence	212	Panulirus	homarus	rubellus	isolate	CH3	small	subunit	ribosomal	RNA	gene	and	internal	transcribed	spacer	1,	partial	sequence
213. Panulirus homarus rubellus isolate CH2 small subunit ribosomal RNA gene and internal transcribed spacer 1, partial sequence	213	Panulirus	homarus	rubellus	isolate	CH2	small	subunit	ribosomal	RNA	gene	and	internal	transcribed	spacer	1,	partial	sequence
214. Panulirus homarus rubellus isolate XX10 small subunit ribosomal RNA gene and internal transcribed spacer 1, partial sequence	214	Panulirus	homarus	rubellus	isolate	XX10	small	subunit	ribosomal	RNA	gene	and	internal	transcribed	spacer	1,	partial	sequence
215. Panulirus homarus rubellus isolate XX09 small subunit ribosomal RNA gene and internal transcribed spacer 1, partial sequence	215	Panulirus	homarus	rubellus	isolate	XX09	small	subunit	ribosomal	RNA	gene	and	internal	transcribed	spacer	1,	partial	sequence
216. Panulirus homarus homarus isolate XX06 small subunit ribosomal RNA gene and internal transcribed spacer 1, partial sequence	216	Panulirus	homarus	homarus	isolate	XX06	small	subunit	ribosomal	RNA	gene	and	internal	transcribed	spacer	1,	partial	sequence
217. Panulirus homarus rubellus isolate XX05 small subunit ribosomal RNA gene and internal transcribed spacer 1, partial sequence	217	Panulirus	homarus	rubellus	isolate	XX05	small	subunit	ribosomal	RNA	gene	and	internal	transcribed	spacer	1,	partial	sequence
218. Panulirus homarus rubellus isolate XX04 small subunit ribosomal RNA gene and internal transcribed spacer 1, partial sequence	218	Panulirus	homarus	rubellus	isolate	XX04	small	subunit	ribosomal	RNA	gene	and	internal	transcribed	spacer	1,	partial	sequence
219. Panulirus homarus rubellus isolate XX1 small subunit ribosomal RNA gene and internal transcribed spacer 1, partial sequence	219	Panulirus	homarus	rubellus	isolate	XX1	small	subunit	ribosomal	RNA	gene	and	internal	transcribed	spacer	1,	partial	sequence
220. Panulirus homarus rubellus isolate TM07 small subunit ribosomal RNA gene and internal transcribed spacer 1, partial sequence	220	Panulirus	homarus	rubellus	isolate	TM07	small	subunit	ribosomal	RNA	gene	and	internal	transcribed	spacer	1,	partial	sequence
221. Panulirus homarus rubellus isolate TM3 small subunit ribosomal RNA gene and internal transcribed spacer 1, partial sequence	221	Panulirus	homarus	rubellus	isolate	TM3	small	subunit	ribosomal	RNA	gene	and	internal	transcribed	spacer	1,	partial	sequence
222. Panulirus homarus rubellus isolate TM01 small subunit ribosomal RNA gene and internal transcribed spacer 1, partial sequence	222	Panulirus	homarus	rubellus	isolate	TM01	small	subunit	ribosomal	RNA	gene	and	internal	transcribed	spacer	1,	partial	sequence
223. Panulirus homarus rubellus isolate TM2 small subunit ribosomal RNA gene and internal transcribed spacer 1, partial sequence	223	Panulirus	homarus	rubellus	isolate	TM2	small	subunit	ribosomal	RNA	gene	and	internal	transcribed	spacer	1,	partial	sequence
224. Panulirus homarus rubellus isolate SB16 small subunit ribosomal RNA gene and internal transcribed spacer 1, partial sequence	224	Panulirus	homarus	rubellus	isolate	SB16	small	subunit	ribosomal	RNA	gene	and	internal	transcribed	spacer	1,	partial	sequence
225. Panulirus homarus rubellus isolate SB14 small subunit ribosomal RNA gene and internal transcribed spacer 1, partial sequence	225	Panulirus	homarus	rubellus	isolate	SB14	small	subunit	ribosomal	RNA	gene	and	internal	transcribed	spacer	1,	partial	sequence
226. Panulirus homarus rubellus isolate SB12 small subunit ribosomal RNA gene and internal transcribed spacer 1, partial sequence	226	Panulirus	homarus	rubellus	isolate	SB12	small	subunit	ribosomal	RNA	gene	and	internal	transcribed	spacer	1,	partial	sequence
227. Panulirus homarus rubellus isolate SB11 small subunit ribosomal RNA gene and internal transcribed spacer 1, partial sequence	227	Panulirus	homarus	rubellus	isolate	SB11	small	subunit	ribosomal	RNA	gene	and	internal	transcribed	spacer	1,	partial	sequence
228. Panulirus homarus rubellus isolate SB10 small subunit ribosomal RNA gene and internal transcribed spacer 1, partial sequence	228	Panulirus	homarus	rubellus	isolate	SB10	small	subunit	ribosomal	RNA	gene	and	internal	transcribed	spacer	1,	partial	sequence
229. Scyllarides squammosus isolate SS1 small subunit ribosomal RNA gene and internal transcribed spacer 1, partial sequence	229	Scyllarides	squammosus	isolate	SS1	small	subunit	ribosomal	RNA	gene	and	internal	transcribed	spacer	1,	partial	sequence
230. Scyllarides elisabethae isolate SE01 small subunit ribosomal RNA gene and internal transcribed spacer 1, partial sequence	230	Scyllarides	elisabethae	isolate	SE01	small	subunit	ribosomal	RNA	gene	and	internal	transcribed	spacer	1,	partial	sequence
231. Scyllarides squammosus isolate SS2 small subunit ribosomal RNA gene and internal transcribed spacer 1, partial sequence	231	Scyllarides	squammosus	isolate	SS2	small	subunit	ribosomal	RNA	gene	and	internal	transcribed	spacer	1,	partial	sequence
232. Panulirus versicolor isolate KB01 small subunit ribosomal RNA gene and internal transcribed spacer 1, partial sequence	232	Panulirus	versicolor	isolate	KB01	small	subunit	ribosomal	RNA	gene	and	internal	transcribed	spacer	1,	partial	sequence
233. Panulirus longipes isolate PL small subunit ribosomal RNA gene and internal transcribed spacer 1, partial sequence	233	Panulirus	longipes	isolate	PL	small	subunit	ribosomal	RNA	gene	and	internal	transcribed	spacer	1,	partial	sequence
234. Palinurus gilchristi isolate PG small subunit ribosomal RNA gene and internal transcribed spacer 1, partial sequence	234	Palinurus	gilchristi	isolate	PG	small	subunit	ribosomal	RNA	gene	and	internal	transcribed	spacer	1,	partial	sequence
235. Palinurus delagoae isolate PD small subunit ribosomal RNA gene and internal transcribed spacer 1, partial sequence	235	Palinurus	delagoae	isolate	PD	small	subunit	ribosomal	RNA	gene	and	internal	transcribed	spacer	1,	partial	sequence
236. Jasus paulensis isolate JP small subunit ribosomal RNA gene and internal transcribed spacer 1, partial sequence	236	Jasus	paulensis	isolate	JP	small	subunit	ribosomal	RNA	gene	and	internal	transcribed	spacer	1,	partial	sequence
237. Jasus lalandii isolate JL small subunit ribosomal RNA gene and internal transcribed spacer 1, partial sequence	237	Jasus	lalandii	isolate	JL	small	subunit	ribosomal	RNA	gene	and	internal	transcribed	spacer	1,	partial	sequence
238. UNVERIFIED: Panulirus homarus homarus isolate KB10 beta-tubulin-like gene, partial sequence	238	UNVERIFIED:	Panulirus	homarus	homarus	isolate	KB10	beta-tubulin-like	gene,	partial	sequence
239. UNVERIFIED: Panulirus homarus homarus isolate KB08 beta-tubulin-like gene, partial sequence	239	UNVERIFIED:	Panulirus	homarus	homarus	isolate	KB08	beta-tubulin-like	gene,	partial	sequence
240. UNVERIFIED: Panulirus homarus homarus isolate KB02 beta-tubulin-like gene, partial sequence	240	UNVERIFIED:	Panulirus	homarus	homarus	isolate	KB02	beta-tubulin-like	gene,	partial	sequence
241. UNVERIFIED: Panulirus homarus homarus isolate KB01 beta-tubulin-like gene, partial sequence	241	UNVERIFIED:	Panulirus	homarus	homarus	isolate	KB01	beta-tubulin-like	gene,	partial	sequence
242. UNVERIFIED: Panulirus homarus megasculpta isolate DQ7 beta-tubulin-like gene, partial sequence	242	UNVERIFIED:	Panulirus	homarus	megasculpta	isolate	DQ7	beta-tubulin-like	gene,	partial	sequence
243. UNVERIFIED: Panulirus homarus megasculpta isolate ASH08 beta-tubulin-like gene, partial sequence	243	UNVERIFIED:	Panulirus	homarus	megasculpta	isolate	ASH08	beta-tubulin-like	gene,	partial	sequence
244. UNVERIFIED: Panulirus homarus megasculpta isolate M11 beta-tubulin-like gene, partial sequence	244	UNVERIFIED:	Panulirus	homarus	megasculpta	isolate	M11	beta-tubulin-like	gene,	partial	sequence
245. UNVERIFIED: Panulirus homarus megasculpta isolate MI01 beta-tubulin-like gene, partial sequence	245	UNVERIFIED:	Panulirus	homarus	megasculpta	isolate	MI01	beta-tubulin-like	gene,	partial	sequence
246. UNVERIFIED: Panulirus homarus megasculpta isolate YEM10 beta-tubulin-like gene, partial sequence	246	UNVERIFIED:	Panulirus	homarus	megasculpta	isolate	YEM10	beta-tubulin-like	gene,	partial	sequence
247. UNVERIFIED: Panulirus homarus megasculpta isolate YEM02 beta-tubulin-like gene, partial sequence	247	UNVERIFIED:	Panulirus	homarus	megasculpta	isolate	YEM02	beta-tubulin-like	gene,	partial	sequence
248. UNVERIFIED: Panulirus homarus homarus isolate KEN08 beta-tubulin-like gene, partial sequence	248	UNVERIFIED:	Panulirus	homarus	homarus	isolate	KEN08	beta-tubulin-like	gene,	partial	sequence
249. UNVERIFIED: Panulirus homarus homarus isolate KEN04 beta-tubulin-like gene, partial sequence	249	UNVERIFIED:	Panulirus	homarus	homarus	isolate	KEN04	beta-tubulin-like	gene,	partial	sequence
250. UNVERIFIED: Panulirus homarus rubellus isolate FD08 beta-tubulin-like gene, partial sequence	250	UNVERIFIED:	Panulirus	homarus	rubellus	isolate	FD08	beta-tubulin-like	gene,	partial	sequence
251. UNVERIFIED: Panulirus homarus rubellus isolate FD07 beta-tubulin-like gene, partial sequence	251	UNVERIFIED:	Panulirus	homarus	rubellus	isolate	FD07	beta-tubulin-like	gene,	partial	sequence
252. UNVERIFIED: Panulirus homarus rubellus isolate MB8 beta-tubulin-like gene, partial sequence	252	UNVERIFIED:	Panulirus	homarus	rubellus	isolate	MB8	beta-tubulin-like	gene,	partial	sequence
253. UNVERIFIED: Panulirus homarus rubellus isolate MB7 beta-tubulin-like gene, partial sequence	253	UNVERIFIED:	Panulirus	homarus	rubellus	isolate	MB7	beta-tubulin-like	gene,	partial	sequence
254. UNVERIFIED: Panulirus homarus rubellus isolate MB6 beta-tubulin-like gene, partial sequence	254	UNVERIFIED:	Panulirus	homarus	rubellus	isolate	MB6	beta-tubulin-like	gene,	partial	sequence
255. UNVERIFIED: Panulirus homarus rubellus isolate MB5 beta-tubulin-like gene, partial sequence	255	UNVERIFIED:	Panulirus	homarus	rubellus	isolate	MB5	beta-tubulin-like	gene,	partial	sequence
256. UNVERIFIED: Panulirus homarus homarus isolate MB4 beta-tubulin-like gene, partial sequence	256	UNVERIFIED:	Panulirus	homarus	homarus	isolate	MB4	beta-tubulin-like	gene,	partial	sequence
257. UNVERIFIED: Panulirus homarus rubellus isolate MB2 beta-tubulin-like gene, partial sequence	257	UNVERIFIED:	Panulirus	homarus	rubellus	isolate	MB2	beta-tubulin-like	gene,	partial	sequence
258. UNVERIFIED: Panulirus homarus rubellus isolate BR4 beta-tubulin-like gene, partial sequence	258	UNVERIFIED:	Panulirus	homarus	rubellus	isolate	BR4	beta-tubulin-like	gene,	partial	sequence
259. UNVERIFIED: Panulirus homarus rubellus isolate BR3 beta-tubulin-like gene, partial sequence	259	UNVERIFIED:	Panulirus	homarus	rubellus	isolate	BR3	beta-tubulin-like	gene,	partial	sequence
260. UNVERIFIED: Panulirus homarus rubellus isolate BR1 beta-tubulin-like gene, partial sequence	260	UNVERIFIED:	Panulirus	homarus	rubellus	isolate	BR1	beta-tubulin-like	gene,	partial	sequence
261. UNVERIFIED: Panulirus homarus rubellus isolate PSJ07 beta-tubulin-like gene, partial sequence	261	UNVERIFIED:	Panulirus	homarus	rubellus	isolate	PSJ07	beta-tubulin-like	gene,	partial	sequence
262. UNVERIFIED: Panulirus homarus rubellus isolate ZV15 beta-tubulin-like gene, partial sequence	262	UNVERIFIED:	Panulirus	homarus	rubellus	isolate	ZV15	beta-tubulin-like	gene,	partial	sequence
263. UNVERIFIED: Panulirus homarus rubellus isolate ZV14 beta-tubulin-like gene, partial sequence	263	UNVERIFIED:	Panulirus	homarus	rubellus	isolate	ZV14	beta-tubulin-like	gene,	partial	sequence
264. UNVERIFIED: Panulirus homarus homarus isolate ZV10 beta-tubulin-like gene, partial sequence	264	UNVERIFIED:	Panulirus	homarus	homarus	isolate	ZV10	beta-tubulin-like	gene,	partial	sequence
265. UNVERIFIED: Panulirus homarus rubellus isolate ZV07 beta-tubulin-like gene, partial sequence	265	UNVERIFIED:	Panulirus	homarus	rubellus	isolate	ZV07	beta-tubulin-like	gene,	partial	sequence
266. UNVERIFIED: Panulirus homarus homarus isolate ZV05 beta-tubulin-like gene, partial sequence	266	UNVERIFIED:	Panulirus	homarus	homarus	isolate	ZV05	beta-tubulin-like	gene,	partial	sequence
267. UNVERIFIED: Panulirus homarus homarus isolate ZV4 beta-tubulin-like gene, partial sequence	267	UNVERIFIED:	Panulirus	homarus	homarus	isolate	ZV4	beta-tubulin-like	gene,	partial	sequence
268. UNVERIFIED: Panulirus homarus homarus isolate ZV03 beta-tubulin-like gene, partial sequence	268	UNVERIFIED:	Panulirus	homarus	homarus	isolate	ZV03	beta-tubulin-like	gene,	partial	sequence
269. UNVERIFIED: Panulirus homarus homarus isolate ZV1 beta-tubulin-like gene, partial sequence	269	UNVERIFIED:	Panulirus	homarus	homarus	isolate	ZV1	beta-tubulin-like	gene,	partial	sequence
270. UNVERIFIED: Panulirus homarus rubellus isolate TM07 beta-tubulin-like gene, partial sequence	270	UNVERIFIED:	Panulirus	homarus	rubellus	isolate	TM07	beta-tubulin-like	gene,	partial	sequence
271. UNVERIFIED: Panulirus homarus rubellus isolate TM3 beta-tubulin-like gene, partial sequence	271	UNVERIFIED:	Panulirus	homarus	rubellus	isolate	TM3	beta-tubulin-like	gene,	partial	sequence
272. UNVERIFIED: Panulirus homarus rubellus isolate TM2 beta-tubulin-like gene, partial sequence	272	UNVERIFIED:	Panulirus	homarus	rubellus	isolate	TM2	beta-tubulin-like	gene,	partial	sequence
273. UNVERIFIED: Panulirus homarus rubellus isolate XX10 beta-tubulin-like gene, partial sequence	273	UNVERIFIED:	Panulirus	homarus	rubellus	isolate	XX10	beta-tubulin-like	gene,	partial	sequence
274. UNVERIFIED: Panulirus homarus rubellus isolate XX09 beta-tubulin-like gene, partial sequence	274	UNVERIFIED:	Panulirus	homarus	rubellus	isolate	XX09	beta-tubulin-like	gene,	partial	sequence
275. UNVERIFIED: Panulirus homarus homarus isolate XX06 beta-tubulin-like gene, partial sequence	275	UNVERIFIED:	Panulirus	homarus	homarus	isolate	XX06	beta-tubulin-like	gene,	partial	sequence
276. UNVERIFIED: Panulirus homarus rubellus isolate XX05 beta-tubulin-like gene, partial sequence	276	UNVERIFIED:	Panulirus	homarus	rubellus	isolate	XX05	beta-tubulin-like	gene,	partial	sequence
277. UNVERIFIED: Panulirus homarus rubellus isolate XX04 beta-tubulin-like gene, partial sequence	277	UNVERIFIED:	Panulirus	homarus	rubellus	isolate	XX04	beta-tubulin-like	gene,	partial	sequence
278. UNVERIFIED: Panulirus homarus rubellus isolate XX1 beta-tubulin-like gene, partial sequence	278	UNVERIFIED:	Panulirus	homarus	rubellus	isolate	XX1	beta-tubulin-like	gene,	partial	sequence
279. UNVERIFIED: Panulirus homarus rubellus isolate CH07 beta-tubulin-like gene, partial sequence	279	UNVERIFIED:	Panulirus	homarus	rubellus	isolate	CH07	beta-tubulin-like	gene,	partial	sequence
280. UNVERIFIED: Panulirus homarus rubellus isolate CH05 beta-tubulin-like gene, partial sequence	280	UNVERIFIED:	Panulirus	homarus	rubellus	isolate	CH05	beta-tubulin-like	gene,	partial	sequence
281. UNVERIFIED: Panulirus homarus rubellus isolate CH3 beta-tubulin-like gene, partial sequence	281	UNVERIFIED:	Panulirus	homarus	rubellus	isolate	CH3	beta-tubulin-like	gene,	partial	sequence
282. UNVERIFIED: Panulirus homarus rubellus isolate CH2 beta-tubulin-like gene, partial sequence	282	UNVERIFIED:	Panulirus	homarus	rubellus	isolate	CH2	beta-tubulin-like	gene,	partial	sequence
283. UNVERIFIED: Panulirus homarus rubellus isolate SB16 beta-tubulin-like gene, partial sequence	283	UNVERIFIED:	Panulirus	homarus	rubellus	isolate	SB16	beta-tubulin-like	gene,	partial	sequence
284. UNVERIFIED: Panulirus homarus rubellus isolate SB14 beta-tubulin-like gene, partial sequence	284	UNVERIFIED:	Panulirus	homarus	rubellus	isolate	SB14	beta-tubulin-like	gene,	partial	sequence
285. UNVERIFIED: Panulirus homarus rubellus isolate SB12 beta-tubulin-like gene, partial sequence	285	UNVERIFIED:	Panulirus	homarus	rubellus	isolate	SB12	beta-tubulin-like	gene,	partial	sequence
286. UNVERIFIED: Panulirus homarus rubellus isolate SB11 beta-tubulin-like gene, partial sequence	286	UNVERIFIED:	Panulirus	homarus	rubellus	isolate	SB11	beta-tubulin-like	gene,	partial	sequence
287. UNVERIFIED: Panulirus homarus rubellus isolate SB10 beta-tubulin-like gene, partial sequence	287	UNVERIFIED:	Panulirus	homarus	rubellus	isolate	SB10	beta-tubulin-like	gene,	partial	sequence
288. UNVERIFIED: Panulirus versicolor isolate PV beta-tubulin-like gene, partial sequence	288	UNVERIFIED:	Panulirus	versicolor	isolate	PV	beta-tubulin-like	gene,	partial	sequence
289. UNVERIFIED: Panulirus longipes isolate PL beta-tubulin-like gene, partial sequence	289	UNVERIFIED:	Panulirus	longipes	isolate	PL	beta-tubulin-like	gene,	partial	sequence
290. UNVERIFIED: Palinurus gilchristi isolate PG beta-tubulin-like gene, partial sequence	290	UNVERIFIED:	Palinurus	gilchristi	isolate	PG	beta-tubulin-like	gene,	partial	sequence
291. UNVERIFIED: Palinurus delagoae isolate PD beta-tubulin-like gene, partial sequence	291	UNVERIFIED:	Palinurus	delagoae	isolate	PD	beta-tubulin-like	gene,	partial	sequence
292. UNVERIFIED: Jasus paulensis isolate JP beta-tubulin-like gene, partial sequence	292	UNVERIFIED:	Jasus	paulensis	isolate	JP	beta-tubulin-like	gene,	partial	sequence
293. UNVERIFIED: Jasus lalandii isolate JL beta-tubulin-like gene, partial sequence	293	UNVERIFIED:	Jasus	lalandii	isolate	JL	beta-tubulin-like	gene,	partial	sequence
294. UNVERIFIED: Panulirus homarus homarus isolate KEN10 beta-tubulin-like gene, partial sequence	294	UNVERIFIED:	Panulirus	homarus	homarus	isolate	KEN10	beta-tubulin-like	gene,	partial	sequence
295. UNVERIFIED: Panulirus homarus rubellus isolate FD03 beta-tubulin-like gene, partial sequence	295	UNVERIFIED:	Panulirus	homarus	rubellus	isolate	FD03	beta-tubulin-like	gene,	partial	sequence
296. UNVERIFIED: Panulirus homarus rubellus isolate BR7 beta-tubulin-like gene, partial sequence	296	UNVERIFIED:	Panulirus	homarus	rubellus	isolate	BR7	beta-tubulin-like	gene,	partial	sequence
297. UNVERIFIED: Scyllarides squammosus isolate SS1 beta-tubulin-like gene, partial sequence	297	UNVERIFIED:	Scyllarides	squammosus	isolate	SS1	beta-tubulin-like	gene,	partial	sequence
298. UNVERIFIED: Scyllarides elisabethae isolate SE01 beta-tubulin-like gene, partial sequence	298	UNVERIFIED:	Scyllarides	elisabethae	isolate	SE01	beta-tubulin-like	gene,	partial	sequence
299. UNVERIFIED: Scyllarides squammosus isolate SS2 beta-tubulin-like gene, partial sequence	299	UNVERIFIED:	Scyllarides	squammosus	isolate	SS2	beta-tubulin-like	gene,	partial	sequence
300. Hymenosoma orbiculare isolate SI2813 cytochrome oxidase subunit I (COI) gene, partial cds; mitochondrial	300	Hymenosoma	orbiculare	isolate	SI2813	cytochrome	oxidase	subunit	I	(COI)	gene,	partial	cds;	mitochondrial
301. Fenneropenaeus indicus isolate TA6_COIR_NP cytochrome oxidase subunit I-like (COI) gene, partial sequence; mitochondrial	301	Fenneropenaeus	indicus	isolate	TA6_COIR_NP	cytochrome	oxidase	subunit	I-like	(COI)	gene,	partial	sequence;	mitochondrial
302. Fenneropenaeus indicus isolate TZ5_COIR_NP cytochrome oxidase subunit I-like (COI) gene, partial sequence; mitochondrial	302	Fenneropenaeus	indicus	isolate	TZ5_COIR_NP	cytochrome	oxidase	subunit	I-like	(COI)	gene,	partial	sequence;	mitochondrial
303. Fenneropenaeus indicus isolate TZ4_COIR_NP cytochrome oxidase subunit I-like (COI) gene, partial sequence; mitochondrial	303	Fenneropenaeus	indicus	isolate	TZ4_COIR_NP	cytochrome	oxidase	subunit	I-like	(COI)	gene,	partial	sequence;	mitochondrial
304. Fenneropenaeus indicus isolate TA3_COIR_NP cytochrome oxidase subunit I-like (COI) gene, partial sequence; mitochondrial	304	Fenneropenaeus	indicus	isolate	TA3_COIR_NP	cytochrome	oxidase	subunit	I-like	(COI)	gene,	partial	sequence;	mitochondrial
305. Fenneropenaeus indicus isolate TA2_COIR_NP cytochrome oxidase subunit I-like (COI) gene, partial sequence; mitochondrial	305	Fenneropenaeus	indicus	isolate	TA2_COIR_NP	cytochrome	oxidase	subunit	I-like	(COI)	gene,	partial	sequence;	mitochondrial
306. Fenneropenaeus indicus isolate Oman7_COIR_NP cytochrome oxidase subunit I-like (COI) gene, partial sequence; mitochondrial	306	Fenneropenaeus	indicus	isolate	Oman7_COIR_NP	cytochrome	oxidase	subunit	I-like	(COI)	gene,	partial	sequence;	mitochondrial
307. Fenneropenaeus indicus isolate Oman6_COIR_NP cytochrome oxidase subunit I-like (COI) gene, partial sequence; mitochondrial	307	Fenneropenaeus	indicus	isolate	Oman6_COIR_NP	cytochrome	oxidase	subunit	I-like	(COI)	gene,	partial	sequence;	mitochondrial
308. Fenneropenaeus indicus cytochrome oxidase subunit I-like (COI) gene, partial sequence; mitochondrial	308	Fenneropenaeus	indicus	cytochrome	oxidase	subunit	I-like	(COI)	gene,	partial	sequence;	mitochondrial
309. Fenneropenaeus indicus isolate Oman3_COIR_NP cytochrome oxidase subunit I-like (COI) gene, partial sequence; mitochondrial	309	Fenneropenaeus	indicus	isolate	Oman3_COIR_NP	cytochrome	oxidase	subunit	I-like	(COI)	gene,	partial	sequence;	mitochondrial
310. Fenneropenaeus indicus isolate MZ6_COIR_NP cytochrome oxidase subunit I (COI) gene, partial cds; mitochondrial	310	Fenneropenaeus	indicus	isolate	MZ6_COIR_NP	cytochrome	oxidase	subunit	I	(COI)	gene,	partial	cds;	mitochondrial
311. Fenneropenaeus indicus isolate MZ4_COIR_NP cytochrome oxidase subunit I (COI) gene, partial cds; mitochondrial	311	Fenneropenaeus	indicus	isolate	MZ4_COIR_NP	cytochrome	oxidase	subunit	I	(COI)	gene,	partial	cds;	mitochondrial
312. Fenneropenaeus indicus isolate MZ3_COIR_NP cytochrome oxidase subunit I (COI) gene, partial cds; mitochondrial	312	Fenneropenaeus	indicus	isolate	MZ3_COIR_NP	cytochrome	oxidase	subunit	I	(COI)	gene,	partial	cds;	mitochondrial
313. Fenneropenaeus indicus isolate MZ2_COIR_NP cytochrome oxidase subunit I (COI) gene, partial cds; mitochondrial	313	Fenneropenaeus	indicus	isolate	MZ2_COIR_NP	cytochrome	oxidase	subunit	I	(COI)	gene,	partial	cds;	mitochondrial
314. Fenneropenaeus indicus isolate MD6_COIR_NP cytochrome oxidase subunit I-like (COI) gene, partial sequence; mitochondrial	314	Fenneropenaeus	indicus	isolate	MD6_COIR_NP	cytochrome	oxidase	subunit	I-like	(COI)	gene,	partial	sequence;	mitochondrial
315. Fenneropenaeus indicus isolate MD5_COIR_NP cytochrome oxidase subunit I-like (COI) gene, partial sequence; mitochondrial	315	Fenneropenaeus	indicus	isolate	MD5_COIR_NP	cytochrome	oxidase	subunit	I-like	(COI)	gene,	partial	sequence;	mitochondrial
316. Fenneropenaeus indicus isolate MD4_COIR_NP cytochrome oxidase subunit I-like (COI) gene, partial sequence; mitochondrial	316	Fenneropenaeus	indicus	isolate	MD4_COIR_NP	cytochrome	oxidase	subunit	I-like	(COI)	gene,	partial	sequence;	mitochondrial
317. Fenneropenaeus indicus isolate MD3_COIR_NP cytochrome oxidase subunit I-like (COI) gene, partial sequence; mitochondrial	317	Fenneropenaeus	indicus	isolate	MD3_COIR_NP	cytochrome	oxidase	subunit	I-like	(COI)	gene,	partial	sequence;	mitochondrial
318. Fenneropenaeus indicus isolate MD2_COIF_NP cytochrome oxidase subunit I-like (COI) gene, partial sequence; mitochondrial	318	Fenneropenaeus	indicus	isolate	MD2_COIF_NP	cytochrome	oxidase	subunit	I-like	(COI)	gene,	partial	sequence;	mitochondrial
319. Pseudodromia latens isolate A 12S ribosomal RNA gene, partial sequence	319	Pseudodromia	latens	isolate	A	12S	ribosomal	RNA	gene,	partial	sequence
320. Pseudodromia latens isolate B 12S ribosomal RNA gene, partial sequence	320	Pseudodromia	latens	isolate	B	12S	ribosomal	RNA	gene,	partial	sequence
321. Pseudodromia latens isolate C 12S ribosomal RNA gene, partial sequence	321	Pseudodromia	latens	isolate	C	12S	ribosomal	RNA	gene,	partial	sequence
322. Pseudodromia latens isolate D 12S ribosomal RNA gene, partial sequence	322	Pseudodromia	latens	isolate	D	12S	ribosomal	RNA	gene,	partial	sequence
323. Pseudodromia latens isolate E 12S ribosomal RNA gene, partial sequence	323	Pseudodromia	latens	isolate	E	12S	ribosomal	RNA	gene,	partial	sequence
324. Dromidia aegibotus isolate D 12S ribosomal RNA gene, partial sequence	324	Dromidia	aegibotus	isolate	D	12S	ribosomal	RNA	gene,	partial	sequence
325. Dromidia aegibotus isolate A 12S ribosomal RNA gene, partial sequence	325	Dromidia	aegibotus	isolate	A	12S	ribosomal	RNA	gene,	partial	sequence
326. Dromidia aegibotus isolate G 12S ribosomal RNA gene, partial sequence	326	Dromidia	aegibotus	isolate	G	12S	ribosomal	RNA	gene,	partial	sequence
327. Dromidia aegibotus isolate H 12S ribosomal RNA gene, partial sequence	327	Dromidia	aegibotus	isolate	H	12S	ribosomal	RNA	gene,	partial	sequence
328. Dromidia aegibotus isolate I 12S ribosomal RNA gene, partial sequence	328	Dromidia	aegibotus	isolate	I	12S	ribosomal	RNA	gene,	partial	sequence
329. Pseudodromia rotunda isolate A 12S ribosomal RNA gene, partial sequence	329	Pseudodromia	rotunda	isolate	A	12S	ribosomal	RNA	gene,	partial	sequence
330. Pseudodromia rotunda isolate B 12S ribosomal RNA gene, partial sequence	330	Pseudodromia	rotunda	isolate	B	12S	ribosomal	RNA	gene,	partial	sequence
331. Pseudodromia rotunda isolate C 12S ribosomal RNA gene, partial sequence	331	Pseudodromia	rotunda	isolate	C	12S	ribosomal	RNA	gene,	partial	sequence
332. Pseudodromia rotunda isolate D 12S ribosomal RNA gene, partial sequence	332	Pseudodromia	rotunda	isolate	D	12S	ribosomal	RNA	gene,	partial	sequence
333. Pseudodromia rotunda isolate E 12S ribosomal RNA gene, partial sequence	333	Pseudodromia	rotunda	isolate	E	12S	ribosomal	RNA	gene,	partial	sequence
334. Exodromidia spinosa isolate A 12S ribosomal RNA gene, partial sequence	334	Exodromidia	spinosa	isolate	A	12S	ribosomal	RNA	gene,	partial	sequence
335. Exodromidia spinosa isolate B 12S ribosomal RNA gene, partial sequence	335	Exodromidia	spinosa	isolate	B	12S	ribosomal	RNA	gene,	partial	sequence
336. Exodromidia spinosa isolate C 12S ribosomal RNA gene, partial sequence	336	Exodromidia	spinosa	isolate	C	12S	ribosomal	RNA	gene,	partial	sequence
337. Exodromidia spinosa isolate D 12S ribosomal RNA gene, partial sequence	337	Exodromidia	spinosa	isolate	D	12S	ribosomal	RNA	gene,	partial	sequence
338. Exodromidia spinosa isolate E 12S ribosomal RNA gene, partial sequence	338	Exodromidia	spinosa	isolate	E	12S	ribosomal	RNA	gene,	partial	sequence
339. Potamonautes warreni 12S ribosomal RNA gene, partial sequence	339	Potamonautes	warreni	12S	ribosomal	RNA	gene,	partial	sequence
340. Neoergasilus japonicus isolate NJP4 small subunit ribosomal RNA gene, partial sequence	340	Neoergasilus	japonicus	isolate	NJP4	small	subunit	ribosomal	RNA	gene,	partial	sequence
341. Neoergasilus japonicus isolate NJP3 small subunit ribosomal RNA gene, partial sequence	341	Neoergasilus	japonicus	isolate	NJP3	small	subunit	ribosomal	RNA	gene,	partial	sequence
342. Neoergasilus japonicus isolate NJV1 small subunit ribosomal RNA gene, partial sequence	342	Neoergasilus	japonicus	isolate	NJV1	small	subunit	ribosomal	RNA	gene,	partial	sequence
343. Neoergasilus japonicus isolate FJ48 small subunit ribosomal RNA gene, partial sequence	343	Neoergasilus	japonicus	isolate	FJ48	small	subunit	ribosomal	RNA	gene,	partial	sequence
344. Neoergasilus japonicus isolate FJ43 small subunit ribosomal RNA gene, partial sequence	344	Neoergasilus	japonicus	isolate	FJ43	small	subunit	ribosomal	RNA	gene,	partial	sequence
345. Neoergasilus japonicus isolate NJP4 large subunit ribosomal RNA gene, partial sequence	345	Neoergasilus	japonicus	isolate	NJP4	large	subunit	ribosomal	RNA	gene,	partial	sequence
346. Neoergasilus japonicus isolate NJP3 large subunit ribosomal RNA gene, partial sequence	346	Neoergasilus	japonicus	isolate	NJP3	large	subunit	ribosomal	RNA	gene,	partial	sequence
347. Neoergasilus japonicus isolate NJV5 large subunit ribosomal RNA gene, partial sequence	347	Neoergasilus	japonicus	isolate	NJV5	large	subunit	ribosomal	RNA	gene,	partial	sequence
348. Neoergasilus japonicus isolate NJV1 large subunit ribosomal RNA gene, partial sequence	348	Neoergasilus	japonicus	isolate	NJV1	large	subunit	ribosomal	RNA	gene,	partial	sequence
349. Neoergasilus japonicus isolate FJ48 large subunit ribosomal RNA gene, partial sequence	349	Neoergasilus	japonicus	isolate	FJ48	large	subunit	ribosomal	RNA	gene,	partial	sequence
350. Neoergasilus japonicus isolate FJ43 large subunit ribosomal RNA gene, partial sequence	350	Neoergasilus	japonicus	isolate	FJ43	large	subunit	ribosomal	RNA	gene,	partial	sequence
351. Tanaidacea sp. isolate Mtafufu1 cytochrome c oxidase subunit I (COX1) gene, partial cds; mitochondrial	351	Tanaidacea	sp.	isolate	Mtafufu1	cytochrome	c	oxidase	subunit	I	(COX1)	gene,	partial	cds;	mitochondrial
352. Tanaidacea sp. isolate Mthatha1 cytochrome c oxidase subunit I (COX1) gene, partial cds; mitochondrial	352	Tanaidacea	sp.	isolate	Mthatha1	cytochrome	c	oxidase	subunit	I	(COX1)	gene,	partial	cds;	mitochondrial
353. Tanaidacea sp. isolate Mtentu1 cytochrome c oxidase subunit I (COX1) gene, partial cds; mitochondrial	353	Tanaidacea	sp.	isolate	Mtentu1	cytochrome	c	oxidase	subunit	I	(COX1)	gene,	partial	cds;	mitochondrial
354. Tanaidacea sp. isolate Mzintlana1 cytochrome c oxidase subunit I (COX1) gene, partial cds; mitochondrial	354	Tanaidacea	sp.	isolate	Mzintlana1	cytochrome	c	oxidase	subunit	I	(COX1)	gene,	partial	cds;	mitochondrial
355. Tanaidacea sp. isolate Mdumbi1 cytochrome c oxidase subunit I (COX1) gene, partial cds; mitochondrial	355	Tanaidacea	sp.	isolate	Mdumbi1	cytochrome	c	oxidase	subunit	I	(COX1)	gene,	partial	cds;	mitochondrial
356. Tanaidacea sp. isolate Nxaxo3 cytochrome c oxidase subunit I (COX1) gene, partial cds; mitochondrial	356	Tanaidacea	sp.	isolate	Nxaxo3	cytochrome	c	oxidase	subunit	I	(COX1)	gene,	partial	cds;	mitochondrial
357. Tanaidacea sp. isolate Xora7 cytochrome c oxidase subunit I (COX1) gene, partial cds; mitochondrial	357	Tanaidacea	sp.	isolate	Xora7	cytochrome	c	oxidase	subunit	I	(COX1)	gene,	partial	cds;	mitochondrial
358. Tanaidacea sp. isolate Xora6 cytochrome c oxidase subunit I (COX1) gene, partial cds; mitochondrial	358	Tanaidacea	sp.	isolate	Xora6	cytochrome	c	oxidase	subunit	I	(COX1)	gene,	partial	cds;	mitochondrial
359. Tanaidacea sp. isolate Xora5 cytochrome c oxidase subunit I (COX1) gene, partial cds; mitochondrial	359	Tanaidacea	sp.	isolate	Xora5	cytochrome	c	oxidase	subunit	I	(COX1)	gene,	partial	cds;	mitochondrial
360. Tanaidacea sp. isolate Xora3 cytochrome c oxidase subunit I (COX1) gene, partial cds; mitochondrial	360	Tanaidacea	sp.	isolate	Xora3	cytochrome	c	oxidase	subunit	I	(COX1)	gene,	partial	cds;	mitochondrial
361. Tanaidacea sp. isolate Xora1 cytochrome c oxidase subunit I (COX1) gene, partial cds; mitochondrial	361	Tanaidacea	sp.	isolate	Xora1	cytochrome	c	oxidase	subunit	I	(COX1)	gene,	partial	cds;	mitochondrial
362. Tanaidacea sp. isolate Nqabara1 cytochrome c oxidase subunit I (COX1) gene, partial cds; mitochondrial	362	Tanaidacea	sp.	isolate	Nqabara1	cytochrome	c	oxidase	subunit	I	(COX1)	gene,	partial	cds;	mitochondrial
363. Tanaidacea sp. isolate Mbashe3 cytochrome c oxidase subunit I (COX1) gene, partial cds; mitochondrial	363	Tanaidacea	sp.	isolate	Mbashe3	cytochrome	c	oxidase	subunit	I	(COX1)	gene,	partial	cds;	mitochondrial
364. Tanaidacea sp. isolate Mbashe2 cytochrome c oxidase subunit I (COX1) gene, partial cds; mitochondrial	364	Tanaidacea	sp.	isolate	Mbashe2	cytochrome	c	oxidase	subunit	I	(COX1)	gene,	partial	cds;	mitochondrial
365. Halmyrapseudes cooperi isolate Zinkwazi cytochrome c oxidase subunit I (COX1) gene, partial cds; mitochondrial	365	Halmyrapseudes	cooperi	isolate	Zinkwazi	cytochrome	c	oxidase	subunit	I	(COX1)	gene,	partial	cds;	mitochondrial
366. Sinelobus stromatoliticus isolate CapeStFrancis3 cytochrome c oxidase subunit I (COX1) gene, partial cds; mitochondrial	366	Sinelobus	stromatoliticus	isolate	CapeStFrancis3	cytochrome	c	oxidase	subunit	I	(COX1)	gene,	partial	cds;	mitochondrial
367. Sinelobus stromatoliticus isolate CapeStFrancis1 cytochrome c oxidase subunit I (COX1) gene, partial cds; mitochondrial	367	Sinelobus	stromatoliticus	isolate	CapeStFrancis1	cytochrome	c	oxidase	subunit	I	(COX1)	gene,	partial	cds;	mitochondrial
368. Sinelobus stromatoliticus isolate Seaview2 cytochrome c oxidase subunit I (COX1) gene, partial cds; mitochondrial	368	Sinelobus	stromatoliticus	isolate	Seaview2	cytochrome	c	oxidase	subunit	I	(COX1)	gene,	partial	cds;	mitochondrial
369. Sinelobus stromatoliticus isolate Seaview1 cytochrome c oxidase subunit I (COX1) gene, partial cds; mitochondrial	369	Sinelobus	stromatoliticus	isolate	Seaview1	cytochrome	c	oxidase	subunit	I	(COX1)	gene,	partial	cds;	mitochondrial
370. Potamonautes sp. 2 SRD-2021a voucher Potamonautes_sp2 small subunit ribosomal RNA gene, partial sequence; mitochondrial	370	Potamonautes	sp.	2	SRD-2021a	voucher	Potamonautes_sp2	small	subunit	ribosomal	RNA	gene,	partial	sequence;	mitochondrial
371. Potamonautes sp. 1 SRD-2021a voucher Potamonautes_sp1 small subunit ribosomal RNA gene, partial sequence; mitochondrial	371	Potamonautes	sp.	1	SRD-2021a	voucher	Potamonautes_sp1	small	subunit	ribosomal	RNA	gene,	partial	sequence;	mitochondrial
372. Potamonautes sp. 2 SRD-2021a voucher SAM-A094474 large subunit ribosomal RNA gene, partial sequence; mitochondrial	372	Potamonautes	sp.	2	SRD-2021a	voucher	SAM-A094474	large	subunit	ribosomal	RNA	gene,	partial	sequence;	mitochondrial
373. Potamonautes sp. 1 SRD-2021a voucher SAM-A094471 large subunit ribosomal RNA gene, partial sequence; mitochondrial	373	Potamonautes	sp.	1	SRD-2021a	voucher	SAM-A094471	large	subunit	ribosomal	RNA	gene,	partial	sequence;	mitochondrial
374. Procambarus clarkii cytochrome c oxidase subunit I (COX1) gene, partial cds; mitochondrial	374	Procambarus	clarkii	cytochrome	c	oxidase	subunit	I	(COX1)	gene,	partial	cds;	mitochondrial
375. Procambarus clarkii voucher Cambaridae cytochrome c oxidase subunit I (COX1) gene, partial cds; mitochondrial	375	Procambarus	clarkii	voucher	Cambaridae	cytochrome	c	oxidase	subunit	I	(COX1)	gene,	partial	cds;	mitochondrial
376. Cherax cainii cytochrome c oxidase subunit I (COX1) gene, partial cds; mitochondrial	376	Cherax	cainii	cytochrome	c	oxidase	subunit	I	(COX1)	gene,	partial	cds;	mitochondrial
377. Potamonautes sp. 2 SRD-2021a voucher SAM-A094474 cytochrome c oxidase subunit I (COX1) gene, partial cds; mitochondrial	377	Potamonautes	sp.	2	SRD-2021a	voucher	SAM-A094474	cytochrome	c	oxidase	subunit	I	(COX1)	gene,	partial	cds;	mitochondrial
378. Potamonautes sp. 1 SRD-2021a voucher SAM-A094471 cytochrome c oxidase subunit I (COX1) gene, partial cds; mitochondrial	378	Potamonautes	sp.	1	SRD-2021a	voucher	SAM-A094471	cytochrome	c	oxidase	subunit	I	(COX1)	gene,	partial	cds;	mitochondrial
379. Chonopeltis lisikili isolate 2 cytochrome c oxidase subunit I (COX1) gene, partial cds; mitochondrial	379	Chonopeltis	lisikili	isolate	2	cytochrome	c	oxidase	subunit	I	(COX1)	gene,	partial	cds;	mitochondrial
380. Chonopeltis lisikili isolate 1 cytochrome c oxidase subunit I (COX1) gene, partial cds; mitochondrial	380	Chonopeltis	lisikili	isolate	1	cytochrome	c	oxidase	subunit	I	(COX1)	gene,	partial	cds;	mitochondrial
381. Chonopeltis lisikili isolate 1 small subunit ribosomal RNA gene, partial sequence	381	Chonopeltis	lisikili	isolate	1	small	subunit	ribosomal	RNA	gene,	partial	sequence
382. Chonopeltis lisikili isolate 2 small subunit ribosomal RNA gene, partial sequence	382	Chonopeltis	lisikili	isolate	2	small	subunit	ribosomal	RNA	gene,	partial	sequence
383. Excirolana latipes isolate STB12 cytochrome oxidase subunit I gene, partial cds; mitochondrial	383	Excirolana	latipes	isolate	STB12	cytochrome	oxidase	subunit	I	gene,	partial	cds;	mitochondrial
384. Excirolana latipes isolate STB19 cytochrome oxidase subunit I gene, partial cds; mitochondrial	384	Excirolana	latipes	isolate	STB19	cytochrome	oxidase	subunit	I	gene,	partial	cds;	mitochondrial
385. Excirolana latipes isolate STB13 cytochrome oxidase subunit I gene, partial cds; mitochondrial	385	Excirolana	latipes	isolate	STB13	cytochrome	oxidase	subunit	I	gene,	partial	cds;	mitochondrial
386. Excirolana latipes isolate ST5 cytochrome oxidase subunit I gene, partial cds; mitochondrial	386	Excirolana	latipes	isolate	ST5	cytochrome	oxidase	subunit	I	gene,	partial	cds;	mitochondrial
387. Excirolana latipes isolate STB18 cytochrome oxidase subunit I gene, partial cds; mitochondrial	387	Excirolana	latipes	isolate	STB18	cytochrome	oxidase	subunit	I	gene,	partial	cds;	mitochondrial
388. Excirolana latipes isolate STB4 cytochrome oxidase subunit I gene, partial cds; mitochondrial	388	Excirolana	latipes	isolate	STB4	cytochrome	oxidase	subunit	I	gene,	partial	cds;	mitochondrial
389. Excirolana latipes isolate STB10 cytochrome oxidase subunit I gene, partial cds; mitochondrial	389	Excirolana	latipes	isolate	STB10	cytochrome	oxidase	subunit	I	gene,	partial	cds;	mitochondrial
390. Excirolana latipes isolate STB5 cytochrome oxidase subunit I gene, partial cds; mitochondrial	390	Excirolana	latipes	isolate	STB5	cytochrome	oxidase	subunit	I	gene,	partial	cds;	mitochondrial
391. Excirolana latipes isolate STB1 cytochrome oxidase subunit I gene, partial cds; mitochondrial	391	Excirolana	latipes	isolate	STB1	cytochrome	oxidase	subunit	I	gene,	partial	cds;	mitochondrial
392. Excirolana latipes isolate STB9 cytochrome oxidase subunit I gene, partial cds; mitochondrial	392	Excirolana	latipes	isolate	STB9	cytochrome	oxidase	subunit	I	gene,	partial	cds;	mitochondrial
393. Excirolana latipes isolate STB17 cytochrome oxidase subunit I gene, partial cds; mitochondrial	393	Excirolana	latipes	isolate	STB17	cytochrome	oxidase	subunit	I	gene,	partial	cds;	mitochondrial
394. Excirolana latipes isolate STB3 cytochrome oxidase subunit I gene, partial cds; mitochondrial	394	Excirolana	latipes	isolate	STB3	cytochrome	oxidase	subunit	I	gene,	partial	cds;	mitochondrial
395. Excirolana latipes isolate ST8 cytochrome oxidase subunit I gene, partial cds; mitochondrial	395	Excirolana	latipes	isolate	ST8	cytochrome	oxidase	subunit	I	gene,	partial	cds;	mitochondrial
396. Excirolana latipes isolate ST6 cytochrome oxidase subunit I gene, partial cds; mitochondrial	396	Excirolana	latipes	isolate	ST6	cytochrome	oxidase	subunit	I	gene,	partial	cds;	mitochondrial
397. Excirolana latipes isolate ST7 cytochrome oxidase subunit I gene, partial cds; mitochondrial	397	Excirolana	latipes	isolate	ST7	cytochrome	oxidase	subunit	I	gene,	partial	cds;	mitochondrial
398. Excirolana latipes isolate ST2 cytochrome oxidase subunit I gene, partial cds; mitochondrial	398	Excirolana	latipes	isolate	ST2	cytochrome	oxidase	subunit	I	gene,	partial	cds;	mitochondrial
399. Excirolana latipes isolate KN12 cytochrome oxidase subunit I gene, partial cds; mitochondrial	399	Excirolana	latipes	isolate	KN12	cytochrome	oxidase	subunit	I	gene,	partial	cds;	mitochondrial
400. Excirolana latipes isolate KN10 cytochrome oxidase subunit I gene, partial cds; mitochondrial	400	Excirolana	latipes	isolate	KN10	cytochrome	oxidase	subunit	I	gene,	partial	cds;	mitochondrial
401. Excirolana latipes isolate KN17 cytochrome oxidase subunit I gene, partial cds; mitochondrial	401	Excirolana	latipes	isolate	KN17	cytochrome	oxidase	subunit	I	gene,	partial	cds;	mitochondrial
402. Excirolana latipes isolate KN14 cytochrome oxidase subunit I gene, partial cds; mitochondrial	402	Excirolana	latipes	isolate	KN14	cytochrome	oxidase	subunit	I	gene,	partial	cds;	mitochondrial
403. Excirolana latipes isolate KN9 cytochrome oxidase subunit I gene, partial cds; mitochondrial	403	Excirolana	latipes	isolate	KN9	cytochrome	oxidase	subunit	I	gene,	partial	cds;	mitochondrial
404. Excirolana latipes isolate KN6 cytochrome oxidase subunit I gene, partial cds; mitochondrial	404	Excirolana	latipes	isolate	KN6	cytochrome	oxidase	subunit	I	gene,	partial	cds;	mitochondrial
405. Excirolana latipes isolate KN8 cytochrome oxidase subunit I gene, partial cds; mitochondrial	405	Excirolana	latipes	isolate	KN8	cytochrome	oxidase	subunit	I	gene,	partial	cds;	mitochondrial
406. Excirolana latipes isolate KN21 cytochrome oxidase subunit I gene, partial cds; mitochondrial	406	Excirolana	latipes	isolate	KN21	cytochrome	oxidase	subunit	I	gene,	partial	cds;	mitochondrial
407. Excirolana latipes isolate KN19 cytochrome oxidase subunit I gene, partial cds; mitochondrial	407	Excirolana	latipes	isolate	KN19	cytochrome	oxidase	subunit	I	gene,	partial	cds;	mitochondrial
408. Excirolana latipes isolate PE6 cytochrome oxidase subunit I gene, partial cds; mitochondrial	408	Excirolana	latipes	isolate	PE6	cytochrome	oxidase	subunit	I	gene,	partial	cds;	mitochondrial
409. Excirolana latipes isolate KN7 cytochrome oxidase subunit I gene, partial cds; mitochondrial	409	Excirolana	latipes	isolate	KN7	cytochrome	oxidase	subunit	I	gene,	partial	cds;	mitochondrial
410. Excirolana latipes isolate KN15 cytochrome oxidase subunit I gene, partial cds; mitochondrial	410	Excirolana	latipes	isolate	KN15	cytochrome	oxidase	subunit	I	gene,	partial	cds;	mitochondrial
411. Excirolana latipes isolate KN20 cytochrome oxidase subunit I gene, partial cds; mitochondrial	411	Excirolana	latipes	isolate	KN20	cytochrome	oxidase	subunit	I	gene,	partial	cds;	mitochondrial
412. Excirolana latipes isolate KN13 cytochrome oxidase subunit I gene, partial cds; mitochondrial	412	Excirolana	latipes	isolate	KN13	cytochrome	oxidase	subunit	I	gene,	partial	cds;	mitochondrial
413. Excirolana latipes isolate STB8 cytochrome oxidase subunit I gene, partial cds; mitochondrial	413	Excirolana	latipes	isolate	STB8	cytochrome	oxidase	subunit	I	gene,	partial	cds;	mitochondrial
414. Excirolana latipes isolate KN16 cytochrome oxidase subunit I gene, partial cds; mitochondrial	414	Excirolana	latipes	isolate	KN16	cytochrome	oxidase	subunit	I	gene,	partial	cds;	mitochondrial
415. Excirolana latipes isolate KN18 cytochrome oxidase subunit I gene, partial cds; mitochondrial	415	Excirolana	latipes	isolate	KN18	cytochrome	oxidase	subunit	I	gene,	partial	cds;	mitochondrial
416. Excirolana latipes isolate STB15 cytochrome oxidase subunit I gene, partial cds; mitochondrial	416	Excirolana	latipes	isolate	STB15	cytochrome	oxidase	subunit	I	gene,	partial	cds;	mitochondrial
417. Excirolana latipes isolate KN11 cytochrome oxidase subunit I gene, partial cds; mitochondrial	417	Excirolana	latipes	isolate	KN11	cytochrome	oxidase	subunit	I	gene,	partial	cds;	mitochondrial
418. Excirolana latipes isolate PE4 cytochrome oxidase subunit I gene, partial cds; mitochondrial	418	Excirolana	latipes	isolate	PE4	cytochrome	oxidase	subunit	I	gene,	partial	cds;	mitochondrial
419. Excirolana latipes isolate KN3 cytochrome oxidase subunit I gene, partial cds; mitochondrial	419	Excirolana	latipes	isolate	KN3	cytochrome	oxidase	subunit	I	gene,	partial	cds;	mitochondrial
420. Excirolana latipes isolate KN5 cytochrome oxidase subunit I gene, partial cds; mitochondrial	420	Excirolana	latipes	isolate	KN5	cytochrome	oxidase	subunit	I	gene,	partial	cds;	mitochondrial
421. Excirolana latipes isolate KN4 cytochrome oxidase subunit I gene, partial cds; mitochondrial	421	Excirolana	latipes	isolate	KN4	cytochrome	oxidase	subunit	I	gene,	partial	cds;	mitochondrial
422. Excirolana latipes isolate KN2 cytochrome oxidase subunit I gene, partial cds; mitochondrial	422	Excirolana	latipes	isolate	KN2	cytochrome	oxidase	subunit	I	gene,	partial	cds;	mitochondrial
423. Excirolana latipes isolate PE1 cytochrome oxidase subunit I gene, partial cds; mitochondrial	423	Excirolana	latipes	isolate	PE1	cytochrome	oxidase	subunit	I	gene,	partial	cds;	mitochondrial
424. Excirolana latipes isolate PE2 cytochrome oxidase subunit I gene, partial cds; mitochondrial	424	Excirolana	latipes	isolate	PE2	cytochrome	oxidase	subunit	I	gene,	partial	cds;	mitochondrial
425. Excirolana latipes isolate PE5 cytochrome oxidase subunit I gene, partial cds; mitochondrial	425	Excirolana	latipes	isolate	PE5	cytochrome	oxidase	subunit	I	gene,	partial	cds;	mitochondrial
426. Excirolana latipes isolate KN1 cytochrome oxidase subunit I gene, partial cds; mitochondrial	426	Excirolana	latipes	isolate	KN1	cytochrome	oxidase	subunit	I	gene,	partial	cds;	mitochondrial
427. Excirolana latipes isolate PN5 cytochrome oxidase subunit I gene, partial cds; mitochondrial	427	Excirolana	latipes	isolate	PN5	cytochrome	oxidase	subunit	I	gene,	partial	cds;	mitochondrial
428. Excirolana latipes isolate PN21 cytochrome oxidase subunit I gene, partial cds; mitochondrial	428	Excirolana	latipes	isolate	PN21	cytochrome	oxidase	subunit	I	gene,	partial	cds;	mitochondrial
429. Excirolana latipes isolate PN23 cytochrome oxidase subunit I gene, partial cds; mitochondrial	429	Excirolana	latipes	isolate	PN23	cytochrome	oxidase	subunit	I	gene,	partial	cds;	mitochondrial
430. Excirolana latipes isolate YZ1 cytochrome oxidase subunit I gene, partial cds; mitochondrial	430	Excirolana	latipes	isolate	YZ1	cytochrome	oxidase	subunit	I	gene,	partial	cds;	mitochondrial
431. Excirolana latipes isolate PN22 cytochrome oxidase subunit I gene, partial cds; mitochondrial	431	Excirolana	latipes	isolate	PN22	cytochrome	oxidase	subunit	I	gene,	partial	cds;	mitochondrial
432. Excirolana latipes isolate PN15 cytochrome oxidase subunit I gene, partial cds; mitochondrial	432	Excirolana	latipes	isolate	PN15	cytochrome	oxidase	subunit	I	gene,	partial	cds;	mitochondrial
433. Excirolana latipes isolate PN10 cytochrome oxidase subunit I gene, partial cds; mitochondrial	433	Excirolana	latipes	isolate	PN10	cytochrome	oxidase	subunit	I	gene,	partial	cds;	mitochondrial
434. Excirolana latipes isolate PN9 cytochrome oxidase subunit I gene, partial cds; mitochondrial	434	Excirolana	latipes	isolate	PN9	cytochrome	oxidase	subunit	I	gene,	partial	cds;	mitochondrial
435. Excirolana latipes isolate PN6 cytochrome oxidase subunit I gene, partial cds; mitochondrial	435	Excirolana	latipes	isolate	PN6	cytochrome	oxidase	subunit	I	gene,	partial	cds;	mitochondrial
436. Excirolana latipes isolate PN24 cytochrome oxidase subunit I gene, partial cds; mitochondrial	436	Excirolana	latipes	isolate	PN24	cytochrome	oxidase	subunit	I	gene,	partial	cds;	mitochondrial
437. Excirolana latipes isolate PN19 cytochrome oxidase subunit I gene, partial cds; mitochondrial	437	Excirolana	latipes	isolate	PN19	cytochrome	oxidase	subunit	I	gene,	partial	cds;	mitochondrial
438. Excirolana latipes isolate EL20 cytochrome oxidase subunit I gene, partial cds; mitochondrial	438	Excirolana	latipes	isolate	EL20	cytochrome	oxidase	subunit	I	gene,	partial	cds;	mitochondrial
439. Excirolana latipes isolate PN17 cytochrome oxidase subunit I gene, partial cds; mitochondrial	439	Excirolana	latipes	isolate	PN17	cytochrome	oxidase	subunit	I	gene,	partial	cds;	mitochondrial
440. Excirolana latipes isolate PN14 cytochrome oxidase subunit I gene, partial cds; mitochondrial	440	Excirolana	latipes	isolate	PN14	cytochrome	oxidase	subunit	I	gene,	partial	cds;	mitochondrial
441. Excirolana latipes isolate PN16 cytochrome oxidase subunit I gene, partial cds; mitochondrial	441	Excirolana	latipes	isolate	PN16	cytochrome	oxidase	subunit	I	gene,	partial	cds;	mitochondrial
442. Excirolana latipes isolate LB8 cytochrome oxidase subunit I gene, partial cds; mitochondrial	442	Excirolana	latipes	isolate	LB8	cytochrome	oxidase	subunit	I	gene,	partial	cds;	mitochondrial
443. Excirolana latipes isolate LB5 cytochrome oxidase subunit I gene, partial cds; mitochondrial	443	Excirolana	latipes	isolate	LB5	cytochrome	oxidase	subunit	I	gene,	partial	cds;	mitochondrial
444. Excirolana latipes isolate EL10 cytochrome oxidase subunit I gene, partial cds; mitochondrial	444	Excirolana	latipes	isolate	EL10	cytochrome	oxidase	subunit	I	gene,	partial	cds;	mitochondrial
445. Excirolana latipes isolate PN3 cytochrome oxidase subunit I gene, partial cds; mitochondrial	445	Excirolana	latipes	isolate	PN3	cytochrome	oxidase	subunit	I	gene,	partial	cds;	mitochondrial
446. Excirolana latipes isolate PN18 cytochrome oxidase subunit I gene, partial cds; mitochondrial	446	Excirolana	latipes	isolate	PN18	cytochrome	oxidase	subunit	I	gene,	partial	cds;	mitochondrial
447. Excirolana latipes isolate PN11 cytochrome oxidase subunit I gene, partial cds; mitochondrial	447	Excirolana	latipes	isolate	PN11	cytochrome	oxidase	subunit	I	gene,	partial	cds;	mitochondrial
448. Excirolana latipes isolate PN13 cytochrome oxidase subunit I gene, partial cds; mitochondrial	448	Excirolana	latipes	isolate	PN13	cytochrome	oxidase	subunit	I	gene,	partial	cds;	mitochondrial
449. Excirolana latipes isolate LB7 cytochrome oxidase subunit I gene, partial cds; mitochondrial	449	Excirolana	latipes	isolate	LB7	cytochrome	oxidase	subunit	I	gene,	partial	cds;	mitochondrial
450. Excirolana latipes isolate PN2 cytochrome oxidase subunit I gene, partial cds; mitochondrial	450	Excirolana	latipes	isolate	PN2	cytochrome	oxidase	subunit	I	gene,	partial	cds;	mitochondrial
451. Excirolana latipes isolate PN20 cytochrome oxidase subunit I gene, partial cds; mitochondrial	451	Excirolana	latipes	isolate	PN20	cytochrome	oxidase	subunit	I	gene,	partial	cds;	mitochondrial
452. Excirolana latipes isolate PN4 cytochrome oxidase subunit I gene, partial cds; mitochondrial	452	Excirolana	latipes	isolate	PN4	cytochrome	oxidase	subunit	I	gene,	partial	cds;	mitochondrial
453. Excirolana latipes isolate PN8 cytochrome oxidase subunit I gene, partial cds; mitochondrial	453	Excirolana	latipes	isolate	PN8	cytochrome	oxidase	subunit	I	gene,	partial	cds;	mitochondrial
454. Excirolana latipes isolate LB9 cytochrome oxidase subunit I gene, partial cds; mitochondrial	454	Excirolana	latipes	isolate	LB9	cytochrome	oxidase	subunit	I	gene,	partial	cds;	mitochondrial
455. Excirolana latipes isolate LB1 cytochrome oxidase subunit I gene, partial cds; mitochondrial	455	Excirolana	latipes	isolate	LB1	cytochrome	oxidase	subunit	I	gene,	partial	cds;	mitochondrial
456. Excirolana latipes isolate EL8 cytochrome oxidase subunit I gene, partial cds; mitochondrial	456	Excirolana	latipes	isolate	EL8	cytochrome	oxidase	subunit	I	gene,	partial	cds;	mitochondrial
457. Excirolana latipes isolate EL9 cytochrome oxidase subunit I gene, partial cds; mitochondrial	457	Excirolana	latipes	isolate	EL9	cytochrome	oxidase	subunit	I	gene,	partial	cds;	mitochondrial
458. Excirolana latipes isolate YZ13 cytochrome oxidase subunit I gene, partial cds; mitochondrial	458	Excirolana	latipes	isolate	YZ13	cytochrome	oxidase	subunit	I	gene,	partial	cds;	mitochondrial
459. Excirolana latipes isolate YZ8 cytochrome oxidase subunit I gene, partial cds; mitochondrial	459	Excirolana	latipes	isolate	YZ8	cytochrome	oxidase	subunit	I	gene,	partial	cds;	mitochondrial
460. Excirolana latipes isolate PN7 cytochrome oxidase subunit I gene, partial cds; mitochondrial	460	Excirolana	latipes	isolate	PN7	cytochrome	oxidase	subunit	I	gene,	partial	cds;	mitochondrial
461. Excirolana latipes isolate EL12 cytochrome oxidase subunit I gene, partial cds; mitochondrial	461	Excirolana	latipes	isolate	EL12	cytochrome	oxidase	subunit	I	gene,	partial	cds;	mitochondrial
462. Excirolana latipes isolate OR10 cytochrome oxidase subunit I gene, partial cds; mitochondrial	462	Excirolana	latipes	isolate	OR10	cytochrome	oxidase	subunit	I	gene,	partial	cds;	mitochondrial
463. Excirolana latipes isolate EL16 cytochrome oxidase subunit I gene, partial cds; mitochondrial	463	Excirolana	latipes	isolate	EL16	cytochrome	oxidase	subunit	I	gene,	partial	cds;	mitochondrial
464. Excirolana latipes isolate EL7 cytochrome oxidase subunit I gene, partial cds; mitochondrial	464	Excirolana	latipes	isolate	EL7	cytochrome	oxidase	subunit	I	gene,	partial	cds;	mitochondrial
465. Excirolana latipes isolate OR5 cytochrome oxidase subunit I gene, partial cds; mitochondrial	465	Excirolana	latipes	isolate	OR5	cytochrome	oxidase	subunit	I	gene,	partial	cds;	mitochondrial
466. Excirolana latipes isolate LB6 cytochrome oxidase subunit I gene, partial cds; mitochondrial	466	Excirolana	latipes	isolate	LB6	cytochrome	oxidase	subunit	I	gene,	partial	cds;	mitochondrial
467. Excirolana latipes isolate YZ15 cytochrome oxidase subunit I gene, partial cds; mitochondrial	467	Excirolana	latipes	isolate	YZ15	cytochrome	oxidase	subunit	I	gene,	partial	cds;	mitochondrial
468. Excirolana latipes isolate YZ11 cytochrome oxidase subunit I gene, partial cds; mitochondrial	468	Excirolana	latipes	isolate	YZ11	cytochrome	oxidase	subunit	I	gene,	partial	cds;	mitochondrial
469. Excirolana latipes isolate YZ5 cytochrome oxidase subunit I gene, partial cds; mitochondrial	469	Excirolana	latipes	isolate	YZ5	cytochrome	oxidase	subunit	I	gene,	partial	cds;	mitochondrial
470. Excirolana latipes isolate OR8 cytochrome oxidase subunit I gene, partial cds; mitochondrial	470	Excirolana	latipes	isolate	OR8	cytochrome	oxidase	subunit	I	gene,	partial	cds;	mitochondrial
471. Excirolana latipes isolate EL15 cytochrome oxidase subunit I gene, partial cds; mitochondrial	471	Excirolana	latipes	isolate	EL15	cytochrome	oxidase	subunit	I	gene,	partial	cds;	mitochondrial
472. Excirolana latipes isolate EL2 cytochrome oxidase subunit I gene, partial cds; mitochondrial	472	Excirolana	latipes	isolate	EL2	cytochrome	oxidase	subunit	I	gene,	partial	cds;	mitochondrial
473. Excirolana latipes isolate OR9 cytochrome oxidase subunit I gene, partial cds; mitochondrial	473	Excirolana	latipes	isolate	OR9	cytochrome	oxidase	subunit	I	gene,	partial	cds;	mitochondrial
474. Excirolana latipes isolate EL18 cytochrome oxidase subunit I gene, partial cds; mitochondrial	474	Excirolana	latipes	isolate	EL18	cytochrome	oxidase	subunit	I	gene,	partial	cds;	mitochondrial
475. Excirolana latipes isolate PN12 cytochrome oxidase subunit I gene, partial cds; mitochondrial	475	Excirolana	latipes	isolate	PN12	cytochrome	oxidase	subunit	I	gene,	partial	cds;	mitochondrial
476. Excirolana latipes isolate YZ6 cytochrome oxidase subunit I gene, partial cds; mitochondrial	476	Excirolana	latipes	isolate	YZ6	cytochrome	oxidase	subunit	I	gene,	partial	cds;	mitochondrial
477. Excirolana latipes isolate YZ4 cytochrome oxidase subunit I gene, partial cds; mitochondrial	477	Excirolana	latipes	isolate	YZ4	cytochrome	oxidase	subunit	I	gene,	partial	cds;	mitochondrial
478. Excirolana latipes isolate YZ3 cytochrome oxidase subunit I gene, partial cds; mitochondrial	478	Excirolana	latipes	isolate	YZ3	cytochrome	oxidase	subunit	I	gene,	partial	cds;	mitochondrial
479. Excirolana latipes isolate EL19 cytochrome oxidase subunit I gene, partial cds; mitochondrial	479	Excirolana	latipes	isolate	EL19	cytochrome	oxidase	subunit	I	gene,	partial	cds;	mitochondrial
480. Excirolana latipes isolate YZ2 cytochrome oxidase subunit I gene, partial cds; mitochondrial	480	Excirolana	latipes	isolate	YZ2	cytochrome	oxidase	subunit	I	gene,	partial	cds;	mitochondrial
481. Excirolana latipes isolate LB4 cytochrome oxidase subunit I gene, partial cds; mitochondrial	481	Excirolana	latipes	isolate	LB4	cytochrome	oxidase	subunit	I	gene,	partial	cds;	mitochondrial
482. Excirolana latipes isolate LB10 cytochrome oxidase subunit I gene, partial cds; mitochondrial	482	Excirolana	latipes	isolate	LB10	cytochrome	oxidase	subunit	I	gene,	partial	cds;	mitochondrial
483. Excirolana latipes isolate LB3 cytochrome oxidase subunit I gene, partial cds; mitochondrial	483	Excirolana	latipes	isolate	LB3	cytochrome	oxidase	subunit	I	gene,	partial	cds;	mitochondrial
484. Excirolana latipes isolate YZ9 cytochrome oxidase subunit I gene, partial cds; mitochondrial	484	Excirolana	latipes	isolate	YZ9	cytochrome	oxidase	subunit	I	gene,	partial	cds;	mitochondrial
485. Excirolana latipes isolate YZ10 cytochrome oxidase subunit I gene, partial cds; mitochondrial	485	Excirolana	latipes	isolate	YZ10	cytochrome	oxidase	subunit	I	gene,	partial	cds;	mitochondrial
486. Excirolana latipes isolate LB2 cytochrome oxidase subunit I gene, partial cds; mitochondrial	486	Excirolana	latipes	isolate	LB2	cytochrome	oxidase	subunit	I	gene,	partial	cds;	mitochondrial
487. Excirolana latipes isolate YZ14 cytochrome oxidase subunit I gene, partial cds; mitochondrial	487	Excirolana	latipes	isolate	YZ14	cytochrome	oxidase	subunit	I	gene,	partial	cds;	mitochondrial
488. Excirolana latipes isolate YZ12 cytochrome oxidase subunit I gene, partial cds; mitochondrial	488	Excirolana	latipes	isolate	YZ12	cytochrome	oxidase	subunit	I	gene,	partial	cds;	mitochondrial
489. Excirolana latipes isolate YZ7 cytochrome oxidase subunit I gene, partial cds; mitochondrial	489	Excirolana	latipes	isolate	YZ7	cytochrome	oxidase	subunit	I	gene,	partial	cds;	mitochondrial
490. Excirolana latipes isolate PN1 cytochrome oxidase subunit I gene, partial cds; mitochondrial	490	Excirolana	latipes	isolate	PN1	cytochrome	oxidase	subunit	I	gene,	partial	cds;	mitochondrial
491. Excirolana latipes isolate EL1 cytochrome oxidase subunit I gene, partial cds; mitochondrial	491	Excirolana	latipes	isolate	EL1	cytochrome	oxidase	subunit	I	gene,	partial	cds;	mitochondrial
492. Excirolana latipes isolate OR6 cytochrome oxidase subunit I gene, partial cds; mitochondrial	492	Excirolana	latipes	isolate	OR6	cytochrome	oxidase	subunit	I	gene,	partial	cds;	mitochondrial
493. Excirolana latipes isolate EL11 cytochrome oxidase subunit I gene, partial cds; mitochondrial	493	Excirolana	latipes	isolate	EL11	cytochrome	oxidase	subunit	I	gene,	partial	cds;	mitochondrial
494. Excirolana latipes isolate OR7 cytochrome oxidase subunit I gene, partial cds; mitochondrial	494	Excirolana	latipes	isolate	OR7	cytochrome	oxidase	subunit	I	gene,	partial	cds;	mitochondrial
495. Excirolana latipes isolate EL17 cytochrome oxidase subunit I gene, partial cds; mitochondrial	495	Excirolana	latipes	isolate	EL17	cytochrome	oxidase	subunit	I	gene,	partial	cds;	mitochondrial
496. Excirolana natalensis isolate PA19 cytochrome oxidase subunit I gene, partial cds; mitochondrial	496	Excirolana	natalensis	isolate	PA19	cytochrome	oxidase	subunit	I	gene,	partial	cds;	mitochondrial
497. Excirolana natalensis isolate PA14 cytochrome oxidase subunit I gene, partial cds; mitochondrial	497	Excirolana	natalensis	isolate	PA14	cytochrome	oxidase	subunit	I	gene,	partial	cds;	mitochondrial
498. Excirolana natalensis isolate PA4 cytochrome oxidase subunit I gene, partial cds; mitochondrial	498	Excirolana	natalensis	isolate	PA4	cytochrome	oxidase	subunit	I	gene,	partial	cds;	mitochondrial
499. Excirolana natalensis isolate PA6 cytochrome oxidase subunit I gene, partial cds; mitochondrial	499	Excirolana	natalensis	isolate	PA6	cytochrome	oxidase	subunit	I	gene,	partial	cds;	mitochondrial
500. Excirolana natalensis isolate PA17 cytochrome oxidase subunit I gene, partial cds; mitochondrial	500	Excirolana	natalensis	isolate	PA17	cytochrome	oxidase	subunit	I	gene,	partial	cds;	mitochondrial
501. Excirolana natalensis isolate PA15 cytochrome oxidase subunit I gene, partial cds; mitochondrial	501	Excirolana	natalensis	isolate	PA15	cytochrome	oxidase	subunit	I	gene,	partial	cds;	mitochondrial
502. Excirolana natalensis isolate PA8 cytochrome oxidase subunit I gene, partial cds; mitochondrial	502	Excirolana	natalensis	isolate	PA8	cytochrome	oxidase	subunit	I	gene,	partial	cds;	mitochondrial
503. Excirolana natalensis isolate PA2 cytochrome oxidase subunit I gene, partial cds; mitochondrial	503	Excirolana	natalensis	isolate	PA2	cytochrome	oxidase	subunit	I	gene,	partial	cds;	mitochondrial
504. Excirolana natalensis isolate PA12 cytochrome oxidase subunit I gene, partial cds; mitochondrial	504	Excirolana	natalensis	isolate	PA12	cytochrome	oxidase	subunit	I	gene,	partial	cds;	mitochondrial
505. Excirolana natalensis isolate PA5 cytochrome oxidase subunit I gene, partial cds; mitochondrial	505	Excirolana	natalensis	isolate	PA5	cytochrome	oxidase	subunit	I	gene,	partial	cds;	mitochondrial
506. Excirolana natalensis isolate PA1 cytochrome oxidase subunit I gene, partial cds; mitochondrial	506	Excirolana	natalensis	isolate	PA1	cytochrome	oxidase	subunit	I	gene,	partial	cds;	mitochondrial
507. Excirolana natalensis isolate PA13 cytochrome oxidase subunit I gene, partial cds; mitochondrial	507	Excirolana	natalensis	isolate	PA13	cytochrome	oxidase	subunit	I	gene,	partial	cds;	mitochondrial
508. Excirolana natalensis isolate PA21 cytochrome oxidase subunit I gene, partial cds; mitochondrial	508	Excirolana	natalensis	isolate	PA21	cytochrome	oxidase	subunit	I	gene,	partial	cds;	mitochondrial
509. Excirolana natalensis isolate PA9 cytochrome oxidase subunit I gene, partial cds; mitochondrial	509	Excirolana	natalensis	isolate	PA9	cytochrome	oxidase	subunit	I	gene,	partial	cds;	mitochondrial
510. Excirolana natalensis isolate PA16 cytochrome oxidase subunit I gene, partial cds; mitochondrial	510	Excirolana	natalensis	isolate	PA16	cytochrome	oxidase	subunit	I	gene,	partial	cds;	mitochondrial
511. Excirolana natalensis isolate PA7 cytochrome oxidase subunit I gene, partial cds; mitochondrial	511	Excirolana	natalensis	isolate	PA7	cytochrome	oxidase	subunit	I	gene,	partial	cds;	mitochondrial
512. Excirolana natalensis isolate PA10 cytochrome oxidase subunit I gene, partial cds; mitochondrial	512	Excirolana	natalensis	isolate	PA10	cytochrome	oxidase	subunit	I	gene,	partial	cds;	mitochondrial
513. Excirolana natalensis isolate PA3 cytochrome oxidase subunit I gene, partial cds; mitochondrial	513	Excirolana	natalensis	isolate	PA3	cytochrome	oxidase	subunit	I	gene,	partial	cds;	mitochondrial
514. Excirolana natalensis isolate PA11 cytochrome oxidase subunit I gene, partial cds; mitochondrial	514	Excirolana	natalensis	isolate	PA11	cytochrome	oxidase	subunit	I	gene,	partial	cds;	mitochondrial
515. Excirolana natalensis isolate PA20 cytochrome oxidase subunit I gene, partial cds; mitochondrial	515	Excirolana	natalensis	isolate	PA20	cytochrome	oxidase	subunit	I	gene,	partial	cds;	mitochondrial
516. Excirolana natalensis isolate PA18 cytochrome oxidase subunit I gene, partial cds; mitochondrial	516	Excirolana	natalensis	isolate	PA18	cytochrome	oxidase	subunit	I	gene,	partial	cds;	mitochondrial
517. Excirolana natalensis isolate EL23 cytochrome oxidase subunit I gene, partial cds; mitochondrial	517	Excirolana	natalensis	isolate	EL23	cytochrome	oxidase	subunit	I	gene,	partial	cds;	mitochondrial
518. Excirolana natalensis isolate OR4 cytochrome oxidase subunit I gene, partial cds; mitochondrial	518	Excirolana	natalensis	isolate	OR4	cytochrome	oxidase	subunit	I	gene,	partial	cds;	mitochondrial
519. Excirolana natalensis isolate OR20 cytochrome oxidase subunit I gene, partial cds; mitochondrial	519	Excirolana	natalensis	isolate	OR20	cytochrome	oxidase	subunit	I	gene,	partial	cds;	mitochondrial
520. Excirolana natalensis isolate EL14 cytochrome oxidase subunit I gene, partial cds; mitochondrial	520	Excirolana	natalensis	isolate	EL14	cytochrome	oxidase	subunit	I	gene,	partial	cds;	mitochondrial
521. Excirolana natalensis isolate HB13 cytochrome oxidase subunit I gene, partial cds; mitochondrial	521	Excirolana	natalensis	isolate	HB13	cytochrome	oxidase	subunit	I	gene,	partial	cds;	mitochondrial
522. Excirolana natalensis isolate EL30 cytochrome oxidase subunit I gene, partial cds; mitochondrial	522	Excirolana	natalensis	isolate	EL30	cytochrome	oxidase	subunit	I	gene,	partial	cds;	mitochondrial
523. Excirolana natalensis isolate YZ12 cytochrome oxidase subunit I gene, partial cds; mitochondrial	523	Excirolana	natalensis	isolate	YZ12	cytochrome	oxidase	subunit	I	gene,	partial	cds;	mitochondrial
524. Excirolana natalensis isolate EL27 cytochrome oxidase subunit I gene, partial cds; mitochondrial	524	Excirolana	natalensis	isolate	EL27	cytochrome	oxidase	subunit	I	gene,	partial	cds;	mitochondrial
525. Excirolana natalensis isolate EL9 cytochrome oxidase subunit I gene, partial cds; mitochondrial	525	Excirolana	natalensis	isolate	EL9	cytochrome	oxidase	subunit	I	gene,	partial	cds;	mitochondrial
526. Excirolana natalensis isolate EL22 cytochrome oxidase subunit I gene, partial cds; mitochondrial	526	Excirolana	natalensis	isolate	EL22	cytochrome	oxidase	subunit	I	gene,	partial	cds;	mitochondrial
527. Excirolana natalensis isolate OR17 cytochrome oxidase subunit I gene, partial cds; mitochondrial	527	Excirolana	natalensis	isolate	OR17	cytochrome	oxidase	subunit	I	gene,	partial	cds;	mitochondrial
528. Excirolana natalensis isolate DB3 cytochrome oxidase subunit I gene, partial cds; mitochondrial	528	Excirolana	natalensis	isolate	DB3	cytochrome	oxidase	subunit	I	gene,	partial	cds;	mitochondrial
529. Excirolana natalensis isolate OR7 cytochrome oxidase subunit I gene, partial cds; mitochondrial	529	Excirolana	natalensis	isolate	OR7	cytochrome	oxidase	subunit	I	gene,	partial	cds;	mitochondrial
530. Excirolana natalensis isolate LB26 cytochrome oxidase subunit I gene, partial cds; mitochondrial	530	Excirolana	natalensis	isolate	LB26	cytochrome	oxidase	subunit	I	gene,	partial	cds;	mitochondrial
531. Excirolana natalensis isolate OR16 cytochrome oxidase subunit I gene, partial cds; mitochondrial	531	Excirolana	natalensis	isolate	OR16	cytochrome	oxidase	subunit	I	gene,	partial	cds;	mitochondrial
532. Excirolana natalensis isolate AB18 cytochrome oxidase subunit I gene, partial cds; mitochondrial	532	Excirolana	natalensis	isolate	AB18	cytochrome	oxidase	subunit	I	gene,	partial	cds;	mitochondrial
533. Excirolana natalensis isolate EL13 cytochrome oxidase subunit I gene, partial cds; mitochondrial	533	Excirolana	natalensis	isolate	EL13	cytochrome	oxidase	subunit	I	gene,	partial	cds;	mitochondrial
534. Excirolana natalensis isolate DB6 cytochrome oxidase subunit I gene, partial cds; mitochondrial	534	Excirolana	natalensis	isolate	DB6	cytochrome	oxidase	subunit	I	gene,	partial	cds;	mitochondrial
535. Excirolana natalensis isolate LB2 cytochrome oxidase subunit I gene, partial cds; mitochondrial	535	Excirolana	natalensis	isolate	LB2	cytochrome	oxidase	subunit	I	gene,	partial	cds;	mitochondrial
536. Excirolana natalensis isolate EL5 cytochrome oxidase subunit I gene, partial cds; mitochondrial	536	Excirolana	natalensis	isolate	EL5	cytochrome	oxidase	subunit	I	gene,	partial	cds;	mitochondrial
537. Excirolana natalensis isolate LB6 cytochrome oxidase subunit I gene, partial cds; mitochondrial	537	Excirolana	natalensis	isolate	LB6	cytochrome	oxidase	subunit	I	gene,	partial	cds;	mitochondrial
538. Excirolana natalensis isolate YZ3 cytochrome oxidase subunit I gene, partial cds; mitochondrial	538	Excirolana	natalensis	isolate	YZ3	cytochrome	oxidase	subunit	I	gene,	partial	cds;	mitochondrial
539. Excirolana natalensis isolate EL3 cytochrome oxidase subunit I gene, partial cds; mitochondrial	539	Excirolana	natalensis	isolate	EL3	cytochrome	oxidase	subunit	I	gene,	partial	cds;	mitochondrial
540. Excirolana natalensis isolate HB4 cytochrome oxidase subunit I gene, partial cds; mitochondrial	540	Excirolana	natalensis	isolate	HB4	cytochrome	oxidase	subunit	I	gene,	partial	cds;	mitochondrial
541. Excirolana natalensis isolate EL1 cytochrome oxidase subunit I gene, partial cds; mitochondrial	541	Excirolana	natalensis	isolate	EL1	cytochrome	oxidase	subunit	I	gene,	partial	cds;	mitochondrial
542. Excirolana natalensis isolate LB11 cytochrome oxidase subunit I gene, partial cds; mitochondrial	542	Excirolana	natalensis	isolate	LB11	cytochrome	oxidase	subunit	I	gene,	partial	cds;	mitochondrial
543. Excirolana natalensis isolate DB2 cytochrome oxidase subunit I gene, partial cds; mitochondrial	543	Excirolana	natalensis	isolate	DB2	cytochrome	oxidase	subunit	I	gene,	partial	cds;	mitochondrial
544. Excirolana natalensis isolate LB21 cytochrome oxidase subunit I gene, partial cds; mitochondrial	544	Excirolana	natalensis	isolate	LB21	cytochrome	oxidase	subunit	I	gene,	partial	cds;	mitochondrial
545. Excirolana natalensis isolate EL21 cytochrome oxidase subunit I gene, partial cds; mitochondrial	545	Excirolana	natalensis	isolate	EL21	cytochrome	oxidase	subunit	I	gene,	partial	cds;	mitochondrial
546. Excirolana natalensis isolate YZ6 cytochrome oxidase subunit I gene, partial cds; mitochondrial	546	Excirolana	natalensis	isolate	YZ6	cytochrome	oxidase	subunit	I	gene,	partial	cds;	mitochondrial
547. Excirolana natalensis isolate EL12 cytochrome oxidase subunit I gene, partial cds; mitochondrial	547	Excirolana	natalensis	isolate	EL12	cytochrome	oxidase	subunit	I	gene,	partial	cds;	mitochondrial
548. Excirolana natalensis isolate HB8 cytochrome oxidase subunit I gene, partial cds; mitochondrial	548	Excirolana	natalensis	isolate	HB8	cytochrome	oxidase	subunit	I	gene,	partial	cds;	mitochondrial
549. Excirolana natalensis isolate EL18 cytochrome oxidase subunit I gene, partial cds; mitochondrial	549	Excirolana	natalensis	isolate	EL18	cytochrome	oxidase	subunit	I	gene,	partial	cds;	mitochondrial
550. Excirolana natalensis isolate DB7 cytochrome oxidase subunit I gene, partial cds; mitochondrial	550	Excirolana	natalensis	isolate	DB7	cytochrome	oxidase	subunit	I	gene,	partial	cds;	mitochondrial
551. Excirolana natalensis isolate EL28 cytochrome oxidase subunit I gene, partial cds; mitochondrial	551	Excirolana	natalensis	isolate	EL28	cytochrome	oxidase	subunit	I	gene,	partial	cds;	mitochondrial
552. Excirolana natalensis isolate EL10 cytochrome oxidase subunit I gene, partial cds; mitochondrial	552	Excirolana	natalensis	isolate	EL10	cytochrome	oxidase	subunit	I	gene,	partial	cds;	mitochondrial
553. Excirolana natalensis isolate AB16 cytochrome oxidase subunit I gene, partial cds; mitochondrial	553	Excirolana	natalensis	isolate	AB16	cytochrome	oxidase	subunit	I	gene,	partial	cds;	mitochondrial
554. Excirolana natalensis isolate LB20 cytochrome oxidase subunit I gene, partial cds; mitochondrial	554	Excirolana	natalensis	isolate	LB20	cytochrome	oxidase	subunit	I	gene,	partial	cds;	mitochondrial
555. Excirolana natalensis isolate LB27 cytochrome oxidase subunit I gene, partial cds; mitochondrial	555	Excirolana	natalensis	isolate	LB27	cytochrome	oxidase	subunit	I	gene,	partial	cds;	mitochondrial
556. Excirolana natalensis isolate LB23 cytochrome oxidase subunit I gene, partial cds; mitochondrial	556	Excirolana	natalensis	isolate	LB23	cytochrome	oxidase	subunit	I	gene,	partial	cds;	mitochondrial
557. Excirolana natalensis isolate LB19 cytochrome oxidase subunit I gene, partial cds; mitochondrial	557	Excirolana	natalensis	isolate	LB19	cytochrome	oxidase	subunit	I	gene,	partial	cds;	mitochondrial
558. Excirolana natalensis isolate LB17 cytochrome oxidase subunit I gene, partial cds; mitochondrial	558	Excirolana	natalensis	isolate	LB17	cytochrome	oxidase	subunit	I	gene,	partial	cds;	mitochondrial
559. Excirolana natalensis isolate EL26 cytochrome oxidase subunit I gene, partial cds; mitochondrial	559	Excirolana	natalensis	isolate	EL26	cytochrome	oxidase	subunit	I	gene,	partial	cds;	mitochondrial
560. Excirolana natalensis isolate LB10 cytochrome oxidase subunit I gene, partial cds; mitochondrial	560	Excirolana	natalensis	isolate	LB10	cytochrome	oxidase	subunit	I	gene,	partial	cds;	mitochondrial
561. Excirolana natalensis isolate AB12 cytochrome oxidase subunit I gene, partial cds; mitochondrial	561	Excirolana	natalensis	isolate	AB12	cytochrome	oxidase	subunit	I	gene,	partial	cds;	mitochondrial
562. Excirolana natalensis isolate AB9 cytochrome oxidase subunit I gene, partial cds; mitochondrial	562	Excirolana	natalensis	isolate	AB9	cytochrome	oxidase	subunit	I	gene,	partial	cds;	mitochondrial
563. Excirolana natalensis isolate DB4 cytochrome oxidase subunit I gene, partial cds; mitochondrial	563	Excirolana	natalensis	isolate	DB4	cytochrome	oxidase	subunit	I	gene,	partial	cds;	mitochondrial
564. Excirolana natalensis isolate OR9 cytochrome oxidase subunit I gene, partial cds; mitochondrial	564	Excirolana	natalensis	isolate	OR9	cytochrome	oxidase	subunit	I	gene,	partial	cds;	mitochondrial
565. Excirolana natalensis isolate OR2 cytochrome oxidase subunit I gene, partial cds; mitochondrial	565	Excirolana	natalensis	isolate	OR2	cytochrome	oxidase	subunit	I	gene,	partial	cds;	mitochondrial
566. Excirolana natalensis isolate EL7 cytochrome oxidase subunit I gene, partial cds; mitochondrial	566	Excirolana	natalensis	isolate	EL7	cytochrome	oxidase	subunit	I	gene,	partial	cds;	mitochondrial
567. Excirolana natalensis isolate OR18 cytochrome oxidase subunit I gene, partial cds; mitochondrial	567	Excirolana	natalensis	isolate	OR18	cytochrome	oxidase	subunit	I	gene,	partial	cds;	mitochondrial
568. Excirolana natalensis isolate HB5 cytochrome oxidase subunit I gene, partial cds; mitochondrial	568	Excirolana	natalensis	isolate	HB5	cytochrome	oxidase	subunit	I	gene,	partial	cds;	mitochondrial
569. Excirolana natalensis isolate AB17 cytochrome oxidase subunit I gene, partial cds; mitochondrial	569	Excirolana	natalensis	isolate	AB17	cytochrome	oxidase	subunit	I	gene,	partial	cds;	mitochondrial
570. Excirolana natalensis isolate HB17 cytochrome oxidase subunit I gene, partial cds; mitochondrial	570	Excirolana	natalensis	isolate	HB17	cytochrome	oxidase	subunit	I	gene,	partial	cds;	mitochondrial
571. Excirolana natalensis isolate EL29 cytochrome oxidase subunit I gene, partial cds; mitochondrial	571	Excirolana	natalensis	isolate	EL29	cytochrome	oxidase	subunit	I	gene,	partial	cds;	mitochondrial
572. Excirolana natalensis isolate YZ5 cytochrome oxidase subunit I gene, partial cds; mitochondrial	572	Excirolana	natalensis	isolate	YZ5	cytochrome	oxidase	subunit	I	gene,	partial	cds;	mitochondrial
573. Excirolana natalensis isolate HB18 cytochrome oxidase subunit I gene, partial cds; mitochondrial	573	Excirolana	natalensis	isolate	HB18	cytochrome	oxidase	subunit	I	gene,	partial	cds;	mitochondrial
574. Excirolana natalensis isolate YZ9 cytochrome oxidase subunit I gene, partial cds; mitochondrial	574	Excirolana	natalensis	isolate	YZ9	cytochrome	oxidase	subunit	I	gene,	partial	cds;	mitochondrial
575. Excirolana natalensis isolate YZ8 cytochrome oxidase subunit I gene, partial cds; mitochondrial	575	Excirolana	natalensis	isolate	YZ8	cytochrome	oxidase	subunit	I	gene,	partial	cds;	mitochondrial
576. Excirolana natalensis isolate LB4 cytochrome oxidase subunit I gene, partial cds; mitochondrial	576	Excirolana	natalensis	isolate	LB4	cytochrome	oxidase	subunit	I	gene,	partial	cds;	mitochondrial
577. Excirolana natalensis isolate EL16 cytochrome oxidase subunit I gene, partial cds; mitochondrial	577	Excirolana	natalensis	isolate	EL16	cytochrome	oxidase	subunit	I	gene,	partial	cds;	mitochondrial
578. Excirolana natalensis isolate YZ14 cytochrome oxidase subunit I gene, partial cds; mitochondrial	578	Excirolana	natalensis	isolate	YZ14	cytochrome	oxidase	subunit	I	gene,	partial	cds;	mitochondrial
579. Excirolana natalensis isolate HB12 cytochrome oxidase subunit I gene, partial cds; mitochondrial	579	Excirolana	natalensis	isolate	HB12	cytochrome	oxidase	subunit	I	gene,	partial	cds;	mitochondrial
580. Excirolana natalensis isolate YZ10 cytochrome oxidase subunit I gene, partial cds; mitochondrial	580	Excirolana	natalensis	isolate	YZ10	cytochrome	oxidase	subunit	I	gene,	partial	cds;	mitochondrial
581. Excirolana natalensis isolate EL15 cytochrome oxidase subunit I gene, partial cds; mitochondrial	581	Excirolana	natalensis	isolate	EL15	cytochrome	oxidase	subunit	I	gene,	partial	cds;	mitochondrial
582. Excirolana natalensis isolate YZ7 cytochrome oxidase subunit I gene, partial cds; mitochondrial	582	Excirolana	natalensis	isolate	YZ7	cytochrome	oxidase	subunit	I	gene,	partial	cds;	mitochondrial
583. Excirolana natalensis isolate AB11 cytochrome oxidase subunit I gene, partial cds; mitochondrial	583	Excirolana	natalensis	isolate	AB11	cytochrome	oxidase	subunit	I	gene,	partial	cds;	mitochondrial
584. Excirolana natalensis isolate HB9 cytochrome oxidase subunit I gene, partial cds; mitochondrial	584	Excirolana	natalensis	isolate	HB9	cytochrome	oxidase	subunit	I	gene,	partial	cds;	mitochondrial
585. Excirolana natalensis isolate OR10 cytochrome oxidase subunit I gene, partial cds; mitochondrial	585	Excirolana	natalensis	isolate	OR10	cytochrome	oxidase	subunit	I	gene,	partial	cds;	mitochondrial
586. Excirolana natalensis isolate AB7 cytochrome oxidase subunit I gene, partial cds; mitochondrial	586	Excirolana	natalensis	isolate	AB7	cytochrome	oxidase	subunit	I	gene,	partial	cds;	mitochondrial
587. Excirolana natalensis isolate OR6 cytochrome oxidase subunit I gene, partial cds; mitochondrial	587	Excirolana	natalensis	isolate	OR6	cytochrome	oxidase	subunit	I	gene,	partial	cds;	mitochondrial
588. Excirolana natalensis isolate LB13 cytochrome oxidase subunit I gene, partial cds; mitochondrial	588	Excirolana	natalensis	isolate	LB13	cytochrome	oxidase	subunit	I	gene,	partial	cds;	mitochondrial
589. Excirolana natalensis isolate EL24 cytochrome oxidase subunit I gene, partial cds; mitochondrial	589	Excirolana	natalensis	isolate	EL24	cytochrome	oxidase	subunit	I	gene,	partial	cds;	mitochondrial
590. Excirolana natalensis isolate LB1 cytochrome oxidase subunit I gene, partial cds; mitochondrial	590	Excirolana	natalensis	isolate	LB1	cytochrome	oxidase	subunit	I	gene,	partial	cds;	mitochondrial
591. Excirolana natalensis isolate EL2 cytochrome oxidase subunit I gene, partial cds; mitochondrial	591	Excirolana	natalensis	isolate	EL2	cytochrome	oxidase	subunit	I	gene,	partial	cds;	mitochondrial
592. Excirolana natalensis isolate YZ15 cytochrome oxidase subunit I gene, partial cds; mitochondrial	592	Excirolana	natalensis	isolate	YZ15	cytochrome	oxidase	subunit	I	gene,	partial	cds;	mitochondrial
593. Excirolana natalensis isolate AB13 cytochrome oxidase subunit I gene, partial cds; mitochondrial	593	Excirolana	natalensis	isolate	AB13	cytochrome	oxidase	subunit	I	gene,	partial	cds;	mitochondrial
594. Excirolana natalensis isolate AB10 cytochrome oxidase subunit I gene, partial cds; mitochondrial	594	Excirolana	natalensis	isolate	AB10	cytochrome	oxidase	subunit	I	gene,	partial	cds;	mitochondrial
595. Excirolana natalensis isolate HB2 cytochrome oxidase subunit I gene, partial cds; mitochondrial	595	Excirolana	natalensis	isolate	HB2	cytochrome	oxidase	subunit	I	gene,	partial	cds;	mitochondrial
596. Excirolana natalensis isolate AB8 cytochrome oxidase subunit I gene, partial cds; mitochondrial	596	Excirolana	natalensis	isolate	AB8	cytochrome	oxidase	subunit	I	gene,	partial	cds;	mitochondrial
597. Excirolana natalensis isolate AB4 cytochrome oxidase subunit I gene, partial cds; mitochondrial	597	Excirolana	natalensis	isolate	AB4	cytochrome	oxidase	subunit	I	gene,	partial	cds;	mitochondrial
598. Excirolana natalensis isolate AB15 cytochrome oxidase subunit I gene, partial cds; mitochondrial	598	Excirolana	natalensis	isolate	AB15	cytochrome	oxidase	subunit	I	gene,	partial	cds;	mitochondrial
599. Excirolana natalensis isolate AB6 cytochrome oxidase subunit I gene, partial cds; mitochondrial	599	Excirolana	natalensis	isolate	AB6	cytochrome	oxidase	subunit	I	gene,	partial	cds;	mitochondrial
600. Excirolana natalensis isolate DB1 cytochrome oxidase subunit I gene, partial cds; mitochondrial	600	Excirolana	natalensis	isolate	DB1	cytochrome	oxidase	subunit	I	gene,	partial	cds;	mitochondrial
601. Excirolana natalensis isolate YZ4 cytochrome oxidase subunit I gene, partial cds; mitochondrial	601	Excirolana	natalensis	isolate	YZ4	cytochrome	oxidase	subunit	I	gene,	partial	cds;	mitochondrial
602. Excirolana natalensis isolate HB1 cytochrome oxidase subunit I gene, partial cds; mitochondrial	602	Excirolana	natalensis	isolate	HB1	cytochrome	oxidase	subunit	I	gene,	partial	cds;	mitochondrial
603. Excirolana natalensis isolate AB3 cytochrome oxidase subunit I gene, partial cds; mitochondrial	603	Excirolana	natalensis	isolate	AB3	cytochrome	oxidase	subunit	I	gene,	partial	cds;	mitochondrial
604. Excirolana natalensis isolate HB6 cytochrome oxidase subunit I gene, partial cds; mitochondrial	604	Excirolana	natalensis	isolate	HB6	cytochrome	oxidase	subunit	I	gene,	partial	cds;	mitochondrial
605. Excirolana natalensis isolate EL6 cytochrome oxidase subunit I gene, partial cds; mitochondrial	605	Excirolana	natalensis	isolate	EL6	cytochrome	oxidase	subunit	I	gene,	partial	cds;	mitochondrial
606. Excirolana natalensis isolate DB5 cytochrome oxidase subunit I gene, partial cds; mitochondrial	606	Excirolana	natalensis	isolate	DB5	cytochrome	oxidase	subunit	I	gene,	partial	cds;	mitochondrial
607. Excirolana natalensis isolate YZ1 cytochrome oxidase subunit I gene, partial cds; mitochondrial	607	Excirolana	natalensis	isolate	YZ1	cytochrome	oxidase	subunit	I	gene,	partial	cds;	mitochondrial
608. Excirolana natalensis isolate EL20 cytochrome oxidase subunit I gene, partial cds; mitochondrial	608	Excirolana	natalensis	isolate	EL20	cytochrome	oxidase	subunit	I	gene,	partial	cds;	mitochondrial
609. Excirolana natalensis isolate AB2 cytochrome oxidase subunit I gene, partial cds; mitochondrial	609	Excirolana	natalensis	isolate	AB2	cytochrome	oxidase	subunit	I	gene,	partial	cds;	mitochondrial
610. Excirolana natalensis isolate YZ2 cytochrome oxidase subunit I gene, partial cds; mitochondrial	610	Excirolana	natalensis	isolate	YZ2	cytochrome	oxidase	subunit	I	gene,	partial	cds;	mitochondrial
611. Excirolana natalensis isolate YZ11 cytochrome oxidase subunit I gene, partial cds; mitochondrial	611	Excirolana	natalensis	isolate	YZ11	cytochrome	oxidase	subunit	I	gene,	partial	cds;	mitochondrial
612. Excirolana natalensis isolate HB10 cytochrome oxidase subunit I gene, partial cds; mitochondrial	612	Excirolana	natalensis	isolate	HB10	cytochrome	oxidase	subunit	I	gene,	partial	cds;	mitochondrial
613. Excirolana natalensis isolate AB1 cytochrome oxidase subunit I gene, partial cds; mitochondrial	613	Excirolana	natalensis	isolate	AB1	cytochrome	oxidase	subunit	I	gene,	partial	cds;	mitochondrial
614. Excirolana natalensis isolate LB3 cytochrome oxidase subunit I gene, partial cds; mitochondrial	614	Excirolana	natalensis	isolate	LB3	cytochrome	oxidase	subunit	I	gene,	partial	cds;	mitochondrial
615. Excirolana natalensis isolate HB3 cytochrome oxidase subunit I gene, partial cds; mitochondrial	615	Excirolana	natalensis	isolate	HB3	cytochrome	oxidase	subunit	I	gene,	partial	cds;	mitochondrial
616. Excirolana natalensis isolate EL4 cytochrome oxidase subunit I gene, partial cds; mitochondrial	616	Excirolana	natalensis	isolate	EL4	cytochrome	oxidase	subunit	I	gene,	partial	cds;	mitochondrial
617. Excirolana natalensis isolate ST8 cytochrome oxidase subunit I gene, partial cds; mitochondrial	617	Excirolana	natalensis	isolate	ST8	cytochrome	oxidase	subunit	I	gene,	partial	cds;	mitochondrial
618. Excirolana natalensis isolate ST7 cytochrome oxidase subunit I gene, partial cds; mitochondrial	618	Excirolana	natalensis	isolate	ST7	cytochrome	oxidase	subunit	I	gene,	partial	cds;	mitochondrial
619. Excirolana natalensis isolate ST3 cytochrome oxidase subunit I gene, partial cds; mitochondrial	619	Excirolana	natalensis	isolate	ST3	cytochrome	oxidase	subunit	I	gene,	partial	cds;	mitochondrial
620. Excirolana natalensis isolate ST6 cytochrome oxidase subunit I gene, partial cds; mitochondrial	620	Excirolana	natalensis	isolate	ST6	cytochrome	oxidase	subunit	I	gene,	partial	cds;	mitochondrial
621. Excirolana natalensis isolate ST0 cytochrome oxidase subunit I gene, partial cds; mitochondrial	621	Excirolana	natalensis	isolate	ST0	cytochrome	oxidase	subunit	I	gene,	partial	cds;	mitochondrial
622. Excirolana natalensis isolate HB21 cytochrome oxidase subunit I gene, partial cds; mitochondrial	622	Excirolana	natalensis	isolate	HB21	cytochrome	oxidase	subunit	I	gene,	partial	cds;	mitochondrial
623. Excirolana natalensis isolate HB15 cytochrome oxidase subunit I gene, partial cds; mitochondrial	623	Excirolana	natalensis	isolate	HB15	cytochrome	oxidase	subunit	I	gene,	partial	cds;	mitochondrial
624. Excirolana natalensis isolate OR8 cytochrome oxidase subunit I gene, partial cds; mitochondrial	624	Excirolana	natalensis	isolate	OR8	cytochrome	oxidase	subunit	I	gene,	partial	cds;	mitochondrial
625. Excirolana natalensis isolate HB19 cytochrome oxidase subunit I gene, partial cds; mitochondrial	625	Excirolana	natalensis	isolate	HB19	cytochrome	oxidase	subunit	I	gene,	partial	cds;	mitochondrial
626. Excirolana natalensis isolate AB14 cytochrome oxidase subunit I gene, partial cds; mitochondrial	626	Excirolana	natalensis	isolate	AB14	cytochrome	oxidase	subunit	I	gene,	partial	cds;	mitochondrial
627. Potamonautes ngoyensis isolate Ngoye4 cytochrome oxidase subunit I (COI) gene, partial cds; mitochondrial	627	Potamonautes	ngoyensis	isolate	Ngoye4	cytochrome	oxidase	subunit	I	(COI)	gene,	partial	cds;	mitochondrial
628. Potamonautes ngoyensis isolate Ngoye3 cytochrome oxidase subunit I (COI) gene, partial cds; mitochondrial	628	Potamonautes	ngoyensis	isolate	Ngoye3	cytochrome	oxidase	subunit	I	(COI)	gene,	partial	cds;	mitochondrial
629. Potamonautes ngoyensis isolate Ngoye2 cytochrome oxidase subunit I (COI) gene, partial cds; mitochondrial	629	Potamonautes	ngoyensis	isolate	Ngoye2	cytochrome	oxidase	subunit	I	(COI)	gene,	partial	cds;	mitochondrial
630. Potamonautes sidneyi isolate Ngoye1 cytochrome oxidase subunit I (COI) gene, partial cds; mitochondrial	630	Potamonautes	sidneyi	isolate	Ngoye1	cytochrome	oxidase	subunit	I	(COI)	gene,	partial	cds;	mitochondrial
631. Potamonautes sidneyi isolate Nkandla4 cytochrome oxidase subunit I (COI) gene, partial cds; mitochondrial	631	Potamonautes	sidneyi	isolate	Nkandla4	cytochrome	oxidase	subunit	I	(COI)	gene,	partial	cds;	mitochondrial
632. Potamonautes sidneyi isolate Nkandla3 cytochrome oxidase subunit I (COI) gene, partial cds; mitochondrial	632	Potamonautes	sidneyi	isolate	Nkandla3	cytochrome	oxidase	subunit	I	(COI)	gene,	partial	cds;	mitochondrial
633. Potamonautes sidneyi isolate Nkandla2 cytochrome oxidase subunit I (COI) gene, partial cds; mitochondrial	633	Potamonautes	sidneyi	isolate	Nkandla2	cytochrome	oxidase	subunit	I	(COI)	gene,	partial	cds;	mitochondrial
634. Potamonautes sidneyi isolate Nkandla1 cytochrome oxidase subunit I (COI) gene, partial cds; mitochondrial	634	Potamonautes	sidneyi	isolate	Nkandla1	cytochrome	oxidase	subunit	I	(COI)	gene,	partial	cds;	mitochondrial
635. Potamonautes ntendekaensis isolate Ntandeka6 cytochrome oxidase subunit I (COI) gene, partial cds; mitochondrial	635	Potamonautes	ntendekaensis	isolate	Ntandeka6	cytochrome	oxidase	subunit	I	(COI)	gene,	partial	cds;	mitochondrial
636. Potamonautes ntendekaensis isolate Ntandeka5 cytochrome oxidase subunit I (COI) gene, partial cds; mitochondrial	636	Potamonautes	ntendekaensis	isolate	Ntandeka5	cytochrome	oxidase	subunit	I	(COI)	gene,	partial	cds;	mitochondrial
637. Potamonautes ntendekaensis isolate Ntandeka4 cytochrome oxidase subunit I (COI) gene, partial cds; mitochondrial	637	Potamonautes	ntendekaensis	isolate	Ntandeka4	cytochrome	oxidase	subunit	I	(COI)	gene,	partial	cds;	mitochondrial
638. Potamonautes ntendekaensis isolate Ntandeka3 cytochrome oxidase subunit I (COI) gene, partial cds; mitochondrial	638	Potamonautes	ntendekaensis	isolate	Ntandeka3	cytochrome	oxidase	subunit	I	(COI)	gene,	partial	cds;	mitochondrial
639. Potamonautes ntendekaensis isolate Ntandeka2 cytochrome oxidase subunit I (COI) gene, partial cds; mitochondrial	639	Potamonautes	ntendekaensis	isolate	Ntandeka2	cytochrome	oxidase	subunit	I	(COI)	gene,	partial	cds;	mitochondrial
640. Potamonautes ntendekaensis isolate Ntandeka1 cytochrome oxidase subunit I (COI) gene, partial cds; mitochondrial	640	Potamonautes	ntendekaensis	isolate	Ntandeka1	cytochrome	oxidase	subunit	I	(COI)	gene,	partial	cds;	mitochondrial
641. Potamonautes ngoyensis isolate Ngoye4 16S large subunit ribosomal RNA gene, partial sequence; mitochondrial	641	Potamonautes	ngoyensis	isolate	Ngoye4	16S	large	subunit	ribosomal	RNA	gene,	partial	sequence;	mitochondrial
642. Potamonautes ngoyensis isolate Ngoye3 16S large subunit ribosomal RNA gene, partial sequence; mitochondrial	642	Potamonautes	ngoyensis	isolate	Ngoye3	16S	large	subunit	ribosomal	RNA	gene,	partial	sequence;	mitochondrial
643. Potamonautes ngoyensis isolate Ngoye2 16S large subunit ribosomal RNA gene, partial sequence; mitochondrial	643	Potamonautes	ngoyensis	isolate	Ngoye2	16S	large	subunit	ribosomal	RNA	gene,	partial	sequence;	mitochondrial
644. Potamonautes sidneyi isolate Ngoye1 16S large subunit ribosomal RNA gene, partial sequence; mitochondrial	644	Potamonautes	sidneyi	isolate	Ngoye1	16S	large	subunit	ribosomal	RNA	gene,	partial	sequence;	mitochondrial
645. Potamonautes sidneyi isolate Nkandla4 16S large subunit ribosomal RNA gene, partial sequence; mitochondrial	645	Potamonautes	sidneyi	isolate	Nkandla4	16S	large	subunit	ribosomal	RNA	gene,	partial	sequence;	mitochondrial
646. Potamonautes sidneyi isolate Nkandla3 16S large subunit ribosomal RNA gene, partial sequence; mitochondrial	646	Potamonautes	sidneyi	isolate	Nkandla3	16S	large	subunit	ribosomal	RNA	gene,	partial	sequence;	mitochondrial
647. Potamonautes sidneyi isolate Nkandla2 16S large subunit ribosomal RNA gene, partial sequence; mitochondrial	647	Potamonautes	sidneyi	isolate	Nkandla2	16S	large	subunit	ribosomal	RNA	gene,	partial	sequence;	mitochondrial
648. Potamonautes sidneyi isolate Nkandla1 16S large subunit ribosomal RNA gene, partial sequence; mitochondrial	648	Potamonautes	sidneyi	isolate	Nkandla1	16S	large	subunit	ribosomal	RNA	gene,	partial	sequence;	mitochondrial
649. Potamonautes ntendekaensis isolate Ntandeka6 16S large subunit ribosomal RNA gene, partial sequence; mitochondrial	649	Potamonautes	ntendekaensis	isolate	Ntandeka6	16S	large	subunit	ribosomal	RNA	gene,	partial	sequence;	mitochondrial
650. Potamonautes ntendekaensis isolate Ntandeka5 16S large subunit ribosomal RNA gene, partial sequence; mitochondrial	650	Potamonautes	ntendekaensis	isolate	Ntandeka5	16S	large	subunit	ribosomal	RNA	gene,	partial	sequence;	mitochondrial
651. Potamonautes ntendekaensis isolate Ntandeka4 16S large subunit ribosomal RNA gene, partial sequence; mitochondrial	651	Potamonautes	ntendekaensis	isolate	Ntandeka4	16S	large	subunit	ribosomal	RNA	gene,	partial	sequence;	mitochondrial
652. Potamonautes ntendekaensis isolate Ntandeka3 16S large subunit ribosomal RNA gene, partial sequence; mitochondrial	652	Potamonautes	ntendekaensis	isolate	Ntandeka3	16S	large	subunit	ribosomal	RNA	gene,	partial	sequence;	mitochondrial
653. Potamonautes ntendekaensis isolate Ntandeka2 16S large subunit ribosomal RNA gene, partial sequence; mitochondrial	653	Potamonautes	ntendekaensis	isolate	Ntandeka2	16S	large	subunit	ribosomal	RNA	gene,	partial	sequence;	mitochondrial
654. Potamonautes ntendekaensis isolate Ntandeka1 16S large subunit ribosomal RNA gene, partial sequence; mitochondrial	654	Potamonautes	ntendekaensis	isolate	Ntandeka1	16S	large	subunit	ribosomal	RNA	gene,	partial	sequence;	mitochondrial
655. Potamonautes ngoyensis isolate Ngoye4 12S small subunit ribosomal RNA gene, partial sequence; mitochondrial	655	Potamonautes	ngoyensis	isolate	Ngoye4	12S	small	subunit	ribosomal	RNA	gene,	partial	sequence;	mitochondrial
656. Potamonautes ngoyensis isolate Ngoye3 12S small subunit ribosomal RNA gene, partial sequence; mitochondrial	656	Potamonautes	ngoyensis	isolate	Ngoye3	12S	small	subunit	ribosomal	RNA	gene,	partial	sequence;	mitochondrial
657. Potamonautes ngoyensis isolate Ngoye2 12S small subunit ribosomal RNA gene, partial sequence; mitochondrial	657	Potamonautes	ngoyensis	isolate	Ngoye2	12S	small	subunit	ribosomal	RNA	gene,	partial	sequence;	mitochondrial
658. Potamonautes sidneyi isolate Ngoye1 12S small subunit ribosomal RNA gene, partial sequence; mitochondrial	658	Potamonautes	sidneyi	isolate	Ngoye1	12S	small	subunit	ribosomal	RNA	gene,	partial	sequence;	mitochondrial
659. Potamonautes sidneyi isolate Nkandla4 12S small subunit ribosomal RNA gene, partial sequence; mitochondrial	659	Potamonautes	sidneyi	isolate	Nkandla4	12S	small	subunit	ribosomal	RNA	gene,	partial	sequence;	mitochondrial
660. Potamonautes sidneyi isolate Nkandla3 12S small subunit ribosomal RNA gene, partial sequence; mitochondrial	660	Potamonautes	sidneyi	isolate	Nkandla3	12S	small	subunit	ribosomal	RNA	gene,	partial	sequence;	mitochondrial
661. Potamonautes sidneyi isolate Nkandla2 12S small subunit ribosomal RNA gene, partial sequence; mitochondrial	661	Potamonautes	sidneyi	isolate	Nkandla2	12S	small	subunit	ribosomal	RNA	gene,	partial	sequence;	mitochondrial
662. Potamonautes sidneyi isolate Nkandla1 12S small subunit ribosomal RNA gene, partial sequence; mitochondrial	662	Potamonautes	sidneyi	isolate	Nkandla1	12S	small	subunit	ribosomal	RNA	gene,	partial	sequence;	mitochondrial
663. Potamonautes ntendekaensis isolate Ntandeka6 12S small subunit ribosomal RNA gene, partial sequence; mitochondrial	663	Potamonautes	ntendekaensis	isolate	Ntandeka6	12S	small	subunit	ribosomal	RNA	gene,	partial	sequence;	mitochondrial
664. Potamonautes ntendekaensis isolate Ntandeka5 12S small subunit ribosomal RNA gene, partial sequence; mitochondrial	664	Potamonautes	ntendekaensis	isolate	Ntandeka5	12S	small	subunit	ribosomal	RNA	gene,	partial	sequence;	mitochondrial
665. Potamonautes ntendekaensis isolate Ntandeka4 12S small subunit ribosomal RNA gene, partial sequence; mitochondrial	665	Potamonautes	ntendekaensis	isolate	Ntandeka4	12S	small	subunit	ribosomal	RNA	gene,	partial	sequence;	mitochondrial
666. Potamonautes ntendekaensis isolate Ntandeka3 12S small subunit ribosomal RNA gene, partial sequence; mitochondrial	666	Potamonautes	ntendekaensis	isolate	Ntandeka3	12S	small	subunit	ribosomal	RNA	gene,	partial	sequence;	mitochondrial
667. Potamonautes ntendekaensis isolate Ntandeka2 12S small subunit ribosomal RNA gene, partial sequence; mitochondrial	667	Potamonautes	ntendekaensis	isolate	Ntandeka2	12S	small	subunit	ribosomal	RNA	gene,	partial	sequence;	mitochondrial
668. Potamonautes ntendekaensis isolate Ntandeka1 12S small subunit ribosomal RNA gene, partial sequence; mitochondrial	668	Potamonautes	ntendekaensis	isolate	Ntandeka1	12S	small	subunit	ribosomal	RNA	gene,	partial	sequence;	mitochondrial
669. Hymenosoma longicrure isolate QOL48 cytochrome c oxidase subunit I (COI) gene, partial cds; mitochondrial	669	Hymenosoma	longicrure	isolate	QOL48	cytochrome	c	oxidase	subunit	I	(COI)	gene,	partial	cds;	mitochondrial
670. Hymenosoma longicrure isolate QOL47 cytochrome c oxidase subunit I (COI) gene, partial cds; mitochondrial	670	Hymenosoma	longicrure	isolate	QOL47	cytochrome	c	oxidase	subunit	I	(COI)	gene,	partial	cds;	mitochondrial
671. Hymenosoma longicrure isolate QOL46 cytochrome c oxidase subunit I (COI) gene, partial cds; mitochondrial	671	Hymenosoma	longicrure	isolate	QOL46	cytochrome	c	oxidase	subunit	I	(COI)	gene,	partial	cds;	mitochondrial
672. Hymenosoma longicrure isolate QOL45 cytochrome c oxidase subunit I (COI) gene, partial cds; mitochondrial	672	Hymenosoma	longicrure	isolate	QOL45	cytochrome	c	oxidase	subunit	I	(COI)	gene,	partial	cds;	mitochondrial
673. Hymenosoma longicrure isolate QOL44 cytochrome c oxidase subunit I (COI) gene, partial cds; mitochondrial	673	Hymenosoma	longicrure	isolate	QOL44	cytochrome	c	oxidase	subunit	I	(COI)	gene,	partial	cds;	mitochondrial
674. Hymenosoma longicrure isolate QOL43 cytochrome c oxidase subunit I (COI) gene, partial cds; mitochondrial	674	Hymenosoma	longicrure	isolate	QOL43	cytochrome	c	oxidase	subunit	I	(COI)	gene,	partial	cds;	mitochondrial
675. Hymenosoma longicrure isolate QOL42 cytochrome c oxidase subunit I (COI) gene, partial cds; mitochondrial	675	Hymenosoma	longicrure	isolate	QOL42	cytochrome	c	oxidase	subunit	I	(COI)	gene,	partial	cds;	mitochondrial
676. Hymenosoma longicrure isolate QOL41 cytochrome c oxidase subunit I (COI) gene, partial cds; mitochondrial	676	Hymenosoma	longicrure	isolate	QOL41	cytochrome	c	oxidase	subunit	I	(COI)	gene,	partial	cds;	mitochondrial
677. Hymenosoma longicrure isolate QOL40 cytochrome c oxidase subunit I (COI) gene, partial cds; mitochondrial	677	Hymenosoma	longicrure	isolate	QOL40	cytochrome	c	oxidase	subunit	I	(COI)	gene,	partial	cds;	mitochondrial
678. Hymenosoma longicrure isolate QOL39 cytochrome c oxidase subunit I (COI) gene, partial cds; mitochondrial	678	Hymenosoma	longicrure	isolate	QOL39	cytochrome	c	oxidase	subunit	I	(COI)	gene,	partial	cds;	mitochondrial
679. Hymenosoma longicrure isolate QOL38 cytochrome c oxidase subunit I (COI) gene, partial cds; mitochondrial	679	Hymenosoma	longicrure	isolate	QOL38	cytochrome	c	oxidase	subunit	I	(COI)	gene,	partial	cds;	mitochondrial
680. Hymenosoma longicrure isolate QOL37 cytochrome c oxidase subunit I (COI) gene, partial cds; mitochondrial	680	Hymenosoma	longicrure	isolate	QOL37	cytochrome	c	oxidase	subunit	I	(COI)	gene,	partial	cds;	mitochondrial
681. Hymenosoma longicrure isolate QOL36 cytochrome c oxidase subunit I (COI) gene, partial cds; mitochondrial	681	Hymenosoma	longicrure	isolate	QOL36	cytochrome	c	oxidase	subunit	I	(COI)	gene,	partial	cds;	mitochondrial
682. Hymenosoma longicrure isolate QOL35 cytochrome c oxidase subunit I (COI) gene, partial cds; mitochondrial	682	Hymenosoma	longicrure	isolate	QOL35	cytochrome	c	oxidase	subunit	I	(COI)	gene,	partial	cds;	mitochondrial
683. Hymenosoma longicrure isolate QOL34 cytochrome c oxidase subunit I (COI) gene, partial cds; mitochondrial	683	Hymenosoma	longicrure	isolate	QOL34	cytochrome	c	oxidase	subunit	I	(COI)	gene,	partial	cds;	mitochondrial
684. Hymenosoma longicrure isolate QOL33 cytochrome c oxidase subunit I (COI) gene, partial cds; mitochondrial	684	Hymenosoma	longicrure	isolate	QOL33	cytochrome	c	oxidase	subunit	I	(COI)	gene,	partial	cds;	mitochondrial
685. Hymenosoma longicrure isolate QOL32 cytochrome c oxidase subunit I (COI) gene, partial cds; mitochondrial	685	Hymenosoma	longicrure	isolate	QOL32	cytochrome	c	oxidase	subunit	I	(COI)	gene,	partial	cds;	mitochondrial
686. Hymenosoma longicrure isolate QOL31 cytochrome c oxidase subunit I (COI) gene, partial cds; mitochondrial	686	Hymenosoma	longicrure	isolate	QOL31	cytochrome	c	oxidase	subunit	I	(COI)	gene,	partial	cds;	mitochondrial
687. Hymenosoma longicrure isolate QOL30 cytochrome c oxidase subunit I (COI) gene, partial cds; mitochondrial	687	Hymenosoma	longicrure	isolate	QOL30	cytochrome	c	oxidase	subunit	I	(COI)	gene,	partial	cds;	mitochondrial
688. Hymenosoma longicrure isolate QOL29 cytochrome c oxidase subunit I (COI) gene, partial cds; mitochondrial	688	Hymenosoma	longicrure	isolate	QOL29	cytochrome	c	oxidase	subunit	I	(COI)	gene,	partial	cds;	mitochondrial
689. Hymenosoma longicrure isolate QOL28 cytochrome c oxidase subunit I (COI) gene, partial cds; mitochondrial	689	Hymenosoma	longicrure	isolate	QOL28	cytochrome	c	oxidase	subunit	I	(COI)	gene,	partial	cds;	mitochondrial
690. Hymenosoma longicrure isolate QOL27 cytochrome c oxidase subunit I (COI) gene, partial cds; mitochondrial	690	Hymenosoma	longicrure	isolate	QOL27	cytochrome	c	oxidase	subunit	I	(COI)	gene,	partial	cds;	mitochondrial
691. Hymenosoma longicrure isolate QOL26 cytochrome c oxidase subunit I (COI) gene, partial cds; mitochondrial	691	Hymenosoma	longicrure	isolate	QOL26	cytochrome	c	oxidase	subunit	I	(COI)	gene,	partial	cds;	mitochondrial
692. Hymenosoma longicrure isolate QOL25 cytochrome c oxidase subunit I (COI) gene, partial cds; mitochondrial	692	Hymenosoma	longicrure	isolate	QOL25	cytochrome	c	oxidase	subunit	I	(COI)	gene,	partial	cds;	mitochondrial
693. Hymenosoma longicrure isolate QOL24 cytochrome c oxidase subunit I (COI) gene, partial cds; mitochondrial	693	Hymenosoma	longicrure	isolate	QOL24	cytochrome	c	oxidase	subunit	I	(COI)	gene,	partial	cds;	mitochondrial
694. Hymenosoma longicrure isolate QOL23 cytochrome c oxidase subunit I (COI) gene, partial cds; mitochondrial	694	Hymenosoma	longicrure	isolate	QOL23	cytochrome	c	oxidase	subunit	I	(COI)	gene,	partial	cds;	mitochondrial
695. Hymenosoma longicrure isolate QOL22 cytochrome c oxidase subunit I (COI) gene, partial cds; mitochondrial	695	Hymenosoma	longicrure	isolate	QOL22	cytochrome	c	oxidase	subunit	I	(COI)	gene,	partial	cds;	mitochondrial
696. Hymenosoma longicrure isolate QOL21 cytochrome c oxidase subunit I (COI) gene, partial cds; mitochondrial	696	Hymenosoma	longicrure	isolate	QOL21	cytochrome	c	oxidase	subunit	I	(COI)	gene,	partial	cds;	mitochondrial
697. Hymenosoma longicrure isolate QOL20 cytochrome c oxidase subunit I (COI) gene, partial cds; mitochondrial	697	Hymenosoma	longicrure	isolate	QOL20	cytochrome	c	oxidase	subunit	I	(COI)	gene,	partial	cds;	mitochondrial
698. Hymenosoma longicrure isolate QOL19 cytochrome c oxidase subunit I (COI) gene, partial cds; mitochondrial	698	Hymenosoma	longicrure	isolate	QOL19	cytochrome	c	oxidase	subunit	I	(COI)	gene,	partial	cds;	mitochondrial
699. Hymenosoma longicrure isolate QOL18 cytochrome c oxidase subunit I (COI) gene, partial cds; mitochondrial	699	Hymenosoma	longicrure	isolate	QOL18	cytochrome	c	oxidase	subunit	I	(COI)	gene,	partial	cds;	mitochondrial
700. Hymenosoma longicrure isolate QOL17 cytochrome c oxidase subunit I (COI) gene, partial cds; mitochondrial	700	Hymenosoma	longicrure	isolate	QOL17	cytochrome	c	oxidase	subunit	I	(COI)	gene,	partial	cds;	mitochondrial
701. Hymenosoma longicrure isolate QOL16 cytochrome c oxidase subunit I (COI) gene, partial cds; mitochondrial	701	Hymenosoma	longicrure	isolate	QOL16	cytochrome	c	oxidase	subunit	I	(COI)	gene,	partial	cds;	mitochondrial
702. Hymenosoma longicrure isolate QOL15 cytochrome c oxidase subunit I (COI) gene, partial cds; mitochondrial	702	Hymenosoma	longicrure	isolate	QOL15	cytochrome	c	oxidase	subunit	I	(COI)	gene,	partial	cds;	mitochondrial
703. Hymenosoma longicrure isolate QOL14 cytochrome c oxidase subunit I (COI) gene, partial cds; mitochondrial	703	Hymenosoma	longicrure	isolate	QOL14	cytochrome	c	oxidase	subunit	I	(COI)	gene,	partial	cds;	mitochondrial
704. Hymenosoma longicrure isolate QOL13 cytochrome c oxidase subunit I (COI) gene, partial cds; mitochondrial	704	Hymenosoma	longicrure	isolate	QOL13	cytochrome	c	oxidase	subunit	I	(COI)	gene,	partial	cds;	mitochondrial
705. Hymenosoma longicrure isolate QOL12 cytochrome c oxidase subunit I (COI) gene, partial cds; mitochondrial	705	Hymenosoma	longicrure	isolate	QOL12	cytochrome	c	oxidase	subunit	I	(COI)	gene,	partial	cds;	mitochondrial
706. Hymenosoma longicrure isolate QOL11 cytochrome c oxidase subunit I (COI) gene, partial cds; mitochondrial	706	Hymenosoma	longicrure	isolate	QOL11	cytochrome	c	oxidase	subunit	I	(COI)	gene,	partial	cds;	mitochondrial
707. Hymenosoma longicrure isolate QOL10 cytochrome c oxidase subunit I (COI) gene, partial cds; mitochondrial	707	Hymenosoma	longicrure	isolate	QOL10	cytochrome	c	oxidase	subunit	I	(COI)	gene,	partial	cds;	mitochondrial
708. Hymenosoma longicrure isolate QOL9 cytochrome c oxidase subunit I (COI) gene, partial cds; mitochondrial	708	Hymenosoma	longicrure	isolate	QOL9	cytochrome	c	oxidase	subunit	I	(COI)	gene,	partial	cds;	mitochondrial
709. Hymenosoma longicrure isolate QOL8 cytochrome c oxidase subunit I (COI) gene, partial cds; mitochondrial	709	Hymenosoma	longicrure	isolate	QOL8	cytochrome	c	oxidase	subunit	I	(COI)	gene,	partial	cds;	mitochondrial
710. Hymenosoma longicrure isolate QOL7 cytochrome c oxidase subunit I (COI) gene, partial cds; mitochondrial	710	Hymenosoma	longicrure	isolate	QOL7	cytochrome	c	oxidase	subunit	I	(COI)	gene,	partial	cds;	mitochondrial
711. Hymenosoma longicrure isolate QOL6 cytochrome c oxidase subunit I (COI) gene, partial cds; mitochondrial	711	Hymenosoma	longicrure	isolate	QOL6	cytochrome	c	oxidase	subunit	I	(COI)	gene,	partial	cds;	mitochondrial
712. Hymenosoma longicrure isolate QOL5 cytochrome c oxidase subunit I (COI) gene, partial cds; mitochondrial	712	Hymenosoma	longicrure	isolate	QOL5	cytochrome	c	oxidase	subunit	I	(COI)	gene,	partial	cds;	mitochondrial
713. Hymenosoma longicrure isolate QOL4 cytochrome c oxidase subunit I (COI) gene, partial cds; mitochondrial	713	Hymenosoma	longicrure	isolate	QOL4	cytochrome	c	oxidase	subunit	I	(COI)	gene,	partial	cds;	mitochondrial
714. Hymenosoma longicrure isolate QOL3 cytochrome c oxidase subunit I (COI) gene, partial cds; mitochondrial	714	Hymenosoma	longicrure	isolate	QOL3	cytochrome	c	oxidase	subunit	I	(COI)	gene,	partial	cds;	mitochondrial
715. Hymenosoma longicrure isolate QOL2 cytochrome c oxidase subunit I (COI) gene, partial cds; mitochondrial	715	Hymenosoma	longicrure	isolate	QOL2	cytochrome	c	oxidase	subunit	I	(COI)	gene,	partial	cds;	mitochondrial
716. Hymenosoma longicrure isolate QOL1 cytochrome c oxidase subunit I (COI) gene, partial cds; mitochondrial	716	Hymenosoma	longicrure	isolate	QOL1	cytochrome	c	oxidase	subunit	I	(COI)	gene,	partial	cds;	mitochondrial
717. Hymenosoma longicrure isolate MBY57 cytochrome c oxidase subunit I (COI) gene, partial cds; mitochondrial	717	Hymenosoma	longicrure	isolate	MBY57	cytochrome	c	oxidase	subunit	I	(COI)	gene,	partial	cds;	mitochondrial
718. Hymenosoma longicrure isolate MBY56 cytochrome c oxidase subunit I (COI) gene, partial cds; mitochondrial	718	Hymenosoma	longicrure	isolate	MBY56	cytochrome	c	oxidase	subunit	I	(COI)	gene,	partial	cds;	mitochondrial
719. Hymenosoma longicrure isolate MBY55 cytochrome c oxidase subunit I (COI) gene, partial cds; mitochondrial	719	Hymenosoma	longicrure	isolate	MBY55	cytochrome	c	oxidase	subunit	I	(COI)	gene,	partial	cds;	mitochondrial
720. Hymenosoma longicrure isolate MBY54 cytochrome c oxidase subunit I (COI) gene, partial cds; mitochondrial	720	Hymenosoma	longicrure	isolate	MBY54	cytochrome	c	oxidase	subunit	I	(COI)	gene,	partial	cds;	mitochondrial
721. Hymenosoma longicrure isolate MBY53 cytochrome c oxidase subunit I (COI) gene, partial cds; mitochondrial	721	Hymenosoma	longicrure	isolate	MBY53	cytochrome	c	oxidase	subunit	I	(COI)	gene,	partial	cds;	mitochondrial
722. Hymenosoma longicrure isolate MBY52 cytochrome c oxidase subunit I (COI) gene, partial cds; mitochondrial	722	Hymenosoma	longicrure	isolate	MBY52	cytochrome	c	oxidase	subunit	I	(COI)	gene,	partial	cds;	mitochondrial
723. Hymenosoma longicrure isolate MBY51 cytochrome c oxidase subunit I (COI) gene, partial cds; mitochondrial	723	Hymenosoma	longicrure	isolate	MBY51	cytochrome	c	oxidase	subunit	I	(COI)	gene,	partial	cds;	mitochondrial
724. Hymenosoma longicrure isolate MBY50 cytochrome c oxidase subunit I (COI) gene, partial cds; mitochondrial	724	Hymenosoma	longicrure	isolate	MBY50	cytochrome	c	oxidase	subunit	I	(COI)	gene,	partial	cds;	mitochondrial
725. Hymenosoma longicrure isolate MBY49 cytochrome c oxidase subunit I (COI) gene, partial cds; mitochondrial	725	Hymenosoma	longicrure	isolate	MBY49	cytochrome	c	oxidase	subunit	I	(COI)	gene,	partial	cds;	mitochondrial
726. Hymenosoma longicrure isolate MBY48 cytochrome c oxidase subunit I (COI) gene, partial cds; mitochondrial	726	Hymenosoma	longicrure	isolate	MBY48	cytochrome	c	oxidase	subunit	I	(COI)	gene,	partial	cds;	mitochondrial
727. Hymenosoma longicrure isolate MBY47 cytochrome c oxidase subunit I (COI) gene, partial cds; mitochondrial	727	Hymenosoma	longicrure	isolate	MBY47	cytochrome	c	oxidase	subunit	I	(COI)	gene,	partial	cds;	mitochondrial
728. Hymenosoma longicrure isolate MBY46 cytochrome c oxidase subunit I (COI) gene, partial cds; mitochondrial	728	Hymenosoma	longicrure	isolate	MBY46	cytochrome	c	oxidase	subunit	I	(COI)	gene,	partial	cds;	mitochondrial
729. Hymenosoma longicrure isolate MBY45 cytochrome c oxidase subunit I (COI) gene, partial cds; mitochondrial	729	Hymenosoma	longicrure	isolate	MBY45	cytochrome	c	oxidase	subunit	I	(COI)	gene,	partial	cds;	mitochondrial
730. Hymenosoma longicrure isolate MBY44 cytochrome c oxidase subunit I (COI) gene, partial cds; mitochondrial	730	Hymenosoma	longicrure	isolate	MBY44	cytochrome	c	oxidase	subunit	I	(COI)	gene,	partial	cds;	mitochondrial
731. Hymenosoma longicrure isolate MBY43 cytochrome c oxidase subunit I (COI) gene, partial cds; mitochondrial	731	Hymenosoma	longicrure	isolate	MBY43	cytochrome	c	oxidase	subunit	I	(COI)	gene,	partial	cds;	mitochondrial
732. Hymenosoma longicrure isolate MBY42 cytochrome c oxidase subunit I (COI) gene, partial cds; mitochondrial	732	Hymenosoma	longicrure	isolate	MBY42	cytochrome	c	oxidase	subunit	I	(COI)	gene,	partial	cds;	mitochondrial
733. Hymenosoma longicrure isolate MBY41 cytochrome c oxidase subunit I (COI) gene, partial cds; mitochondrial	733	Hymenosoma	longicrure	isolate	MBY41	cytochrome	c	oxidase	subunit	I	(COI)	gene,	partial	cds;	mitochondrial
734. Hymenosoma longicrure isolate MBY40 cytochrome c oxidase subunit I (COI) gene, partial cds; mitochondrial	734	Hymenosoma	longicrure	isolate	MBY40	cytochrome	c	oxidase	subunit	I	(COI)	gene,	partial	cds;	mitochondrial
735. Hymenosoma longicrure isolate MBY39 cytochrome c oxidase subunit I (COI) gene, partial cds; mitochondrial	735	Hymenosoma	longicrure	isolate	MBY39	cytochrome	c	oxidase	subunit	I	(COI)	gene,	partial	cds;	mitochondrial
736. Hymenosoma longicrure isolate MBY38 cytochrome c oxidase subunit I (COI) gene, partial cds; mitochondrial	736	Hymenosoma	longicrure	isolate	MBY38	cytochrome	c	oxidase	subunit	I	(COI)	gene,	partial	cds;	mitochondrial
737. Hymenosoma longicrure isolate MBY37 cytochrome c oxidase subunit I (COI) gene, partial cds; mitochondrial	737	Hymenosoma	longicrure	isolate	MBY37	cytochrome	c	oxidase	subunit	I	(COI)	gene,	partial	cds;	mitochondrial
738. Hymenosoma longicrure isolate MBY36 cytochrome c oxidase subunit I (COI) gene, partial cds; mitochondrial	738	Hymenosoma	longicrure	isolate	MBY36	cytochrome	c	oxidase	subunit	I	(COI)	gene,	partial	cds;	mitochondrial
739. Hymenosoma longicrure isolate MBY35 cytochrome c oxidase subunit I (COI) gene, partial cds; mitochondrial	739	Hymenosoma	longicrure	isolate	MBY35	cytochrome	c	oxidase	subunit	I	(COI)	gene,	partial	cds;	mitochondrial
740. Hymenosoma longicrure isolate MBY34 cytochrome c oxidase subunit I (COI) gene, partial cds; mitochondrial	740	Hymenosoma	longicrure	isolate	MBY34	cytochrome	c	oxidase	subunit	I	(COI)	gene,	partial	cds;	mitochondrial
741. Hymenosoma longicrure isolate MBY33 cytochrome c oxidase subunit I (COI) gene, partial cds; mitochondrial	741	Hymenosoma	longicrure	isolate	MBY33	cytochrome	c	oxidase	subunit	I	(COI)	gene,	partial	cds;	mitochondrial
742. Hymenosoma longicrure isolate MBY32 cytochrome c oxidase subunit I (COI) gene, partial cds; mitochondrial	742	Hymenosoma	longicrure	isolate	MBY32	cytochrome	c	oxidase	subunit	I	(COI)	gene,	partial	cds;	mitochondrial
743. Hymenosoma longicrure isolate MBY31 cytochrome c oxidase subunit I (COI) gene, partial cds; mitochondrial	743	Hymenosoma	longicrure	isolate	MBY31	cytochrome	c	oxidase	subunit	I	(COI)	gene,	partial	cds;	mitochondrial
744. Hymenosoma longicrure isolate MBY30 cytochrome c oxidase subunit I (COI) gene, partial cds; mitochondrial	744	Hymenosoma	longicrure	isolate	MBY30	cytochrome	c	oxidase	subunit	I	(COI)	gene,	partial	cds;	mitochondrial
745. Hymenosoma longicrure isolate MBY29 cytochrome c oxidase subunit I (COI) gene, partial cds; mitochondrial	745	Hymenosoma	longicrure	isolate	MBY29	cytochrome	c	oxidase	subunit	I	(COI)	gene,	partial	cds;	mitochondrial
746. Hymenosoma longicrure isolate MBY28 cytochrome c oxidase subunit I (COI) gene, partial cds; mitochondrial	746	Hymenosoma	longicrure	isolate	MBY28	cytochrome	c	oxidase	subunit	I	(COI)	gene,	partial	cds;	mitochondrial
747. Hymenosoma longicrure isolate MBY27 cytochrome c oxidase subunit I (COI) gene, partial cds; mitochondrial	747	Hymenosoma	longicrure	isolate	MBY27	cytochrome	c	oxidase	subunit	I	(COI)	gene,	partial	cds;	mitochondrial
748. Hymenosoma longicrure isolate MBY26 cytochrome c oxidase subunit I (COI) gene, partial cds; mitochondrial	748	Hymenosoma	longicrure	isolate	MBY26	cytochrome	c	oxidase	subunit	I	(COI)	gene,	partial	cds;	mitochondrial
749. Hymenosoma longicrure isolate MBY25 cytochrome c oxidase subunit I (COI) gene, partial cds; mitochondrial	749	Hymenosoma	longicrure	isolate	MBY25	cytochrome	c	oxidase	subunit	I	(COI)	gene,	partial	cds;	mitochondrial
750. Hymenosoma longicrure isolate MBY24 cytochrome c oxidase subunit I (COI) gene, partial cds; mitochondrial	750	Hymenosoma	longicrure	isolate	MBY24	cytochrome	c	oxidase	subunit	I	(COI)	gene,	partial	cds;	mitochondrial
751. Hymenosoma longicrure isolate MBY23 cytochrome c oxidase subunit I (COI) gene, partial cds; mitochondrial	751	Hymenosoma	longicrure	isolate	MBY23	cytochrome	c	oxidase	subunit	I	(COI)	gene,	partial	cds;	mitochondrial
752. Hymenosoma longicrure isolate MBY22 cytochrome c oxidase subunit I (COI) gene, partial cds; mitochondrial	752	Hymenosoma	longicrure	isolate	MBY22	cytochrome	c	oxidase	subunit	I	(COI)	gene,	partial	cds;	mitochondrial
753. Hymenosoma longicrure isolate MBY21 cytochrome c oxidase subunit I (COI) gene, partial cds; mitochondrial	753	Hymenosoma	longicrure	isolate	MBY21	cytochrome	c	oxidase	subunit	I	(COI)	gene,	partial	cds;	mitochondrial
754. Hymenosoma longicrure isolate MBY20 cytochrome c oxidase subunit I (COI) gene, partial cds; mitochondrial	754	Hymenosoma	longicrure	isolate	MBY20	cytochrome	c	oxidase	subunit	I	(COI)	gene,	partial	cds;	mitochondrial
755. Hymenosoma longicrure isolate MBY19 cytochrome c oxidase subunit I (COI) gene, partial cds; mitochondrial	755	Hymenosoma	longicrure	isolate	MBY19	cytochrome	c	oxidase	subunit	I	(COI)	gene,	partial	cds;	mitochondrial
756. Hymenosoma longicrure isolate MBY18 cytochrome c oxidase subunit I (COI) gene, partial cds; mitochondrial	756	Hymenosoma	longicrure	isolate	MBY18	cytochrome	c	oxidase	subunit	I	(COI)	gene,	partial	cds;	mitochondrial
757. Hymenosoma longicrure isolate MBY17 cytochrome c oxidase subunit I (COI) gene, partial cds; mitochondrial	757	Hymenosoma	longicrure	isolate	MBY17	cytochrome	c	oxidase	subunit	I	(COI)	gene,	partial	cds;	mitochondrial
758. Hymenosoma longicrure isolate MBY16 cytochrome c oxidase subunit I (COI) gene, partial cds; mitochondrial	758	Hymenosoma	longicrure	isolate	MBY16	cytochrome	c	oxidase	subunit	I	(COI)	gene,	partial	cds;	mitochondrial
759. Hymenosoma longicrure isolate MBY15 cytochrome c oxidase subunit I (COI) gene, partial cds; mitochondrial	759	Hymenosoma	longicrure	isolate	MBY15	cytochrome	c	oxidase	subunit	I	(COI)	gene,	partial	cds;	mitochondrial
760. Hymenosoma longicrure isolate MBY14 cytochrome c oxidase subunit I (COI) gene, partial cds; mitochondrial	760	Hymenosoma	longicrure	isolate	MBY14	cytochrome	c	oxidase	subunit	I	(COI)	gene,	partial	cds;	mitochondrial
761. Hymenosoma longicrure isolate MBY13 cytochrome c oxidase subunit I (COI) gene, partial cds; mitochondrial	761	Hymenosoma	longicrure	isolate	MBY13	cytochrome	c	oxidase	subunit	I	(COI)	gene,	partial	cds;	mitochondrial
762. Hymenosoma longicrure isolate MBY12 cytochrome c oxidase subunit I (COI) gene, partial cds; mitochondrial	762	Hymenosoma	longicrure	isolate	MBY12	cytochrome	c	oxidase	subunit	I	(COI)	gene,	partial	cds;	mitochondrial
763. Hymenosoma longicrure isolate MBY11 cytochrome c oxidase subunit I (COI) gene, partial cds; mitochondrial	763	Hymenosoma	longicrure	isolate	MBY11	cytochrome	c	oxidase	subunit	I	(COI)	gene,	partial	cds;	mitochondrial
764. Hymenosoma longicrure isolate MBY10 cytochrome c oxidase subunit I (COI) gene, partial cds; mitochondrial	764	Hymenosoma	longicrure	isolate	MBY10	cytochrome	c	oxidase	subunit	I	(COI)	gene,	partial	cds;	mitochondrial
765. Hymenosoma longicrure isolate MBY9 cytochrome c oxidase subunit I (COI) gene, partial cds; mitochondrial	765	Hymenosoma	longicrure	isolate	MBY9	cytochrome	c	oxidase	subunit	I	(COI)	gene,	partial	cds;	mitochondrial
766. Hymenosoma longicrure isolate MBY8 cytochrome c oxidase subunit I (COI) gene, partial cds; mitochondrial	766	Hymenosoma	longicrure	isolate	MBY8	cytochrome	c	oxidase	subunit	I	(COI)	gene,	partial	cds;	mitochondrial
767. Hymenosoma longicrure isolate MBY7 cytochrome c oxidase subunit I (COI) gene, partial cds; mitochondrial	767	Hymenosoma	longicrure	isolate	MBY7	cytochrome	c	oxidase	subunit	I	(COI)	gene,	partial	cds;	mitochondrial
768. Hymenosoma longicrure isolate MBY6 cytochrome c oxidase subunit I (COI) gene, partial cds; mitochondrial	768	Hymenosoma	longicrure	isolate	MBY6	cytochrome	c	oxidase	subunit	I	(COI)	gene,	partial	cds;	mitochondrial
769. Hymenosoma longicrure isolate MBY5 cytochrome c oxidase subunit I (COI) gene, partial cds; mitochondrial	769	Hymenosoma	longicrure	isolate	MBY5	cytochrome	c	oxidase	subunit	I	(COI)	gene,	partial	cds;	mitochondrial
770. Hymenosoma longicrure isolate MBY4 cytochrome c oxidase subunit I (COI) gene, partial cds; mitochondrial	770	Hymenosoma	longicrure	isolate	MBY4	cytochrome	c	oxidase	subunit	I	(COI)	gene,	partial	cds;	mitochondrial
771. Hymenosoma longicrure isolate MBY3 cytochrome c oxidase subunit I (COI) gene, partial cds; mitochondrial	771	Hymenosoma	longicrure	isolate	MBY3	cytochrome	c	oxidase	subunit	I	(COI)	gene,	partial	cds;	mitochondrial
772. Hymenosoma longicrure isolate MBY2 cytochrome c oxidase subunit I (COI) gene, partial cds; mitochondrial	772	Hymenosoma	longicrure	isolate	MBY2	cytochrome	c	oxidase	subunit	I	(COI)	gene,	partial	cds;	mitochondrial
773. Hymenosoma longicrure isolate MBY1 cytochrome c oxidase subunit I (COI) gene, partial cds; mitochondrial	773	Hymenosoma	longicrure	isolate	MBY1	cytochrome	c	oxidase	subunit	I	(COI)	gene,	partial	cds;	mitochondrial
774. Hymenosoma longicrure isolate MNG54 cytochrome c oxidase subunit I (COI) gene, partial cds; mitochondrial	774	Hymenosoma	longicrure	isolate	MNG54	cytochrome	c	oxidase	subunit	I	(COI)	gene,	partial	cds;	mitochondrial
775. Hymenosoma longicrure isolate MNG53 cytochrome c oxidase subunit I (COI) gene, partial cds; mitochondrial	775	Hymenosoma	longicrure	isolate	MNG53	cytochrome	c	oxidase	subunit	I	(COI)	gene,	partial	cds;	mitochondrial
776. Hymenosoma longicrure isolate MNG52 cytochrome c oxidase subunit I (COI) gene, partial cds; mitochondrial	776	Hymenosoma	longicrure	isolate	MNG52	cytochrome	c	oxidase	subunit	I	(COI)	gene,	partial	cds;	mitochondrial
777. Hymenosoma longicrure isolate MNG51 cytochrome c oxidase subunit I (COI) gene, partial cds; mitochondrial	777	Hymenosoma	longicrure	isolate	MNG51	cytochrome	c	oxidase	subunit	I	(COI)	gene,	partial	cds;	mitochondrial
778. Hymenosoma longicrure isolate MNG50 cytochrome c oxidase subunit I (COI) gene, partial cds; mitochondrial	778	Hymenosoma	longicrure	isolate	MNG50	cytochrome	c	oxidase	subunit	I	(COI)	gene,	partial	cds;	mitochondrial
779. Hymenosoma longicrure isolate MNG49 cytochrome c oxidase subunit I (COI) gene, partial cds; mitochondrial	779	Hymenosoma	longicrure	isolate	MNG49	cytochrome	c	oxidase	subunit	I	(COI)	gene,	partial	cds;	mitochondrial
780. Hymenosoma longicrure isolate MNG48 cytochrome c oxidase subunit I (COI) gene, partial cds; mitochondrial	780	Hymenosoma	longicrure	isolate	MNG48	cytochrome	c	oxidase	subunit	I	(COI)	gene,	partial	cds;	mitochondrial
781. Hymenosoma longicrure isolate MNG47 cytochrome c oxidase subunit I (COI) gene, partial cds; mitochondrial	781	Hymenosoma	longicrure	isolate	MNG47	cytochrome	c	oxidase	subunit	I	(COI)	gene,	partial	cds;	mitochondrial
782. Hymenosoma longicrure isolate MNG46 cytochrome c oxidase subunit I (COI) gene, partial cds; mitochondrial	782	Hymenosoma	longicrure	isolate	MNG46	cytochrome	c	oxidase	subunit	I	(COI)	gene,	partial	cds;	mitochondrial
783. Hymenosoma longicrure isolate MNG45 cytochrome c oxidase subunit I (COI) gene, partial cds; mitochondrial	783	Hymenosoma	longicrure	isolate	MNG45	cytochrome	c	oxidase	subunit	I	(COI)	gene,	partial	cds;	mitochondrial
784. Hymenosoma longicrure isolate MNG44 cytochrome c oxidase subunit I (COI) gene, partial cds; mitochondrial	784	Hymenosoma	longicrure	isolate	MNG44	cytochrome	c	oxidase	subunit	I	(COI)	gene,	partial	cds;	mitochondrial
785. Hymenosoma longicrure isolate MNG43 cytochrome c oxidase subunit I (COI) gene, partial cds; mitochondrial	785	Hymenosoma	longicrure	isolate	MNG43	cytochrome	c	oxidase	subunit	I	(COI)	gene,	partial	cds;	mitochondrial
786. Hymenosoma longicrure isolate MNG42 cytochrome c oxidase subunit I (COI) gene, partial cds; mitochondrial	786	Hymenosoma	longicrure	isolate	MNG42	cytochrome	c	oxidase	subunit	I	(COI)	gene,	partial	cds;	mitochondrial
787. Hymenosoma longicrure isolate MNG41 cytochrome c oxidase subunit I (COI) gene, partial cds; mitochondrial	787	Hymenosoma	longicrure	isolate	MNG41	cytochrome	c	oxidase	subunit	I	(COI)	gene,	partial	cds;	mitochondrial
788. Hymenosoma longicrure isolate MNG40 cytochrome c oxidase subunit I (COI) gene, partial cds; mitochondrial	788	Hymenosoma	longicrure	isolate	MNG40	cytochrome	c	oxidase	subunit	I	(COI)	gene,	partial	cds;	mitochondrial
789. Hymenosoma longicrure isolate MNG39 cytochrome c oxidase subunit I (COI) gene, partial cds; mitochondrial	789	Hymenosoma	longicrure	isolate	MNG39	cytochrome	c	oxidase	subunit	I	(COI)	gene,	partial	cds;	mitochondrial
790. Hymenosoma longicrure isolate MNG38 cytochrome c oxidase subunit I (COI) gene, partial cds; mitochondrial	790	Hymenosoma	longicrure	isolate	MNG38	cytochrome	c	oxidase	subunit	I	(COI)	gene,	partial	cds;	mitochondrial
791. Hymenosoma longicrure isolate MNG37 cytochrome c oxidase subunit I (COI) gene, partial cds; mitochondrial	791	Hymenosoma	longicrure	isolate	MNG37	cytochrome	c	oxidase	subunit	I	(COI)	gene,	partial	cds;	mitochondrial
792. Hymenosoma longicrure isolate MNG36 cytochrome c oxidase subunit I (COI) gene, partial cds; mitochondrial	792	Hymenosoma	longicrure	isolate	MNG36	cytochrome	c	oxidase	subunit	I	(COI)	gene,	partial	cds;	mitochondrial
793. Hymenosoma longicrure isolate MNG35 cytochrome c oxidase subunit I (COI) gene, partial cds; mitochondrial	793	Hymenosoma	longicrure	isolate	MNG35	cytochrome	c	oxidase	subunit	I	(COI)	gene,	partial	cds;	mitochondrial
794. Hymenosoma longicrure isolate MNG34 cytochrome c oxidase subunit I (COI) gene, partial cds; mitochondrial	794	Hymenosoma	longicrure	isolate	MNG34	cytochrome	c	oxidase	subunit	I	(COI)	gene,	partial	cds;	mitochondrial
795. Hymenosoma longicrure isolate MNG33 cytochrome c oxidase subunit I (COI) gene, partial cds; mitochondrial	795	Hymenosoma	longicrure	isolate	MNG33	cytochrome	c	oxidase	subunit	I	(COI)	gene,	partial	cds;	mitochondrial
796. Hymenosoma longicrure isolate MNG32 cytochrome c oxidase subunit I (COI) gene, partial cds; mitochondrial	796	Hymenosoma	longicrure	isolate	MNG32	cytochrome	c	oxidase	subunit	I	(COI)	gene,	partial	cds;	mitochondrial
797. Hymenosoma longicrure isolate MNG31 cytochrome c oxidase subunit I (COI) gene, partial cds; mitochondrial	797	Hymenosoma	longicrure	isolate	MNG31	cytochrome	c	oxidase	subunit	I	(COI)	gene,	partial	cds;	mitochondrial
798. Hymenosoma longicrure isolate MNG30 cytochrome c oxidase subunit I (COI) gene, partial cds; mitochondrial	798	Hymenosoma	longicrure	isolate	MNG30	cytochrome	c	oxidase	subunit	I	(COI)	gene,	partial	cds;	mitochondrial
799. Hymenosoma longicrure isolate MNG29 cytochrome c oxidase subunit I (COI) gene, partial cds; mitochondrial	799	Hymenosoma	longicrure	isolate	MNG29	cytochrome	c	oxidase	subunit	I	(COI)	gene,	partial	cds;	mitochondrial
800. Hymenosoma longicrure isolate MNG28 cytochrome c oxidase subunit I (COI) gene, partial cds; mitochondrial	800	Hymenosoma	longicrure	isolate	MNG28	cytochrome	c	oxidase	subunit	I	(COI)	gene,	partial	cds;	mitochondrial
801. Hymenosoma longicrure isolate MNG27 cytochrome c oxidase subunit I (COI) gene, partial cds; mitochondrial	801	Hymenosoma	longicrure	isolate	MNG27	cytochrome	c	oxidase	subunit	I	(COI)	gene,	partial	cds;	mitochondrial
802. Hymenosoma longicrure isolate MNG26 cytochrome c oxidase subunit I (COI) gene, partial cds; mitochondrial	802	Hymenosoma	longicrure	isolate	MNG26	cytochrome	c	oxidase	subunit	I	(COI)	gene,	partial	cds;	mitochondrial
803. Hymenosoma longicrure isolate MNG25 cytochrome c oxidase subunit I (COI) gene, partial cds; mitochondrial	803	Hymenosoma	longicrure	isolate	MNG25	cytochrome	c	oxidase	subunit	I	(COI)	gene,	partial	cds;	mitochondrial
804. Hymenosoma longicrure isolate MNG24 cytochrome c oxidase subunit I (COI) gene, partial cds; mitochondrial	804	Hymenosoma	longicrure	isolate	MNG24	cytochrome	c	oxidase	subunit	I	(COI)	gene,	partial	cds;	mitochondrial
805. Hymenosoma longicrure isolate MNG23 cytochrome c oxidase subunit I (COI) gene, partial cds; mitochondrial	805	Hymenosoma	longicrure	isolate	MNG23	cytochrome	c	oxidase	subunit	I	(COI)	gene,	partial	cds;	mitochondrial
806. Hymenosoma longicrure isolate MNG22 cytochrome c oxidase subunit I (COI) gene, partial cds; mitochondrial	806	Hymenosoma	longicrure	isolate	MNG22	cytochrome	c	oxidase	subunit	I	(COI)	gene,	partial	cds;	mitochondrial
807. Hymenosoma longicrure isolate MNG21 cytochrome c oxidase subunit I (COI) gene, partial cds; mitochondrial	807	Hymenosoma	longicrure	isolate	MNG21	cytochrome	c	oxidase	subunit	I	(COI)	gene,	partial	cds;	mitochondrial
808. Hymenosoma longicrure isolate MNG20 cytochrome c oxidase subunit I (COI) gene, partial cds; mitochondrial	808	Hymenosoma	longicrure	isolate	MNG20	cytochrome	c	oxidase	subunit	I	(COI)	gene,	partial	cds;	mitochondrial
809. Hymenosoma longicrure isolate MNG19 cytochrome c oxidase subunit I (COI) gene, partial cds; mitochondrial	809	Hymenosoma	longicrure	isolate	MNG19	cytochrome	c	oxidase	subunit	I	(COI)	gene,	partial	cds;	mitochondrial
810. Hymenosoma longicrure isolate MNG18 cytochrome c oxidase subunit I (COI) gene, partial cds; mitochondrial	810	Hymenosoma	longicrure	isolate	MNG18	cytochrome	c	oxidase	subunit	I	(COI)	gene,	partial	cds;	mitochondrial
811. Hymenosoma longicrure isolate MNG17 cytochrome c oxidase subunit I (COI) gene, partial cds; mitochondrial	811	Hymenosoma	longicrure	isolate	MNG17	cytochrome	c	oxidase	subunit	I	(COI)	gene,	partial	cds;	mitochondrial
812. Hymenosoma longicrure isolate MNG16 cytochrome c oxidase subunit I (COI) gene, partial cds; mitochondrial	812	Hymenosoma	longicrure	isolate	MNG16	cytochrome	c	oxidase	subunit	I	(COI)	gene,	partial	cds;	mitochondrial
813. Hymenosoma longicrure isolate MNG15 cytochrome c oxidase subunit I (COI) gene, partial cds; mitochondrial	813	Hymenosoma	longicrure	isolate	MNG15	cytochrome	c	oxidase	subunit	I	(COI)	gene,	partial	cds;	mitochondrial
814. Hymenosoma longicrure isolate MNG14 cytochrome c oxidase subunit I (COI) gene, partial cds; mitochondrial	814	Hymenosoma	longicrure	isolate	MNG14	cytochrome	c	oxidase	subunit	I	(COI)	gene,	partial	cds;	mitochondrial
815. Hymenosoma longicrure isolate MNG13 cytochrome c oxidase subunit I (COI) gene, partial cds; mitochondrial	815	Hymenosoma	longicrure	isolate	MNG13	cytochrome	c	oxidase	subunit	I	(COI)	gene,	partial	cds;	mitochondrial
816. Hymenosoma longicrure isolate MNG12 cytochrome c oxidase subunit I (COI) gene, partial cds; mitochondrial	816	Hymenosoma	longicrure	isolate	MNG12	cytochrome	c	oxidase	subunit	I	(COI)	gene,	partial	cds;	mitochondrial
817. Hymenosoma longicrure isolate MNG11 cytochrome c oxidase subunit I (COI) gene, partial cds; mitochondrial	817	Hymenosoma	longicrure	isolate	MNG11	cytochrome	c	oxidase	subunit	I	(COI)	gene,	partial	cds;	mitochondrial
818. Hymenosoma longicrure isolate MNG10 cytochrome c oxidase subunit I (COI) gene, partial cds; mitochondrial	818	Hymenosoma	longicrure	isolate	MNG10	cytochrome	c	oxidase	subunit	I	(COI)	gene,	partial	cds;	mitochondrial
819. Hymenosoma longicrure isolate MNG9 cytochrome c oxidase subunit I (COI) gene, partial cds; mitochondrial	819	Hymenosoma	longicrure	isolate	MNG9	cytochrome	c	oxidase	subunit	I	(COI)	gene,	partial	cds;	mitochondrial
820. Hymenosoma longicrure isolate MNG8 cytochrome c oxidase subunit I (COI) gene, partial cds; mitochondrial	820	Hymenosoma	longicrure	isolate	MNG8	cytochrome	c	oxidase	subunit	I	(COI)	gene,	partial	cds;	mitochondrial
821. Hymenosoma longicrure isolate MNG7 cytochrome c oxidase subunit I (COI) gene, partial cds; mitochondrial	821	Hymenosoma	longicrure	isolate	MNG7	cytochrome	c	oxidase	subunit	I	(COI)	gene,	partial	cds;	mitochondrial
822. Hymenosoma longicrure isolate MNG6 cytochrome c oxidase subunit I (COI) gene, partial cds; mitochondrial	822	Hymenosoma	longicrure	isolate	MNG6	cytochrome	c	oxidase	subunit	I	(COI)	gene,	partial	cds;	mitochondrial
823. Hymenosoma longicrure isolate MNG5 cytochrome c oxidase subunit I (COI) gene, partial cds; mitochondrial	823	Hymenosoma	longicrure	isolate	MNG5	cytochrome	c	oxidase	subunit	I	(COI)	gene,	partial	cds;	mitochondrial
824. Hymenosoma longicrure isolate MNG4 cytochrome c oxidase subunit I (COI) gene, partial cds; mitochondrial	824	Hymenosoma	longicrure	isolate	MNG4	cytochrome	c	oxidase	subunit	I	(COI)	gene,	partial	cds;	mitochondrial
825. Hymenosoma longicrure isolate MNG3 cytochrome c oxidase subunit I (COI) gene, partial cds; mitochondrial	825	Hymenosoma	longicrure	isolate	MNG3	cytochrome	c	oxidase	subunit	I	(COI)	gene,	partial	cds;	mitochondrial
826. Hymenosoma longicrure isolate MNG2 cytochrome c oxidase subunit I (COI) gene, partial cds; mitochondrial	826	Hymenosoma	longicrure	isolate	MNG2	cytochrome	c	oxidase	subunit	I	(COI)	gene,	partial	cds;	mitochondrial
827. Hymenosoma longicrure isolate MNG1 cytochrome c oxidase subunit I (COI) gene, partial cds; mitochondrial	827	Hymenosoma	longicrure	isolate	MNG1	cytochrome	c	oxidase	subunit	I	(COI)	gene,	partial	cds;	mitochondrial
828. Hymenosoma longicrure isolate NTF31 cytochrome c oxidase subunit I (COI) gene, partial cds; mitochondrial	828	Hymenosoma	longicrure	isolate	NTF31	cytochrome	c	oxidase	subunit	I	(COI)	gene,	partial	cds;	mitochondrial
829. Hymenosoma longicrure isolate NTF30 cytochrome c oxidase subunit I (COI) gene, partial cds; mitochondrial	829	Hymenosoma	longicrure	isolate	NTF30	cytochrome	c	oxidase	subunit	I	(COI)	gene,	partial	cds;	mitochondrial
830. Hymenosoma longicrure isolate NTF29 cytochrome c oxidase subunit I (COI) gene, partial cds; mitochondrial	830	Hymenosoma	longicrure	isolate	NTF29	cytochrome	c	oxidase	subunit	I	(COI)	gene,	partial	cds;	mitochondrial
831. Hymenosoma longicrure isolate NTF28 cytochrome c oxidase subunit I (COI) gene, partial cds; mitochondrial	831	Hymenosoma	longicrure	isolate	NTF28	cytochrome	c	oxidase	subunit	I	(COI)	gene,	partial	cds;	mitochondrial
832. Hymenosoma longicrure isolate NTF27 cytochrome c oxidase subunit I (COI) gene, partial cds; mitochondrial	832	Hymenosoma	longicrure	isolate	NTF27	cytochrome	c	oxidase	subunit	I	(COI)	gene,	partial	cds;	mitochondrial
833. Hymenosoma longicrure isolate NTF26 cytochrome c oxidase subunit I (COI) gene, partial cds; mitochondrial	833	Hymenosoma	longicrure	isolate	NTF26	cytochrome	c	oxidase	subunit	I	(COI)	gene,	partial	cds;	mitochondrial
834. Hymenosoma longicrure isolate NTF25 cytochrome c oxidase subunit I (COI) gene, partial cds; mitochondrial	834	Hymenosoma	longicrure	isolate	NTF25	cytochrome	c	oxidase	subunit	I	(COI)	gene,	partial	cds;	mitochondrial
835. Hymenosoma longicrure isolate NTF24 cytochrome c oxidase subunit I (COI) gene, partial cds; mitochondrial	835	Hymenosoma	longicrure	isolate	NTF24	cytochrome	c	oxidase	subunit	I	(COI)	gene,	partial	cds;	mitochondrial
836. Hymenosoma longicrure isolate NTF23 cytochrome c oxidase subunit I (COI) gene, partial cds; mitochondrial	836	Hymenosoma	longicrure	isolate	NTF23	cytochrome	c	oxidase	subunit	I	(COI)	gene,	partial	cds;	mitochondrial
837. Hymenosoma longicrure isolate NTF22 cytochrome c oxidase subunit I (COI) gene, partial cds; mitochondrial	837	Hymenosoma	longicrure	isolate	NTF22	cytochrome	c	oxidase	subunit	I	(COI)	gene,	partial	cds;	mitochondrial
838. Hymenosoma longicrure isolate NTF21 cytochrome c oxidase subunit I (COI) gene, partial cds; mitochondrial	838	Hymenosoma	longicrure	isolate	NTF21	cytochrome	c	oxidase	subunit	I	(COI)	gene,	partial	cds;	mitochondrial
839. Hymenosoma longicrure isolate NTF20 cytochrome c oxidase subunit I (COI) gene, partial cds; mitochondrial	839	Hymenosoma	longicrure	isolate	NTF20	cytochrome	c	oxidase	subunit	I	(COI)	gene,	partial	cds;	mitochondrial
840. Hymenosoma longicrure isolate NTF19 cytochrome c oxidase subunit I (COI) gene, partial cds; mitochondrial	840	Hymenosoma	longicrure	isolate	NTF19	cytochrome	c	oxidase	subunit	I	(COI)	gene,	partial	cds;	mitochondrial
841. Hymenosoma longicrure isolate NTF18 cytochrome c oxidase subunit I (COI) gene, partial cds; mitochondrial	841	Hymenosoma	longicrure	isolate	NTF18	cytochrome	c	oxidase	subunit	I	(COI)	gene,	partial	cds;	mitochondrial
842. Hymenosoma longicrure isolate NTF17 cytochrome c oxidase subunit I (COI) gene, partial cds; mitochondrial	842	Hymenosoma	longicrure	isolate	NTF17	cytochrome	c	oxidase	subunit	I	(COI)	gene,	partial	cds;	mitochondrial
843. Hymenosoma longicrure isolate NTF16 cytochrome c oxidase subunit I (COI) gene, partial cds; mitochondrial	843	Hymenosoma	longicrure	isolate	NTF16	cytochrome	c	oxidase	subunit	I	(COI)	gene,	partial	cds;	mitochondrial
844. Hymenosoma longicrure isolate NTF15 cytochrome c oxidase subunit I (COI) gene, partial cds; mitochondrial	844	Hymenosoma	longicrure	isolate	NTF15	cytochrome	c	oxidase	subunit	I	(COI)	gene,	partial	cds;	mitochondrial
845. Hymenosoma longicrure isolate NTF14 cytochrome c oxidase subunit I (COI) gene, partial cds; mitochondrial	845	Hymenosoma	longicrure	isolate	NTF14	cytochrome	c	oxidase	subunit	I	(COI)	gene,	partial	cds;	mitochondrial
846. Hymenosoma longicrure isolate NTF13 cytochrome c oxidase subunit I (COI) gene, partial cds; mitochondrial	846	Hymenosoma	longicrure	isolate	NTF13	cytochrome	c	oxidase	subunit	I	(COI)	gene,	partial	cds;	mitochondrial
847. Hymenosoma longicrure isolate NTF12 cytochrome c oxidase subunit I (COI) gene, partial cds; mitochondrial	847	Hymenosoma	longicrure	isolate	NTF12	cytochrome	c	oxidase	subunit	I	(COI)	gene,	partial	cds;	mitochondrial
848. Hymenosoma longicrure isolate NTF11 cytochrome c oxidase subunit I (COI) gene, partial cds; mitochondrial	848	Hymenosoma	longicrure	isolate	NTF11	cytochrome	c	oxidase	subunit	I	(COI)	gene,	partial	cds;	mitochondrial
849. Hymenosoma longicrure isolate NTF10 cytochrome c oxidase subunit I (COI) gene, partial cds; mitochondrial	849	Hymenosoma	longicrure	isolate	NTF10	cytochrome	c	oxidase	subunit	I	(COI)	gene,	partial	cds;	mitochondrial
850. Hymenosoma longicrure isolate NTF9 cytochrome c oxidase subunit I (COI) gene, partial cds; mitochondrial	850	Hymenosoma	longicrure	isolate	NTF9	cytochrome	c	oxidase	subunit	I	(COI)	gene,	partial	cds;	mitochondrial
851. Hymenosoma longicrure isolate NTF8 cytochrome c oxidase subunit I (COI) gene, partial cds; mitochondrial	851	Hymenosoma	longicrure	isolate	NTF8	cytochrome	c	oxidase	subunit	I	(COI)	gene,	partial	cds;	mitochondrial
852. Hymenosoma longicrure isolate NTF7 cytochrome c oxidase subunit I (COI) gene, partial cds; mitochondrial	852	Hymenosoma	longicrure	isolate	NTF7	cytochrome	c	oxidase	subunit	I	(COI)	gene,	partial	cds;	mitochondrial
853. Hymenosoma longicrure isolate NTF6 cytochrome c oxidase subunit I (COI) gene, partial cds; mitochondrial	853	Hymenosoma	longicrure	isolate	NTF6	cytochrome	c	oxidase	subunit	I	(COI)	gene,	partial	cds;	mitochondrial
854. Hymenosoma longicrure isolate NTF5 cytochrome c oxidase subunit I (COI) gene, partial cds; mitochondrial	854	Hymenosoma	longicrure	isolate	NTF5	cytochrome	c	oxidase	subunit	I	(COI)	gene,	partial	cds;	mitochondrial
855. Hymenosoma longicrure isolate NTF4 cytochrome c oxidase subunit I (COI) gene, partial cds; mitochondrial	855	Hymenosoma	longicrure	isolate	NTF4	cytochrome	c	oxidase	subunit	I	(COI)	gene,	partial	cds;	mitochondrial
856. Hymenosoma longicrure isolate NTF3 cytochrome c oxidase subunit I (COI) gene, partial cds; mitochondrial	856	Hymenosoma	longicrure	isolate	NTF3	cytochrome	c	oxidase	subunit	I	(COI)	gene,	partial	cds;	mitochondrial
857. Hymenosoma longicrure isolate NTF2 cytochrome c oxidase subunit I (COI) gene, partial cds; mitochondrial	857	Hymenosoma	longicrure	isolate	NTF2	cytochrome	c	oxidase	subunit	I	(COI)	gene,	partial	cds;	mitochondrial
858. Hymenosoma longicrure isolate NTF1 cytochrome c oxidase subunit I (COI) gene, partial cds; mitochondrial	858	Hymenosoma	longicrure	isolate	NTF1	cytochrome	c	oxidase	subunit	I	(COI)	gene,	partial	cds;	mitochondrial
859. Hymenosoma longicrure isolate MZK35 cytochrome c oxidase subunit I (COI) gene, partial cds; mitochondrial	859	Hymenosoma	longicrure	isolate	MZK35	cytochrome	c	oxidase	subunit	I	(COI)	gene,	partial	cds;	mitochondrial
860. Hymenosoma longicrure isolate MZK34 cytochrome c oxidase subunit I (COI) gene, partial cds; mitochondrial	860	Hymenosoma	longicrure	isolate	MZK34	cytochrome	c	oxidase	subunit	I	(COI)	gene,	partial	cds;	mitochondrial
861. Hymenosoma longicrure isolate MZK33 cytochrome c oxidase subunit I (COI) gene, partial cds; mitochondrial	861	Hymenosoma	longicrure	isolate	MZK33	cytochrome	c	oxidase	subunit	I	(COI)	gene,	partial	cds;	mitochondrial
862. Hymenosoma longicrure isolate MZK32 cytochrome c oxidase subunit I (COI) gene, partial cds; mitochondrial	862	Hymenosoma	longicrure	isolate	MZK32	cytochrome	c	oxidase	subunit	I	(COI)	gene,	partial	cds;	mitochondrial
863. Hymenosoma longicrure isolate MZK31 cytochrome c oxidase subunit I (COI) gene, partial cds; mitochondrial	863	Hymenosoma	longicrure	isolate	MZK31	cytochrome	c	oxidase	subunit	I	(COI)	gene,	partial	cds;	mitochondrial
864. Hymenosoma longicrure isolate MZK30 cytochrome c oxidase subunit I (COI) gene, partial cds; mitochondrial	864	Hymenosoma	longicrure	isolate	MZK30	cytochrome	c	oxidase	subunit	I	(COI)	gene,	partial	cds;	mitochondrial
865. Hymenosoma longicrure isolate MZK29 cytochrome c oxidase subunit I (COI) gene, partial cds; mitochondrial	865	Hymenosoma	longicrure	isolate	MZK29	cytochrome	c	oxidase	subunit	I	(COI)	gene,	partial	cds;	mitochondrial
866. Hymenosoma longicrure isolate MZK28 cytochrome c oxidase subunit I (COI) gene, partial cds; mitochondrial	866	Hymenosoma	longicrure	isolate	MZK28	cytochrome	c	oxidase	subunit	I	(COI)	gene,	partial	cds;	mitochondrial
867. Hymenosoma longicrure isolate MZK27 cytochrome c oxidase subunit I (COI) gene, partial cds; mitochondrial	867	Hymenosoma	longicrure	isolate	MZK27	cytochrome	c	oxidase	subunit	I	(COI)	gene,	partial	cds;	mitochondrial
868. Hymenosoma longicrure isolate MZK26 cytochrome c oxidase subunit I (COI) gene, partial cds; mitochondrial	868	Hymenosoma	longicrure	isolate	MZK26	cytochrome	c	oxidase	subunit	I	(COI)	gene,	partial	cds;	mitochondrial
869. Hymenosoma longicrure isolate MZK25 cytochrome c oxidase subunit I (COI) gene, partial cds; mitochondrial	869	Hymenosoma	longicrure	isolate	MZK25	cytochrome	c	oxidase	subunit	I	(COI)	gene,	partial	cds;	mitochondrial
870. Hymenosoma longicrure isolate MZK24 cytochrome c oxidase subunit I (COI) gene, partial cds; mitochondrial	870	Hymenosoma	longicrure	isolate	MZK24	cytochrome	c	oxidase	subunit	I	(COI)	gene,	partial	cds;	mitochondrial
871. Hymenosoma longicrure isolate MZK23 cytochrome c oxidase subunit I (COI) gene, partial cds; mitochondrial	871	Hymenosoma	longicrure	isolate	MZK23	cytochrome	c	oxidase	subunit	I	(COI)	gene,	partial	cds;	mitochondrial
872. Hymenosoma longicrure isolate MZK22 cytochrome c oxidase subunit I (COI) gene, partial cds; mitochondrial	872	Hymenosoma	longicrure	isolate	MZK22	cytochrome	c	oxidase	subunit	I	(COI)	gene,	partial	cds;	mitochondrial
873. Hymenosoma longicrure isolate MZK21 cytochrome c oxidase subunit I (COI) gene, partial cds; mitochondrial	873	Hymenosoma	longicrure	isolate	MZK21	cytochrome	c	oxidase	subunit	I	(COI)	gene,	partial	cds;	mitochondrial
874. Hymenosoma longicrure isolate MZK20 cytochrome c oxidase subunit I (COI) gene, partial cds; mitochondrial	874	Hymenosoma	longicrure	isolate	MZK20	cytochrome	c	oxidase	subunit	I	(COI)	gene,	partial	cds;	mitochondrial
875. Hymenosoma longicrure isolate MZK19 cytochrome c oxidase subunit I (COI) gene, partial cds; mitochondrial	875	Hymenosoma	longicrure	isolate	MZK19	cytochrome	c	oxidase	subunit	I	(COI)	gene,	partial	cds;	mitochondrial
876. Hymenosoma longicrure isolate MZK18 cytochrome c oxidase subunit I (COI) gene, partial cds; mitochondrial	876	Hymenosoma	longicrure	isolate	MZK18	cytochrome	c	oxidase	subunit	I	(COI)	gene,	partial	cds;	mitochondrial
877. Hymenosoma longicrure isolate MZK17 cytochrome c oxidase subunit I (COI) gene, partial cds; mitochondrial	877	Hymenosoma	longicrure	isolate	MZK17	cytochrome	c	oxidase	subunit	I	(COI)	gene,	partial	cds;	mitochondrial
878. Hymenosoma longicrure isolate MZK16 cytochrome c oxidase subunit I (COI) gene, partial cds; mitochondrial	878	Hymenosoma	longicrure	isolate	MZK16	cytochrome	c	oxidase	subunit	I	(COI)	gene,	partial	cds;	mitochondrial
879. Hymenosoma longicrure isolate MZK15 cytochrome c oxidase subunit I (COI) gene, partial cds; mitochondrial	879	Hymenosoma	longicrure	isolate	MZK15	cytochrome	c	oxidase	subunit	I	(COI)	gene,	partial	cds;	mitochondrial
880. Hymenosoma longicrure isolate MZK14 cytochrome c oxidase subunit I (COI) gene, partial cds; mitochondrial	880	Hymenosoma	longicrure	isolate	MZK14	cytochrome	c	oxidase	subunit	I	(COI)	gene,	partial	cds;	mitochondrial
881. Hymenosoma longicrure isolate MZK13 cytochrome c oxidase subunit I (COI) gene, partial cds; mitochondrial	881	Hymenosoma	longicrure	isolate	MZK13	cytochrome	c	oxidase	subunit	I	(COI)	gene,	partial	cds;	mitochondrial
882. Hymenosoma longicrure isolate MZK12 cytochrome c oxidase subunit I (COI) gene, partial cds; mitochondrial	882	Hymenosoma	longicrure	isolate	MZK12	cytochrome	c	oxidase	subunit	I	(COI)	gene,	partial	cds;	mitochondrial
883. Hymenosoma longicrure isolate MZK11 cytochrome c oxidase subunit I (COI) gene, partial cds; mitochondrial	883	Hymenosoma	longicrure	isolate	MZK11	cytochrome	c	oxidase	subunit	I	(COI)	gene,	partial	cds;	mitochondrial
884. Hymenosoma longicrure isolate MZK10 cytochrome c oxidase subunit I (COI) gene, partial cds; mitochondrial	884	Hymenosoma	longicrure	isolate	MZK10	cytochrome	c	oxidase	subunit	I	(COI)	gene,	partial	cds;	mitochondrial
885. Hymenosoma longicrure isolate MZK9 cytochrome c oxidase subunit I (COI) gene, partial cds; mitochondrial	885	Hymenosoma	longicrure	isolate	MZK9	cytochrome	c	oxidase	subunit	I	(COI)	gene,	partial	cds;	mitochondrial
886. Hymenosoma longicrure isolate MZK8 cytochrome c oxidase subunit I (COI) gene, partial cds; mitochondrial	886	Hymenosoma	longicrure	isolate	MZK8	cytochrome	c	oxidase	subunit	I	(COI)	gene,	partial	cds;	mitochondrial
887. Hymenosoma longicrure isolate MZK7 cytochrome c oxidase subunit I (COI) gene, partial cds; mitochondrial	887	Hymenosoma	longicrure	isolate	MZK7	cytochrome	c	oxidase	subunit	I	(COI)	gene,	partial	cds;	mitochondrial
888. Hymenosoma longicrure isolate MZK6 cytochrome c oxidase subunit I (COI) gene, partial cds; mitochondrial	888	Hymenosoma	longicrure	isolate	MZK6	cytochrome	c	oxidase	subunit	I	(COI)	gene,	partial	cds;	mitochondrial
889. Hymenosoma longicrure isolate MZK5 cytochrome c oxidase subunit I (COI) gene, partial cds; mitochondrial	889	Hymenosoma	longicrure	isolate	MZK5	cytochrome	c	oxidase	subunit	I	(COI)	gene,	partial	cds;	mitochondrial
890. Hymenosoma longicrure isolate MZK4 cytochrome c oxidase subunit I (COI) gene, partial cds; mitochondrial	890	Hymenosoma	longicrure	isolate	MZK4	cytochrome	c	oxidase	subunit	I	(COI)	gene,	partial	cds;	mitochondrial
891. Hymenosoma longicrure isolate MZK3 cytochrome c oxidase subunit I (COI) gene, partial cds; mitochondrial	891	Hymenosoma	longicrure	isolate	MZK3	cytochrome	c	oxidase	subunit	I	(COI)	gene,	partial	cds;	mitochondrial
892. Hymenosoma longicrure isolate MZK2 cytochrome c oxidase subunit I (COI) gene, partial cds; mitochondrial	892	Hymenosoma	longicrure	isolate	MZK2	cytochrome	c	oxidase	subunit	I	(COI)	gene,	partial	cds;	mitochondrial
893. Hymenosoma longicrure isolate MZK1 cytochrome c oxidase subunit I (COI) gene, partial cds; mitochondrial	893	Hymenosoma	longicrure	isolate	MZK1	cytochrome	c	oxidase	subunit	I	(COI)	gene,	partial	cds;	mitochondrial
894. Hymenosoma projectum isolate MPJ6 cytochrome c oxidase subunit I (COI) gene, partial cds; mitochondrial	894	Hymenosoma	projectum	isolate	MPJ6	cytochrome	c	oxidase	subunit	I	(COI)	gene,	partial	cds;	mitochondrial
895. Hymenosoma projectum isolate MPJ5 cytochrome c oxidase subunit I (COI) gene, partial cds; mitochondrial	895	Hymenosoma	projectum	isolate	MPJ5	cytochrome	c	oxidase	subunit	I	(COI)	gene,	partial	cds;	mitochondrial
896. Hymenosoma projectum isolate MPJ4 cytochrome c oxidase subunit I (COI) gene, partial cds; mitochondrial	896	Hymenosoma	projectum	isolate	MPJ4	cytochrome	c	oxidase	subunit	I	(COI)	gene,	partial	cds;	mitochondrial
897. Hymenosoma projectum isolate MPJ3 cytochrome c oxidase subunit I (COI) gene, partial cds; mitochondrial	897	Hymenosoma	projectum	isolate	MPJ3	cytochrome	c	oxidase	subunit	I	(COI)	gene,	partial	cds;	mitochondrial
898. Hymenosoma projectum isolate MPJ2 cytochrome c oxidase subunit I (COI) gene, partial cds; mitochondrial	898	Hymenosoma	projectum	isolate	MPJ2	cytochrome	c	oxidase	subunit	I	(COI)	gene,	partial	cds;	mitochondrial
899. Hymenosoma projectum isolate MPJ1 cytochrome c oxidase subunit I (COI) gene, partial cds; mitochondrial	899	Hymenosoma	projectum	isolate	MPJ1	cytochrome	c	oxidase	subunit	I	(COI)	gene,	partial	cds;	mitochondrial
900. Pagurus boriaustraliensis voucher C47468 cytochrome oxidase subunit 1 (COI) gene, partial cds; mitochondrial	900	Pagurus	boriaustraliensis	voucher	C47468	cytochrome	oxidase	subunit	1	(COI)	gene,	partial	cds;	mitochondrial
901. Pagurus boriaustraliensis voucher C27981 cytochrome oxidase subunit 1 (COI) gene, partial cds; mitochondrial	901	Pagurus	boriaustraliensis	voucher	C27981	cytochrome	oxidase	subunit	1	(COI)	gene,	partial	cds;	mitochondrial
902. Pagurus pitagsaleei voucher 1441-1 cytochrome oxidase subunit 1 (COI) gene, partial cds; mitochondrial	902	Pagurus	pitagsaleei	voucher	1441-1	cytochrome	oxidase	subunit	1	(COI)	gene,	partial	cds;	mitochondrial
903. Pagurus pitagsaleei voucher 1441-2 cytochrome oxidase subunit 1 (COI) gene, partial cds; mitochondrial	903	Pagurus	pitagsaleei	voucher	1441-2	cytochrome	oxidase	subunit	1	(COI)	gene,	partial	cds;	mitochondrial
904. Pagurus sp. WAM C47033-2 voucher C4703-2 cytochrome oxidase subunit 1 (COI) gene, partial cds; mitochondrial	904	Pagurus	sp.	WAM	C47033-2	voucher	C4703-2	cytochrome	oxidase	subunit	1	(COI)	gene,	partial	cds;	mitochondrial
905. Pagurus boriaustraliensis voucher C28021 cytochrome oxidase subunit 1 (COI) gene, partial cds; mitochondrial	905	Pagurus	boriaustraliensis	voucher	C28021	cytochrome	oxidase	subunit	1	(COI)	gene,	partial	cds;	mitochondrial
906. Pagurus boriaustraliensis voucher C47469 cytochrome oxidase subunit 1 (COI) gene, partial cds; mitochondrial	906	Pagurus	boriaustraliensis	voucher	C47469	cytochrome	oxidase	subunit	1	(COI)	gene,	partial	cds;	mitochondrial
907. Pagurus boriaustraliensis voucher C4703-1 cytochrome oxidase subunit 1 (COI) gene, partial cds; mitochondrial	907	Pagurus	boriaustraliensis	voucher	C4703-1	cytochrome	oxidase	subunit	1	(COI)	gene,	partial	cds;	mitochondrial
908. Pagurus pitagsaleei voucher NTOU:A01441-2 cytochrome c oxidase subunit I (COI) gene, partial cds; mitochondrial	908	Pagurus	pitagsaleei	voucher	NTOU:A01441-2	cytochrome	c	oxidase	subunit	I	(COI)	gene,	partial	cds;	mitochondrial
909. Pagurus pitagsaleei voucher NTOU:A01441-1 cytochrome c oxidase subunit I (COI) gene, partial cds; mitochondrial	909	Pagurus	pitagsaleei	voucher	NTOU:A01441-1	cytochrome	c	oxidase	subunit	I	(COI)	gene,	partial	cds;	mitochondrial
910. Palaemon peringueyi haplotype 16 cytochrome c oxidase subunit I (COI) gene, partial cds; mitochondrial	910	Palaemon	peringueyi	haplotype	16	cytochrome	c	oxidase	subunit	I	(COI)	gene,	partial	cds;	mitochondrial
911. Palaemon peringueyi haplotype 15 cytochrome c oxidase subunit I (COI) gene, partial cds; mitochondrial	911	Palaemon	peringueyi	haplotype	15	cytochrome	c	oxidase	subunit	I	(COI)	gene,	partial	cds;	mitochondrial
912. Palaemon peringueyi haplotype 14 cytochrome c oxidase subunit I (COI) gene, partial cds; mitochondrial	912	Palaemon	peringueyi	haplotype	14	cytochrome	c	oxidase	subunit	I	(COI)	gene,	partial	cds;	mitochondrial
913. Palaemon peringueyi haplotype 13 cytochrome c oxidase subunit I (COI) gene, partial cds; mitochondrial	913	Palaemon	peringueyi	haplotype	13	cytochrome	c	oxidase	subunit	I	(COI)	gene,	partial	cds;	mitochondrial
914. Palaemon peringueyi haplotype 12 cytochrome c oxidase subunit I (COI) gene, partial cds; mitochondrial	914	Palaemon	peringueyi	haplotype	12	cytochrome	c	oxidase	subunit	I	(COI)	gene,	partial	cds;	mitochondrial
915. Palaemon peringueyi haplotype 11 cytochrome c oxidase subunit I (COI) gene, partial cds; mitochondrial	915	Palaemon	peringueyi	haplotype	11	cytochrome	c	oxidase	subunit	I	(COI)	gene,	partial	cds;	mitochondrial
916. Palaemon peringueyi haplotype 10 cytochrome c oxidase subunit I (COI) gene, partial cds; mitochondrial	916	Palaemon	peringueyi	haplotype	10	cytochrome	c	oxidase	subunit	I	(COI)	gene,	partial	cds;	mitochondrial
917. Palaemon peringueyi haplotype 9 cytochrome c oxidase subunit I (COI) gene, partial cds; mitochondrial	917	Palaemon	peringueyi	haplotype	9	cytochrome	c	oxidase	subunit	I	(COI)	gene,	partial	cds;	mitochondrial
918. Palaemon peringueyi haplotype 8 cytochrome c oxidase subunit I (COI) gene, partial cds; mitochondrial	918	Palaemon	peringueyi	haplotype	8	cytochrome	c	oxidase	subunit	I	(COI)	gene,	partial	cds;	mitochondrial
919. Palaemon peringueyi haplotype 7 cytochrome c oxidase subunit I (COI) gene, partial cds; mitochondrial	919	Palaemon	peringueyi	haplotype	7	cytochrome	c	oxidase	subunit	I	(COI)	gene,	partial	cds;	mitochondrial
920. Palaemon peringueyi haplotype 6 cytochrome c oxidase subunit I (COI) gene, partial cds; mitochondrial	920	Palaemon	peringueyi	haplotype	6	cytochrome	c	oxidase	subunit	I	(COI)	gene,	partial	cds;	mitochondrial
921. Palaemon peringueyi haplotype 5 cytochrome c oxidase subunit I (COI) gene, partial cds; mitochondrial	921	Palaemon	peringueyi	haplotype	5	cytochrome	c	oxidase	subunit	I	(COI)	gene,	partial	cds;	mitochondrial
922. Palaemon peringueyi haplotype 4 cytochrome c oxidase subunit I (COI) gene, partial cds; mitochondrial	922	Palaemon	peringueyi	haplotype	4	cytochrome	c	oxidase	subunit	I	(COI)	gene,	partial	cds;	mitochondrial
923. Palaemon peringueyi haplotype 3 cytochrome c oxidase subunit I (COI) gene, partial cds; mitochondrial	923	Palaemon	peringueyi	haplotype	3	cytochrome	c	oxidase	subunit	I	(COI)	gene,	partial	cds;	mitochondrial
924. Palaemon peringueyi haplotype 2 cytochrome c oxidase subunit I (COI) gene, partial cds; mitochondrial	924	Palaemon	peringueyi	haplotype	2	cytochrome	c	oxidase	subunit	I	(COI)	gene,	partial	cds;	mitochondrial
925. Palaemon peringueyi haplotype 1 cytochrome c oxidase subunit I (COI) gene, partial cds; mitochondrial	925	Palaemon	peringueyi	haplotype	1	cytochrome	c	oxidase	subunit	I	(COI)	gene,	partial	cds;	mitochondrial
926. Palaemon capensis haplotype 22 cytochrome c oxidase subunit I (COI) gene, partial cds; mitochondrial	926	Palaemon	capensis	haplotype	22	cytochrome	c	oxidase	subunit	I	(COI)	gene,	partial	cds;	mitochondrial
927. Palaemon capensis haplotype 21 cytochrome c oxidase subunit I (COI) gene, partial cds; mitochondrial	927	Palaemon	capensis	haplotype	21	cytochrome	c	oxidase	subunit	I	(COI)	gene,	partial	cds;	mitochondrial
928. Palaemon capensis haplotype 20 cytochrome c oxidase subunit I (COI) gene, partial cds; mitochondrial	928	Palaemon	capensis	haplotype	20	cytochrome	c	oxidase	subunit	I	(COI)	gene,	partial	cds;	mitochondrial
929. Palaemon capensis haplotype 19 cytochrome c oxidase subunit I (COI) gene, partial cds; mitochondrial	929	Palaemon	capensis	haplotype	19	cytochrome	c	oxidase	subunit	I	(COI)	gene,	partial	cds;	mitochondrial
930. Palaemon capensis haplotype 18 cytochrome c oxidase subunit I (COI) gene, partial cds; mitochondrial	930	Palaemon	capensis	haplotype	18	cytochrome	c	oxidase	subunit	I	(COI)	gene,	partial	cds;	mitochondrial
931. Palaemon capensis haplotype 17 cytochrome c oxidase subunit I (COI) gene, partial cds; mitochondrial	931	Palaemon	capensis	haplotype	17	cytochrome	c	oxidase	subunit	I	(COI)	gene,	partial	cds;	mitochondrial
932. Palaemon capensis haplotype 16 cytochrome c oxidase subunit I (COI) gene, partial cds; mitochondrial	932	Palaemon	capensis	haplotype	16	cytochrome	c	oxidase	subunit	I	(COI)	gene,	partial	cds;	mitochondrial
933. Palaemon capensis haplotype 15 cytochrome c oxidase subunit I (COI) gene, partial cds; mitochondrial	933	Palaemon	capensis	haplotype	15	cytochrome	c	oxidase	subunit	I	(COI)	gene,	partial	cds;	mitochondrial
934. Palaemon capensis haplotype 14 cytochrome c oxidase subunit I (COI) gene, partial cds; mitochondrial	934	Palaemon	capensis	haplotype	14	cytochrome	c	oxidase	subunit	I	(COI)	gene,	partial	cds;	mitochondrial
935. Palaemon capensis haplotype 13 cytochrome c oxidase subunit I (COI) gene, partial cds; mitochondrial	935	Palaemon	capensis	haplotype	13	cytochrome	c	oxidase	subunit	I	(COI)	gene,	partial	cds;	mitochondrial
936. Palaemon capensis haplotype 12 cytochrome c oxidase subunit I (COI) gene, partial cds; mitochondrial	936	Palaemon	capensis	haplotype	12	cytochrome	c	oxidase	subunit	I	(COI)	gene,	partial	cds;	mitochondrial
937. Palaemon capensis haplotype 11 cytochrome c oxidase subunit I (COI) gene, partial cds; mitochondrial	937	Palaemon	capensis	haplotype	11	cytochrome	c	oxidase	subunit	I	(COI)	gene,	partial	cds;	mitochondrial
938. Palaemon capensis haplotype 10 cytochrome c oxidase subunit I (COI) gene, partial cds; mitochondrial	938	Palaemon	capensis	haplotype	10	cytochrome	c	oxidase	subunit	I	(COI)	gene,	partial	cds;	mitochondrial
939. Palaemon capensis haplotype 9 cytochrome c oxidase subunit I (COI) gene, partial cds; mitochondrial	939	Palaemon	capensis	haplotype	9	cytochrome	c	oxidase	subunit	I	(COI)	gene,	partial	cds;	mitochondrial
940. Palaemon capensis haplotype 8 cytochrome c oxidase subunit I (COI) gene, partial cds; mitochondrial	940	Palaemon	capensis	haplotype	8	cytochrome	c	oxidase	subunit	I	(COI)	gene,	partial	cds;	mitochondrial
941. Palaemon capensis haplotype 7 cytochrome c oxidase subunit I (COI) gene, partial cds; mitochondrial	941	Palaemon	capensis	haplotype	7	cytochrome	c	oxidase	subunit	I	(COI)	gene,	partial	cds;	mitochondrial
942. Palaemon capensis haplotype 6 cytochrome c oxidase subunit I (COI) gene, partial cds; mitochondrial	942	Palaemon	capensis	haplotype	6	cytochrome	c	oxidase	subunit	I	(COI)	gene,	partial	cds;	mitochondrial
943. Palaemon capensis haplotype 5 cytochrome c oxidase subunit I (COI) gene, partial cds; mitochondrial	943	Palaemon	capensis	haplotype	5	cytochrome	c	oxidase	subunit	I	(COI)	gene,	partial	cds;	mitochondrial
944. Palaemon capensis haplotype 4 cytochrome c oxidase subunit I (COI) gene, partial cds; mitochondrial	944	Palaemon	capensis	haplotype	4	cytochrome	c	oxidase	subunit	I	(COI)	gene,	partial	cds;	mitochondrial
945. Palaemon capensis haplotype 3 cytochrome c oxidase subunit I (COI) gene, partial cds; mitochondrial	945	Palaemon	capensis	haplotype	3	cytochrome	c	oxidase	subunit	I	(COI)	gene,	partial	cds;	mitochondrial
946. Palaemon capensis haplotype 2 cytochrome c oxidase subunit I (COI) gene, partial cds; mitochondrial	946	Palaemon	capensis	haplotype	2	cytochrome	c	oxidase	subunit	I	(COI)	gene,	partial	cds;	mitochondrial
947. Palaemon capensis haplotype 1 cytochrome c oxidase subunit I (COI) gene, partial cds; mitochondrial	947	Palaemon	capensis	haplotype	1	cytochrome	c	oxidase	subunit	I	(COI)	gene,	partial	cds;	mitochondrial
948. Palaemon peringueyi isolate POF10 cytochrome oxidase subunit I (COI) gene, partial cds; mitochondrial	948	Palaemon	peringueyi	isolate	POF10	cytochrome	oxidase	subunit	I	(COI)	gene,	partial	cds;	mitochondrial
949. Palaemon peringueyi isolate POF1 cytochrome oxidase subunit I (COI) gene, partial cds; mitochondrial	949	Palaemon	peringueyi	isolate	POF1	cytochrome	oxidase	subunit	I	(COI)	gene,	partial	cds;	mitochondrial
950. Palaemon peringueyi isolate PMN21 cytochrome oxidase subunit I (COI) gene, partial cds; mitochondrial	950	Palaemon	peringueyi	isolate	PMN21	cytochrome	oxidase	subunit	I	(COI)	gene,	partial	cds;	mitochondrial
951. Palaemon peringueyi isolate PMV3 cytochrome oxidase subunit I (COI) gene, partial cds; mitochondrial	951	Palaemon	peringueyi	isolate	PMV3	cytochrome	oxidase	subunit	I	(COI)	gene,	partial	cds;	mitochondrial
952. Palaemon peringueyi isolate PGR3 cytochrome oxidase subunit I (COI) gene, partial cds; mitochondrial	952	Palaemon	peringueyi	isolate	PGR3	cytochrome	oxidase	subunit	I	(COI)	gene,	partial	cds;	mitochondrial
953. Palaemon peringueyi isolate PBT2 cytochrome oxidase subunit I (COI) gene, partial cds; mitochondrial	953	Palaemon	peringueyi	isolate	PBT2	cytochrome	oxidase	subunit	I	(COI)	gene,	partial	cds;	mitochondrial
954. Palaemon peringueyi isolate PBT1 cytochrome oxidase subunit I (COI) gene, partial cds; mitochondrial	954	Palaemon	peringueyi	isolate	PBT1	cytochrome	oxidase	subunit	I	(COI)	gene,	partial	cds;	mitochondrial
955. Palaemon peringueyi isolate PKB2 cytochrome oxidase subunit I (COI) gene, partial cds; mitochondrial	955	Palaemon	peringueyi	isolate	PKB2	cytochrome	oxidase	subunit	I	(COI)	gene,	partial	cds;	mitochondrial
956. Palaemon peringueyi isolate PGN2 cytochrome oxidase subunit I (COI) gene, partial cds; mitochondrial	956	Palaemon	peringueyi	isolate	PGN2	cytochrome	oxidase	subunit	I	(COI)	gene,	partial	cds;	mitochondrial
957. Palaemon peringueyi isolate PMB3 cytochrome oxidase subunit I (COI) gene, partial cds; mitochondrial	957	Palaemon	peringueyi	isolate	PMB3	cytochrome	oxidase	subunit	I	(COI)	gene,	partial	cds;	mitochondrial
958. Palaemon peringueyi isolate PMB2 cytochrome oxidase subunit I (COI) gene, partial cds; mitochondrial	958	Palaemon	peringueyi	isolate	PMB2	cytochrome	oxidase	subunit	I	(COI)	gene,	partial	cds;	mitochondrial
959. Palaemon peringueyi isolate PMB1 cytochrome oxidase subunit I (COI) gene, partial cds; mitochondrial	959	Palaemon	peringueyi	isolate	PMB1	cytochrome	oxidase	subunit	I	(COI)	gene,	partial	cds;	mitochondrial
960. Nesippus vespa isolate NVTR03 cytochrome c oxidase subunit I (COI) gene, partial cds; mitochondrial	960	Nesippus	vespa	isolate	NVTR03	cytochrome	c	oxidase	subunit	I	(COI)	gene,	partial	cds;	mitochondrial
961. Nesippus vespa isolate NVTR01 cytochrome c oxidase subunit I (COI) gene, partial cds; mitochondrial	961	Nesippus	vespa	isolate	NVTR01	cytochrome	c	oxidase	subunit	I	(COI)	gene,	partial	cds;	mitochondrial
962. Potamonautes parvicorpus isolate Silvernmine1 cytochrome oxidase subunit I (COI) gene, partial cds; mitochondrial	962	Potamonautes	parvicorpus	isolate	Silvernmine1	cytochrome	oxidase	subunit	I	(COI)	gene,	partial	cds;	mitochondrial
963. Potamonautes parvicorpus isolate Blinkwater4 cytochrome oxidase subunit I (COI) gene, partial cds; mitochondrial	963	Potamonautes	parvicorpus	isolate	Blinkwater4	cytochrome	oxidase	subunit	I	(COI)	gene,	partial	cds;	mitochondrial
964. Potamonautes parvicorpus isolate Blinkwater3 cytochrome oxidase subunit I (COI) gene, partial cds; mitochondrial	964	Potamonautes	parvicorpus	isolate	Blinkwater3	cytochrome	oxidase	subunit	I	(COI)	gene,	partial	cds;	mitochondrial
965. Potamonautes parvicorpus isolate Blinkwater2 cytochrome oxidase subunit I (COI) gene, partial cds; mitochondrial	965	Potamonautes	parvicorpus	isolate	Blinkwater2	cytochrome	oxidase	subunit	I	(COI)	gene,	partial	cds;	mitochondrial
966. Potamonautes parvicorpus isolate Blinkwater1 cytochrome oxidase subunit I (COI) gene, partial cds; mitochondrial	966	Potamonautes	parvicorpus	isolate	Blinkwater1	cytochrome	oxidase	subunit	I	(COI)	gene,	partial	cds;	mitochondrial
967. Potamonautes parvicorpus isolate Platteklip8 cytochrome oxidase subunit I (COI) gene, partial cds; mitochondrial	967	Potamonautes	parvicorpus	isolate	Platteklip8	cytochrome	oxidase	subunit	I	(COI)	gene,	partial	cds;	mitochondrial
968. Potamonautes parvicorpus isolate Platteklip7 cytochrome oxidase subunit I (COI) gene, partial cds; mitochondrial	968	Potamonautes	parvicorpus	isolate	Platteklip7	cytochrome	oxidase	subunit	I	(COI)	gene,	partial	cds;	mitochondrial
969. Potamonautes parvicorpus isolate Platteklip6 cytochrome oxidase subunit I (COI) gene, partial cds; mitochondrial	969	Potamonautes	parvicorpus	isolate	Platteklip6	cytochrome	oxidase	subunit	I	(COI)	gene,	partial	cds;	mitochondrial
970. Potamonautes parvicorpus isolate Platteklip5 cytochrome oxidase subunit I (COI) gene, partial cds; mitochondrial	970	Potamonautes	parvicorpus	isolate	Platteklip5	cytochrome	oxidase	subunit	I	(COI)	gene,	partial	cds;	mitochondrial
971. Potamonautes parvicorpus isolate Platteklip4 cytochrome oxidase subunit I (COI) gene, partial cds; mitochondrial	971	Potamonautes	parvicorpus	isolate	Platteklip4	cytochrome	oxidase	subunit	I	(COI)	gene,	partial	cds;	mitochondrial
972. Potamonautes parvicorpus isolate Platteklip3 cytochrome oxidase subunit I (COI) gene, partial cds; mitochondrial	972	Potamonautes	parvicorpus	isolate	Platteklip3	cytochrome	oxidase	subunit	I	(COI)	gene,	partial	cds;	mitochondrial
973. Potamonautes parvicorpus isolate Platteklip2 cytochrome oxidase subunit I (COI) gene, partial cds; mitochondrial	973	Potamonautes	parvicorpus	isolate	Platteklip2	cytochrome	oxidase	subunit	I	(COI)	gene,	partial	cds;	mitochondrial
974. Potamonautes parvicorpus isolate Platteklip1 cytochrome oxidase subunit I (COI) gene, partial cds; mitochondrial	974	Potamonautes	parvicorpus	isolate	Platteklip1	cytochrome	oxidase	subunit	I	(COI)	gene,	partial	cds;	mitochondrial
975. Potamonautes parvicorpus isolate OrangeKloof9 cytochrome oxidase subunit I (COI) gene, partial cds; mitochondrial	975	Potamonautes	parvicorpus	isolate	OrangeKloof9	cytochrome	oxidase	subunit	I	(COI)	gene,	partial	cds;	mitochondrial
976. Potamonautes parvicorpus isolate OrangeKloof8 cytochrome oxidase subunit I (COI) gene, partial cds; mitochondrial	976	Potamonautes	parvicorpus	isolate	OrangeKloof8	cytochrome	oxidase	subunit	I	(COI)	gene,	partial	cds;	mitochondrial
977. Potamonautes parvicorpus isolate OrangeKloof7 cytochrome oxidase subunit I (COI) gene, partial cds; mitochondrial	977	Potamonautes	parvicorpus	isolate	OrangeKloof7	cytochrome	oxidase	subunit	I	(COI)	gene,	partial	cds;	mitochondrial
978. Potamonautes parvicorpus isolate OrangeKloof6 cytochrome oxidase subunit I (COI) gene, partial cds; mitochondrial	978	Potamonautes	parvicorpus	isolate	OrangeKloof6	cytochrome	oxidase	subunit	I	(COI)	gene,	partial	cds;	mitochondrial
979. Potamonautes parvicorpus isolate OrangeKloof5 cytochrome oxidase subunit I (COI) gene, partial cds; mitochondrial	979	Potamonautes	parvicorpus	isolate	OrangeKloof5	cytochrome	oxidase	subunit	I	(COI)	gene,	partial	cds;	mitochondrial
980. Potamonautes parvicorpus isolate OrangeKloof4 cytochrome oxidase subunit I (COI) gene, partial cds; mitochondrial	980	Potamonautes	parvicorpus	isolate	OrangeKloof4	cytochrome	oxidase	subunit	I	(COI)	gene,	partial	cds;	mitochondrial
981. Potamonautes parvicorpus isolate OrangeKloof3 cytochrome oxidase subunit I (COI) gene, partial cds; mitochondrial	981	Potamonautes	parvicorpus	isolate	OrangeKloof3	cytochrome	oxidase	subunit	I	(COI)	gene,	partial	cds;	mitochondrial
982. Potamonautes parvicorpus isolate OrangeKloof2 cytochrome oxidase subunit I (COI) gene, partial cds; mitochondrial	982	Potamonautes	parvicorpus	isolate	OrangeKloof2	cytochrome	oxidase	subunit	I	(COI)	gene,	partial	cds;	mitochondrial
983. Potamonautes parvicorpus isolate OrangeKloof1 cytochrome oxidase subunit I (COI) gene, partial cds; mitochondrial	983	Potamonautes	parvicorpus	isolate	OrangeKloof1	cytochrome	oxidase	subunit	I	(COI)	gene,	partial	cds;	mitochondrial
984. Potamonautes parvicorpus isolate Kirstenbosch4 cytochrome oxidase subunit I (COI) gene, partial cds; mitochondrial	984	Potamonautes	parvicorpus	isolate	Kirstenbosch4	cytochrome	oxidase	subunit	I	(COI)	gene,	partial	cds;	mitochondrial
985. Potamonautes parvicorpus isolate Kirstenbosch2 cytochrome oxidase subunit I (COI) gene, partial cds; mitochondrial	985	Potamonautes	parvicorpus	isolate	Kirstenbosch2	cytochrome	oxidase	subunit	I	(COI)	gene,	partial	cds;	mitochondrial
986. Potamonautes parvicorpus isolate Kirstenbosch3 cytochrome oxidase subunit I (COI) gene, partial cds; mitochondrial	986	Potamonautes	parvicorpus	isolate	Kirstenbosch3	cytochrome	oxidase	subunit	I	(COI)	gene,	partial	cds;	mitochondrial
987. Potamonautes parvicorpus isolate Jonkershoek6 cytochrome oxidase subunit I (COI) gene, partial cds; mitochondrial	987	Potamonautes	parvicorpus	isolate	Jonkershoek6	cytochrome	oxidase	subunit	I	(COI)	gene,	partial	cds;	mitochondrial
988. Potamonautes parvicorpus isolate Jonkershoek5 cytochrome oxidase subunit I (COI) gene, partial cds; mitochondrial	988	Potamonautes	parvicorpus	isolate	Jonkershoek5	cytochrome	oxidase	subunit	I	(COI)	gene,	partial	cds;	mitochondrial
989. Potamonautes parvicorpus isolate Jonkershoek4 cytochrome oxidase subunit I (COI) gene, partial cds; mitochondrial	989	Potamonautes	parvicorpus	isolate	Jonkershoek4	cytochrome	oxidase	subunit	I	(COI)	gene,	partial	cds;	mitochondrial
990. Potamonautes parvicorpus isolate Jonkershoek3 cytochrome oxidase subunit I (COI) gene, partial cds; mitochondrial	990	Potamonautes	parvicorpus	isolate	Jonkershoek3	cytochrome	oxidase	subunit	I	(COI)	gene,	partial	cds;	mitochondrial
991. Potamonautes parvicorpus isolate Jonkershoek2 cytochrome oxidase subunit I (COI) gene, partial cds; mitochondrial	991	Potamonautes	parvicorpus	isolate	Jonkershoek2	cytochrome	oxidase	subunit	I	(COI)	gene,	partial	cds;	mitochondrial
992. Potamonautes parvicorpus isolate Jonkershoek1 cytochrome oxidase subunit I (COI) gene, partial cds; mitochondrial	992	Potamonautes	parvicorpus	isolate	Jonkershoek1	cytochrome	oxidase	subunit	I	(COI)	gene,	partial	cds;	mitochondrial
993. Potamonautes brincki isolate Steenbras5 cytochrome oxidase subunit I (COI) gene, partial cds; mitochondrial	993	Potamonautes	brincki	isolate	Steenbras5	cytochrome	oxidase	subunit	I	(COI)	gene,	partial	cds;	mitochondrial
994. Potamonautes brincki isolate Steenbras4 cytochrome oxidase subunit I (COI) gene, partial cds; mitochondrial	994	Potamonautes	brincki	isolate	Steenbras4	cytochrome	oxidase	subunit	I	(COI)	gene,	partial	cds;	mitochondrial
995. Potamonautes brincki isolate Steenbras3 cytochrome oxidase subunit I (COI) gene, partial cds; mitochondrial	995	Potamonautes	brincki	isolate	Steenbras3	cytochrome	oxidase	subunit	I	(COI)	gene,	partial	cds;	mitochondrial
996. Potamonautes brincki isolate Steenbras2 cytochrome oxidase subunit I (COI) gene, partial cds; mitochondrial	996	Potamonautes	brincki	isolate	Steenbras2	cytochrome	oxidase	subunit	I	(COI)	gene,	partial	cds;	mitochondrial
997. Potamonautes brincki isolate Steenbras1 cytochrome oxidase subunit I (COI) gene, partial cds; mitochondrial	997	Potamonautes	brincki	isolate	Steenbras1	cytochrome	oxidase	subunit	I	(COI)	gene,	partial	cds;	mitochondrial
998. Potamonautes parvicorpus isolate SirLouwries6 cytochrome oxidase subunit I (COI) gene, partial cds; mitochondrial	998	Potamonautes	parvicorpus	isolate	SirLouwries6	cytochrome	oxidase	subunit	I	(COI)	gene,	partial	cds;	mitochondrial
999. Potamonautes parvicorpus isolate SirLouwries5 cytochrome oxidase subunit I (COI) gene, partial cds; mitochondrial	999	Potamonautes	parvicorpus	isolate	SirLouwries5	cytochrome	oxidase	subunit	I	(COI)	gene,	partial	cds;	mitochondrial
1000. Potamonautes parvicorpus isolate SirLouwries4 cytochrome oxidase subunit I (COI) gene, partial cds; mitochondrial	1000	Potamonautes	parvicorpus	isolate	SirLouwries4	cytochrome	oxidase	subunit	I	(COI)	gene,	partial	cds;	mitochondrial
1001. Potamonautes parvicorpus isolate SirLouwries3 cytochrome oxidase subunit I (COI) gene, partial cds; mitochondrial	1001	Potamonautes	parvicorpus	isolate	SirLouwries3	cytochrome	oxidase	subunit	I	(COI)	gene,	partial	cds;	mitochondrial
1002. Potamonautes parvicorpus isolate SirLouwries2 cytochrome oxidase subunit I (COI) gene, partial cds; mitochondrial	1002	Potamonautes	parvicorpus	isolate	SirLouwries2	cytochrome	oxidase	subunit	I	(COI)	gene,	partial	cds;	mitochondrial
1003. Potamonautes parvicorpus isolate SirLouwries1 cytochrome oxidase subunit I (COI) gene, partial cds; mitochondrial	1003	Potamonautes	parvicorpus	isolate	SirLouwries1	cytochrome	oxidase	subunit	I	(COI)	gene,	partial	cds;	mitochondrial
1004. Potamonautes brincki isolate PringleBay5 cytochrome oxidase subunit I (COI) gene, partial cds; mitochondrial	1004	Potamonautes	brincki	isolate	PringleBay5	cytochrome	oxidase	subunit	I	(COI)	gene,	partial	cds;	mitochondrial
1005. Potamonautes brincki isolate PringleBay4 cytochrome oxidase subunit I (COI) gene, partial cds; mitochondrial	1005	Potamonautes	brincki	isolate	PringleBay4	cytochrome	oxidase	subunit	I	(COI)	gene,	partial	cds;	mitochondrial
1006. Potamonautes brincki isolate PringleBay3 cytochrome oxidase subunit I (COI) gene, partial cds; mitochondrial	1006	Potamonautes	brincki	isolate	PringleBay3	cytochrome	oxidase	subunit	I	(COI)	gene,	partial	cds;	mitochondrial
1007. Potamonautes brincki isolate PringleBay2 cytochrome oxidase subunit I (COI) gene, partial cds; mitochondrial	1007	Potamonautes	brincki	isolate	PringleBay2	cytochrome	oxidase	subunit	I	(COI)	gene,	partial	cds;	mitochondrial
1008. Potamonautes brincki isolate PringleBay1 cytochrome oxidase subunit I (COI) gene, partial cds; mitochondrial	1008	Potamonautes	brincki	isolate	PringleBay1	cytochrome	oxidase	subunit	I	(COI)	gene,	partial	cds;	mitochondrial
1009. Potamonautes brincki isolate BettiesBay1 cytochrome oxidase subunit I (COI) gene, partial cds; mitochondrial	1009	Potamonautes	brincki	isolate	BettiesBay1	cytochrome	oxidase	subunit	I	(COI)	gene,	partial	cds;	mitochondrial
1010. Potamonautes brincki isolate Palmiet6 cytochrome oxidase subunit I (COI) gene, partial cds; mitochondrial	1010	Potamonautes	brincki	isolate	Palmiet6	cytochrome	oxidase	subunit	I	(COI)	gene,	partial	cds;	mitochondrial
1011. Potamonautes brincki isolate Palmiet5 cytochrome oxidase subunit I (COI) gene, partial cds; mitochondrial	1011	Potamonautes	brincki	isolate	Palmiet5	cytochrome	oxidase	subunit	I	(COI)	gene,	partial	cds;	mitochondrial
1012. Potamonautes brincki isolate Palmiet4 cytochrome oxidase subunit I (COI) gene, partial cds; mitochondrial	1012	Potamonautes	brincki	isolate	Palmiet4	cytochrome	oxidase	subunit	I	(COI)	gene,	partial	cds;	mitochondrial
1013. Potamonautes brincki isolate Palmiet3 cytochrome oxidase subunit I (COI) gene, partial cds; mitochondrial	1013	Potamonautes	brincki	isolate	Palmiet3	cytochrome	oxidase	subunit	I	(COI)	gene,	partial	cds;	mitochondrial
1014. Potamonautes brincki isolate Palmiet2 cytochrome oxidase subunit I (COI) gene, partial cds; mitochondrial	1014	Potamonautes	brincki	isolate	Palmiet2	cytochrome	oxidase	subunit	I	(COI)	gene,	partial	cds;	mitochondrial
1015. Potamonautes brincki isolate Palmiet1 cytochrome oxidase subunit I (COI) gene, partial cds; mitochondrial	1015	Potamonautes	brincki	isolate	Palmiet1	cytochrome	oxidase	subunit	I	(COI)	gene,	partial	cds;	mitochondrial
1016. Potamonautes brincki isolate Rooiels5 cytochrome oxidase subunit I (COI) gene, partial cds; mitochondrial	1016	Potamonautes	brincki	isolate	Rooiels5	cytochrome	oxidase	subunit	I	(COI)	gene,	partial	cds;	mitochondrial
1017. Potamonautes brincki isolate Rooiels4 cytochrome oxidase subunit I (COI) gene, partial cds; mitochondrial	1017	Potamonautes	brincki	isolate	Rooiels4	cytochrome	oxidase	subunit	I	(COI)	gene,	partial	cds;	mitochondrial
1018. Potamonautes brincki isolate Rooiels2 cytochrome oxidase subunit I (COI) gene, partial cds; mitochondrial	1018	Potamonautes	brincki	isolate	Rooiels2	cytochrome	oxidase	subunit	I	(COI)	gene,	partial	cds;	mitochondrial
1019. Potamonautes tuerkayi isolate Napier10 cytochrome oxidase subunit I (COI) gene, partial cds; mitochondrial	1019	Potamonautes	tuerkayi	isolate	Napier10	cytochrome	oxidase	subunit	I	(COI)	gene,	partial	cds;	mitochondrial
1020. Potamonautes tuerkayi isolate Napier9 cytochrome oxidase subunit I (COI) gene, partial cds; mitochondrial	1020	Potamonautes	tuerkayi	isolate	Napier9	cytochrome	oxidase	subunit	I	(COI)	gene,	partial	cds;	mitochondrial
1021. Potamonautes tuerkayi isolate Napier8 cytochrome oxidase subunit I (COI) gene, partial cds; mitochondrial	1021	Potamonautes	tuerkayi	isolate	Napier8	cytochrome	oxidase	subunit	I	(COI)	gene,	partial	cds;	mitochondrial
1022. Potamonautes tuerkayi isolate Napier7 cytochrome oxidase subunit I (COI) gene, partial cds; mitochondrial	1022	Potamonautes	tuerkayi	isolate	Napier7	cytochrome	oxidase	subunit	I	(COI)	gene,	partial	cds;	mitochondrial
1023. Potamonautes tuerkayi isolate Napier6 cytochrome oxidase subunit I (COI) gene, partial cds; mitochondrial	1023	Potamonautes	tuerkayi	isolate	Napier6	cytochrome	oxidase	subunit	I	(COI)	gene,	partial	cds;	mitochondrial
1024. Potamonautes tuerkayi isolate Napier5 cytochrome oxidase subunit I (COI) gene, partial cds; mitochondrial	1024	Potamonautes	tuerkayi	isolate	Napier5	cytochrome	oxidase	subunit	I	(COI)	gene,	partial	cds;	mitochondrial
1025. Potamonautes tuerkayi isolate Napier4 cytochrome oxidase subunit I (COI) gene, partial cds; mitochondrial	1025	Potamonautes	tuerkayi	isolate	Napier4	cytochrome	oxidase	subunit	I	(COI)	gene,	partial	cds;	mitochondrial
1026. Potamonautes tuerkayi isolate Napier3 cytochrome oxidase subunit I (COI) gene, partial cds; mitochondrial	1026	Potamonautes	tuerkayi	isolate	Napier3	cytochrome	oxidase	subunit	I	(COI)	gene,	partial	cds;	mitochondrial
1027. Potamonautes tuerkayi isolate Napier2 cytochrome oxidase subunit I (COI) gene, partial cds; mitochondrial	1027	Potamonautes	tuerkayi	isolate	Napier2	cytochrome	oxidase	subunit	I	(COI)	gene,	partial	cds;	mitochondrial
1028. Potamonautes tuerkayi isolate Napier1 cytochrome oxidase subunit I (COI) gene, partial cds; mitochondrial	1028	Potamonautes	tuerkayi	isolate	Napier1	cytochrome	oxidase	subunit	I	(COI)	gene,	partial	cds;	mitochondrial
1029. Potamonautes tuerkayi isolate Fernkloof10 cytochrome oxidase subunit I (COI) gene, partial cds; mitochondrial	1029	Potamonautes	tuerkayi	isolate	Fernkloof10	cytochrome	oxidase	subunit	I	(COI)	gene,	partial	cds;	mitochondrial
1030. Potamonautes tuerkayi isolate Fernkloof9 cytochrome oxidase subunit I (COI) gene, partial cds; mitochondrial	1030	Potamonautes	tuerkayi	isolate	Fernkloof9	cytochrome	oxidase	subunit	I	(COI)	gene,	partial	cds;	mitochondrial
1031. Potamonautes tuerkayi isolate Fernkloof8 cytochrome oxidase subunit I (COI) gene, partial cds; mitochondrial	1031	Potamonautes	tuerkayi	isolate	Fernkloof8	cytochrome	oxidase	subunit	I	(COI)	gene,	partial	cds;	mitochondrial
1032. Potamonautes tuerkayi isolate Fernkloof7 cytochrome oxidase subunit I (COI) gene, partial cds; mitochondrial	1032	Potamonautes	tuerkayi	isolate	Fernkloof7	cytochrome	oxidase	subunit	I	(COI)	gene,	partial	cds;	mitochondrial
1033. Potamonautes tuerkayi isolate Fernkloof6 cytochrome oxidase subunit I (COI) gene, partial cds; mitochondrial	1033	Potamonautes	tuerkayi	isolate	Fernkloof6	cytochrome	oxidase	subunit	I	(COI)	gene,	partial	cds;	mitochondrial
1034. Potamonautes tuerkayi isolate Fernkloof5 cytochrome oxidase subunit I (COI) gene, partial cds; mitochondrial	1034	Potamonautes	tuerkayi	isolate	Fernkloof5	cytochrome	oxidase	subunit	I	(COI)	gene,	partial	cds;	mitochondrial
1035. Potamonautes tuerkayi isolate Fernkloof4 cytochrome oxidase subunit I (COI) gene, partial cds; mitochondrial	1035	Potamonautes	tuerkayi	isolate	Fernkloof4	cytochrome	oxidase	subunit	I	(COI)	gene,	partial	cds;	mitochondrial
1036. Potamonautes tuerkayi isolate Fernkloof2 cytochrome oxidase subunit I (COI) gene, partial cds; mitochondrial	1036	Potamonautes	tuerkayi	isolate	Fernkloof2	cytochrome	oxidase	subunit	I	(COI)	gene,	partial	cds;	mitochondrial
1037. Potamonautes tuerkayi isolate Fernkloof1 cytochrome oxidase subunit I (COI) gene, partial cds; mitochondrial	1037	Potamonautes	tuerkayi	isolate	Fernkloof1	cytochrome	oxidase	subunit	I	(COI)	gene,	partial	cds;	mitochondrial
1038. Amphiascoides sp. Driefontein B 18S ribosomal RNA gene, partial sequence	1038	Amphiascoides	sp.	Driefontein	B	18S	ribosomal	RNA	gene,	partial	sequence
1039. Palaemon peringueyi isolate PMB2 16S ribosomal RNA gene, partial sequence; mitochondrial	1039	Palaemon	peringueyi	isolate	PMB2	16S	ribosomal	RNA	gene,	partial	sequence;	mitochondrial
1040. Palaemon peringueyi isolate PMB1 16S ribosomal RNA gene, partial sequence; mitochondrial	1040	Palaemon	peringueyi	isolate	PMB1	16S	ribosomal	RNA	gene,	partial	sequence;	mitochondrial
1041. Palaemon peringueyi isolate PSD10 16S ribosomal RNA gene, partial sequence; mitochondrial	1041	Palaemon	peringueyi	isolate	PSD10	16S	ribosomal	RNA	gene,	partial	sequence;	mitochondrial
1042. Palaemon peringueyi isolate PGB1 16S ribosomal RNA gene, partial sequence; mitochondrial	1042	Palaemon	peringueyi	isolate	PGB1	16S	ribosomal	RNA	gene,	partial	sequence;	mitochondrial
1043. Palaemon peringueyi isolate POF1 16S ribosomal RNA gene, partial sequence; mitochondrial	1043	Palaemon	peringueyi	isolate	POF1	16S	ribosomal	RNA	gene,	partial	sequence;	mitochondrial
1044. Palaemon peringueyi isolate PBT2 16S ribosomal RNA gene, partial sequence; mitochondrial	1044	Palaemon	peringueyi	isolate	PBT2	16S	ribosomal	RNA	gene,	partial	sequence;	mitochondrial
1045. Palaemon peringueyi isolate PBT1 16S ribosomal RNA gene, partial sequence; mitochondrial	1045	Palaemon	peringueyi	isolate	PBT1	16S	ribosomal	RNA	gene,	partial	sequence;	mitochondrial
1046. Fenneropenaeus indicus clone Pi04 OPC-13 RAPD marker genomic sequence	1046	Fenneropenaeus	indicus	clone	Pi04	OPC-13	RAPD	marker	genomic	sequence
1047. Fenneropenaeus indicus clone Pi02 OPC-13 RAPD marker genomic sequence	1047	Fenneropenaeus	indicus	clone	Pi02	OPC-13	RAPD	marker	genomic	sequence
1048. Potamonautes perlatus isolate BAAINSKLOOF3 16S ribosomal RNA gene, partial sequence; mitochondrial gene for mitochondrial product	1048	Potamonautes	perlatus	isolate	BAAINSKLOOF3	16S	ribosomal	RNA	gene,	partial	sequence;	mitochondrial	gene	for	mitochondrial	product
1049. Potamonautes perlatus isolate BAAINSKLOOF4 16S ribosomal RNA gene, partial sequence; mitochondrial gene for mitochondrial product	1049	Potamonautes	perlatus	isolate	BAAINSKLOOF4	16S	ribosomal	RNA	gene,	partial	sequence;	mitochondrial	gene	for	mitochondrial	product
1050. Potamonautes perlatus isolate BAAINSKLOOF2 16S ribosomal RNA gene, partial sequence; mitochondrial gene for mitochondrial product	1050	Potamonautes	perlatus	isolate	BAAINSKLOOF2	16S	ribosomal	RNA	gene,	partial	sequence;	mitochondrial	gene	for	mitochondrial	product
1051. Potamonautes perlatus isolate BAAINSKLOOF1 16S ribosomal RNA gene, partial sequence; mitochondrial gene for mitochondrial product	1051	Potamonautes	perlatus	isolate	BAAINSKLOOF1	16S	ribosomal	RNA	gene,	partial	sequence;	mitochondrial	gene	for	mitochondrial	product
1052. Potamonautes perlatus isolate TOKAI3 16S ribosomal RNA gene, partial sequence; mitochondrial gene for mitochondrial product	1052	Potamonautes	perlatus	isolate	TOKAI3	16S	ribosomal	RNA	gene,	partial	sequence;	mitochondrial	gene	for	mitochondrial	product
1053. Potamonautes perlatus isolate ROBORTSON3 16S ribosomal RNA gene, partial sequence; mitochondrial gene for mitochondrial product	1053	Potamonautes	perlatus	isolate	ROBORTSON3	16S	ribosomal	RNA	gene,	partial	sequence;	mitochondrial	gene	for	mitochondrial	product
1054. Potamonautes perlatus isolate ROBORTSON1 16S ribosomal RNA gene, partial sequence; mitochondrial gene for mitochondrial product	1054	Potamonautes	perlatus	isolate	ROBORTSON1	16S	ribosomal	RNA	gene,	partial	sequence;	mitochondrial	gene	for	mitochondrial	product
1055. Potamonautes perlatus isolate ROBORTSON4 16S ribosomal RNA gene, partial sequence; mitochondrial gene for mitochondrial product	1055	Potamonautes	perlatus	isolate	ROBORTSON4	16S	ribosomal	RNA	gene,	partial	sequence;	mitochondrial	gene	for	mitochondrial	product
1056. Potamonautes perlatus isolate DEHOOP4 16S ribosomal RNA gene, partial sequence; mitochondrial gene for mitochondrial product	1056	Potamonautes	perlatus	isolate	DEHOOP4	16S	ribosomal	RNA	gene,	partial	sequence;	mitochondrial	gene	for	mitochondrial	product
1057. Potamonautes perlatus isolate DEHOOP3 16S ribosomal RNA gene, partial sequence; mitochondrial gene for mitochondrial product	1057	Potamonautes	perlatus	isolate	DEHOOP3	16S	ribosomal	RNA	gene,	partial	sequence;	mitochondrial	gene	for	mitochondrial	product
1058. Potamonautes perlatus isolate DEHOOP1 16S ribosomal RNA gene, partial sequence; mitochondrial gene for mitochondrial product	1058	Potamonautes	perlatus	isolate	DEHOOP1	16S	ribosomal	RNA	gene,	partial	sequence;	mitochondrial	gene	for	mitochondrial	product
1059. Potamonautes perlatus isolate POORTJIES1 16S ribosomal RNA gene, partial sequence; mitochondrial gene for mitochondrial product	1059	Potamonautes	perlatus	isolate	POORTJIES1	16S	ribosomal	RNA	gene,	partial	sequence;	mitochondrial	gene	for	mitochondrial	product
1060. Potamonautes perlatus isolate KLEINPLAATS3 16S ribosomal RNA gene, partial sequence; mitochondrial gene for mitochondrial product	1060	Potamonautes	perlatus	isolate	KLEINPLAATS3	16S	ribosomal	RNA	gene,	partial	sequence;	mitochondrial	gene	for	mitochondrial	product
1061. Potamonautes perlatus isolate PAARL3 16S ribosomal RNA gene, partial sequence; mitochondrial gene for mitochondrial product	1061	Potamonautes	perlatus	isolate	PAARL3	16S	ribosomal	RNA	gene,	partial	sequence;	mitochondrial	gene	for	mitochondrial	product
1062. Potamonautes perlatus isolate CITRUSDAL2 16S ribosomal RNA gene, partial sequence; mitochondrial gene for mitochondrial product	1062	Potamonautes	perlatus	isolate	CITRUSDAL2	16S	ribosomal	RNA	gene,	partial	sequence;	mitochondrial	gene	for	mitochondrial	product
1063. Potamonautes perlatus isolate OLIFANTS4 16S ribosomal RNA gene, partial sequence; mitochondrial gene for mitochondrial product	1063	Potamonautes	perlatus	isolate	OLIFANTS4	16S	ribosomal	RNA	gene,	partial	sequence;	mitochondrial	gene	for	mitochondrial	product
1064. Potamonautes perlatus isolate OLIFANTS1 16S ribosomal RNA gene, partial sequence; mitochondrial gene for mitochondrial product	1064	Potamonautes	perlatus	isolate	OLIFANTS1	16S	ribosomal	RNA	gene,	partial	sequence;	mitochondrial	gene	for	mitochondrial	product
1065. Mesamphisopus penicillatus 12S ribosomal RNA gene, partial sequence; mitochondrial gene for mitochondrial product	1065	Mesamphisopus	penicillatus	12S	ribosomal	RNA	gene,	partial	sequence;	mitochondrial	gene	for	mitochondrial	product
1066. Mesamphisopus sp. 4-GG-2003 12S ribosomal RNA gene, partial sequence; mitochondrial gene for mitochondrial product	1066	Mesamphisopus	sp.	4-GG-2003	12S	ribosomal	RNA	gene,	partial	sequence;	mitochondrial	gene	for	mitochondrial	product
1067. Mesamphisopus sp. 3-GG-2003 12S ribosomal RNA gene, partial sequence; mitochondrial gene for mitochondrial product	1067	Mesamphisopus	sp.	3-GG-2003	12S	ribosomal	RNA	gene,	partial	sequence;	mitochondrial	gene	for	mitochondrial	product
1068. Mesamphisopus sp. 2-GG-2003 12S ribosomal RNA gene, partial sequence; mitochondrial gene for mitochondrial product	1068	Mesamphisopus	sp.	2-GG-2003	12S	ribosomal	RNA	gene,	partial	sequence;	mitochondrial	gene	for	mitochondrial	product
1069. Mesamphisopus capensis clone SCH 12S ribosomal RNA gene, partial sequence; mitochondrial gene for mitochondrial product	1069	Mesamphisopus	capensis	clone	SCH	12S	ribosomal	RNA	gene,	partial	sequence;	mitochondrial	gene	for	mitochondrial	product
1070. Mesamphisopus capensis clone KR 12S ribosomal RNA gene, partial sequence; mitochondrial gene for mitochondrial product	1070	Mesamphisopus	capensis	clone	KR	12S	ribosomal	RNA	gene,	partial	sequence;	mitochondrial	gene	for	mitochondrial	product
1071. Mesamphisopus capensis clone SMIT 12S ribosomal RNA gene, partial sequence; mitochondrial gene for mitochondrial product	1071	Mesamphisopus	capensis	clone	SMIT	12S	ribosomal	RNA	gene,	partial	sequence;	mitochondrial	gene	for	mitochondrial	product
1072. Mesamphisopus sp. 1-GG-2003 12S ribosomal RNA gene, partial sequence; mitochondrial gene for mitochondrial product	1072	Mesamphisopus	sp.	1-GG-2003	12S	ribosomal	RNA	gene,	partial	sequence;	mitochondrial	gene	for	mitochondrial	product
1073. Mesamphisopus capensis clone NR 12S ribosomal RNA gene, partial sequence; mitochondrial gene for mitochondrial product	1073	Mesamphisopus	capensis	clone	NR	12S	ribosomal	RNA	gene,	partial	sequence;	mitochondrial	gene	for	mitochondrial	product
1074. Mesamphisopus capensis clone KPT 12S ribosomal RNA gene, partial sequence; mitochondrial gene for mitochondrial product	1074	Mesamphisopus	capensis	clone	KPT	12S	ribosomal	RNA	gene,	partial	sequence;	mitochondrial	gene	for	mitochondrial	product
1075. Mesamphisopus capensis clone VRG 12S ribosomal RNA gene, partial sequence; mitochondrial gene for mitochondrial product	1075	Mesamphisopus	capensis	clone	VRG	12S	ribosomal	RNA	gene,	partial	sequence;	mitochondrial	gene	for	mitochondrial	product
1076. Mesamphisopus capensis clone EV 12S ribosomal RNA gene, partial sequence; mitochondrial gene for mitochondrial product	1076	Mesamphisopus	capensis	clone	EV	12S	ribosomal	RNA	gene,	partial	sequence;	mitochondrial	gene	for	mitochondrial	product
1077. Potamonautes sp. n. 2 SRD-2023a voucher Impindle4 large subunit ribosomal RNA gene, partial sequence; mitochondrial	1077	Potamonautes	sp.	n.	2	SRD-2023a	voucher	Impindle4	large	subunit	ribosomal	RNA	gene,	partial	sequence;	mitochondrial
1078. Potamonautes sp. n. 2 SRD-2023a voucher Impindle3 large subunit ribosomal RNA gene, partial sequence; mitochondrial	1078	Potamonautes	sp.	n.	2	SRD-2023a	voucher	Impindle3	large	subunit	ribosomal	RNA	gene,	partial	sequence;	mitochondrial
1079. Potamonautes sp. n. 2 SRD-2023a voucher Impindle2 large subunit ribosomal RNA gene, partial sequence; mitochondrial	1079	Potamonautes	sp.	n.	2	SRD-2023a	voucher	Impindle2	large	subunit	ribosomal	RNA	gene,	partial	sequence;	mitochondrial
1080. Potamonautes sp. n. 2 SRD-2023a voucher Impindle1 large subunit ribosomal RNA gene, partial sequence; mitochondrial	1080	Potamonautes	sp.	n.	2	SRD-2023a	voucher	Impindle1	large	subunit	ribosomal	RNA	gene,	partial	sequence;	mitochondrial
1081. Potamonautes sp. n. 2 SRD-2023a voucher Karkloof3 large subunit ribosomal RNA gene, partial sequence; mitochondrial	1081	Potamonautes	sp.	n.	2	SRD-2023a	voucher	Karkloof3	large	subunit	ribosomal	RNA	gene,	partial	sequence;	mitochondrial
1082. Potamonautes sp. n. 2 SRD-2023a voucher Karkloof2 large subunit ribosomal RNA gene, partial sequence; mitochondrial	1082	Potamonautes	sp.	n.	2	SRD-2023a	voucher	Karkloof2	large	subunit	ribosomal	RNA	gene,	partial	sequence;	mitochondrial
1083. Potamonautes sp. n. 2 SRD-2023a voucher Karkloof1 large subunit ribosomal RNA gene, partial sequence; mitochondrial	1083	Potamonautes	sp.	n.	2	SRD-2023a	voucher	Karkloof1	large	subunit	ribosomal	RNA	gene,	partial	sequence;	mitochondrial
1084. Potamonautes sp. n. 2 SRD-2023a voucher Dargle3 large subunit ribosomal RNA gene, partial sequence; mitochondrial	1084	Potamonautes	sp.	n.	2	SRD-2023a	voucher	Dargle3	large	subunit	ribosomal	RNA	gene,	partial	sequence;	mitochondrial
1085. Potamonautes sp. n. 2 SRD-2023a voucher Dargle2 large subunit ribosomal RNA gene, partial sequence; mitochondrial	1085	Potamonautes	sp.	n.	2	SRD-2023a	voucher	Dargle2	large	subunit	ribosomal	RNA	gene,	partial	sequence;	mitochondrial
1086. Potamonautes sp. n. 2 SRD-2023a voucher Dargel1 large subunit ribosomal RNA gene, partial sequence; mitochondrial	1086	Potamonautes	sp.	n.	2	SRD-2023a	voucher	Dargel1	large	subunit	ribosomal	RNA	gene,	partial	sequence;	mitochondrial
1087. Potamonautes parvispina voucher Wemmers4 large subunit ribosomal RNA gene, partial sequence; mitochondrial	1087	Potamonautes	parvispina	voucher	Wemmers4	large	subunit	ribosomal	RNA	gene,	partial	sequence;	mitochondrial
1088. Potamonautes parvispina voucher Wemmers3 large subunit ribosomal RNA gene, partial sequence; mitochondrial	1088	Potamonautes	parvispina	voucher	Wemmers3	large	subunit	ribosomal	RNA	gene,	partial	sequence;	mitochondrial
1089. Potamonautes parvispina voucher Wemmers2 large subunit ribosomal RNA gene, partial sequence; mitochondrial	1089	Potamonautes	parvispina	voucher	Wemmers2	large	subunit	ribosomal	RNA	gene,	partial	sequence;	mitochondrial
1090. Potamonautes parvispina voucher Wemmers1 large subunit ribosomal RNA gene, partial sequence; mitochondrial	1090	Potamonautes	parvispina	voucher	Wemmers1	large	subunit	ribosomal	RNA	gene,	partial	sequence;	mitochondrial
1091. Potamonautes parvispina voucher Keurbos4 large subunit ribosomal RNA gene, partial sequence; mitochondrial	1091	Potamonautes	parvispina	voucher	Keurbos4	large	subunit	ribosomal	RNA	gene,	partial	sequence;	mitochondrial
1092. Potamonautes parvispina voucher Keurbos3 large subunit ribosomal RNA gene, partial sequence; mitochondrial	1092	Potamonautes	parvispina	voucher	Keurbos3	large	subunit	ribosomal	RNA	gene,	partial	sequence;	mitochondrial
1093. Potamonautes parvispina voucher Keurbos2 large subunit ribosomal RNA gene, partial sequence; mitochondrial	1093	Potamonautes	parvispina	voucher	Keurbos2	large	subunit	ribosomal	RNA	gene,	partial	sequence;	mitochondrial
1094. Potamonautes parvispina voucher Keurbos1 large subunit ribosomal RNA gene, partial sequence; mitochondrial	1094	Potamonautes	parvispina	voucher	Keurbos1	large	subunit	ribosomal	RNA	gene,	partial	sequence;	mitochondrial
1095. Potamonautes parvispina voucher BergRiver4 large subunit ribosomal RNA gene, partial sequence; mitochondrial	1095	Potamonautes	parvispina	voucher	BergRiver4	large	subunit	ribosomal	RNA	gene,	partial	sequence;	mitochondrial
1096. Potamonautes parvispina voucher BergRiver3 large subunit ribosomal RNA gene, partial sequence; mitochondrial	1096	Potamonautes	parvispina	voucher	BergRiver3	large	subunit	ribosomal	RNA	gene,	partial	sequence;	mitochondrial
1097. Potamonautes parvispina voucher BergRiver2 large subunit ribosomal RNA gene, partial sequence; mitochondrial	1097	Potamonautes	parvispina	voucher	BergRiver2	large	subunit	ribosomal	RNA	gene,	partial	sequence;	mitochondrial
1098. Potamonautes parvispina voucher BergRiver1 large subunit ribosomal RNA gene, partial sequence; mitochondrial	1098	Potamonautes	parvispina	voucher	BergRiver1	large	subunit	ribosomal	RNA	gene,	partial	sequence;	mitochondrial
1099. Potamonautes sp. n. 1 SRD-2023a voucher Katberg4 large subunit ribosomal RNA gene, partial sequence; mitochondrial	1099	Potamonautes	sp.	n.	1	SRD-2023a	voucher	Katberg4	large	subunit	ribosomal	RNA	gene,	partial	sequence;	mitochondrial
1100. Potamonautes sp. n. 1 SRD-2023a voucher Katberg3 large subunit ribosomal RNA gene, partial sequence; mitochondrial	1100	Potamonautes	sp.	n.	1	SRD-2023a	voucher	Katberg3	large	subunit	ribosomal	RNA	gene,	partial	sequence;	mitochondrial
1101. Potamonautes sp. n. 1 SRD-2023a voucher Katberg2 large subunit ribosomal RNA gene, partial sequence; mitochondrial	1101	Potamonautes	sp.	n.	1	SRD-2023a	voucher	Katberg2	large	subunit	ribosomal	RNA	gene,	partial	sequence;	mitochondrial
1102. Potamonautes sp. n. 1 SRD-2023a voucher Katberg1 large subunit ribosomal RNA gene, partial sequence; mitochondrial	1102	Potamonautes	sp.	n.	1	SRD-2023a	voucher	Katberg1	large	subunit	ribosomal	RNA	gene,	partial	sequence;	mitochondrial
1103. Potamonautes sp. n. 1 SRD-2023a voucher Hogsback3 large subunit ribosomal RNA gene, partial sequence; mitochondrial	1103	Potamonautes	sp.	n.	1	SRD-2023a	voucher	Hogsback3	large	subunit	ribosomal	RNA	gene,	partial	sequence;	mitochondrial
1104. Potamonautes sp. n. 1 SRD-2023a voucher Hogsback2 large subunit ribosomal RNA gene, partial sequence; mitochondrial	1104	Potamonautes	sp.	n.	1	SRD-2023a	voucher	Hogsback2	large	subunit	ribosomal	RNA	gene,	partial	sequence;	mitochondrial
1105. Potamonautes sp. n. 1 SRD-2023a voucher Hogsback1 large subunit ribosomal RNA gene, partial sequence; mitochondrial	1105	Potamonautes	sp.	n.	1	SRD-2023a	voucher	Hogsback1	large	subunit	ribosomal	RNA	gene,	partial	sequence;	mitochondrial
1106. Potamonautes baziya voucher Baziya4 large subunit ribosomal RNA gene, partial sequence; mitochondrial	1106	Potamonautes	baziya	voucher	Baziya4	large	subunit	ribosomal	RNA	gene,	partial	sequence;	mitochondrial
1107. Potamonautes baziya voucher Baziya3 large subunit ribosomal RNA gene, partial sequence; mitochondrial	1107	Potamonautes	baziya	voucher	Baziya3	large	subunit	ribosomal	RNA	gene,	partial	sequence;	mitochondrial
1108. Potamonautes baziya voucher Baziya2 large subunit ribosomal RNA gene, partial sequence; mitochondrial	1108	Potamonautes	baziya	voucher	Baziya2	large	subunit	ribosomal	RNA	gene,	partial	sequence;	mitochondrial
1109. Potamonautes baziya voucher Baziya1 large subunit ribosomal RNA gene, partial sequence; mitochondrial	1109	Potamonautes	baziya	voucher	Baziya1	large	subunit	ribosomal	RNA	gene,	partial	sequence;	mitochondrial
1110. Potamonautes sp. n. 1 SRD-2023a voucher FortFor4 large subunit ribosomal RNA gene, partial sequence; mitochondrial	1110	Potamonautes	sp.	n.	1	SRD-2023a	voucher	FortFor4	large	subunit	ribosomal	RNA	gene,	partial	sequence;	mitochondrial
1111. Potamonautes sp. n. 1 SRD-2023a voucher FortFor3 large subunit ribosomal RNA gene, partial sequence; mitochondrial	1111	Potamonautes	sp.	n.	1	SRD-2023a	voucher	FortFor3	large	subunit	ribosomal	RNA	gene,	partial	sequence;	mitochondrial
1112. Potamonautes sp. n. 1 SRD-2023a voucher FortFor2 large subunit ribosomal RNA gene, partial sequence; mitochondrial	1112	Potamonautes	sp.	n.	1	SRD-2023a	voucher	FortFor2	large	subunit	ribosomal	RNA	gene,	partial	sequence;	mitochondrial
1113. Potamonautes sp. n. 1 SRD-2023a voucher FortFor1 large subunit ribosomal RNA gene, partial sequence; mitochondrial	1113	Potamonautes	sp.	n.	1	SRD-2023a	voucher	FortFor1	large	subunit	ribosomal	RNA	gene,	partial	sequence;	mitochondrial
1114. Potamonautes clarus voucher Quadeni1 large subunit ribosomal RNA gene, partial sequence; mitochondrial	1114	Potamonautes	clarus	voucher	Quadeni1	large	subunit	ribosomal	RNA	gene,	partial	sequence;	mitochondrial
1115. Potamonautes parvicorpus voucher Blinkwatr4 large subunit ribosomal RNA gene, partial sequence; mitochondrial	1115	Potamonautes	parvicorpus	voucher	Blinkwatr4	large	subunit	ribosomal	RNA	gene,	partial	sequence;	mitochondrial
1116. Potamonautes parvicorpus voucher Blinkwatr3 large subunit ribosomal RNA gene, partial sequence; mitochondrial	1116	Potamonautes	parvicorpus	voucher	Blinkwatr3	large	subunit	ribosomal	RNA	gene,	partial	sequence;	mitochondrial
1117. Potamonautes parvicorpus voucher Blinkwatr2 large subunit ribosomal RNA gene, partial sequence; mitochondrial	1117	Potamonautes	parvicorpus	voucher	Blinkwatr2	large	subunit	ribosomal	RNA	gene,	partial	sequence;	mitochondrial
1118. Potamonautes parvicorpus voucher Blinkwatr1 large subunit ribosomal RNA gene, partial sequence; mitochondrial	1118	Potamonautes	parvicorpus	voucher	Blinkwatr1	large	subunit	ribosomal	RNA	gene,	partial	sequence;	mitochondrial
1119. Potamonautes parvicorpus voucher Platteklf5 large subunit ribosomal RNA gene, partial sequence; mitochondrial	1119	Potamonautes	parvicorpus	voucher	Platteklf5	large	subunit	ribosomal	RNA	gene,	partial	sequence;	mitochondrial
1120. Potamonautes parvicorpus voucher Platteklf4 large subunit ribosomal RNA gene, partial sequence; mitochondrial	1120	Potamonautes	parvicorpus	voucher	Platteklf4	large	subunit	ribosomal	RNA	gene,	partial	sequence;	mitochondrial
1121. Potamonautes parvicorpus voucher Platteklf3 large subunit ribosomal RNA gene, partial sequence; mitochondrial	1121	Potamonautes	parvicorpus	voucher	Platteklf3	large	subunit	ribosomal	RNA	gene,	partial	sequence;	mitochondrial
1122. Potamonautes parvicorpus voucher Platteklf2 large subunit ribosomal RNA gene, partial sequence; mitochondrial	1122	Potamonautes	parvicorpus	voucher	Platteklf2	large	subunit	ribosomal	RNA	gene,	partial	sequence;	mitochondrial
1123. Potamonautes parvicorpus voucher Platteklf1 large subunit ribosomal RNA gene, partial sequence; mitochondrial	1123	Potamonautes	parvicorpus	voucher	Platteklf1	large	subunit	ribosomal	RNA	gene,	partial	sequence;	mitochondrial
1124. Potamonautes parvicorpus voucher Orangeklf5 large subunit ribosomal RNA gene, partial sequence; mitochondrial	1124	Potamonautes	parvicorpus	voucher	Orangeklf5	large	subunit	ribosomal	RNA	gene,	partial	sequence;	mitochondrial
1125. Potamonautes parvicorpus voucher Orangeklf4 large subunit ribosomal RNA gene, partial sequence; mitochondrial	1125	Potamonautes	parvicorpus	voucher	Orangeklf4	large	subunit	ribosomal	RNA	gene,	partial	sequence;	mitochondrial
1126. Potamonautes parvicorpus voucher Orangeklf3 large subunit ribosomal RNA gene, partial sequence; mitochondrial	1126	Potamonautes	parvicorpus	voucher	Orangeklf3	large	subunit	ribosomal	RNA	gene,	partial	sequence;	mitochondrial
1127. Potamonautes parvicorpus voucher Orangeklf2 large subunit ribosomal RNA gene, partial sequence; mitochondrial	1127	Potamonautes	parvicorpus	voucher	Orangeklf2	large	subunit	ribosomal	RNA	gene,	partial	sequence;	mitochondrial
1128. Potamonautes parvicorpus voucher Orangeklf1 large subunit ribosomal RNA gene, partial sequence; mitochondrial	1128	Potamonautes	parvicorpus	voucher	Orangeklf1	large	subunit	ribosomal	RNA	gene,	partial	sequence;	mitochondrial
1129. Potamonautes parvicorpus voucher KirstBos3 large subunit ribosomal RNA gene, partial sequence; mitochondrial	1129	Potamonautes	parvicorpus	voucher	KirstBos3	large	subunit	ribosomal	RNA	gene,	partial	sequence;	mitochondrial
1130. Potamonautes parvicorpus voucher KirstBos2 large subunit ribosomal RNA gene, partial sequence; mitochondrial	1130	Potamonautes	parvicorpus	voucher	KirstBos2	large	subunit	ribosomal	RNA	gene,	partial	sequence;	mitochondrial
1131. Potamonautes parvicorpus voucher KirstBos1 large subunit ribosomal RNA gene, partial sequence; mitochondrial	1131	Potamonautes	parvicorpus	voucher	KirstBos1	large	subunit	ribosomal	RNA	gene,	partial	sequence;	mitochondrial
1132. Potamonautes brincki voucher Steenbras5 large subunit ribosomal RNA gene, partial sequence; mitochondrial	1132	Potamonautes	brincki	voucher	Steenbras5	large	subunit	ribosomal	RNA	gene,	partial	sequence;	mitochondrial
1133. Potamonautes brincki voucher Steenbras4 large subunit ribosomal RNA gene, partial sequence; mitochondrial	1133	Potamonautes	brincki	voucher	Steenbras4	large	subunit	ribosomal	RNA	gene,	partial	sequence;	mitochondrial
1134. Potamonautes brincki voucher Steenbras3 large subunit ribosomal RNA gene, partial sequence; mitochondrial	1134	Potamonautes	brincki	voucher	Steenbras3	large	subunit	ribosomal	RNA	gene,	partial	sequence;	mitochondrial
1135. Potamonautes brincki voucher Steenbras2 large subunit ribosomal RNA gene, partial sequence; mitochondrial	1135	Potamonautes	brincki	voucher	Steenbras2	large	subunit	ribosomal	RNA	gene,	partial	sequence;	mitochondrial
1136. Potamonautes brincki voucher Steenbras1 large subunit ribosomal RNA gene, partial sequence; mitochondrial	1136	Potamonautes	brincki	voucher	Steenbras1	large	subunit	ribosomal	RNA	gene,	partial	sequence;	mitochondrial
1137. Potamonautes brincki voucher SirLouw5 large subunit ribosomal RNA gene, partial sequence; mitochondrial	1137	Potamonautes	brincki	voucher	SirLouw5	large	subunit	ribosomal	RNA	gene,	partial	sequence;	mitochondrial
1138. Potamonautes brincki voucher SirLouw4 large subunit ribosomal RNA gene, partial sequence; mitochondrial	1138	Potamonautes	brincki	voucher	SirLouw4	large	subunit	ribosomal	RNA	gene,	partial	sequence;	mitochondrial
1139. Potamonautes brincki voucher SirLouw3 large subunit ribosomal RNA gene, partial sequence; mitochondrial	1139	Potamonautes	brincki	voucher	SirLouw3	large	subunit	ribosomal	RNA	gene,	partial	sequence;	mitochondrial
1140. Potamonautes brincki voucher SirLouw2 large subunit ribosomal RNA gene, partial sequence; mitochondrial	1140	Potamonautes	brincki	voucher	SirLouw2	large	subunit	ribosomal	RNA	gene,	partial	sequence;	mitochondrial
1141. Potamonautes brincki voucher SirLouw1 large subunit ribosomal RNA gene, partial sequence; mitochondrial	1141	Potamonautes	brincki	voucher	SirLouw1	large	subunit	ribosomal	RNA	gene,	partial	sequence;	mitochondrial
1142. Potamonautes brincki voucher BettiesB1 large subunit ribosomal RNA gene, partial sequence; mitochondrial	1142	Potamonautes	brincki	voucher	BettiesB1	large	subunit	ribosomal	RNA	gene,	partial	sequence;	mitochondrial
1143. Potamonautes brincki voucher PringleB5 large subunit ribosomal RNA gene, partial sequence; mitochondrial	1143	Potamonautes	brincki	voucher	PringleB5	large	subunit	ribosomal	RNA	gene,	partial	sequence;	mitochondrial
1144. Potamonautes brincki voucher PringleB4 large subunit ribosomal RNA gene, partial sequence; mitochondrial	1144	Potamonautes	brincki	voucher	PringleB4	large	subunit	ribosomal	RNA	gene,	partial	sequence;	mitochondrial
1145. Potamonautes brincki voucher PringleB3 large subunit ribosomal RNA gene, partial sequence; mitochondrial	1145	Potamonautes	brincki	voucher	PringleB3	large	subunit	ribosomal	RNA	gene,	partial	sequence;	mitochondrial
1146. Potamonautes brincki voucher PringleB2 large subunit ribosomal RNA gene, partial sequence; mitochondrial	1146	Potamonautes	brincki	voucher	PringleB2	large	subunit	ribosomal	RNA	gene,	partial	sequence;	mitochondrial
1147. Potamonautes brincki voucher PringleB1 large subunit ribosomal RNA gene, partial sequence; mitochondrial	1147	Potamonautes	brincki	voucher	PringleB1	large	subunit	ribosomal	RNA	gene,	partial	sequence;	mitochondrial
1148. Potamonautes brincki voucher Palmiet5 large subunit ribosomal RNA gene, partial sequence; mitochondrial	1148	Potamonautes	brincki	voucher	Palmiet5	large	subunit	ribosomal	RNA	gene,	partial	sequence;	mitochondrial
1149. Potamonautes brincki voucher Palmiet4 large subunit ribosomal RNA gene, partial sequence; mitochondrial	1149	Potamonautes	brincki	voucher	Palmiet4	large	subunit	ribosomal	RNA	gene,	partial	sequence;	mitochondrial
1150. Potamonautes brincki voucher Palmiet3 large subunit ribosomal RNA gene, partial sequence; mitochondrial	1150	Potamonautes	brincki	voucher	Palmiet3	large	subunit	ribosomal	RNA	gene,	partial	sequence;	mitochondrial
1151. Potamonautes brincki voucher Palmiet2 large subunit ribosomal RNA gene, partial sequence; mitochondrial	1151	Potamonautes	brincki	voucher	Palmiet2	large	subunit	ribosomal	RNA	gene,	partial	sequence;	mitochondrial
1152. Potamonautes brincki voucher Palmiet1 large subunit ribosomal RNA gene, partial sequence; mitochondrial	1152	Potamonautes	brincki	voucher	Palmiet1	large	subunit	ribosomal	RNA	gene,	partial	sequence;	mitochondrial
1153. Potamonautes brincki voucher Rooiels3 large subunit ribosomal RNA gene, partial sequence; mitochondrial	1153	Potamonautes	brincki	voucher	Rooiels3	large	subunit	ribosomal	RNA	gene,	partial	sequence;	mitochondrial
1154. Potamonautes brincki voucher Rooiels2 large subunit ribosomal RNA gene, partial sequence; mitochondrial	1154	Potamonautes	brincki	voucher	Rooiels2	large	subunit	ribosomal	RNA	gene,	partial	sequence;	mitochondrial
1155. Potamonautes brincki voucher Rooiels1 large subunit ribosomal RNA gene, partial sequence; mitochondrial	1155	Potamonautes	brincki	voucher	Rooiels1	large	subunit	ribosomal	RNA	gene,	partial	sequence;	mitochondrial
1156. Potamonautes tuerkayi voucher Napier5 large subunit ribosomal RNA gene, partial sequence; mitochondrial	1156	Potamonautes	tuerkayi	voucher	Napier5	large	subunit	ribosomal	RNA	gene,	partial	sequence;	mitochondrial
1157. Potamonautes tuerkayi voucher Napier4 large subunit ribosomal RNA gene, partial sequence; mitochondrial	1157	Potamonautes	tuerkayi	voucher	Napier4	large	subunit	ribosomal	RNA	gene,	partial	sequence;	mitochondrial
1158. Potamonautes tuerkayi voucher Napier3 large subunit ribosomal RNA gene, partial sequence; mitochondrial	1158	Potamonautes	tuerkayi	voucher	Napier3	large	subunit	ribosomal	RNA	gene,	partial	sequence;	mitochondrial
1159. Potamonautes tuerkayi voucher Napier2 large subunit ribosomal RNA gene, partial sequence; mitochondrial	1159	Potamonautes	tuerkayi	voucher	Napier2	large	subunit	ribosomal	RNA	gene,	partial	sequence;	mitochondrial
1160. Potamonautes tuerkayi voucher Napier1 large subunit ribosomal RNA gene, partial sequence; mitochondrial	1160	Potamonautes	tuerkayi	voucher	Napier1	large	subunit	ribosomal	RNA	gene,	partial	sequence;	mitochondrial
1161. Potamonautes tuerkayi voucher Fernkloof5 large subunit ribosomal RNA gene, partial sequence; mitochondrial	1161	Potamonautes	tuerkayi	voucher	Fernkloof5	large	subunit	ribosomal	RNA	gene,	partial	sequence;	mitochondrial
1162. Potamonautes tuerkayi voucher Fernkloof4 large subunit ribosomal RNA gene, partial sequence; mitochondrial	1162	Potamonautes	tuerkayi	voucher	Fernkloof4	large	subunit	ribosomal	RNA	gene,	partial	sequence;	mitochondrial
1163. Potamonautes tuerkayi voucher Fernkloof3 large subunit ribosomal RNA gene, partial sequence; mitochondrial	1163	Potamonautes	tuerkayi	voucher	Fernkloof3	large	subunit	ribosomal	RNA	gene,	partial	sequence;	mitochondrial
1164. Potamonautes tuerkayi voucher Fernkloof2 large subunit ribosomal RNA gene, partial sequence; mitochondrial	1164	Potamonautes	tuerkayi	voucher	Fernkloof2	large	subunit	ribosomal	RNA	gene,	partial	sequence;	mitochondrial
1165. Potamonautes tuerkayi voucher Fernkloof1 large subunit ribosomal RNA gene, partial sequence; mitochondrial	1165	Potamonautes	tuerkayi	voucher	Fernkloof1	large	subunit	ribosomal	RNA	gene,	partial	sequence;	mitochondrial
1166. Potamonautes sp. n. 2 SRD-2023a voucher Impindle4 cytochrome c oxidase subunit I (COX1) gene, partial cds; mitochondrial	1166	Potamonautes	sp.	n.	2	SRD-2023a	voucher	Impindle4	cytochrome	c	oxidase	subunit	I	(COX1)	gene,	partial	cds;	mitochondrial
1167. Potamonautes sp. n. 2 SRD-2023a voucher Impindle3 cytochrome c oxidase subunit I (COX1) gene, partial cds; mitochondrial	1167	Potamonautes	sp.	n.	2	SRD-2023a	voucher	Impindle3	cytochrome	c	oxidase	subunit	I	(COX1)	gene,	partial	cds;	mitochondrial
1168. Potamonautes sp. n. 2 SRD-2023a voucher Impindle2 cytochrome c oxidase subunit I (COX1) gene, partial cds; mitochondrial	1168	Potamonautes	sp.	n.	2	SRD-2023a	voucher	Impindle2	cytochrome	c	oxidase	subunit	I	(COX1)	gene,	partial	cds;	mitochondrial
1169. Potamonautes sp. n. 2 SRD-2023a voucher Impindle1 cytochrome c oxidase subunit I (COX1) gene, partial cds; mitochondrial	1169	Potamonautes	sp.	n.	2	SRD-2023a	voucher	Impindle1	cytochrome	c	oxidase	subunit	I	(COX1)	gene,	partial	cds;	mitochondrial
1170. Potamonautes sp. n. 2 SRD-2023a voucher Karkloof3 cytochrome c oxidase subunit I (COX1) gene, partial cds; mitochondrial	1170	Potamonautes	sp.	n.	2	SRD-2023a	voucher	Karkloof3	cytochrome	c	oxidase	subunit	I	(COX1)	gene,	partial	cds;	mitochondrial
1171. Potamonautes sp. n. 2 SRD-2023a voucher Karkloof2 cytochrome c oxidase subunit I (COX1) gene, partial cds; mitochondrial	1171	Potamonautes	sp.	n.	2	SRD-2023a	voucher	Karkloof2	cytochrome	c	oxidase	subunit	I	(COX1)	gene,	partial	cds;	mitochondrial
1172. Potamonautes sp. n. 2 SRD-2023a voucher Karkloof1 cytochrome c oxidase subunit I (COX1) gene, partial cds; mitochondrial	1172	Potamonautes	sp.	n.	2	SRD-2023a	voucher	Karkloof1	cytochrome	c	oxidase	subunit	I	(COX1)	gene,	partial	cds;	mitochondrial
1173. Potamonautes sp. n. 2 SRD-2023a voucher Dargle3 cytochrome c oxidase subunit I (COX1) gene, partial cds; mitochondrial	1173	Potamonautes	sp.	n.	2	SRD-2023a	voucher	Dargle3	cytochrome	c	oxidase	subunit	I	(COX1)	gene,	partial	cds;	mitochondrial
1174. Potamonautes sp. n. 2 SRD-2023a voucher Dargle2 cytochrome c oxidase subunit I (COX1) gene, partial cds; mitochondrial	1174	Potamonautes	sp.	n.	2	SRD-2023a	voucher	Dargle2	cytochrome	c	oxidase	subunit	I	(COX1)	gene,	partial	cds;	mitochondrial
1175. Potamonautes sp. n. 2 SRD-2023a voucher Dargle1 cytochrome c oxidase subunit I (COX1) gene, partial cds; mitochondrial	1175	Potamonautes	sp.	n.	2	SRD-2023a	voucher	Dargle1	cytochrome	c	oxidase	subunit	I	(COX1)	gene,	partial	cds;	mitochondrial
1176. Potamonautes parvispina voucher Wemmershoek4 cytochrome c oxidase subunit I (COX1) gene, partial cds; mitochondrial	1176	Potamonautes	parvispina	voucher	Wemmershoek4	cytochrome	c	oxidase	subunit	I	(COX1)	gene,	partial	cds;	mitochondrial
1177. Potamonautes parvispina voucher Wemmershoek3 cytochrome c oxidase subunit I (COX1) gene, partial cds; mitochondrial	1177	Potamonautes	parvispina	voucher	Wemmershoek3	cytochrome	c	oxidase	subunit	I	(COX1)	gene,	partial	cds;	mitochondrial
1178. Potamonautes parvispina voucher Wemmershoek2 cytochrome c oxidase subunit I (COX1) gene, partial cds; mitochondrial	1178	Potamonautes	parvispina	voucher	Wemmershoek2	cytochrome	c	oxidase	subunit	I	(COX1)	gene,	partial	cds;	mitochondrial
1179. Potamonautes parvispina voucher Wemmershoek1 cytochrome c oxidase subunit I (COX1) gene, partial cds; mitochondrial	1179	Potamonautes	parvispina	voucher	Wemmershoek1	cytochrome	c	oxidase	subunit	I	(COX1)	gene,	partial	cds;	mitochondrial
1180. Potamonautes parvispina voucher Keurbos4 cytochrome c oxidase subunit I (COX1) gene, partial cds; mitochondrial	1180	Potamonautes	parvispina	voucher	Keurbos4	cytochrome	c	oxidase	subunit	I	(COX1)	gene,	partial	cds;	mitochondrial
1181. Potamonautes parvispina voucher Keurbos3 cytochrome c oxidase subunit I (COX1) gene, partial cds; mitochondrial	1181	Potamonautes	parvispina	voucher	Keurbos3	cytochrome	c	oxidase	subunit	I	(COX1)	gene,	partial	cds;	mitochondrial
1182. Potamonautes parvispina voucher Keurbos2 cytochrome c oxidase subunit I (COX1) gene, partial cds; mitochondrial	1182	Potamonautes	parvispina	voucher	Keurbos2	cytochrome	c	oxidase	subunit	I	(COX1)	gene,	partial	cds;	mitochondrial
1183. Potamonautes parvispina voucher Keurbos1 cytochrome c oxidase subunit I (COX1) gene, partial cds; mitochondrial	1183	Potamonautes	parvispina	voucher	Keurbos1	cytochrome	c	oxidase	subunit	I	(COX1)	gene,	partial	cds;	mitochondrial
1184. Potamonautes parvispina voucher BergRiver4 cytochrome c oxidase subunit I (COX1) gene, partial cds; mitochondrial	1184	Potamonautes	parvispina	voucher	BergRiver4	cytochrome	c	oxidase	subunit	I	(COX1)	gene,	partial	cds;	mitochondrial
1185. Potamonautes parvispina voucher BergRiver3 cytochrome c oxidase subunit I (COX1) gene, partial cds; mitochondrial	1185	Potamonautes	parvispina	voucher	BergRiver3	cytochrome	c	oxidase	subunit	I	(COX1)	gene,	partial	cds;	mitochondrial
1186. Potamonautes parvispina voucher BergRiver2 cytochrome c oxidase subunit I (COX1) gene, partial cds; mitochondrial	1186	Potamonautes	parvispina	voucher	BergRiver2	cytochrome	c	oxidase	subunit	I	(COX1)	gene,	partial	cds;	mitochondrial
1187. Potamonautes parvispina voucher BergRiver1 cytochrome c oxidase subunit I (COX1) gene, partial cds; mitochondrial	1187	Potamonautes	parvispina	voucher	BergRiver1	cytochrome	c	oxidase	subunit	I	(COX1)	gene,	partial	cds;	mitochondrial
1188. Potamonautes sp. n. 1 SRD-2023a voucher Katberg4 cytochrome c oxidase subunit I (COX1) gene, partial cds; mitochondrial	1188	Potamonautes	sp.	n.	1	SRD-2023a	voucher	Katberg4	cytochrome	c	oxidase	subunit	I	(COX1)	gene,	partial	cds;	mitochondrial
1189. Potamonautes sp. n. 1 SRD-2023a voucher Katberg3 cytochrome c oxidase subunit I (COX1) gene, partial cds; mitochondrial	1189	Potamonautes	sp.	n.	1	SRD-2023a	voucher	Katberg3	cytochrome	c	oxidase	subunit	I	(COX1)	gene,	partial	cds;	mitochondrial
1190. Potamonautes sp. n. 1 SRD-2023a voucher Katberg2 cytochrome c oxidase subunit I (COX1) gene, partial cds; mitochondrial	1190	Potamonautes	sp.	n.	1	SRD-2023a	voucher	Katberg2	cytochrome	c	oxidase	subunit	I	(COX1)	gene,	partial	cds;	mitochondrial
1191. Potamonautes sp. n. 1 SRD-2023a voucher Katberg1 cytochrome c oxidase subunit I (COX1) gene, partial cds; mitochondrial	1191	Potamonautes	sp.	n.	1	SRD-2023a	voucher	Katberg1	cytochrome	c	oxidase	subunit	I	(COX1)	gene,	partial	cds;	mitochondrial
1192. Potamonautes sp. n. 1 SRD-2023a voucher Hogsback3 cytochrome c oxidase subunit I (COX1) gene, partial cds; mitochondrial	1192	Potamonautes	sp.	n.	1	SRD-2023a	voucher	Hogsback3	cytochrome	c	oxidase	subunit	I	(COX1)	gene,	partial	cds;	mitochondrial
1193. Potamonautes sp. n. 1 SRD-2023a voucher Hogsback2 cytochrome c oxidase subunit I (COX1) gene, partial cds; mitochondrial	1193	Potamonautes	sp.	n.	1	SRD-2023a	voucher	Hogsback2	cytochrome	c	oxidase	subunit	I	(COX1)	gene,	partial	cds;	mitochondrial
1194. Potamonautes sp. n. 1 SRD-2023a voucher Hogsback1 cytochrome c oxidase subunit I (COX1) gene, partial cds; mitochondrial	1194	Potamonautes	sp.	n.	1	SRD-2023a	voucher	Hogsback1	cytochrome	c	oxidase	subunit	I	(COX1)	gene,	partial	cds;	mitochondrial
1195. Potamonautes baziya voucher Baziya4 cytochrome c oxidase subunit I (COX1) gene, partial cds; mitochondrial	1195	Potamonautes	baziya	voucher	Baziya4	cytochrome	c	oxidase	subunit	I	(COX1)	gene,	partial	cds;	mitochondrial
1196. Potamonautes baziya voucher Baziya3 cytochrome c oxidase subunit I (COX1) gene, partial cds; mitochondrial	1196	Potamonautes	baziya	voucher	Baziya3	cytochrome	c	oxidase	subunit	I	(COX1)	gene,	partial	cds;	mitochondrial
1197. Potamonautes baziya voucher Baziya2 cytochrome c oxidase subunit I (COX1) gene, partial cds; mitochondrial	1197	Potamonautes	baziya	voucher	Baziya2	cytochrome	c	oxidase	subunit	I	(COX1)	gene,	partial	cds;	mitochondrial
1198. Potamonautes baziya voucher Baziya1 cytochrome c oxidase subunit I (COX1) gene, partial cds; mitochondrial	1198	Potamonautes	baziya	voucher	Baziya1	cytochrome	c	oxidase	subunit	I	(COX1)	gene,	partial	cds;	mitochondrial
1199. Potamonautes sp. n. 1 SRD-2023a voucher FortF4 cytochrome c oxidase subunit I (COX1) gene, partial cds; mitochondrial	1199	Potamonautes	sp.	n.	1	SRD-2023a	voucher	FortF4	cytochrome	c	oxidase	subunit	I	(COX1)	gene,	partial	cds;	mitochondrial
1200. Potamonautes sp. n. 1 SRD-2023a voucher FortF3 cytochrome c oxidase subunit I (COX1) gene, partial cds; mitochondrial	1200	Potamonautes	sp.	n.	1	SRD-2023a	voucher	FortF3	cytochrome	c	oxidase	subunit	I	(COX1)	gene,	partial	cds;	mitochondrial
1201. Potamonautes sp. n. 1 SRD-2023a voucher FortF2 cytochrome c oxidase subunit I (COX1) gene, partial cds; mitochondrial	1201	Potamonautes	sp.	n.	1	SRD-2023a	voucher	FortF2	cytochrome	c	oxidase	subunit	I	(COX1)	gene,	partial	cds;	mitochondrial
1202. Potamonautes sp. n. 1 SRD-2023a voucher FortF1 cytochrome c oxidase subunit I (COX1) gene, partial cds; mitochondrial	1202	Potamonautes	sp.	n.	1	SRD-2023a	voucher	FortF1	cytochrome	c	oxidase	subunit	I	(COX1)	gene,	partial	cds;	mitochondrial
1203. Potamonautes clarus voucher Quadeni1 cytochrome c oxidase subunit I (COX1) gene, partial cds; mitochondrial	1203	Potamonautes	clarus	voucher	Quadeni1	cytochrome	c	oxidase	subunit	I	(COX1)	gene,	partial	cds;	mitochondrial
1204. Tubuca urvillei isolate Turv25 cytochrome c oxidase subunit I (COX1) gene, partial cds; mitochondrial	1204	Tubuca	urvillei	isolate	Turv25	cytochrome	c	oxidase	subunit	I	(COX1)	gene,	partial	cds;	mitochondrial
1205. Tubuca urvillei isolate Turv24 cytochrome c oxidase subunit I (COX1) gene, partial cds; mitochondrial	1205	Tubuca	urvillei	isolate	Turv24	cytochrome	c	oxidase	subunit	I	(COX1)	gene,	partial	cds;	mitochondrial
1206. Tubuca urvillei isolate Turv23 cytochrome c oxidase subunit I (COX1) gene, partial cds; mitochondrial	1206	Tubuca	urvillei	isolate	Turv23	cytochrome	c	oxidase	subunit	I	(COX1)	gene,	partial	cds;	mitochondrial
1207. Paraleptuca chlorophthalmus isolate A6 cytochrome c oxidase subunit I (COX1) gene, partial cds; mitochondrial	1207	Paraleptuca	chlorophthalmus	isolate	A6	cytochrome	c	oxidase	subunit	I	(COX1)	gene,	partial	cds;	mitochondrial
1208. Neosarmatium africanum isolate Nafr16 cytochrome c oxidase subunit I (COX1) gene, partial cds; mitochondrial	1208	Neosarmatium	africanum	isolate	Nafr16	cytochrome	c	oxidase	subunit	I	(COX1)	gene,	partial	cds;	mitochondrial
1209. Paraleptuca chlorophthalmus isolate Pchl10 cytochrome c oxidase subunit I (COX1) gene, partial cds; mitochondrial	1209	Paraleptuca	chlorophthalmus	isolate	Pchl10	cytochrome	c	oxidase	subunit	I	(COX1)	gene,	partial	cds;	mitochondrial
1210. Paraleptuca chlorophthalmus isolate Pchl9 cytochrome c oxidase subunit I (COX1) gene, partial cds; mitochondrial	1210	Paraleptuca	chlorophthalmus	isolate	Pchl9	cytochrome	c	oxidase	subunit	I	(COX1)	gene,	partial	cds;	mitochondrial
1211. Paraleptuca chlorophthalmus isolate Pchl8 cytochrome c oxidase subunit I (COX1) gene, partial cds; mitochondrial	1211	Paraleptuca	chlorophthalmus	isolate	Pchl8	cytochrome	c	oxidase	subunit	I	(COX1)	gene,	partial	cds;	mitochondrial
1212. Paraleptuca chlorophthalmus isolate Pchl7 cytochrome c oxidase subunit I (COX1) gene, partial cds; mitochondrial	1212	Paraleptuca	chlorophthalmus	isolate	Pchl7	cytochrome	c	oxidase	subunit	I	(COX1)	gene,	partial	cds;	mitochondrial
1213. Metopograpsus thukuhar isolate Mthu13 cytochrome c oxidase subunit I (COX1) gene, partial cds; mitochondrial	1213	Metopograpsus	thukuhar	isolate	Mthu13	cytochrome	c	oxidase	subunit	I	(COX1)	gene,	partial	cds;	mitochondrial
1214. Metopograpsus thukuhar isolate Mthu12 cytochrome c oxidase subunit I (COX1) gene, partial cds; mitochondrial	1214	Metopograpsus	thukuhar	isolate	Mthu12	cytochrome	c	oxidase	subunit	I	(COX1)	gene,	partial	cds;	mitochondrial
1215. Metopograpsus thukuhar isolate Mthu11 cytochrome c oxidase subunit I (COX1) gene, partial cds; mitochondrial	1215	Metopograpsus	thukuhar	isolate	Mthu11	cytochrome	c	oxidase	subunit	I	(COX1)	gene,	partial	cds;	mitochondrial
1216. Thalamita crenata isolate TCRE5 cytochrome c oxidase subunit I (COX1) gene, partial cds; mitochondrial	1216	Thalamita	crenata	isolate	TCRE5	cytochrome	c	oxidase	subunit	I	(COX1)	gene,	partial	cds;	mitochondrial
1217. Thalamita crenata isolate TCRE4 cytochrome c oxidase subunit I (COX1) gene, partial cds; mitochondrial	1217	Thalamita	crenata	isolate	TCRE4	cytochrome	c	oxidase	subunit	I	(COX1)	gene,	partial	cds;	mitochondrial
1218. Thalamita crenata isolate TCRE3 cytochrome c oxidase subunit I (COX1) gene, partial cds; mitochondrial	1218	Thalamita	crenata	isolate	TCRE3	cytochrome	c	oxidase	subunit	I	(COX1)	gene,	partial	cds;	mitochondrial
1219. Thalamita crenata isolate TCRE2 cytochrome c oxidase subunit I (COX1) gene, partial cds; mitochondrial	1219	Thalamita	crenata	isolate	TCRE2	cytochrome	c	oxidase	subunit	I	(COX1)	gene,	partial	cds;	mitochondrial
1220. Thalamita crenata isolate TCRE1 cytochrome c oxidase subunit I (COX1) gene, partial cds; mitochondrial	1220	Thalamita	crenata	isolate	TCRE1	cytochrome	c	oxidase	subunit	I	(COX1)	gene,	partial	cds;	mitochondrial
1221. Dotilla fenestrata isolate E35 cytochrome c oxidase subunit I (COX1) gene, partial cds; mitochondrial	1221	Dotilla	fenestrata	isolate	E35	cytochrome	c	oxidase	subunit	I	(COX1)	gene,	partial	cds;	mitochondrial
1222. Dotilla fenestrata isolate D34 cytochrome c oxidase subunit I (COX1) gene, partial cds; mitochondrial	1222	Dotilla	fenestrata	isolate	D34	cytochrome	c	oxidase	subunit	I	(COX1)	gene,	partial	cds;	mitochondrial
1223. Dotilla fenestrata isolate C33 cytochrome c oxidase subunit I (COX1) gene, partial cds; mitochondrial	1223	Dotilla	fenestrata	isolate	C33	cytochrome	c	oxidase	subunit	I	(COX1)	gene,	partial	cds;	mitochondrial
1224. Dotilla fenestrata isolate B32 cytochrome c oxidase subunit I (COX1) gene, partial cds; mitochondrial	1224	Dotilla	fenestrata	isolate	B32	cytochrome	c	oxidase	subunit	I	(COX1)	gene,	partial	cds;	mitochondrial
1225. Dotilla fenestrata isolate A31 cytochrome c oxidase subunit I (COX1) gene, partial cds; mitochondrial	1225	Dotilla	fenestrata	isolate	A31	cytochrome	c	oxidase	subunit	I	(COX1)	gene,	partial	cds;	mitochondrial
1226. UNVERIFIED: Lamproglena hoi isolate LH5 cytochrome c oxidase subunit I-like (COX1) gene, partial sequence; mitochondrial	1226	UNVERIFIED:	Lamproglena	hoi	isolate	LH5	cytochrome	c	oxidase	subunit	I-like	(COX1)	gene,	partial	sequence;	mitochondrial
1227. Lamproglena clariae isolate FJ45 cytochrome c oxidase subunit I (COX1) gene, partial cds; mitochondrial	1227	Lamproglena	clariae	isolate	FJ45	cytochrome	c	oxidase	subunit	I	(COX1)	gene,	partial	cds;	mitochondrial
1228. Lamproglena clariae isolate GL3 cytochrome c oxidase subunit I (COX1) gene, partial cds; mitochondrial	1228	Lamproglena	clariae	isolate	GL3	cytochrome	c	oxidase	subunit	I	(COX1)	gene,	partial	cds;	mitochondrial
1229. Lamproglena clariae isolate GL2 cytochrome c oxidase subunit I (COX1) gene, partial cds; mitochondrial	1229	Lamproglena	clariae	isolate	GL2	cytochrome	c	oxidase	subunit	I	(COX1)	gene,	partial	cds;	mitochondrial
1230. Lamproglena clariae isolate LC02 cytochrome c oxidase subunit I (COX1) gene, partial cds; mitochondrial	1230	Lamproglena	clariae	isolate	LC02	cytochrome	c	oxidase	subunit	I	(COX1)	gene,	partial	cds;	mitochondrial
1231. Lamproglena clariae isolate LC01 cytochrome c oxidase subunit I (COX1) gene, partial cds; mitochondrial	1231	Lamproglena	clariae	isolate	LC01	cytochrome	c	oxidase	subunit	I	(COX1)	gene,	partial	cds;	mitochondrial
1232. Lamproglena hoi isolate LH5 large subunit ribosomal RNA gene, partial sequence	1232	Lamproglena	hoi	isolate	LH5	large	subunit	ribosomal	RNA	gene,	partial	sequence
1233. Lamproglena clariae isolate FJ45 large subunit ribosomal RNA gene, partial sequence	1233	Lamproglena	clariae	isolate	FJ45	large	subunit	ribosomal	RNA	gene,	partial	sequence
1234. Lamproglena clariae isolate GL3 large subunit ribosomal RNA gene, partial sequence	1234	Lamproglena	clariae	isolate	GL3	large	subunit	ribosomal	RNA	gene,	partial	sequence
1235. Lamproglena clariae isolate GL2 large subunit ribosomal RNA gene, partial sequence	1235	Lamproglena	clariae	isolate	GL2	large	subunit	ribosomal	RNA	gene,	partial	sequence
1236. Lamproglena clariae isolate LCo1 large subunit ribosomal RNA gene, partial sequence	1236	Lamproglena	clariae	isolate	LCo1	large	subunit	ribosomal	RNA	gene,	partial	sequence
1237. Lamproglena clariae isolate LC01 large subunit ribosomal RNA gene, partial sequence	1237	Lamproglena	clariae	isolate	LC01	large	subunit	ribosomal	RNA	gene,	partial	sequence
1238. Lamproglena hoi isolate LH5 small subunit ribosomal RNA gene, partial sequence	1238	Lamproglena	hoi	isolate	LH5	small	subunit	ribosomal	RNA	gene,	partial	sequence
1239. Lamproglena clariae isolate FJ45 small subunit ribosomal RNA gene, partial sequence	1239	Lamproglena	clariae	isolate	FJ45	small	subunit	ribosomal	RNA	gene,	partial	sequence
1240. Lamproglena clariae isolate GL3 small subunit ribosomal RNA gene, partial sequence	1240	Lamproglena	clariae	isolate	GL3	small	subunit	ribosomal	RNA	gene,	partial	sequence
1241. Lamproglena clariae isolate GL2 small subunit ribosomal RNA gene, partial sequence	1241	Lamproglena	clariae	isolate	GL2	small	subunit	ribosomal	RNA	gene,	partial	sequence
1242. Lamproglena clariae isolate LC02 small subunit ribosomal RNA gene, partial sequence	1242	Lamproglena	clariae	isolate	LC02	small	subunit	ribosomal	RNA	gene,	partial	sequence
1243. Lamproglena clariae isolate LCo1 small subunit ribosomal RNA gene, partial sequence	1243	Lamproglena	clariae	isolate	LCo1	small	subunit	ribosomal	RNA	gene,	partial	sequence
1244. Alella igillimpethu voucher NMB P-905(c) large subunit ribosomal RNA gene, partial sequence	1244	Alella	igillimpethu	voucher	NMB	P-905(c)	large	subunit	ribosomal	RNA	gene,	partial	sequence
1245. Alella igillimpethu voucher NMB P-905(b) large subunit ribosomal RNA gene, partial sequence	1245	Alella	igillimpethu	voucher	NMB	P-905(b)	large	subunit	ribosomal	RNA	gene,	partial	sequence
1246. Alella igillimpethu voucher NMB P-905(a) large subunit ribosomal RNA gene, partial sequence	1246	Alella	igillimpethu	voucher	NMB	P-905(a)	large	subunit	ribosomal	RNA	gene,	partial	sequence
1247. Alella igillimpethu voucher NMB P-905(c) small subunit ribosomal RNA gene, partial sequence	1247	Alella	igillimpethu	voucher	NMB	P-905(c)	small	subunit	ribosomal	RNA	gene,	partial	sequence
1248. Alella igillimpethu voucher NMB P-905(b) small subunit ribosomal RNA gene, partial sequence	1248	Alella	igillimpethu	voucher	NMB	P-905(b)	small	subunit	ribosomal	RNA	gene,	partial	sequence
1249. Alella igillimpethu voucher NMB P-905(a) small subunit ribosomal RNA gene, partial sequence	1249	Alella	igillimpethu	voucher	NMB	P-905(a)	small	subunit	ribosomal	RNA	gene,	partial	sequence
1250. Alella igillimpethu voucher Alella_igillimpethu_NMB P-905(c) cytochrome c oxidase subunit I (COX1) gene, partial cds; mitochondrial	1250	Alella	igillimpethu	voucher	Alella_igillimpethu_NMB	P-905(c)	cytochrome	c	oxidase	subunit	I	(COX1)	gene,	partial	cds;	mitochondrial
1251. Alella igillimpethu voucher Alella_igillimpethu_NMB P-905(b) cytochrome c oxidase subunit I (COX1) gene, partial cds; mitochondrial	1251	Alella	igillimpethu	voucher	Alella_igillimpethu_NMB	P-905(b)	cytochrome	c	oxidase	subunit	I	(COX1)	gene,	partial	cds;	mitochondrial
1252. Alella igillimpethu voucher Alella_igillimpethu_NMB P-905(a) cytochrome c oxidase subunit I (COX1) gene, partial cds; mitochondrial	1252	Alella	igillimpethu	voucher	Alella_igillimpethu_NMB	P-905(a)	cytochrome	c	oxidase	subunit	I	(COX1)	gene,	partial	cds;	mitochondrial
1253. Tripaphylus elongatus isolate 7N13pe 18S ribosomal RNA gene, partial sequence	1253	Tripaphylus	elongatus	isolate	7N13pe	18S	ribosomal	RNA	gene,	partial	sequence
1254. Anthosoma crassum isolate 8N2ac 18S ribosomal RNA gene, partial sequence	1254	Anthosoma	crassum	isolate	8N2ac	18S	ribosomal	RNA	gene,	partial	sequence
1255. Pandarus satyrus isolate 8N2p 18S ribosomal RNA gene, partial sequence	1255	Pandarus	satyrus	isolate	8N2p	18S	ribosomal	RNA	gene,	partial	sequence
1256. Pandarus sinuatus isolate 9R13p 18S ribosomal RNA gene, partial sequence	1256	Pandarus	sinuatus	isolate	9R13p	18S	ribosomal	RNA	gene,	partial	sequence
1257. Pandarus sinuatus isolate 12N10p 18S ribosomal RNA gene, partial sequence	1257	Pandarus	sinuatus	isolate	12N10p	18S	ribosomal	RNA	gene,	partial	sequence
1258. Pandarus smithii isolate 1N10p 18S ribosomal RNA gene, partial sequence	1258	Pandarus	smithii	isolate	1N10p	18S	ribosomal	RNA	gene,	partial	sequence
1259. Pandarus cranchii isolate 12N2p 18S ribosomal RNA gene, partial sequence	1259	Pandarus	cranchii	isolate	12N2p	18S	ribosomal	RNA	gene,	partial	sequence
1260. Perissopus dentatus isolate 9R3pd 18S ribosomal RNA gene, partial sequence	1260	Perissopus	dentatus	isolate	9R3pd	18S	ribosomal	RNA	gene,	partial	sequence
1261. Achtheinus pinguis isolate 12N3ao 18S ribosomal RNA gene, partial sequence	1261	Achtheinus	pinguis	isolate	12N3ao	18S	ribosomal	RNA	gene,	partial	sequence
1262. Pseudopandarus longus isolate 9R3pl 18S ribosomal RNA gene, partial sequence	1262	Pseudopandarus	longus	isolate	9R3pl	18S	ribosomal	RNA	gene,	partial	sequence
1263. Pannosus japonicus isolate 12N2pj 18S ribosomal RNA gene, partial sequence	1263	Pannosus	japonicus	isolate	12N2pj	18S	ribosomal	RNA	gene,	partial	sequence
1264. Phyllothyreus cornutus isolate 8N2pc 18S ribosomal RNA gene, partial sequence	1264	Phyllothyreus	cornutus	isolate	8N2pc	18S	ribosomal	RNA	gene,	partial	sequence
1265. Nesippus orientalis isolate 12N4no 18S ribosomal RNA gene, partial sequence	1265	Nesippus	orientalis	isolate	12N4no	18S	ribosomal	RNA	gene,	partial	sequence
1266. Nesippus orientalis isolate 9R13no 18S ribosomal RNA gene, partial sequence	1266	Nesippus	orientalis	isolate	9R13no	18S	ribosomal	RNA	gene,	partial	sequence
1267. Nesippus orientalis isolate 8N2no 18S ribosomal RNA gene, partial sequence	1267	Nesippus	orientalis	isolate	8N2no	18S	ribosomal	RNA	gene,	partial	sequence
1268. Nesippus orientalis isolate 5N9no 18S ribosomal RNA gene, partial sequence	1268	Nesippus	orientalis	isolate	5N9no	18S	ribosomal	RNA	gene,	partial	sequence
1269. Nesippus crypturus isolate 12N5n 18S ribosomal RNA gene, partial sequence	1269	Nesippus	crypturus	isolate	12N5n	18S	ribosomal	RNA	gene,	partial	sequence
1270. Nesippus vespa isolate 8N9nv 18S ribosomal RNA gene, partial sequence	1270	Nesippus	vespa	isolate	8N9nv	18S	ribosomal	RNA	gene,	partial	sequence
1271. Alebion carchariae isolate 9R3a 18S ribosomal RNA gene, partial sequence	1271	Alebion	carchariae	isolate	9R3a	18S	ribosomal	RNA	gene,	partial	sequence
1272. Paralebion elongatus isolate 12N7pe 18S ribosomal RNA gene, partial sequence	1272	Paralebion	elongatus	isolate	12N7pe	18S	ribosomal	RNA	gene,	partial	sequence
1273. Lepeophtheirus natalensis isolate ORI 18S ribosomal RNA gene, partial sequence	1273	Lepeophtheirus	natalensis	isolate	ORI	18S	ribosomal	RNA	gene,	partial	sequence
1274. Eudactylina pusilla isolate 10N3ep 18S ribosomal RNA gene, partial sequence	1274	Eudactylina	pusilla	isolate	10N3ep	18S	ribosomal	RNA	gene,	partial	sequence
1275. Eudactylinodes niger isolate 9R13en 18S ribosomal RNA gene, partial sequence	1275	Eudactylinodes	niger	isolate	9R13en	18S	ribosomal	RNA	gene,	partial	sequence
1276. Nemesis sp. 5 SMD-2008 isolate BAL 18S ribosomal RNA gene, partial sequence	1276	Nemesis	sp.	5	SMD-2008	isolate	BAL	18S	ribosomal	RNA	gene,	partial	sequence
1277. Nemesis sp. 4 SMD-2008 isolate 9R3n 18S ribosomal RNA gene, partial sequence	1277	Nemesis	sp.	4	SMD-2008	isolate	9R3n	18S	ribosomal	RNA	gene,	partial	sequence
1278. Nemesis sp. 3 SMD-2013 isolate 9R4n 18S ribosomal RNA gene, partial sequence	1278	Nemesis	sp.	3	SMD-2013	isolate	9R4n	18S	ribosomal	RNA	gene,	partial	sequence
1279. Nemesis sp. 3 SMD-2013 isolate 10N23n 18S ribosomal RNA gene, partial sequence	1279	Nemesis	sp.	3	SMD-2013	isolate	10N23n	18S	ribosomal	RNA	gene,	partial	sequence
1280. Nemesis sp. 3 SMD-2013 isolate 12N9n 18S ribosomal RNA gene, partial sequence	1280	Nemesis	sp.	3	SMD-2013	isolate	12N9n	18S	ribosomal	RNA	gene,	partial	sequence
1281. Nemesis sp. 3 SMD-2013 isolate 3N6n 18S ribosomal RNA gene, partial sequence	1281	Nemesis	sp.	3	SMD-2013	isolate	3N6n	18S	ribosomal	RNA	gene,	partial	sequence
1282. Nemesis lamna isolate 8N2n 18S ribosomal RNA gene, partial sequence	1282	Nemesis	lamna	isolate	8N2n	18S	ribosomal	RNA	gene,	partial	sequence
1283. Nemesis lamna isolate 12N4s 18S ribosomal RNA gene, partial sequence	1283	Nemesis	lamna	isolate	12N4s	18S	ribosomal	RNA	gene,	partial	sequence
1284. Nemesis lamna isolate 12N4j 18S ribosomal RNA gene, partial sequence	1284	Nemesis	lamna	isolate	12N4j	18S	ribosomal	RNA	gene,	partial	sequence
1285. Nemesis lamna isolate 12N4n 18S ribosomal RNA gene, partial sequence	1285	Nemesis	lamna	isolate	12N4n	18S	ribosomal	RNA	gene,	partial	sequence
1286. Kroyeria longicauda isolate 10N12kl 18S ribosomal RNA gene, partial sequence	1286	Kroyeria	longicauda	isolate	10N12kl	18S	ribosomal	RNA	gene,	partial	sequence
1287. Kroyeria sphyrnae isolate 9R4ks 18S ribosomal RNA gene, partial sequence	1287	Kroyeria	sphyrnae	isolate	9R4ks	18S	ribosomal	RNA	gene,	partial	sequence
1288. Kroyeria papillipes isolate 10N3kp 18S ribosomal RNA gene, partial sequence	1288	Kroyeria	papillipes	isolate	10N3kp	18S	ribosomal	RNA	gene,	partial	sequence
1289. Kroyeria dispar isolate 10N3kd 18S ribosomal RNA gene, partial sequence	1289	Kroyeria	dispar	isolate	10N3kd	18S	ribosomal	RNA	gene,	partial	sequence
1290. Tripaphylus elongatus isolate 7N13pe 16S ribosomal RNA gene, partial sequence; mitochondrial	1290	Tripaphylus	elongatus	isolate	7N13pe	16S	ribosomal	RNA	gene,	partial	sequence;	mitochondrial
1291. Pandarus satyrus isolate 8N2p 16S ribosomal RNA gene, partial sequence; mitochondrial	1291	Pandarus	satyrus	isolate	8N2p	16S	ribosomal	RNA	gene,	partial	sequence;	mitochondrial
1292. Pandarus sinuatus isolate 9R13p 16S ribosomal RNA gene, partial sequence; mitochondrial	1292	Pandarus	sinuatus	isolate	9R13p	16S	ribosomal	RNA	gene,	partial	sequence;	mitochondrial
1293. Pandarus sinuatus isolate 12N10p 16S ribosomal RNA gene, partial sequence; mitochondrial	1293	Pandarus	sinuatus	isolate	12N10p	16S	ribosomal	RNA	gene,	partial	sequence;	mitochondrial
1294. Pandarus smithii isolate 1N10p 16S ribosomal RNA gene, partial sequence; mitochondrial	1294	Pandarus	smithii	isolate	1N10p	16S	ribosomal	RNA	gene,	partial	sequence;	mitochondrial
1295. Pandarus cranchii isolate 12N2p 16S ribosomal RNA gene, partial sequence; mitochondrial	1295	Pandarus	cranchii	isolate	12N2p	16S	ribosomal	RNA	gene,	partial	sequence;	mitochondrial
1296. Perissopus dentatus isolate 9R3pd 16S ribosomal RNA gene, partial sequence; mitochondrial	1296	Perissopus	dentatus	isolate	9R3pd	16S	ribosomal	RNA	gene,	partial	sequence;	mitochondrial
1297. Pannosus japonicus isolate 12N2pj 16S ribosomal RNA gene, partial sequence; mitochondrial	1297	Pannosus	japonicus	isolate	12N2pj	16S	ribosomal	RNA	gene,	partial	sequence;	mitochondrial
1298. Nesippus orientalis isolate 9R13no 16S ribosomal RNA gene, partial sequence; mitochondrial	1298	Nesippus	orientalis	isolate	9R13no	16S	ribosomal	RNA	gene,	partial	sequence;	mitochondrial
1299. Nesippus orientalis isolate 8N2no 16S ribosomal RNA gene, partial sequence; mitochondrial	1299	Nesippus	orientalis	isolate	8N2no	16S	ribosomal	RNA	gene,	partial	sequence;	mitochondrial
1300. Nesippus orientalis isolate 5N9no 16S ribosomal RNA gene, partial sequence; mitochondrial	1300	Nesippus	orientalis	isolate	5N9no	16S	ribosomal	RNA	gene,	partial	sequence;	mitochondrial
1301. Nesippus crypturus isolate 12N5n 16S ribosomal RNA gene, partial sequence; mitochondrial	1301	Nesippus	crypturus	isolate	12N5n	16S	ribosomal	RNA	gene,	partial	sequence;	mitochondrial
1302. Nesippus vespa isolate 8N9nv 16S ribosomal RNA gene, partial sequence; mitochondrial	1302	Nesippus	vespa	isolate	8N9nv	16S	ribosomal	RNA	gene,	partial	sequence;	mitochondrial
1303. Alebion carchariae isolate 9R3a 16S ribosomal RNA gene, partial sequence; mitochondrial	1303	Alebion	carchariae	isolate	9R3a	16S	ribosomal	RNA	gene,	partial	sequence;	mitochondrial
1304. Paralebion elongatus isolate 12N7pe 16S ribosomal RNA gene, partial sequence; mitochondrial	1304	Paralebion	elongatus	isolate	12N7pe	16S	ribosomal	RNA	gene,	partial	sequence;	mitochondrial
1305. Eudactylina pusilla isolate 10N3ep 16S ribosomal RNA gene, partial sequence; mitochondrial	1305	Eudactylina	pusilla	isolate	10N3ep	16S	ribosomal	RNA	gene,	partial	sequence;	mitochondrial
1306. Eudactylinodes niger isolate 9R13en 16S ribosomal RNA gene, partial sequence; mitochondrial	1306	Eudactylinodes	niger	isolate	9R13en	16S	ribosomal	RNA	gene,	partial	sequence;	mitochondrial
1307. Nemesis sp. 4 SMD-2008 isolate 9R3n 16S ribosomal RNA gene, partial sequence; mitochondrial	1307	Nemesis	sp.	4	SMD-2008	isolate	9R3n	16S	ribosomal	RNA	gene,	partial	sequence;	mitochondrial
1308. Nemesis sp. 3 SMD-2013 isolate 9R4n 16S ribosomal RNA gene, partial sequence; mitochondrial	1308	Nemesis	sp.	3	SMD-2013	isolate	9R4n	16S	ribosomal	RNA	gene,	partial	sequence;	mitochondrial
1309. Nemesis sp. 3 SMD-2013 isolate 10N23n 16S ribosomal RNA gene, partial sequence; mitochondrial	1309	Nemesis	sp.	3	SMD-2013	isolate	10N23n	16S	ribosomal	RNA	gene,	partial	sequence;	mitochondrial
1310. Nemesis sp. 3 SMD-2013 isolate 12N9n 16S ribosomal RNA gene, partial sequence; mitochondrial	1310	Nemesis	sp.	3	SMD-2013	isolate	12N9n	16S	ribosomal	RNA	gene,	partial	sequence;	mitochondrial
1311. Nemesis sp. 3 SMD-2013 isolate 3N6n 16S ribosomal RNA gene, partial sequence; mitochondrial	1311	Nemesis	sp.	3	SMD-2013	isolate	3N6n	16S	ribosomal	RNA	gene,	partial	sequence;	mitochondrial
1312. Nemesis lamna isolate 8N2n 16S ribosomal RNA gene, partial sequence; mitochondrial	1312	Nemesis	lamna	isolate	8N2n	16S	ribosomal	RNA	gene,	partial	sequence;	mitochondrial
1313. Nemesis lamna isolate 12N4s 16S ribosomal RNA gene, partial sequence; mitochondrial	1313	Nemesis	lamna	isolate	12N4s	16S	ribosomal	RNA	gene,	partial	sequence;	mitochondrial
1314. Nemesis lamna isolate 12N4j 16S ribosomal RNA gene, partial sequence; mitochondrial	1314	Nemesis	lamna	isolate	12N4j	16S	ribosomal	RNA	gene,	partial	sequence;	mitochondrial
1315. Nemesis lamna isolate 12N4n 16S ribosomal RNA gene, partial sequence; mitochondrial	1315	Nemesis	lamna	isolate	12N4n	16S	ribosomal	RNA	gene,	partial	sequence;	mitochondrial
1316. Kroyeria longicauda isolate 10N12kl 16S ribosomal RNA gene, partial sequence; mitochondrial	1316	Kroyeria	longicauda	isolate	10N12kl	16S	ribosomal	RNA	gene,	partial	sequence;	mitochondrial
1317. Kroyeria sphyrnae isolate 9R4ks 16S ribosomal RNA gene, partial sequence; mitochondrial	1317	Kroyeria	sphyrnae	isolate	9R4ks	16S	ribosomal	RNA	gene,	partial	sequence;	mitochondrial
1318. Kroyeria papillipes isolate 10N3kp 16S ribosomal RNA gene, partial sequence; mitochondrial	1318	Kroyeria	papillipes	isolate	10N3kp	16S	ribosomal	RNA	gene,	partial	sequence;	mitochondrial
1319. Kroyeria dispar isolate 10N3kd 16S ribosomal RNA gene, partial sequence; mitochondrial	1319	Kroyeria	dispar	isolate	10N3kd	16S	ribosomal	RNA	gene,	partial	sequence;	mitochondrial
1320. Tripaphylus elongatus isolate 7N13pe cytochrome oxidase subunit I (COI) gene, partial cds; mitochondrial	1320	Tripaphylus	elongatus	isolate	7N13pe	cytochrome	oxidase	subunit	I	(COI)	gene,	partial	cds;	mitochondrial
1321. Anthosoma crassum isolate 8N2ac cytochrome oxidase subunit I (COI) gene, partial cds; mitochondrial	1321	Anthosoma	crassum	isolate	8N2ac	cytochrome	oxidase	subunit	I	(COI)	gene,	partial	cds;	mitochondrial
1322. Pandarus satyrus isolate 8N2p cytochrome oxidase subunit I (COI) gene, partial cds; mitochondrial	1322	Pandarus	satyrus	isolate	8N2p	cytochrome	oxidase	subunit	I	(COI)	gene,	partial	cds;	mitochondrial
1323. Pandarus sinuatus isolate 9R13p cytochrome oxidase subunit I (COI) gene, partial cds; mitochondrial	1323	Pandarus	sinuatus	isolate	9R13p	cytochrome	oxidase	subunit	I	(COI)	gene,	partial	cds;	mitochondrial
1324. Pandarus sinuatus isolate 12N10p cytochrome oxidase subunit I (COI) gene, partial cds; mitochondrial	1324	Pandarus	sinuatus	isolate	12N10p	cytochrome	oxidase	subunit	I	(COI)	gene,	partial	cds;	mitochondrial
1325. Pandarus smithii isolate 1N10p cytochrome oxidase subunit I (COI) gene, partial cds; mitochondrial	1325	Pandarus	smithii	isolate	1N10p	cytochrome	oxidase	subunit	I	(COI)	gene,	partial	cds;	mitochondrial
1326. Pandarus cranchii isolate 12N2p cytochrome oxidase subunit I (COI) gene, partial cds; mitochondrial	1326	Pandarus	cranchii	isolate	12N2p	cytochrome	oxidase	subunit	I	(COI)	gene,	partial	cds;	mitochondrial
1327. Perissopus dentatus isolate 9R3pd cytochrome oxidase subunit I (COI) gene, partial cds; mitochondrial	1327	Perissopus	dentatus	isolate	9R3pd	cytochrome	oxidase	subunit	I	(COI)	gene,	partial	cds;	mitochondrial
1328. Achtheinus pinguis isolate 12N3ao cytochrome oxidase subunit I (COI) gene, partial cds; mitochondrial	1328	Achtheinus	pinguis	isolate	12N3ao	cytochrome	oxidase	subunit	I	(COI)	gene,	partial	cds;	mitochondrial
1329. Pannosus japonicus isolate 12N2pj cytochrome oxidase subunit I (COI) gene, partial cds; mitochondrial	1329	Pannosus	japonicus	isolate	12N2pj	cytochrome	oxidase	subunit	I	(COI)	gene,	partial	cds;	mitochondrial
1330. Nesippus orientalis isolate 12N4no cytochrome oxidase subunit I (COI) gene, partial cds; mitochondrial	1330	Nesippus	orientalis	isolate	12N4no	cytochrome	oxidase	subunit	I	(COI)	gene,	partial	cds;	mitochondrial
1331. Nesippus orientalis isolate 9R13no cytochrome oxidase subunit I (COI) gene, partial cds; mitochondrial	1331	Nesippus	orientalis	isolate	9R13no	cytochrome	oxidase	subunit	I	(COI)	gene,	partial	cds;	mitochondrial
1332. Nesippus orientalis isolate 8N2no cytochrome oxidase subunit I (COI) gene, partial cds; mitochondrial	1332	Nesippus	orientalis	isolate	8N2no	cytochrome	oxidase	subunit	I	(COI)	gene,	partial	cds;	mitochondrial
1333. Nesippus orientalis isolate 5N9no cytochrome oxidase subunit I (COI) gene, partial cds; mitochondrial	1333	Nesippus	orientalis	isolate	5N9no	cytochrome	oxidase	subunit	I	(COI)	gene,	partial	cds;	mitochondrial
1334. Nesippus crypturus isolate 12N5n cytochrome oxidase subunit I (COI) gene, partial cds; mitochondrial	1334	Nesippus	crypturus	isolate	12N5n	cytochrome	oxidase	subunit	I	(COI)	gene,	partial	cds;	mitochondrial
1335. Nesippus vespa isolate 8N9nv cytochrome oxidase subunit I (COI) gene, partial cds; mitochondrial	1335	Nesippus	vespa	isolate	8N9nv	cytochrome	oxidase	subunit	I	(COI)	gene,	partial	cds;	mitochondrial
1336. Alebion carchariae isolate 9R3a cytochrome oxidase subunit I (COI) gene, partial cds; mitochondrial	1336	Alebion	carchariae	isolate	9R3a	cytochrome	oxidase	subunit	I	(COI)	gene,	partial	cds;	mitochondrial
1337. Paralebion elongatus isolate 12N7pe cytochrome oxidase subunit I (COI) gene, partial cds; mitochondrial	1337	Paralebion	elongatus	isolate	12N7pe	cytochrome	oxidase	subunit	I	(COI)	gene,	partial	cds;	mitochondrial
1338. Lepeophtheirus natalensis isolate ORI cytochrome oxidase subunit I (COI) gene, partial cds; mitochondrial	1338	Lepeophtheirus	natalensis	isolate	ORI	cytochrome	oxidase	subunit	I	(COI)	gene,	partial	cds;	mitochondrial
1339. Eudactylina pusilla isolate 10N3ep cytochrome oxidase subunit I (COI) gene, partial cds; mitochondrial	1339	Eudactylina	pusilla	isolate	10N3ep	cytochrome	oxidase	subunit	I	(COI)	gene,	partial	cds;	mitochondrial
1340. Nemesis sp. 3 SMD-2013 isolate 9R4n cytochrome oxidase subunit I (COI) gene, partial cds; mitochondrial	1340	Nemesis	sp.	3	SMD-2013	isolate	9R4n	cytochrome	oxidase	subunit	I	(COI)	gene,	partial	cds;	mitochondrial
1341. Nemesis sp. 3 SMD-2013 isolate 10N23n cytochrome oxidase subunit I (COI) gene, partial cds; mitochondrial	1341	Nemesis	sp.	3	SMD-2013	isolate	10N23n	cytochrome	oxidase	subunit	I	(COI)	gene,	partial	cds;	mitochondrial
1342. Nemesis sp. 3 SMD-2013 isolate 12N9n cytochrome oxidase subunit I (COI) gene, partial cds; mitochondrial	1342	Nemesis	sp.	3	SMD-2013	isolate	12N9n	cytochrome	oxidase	subunit	I	(COI)	gene,	partial	cds;	mitochondrial
1343. Nemesis sp. 3 SMD-2013 isolate 3N6n cytochrome oxidase subunit I (COI) gene, partial cds; mitochondrial	1343	Nemesis	sp.	3	SMD-2013	isolate	3N6n	cytochrome	oxidase	subunit	I	(COI)	gene,	partial	cds;	mitochondrial
1344. Nemesis lamna isolate 8N2n cytochrome oxidase subunit I (COI) gene, partial cds; mitochondrial	1344	Nemesis	lamna	isolate	8N2n	cytochrome	oxidase	subunit	I	(COI)	gene,	partial	cds;	mitochondrial
1345. Nemesis lamna isolate 12N4s cytochrome oxidase subunit I (COI) gene, partial cds; mitochondrial	1345	Nemesis	lamna	isolate	12N4s	cytochrome	oxidase	subunit	I	(COI)	gene,	partial	cds;	mitochondrial
1346. Nemesis lamna isolate 12N4j cytochrome oxidase subunit I (COI) gene, partial cds; mitochondrial	1346	Nemesis	lamna	isolate	12N4j	cytochrome	oxidase	subunit	I	(COI)	gene,	partial	cds;	mitochondrial
1347. Nemesis lamna isolate 12N4n cytochrome oxidase subunit I (COI) gene, partial cds; mitochondrial	1347	Nemesis	lamna	isolate	12N4n	cytochrome	oxidase	subunit	I	(COI)	gene,	partial	cds;	mitochondrial
1348. Kroyeria decepta isolate 10N7kd cytochrome oxidase subunit I (COI) gene, partial cds; mitochondrial	1348	Kroyeria	decepta	isolate	10N7kd	cytochrome	oxidase	subunit	I	(COI)	gene,	partial	cds;	mitochondrial
1349. Kroyeria longicauda isolate 10N12kl cytochrome oxidase subunit I (COI) gene, partial cds; mitochondrial	1349	Kroyeria	longicauda	isolate	10N12kl	cytochrome	oxidase	subunit	I	(COI)	gene,	partial	cds;	mitochondrial
1350. Kroyeria sphyrnae isolate 9R4ks cytochrome oxidase subunit I (COI) gene, partial cds; mitochondrial	1350	Kroyeria	sphyrnae	isolate	9R4ks	cytochrome	oxidase	subunit	I	(COI)	gene,	partial	cds;	mitochondrial
1351. Kroyeria papillipes isolate 10N3kp cytochrome oxidase subunit I (COI) gene, partial cds; mitochondrial	1351	Kroyeria	papillipes	isolate	10N3kp	cytochrome	oxidase	subunit	I	(COI)	gene,	partial	cds;	mitochondrial
1352. Kroyeria dispar isolate 10N3kd cytochrome oxidase subunit I (COI) gene, partial cds; mitochondrial	1352	Kroyeria	dispar	isolate	10N3kd	cytochrome	oxidase	subunit	I	(COI)	gene,	partial	cds;	mitochondrial
1353. Potamonautes danielsi isolate NPP98 large subunit ribosomal RNA gene, partial sequence; mitochondrial	1353	Potamonautes	danielsi	isolate	NPP98	large	subunit	ribosomal	RNA	gene,	partial	sequence;	mitochondrial
1354. Potamonautes danielsi isolate NPP97 large subunit ribosomal RNA gene, partial sequence; mitochondrial	1354	Potamonautes	danielsi	isolate	NPP97	large	subunit	ribosomal	RNA	gene,	partial	sequence;	mitochondrial
1355. Potamonautes danielsi isolate NPP96 large subunit ribosomal RNA gene, partial sequence; mitochondrial	1355	Potamonautes	danielsi	isolate	NPP96	large	subunit	ribosomal	RNA	gene,	partial	sequence;	mitochondrial
1356. Potamonautes sp. n. isolate NPP94 large subunit ribosomal RNA gene, partial sequence; mitochondrial	1356	Potamonautes	sp.	n.	isolate	NPP94	large	subunit	ribosomal	RNA	gene,	partial	sequence;	mitochondrial
1357. Potamonautes sp. n. isolate NPP92 large subunit ribosomal RNA gene, partial sequence; mitochondrial	1357	Potamonautes	sp.	n.	isolate	NPP92	large	subunit	ribosomal	RNA	gene,	partial	sequence;	mitochondrial
1358. Potamonautes sp. n. isolate 43 large subunit ribosomal RNA gene, partial sequence; mitochondrial	1358	Potamonautes	sp.	n.	isolate	43	large	subunit	ribosomal	RNA	gene,	partial	sequence;	mitochondrial
1359. Potamonautes sp. n. isolate 42 large subunit ribosomal RNA gene, partial sequence; mitochondrial	1359	Potamonautes	sp.	n.	isolate	42	large	subunit	ribosomal	RNA	gene,	partial	sequence;	mitochondrial
1360. Potamonautes sp. n. isolate 5 large subunit ribosomal RNA gene, partial sequence; mitochondrial	1360	Potamonautes	sp.	n.	isolate	5	large	subunit	ribosomal	RNA	gene,	partial	sequence;	mitochondrial
1361. Potamonautes sp. n. isolate 4 large subunit ribosomal RNA gene, partial sequence; mitochondrial	1361	Potamonautes	sp.	n.	isolate	4	large	subunit	ribosomal	RNA	gene,	partial	sequence;	mitochondrial
1362. Potamonautes sp. n. isolate NPP94 cytochrome c oxidase subunit I (COX1) gene, partial cds; mitochondrial	1362	Potamonautes	sp.	n.	isolate	NPP94	cytochrome	c	oxidase	subunit	I	(COX1)	gene,	partial	cds;	mitochondrial
1363. Potamonautes sp. n. isolate NPP93 cytochrome c oxidase subunit I (COX1) gene, partial cds; mitochondrial	1363	Potamonautes	sp.	n.	isolate	NPP93	cytochrome	c	oxidase	subunit	I	(COX1)	gene,	partial	cds;	mitochondrial
1364. Potamonautes sp. n. isolate NPP92 cytochrome c oxidase subunit I (COX1) gene, partial cds; mitochondrial	1364	Potamonautes	sp.	n.	isolate	NPP92	cytochrome	c	oxidase	subunit	I	(COX1)	gene,	partial	cds;	mitochondrial
1365. Chonopeltis australis voucher Ch2 small subunit ribosomal RNA gene, partial sequence	1365	Chonopeltis	australis	voucher	Ch2	small	subunit	ribosomal	RNA	gene,	partial	sequence
1366. Anilocra capensis isolate AC4 cytochrome c oxidase subunit I (COI) gene, partial cds; mitochondrial	1366	Anilocra	capensis	isolate	AC4	cytochrome	c	oxidase	subunit	I	(COI)	gene,	partial	cds;	mitochondrial
1367. Anilocra capensis isolate AC20f cytochrome c oxidase subunit I (COI) gene, partial cds; mitochondrial	1367	Anilocra	capensis	isolate	AC20f	cytochrome	c	oxidase	subunit	I	(COI)	gene,	partial	cds;	mitochondrial
1368. Anilocra capensis isolate AC23 cytochrome c oxidase subunit I (COI) gene, partial cds; mitochondrial	1368	Anilocra	capensis	isolate	AC23	cytochrome	c	oxidase	subunit	I	(COI)	gene,	partial	cds;	mitochondrial
1369. Anilocra capensis isolate AC5r cytochrome c oxidase subunit I (COI) gene, partial cds; mitochondrial	1369	Anilocra	capensis	isolate	AC5r	cytochrome	c	oxidase	subunit	I	(COI)	gene,	partial	cds;	mitochondrial
1370. Anilocra capensis isolate AC33 cytochrome c oxidase subunit I (COI) gene, partial cds; mitochondrial	1370	Anilocra	capensis	isolate	AC33	cytochrome	c	oxidase	subunit	I	(COI)	gene,	partial	cds;	mitochondrial
1371. Anilocra capensis isolate AC31 cytochrome c oxidase subunit I (COI) gene, partial cds; mitochondrial	1371	Anilocra	capensis	isolate	AC31	cytochrome	c	oxidase	subunit	I	(COI)	gene,	partial	cds;	mitochondrial
1372. Anilocra capensis isolate AC1r cytochrome c oxidase subunit I (COI) gene, partial cds; mitochondrial	1372	Anilocra	capensis	isolate	AC1r	cytochrome	c	oxidase	subunit	I	(COI)	gene,	partial	cds;	mitochondrial
1373. Anilocra capensis isolate AC1f cytochrome c oxidase subunit I (COI) gene, partial cds; mitochondrial	1373	Anilocra	capensis	isolate	AC1f	cytochrome	c	oxidase	subunit	I	(COI)	gene,	partial	cds;	mitochondrial
1374. Anilocra capensis isolate AC19 cytochrome c oxidase subunit I (COI) gene, partial cds; mitochondrial	1374	Anilocra	capensis	isolate	AC19	cytochrome	c	oxidase	subunit	I	(COI)	gene,	partial	cds;	mitochondrial
1375. Anilocra capensis isolate AC14 cytochrome c oxidase subunit I (COI) gene, partial cds; mitochondrial	1375	Anilocra	capensis	isolate	AC14	cytochrome	c	oxidase	subunit	I	(COI)	gene,	partial	cds;	mitochondrial
1376. Pagurus fraserorum voucher MB-A066407 cytochrome oxidase subunit 1 (COI) gene, partial cds; mitochondrial	1376	Pagurus	fraserorum	voucher	MB-A066407	cytochrome	oxidase	subunit	1	(COI)	gene,	partial	cds;	mitochondrial
1377. Pagurus fraserorum voucher MB-A066408 cytochrome oxidase subunit 1 (COI) gene, partial cds; mitochondrial	1377	Pagurus	fraserorum	voucher	MB-A066408	cytochrome	oxidase	subunit	1	(COI)	gene,	partial	cds;	mitochondrial
1378. Pagurus fraserorum voucher MB-A066410 cytochrome oxidase subunit 1 (COI) gene, partial cds; mitochondrial	1378	Pagurus	fraserorum	voucher	MB-A066410	cytochrome	oxidase	subunit	1	(COI)	gene,	partial	cds;	mitochondrial
1379. Pagurus fraserorum voucher MB-A066409 cytochrome oxidase subunit 1 (COI) gene, partial cds; mitochondrial	1379	Pagurus	fraserorum	voucher	MB-A066409	cytochrome	oxidase	subunit	1	(COI)	gene,	partial	cds;	mitochondrial
1380. Pagurus fraserorum voucher MB-A066246 cytochrome oxidase subunit 1 (COI) gene, partial cds; mitochondrial	1380	Pagurus	fraserorum	voucher	MB-A066246	cytochrome	oxidase	subunit	1	(COI)	gene,	partial	cds;	mitochondrial
1381. Sympagurus dimorphus voucher MB-A066841 cytochrome oxidase subunit 1 (COI) gene, partial cds; mitochondrial	1381	Sympagurus	dimorphus	voucher	MB-A066841	cytochrome	oxidase	subunit	1	(COI)	gene,	partial	cds;	mitochondrial
1382. Parapagurus bouvieri voucher ZCR 2013.0548-2 cytochrome oxidase subunit 1 (COI) gene, partial cds; mitochondrial	1382	Parapagurus	bouvieri	voucher	ZCR	2013.0548-2	cytochrome	oxidase	subunit	1	(COI)	gene,	partial	cds;	mitochondrial
1383. Parapagurus bouvieri voucher MB-A066432 cytochrome oxidase subunit 1 (COI) gene, partial cds; mitochondrial	1383	Parapagurus	bouvieri	voucher	MB-A066432	cytochrome	oxidase	subunit	1	(COI)	gene,	partial	cds;	mitochondrial
1384. Paragiopagurus sp. MB-A066810 cytochrome oxidase subunit 1 (COI) gene, partial cds; mitochondrial	1384	Paragiopagurus	sp.	MB-A066810	cytochrome	oxidase	subunit	1	(COI)	gene,	partial	cds;	mitochondrial
1385. Sympagurus dimorphus voucher MB-A066839 cytochrome oxidase subunit 1 (COI) gene, partial cds; mitochondrial	1385	Sympagurus	dimorphus	voucher	MB-A066839	cytochrome	oxidase	subunit	1	(COI)	gene,	partial	cds;	mitochondrial
1386. Parapagurus bouvieri voucher MB-A066429 cytochrome oxidase subunit 1 (COI) gene, partial cds; mitochondrial	1386	Parapagurus	bouvieri	voucher	MB-A066429	cytochrome	oxidase	subunit	1	(COI)	gene,	partial	cds;	mitochondrial
1387. Parapagurus bouvieri voucher MB-A066431 cytochrome oxidase subunit 1 (COI) gene, partial cds; mitochondrial	1387	Parapagurus	bouvieri	voucher	MB-A066431	cytochrome	oxidase	subunit	1	(COI)	gene,	partial	cds;	mitochondrial
1388. Paragiopagurus sp. MB-A066815 cytochrome oxidase subunit 1 (COI) gene, partial cds; mitochondrial	1388	Paragiopagurus	sp.	MB-A066815	cytochrome	oxidase	subunit	1	(COI)	gene,	partial	cds;	mitochondrial
1389. Paragiopagurus sp. USNM 1292083 cytochrome oxidase subunit 1 (COI) gene, partial cds; mitochondrial	1389	Paragiopagurus	sp.	USNM	1292083	cytochrome	oxidase	subunit	1	(COI)	gene,	partial	cds;	mitochondrial
1390. Paragiopagurus sp. MB-A066809 cytochrome oxidase subunit 1 (COI) gene, partial cds; mitochondrial	1390	Paragiopagurus	sp.	MB-A066809	cytochrome	oxidase	subunit	1	(COI)	gene,	partial	cds;	mitochondrial
1391. Potamonautes principe clone Ciabaa5 cytochrome oxidase subunit 1 gene, partial cds; mitochondrial	1391	Potamonautes	principe	clone	Ciabaa5	cytochrome	oxidase	subunit	1	gene,	partial	cds;	mitochondrial
1392. Potamonautes principe clone Ciabaa4 cytochrome oxidase subunit 1 gene, partial cds; mitochondrial	1392	Potamonautes	principe	clone	Ciabaa4	cytochrome	oxidase	subunit	1	gene,	partial	cds;	mitochondrial
1393. Potamonautes principe clone Ciabaa3 cytochrome oxidase subunit 1 gene, partial cds; mitochondrial	1393	Potamonautes	principe	clone	Ciabaa3	cytochrome	oxidase	subunit	1	gene,	partial	cds;	mitochondrial
1394. Potamonautes principe clone Ciabaa2 cytochrome oxidase subunit 1 gene, partial cds; mitochondrial	1394	Potamonautes	principe	clone	Ciabaa2	cytochrome	oxidase	subunit	1	gene,	partial	cds;	mitochondrial
1395. Potamonautes principe clone Ciabaa1 cytochrome oxidase subunit 1 gene, partial cds; mitochondrial	1395	Potamonautes	principe	clone	Ciabaa1	cytochrome	oxidase	subunit	1	gene,	partial	cds;	mitochondrial
1396. Potamonautes principe clone SantoAntonio6 cytochrome oxidase subunit 1 gene, partial cds; mitochondrial	1396	Potamonautes	principe	clone	SantoAntonio6	cytochrome	oxidase	subunit	1	gene,	partial	cds;	mitochondrial
1397. Potamonautes principe clone Santoantonio5 cytochrome oxidase subunit 1 gene, partial cds; mitochondrial	1397	Potamonautes	principe	clone	Santoantonio5	cytochrome	oxidase	subunit	1	gene,	partial	cds;	mitochondrial
1398. Potamonautes principe clone Santoantonio4 cytochrome oxidase subunit 1 gene, partial cds; mitochondrial	1398	Potamonautes	principe	clone	Santoantonio4	cytochrome	oxidase	subunit	1	gene,	partial	cds;	mitochondrial
1399. Potamonautes principe clone Santoantonio3 cytochrome oxidase subunit 1 gene, partial cds; mitochondrial	1399	Potamonautes	principe	clone	Santoantonio3	cytochrome	oxidase	subunit	1	gene,	partial	cds;	mitochondrial
1400. Potamonautes principe clone Santoantonio2 cytochrome oxidase subunit 1 gene, partial cds; mitochondrial	1400	Potamonautes	principe	clone	Santoantonio2	cytochrome	oxidase	subunit	1	gene,	partial	cds;	mitochondrial
1401. Potamonautes principe clone Santoantonio1 cytochrome oxidase subunit 1 gene, partial cds; mitochondrial	1401	Potamonautes	principe	clone	Santoantonio1	cytochrome	oxidase	subunit	1	gene,	partial	cds;	mitochondrial
1402. Potamonautes principe clone CascadeNP5 cytochrome oxidase subunit 1 gene, partial cds; mitochondrial	1402	Potamonautes	principe	clone	CascadeNP5	cytochrome	oxidase	subunit	1	gene,	partial	cds;	mitochondrial
1403. Potamonautes principe clone CascadeNP4 cytochrome oxidase subunit 1 gene, partial cds; mitochondrial	1403	Potamonautes	principe	clone	CascadeNP4	cytochrome	oxidase	subunit	1	gene,	partial	cds;	mitochondrial
1404. Potamonautes principe clone CascadeNP3 cytochrome oxidase subunit 1 gene, partial cds; mitochondrial	1404	Potamonautes	principe	clone	CascadeNP3	cytochrome	oxidase	subunit	1	gene,	partial	cds;	mitochondrial
1405. Potamonautes principe clone CascadeNP2 cytochrome oxidase subunit 1 gene, partial cds; mitochondrial	1405	Potamonautes	principe	clone	CascadeNP2	cytochrome	oxidase	subunit	1	gene,	partial	cds;	mitochondrial
1406. Potamonautes principe clone CascadeNP1 cytochrome oxidase subunit 1 gene, partial cds; mitochondrial	1406	Potamonautes	principe	clone	CascadeNP1	cytochrome	oxidase	subunit	1	gene,	partial	cds;	mitochondrial
1407. Potamonautes principe clone PortoGrande8 cytochrome oxidase subunit 1 gene, partial cds; mitochondrial	1407	Potamonautes	principe	clone	PortoGrande8	cytochrome	oxidase	subunit	1	gene,	partial	cds;	mitochondrial
1408. Potamonautes principe clone PortoGrande7 cytochrome oxidase subunit 1 gene, partial cds; mitochondrial	1408	Potamonautes	principe	clone	PortoGrande7	cytochrome	oxidase	subunit	1	gene,	partial	cds;	mitochondrial
1409. Potamonautes principe clone PortoGrande6 cytochrome oxidase subunit 1 gene, partial cds; mitochondrial	1409	Potamonautes	principe	clone	PortoGrande6	cytochrome	oxidase	subunit	1	gene,	partial	cds;	mitochondrial
1410. Potamonautes principe clone PortoGrande5 cytochrome oxidase subunit 1 gene, partial cds; mitochondrial	1410	Potamonautes	principe	clone	PortoGrande5	cytochrome	oxidase	subunit	1	gene,	partial	cds;	mitochondrial
1411. Potamonautes principe clone PortoGrande4 cytochrome oxidase subunit 1 gene, partial cds; mitochondrial	1411	Potamonautes	principe	clone	PortoGrande4	cytochrome	oxidase	subunit	1	gene,	partial	cds;	mitochondrial
1412. Potamonautes principe clone PortoGrande3 cytochrome oxidase subunit 1 gene, partial cds; mitochondrial	1412	Potamonautes	principe	clone	PortoGrande3	cytochrome	oxidase	subunit	1	gene,	partial	cds;	mitochondrial
1413. Potamonautes principe clone PortoGrande2 cytochrome oxidase subunit 1 gene, partial cds; mitochondrial	1413	Potamonautes	principe	clone	PortoGrande2	cytochrome	oxidase	subunit	1	gene,	partial	cds;	mitochondrial
1414. Potamonautes principe clone PortoGrande1 cytochrome oxidase subunit 1 gene, partial cds; mitochondrial	1414	Potamonautes	principe	clone	PortoGrande1	cytochrome	oxidase	subunit	1	gene,	partial	cds;	mitochondrial
1415. Potamonautes principe clone PriaCompange6 cytochrome oxidase subunit 1 gene, partial cds; mitochondrial	1415	Potamonautes	principe	clone	PriaCompange6	cytochrome	oxidase	subunit	1	gene,	partial	cds;	mitochondrial
1416. Potamonautes principe clone PriaCompange5 cytochrome oxidase subunit 1 gene, partial cds; mitochondrial	1416	Potamonautes	principe	clone	PriaCompange5	cytochrome	oxidase	subunit	1	gene,	partial	cds;	mitochondrial
1417. Potamonautes principe clone PriaCompange4 cytochrome oxidase subunit 1 gene, partial cds; mitochondrial	1417	Potamonautes	principe	clone	PriaCompange4	cytochrome	oxidase	subunit	1	gene,	partial	cds;	mitochondrial
1418. Potamonautes principe clone PriaCompange3 cytochrome oxidase subunit 1 gene, partial cds; mitochondrial	1418	Potamonautes	principe	clone	PriaCompange3	cytochrome	oxidase	subunit	1	gene,	partial	cds;	mitochondrial
1419. Potamonautes principe clone PriaCompange2 cytochrome oxidase subunit 1 gene, partial cds; mitochondrial	1419	Potamonautes	principe	clone	PriaCompange2	cytochrome	oxidase	subunit	1	gene,	partial	cds;	mitochondrial
1420. Potamonautes principe clone PriaCompange1 cytochrome oxidase subunit 1 gene, partial cds; mitochondrial	1420	Potamonautes	principe	clone	PriaCompange1	cytochrome	oxidase	subunit	1	gene,	partial	cds;	mitochondrial
1421. Potamonautes principe clone Picao5 cytochrome oxidase subunit 1 gene, partial cds; mitochondrial	1421	Potamonautes	principe	clone	Picao5	cytochrome	oxidase	subunit	1	gene,	partial	cds;	mitochondrial
1422. Potamonautes principe clone Picao4 cytochrome oxidase subunit 1 gene, partial cds; mitochondrial	1422	Potamonautes	principe	clone	Picao4	cytochrome	oxidase	subunit	1	gene,	partial	cds;	mitochondrial
1423. Potamonautes principe clone Picao3 cytochrome oxidase subunit 1 gene, partial cds; mitochondrial	1423	Potamonautes	principe	clone	Picao3	cytochrome	oxidase	subunit	1	gene,	partial	cds;	mitochondrial
1424. Potamonautes principe clone Picao2 cytochrome oxidase subunit 1 gene, partial cds; mitochondrial	1424	Potamonautes	principe	clone	Picao2	cytochrome	oxidase	subunit	1	gene,	partial	cds;	mitochondrial
1425. Potamonautes principe clone Picao1 cytochrome oxidase subunit 1 gene, partial cds; mitochondrial	1425	Potamonautes	principe	clone	Picao1	cytochrome	oxidase	subunit	1	gene,	partial	cds;	mitochondrial
1426. Potamonautes principe clone PortoReal6 cytochrome oxidase subunit 1 gene, partial cds; mitochondrial	1426	Potamonautes	principe	clone	PortoReal6	cytochrome	oxidase	subunit	1	gene,	partial	cds;	mitochondrial
1427. Potamonautes principe clone ProtoReal5 cytochrome oxidase subunit 1 gene, partial cds; mitochondrial	1427	Potamonautes	principe	clone	ProtoReal5	cytochrome	oxidase	subunit	1	gene,	partial	cds;	mitochondrial
1428. Potamonautes principe clone PortoReal4 cytochrome oxidase subunit 1 gene, partial cds; mitochondrial	1428	Potamonautes	principe	clone	PortoReal4	cytochrome	oxidase	subunit	1	gene,	partial	cds;	mitochondrial
1429. Potamonautes principe clone PortoReal3 cytochrome oxidase subunit 1 gene, partial cds; mitochondrial	1429	Potamonautes	principe	clone	PortoReal3	cytochrome	oxidase	subunit	1	gene,	partial	cds;	mitochondrial
1430. Potamonautes principe clone PortoReal2 cytochrome oxidase subunit 1 gene, partial cds; mitochondrial	1430	Potamonautes	principe	clone	PortoReal2	cytochrome	oxidase	subunit	1	gene,	partial	cds;	mitochondrial
1431. Potamonautes principe clone PortoReal1 cytochrome oxidase subunit 1 gene, partial cds; mitochondrial	1431	Potamonautes	principe	clone	PortoReal1	cytochrome	oxidase	subunit	1	gene,	partial	cds;	mitochondrial
1432. Lernaea cyprinacea isolate ECN15 small subunit ribosomal RNA gene, partial sequence	1432	Lernaea	cyprinacea	isolate	ECN15	small	subunit	ribosomal	RNA	gene,	partial	sequence
1433. Scyllarides squammosus isolate SS2 cytochrome oxidase subunit 1 (COI) gene, partial cds; mitochondrial	1433	Scyllarides	squammosus	isolate	SS2	cytochrome	oxidase	subunit	1	(COI)	gene,	partial	cds;	mitochondrial
1434. Scyllarides squammosus isolate SS1 cytochrome oxidase subunit 1 (COI) gene, partial cds; mitochondrial	1434	Scyllarides	squammosus	isolate	SS1	cytochrome	oxidase	subunit	1	(COI)	gene,	partial	cds;	mitochondrial
1435. Scyllarides elisabethae isolate SE1 cytochrome oxidase subunit 1 (COI) gene, partial cds; mitochondrial	1435	Scyllarides	elisabethae	isolate	SE1	cytochrome	oxidase	subunit	1	(COI)	gene,	partial	cds;	mitochondrial
1436. Panulirus versicolor isolate P_versi cytochrome oxidase subunit 1 (COI) gene, partial cds; mitochondrial	1436	Panulirus	versicolor	isolate	P_versi	cytochrome	oxidase	subunit	1	(COI)	gene,	partial	cds;	mitochondrial
1437. Panulirus longipes isolate P_long cytochrome oxidase subunit 1 (COI) gene, partial cds; mitochondrial	1437	Panulirus	longipes	isolate	P_long	cytochrome	oxidase	subunit	1	(COI)	gene,	partial	cds;	mitochondrial
1438. Palinurus gilchristi isolate P_gil cytochrome oxidase subunit 1 (COI) gene, partial cds; mitochondrial	1438	Palinurus	gilchristi	isolate	P_gil	cytochrome	oxidase	subunit	1	(COI)	gene,	partial	cds;	mitochondrial
1439. Jasus paulensis isolate J_paul cytochrome oxidase subunit 1 (COI) gene, partial cds; mitochondrial	1439	Jasus	paulensis	isolate	J_paul	cytochrome	oxidase	subunit	1	(COI)	gene,	partial	cds;	mitochondrial
1440. Jasus lalandii isolate J_lal cytochrome oxidase subunit 1 (COI) gene, partial cds; mitochondrial	1440	Jasus	lalandii	isolate	J_lal	cytochrome	oxidase	subunit	1	(COI)	gene,	partial	cds;	mitochondrial
1441. Panulirus homarus homarus isolate Ken13 cytochrome oxidase subunit 1 (COI) gene, partial cds; mitochondrial	1441	Panulirus	homarus	homarus	isolate	Ken13	cytochrome	oxidase	subunit	1	(COI)	gene,	partial	cds;	mitochondrial
1442. Panulirus homarus homarus isolate Ken10 cytochrome oxidase subunit 1 (COI) gene, partial cds; mitochondrial	1442	Panulirus	homarus	homarus	isolate	Ken10	cytochrome	oxidase	subunit	1	(COI)	gene,	partial	cds;	mitochondrial
1443. Panulirus homarus homarus isolate Ken08 cytochrome oxidase subunit 1 (COI) gene, partial cds; mitochondrial	1443	Panulirus	homarus	homarus	isolate	Ken08	cytochrome	oxidase	subunit	1	(COI)	gene,	partial	cds;	mitochondrial
1444. Panulirus homarus homarus isolate Ken07 cytochrome oxidase subunit 1 (COI) gene, partial cds; mitochondrial	1444	Panulirus	homarus	homarus	isolate	Ken07	cytochrome	oxidase	subunit	1	(COI)	gene,	partial	cds;	mitochondrial
1445. Panulirus homarus homarus isolate Ken04 cytochrome oxidase subunit 1 (COI) gene, partial cds; mitochondrial	1445	Panulirus	homarus	homarus	isolate	Ken04	cytochrome	oxidase	subunit	1	(COI)	gene,	partial	cds;	mitochondrial
1446. Panulirus homarus megasculpta isolate M11 cytochrome oxidase subunit 1 (COI) gene, partial cds; mitochondrial	1446	Panulirus	homarus	megasculpta	isolate	M11	cytochrome	oxidase	subunit	1	(COI)	gene,	partial	cds;	mitochondrial
1447. Panulirus homarus megasculpta isolate DQ07 cytochrome oxidase subunit 1 (COI) gene, partial cds; mitochondrial	1447	Panulirus	homarus	megasculpta	isolate	DQ07	cytochrome	oxidase	subunit	1	(COI)	gene,	partial	cds;	mitochondrial
1448. Panulirus homarus megasculpta isolate Yem10 cytochrome oxidase subunit 1 (COI) gene, partial cds; mitochondrial	1448	Panulirus	homarus	megasculpta	isolate	Yem10	cytochrome	oxidase	subunit	1	(COI)	gene,	partial	cds;	mitochondrial
1449. Panulirus homarus megasculpta isolate Yem02 cytochrome oxidase subunit 1 (COI) gene, partial cds; mitochondrial	1449	Panulirus	homarus	megasculpta	isolate	Yem02	cytochrome	oxidase	subunit	1	(COI)	gene,	partial	cds;	mitochondrial
1450. Panulirus homarus megasculpta isolate M01 cytochrome oxidase subunit 1 (COI) gene, partial cds; mitochondrial	1450	Panulirus	homarus	megasculpta	isolate	M01	cytochrome	oxidase	subunit	1	(COI)	gene,	partial	cds;	mitochondrial
1451. Panulirus homarus megasculpta isolate DQ08 cytochrome oxidase subunit 1 (COI) gene, partial cds; mitochondrial	1451	Panulirus	homarus	megasculpta	isolate	DQ08	cytochrome	oxidase	subunit	1	(COI)	gene,	partial	cds;	mitochondrial
1452. Panulirus homarus megasculpta isolate Ash04 cytochrome oxidase subunit 1 (COI) gene, partial cds; mitochondrial	1452	Panulirus	homarus	megasculpta	isolate	Ash04	cytochrome	oxidase	subunit	1	(COI)	gene,	partial	cds;	mitochondrial
1453. Panulirus homarus megasculpta isolate Ash08 cytochrome oxidase subunit 1 (COI) gene, partial cds; mitochondrial	1453	Panulirus	homarus	megasculpta	isolate	Ash08	cytochrome	oxidase	subunit	1	(COI)	gene,	partial	cds;	mitochondrial
1454. Panulirus homarus megasculpta isolate OM6 cytochrome oxidase subunit 1 (COI) gene, partial cds; mitochondrial	1454	Panulirus	homarus	megasculpta	isolate	OM6	cytochrome	oxidase	subunit	1	(COI)	gene,	partial	cds;	mitochondrial
1455. Panulirus homarus megasculpta isolate OM3 cytochrome oxidase subunit 1 (COI) gene, partial cds; mitochondrial	1455	Panulirus	homarus	megasculpta	isolate	OM3	cytochrome	oxidase	subunit	1	(COI)	gene,	partial	cds;	mitochondrial
1456. Panulirus homarus rubellus isolate ZV15 cytochrome oxidase subunit 1 (COI) gene, partial cds; mitochondrial	1456	Panulirus	homarus	rubellus	isolate	ZV15	cytochrome	oxidase	subunit	1	(COI)	gene,	partial	cds;	mitochondrial
1457. Panulirus homarus rubellus isolate ZV14 cytochrome oxidase subunit 1 (COI) gene, partial cds; mitochondrial	1457	Panulirus	homarus	rubellus	isolate	ZV14	cytochrome	oxidase	subunit	1	(COI)	gene,	partial	cds;	mitochondrial
1458. Panulirus homarus homarus isolate ZV10 cytochrome oxidase subunit 1 (COI) gene, partial cds; mitochondrial	1458	Panulirus	homarus	homarus	isolate	ZV10	cytochrome	oxidase	subunit	1	(COI)	gene,	partial	cds;	mitochondrial
1459. Panulirus homarus rubellus isolate ZV07 cytochrome oxidase subunit 1 (COI) gene, partial cds; mitochondrial	1459	Panulirus	homarus	rubellus	isolate	ZV07	cytochrome	oxidase	subunit	1	(COI)	gene,	partial	cds;	mitochondrial
1460. Panulirus homarus homarus isolate ZV05 cytochrome oxidase subunit 1 (COI) gene, partial cds; mitochondrial	1460	Panulirus	homarus	homarus	isolate	ZV05	cytochrome	oxidase	subunit	1	(COI)	gene,	partial	cds;	mitochondrial
1461. Panulirus homarus homarus isolate ZV04 cytochrome oxidase subunit 1 (COI) gene, partial cds; mitochondrial	1461	Panulirus	homarus	homarus	isolate	ZV04	cytochrome	oxidase	subunit	1	(COI)	gene,	partial	cds;	mitochondrial
1462. Panulirus homarus homarus isolate ZV03 cytochrome oxidase subunit 1 (COI) gene, partial cds; mitochondrial	1462	Panulirus	homarus	homarus	isolate	ZV03	cytochrome	oxidase	subunit	1	(COI)	gene,	partial	cds;	mitochondrial
1463. Panulirus homarus rubellus isolate ZV02 cytochrome oxidase subunit 1 (COI) gene, partial cds; mitochondrial	1463	Panulirus	homarus	rubellus	isolate	ZV02	cytochrome	oxidase	subunit	1	(COI)	gene,	partial	cds;	mitochondrial
1464. Panulirus homarus homarus isolate ZV01 cytochrome oxidase subunit 1 (COI) gene, partial cds; mitochondrial	1464	Panulirus	homarus	homarus	isolate	ZV01	cytochrome	oxidase	subunit	1	(COI)	gene,	partial	cds;	mitochondrial
1465. Panulirus homarus rubellus isolate XX10 cytochrome oxidase subunit 1 (COI) gene, partial cds; mitochondrial	1465	Panulirus	homarus	rubellus	isolate	XX10	cytochrome	oxidase	subunit	1	(COI)	gene,	partial	cds;	mitochondrial
1466. Panulirus homarus rubellus isolate XX9 cytochrome oxidase subunit 1 (COI) gene, partial cds; mitochondrial	1466	Panulirus	homarus	rubellus	isolate	XX9	cytochrome	oxidase	subunit	1	(COI)	gene,	partial	cds;	mitochondrial
1467. Panulirus homarus homarus isolate XX6 cytochrome oxidase subunit 1 (COI) gene, partial cds; mitochondrial	1467	Panulirus	homarus	homarus	isolate	XX6	cytochrome	oxidase	subunit	1	(COI)	gene,	partial	cds;	mitochondrial
1468. Panulirus homarus rubellus isolate XX5 cytochrome oxidase subunit 1 (COI) gene, partial cds; mitochondrial	1468	Panulirus	homarus	rubellus	isolate	XX5	cytochrome	oxidase	subunit	1	(COI)	gene,	partial	cds;	mitochondrial
[truncated: 6,772 more rows]
[truncated: 33 more columns]

## Sheet: Assessment
Gene Region	Number of Records
Cytochrome oxidase subunit I (COI/COX1)	4652
16S	1171
18S	386
Other	383
[truncated: 32 more rows]
