# Supplementary material for: An overview of DNA barcoding of biodiversity in South Africa
Source: PLoS One. 2026 Apr 21;21(4):e0345173. doi: 10.1371/journal.pone.0345173 (PMC13098986; doi:10.1371/journal.pone.0345173)
Supplement: S1 File — The data was downloaded in a text format and transferred to Microsoft excel for analysis. (ZIP) [file pone.0345173.s011.zip › S1_File/Echinoderms.xlsx]

## Sheet: Echinoderms Orig Data
Echinoderms Original Data from GenBank	Number of Words
1. Coscinasterias calamaria isolate 5 from South Africa cytochrome oxidase subunit 1 gene, partial cds; mitochondrial gene for mitochondrial product	20
661 bp linear DNA	4
AF485035.1 GI:22255807	2
	0
2. Coscinasterias calamaria isolate 4 from South Africa cytochrome oxidase subunit 1 gene, partial cds; mitochondrial gene for mitochondrial product	20
656 bp linear DNA	4
AF485034.1 GI:22255805	2
	0
3. Coscinasterias calamaria isolate 3 from South Africa cytochrome oxidase subunit 1 gene, partial cds; mitochondrial gene for mitochondrial product	20
661 bp linear DNA	4
AF485033.1 GI:22255803	2
	0
4. Coscinasterias calamaria isolate 2 from South Africa cytochrome oxidase subunit 1 gene, partial cds; mitochondrial gene for mitochondrial product	20
661 bp linear DNA	4
AF485032.1 GI:22255801	2
	0
5. Coscinasterias calamaria isolate 1 from South Africa cytochrome oxidase subunit 1 gene, partial cds; mitochondrial gene for mitochondrial product	20
661 bp linear DNA	4
AF485031.1 GI:22255799	2
	0
6. Echinometra mathaei isolate Um61 cytochrome oxidase subunit I (COI) gene, partial cds; mitochondrial	14
592 bp linear DNA	4
KJ681362.1 GI:658158179	2
	0
7. Echinometra mathaei isolate Um60 cytochrome oxidase subunit I (COI) gene, partial cds; mitochondrial	14
592 bp linear DNA	4
KJ681361.1 GI:658158177	2
	0
8. Echinometra mathaei isolate Um59 cytochrome oxidase subunit I (COI) gene, partial cds; mitochondrial	14
592 bp linear DNA	4
KJ681360.1 GI:658158175	2
	0
9. Echinometra mathaei isolate Um58 cytochrome oxidase subunit I (COI) gene, partial cds; mitochondrial	14
592 bp linear DNA	4
KJ681359.1 GI:658158173	2
	0
10. Echinometra mathaei isolate Um56 cytochrome oxidase subunit I (COI) gene, partial cds; mitochondrial	14
592 bp linear DNA	4
KJ681358.1 GI:658158171	2
	0
11. Echinometra mathaei isolate Um55 cytochrome oxidase subunit I (COI) gene, partial cds; mitochondrial	14
592 bp linear DNA	4
KJ681357.1 GI:658158169	2
	0
12. Echinometra mathaei isolate Um54 cytochrome oxidase subunit I (COI) gene, partial cds; mitochondrial	14
592 bp linear DNA	4
KJ681356.1 GI:658158167	2
	0
13. Echinometra mathaei isolate Um53 cytochrome oxidase subunit I (COI) gene, partial cds; mitochondrial	14
592 bp linear DNA	4
KJ681355.1 GI:658158165	2
	0
14. Echinometra mathaei isolate Um52 cytochrome oxidase subunit I (COI) gene, partial cds; mitochondrial	14
592 bp linear DNA	4
KJ681354.1 GI:658158163	2
	0
15. Echinometra mathaei isolate Um51 cytochrome oxidase subunit I (COI) gene, partial cds; mitochondrial	14
592 bp linear DNA	4
KJ681353.1 GI:658158161	2
	0
16. Echinometra mathaei isolate Um50 cytochrome oxidase subunit I (COI) gene, partial cds; mitochondrial	14
592 bp linear DNA	4
KJ681352.1 GI:658158159	2
	0
17. Echinometra mathaei isolate Um49 cytochrome oxidase subunit I (COI) gene, partial cds; mitochondrial	14
592 bp linear DNA	4
KJ681351.1 GI:658158157	2
	0
18. Echinometra mathaei isolate Um48 cytochrome oxidase subunit I (COI) gene, partial cds; mitochondrial	14
592 bp linear DNA	4
KJ681350.1 GI:658158155	2
	0
19. Echinometra mathaei isolate Um47 cytochrome oxidase subunit I (COI) gene, partial cds; mitochondrial	14
592 bp linear DNA	4
KJ681349.1 GI:658158153	2
	0
20. Echinometra mathaei isolate Um46 cytochrome oxidase subunit I (COI) gene, partial cds; mitochondrial	14
592 bp linear DNA	4
KJ681348.1 GI:658158151	2
	0
21. Echinometra mathaei isolate Um45 cytochrome oxidase subunit I (COI) gene, partial cds; mitochondrial	14
592 bp linear DNA	4
KJ681347.1 GI:658158149	2
	0
22. Echinometra mathaei isolate Um44 cytochrome oxidase subunit I (COI) gene, partial cds; mitochondrial	14
592 bp linear DNA	4
KJ681346.1 GI:658158147	2
	0
23. Echinometra mathaei isolate Um43 cytochrome oxidase subunit I (COI) gene, partial cds; mitochondrial	14
592 bp linear DNA	4
KJ681345.1 GI:658158145	2
	0
24. Echinometra mathaei isolate Um42 cytochrome oxidase subunit I (COI) gene, partial cds; mitochondrial	14
592 bp linear DNA	4
KJ681344.1 GI:658158143	2
	0
25. Echinometra mathaei isolate Um41 cytochrome oxidase subunit I (COI) gene, partial cds; mitochondrial	14
592 bp linear DNA	4
KJ681343.1 GI:658158141	2
	0
26. Echinometra mathaei isolate Um40 cytochrome oxidase subunit I (COI) gene, partial cds; mitochondrial	14
592 bp linear DNA	4
KJ681342.1 GI:658158139	2
	0
27. Echinometra mathaei isolate Um39 cytochrome oxidase subunit I (COI) gene, partial cds; mitochondrial	14
583 bp linear DNA	4
KJ681341.1 GI:658158137	2
	0
28. Echinometra mathaei isolate Um38 cytochrome oxidase subunit I (COI) gene, partial cds; mitochondrial	14
592 bp linear DNA	4
KJ681340.1 GI:658158135	2
	0
29. Echinometra mathaei isolate Um37 cytochrome oxidase subunit I (COI) gene, partial cds; mitochondrial	14
592 bp linear DNA	4
KJ681339.1 GI:658158133	2
	0
30. Echinometra mathaei isolate Um36 cytochrome oxidase subunit I (COI) gene, partial cds; mitochondrial	14
592 bp linear DNA	4
KJ681338.1 GI:658158131	2
	0
31. Echinometra mathaei isolate Um35 cytochrome oxidase subunit I (COI) gene, partial cds; mitochondrial	14
592 bp linear DNA	4
KJ681337.1 GI:658158129	2
	0
32. Echinometra mathaei isolate Um34 cytochrome oxidase subunit I (COI) gene, partial cds; mitochondrial	14
592 bp linear DNA	4
KJ681336.1 GI:658158127	2
	0
33. Echinometra mathaei isolate Um32 cytochrome oxidase subunit I (COI) gene, partial cds; mitochondrial	14
592 bp linear DNA	4
KJ681335.1 GI:658158125	2
	0
34. Echinometra mathaei isolate Um31 cytochrome oxidase subunit I (COI) gene, partial cds; mitochondrial	14
592 bp linear DNA	4
KJ681334.1 GI:658158123	2
	0
35. Echinometra mathaei isolate Um30 cytochrome oxidase subunit I (COI) gene, partial cds; mitochondrial	14
592 bp linear DNA	4
KJ681333.1 GI:658158121	2
	0
36. Echinometra mathaei isolate Um29 cytochrome oxidase subunit I (COI) gene, partial cds; mitochondrial	14
592 bp linear DNA	4
KJ681332.1 GI:658158119	2
	0
37. Echinometra mathaei isolate Um28 cytochrome oxidase subunit I (COI) gene, partial cds; mitochondrial	14
592 bp linear DNA	4
KJ681331.1 GI:658158117	2
	0
38. Echinometra mathaei isolate Um27 cytochrome oxidase subunit I (COI) gene, partial cds; mitochondrial	14
592 bp linear DNA	4
KJ681330.1 GI:658158115	2
	0
39. Echinometra mathaei isolate Um25 cytochrome oxidase subunit I (COI) gene, partial cds; mitochondrial	14
592 bp linear DNA	4
KJ681329.1 GI:658158113	2
	0
40. Echinometra mathaei isolate Um24 cytochrome oxidase subunit I (COI) gene, partial cds; mitochondrial	14
592 bp linear DNA	4
KJ681328.1 GI:658158111	2
	0
41. Echinometra mathaei isolate Um23 cytochrome oxidase subunit I (COI) gene, partial cds; mitochondrial	14
592 bp linear DNA	4
KJ681327.1 GI:658158109	2
	0
42. Echinometra mathaei isolate Um22 cytochrome oxidase subunit I (COI) gene, partial cds; mitochondrial	14
592 bp linear DNA	4
KJ681326.1 GI:658158107	2
	0
43. Echinometra mathaei isolate Um21 cytochrome oxidase subunit I (COI) gene, partial cds; mitochondrial	14
592 bp linear DNA	4
KJ681325.1 GI:658158105	2
	0
44. Echinometra mathaei isolate Trea78 cytochrome oxidase subunit I (COI) gene, partial cds; mitochondrial	14
592 bp linear DNA	4
KJ681324.1 GI:658158103	2
	0
45. Echinometra mathaei isolate Trea77 cytochrome oxidase subunit I (COI) gene, partial cds; mitochondrial	14
592 bp linear DNA	4
KJ681323.1 GI:658158101	2
	0
46. Echinometra mathaei isolate Trea76 cytochrome oxidase subunit I (COI) gene, partial cds; mitochondrial	14
592 bp linear DNA	4
KJ681322.1 GI:658158099	2
	0
47. Echinometra mathaei isolate Trea75 cytochrome oxidase subunit I (COI) gene, partial cds; mitochondrial	14
592 bp linear DNA	4
KJ681321.1 GI:658158097	2
	0
48. Echinometra mathaei isolate Trea74 cytochrome oxidase subunit I (COI) gene, partial cds; mitochondrial	14
592 bp linear DNA	4
KJ681320.1 GI:658158095	2
	0
49. Echinometra mathaei isolate Trea73 cytochrome oxidase subunit I (COI) gene, partial cds; mitochondrial	14
592 bp linear DNA	4
KJ681319.1 GI:658158093	2
	0
50. Echinometra mathaei isolate Trea72 cytochrome oxidase subunit I (COI) gene, partial cds; mitochondrial	14
592 bp linear DNA	4
KJ681318.1 GI:658158091	2
	0
51. Echinometra mathaei isolate Trea71 cytochrome oxidase subunit I (COI) gene, partial cds; mitochondrial	14
592 bp linear DNA	4
KJ681317.1 GI:658158089	2
	0
52. Echinometra mathaei isolate Trea70 cytochrome oxidase subunit I (COI) gene, partial cds; mitochondrial	14
592 bp linear DNA	4
KJ681316.1 GI:658158087	2
	0
53. Echinometra mathaei isolate Trea69 cytochrome oxidase subunit I (COI) gene, partial cds; mitochondrial	14
592 bp linear DNA	4
KJ681315.1 GI:658158085	2
	0
54. Echinometra mathaei isolate Trea11 cytochrome oxidase subunit I (COI) gene, partial cds; mitochondrial	14
592 bp linear DNA	4
KJ681314.1 GI:658158083	2
	0
55. Echinometra mathaei isolate Isip5 cytochrome oxidase subunit I (COI) gene, partial cds; mitochondrial	14
592 bp linear DNA	4
KJ681313.1 GI:658158081	2
	0
56. Echinometra mathaei isolate Isip4 cytochrome oxidase subunit I (COI) gene, partial cds; mitochondrial	14
592 bp linear DNA	4
KJ681312.1 GI:658158079	2
	0
57. Echinometra mathaei isolate Isip3 cytochrome oxidase subunit I (COI) gene, partial cds; mitochondrial	14
592 bp linear DNA	4
KJ681311.1 GI:658158077	2
	0
58. Echinometra mathaei isolate Isip2 cytochrome oxidase subunit I (COI) gene, partial cds; mitochondrial	14
592 bp linear DNA	4
KJ681310.1 GI:658158075	2
	0
59. Echinometra mathaei isolate Isip1 cytochrome oxidase subunit I (COI) gene, partial cds; mitochondrial	14
592 bp linear DNA	4
KJ681309.1 GI:658158073	2
	0
60. Parechinus angulosus haplotype HH9 receptor for egg jelly protein 9 (REJ9) gene, partial cds	15
208 bp linear DNA	4
KC005649.1 GI:430738014	2
	0
61. Parechinus angulosus haplotype HH8 receptor for egg jelly protein 9 (REJ9) gene, partial cds	15
208 bp linear DNA	4
KC005648.1 GI:430738012	2
	0
62. Parechinus angulosus haplotype HH7 receptor for egg jelly protein 9 (REJ9) gene, partial cds	15
781 bp linear DNA	4
KC005647.1 GI:430738010	2
	0
63. Parechinus angulosus haplotype HH3 receptor for egg jelly protein 9 (REJ9) gene, partial cds	15
769 bp linear DNA	4
KC005646.1 GI:430738008	2
	0
64. Parechinus angulosus haplotype HH1 receptor for egg jelly protein 9 (REJ9) gene, partial cds	15
769 bp linear DNA	4
KC005645.1 GI:430738006	2
	0
65. Parechinus angulosus haplotype 523 receptor for egg jelly protein 9 (REJ9) gene, partial cds	15
769 bp linear DNA	4
KC005644.1 GI:430738004	2
	0
66. Parechinus angulosus haplotype 522 receptor for egg jelly protein 9 (REJ9) gene, partial cds	15
208 bp linear DNA	4
KC005643.1 GI:430738002	2
	0
67. Parechinus angulosus haplotype 521 receptor for egg jelly protein 9 (REJ9) gene, partial cds	15
208 bp linear DNA	4
KC005642.1 GI:430738000	2
	0
68. Parechinus angulosus haplotype 519 receptor for egg jelly protein 9 (REJ9) gene, partial cds	15
208 bp linear DNA	4
KC005641.1 GI:430737998	2
	0
69. Parechinus angulosus haplotype 516 receptor for egg jelly protein 9 (REJ9) gene, partial cds	15
208 bp linear DNA	4
KC005640.1 GI:430737996	2
	0
70. Parechinus angulosus haplotype 513 receptor for egg jelly protein 9 (REJ9) gene, partial cds	15
208 bp linear DNA	4
KC005639.1 GI:430737994	2
	0
71. Parechinus angulosus haplotype 512 receptor for egg jelly protein 9 (REJ9) gene, partial cds	15
769 bp linear DNA	4
KC005638.1 GI:430737992	2
	0
72. Parechinus angulosus haplotype 503 receptor for egg jelly protein 9 (REJ9) gene, partial cds	15
769 bp linear DNA	4
KC005637.1 GI:430737990	2
	0
73. Parechinus angulosus haplotype 498 receptor for egg jelly protein 9 (REJ9) gene, partial cds	15
208 bp linear DNA	4
KC005636.1 GI:430737988	2
	0
74. Parechinus angulosus haplotype 496 receptor for egg jelly protein 9 (REJ9) gene, partial cds	15
208 bp linear DNA	4
KC005635.1 GI:430737986	2
	0
75. Parechinus angulosus haplotype 493 receptor for egg jelly protein 9 (REJ9) gene, partial cds	15
208 bp linear DNA	4
KC005634.1 GI:430737984	2
	0
76. Parechinus angulosus haplotype 492 receptor for egg jelly protein 9 (REJ9) gene, partial cds	15
769 bp linear DNA	4
KC005633.1 GI:430737982	2
	0
77. Parechinus angulosus haplotype 485 receptor for egg jelly protein 9 (REJ9) gene, partial cds	15
769 bp linear DNA	4
KC005632.1 GI:430737980	2
	0
78. Parechinus angulosus haplotype 481 receptor for egg jelly protein 9 (REJ9) gene, partial cds	15
769 bp linear DNA	4
KC005631.1 GI:430737978	2
	0
79. Parechinus angulosus haplotype 479 receptor for egg jelly protein 9 (REJ9) gene, partial cds	15
208 bp linear DNA	4
KC005630.1 GI:430737976	2
	0
80. Parechinus angulosus haplotype 477 receptor for egg jelly protein 9 (REJ9) gene, partial cds	15
208 bp linear DNA	4
KC005629.1 GI:430737974	2
	0
81. Parechinus angulosus haplotype 475 receptor for egg jelly protein 9 (REJ9) gene, partial cds	15
208 bp linear DNA	4
KC005628.1 GI:430737972	2
	0
82. Parechinus angulosus haplotype 440 receptor for egg jelly protein 9 (REJ9) gene, partial cds	15
208 bp linear DNA	4
KC005627.1 GI:430737970	2
	0
83. Parechinus angulosus haplotype 428 receptor for egg jelly protein 9 (REJ9) gene, partial cds	15
208 bp linear DNA	4
KC005626.1 GI:430737968	2
	0
84. Parechinus angulosus haplotype 426 receptor for egg jelly protein 9 (REJ9) gene, partial cds	15
769 bp linear DNA	4
KC005625.1 GI:430737966	2
	0
85. Parechinus angulosus haplotype 424 receptor for egg jelly protein 9 (REJ9) gene, partial cds	15
769 bp linear DNA	4
KC005624.1 GI:430737964	2
	0
86. Parechinus angulosus haplotype 420 receptor for egg jelly protein 9 (REJ9) gene, partial cds	15
208 bp linear DNA	4
KC005623.1 GI:430737962	2
	0
87. Parechinus angulosus haplotype 418 receptor for egg jelly protein 9 (REJ9) gene, partial cds	15
208 bp linear DNA	4
KC005622.1 GI:430737960	2
	0
88. Parechinus angulosus haplotype 408 receptor for egg jelly protein 9 (REJ9) gene, partial cds	15
769 bp linear DNA	4
KC005621.1 GI:430737958	2
	0
89. Parechinus angulosus haplotype 405 receptor for egg jelly protein 9 (REJ9) gene, partial cds	15
208 bp linear DNA	4
KC005620.1 GI:430737956	2
	0
90. Parechinus angulosus haplotype 396 receptor for egg jelly protein 9 (REJ9) gene, partial cds	15
769 bp linear DNA	4
KC005619.1 GI:430737954	2
	0
91. Parechinus angulosus haplotype 390 receptor for egg jelly protein 9 (REJ9) gene, partial cds	15
208 bp linear DNA	4
KC005618.1 GI:430737952	2
	0
92. Parechinus angulosus haplotype 383 receptor for egg jelly protein 9 (REJ9) gene, partial cds	15
208 bp linear DNA	4
KC005617.1 GI:430737950	2
	0
93. Parechinus angulosus haplotype 382 receptor for egg jelly protein 9 (REJ9) gene, partial cds	15
208 bp linear DNA	4
KC005616.1 GI:430737948	2
	0
94. Parechinus angulosus haplotype 375 receptor for egg jelly protein 9 (REJ9) gene, partial cds	15
769 bp linear DNA	4
KC005615.1 GI:430737946	2
	0
95. Parechinus angulosus haplotype 372 receptor for egg jelly protein 9 (REJ9) gene, partial cds	15
769 bp linear DNA	4
KC005614.1 GI:430737944	2
	0
96. Parechinus angulosus haplotype 371 receptor for egg jelly protein 9 (REJ9) gene, partial cds	15
769 bp linear DNA	4
KC005613.1 GI:430737942	2
	0
97. Parechinus angulosus haplotype 368 receptor for egg jelly protein 9 (REJ9) gene, partial cds	15
208 bp linear DNA	4
KC005612.1 GI:430737940	2
	0
98. Parechinus angulosus haplotype 366 receptor for egg jelly protein 9 (REJ9) gene, partial cds	15
208 bp linear DNA	4
KC005611.1 GI:430737938	2
	0
99. Parechinus angulosus haplotype 362 receptor for egg jelly protein 9 (REJ9) gene, partial cds	15
208 bp linear DNA	4
KC005610.1 GI:430737936	2
	0
100. Parechinus angulosus haplotype 353 receptor for egg jelly protein 9 (REJ9) gene, partial cds	15
769 bp linear DNA	4
KC005609.1 GI:430737934	2
	0
101. Parechinus angulosus haplotype 350 receptor for egg jelly protein 9 (REJ9) gene, partial cds	15
208 bp linear DNA	4
KC005608.1 GI:430737932	2
	0
102. Parechinus angulosus haplotype 349 receptor for egg jelly protein 9 (REJ9) gene, partial cds	15
769 bp linear DNA	4
KC005607.1 GI:430737930	2
	0
103. Parechinus angulosus haplotype 342 receptor for egg jelly protein 9 (REJ9) gene, partial cds	15
208 bp linear DNA	4
KC005606.1 GI:430737928	2
	0
104. Parechinus angulosus haplotype 336 receptor for egg jelly protein 9 (REJ9) gene, partial cds	15
208 bp linear DNA	4
KC005605.1 GI:430737926	2
	0
105. Parechinus angulosus haplotype 311 receptor for egg jelly protein 9 (REJ9) gene, partial cds	15
208 bp linear DNA	4
KC005604.1 GI:430737924	2
	0
106. Parechinus angulosus haplotype 309 receptor for egg jelly protein 9 (REJ9) gene, partial cds	15
208 bp linear DNA	4
KC005603.1 GI:430737922	2
	0
107. Parechinus angulosus haplotype 305 receptor for egg jelly protein 9 (REJ9) gene, partial cds	15
208 bp linear DNA	4
KC005602.1 GI:430737920	2
	0
108. Parechinus angulosus haplotype 301 receptor for egg jelly protein 9 (REJ9) gene, partial cds	15
208 bp linear DNA	4
KC005601.1 GI:430737918	2
	0
109. Parechinus angulosus haplotype 300 receptor for egg jelly protein 9 (REJ9) gene, partial cds	15
208 bp linear DNA	4
KC005600.1 GI:430737916	2
	0
110. Parechinus angulosus haplotype 297 receptor for egg jelly protein 9 (REJ9) gene, partial cds	15
208 bp linear DNA	4
KC005599.1 GI:430737914	2
	0
111. Parechinus angulosus haplotype 295 receptor for egg jelly protein 9 (REJ9) gene, partial cds	15
208 bp linear DNA	4
KC005598.1 GI:430737912	2
	0
112. Parechinus angulosus haplotype 293 receptor for egg jelly protein 9 (REJ9) gene, partial cds	15
789 bp linear DNA	4
KC005597.1 GI:430737910	2
	0
113. Parechinus angulosus haplotype 291 receptor for egg jelly protein 9 (REJ9) gene, partial cds	15
769 bp linear DNA	4
KC005596.1 GI:430737908	2
	0
114. Parechinus angulosus haplotype 289 receptor for egg jelly protein 9 (REJ9) gene, partial cds	15
208 bp linear DNA	4
KC005595.1 GI:430737906	2
	0
115. Parechinus angulosus haplotype 288 receptor for egg jelly protein 9 (REJ9) gene, partial cds	15
208 bp linear DNA	4
KC005594.1 GI:430737904	2
	0
116. Parechinus angulosus haplotype 264 receptor for egg jelly protein 9 (REJ9) gene, partial cds	15
208 bp linear DNA	4
KC005593.1 GI:430737902	2
	0
117. Parechinus angulosus haplotype 260 receptor for egg jelly protein 9 (REJ9) gene, partial cds	15
208 bp linear DNA	4
KC005592.1 GI:430737900	2
	0
118. Parechinus angulosus haplotype 259 receptor for egg jelly protein 9 (REJ9) gene, partial cds	15
769 bp linear DNA	4
KC005591.1 GI:430737898	2
	0
119. Parechinus angulosus haplotype 253 receptor for egg jelly protein 9 (REJ9) gene, partial cds	15
208 bp linear DNA	4
KC005590.1 GI:430737896	2
	0
120. Parechinus angulosus haplotype 250 receptor for egg jelly protein 9 (REJ9) gene, partial cds	15
769 bp linear DNA	4
KC005589.1 GI:430737894	2
	0
121. Parechinus angulosus haplotype 243 receptor for egg jelly protein 9 (REJ9) gene, partial cds	15
767 bp linear DNA	4
KC005588.1 GI:430737892	2
	0
122. Parechinus angulosus haplotype 242 receptor for egg jelly protein 9 (REJ9) gene, partial cds	15
208 bp linear DNA	4
KC005587.1 GI:430737890	2
	0
123. Parechinus angulosus haplotype 240 receptor for egg jelly protein 9 (REJ9) gene, partial cds	15
769 bp linear DNA	4
KC005586.1 GI:430737888	2
	0
124. Parechinus angulosus haplotype 237 receptor for egg jelly protein 9 (REJ9) gene, partial cds	15
769 bp linear DNA	4
KC005585.1 GI:430737886	2
	0
125. Parechinus angulosus haplotype 236 receptor for egg jelly protein 9 (REJ9) gene, partial cds	15
769 bp linear DNA	4
KC005584.1 GI:430737884	2
	0
126. Parechinus angulosus haplotype 229 receptor for egg jelly protein 9 (REJ9) gene, partial cds	15
769 bp linear DNA	4
KC005583.1 GI:430737882	2
	0
127. Parechinus angulosus haplotype 226 receptor for egg jelly protein 9 (REJ9) gene, partial cds	15
208 bp linear DNA	4
KC005582.1 GI:430737880	2
	0
128. Parechinus angulosus haplotype 224 receptor for egg jelly protein 9 (REJ9) gene, partial cds	15
769 bp linear DNA	4
KC005581.1 GI:430737878	2
	0
129. Parechinus angulosus haplotype 219 receptor for egg jelly protein 9 (REJ9) gene, partial cds	15
208 bp linear DNA	4
KC005580.1 GI:430737876	2
	0
130. Parechinus angulosus haplotype 215 receptor for egg jelly protein 9 (REJ9) gene, partial cds	15
208 bp linear DNA	4
KC005579.1 GI:430737874	2
	0
131. Parechinus angulosus haplotype 212 receptor for egg jelly protein 9 (REJ9) gene, partial cds	15
208 bp linear DNA	4
KC005578.1 GI:430737872	2
	0
132. Parechinus angulosus haplotype 210 receptor for egg jelly protein 9 (REJ9) gene, partial cds	15
208 bp linear DNA	4
KC005577.1 GI:430737870	2
	0
133. Parechinus angulosus haplotype 201 receptor for egg jelly protein 9 (REJ9) gene, partial cds	15
769 bp linear DNA	4
KC005576.1 GI:430737868	2
	0
134. Parechinus angulosus haplotype 199 receptor for egg jelly protein 9 (REJ9) gene, partial cds	15
769 bp linear DNA	4
KC005575.1 GI:430737866	2
	0
135. Parechinus angulosus haplotype 196 receptor for egg jelly protein 9 (REJ9) gene, partial cds	15
208 bp linear DNA	4
KC005574.1 GI:430737864	2
	0
136. Parechinus angulosus haplotype 194 receptor for egg jelly protein 9 (REJ9) gene, partial cds	15
769 bp linear DNA	4
KC005573.1 GI:430737862	2
	0
137. Parechinus angulosus haplotype 191 receptor for egg jelly protein 9 (REJ9) gene, partial cds	15
769 bp linear DNA	4
KC005572.1 GI:430737860	2
	0
138. Parechinus angulosus haplotype 189 receptor for egg jelly protein 9 (REJ9) gene, partial cds	15
208 bp linear DNA	4
KC005571.1 GI:430737858	2
	0
139. Parechinus angulosus haplotype 185 receptor for egg jelly protein 9 (REJ9) gene, partial cds	15
769 bp linear DNA	4
KC005570.1 GI:430737856	2
	0
140. Parechinus angulosus haplotype 184 receptor for egg jelly protein 9 (REJ9) gene, partial cds	15
208 bp linear DNA	4
KC005569.1 GI:430737854	2
	0
141. Parechinus angulosus haplotype 182 receptor for egg jelly protein 9 (REJ9) gene, partial cds	15
208 bp linear DNA	4
KC005568.1 GI:430737852	2
	0
142. Parechinus angulosus haplotype 176 receptor for egg jelly protein 9 (REJ9) gene, partial cds	15
208 bp linear DNA	4
KC005567.1 GI:430737850	2
	0
143. Parechinus angulosus haplotype 175 receptor for egg jelly protein 9 (REJ9) gene, partial cds	15
208 bp linear DNA	4
KC005566.1 GI:430737848	2
	0
144. Parechinus angulosus haplotype 174 receptor for egg jelly protein 9 (REJ9) gene, partial cds	15
769 bp linear DNA	4
KC005565.1 GI:430737846	2
	0
145. Parechinus angulosus haplotype 171 receptor for egg jelly protein 9 (REJ9) gene, partial cds	15
769 bp linear DNA	4
KC005564.1 GI:430737844	2
	0
146. Parechinus angulosus haplotype 170 receptor for egg jelly protein 9 (REJ9) gene, partial cds	15
769 bp linear DNA	4
KC005563.1 GI:430737842	2
	0
147. Parechinus angulosus haplotype 163 receptor for egg jelly protein 9 (REJ9) gene, partial cds	15
769 bp linear DNA	4
KC005562.1 GI:430737840	2
	0
148. Parechinus angulosus haplotype 161 receptor for egg jelly protein 9 (REJ9) gene, partial cds	15
208 bp linear DNA	4
KC005561.1 GI:430737838	2
	0
149. Parechinus angulosus haplotype 160 receptor for egg jelly protein 9 (REJ9) gene, partial cds	15
208 bp linear DNA	4
KC005560.1 GI:430737836	2
	0
150. Parechinus angulosus haplotype 157 receptor for egg jelly protein 9 (REJ9) gene, partial cds	15
769 bp linear DNA	4
KC005559.1 GI:430737834	2
	0
151. Parechinus angulosus haplotype 151 receptor for egg jelly protein 9 (REJ9) gene, partial cds	15
208 bp linear DNA	4
KC005558.1 GI:430737832	2
	0
152. Parechinus angulosus haplotype 148 receptor for egg jelly protein 9 (REJ9) gene, partial cds	15
208 bp linear DNA	4
KC005557.1 GI:430737830	2
	0
153. Parechinus angulosus haplotype 147 receptor for egg jelly protein 9 (REJ9) gene, partial cds	15
208 bp linear DNA	4
KC005556.1 GI:430737828	2
	0
154. Parechinus angulosus haplotype 143 receptor for egg jelly protein 9 (REJ9) gene, partial cds	15
770 bp linear DNA	4
KC005555.1 GI:430737826	2
	0
155. Parechinus angulosus haplotype 141 receptor for egg jelly protein 9 (REJ9) gene, partial cds	15
208 bp linear DNA	4
KC005554.1 GI:430737824	2
	0
156. Parechinus angulosus haplotype 139 receptor for egg jelly protein 9 (REJ9) gene, partial cds	15
208 bp linear DNA	4
KC005553.1 GI:430737822	2
	0
157. Parechinus angulosus haplotype 128 receptor for egg jelly protein 9 (REJ9) gene, partial cds	15
769 bp linear DNA	4
KC005552.1 GI:430737820	2
	0
158. Parechinus angulosus haplotype 127 receptor for egg jelly protein 9 (REJ9) gene, partial cds	15
208 bp linear DNA	4
KC005551.1 GI:430737818	2
	0
159. Parechinus angulosus haplotype 121 receptor for egg jelly protein 9 (REJ9) gene, partial cds	15
208 bp linear DNA	4
KC005550.1 GI:430737816	2
	0
160. Parechinus angulosus haplotype 119 receptor for egg jelly protein 9 (REJ9) gene, partial cds	15
208 bp linear DNA	4
KC005549.1 GI:430737814	2
	0
161. Parechinus angulosus haplotype 113 receptor for egg jelly protein 9 (REJ9) gene, partial cds	15
769 bp linear DNA	4
KC005548.1 GI:430737812	2
	0
162. Parechinus angulosus haplotype 109 receptor for egg jelly protein 9 (REJ9) gene, partial cds	15
208 bp linear DNA	4
KC005547.1 GI:430737810	2
	0
163. Parechinus angulosus haplotype 107 receptor for egg jelly protein 9 (REJ9) gene, partial cds	15
208 bp linear DNA	4
KC005546.1 GI:430737808	2
	0
164. Parechinus angulosus haplotype 104 receptor for egg jelly protein 9 (REJ9) gene, partial cds	15
208 bp linear DNA	4
KC005545.1 GI:430737806	2
	0
165. Parechinus angulosus haplotype 099 receptor for egg jelly protein 9 (REJ9) gene, partial cds	15
208 bp linear DNA	4
KC005544.1 GI:430737804	2
	0
166. Parechinus angulosus haplotype 097 receptor for egg jelly protein 9 (REJ9) gene, partial cds	15
208 bp linear DNA	4
KC005543.1 GI:430737802	2
	0
167. Parechinus angulosus haplotype 094 receptor for egg jelly protein 9 (REJ9) gene, partial cds	15
208 bp linear DNA	4
KC005542.1 GI:430737800	2
	0
168. Parechinus angulosus haplotype 092 receptor for egg jelly protein 9 (REJ9) gene, partial cds	15
781 bp linear DNA	4
KC005541.1 GI:430737798	2
	0
169. Parechinus angulosus haplotype 084 receptor for egg jelly protein 9 (REJ9) gene, partial cds	15
208 bp linear DNA	4
KC005540.1 GI:430737796	2
	0
170. Parechinus angulosus haplotype 080 receptor for egg jelly protein 9 (REJ9) gene, partial cds	15
769 bp linear DNA	4
KC005539.1 GI:430737794	2
	0
171. Parechinus angulosus haplotype 072 receptor for egg jelly protein 9 (REJ9) gene, partial cds	15
208 bp linear DNA	4
KC005538.1 GI:430737792	2
	0
172. Parechinus angulosus haplotype 066 receptor for egg jelly protein 9 (REJ9) gene, partial cds	15
208 bp linear DNA	4
KC005537.1 GI:430737790	2
	0
173. Parechinus angulosus haplotype 065 receptor for egg jelly protein 9 (REJ9) gene, partial cds	15
769 bp linear DNA	4
KC005536.1 GI:430737788	2
	0
174. Parechinus angulosus haplotype 064 receptor for egg jelly protein 9 (REJ9) gene, partial cds	15
769 bp linear DNA	4
KC005535.1 GI:430737786	2
	0
175. Parechinus angulosus haplotype 063 receptor for egg jelly protein 9 (REJ9) gene, partial cds	15
208 bp linear DNA	4
KC005534.1 GI:430737784	2
	0
176. Parechinus angulosus haplotype 062 receptor for egg jelly protein 9 (REJ9) gene, partial cds	15
208 bp linear DNA	4
KC005533.1 GI:430737782	2
	0
177. Parechinus angulosus haplotype 060 receptor for egg jelly protein 9 (REJ9) gene, partial cds	15
208 bp linear DNA	4
KC005532.1 GI:430737780	2
	0
178. Parechinus angulosus haplotype 059 receptor for egg jelly protein 9 (REJ9) gene, partial cds	15
769 bp linear DNA	4
KC005531.1 GI:430737778	2
	0
179. Parechinus angulosus haplotype 058 receptor for egg jelly protein 9 (REJ9) gene, partial cds	15
769 bp linear DNA	4
KC005530.1 GI:430737776	2
	0
180. Parechinus angulosus haplotype 057 receptor for egg jelly protein 9 (REJ9) gene, partial cds	15
208 bp linear DNA	4
KC005529.1 GI:430737774	2
	0
181. Parechinus angulosus haplotype 056 receptor for egg jelly protein 9 (REJ9) gene, partial cds	15
208 bp linear DNA	4
KC005528.1 GI:430737772	2
	0
182. Parechinus angulosus haplotype 055 receptor for egg jelly protein 9 (REJ9) gene, partial cds	15
208 bp linear DNA	4
KC005527.1 GI:430737770	2
	0
183. Parechinus angulosus haplotype 054 receptor for egg jelly protein 9 (REJ9) gene, partial cds	15
208 bp linear DNA	4
KC005526.1 GI:430737768	2
	0
184. Parechinus angulosus haplotype 052 receptor for egg jelly protein 9 (REJ9) gene, partial cds	15
769 bp linear DNA	4
KC005525.1 GI:430737766	2
	0
185. Parechinus angulosus haplotype 051 receptor for egg jelly protein 9 (REJ9) gene, partial cds	15
208 bp linear DNA	4
KC005524.1 GI:430737764	2
	0
186. Parechinus angulosus haplotype 050 receptor for egg jelly protein 9 (REJ9) gene, partial cds	15
769 bp linear DNA	4
KC005523.1 GI:430737762	2
	0
187. Parechinus angulosus haplotype 049 receptor for egg jelly protein 9 (REJ9) gene, partial cds	15
208 bp linear DNA	4
KC005522.1 GI:430737760	2
	0
188. Parechinus angulosus haplotype 046 receptor for egg jelly protein 9 (REJ9) gene, partial cds	15
208 bp linear DNA	4
KC005521.1 GI:430737758	2
	0
189. Parechinus angulosus haplotype 045 receptor for egg jelly protein 9 (REJ9) gene, partial cds	15
769 bp linear DNA	4
KC005520.1 GI:430737756	2
	0
190. Parechinus angulosus haplotype 043 receptor for egg jelly protein 9 (REJ9) gene, partial cds	15
769 bp linear DNA	4
KC005519.1 GI:430737754	2
	0
191. Parechinus angulosus haplotype 041 receptor for egg jelly protein 9 (REJ9) gene, partial cds	15
208 bp linear DNA	4
KC005518.1 GI:430737752	2
	0
192. Parechinus angulosus haplotype 040 receptor for egg jelly protein 9 (REJ9) gene, partial cds	15
769 bp linear DNA	4
KC005517.1 GI:430737750	2
	0
193. Parechinus angulosus haplotype 039 receptor for egg jelly protein 9 (REJ9) gene, partial cds	15
769 bp linear DNA	4
KC005516.1 GI:430737748	2
	0
194. Parechinus angulosus haplotype 038 receptor for egg jelly protein 9 (REJ9) gene, partial cds	15
769 bp linear DNA	4
KC005515.1 GI:430737746	2
	0
195. Parechinus angulosus haplotype 029 receptor for egg jelly protein 9 (REJ9) gene, partial cds	15
208 bp linear DNA	4
KC005514.1 GI:430737744	2
	0
196. Parechinus angulosus haplotype 026 receptor for egg jelly protein 9 (REJ9) gene, partial cds	15
789 bp linear DNA	4
KC005513.1 GI:430737742	2
	0
197. Parechinus angulosus haplotype 024 receptor for egg jelly protein 9 (REJ9) gene, partial cds	15
769 bp linear DNA	4
KC005512.1 GI:430737740	2
	0
198. Parechinus angulosus haplotype 020 receptor for egg jelly protein 9 (REJ9) gene, partial cds	15
208 bp linear DNA	4
KC005511.1 GI:430737738	2
	0
199. Parechinus angulosus haplotype 015 receptor for egg jelly protein 9 (REJ9) gene, partial cds	15
789 bp linear DNA	4
KC005510.1 GI:430737736	2
	0
200. Parechinus angulosus haplotype 008 receptor for egg jelly protein 9 (REJ9) gene, partial cds	15
208 bp linear DNA	4
KC005509.1 GI:430737734	2
	0
201. Parechinus angulosus haplotype 007 receptor for egg jelly protein 9 (REJ9) gene, partial cds	15
769 bp linear DNA	4
KC005508.1 GI:430737732	2
	0
202. Parechinus angulosus haplotype 003 receptor for egg jelly protein 9 (REJ9) gene, partial cds	15
789 bp linear DNA	4
KC005507.1 GI:430737730	2
	0
203. Parechinus angulosus haplotype 002 receptor for egg jelly protein 9 (REJ9) gene, partial cds	15
208 bp linear DNA	4
KC005506.1 GI:430737728	2
	0
204. Parechinus angulosus haplotype 001 receptor for egg jelly protein 9 (REJ9) gene, partial cds	15
769 bp linear DNA	4
KC005505.1 GI:430737726	2
	0
205. Parvulastra exigua voucher P. exigua Ti1.6 cytochrome oxidase subunit 1 (COI) gene, partial cds; mitochondrial	16
512 bp linear DNA	4
MT324670.1 GI:2103624484	2
	0
206. Parvulastra exigua voucher P. exigua Ti1.5 cytochrome oxidase subunit 1 (COI) gene, partial cds; mitochondrial	16
512 bp linear DNA	4
MT324669.1 GI:2103624482	2
	0
207. Parvulastra exigua isolate PNPE30 cytochrome c oxidase subunit I (COI) gene, partial cds; mitochondrial	15
651 bp linear DNA	4
KU640755.1 GI:1132320454	2
	0
208. Parvulastra exigua isolate PNPE28 cytochrome c oxidase subunit I (COI) gene, partial cds; mitochondrial	15
651 bp linear DNA	4
KU640754.1 GI:1132320452	2
	0
209. Parvulastra exigua isolate PNPE26 cytochrome c oxidase subunit I (COI) gene, partial cds; mitochondrial	15
651 bp linear DNA	4
KU640753.1 GI:1132320450	2
	0
210. Parvulastra exigua isolate PNPE14 cytochrome c oxidase subunit I (COI) gene, partial cds; mitochondrial	15
651 bp linear DNA	4
KU640752.1 GI:1132320448	2
	0
211. Parvulastra exigua isolate PNPE13 cytochrome c oxidase subunit I (COI) gene, partial cds; mitochondrial	15
651 bp linear DNA	4
KU640751.1 GI:1132320446	2
	0
212. Parvulastra exigua isolate PNPE12 cytochrome c oxidase subunit I (COI) gene, partial cds; mitochondrial	15
651 bp linear DNA	4
KU640750.1 GI:1132320444	2
	0
213. Parvulastra exigua isolate PNPE11 cytochrome c oxidase subunit I (COI) gene, partial cds; mitochondrial	15
651 bp linear DNA	4
KU640749.1 GI:1132320442	2
	0
214. Parvulastra exigua isolate PNPE10 cytochrome c oxidase subunit I (COI) gene, partial cds; mitochondrial	15
651 bp linear DNA	4
KU640748.1 GI:1132320440	2
	0
215. Parvulastra exigua isolate PNPE08 cytochrome c oxidase subunit I (COI) gene, partial cds; mitochondrial	15
651 bp linear DNA	4
KU640747.1 GI:1132320438	2
	0
216. Parvulastra exigua isolate PNPE07 cytochrome c oxidase subunit I (COI) gene, partial cds; mitochondrial	15
651 bp linear DNA	4
KU640746.1 GI:1132320436	2
	0
217. Parvulastra exigua isolate PNPE05 cytochrome c oxidase subunit I (COI) gene, partial cds; mitochondrial	15
651 bp linear DNA	4
KU640745.1 GI:1132320434	2
	0
218. Parvulastra exigua isolate PNPE04 cytochrome c oxidase subunit I (COI) gene, partial cds; mitochondrial	15
651 bp linear DNA	4
KU640744.1 GI:1132320432	2
	0
219. Parvulastra exigua isolate PNPE03 cytochrome c oxidase subunit I (COI) gene, partial cds; mitochondrial	15
651 bp linear DNA	4
KU640743.1 GI:1132320430	2
	0
220. Parvulastra exigua isolate PNPE02 cytochrome c oxidase subunit I (COI) gene, partial cds; mitochondrial	15
651 bp linear DNA	4
KU640742.1 GI:1132320428	2
	0
221. Parvulastra exigua isolate HKPE30 cytochrome c oxidase subunit I (COI) gene, partial cds; mitochondrial	15
651 bp linear DNA	4
KU640741.1 GI:1132320426	2
	0
222. Parvulastra exigua isolate HKPE29 cytochrome c oxidase subunit I (COI) gene, partial cds; mitochondrial	15
651 bp linear DNA	4
KU640740.1 GI:1132320424	2
	0
223. Parvulastra exigua isolate HKPE26 cytochrome c oxidase subunit I (COI) gene, partial cds; mitochondrial	15
651 bp linear DNA	4
KU640739.1 GI:1132320422	2
	0
224. Parvulastra exigua isolate HKPE25 cytochrome c oxidase subunit I (COI) gene, partial cds; mitochondrial	15
651 bp linear DNA	4
KU640738.1 GI:1132320420	2
	0
225. Parvulastra exigua isolate HKPE23 cytochrome c oxidase subunit I (COI) gene, partial cds; mitochondrial	15
651 bp linear DNA	4
KU640737.1 GI:1132320418	2
	0
226. Parvulastra exigua isolate HKPE22 cytochrome c oxidase subunit I (COI) gene, partial cds; mitochondrial	15
651 bp linear DNA	4
KU640736.1 GI:1132320416	2
	0
227. Parvulastra exigua isolate HKPE21 cytochrome c oxidase subunit I (COI) gene, partial cds; mitochondrial	15
651 bp linear DNA	4
KU640735.1 GI:1132320414	2
	0
228. Parvulastra exigua isolate HKPE20 cytochrome c oxidase subunit I (COI) gene, partial cds; mitochondrial	15
651 bp linear DNA	4
KU640734.1 GI:1132320412	2
	0
229. Parvulastra exigua isolate HKPE18 cytochrome c oxidase subunit I (COI) gene, partial cds; mitochondrial	15
651 bp linear DNA	4
KU640733.1 GI:1132320410	2
	0
230. Parvulastra exigua isolate HKPE17 cytochrome c oxidase subunit I (COI) gene, partial cds; mitochondrial	15
651 bp linear DNA	4
KU640732.1 GI:1132320408	2
	0
231. Parvulastra exigua isolate HKPE16 cytochrome c oxidase subunit I (COI) gene, partial cds; mitochondrial	15
651 bp linear DNA	4
KU640731.1 GI:1132320406	2
	0
232. Parvulastra exigua isolate HKPE15 cytochrome c oxidase subunit I (COI) gene, partial cds; mitochondrial	15
651 bp linear DNA	4
KU640730.1 GI:1132320404	2
	0
233. Parvulastra exigua isolate HKPE14 cytochrome c oxidase subunit I (COI) gene, partial cds; mitochondrial	15
651 bp linear DNA	4
KU640729.1 GI:1132320402	2
	0
234. Parvulastra exigua isolate HKPE13 cytochrome c oxidase subunit I (COI) gene, partial cds; mitochondrial	15
651 bp linear DNA	4
KU640728.1 GI:1132320400	2
	0
235. Parvulastra exigua isolate HKPE12 cytochrome c oxidase subunit I (COI) gene, partial cds; mitochondrial	15
651 bp linear DNA	4
KU640727.1 GI:1132320398	2
	0
236. Parvulastra exigua isolate HKPE10 cytochrome c oxidase subunit I (COI) gene, partial cds; mitochondrial	15
651 bp linear DNA	4
KU640726.1 GI:1132320396	2
	0
237. Parvulastra exigua isolate HKPE08 cytochrome c oxidase subunit I (COI) gene, partial cds; mitochondrial	15
651 bp linear DNA	4
KU640725.1 GI:1132320394	2
	0
238. Parvulastra exigua isolate HKPE07 cytochrome c oxidase subunit I (COI) gene, partial cds; mitochondrial	15
651 bp linear DNA	4
KU640724.1 GI:1132320392	2
	0
239. Parvulastra exigua isolate HKPE06 cytochrome c oxidase subunit I (COI) gene, partial cds; mitochondrial	15
651 bp linear DNA	4
KU640723.1 GI:1132320390	2
	0
240. Parvulastra exigua isolate HKPE05 cytochrome c oxidase subunit I (COI) gene, partial cds; mitochondrial	15
651 bp linear DNA	4
KU640722.1 GI:1132320388	2
	0
241. Parvulastra exigua isolate HKPE04 cytochrome c oxidase subunit I (COI) gene, partial cds; mitochondrial	15
651 bp linear DNA	4
KU640721.1 GI:1132320386	2
	0
242. Parvulastra exigua isolate HKPE03 cytochrome c oxidase subunit I (COI) gene, partial cds; mitochondrial	15
651 bp linear DNA	4
KU640720.1 GI:1132320384	2
	0
243. Parvulastra exigua isolate HKPE02 cytochrome c oxidase subunit I (COI) gene, partial cds; mitochondrial	15
651 bp linear DNA	4
KU640719.1 GI:1132320382	2
	0
244. Parvulastra exigua isolate BSBPE29 cytochrome c oxidase subunit I (COI) gene, partial cds; mitochondrial	15
651 bp linear DNA	4
KU640718.1 GI:1132320380	2
	0
245. Parvulastra exigua isolate BSBPE28 cytochrome c oxidase subunit I (COI) gene, partial cds; mitochondrial	15
651 bp linear DNA	4
KU640717.1 GI:1132320378	2
	0
246. Parvulastra exigua isolate BSBPE27 cytochrome c oxidase subunit I (COI) gene, partial cds; mitochondrial	15
651 bp linear DNA	4
KU640716.1 GI:1132320376	2
	0
247. Parvulastra exigua isolate BSBPE26 cytochrome c oxidase subunit I (COI) gene, partial cds; mitochondrial	15
651 bp linear DNA	4
KU640715.1 GI:1132320374	2
	0
248. Parvulastra exigua isolate BSBPE25 cytochrome c oxidase subunit I (COI) gene, partial cds; mitochondrial	15
651 bp linear DNA	4
KU640714.1 GI:1132320372	2
	0
249. Parvulastra exigua isolate BSBPE24 cytochrome c oxidase subunit I (COI) gene, partial cds; mitochondrial	15
651 bp linear DNA	4
KU640713.1 GI:1132320370	2
	0
250. Parvulastra exigua isolate BSBPE23 cytochrome c oxidase subunit I (COI) gene, partial cds; mitochondrial	15
651 bp linear DNA	4
KU640712.1 GI:1132320368	2
	0
251. Parvulastra exigua isolate BSBPE19 cytochrome c oxidase subunit I (COI) gene, partial cds; mitochondrial	15
651 bp linear DNA	4
KU640711.1 GI:1132320366	2
	0
252. Parvulastra exigua isolate BSBPE18 cytochrome c oxidase subunit I (COI) gene, partial cds; mitochondrial	15
651 bp linear DNA	4
KU640710.1 GI:1132320364	2
	0
253. Parvulastra exigua isolate BSBPE17 cytochrome c oxidase subunit I (COI) gene, partial cds; mitochondrial	15
651 bp linear DNA	4
KU640709.1 GI:1132320362	2
	0
254. Parvulastra exigua isolate BSBPE16 cytochrome c oxidase subunit I (COI) gene, partial cds; mitochondrial	15
651 bp linear DNA	4
KU640708.1 GI:1132320360	2
	0
255. Parvulastra exigua isolate BSBPE15 cytochrome c oxidase subunit I (COI) gene, partial cds; mitochondrial	15
651 bp linear DNA	4
KU640707.1 GI:1132320358	2
	0
256. Parvulastra exigua isolate BSBPE14 cytochrome c oxidase subunit I (COI) gene, partial cds; mitochondrial	15
651 bp linear DNA	4
KU640706.1 GI:1132320356	2
	0
257. Parvulastra exigua isolate BSBPE13 cytochrome c oxidase subunit I (COI) gene, partial cds; mitochondrial	15
651 bp linear DNA	4
KU640705.1 GI:1132320354	2
	0
258. Parvulastra exigua isolate BSBPE10 cytochrome c oxidase subunit I (COI) gene, partial cds; mitochondrial	15
651 bp linear DNA	4
KU640704.1 GI:1132320352	2
	0
259. Parvulastra exigua isolate BSBPE09 cytochrome c oxidase subunit I (COI) gene, partial cds; mitochondrial	15
651 bp linear DNA	4
KU640703.1 GI:1132320350	2
	0
260. Parvulastra exigua isolate BSBPE08 cytochrome c oxidase subunit I (COI) gene, partial cds; mitochondrial	15
651 bp linear DNA	4
KU640702.1 GI:1132320348	2
	0
261. Parvulastra exigua isolate BSBPE07 cytochrome c oxidase subunit I (COI) gene, partial cds; mitochondrial	15
651 bp linear DNA	4
KU640701.1 GI:1132320346	2
	0
262. Parvulastra exigua isolate BSBPE06 cytochrome c oxidase subunit I (COI) gene, partial cds; mitochondrial	15
651 bp linear DNA	4
KU640700.1 GI:1132320344	2
	0
263. Parvulastra exigua isolate BSBPE05 cytochrome c oxidase subunit I (COI) gene, partial cds; mitochondrial	15
651 bp linear DNA	4
KU640699.1 GI:1132320342	2
	0
264. Parvulastra exigua isolate BSBPE04 cytochrome c oxidase subunit I (COI) gene, partial cds; mitochondrial	15
651 bp linear DNA	4
KU640698.1 GI:1132320340	2
	0
265. Parvulastra exigua isolate BSBPE03 cytochrome c oxidase subunit I (COI) gene, partial cds; mitochondrial	15
651 bp linear DNA	4
KU640697.1 GI:1132320338	2
	0
266. Parvulastra exigua isolate BSBPE02 cytochrome c oxidase subunit I (COI) gene, partial cds; mitochondrial	15
651 bp linear DNA	4
KU640696.1 GI:1132320336	2
	0
267. Parvulastra exigua isolate BSBPE01 cytochrome c oxidase subunit I (COI) gene, partial cds; mitochondrial	15
651 bp linear DNA	4
KU640695.1 GI:1132320334	2
	0
268. Parvulastra exigua isolate LBPE30 cytochrome c oxidase subunit I (COI) gene, partial cds; mitochondrial	15
651 bp linear DNA	4
KU640694.1 GI:1132320332	2
	0
269. Parvulastra exigua isolate LBPE29 cytochrome c oxidase subunit I (COI) gene, partial cds; mitochondrial	15
651 bp linear DNA	4
KU640693.1 GI:1132320330	2
	0
270. Parvulastra exigua isolate LBPE27 cytochrome c oxidase subunit I (COI) gene, partial cds; mitochondrial	15
651 bp linear DNA	4
KU640692.1 GI:1132320328	2
	0
271. Parvulastra exigua isolate LBPE26 cytochrome c oxidase subunit I (COI) gene, partial cds; mitochondrial	15
651 bp linear DNA	4
KU640691.1 GI:1132320326	2
	0
272. Parvulastra exigua isolate LBPE25 cytochrome c oxidase subunit I (COI) gene, partial cds; mitochondrial	15
651 bp linear DNA	4
KU640690.1 GI:1132320324	2
	0
273. Parvulastra exigua isolate LBPE24 cytochrome c oxidase subunit I (COI) gene, partial cds; mitochondrial	15
651 bp linear DNA	4
KU640689.1 GI:1132320322	2
	0
274. Parvulastra exigua isolate LBPE23 cytochrome c oxidase subunit I (COI) gene, partial cds; mitochondrial	15
651 bp linear DNA	4
KU640688.1 GI:1132320320	2
	0
275. Parvulastra exigua isolate LBPE22 cytochrome c oxidase subunit I (COI) gene, partial cds; mitochondrial	15
651 bp linear DNA	4
KU640687.1 GI:1132320318	2
	0
276. Parvulastra exigua isolate LBPE21 cytochrome c oxidase subunit I (COI) gene, partial cds; mitochondrial	15
651 bp linear DNA	4
KU640686.1 GI:1132320316	2
	0
277. Parvulastra exigua isolate LBPE20 cytochrome c oxidase subunit I (COI) gene, partial cds; mitochondrial	15
651 bp linear DNA	4
KU640685.1 GI:1132320314	2
	0
278. Parvulastra exigua isolate LBPE19 cytochrome c oxidase subunit I (COI) gene, partial cds; mitochondrial	15
651 bp linear DNA	4
KU640684.1 GI:1132320312	2
	0
279. Parvulastra exigua isolate LBPE18 cytochrome c oxidase subunit I (COI) gene, partial cds; mitochondrial	15
651 bp linear DNA	4
KU640683.1 GI:1132320310	2
	0
280. Parvulastra exigua isolate LBPE17 cytochrome c oxidase subunit I (COI) gene, partial cds; mitochondrial	15
651 bp linear DNA	4
KU640682.1 GI:1132320308	2
	0
281. Parvulastra exigua isolate LBPE16 cytochrome c oxidase subunit I (COI) gene, partial cds; mitochondrial	15
651 bp linear DNA	4
KU640681.1 GI:1132320306	2
	0
282. Parvulastra exigua isolate LBPE15 cytochrome c oxidase subunit I (COI) gene, partial cds; mitochondrial	15
651 bp linear DNA	4
KU640680.1 GI:1132320304	2
	0
283. Parvulastra exigua isolate LBPE14 cytochrome c oxidase subunit I (COI) gene, partial cds; mitochondrial	15
651 bp linear DNA	4
KU640679.1 GI:1132320302	2
	0
284. Parvulastra exigua isolate LBPE13 cytochrome c oxidase subunit I (COI) gene, partial cds; mitochondrial	15
651 bp linear DNA	4
KU640678.1 GI:1132320300	2
	0
285. Parvulastra exigua isolate LBPE12 cytochrome c oxidase subunit I (COI) gene, partial cds; mitochondrial	15
651 bp linear DNA	4
KU640677.1 GI:1132320298	2
	0
286. Parvulastra exigua isolate LBPE11 cytochrome c oxidase subunit I (COI) gene, partial cds; mitochondrial	15
651 bp linear DNA	4
KU640676.1 GI:1132320296	2
	0
287. Parvulastra exigua isolate LBPE10 cytochrome c oxidase subunit I (COI) gene, partial cds; mitochondrial	15
651 bp linear DNA	4
KU640675.1 GI:1132320294	2
	0
288. Parvulastra exigua isolate LBPE09 cytochrome c oxidase subunit I (COI) gene, partial cds; mitochondrial	15
651 bp linear DNA	4
KU640674.1 GI:1132320292	2
	0
289. Parvulastra exigua isolate LBPE08 cytochrome c oxidase subunit I (COI) gene, partial cds; mitochondrial	15
651 bp linear DNA	4
KU640673.1 GI:1132320290	2
	0
290. Parvulastra exigua isolate LBPE07 cytochrome c oxidase subunit I (COI) gene, partial cds; mitochondrial	15
651 bp linear DNA	4
KU640672.1 GI:1132320288	2
	0
291. Parvulastra exigua isolate LBPE06 cytochrome c oxidase subunit I (COI) gene, partial cds; mitochondrial	15
651 bp linear DNA	4
KU640671.1 GI:1132320286	2
	0
292. Parvulastra exigua isolate LBPE05 cytochrome c oxidase subunit I (COI) gene, partial cds; mitochondrial	15
651 bp linear DNA	4
KU640670.1 GI:1132320284	2
	0
293. Parvulastra exigua isolate LBPE04 cytochrome c oxidase subunit I (COI) gene, partial cds; mitochondrial	15
651 bp linear DNA	4
KU640669.1 GI:1132320282	2
	0
294. Parvulastra exigua isolate LBPE02 cytochrome c oxidase subunit I (COI) gene, partial cds; mitochondrial	15
651 bp linear DNA	4
KU640668.1 GI:1132320280	2
	0
295. Parvulastra exigua isolate LBPE01 cytochrome c oxidase subunit I (COI) gene, partial cds; mitochondrial	15
651 bp linear DNA	4
KU640667.1 GI:1132320278	2
	0
296. Parvulastra exigua isolate JCPE30 cytochrome c oxidase subunit I (COI) gene, partial cds; mitochondrial	15
651 bp linear DNA	4
KU640666.1 GI:1132320276	2
	0
297. Parvulastra exigua isolate JCPE29 cytochrome c oxidase subunit I (COI) gene, partial cds; mitochondrial	15
651 bp linear DNA	4
KU640665.1 GI:1132320274	2
	0
298. Parvulastra exigua isolate JCPE28 cytochrome c oxidase subunit I (COI) gene, partial cds; mitochondrial	15
651 bp linear DNA	4
KU640664.1 GI:1132320272	2
	0
299. Parvulastra exigua isolate JCPE27 cytochrome c oxidase subunit I (COI) gene, partial cds; mitochondrial	15
651 bp linear DNA	4
KU640663.1 GI:1132320270	2
	0
300. Parvulastra exigua isolate JCPE26 cytochrome c oxidase subunit I (COI) gene, partial cds; mitochondrial	15
651 bp linear DNA	4
KU640662.1 GI:1132320268	2
	0
301. Parvulastra exigua isolate JCPE25 cytochrome c oxidase subunit I (COI) gene, partial cds; mitochondrial	15
651 bp linear DNA	4
KU640661.1 GI:1132320266	2
	0
302. Parvulastra exigua isolate JCPE24 cytochrome c oxidase subunit I (COI) gene, partial cds; mitochondrial	15
651 bp linear DNA	4
KU640660.1 GI:1132320264	2
	0
303. Parvulastra exigua isolate JCPE23 cytochrome c oxidase subunit I (COI) gene, partial cds; mitochondrial	15
651 bp linear DNA	4
KU640659.1 GI:1132320262	2
	0
304. Parvulastra exigua isolate JCPE22 cytochrome c oxidase subunit I (COI) gene, partial cds; mitochondrial	15
651 bp linear DNA	4
KU640658.1 GI:1132320260	2
	0
305. Parvulastra exigua isolate JCPE21 cytochrome c oxidase subunit I (COI) gene, partial cds; mitochondrial	15
651 bp linear DNA	4
KU640657.1 GI:1132320258	2
	0
306. Parvulastra exigua isolate JCPE20 cytochrome c oxidase subunit I (COI) gene, partial cds; mitochondrial	15
651 bp linear DNA	4
KU640656.1 GI:1132320256	2
	0
307. Parvulastra exigua isolate JCPE19 cytochrome c oxidase subunit I (COI) gene, partial cds; mitochondrial	15
651 bp linear DNA	4
KU640655.1 GI:1132320254	2
	0
308. Parvulastra exigua isolate JCPE18 cytochrome c oxidase subunit I (COI) gene, partial cds; mitochondrial	15
651 bp linear DNA	4
KU640654.1 GI:1132320252	2
	0
309. Parvulastra exigua isolate JCPE17 cytochrome c oxidase subunit I (COI) gene, partial cds; mitochondrial	15
651 bp linear DNA	4
KU640653.1 GI:1132320250	2
	0
310. Parvulastra exigua isolate JCPE16 cytochrome c oxidase subunit I (COI) gene, partial cds; mitochondrial	15
651 bp linear DNA	4
KU640652.1 GI:1132320248	2
	0
311. Parvulastra exigua isolate JCPE15 cytochrome c oxidase subunit I (COI) gene, partial cds; mitochondrial	15
651 bp linear DNA	4
KU640651.1 GI:1132320246	2
	0
312. Parvulastra exigua isolate JCPE14 cytochrome c oxidase subunit I (COI) gene, partial cds; mitochondrial	15
651 bp linear DNA	4
KU640650.1 GI:1132320244	2
	0
313. Parvulastra exigua isolate JCPE11 cytochrome c oxidase subunit I (COI) gene, partial cds; mitochondrial	15
651 bp linear DNA	4
KU640649.1 GI:1132320242	2
	0
314. Parvulastra exigua isolate JCPE10 cytochrome c oxidase subunit I (COI) gene, partial cds; mitochondrial	15
651 bp linear DNA	4
KU640648.1 GI:1132320240	2
	0
315. Parvulastra exigua isolate JCPE09 cytochrome c oxidase subunit I (COI) gene, partial cds; mitochondrial	15
651 bp linear DNA	4
KU640647.1 GI:1132320238	2
	0
316. Parvulastra exigua isolate JCPE08 cytochrome c oxidase subunit I (COI) gene, partial cds; mitochondrial	15
651 bp linear DNA	4
KU640646.1 GI:1132320236	2
	0
317. Parvulastra exigua isolate JCPE07 cytochrome c oxidase subunit I (COI) gene, partial cds; mitochondrial	15
651 bp linear DNA	4
KU640645.1 GI:1132320234	2
	0
318. Parvulastra exigua isolate JCPE04 cytochrome c oxidase subunit I (COI) gene, partial cds; mitochondrial	15
651 bp linear DNA	4
KU640644.1 GI:1132320232	2
	0
319. Parvulastra exigua isolate JCPE03 cytochrome c oxidase subunit I (COI) gene, partial cds; mitochondrial	15
651 bp linear DNA	4
KU640643.1 GI:1132320230	2
	0
320. Parvulastra exigua isolate JCPE02 cytochrome c oxidase subunit I (COI) gene, partial cds; mitochondrial	15
651 bp linear DNA	4
KU640642.1 GI:1132320228	2
	0
321. Parvulastra exigua isolate JCPE01 cytochrome c oxidase subunit I (COI) gene, partial cds; mitochondrial	15
651 bp linear DNA	4
KU640641.1 GI:1132320226	2
	0
322. Parvulastra exigua isolate SPPE30 cytochrome c oxidase subunit I (COI) gene, partial cds; mitochondrial	15
651 bp linear DNA	4
KU640640.1 GI:1132320224	2
	0
323. Parvulastra exigua isolate SPPE29 cytochrome c oxidase subunit I (COI) gene, partial cds; mitochondrial	15
651 bp linear DNA	4
KU640639.1 GI:1132320222	2
	0
324. Parvulastra exigua isolate SPPE28 cytochrome c oxidase subunit I (COI) gene, partial cds; mitochondrial	15
651 bp linear DNA	4
KU640638.1 GI:1132320220	2
	0
325. Parvulastra exigua isolate SPPE27 cytochrome c oxidase subunit I (COI) gene, partial cds; mitochondrial	15
651 bp linear DNA	4
KU640637.1 GI:1132320218	2
	0
326. Parvulastra exigua isolate SPPE26 cytochrome c oxidase subunit I (COI) gene, partial cds; mitochondrial	15
651 bp linear DNA	4
KU640636.1 GI:1132320216	2
	0
327. Parvulastra exigua isolate SPPE25 cytochrome c oxidase subunit I (COI) gene, partial cds; mitochondrial	15
651 bp linear DNA	4
KU640635.1 GI:1132320214	2
	0
328. Parvulastra exigua isolate SPPE24 cytochrome c oxidase subunit I (COI) gene, partial cds; mitochondrial	15
651 bp linear DNA	4
KU640634.1 GI:1132320212	2
	0
329. Parvulastra exigua isolate SPPE23 cytochrome c oxidase subunit I (COI) gene, partial cds; mitochondrial	15
651 bp linear DNA	4
KU640633.1 GI:1132320210	2
	0
330. Parvulastra exigua isolate SPPE21 cytochrome c oxidase subunit I (COI) gene, partial cds; mitochondrial	15
651 bp linear DNA	4
KU640632.1 GI:1132320208	2
	0
331. Parvulastra exigua isolate SPPE20 cytochrome c oxidase subunit I (COI) gene, partial cds; mitochondrial	15
651 bp linear DNA	4
KU640631.1 GI:1132320206	2
	0
332. Parvulastra exigua isolate SPPE19 cytochrome c oxidase subunit I (COI) gene, partial cds; mitochondrial	15
651 bp linear DNA	4
KU640630.1 GI:1132320204	2
	0
333. Parvulastra exigua isolate SPPE18 cytochrome c oxidase subunit I (COI) gene, partial cds; mitochondrial	15
651 bp linear DNA	4
KU640629.1 GI:1132320202	2
	0
334. Parvulastra exigua isolate SPPE17 cytochrome c oxidase subunit I (COI) gene, partial cds; mitochondrial	15
651 bp linear DNA	4
KU640628.1 GI:1132320200	2
	0
335. Parvulastra exigua isolate SPPE16 cytochrome c oxidase subunit I (COI) gene, partial cds; mitochondrial	15
651 bp linear DNA	4
KU640627.1 GI:1132320198	2
	0
336. Parvulastra exigua isolate SPPE13 cytochrome c oxidase subunit I (COI) gene, partial cds; mitochondrial	15
651 bp linear DNA	4
KU640626.1 GI:1132320196	2
	0
337. Parvulastra exigua isolate SPPE11 cytochrome c oxidase subunit I (COI) gene, partial cds; mitochondrial	15
651 bp linear DNA	4
KU640625.1 GI:1132320194	2
	0
338. Parvulastra exigua isolate SPPE10 cytochrome c oxidase subunit I (COI) gene, partial cds; mitochondrial	15
651 bp linear DNA	4
KU640624.1 GI:1132320192	2
	0
339. Parvulastra exigua isolate SPPE09 cytochrome c oxidase subunit I (COI) gene, partial cds; mitochondrial	15
651 bp linear DNA	4
KU640623.1 GI:1132320190	2
	0
340. Parvulastra exigua isolate SPPE07 cytochrome c oxidase subunit I (COI) gene, partial cds; mitochondrial	15
651 bp linear DNA	4
KU640622.1 GI:1132320188	2
	0
341. Parvulastra exigua isolate SPPE06 cytochrome c oxidase subunit I (COI) gene, partial cds; mitochondrial	15
651 bp linear DNA	4
KU640621.1 GI:1132320186	2
	0
342. Parvulastra exigua isolate SPPE05 cytochrome c oxidase subunit I (COI) gene, partial cds; mitochondrial	15
651 bp linear DNA	4
KU640620.1 GI:1132320184	2
	0
343. Parvulastra exigua isolate SPPE04 cytochrome c oxidase subunit I (COI) gene, partial cds; mitochondrial	15
651 bp linear DNA	4
KU640619.1 GI:1132320182	2
	0
344. Parvulastra exigua isolate SPPE03 cytochrome c oxidase subunit I (COI) gene, partial cds; mitochondrial	15
651 bp linear DNA	4
KU640618.1 GI:1132320180	2
	0
345. Parvulastra exigua isolate SPPE02 cytochrome c oxidase subunit I (COI) gene, partial cds; mitochondrial	15
651 bp linear DNA	4
KU640617.1 GI:1132320178	2
	0
346. Parvulastra exigua isolate SPPE01 cytochrome c oxidase subunit I (COI) gene, partial cds; mitochondrial	15
651 bp linear DNA	4
KU640616.1 GI:1132320176	2
	0
347. Parvulastra exigua isolate KMPE30 cytochrome c oxidase subunit I (COI) gene, partial cds; mitochondrial	15
651 bp linear DNA	4
KU640615.1 GI:1132320174	2
	0
348. Parvulastra exigua isolate KMPE29 cytochrome c oxidase subunit I (COI) gene, partial cds; mitochondrial	15
651 bp linear DNA	4
KU640614.1 GI:1132320172	2
	0
349. Parvulastra exigua isolate KMPE28 cytochrome c oxidase subunit I (COI) gene, partial cds; mitochondrial	15
651 bp linear DNA	4
KU640613.1 GI:1132320170	2
	0
350. Parvulastra exigua isolate KMPE27 cytochrome c oxidase subunit I (COI) gene, partial cds; mitochondrial	15
651 bp linear DNA	4
KU640612.1 GI:1132320168	2
	0
351. Parvulastra exigua isolate KMPE26 cytochrome c oxidase subunit I (COI) gene, partial cds; mitochondrial	15
651 bp linear DNA	4
KU640611.1 GI:1132320166	2
	0
352. Parvulastra exigua isolate KMPE24 cytochrome c oxidase subunit I (COI) gene, partial cds; mitochondrial	15
651 bp linear DNA	4
KU640610.1 GI:1132320164	2
	0
353. Parvulastra exigua isolate KMPE23 cytochrome c oxidase subunit I (COI) gene, partial cds; mitochondrial	15
651 bp linear DNA	4
KU640609.1 GI:1132320162	2
	0
354. Parvulastra exigua isolate KMPE21 cytochrome c oxidase subunit I (COI) gene, partial cds; mitochondrial	15
651 bp linear DNA	4
KU640608.1 GI:1132320160	2
	0
355. Parvulastra exigua isolate KMPE20 cytochrome c oxidase subunit I (COI) gene, partial cds; mitochondrial	15
651 bp linear DNA	4
KU640607.1 GI:1132320158	2
	0
356. Parvulastra exigua isolate KMPE19 cytochrome c oxidase subunit I (COI) gene, partial cds; mitochondrial	15
651 bp linear DNA	4
KU640606.1 GI:1132320156	2
	0
357. Parvulastra exigua isolate KMPE18 cytochrome c oxidase subunit I (COI) gene, partial cds; mitochondrial	15
651 bp linear DNA	4
KU640605.1 GI:1132320154	2
	0
358. Parvulastra exigua isolate KMPE16 cytochrome c oxidase subunit I (COI) gene, partial cds; mitochondrial	15
651 bp linear DNA	4
KU640604.1 GI:1132320152	2
	0
359. Parvulastra exigua isolate KMPE15 cytochrome c oxidase subunit I (COI) gene, partial cds; mitochondrial	15
651 bp linear DNA	4
KU640603.1 GI:1132320150	2
	0
360. Parvulastra exigua isolate KMPE14 cytochrome c oxidase subunit I (COI) gene, partial cds; mitochondrial	15
651 bp linear DNA	4
KU640602.1 GI:1132320148	2
	0
361. Parvulastra exigua isolate KMPE13 cytochrome c oxidase subunit I (COI) gene, partial cds; mitochondrial	15
651 bp linear DNA	4
KU640601.1 GI:1132320146	2
	0
362. Parvulastra exigua isolate KMPE12 cytochrome c oxidase subunit I (COI) gene, partial cds; mitochondrial	15
651 bp linear DNA	4
KU640600.1 GI:1132320144	2
	0
363. Parvulastra exigua isolate KMPE11 cytochrome c oxidase subunit I (COI) gene, partial cds; mitochondrial	15
651 bp linear DNA	4
KU640599.1 GI:1132320142	2
	0
364. Parvulastra exigua isolate KMPE10 cytochrome c oxidase subunit I (COI) gene, partial cds; mitochondrial	15
651 bp linear DNA	4
KU640598.1 GI:1132320140	2
	0
365. Parvulastra exigua isolate KMPE09 cytochrome c oxidase subunit I (COI) gene, partial cds; mitochondrial	15
651 bp linear DNA	4
KU640597.1 GI:1132320138	2
	0
366. Parvulastra exigua isolate KMPE08 cytochrome c oxidase subunit I (COI) gene, partial cds; mitochondrial	15
651 bp linear DNA	4
KU640596.1 GI:1132320136	2
	0
367. Parvulastra exigua isolate KMPE07 cytochrome c oxidase subunit I (COI) gene, partial cds; mitochondrial	15
651 bp linear DNA	4
KU640595.1 GI:1132320134	2
	0
368. Parvulastra exigua isolate KMPE06 cytochrome c oxidase subunit I (COI) gene, partial cds; mitochondrial	15
651 bp linear DNA	4
KU640594.1 GI:1132320132	2
	0
369. Parvulastra exigua isolate KMPE05 cytochrome c oxidase subunit I (COI) gene, partial cds; mitochondrial	15
651 bp linear DNA	4
KU640593.1 GI:1132320130	2
	0
370. Parvulastra exigua isolate KMPE04 cytochrome c oxidase subunit I (COI) gene, partial cds; mitochondrial	15
651 bp linear DNA	4
KU640592.1 GI:1132320128	2
	0
371. Parvulastra exigua isolate KMPE01 cytochrome c oxidase subunit I (COI) gene, partial cds; mitochondrial	15
651 bp linear DNA	4
KU640591.1 GI:1132320126	2
	0
372. Parechinus angulosus haplotype 003 16S ribosomal RNA gene, partial sequence; and cytochrome c oxidase subunit I (COI) gene, partial cds; mitochondrial	22
790 bp linear DNA	4
KC005500.1 GI:430737716	2
	0
373. Parechinus angulosus haplotype 512 16S ribosomal RNA gene, partial sequence; and cytochrome c oxidase subunit I (COI) gene, partial cds; mitochondrial	22
790 bp linear DNA	4
KC005499.1 GI:430737714	2
	0
374. Parechinus angulosus haplotype 498 16S ribosomal RNA gene, partial sequence; and cytochrome c oxidase subunit I (COI) gene, partial cds; mitochondrial	22
790 bp linear DNA	4
KC005498.1 GI:430737712	2
	0
375. Parechinus angulosus haplotype 497 16S ribosomal RNA gene, partial sequence; and cytochrome c oxidase subunit I (COI) gene, partial cds; mitochondrial	22
790 bp linear DNA	4
KC005497.1 GI:430737710	2
	0
376. Parechinus angulosus haplotype 493 16S ribosomal RNA gene, partial sequence; and cytochrome c oxidase subunit I (COI) gene, partial cds; mitochondrial	22
790 bp linear DNA	4
KC005496.1 GI:430737708	2
	0
377. Parechinus angulosus haplotype 492 16S ribosomal RNA gene, partial sequence; and cytochrome c oxidase subunit I (COI) gene, partial cds; mitochondrial	22
790 bp linear DNA	4
KC005495.1 GI:430737706	2
	0
378. Parechinus angulosus haplotype 487 16S ribosomal RNA gene, partial sequence; and cytochrome c oxidase subunit I (COI) gene, partial cds; mitochondrial	22
790 bp linear DNA	4
KC005494.1 GI:430737704	2
	0
379. Parechinus angulosus haplotype 485 16S ribosomal RNA gene, partial sequence; and cytochrome c oxidase subunit I (COI) gene, partial cds; mitochondrial	22
790 bp linear DNA	4
KC005493.1 GI:430737702	2
	0
380. Parechinus angulosus haplotype 479 16S ribosomal RNA gene, partial sequence; and cytochrome c oxidase subunit I (COI) gene, partial cds; mitochondrial	22
790 bp linear DNA	4
KC005492.1 GI:430737700	2
	0
381. Parechinus angulosus haplotype 477 16S ribosomal RNA gene, partial sequence; and cytochrome c oxidase subunit I (COI) gene, partial cds; mitochondrial	22
790 bp linear DNA	4
KC005491.1 GI:430737698	2
	0
382. Parechinus angulosus haplotype 475 16S ribosomal RNA gene, partial sequence; and cytochrome c oxidase subunit I (COI) gene, partial cds; mitochondrial	22
790 bp linear DNA	4
KC005490.1 GI:430737696	2
	0
383. Parechinus angulosus haplotype 468 16S ribosomal RNA gene, partial sequence; and cytochrome c oxidase subunit I (COI) gene, partial cds; mitochondrial	22
790 bp linear DNA	4
KC005489.1 GI:430737694	2
	0
384. Parechinus angulosus haplotype 445 16S ribosomal RNA gene, partial sequence; and cytochrome c oxidase subunit I (COI) gene, partial cds; mitochondrial	22
790 bp linear DNA	4
KC005488.1 GI:430737692	2
	0
385. Parechinus angulosus haplotype 440 16S ribosomal RNA gene, partial sequence; and cytochrome c oxidase subunit I (COI) gene, partial cds; mitochondrial	22
790 bp linear DNA	4
KC005487.1 GI:430737690	2
	0
386. Parechinus angulosus haplotype 436 16S ribosomal RNA gene, partial sequence; and cytochrome c oxidase subunit I (COI) gene, partial cds; mitochondrial	22
790 bp linear DNA	4
KC005486.1 GI:430737688	2
	0
387. Parechinus angulosus haplotype 430 16S ribosomal RNA gene, partial sequence; and cytochrome c oxidase subunit I (COI) gene, partial cds; mitochondrial	22
790 bp linear DNA	4
KC005485.1 GI:430737686	2
	0
388. Parechinus angulosus haplotype 427 16S ribosomal RNA gene, partial sequence; and cytochrome c oxidase subunit I (COI) gene, partial cds; mitochondrial	22
790 bp linear DNA	4
KC005484.1 GI:430737684	2
	0
389. Parechinus angulosus haplotype 426 16S ribosomal RNA gene, partial sequence; and cytochrome c oxidase subunit I (COI) gene, partial cds; mitochondrial	22
790 bp linear DNA	4
KC005483.1 GI:430737682	2
	0
390. Parechinus angulosus haplotype 425 16S ribosomal RNA gene, partial sequence; and cytochrome c oxidase subunit I (COI) gene, partial cds; mitochondrial	22
790 bp linear DNA	4
KC005482.1 GI:430737680	2
	0
391. Parechinus angulosus haplotype 424 16S ribosomal RNA gene, partial sequence; and cytochrome c oxidase subunit I (COI) gene, partial cds; mitochondrial	22
790 bp linear DNA	4
KC005481.1 GI:430737678	2
	0
392. Parechinus angulosus haplotype 421 16S ribosomal RNA gene, partial sequence; and cytochrome c oxidase subunit I (COI) gene, partial cds; mitochondrial	22
790 bp linear DNA	4
KC005480.1 GI:430737676	2
	0
393. Parechinus angulosus haplotype 420 16S ribosomal RNA gene, partial sequence; and cytochrome c oxidase subunit I (COI) gene, partial cds; mitochondrial	22
790 bp linear DNA	4
KC005479.1 GI:430737674	2
	0
394. Parechinus angulosus haplotype 418 16S ribosomal RNA gene, partial sequence; and cytochrome c oxidase subunit I (COI) gene, partial cds; mitochondrial	22
790 bp linear DNA	4
KC005478.1 GI:430737672	2
	0
395. Parechinus angulosus haplotype 414 16S ribosomal RNA gene, partial sequence; and cytochrome c oxidase subunit I (COI) gene, partial cds; mitochondrial	22
790 bp linear DNA	4
KC005477.1 GI:430737670	2
	0
396. Parechinus angulosus haplotype 413 16S ribosomal RNA gene, partial sequence; and cytochrome c oxidase subunit I (COI) gene, partial cds; mitochondrial	22
790 bp linear DNA	4
KC005476.1 GI:430737668	2
	0
397. Parechinus angulosus haplotype 412 16S ribosomal RNA gene, partial sequence; and cytochrome c oxidase subunit I (COI) gene, partial cds; mitochondrial	22
790 bp linear DNA	4
KC005475.1 GI:430737666	2
	0
398. Parechinus angulosus haplotype 411 16S ribosomal RNA gene, partial sequence; and cytochrome c oxidase subunit I (COI) gene, partial cds; mitochondrial	22
790 bp linear DNA	4
KC005474.1 GI:430737664	2
	0
399. Parechinus angulosus haplotype 408 16S ribosomal RNA gene, partial sequence; and cytochrome c oxidase subunit I (COI) gene, partial cds; mitochondrial	22
790 bp linear DNA	4
KC005473.1 GI:430737662	2
	0
400. Parechinus angulosus haplotype 407 16S ribosomal RNA gene, partial sequence; and cytochrome c oxidase subunit I (COI) gene, partial cds; mitochondrial	22
790 bp linear DNA	4
KC005472.1 GI:430737660	2
	0
401. Parechinus angulosus haplotype 405 16S ribosomal RNA gene, partial sequence; and cytochrome c oxidase subunit I (COI) gene, partial cds; mitochondrial	22
790 bp linear DNA	4
KC005471.1 GI:430737658	2
	0
402. Parechinus angulosus haplotype 400 16S ribosomal RNA gene, partial sequence; and cytochrome c oxidase subunit I (COI) gene, partial cds; mitochondrial	22
790 bp linear DNA	4
KC005470.1 GI:430737656	2
	0
403. Parechinus angulosus haplotype 399 16S ribosomal RNA gene, partial sequence; and cytochrome c oxidase subunit I (COI) gene, partial cds; mitochondrial	22
790 bp linear DNA	4
KC005469.1 GI:430737654	2
	0
404. Parechinus angulosus haplotype 397 16S ribosomal RNA gene, partial sequence; and cytochrome c oxidase subunit I (COI) gene, partial cds; mitochondrial	22
790 bp linear DNA	4
KC005468.1 GI:430737652	2
	0
405. Parechinus angulosus haplotype 396 16S ribosomal RNA gene, partial sequence; and cytochrome c oxidase subunit I (COI) gene, partial cds; mitochondrial	22
790 bp linear DNA	4
KC005467.1 GI:430737650	2
	0
406. Parechinus angulosus haplotype 393 16S ribosomal RNA gene, partial sequence; and cytochrome c oxidase subunit I (COI) gene, partial cds; mitochondrial	22
790 bp linear DNA	4
KC005466.1 GI:430737648	2
	0
407. Parechinus angulosus haplotype 375 16S ribosomal RNA gene, partial sequence; and cytochrome c oxidase subunit I (COI) gene, partial cds; mitochondrial	22
790 bp linear DNA	4
KC005465.1 GI:430737646	2
	0
408. Parechinus angulosus haplotype 373 16S ribosomal RNA gene, partial sequence; and cytochrome c oxidase subunit I (COI) gene, partial cds; mitochondrial	22
790 bp linear DNA	4
KC005464.1 GI:430737644	2
	0
409. Parechinus angulosus haplotype 371 16S ribosomal RNA gene, partial sequence; and cytochrome c oxidase subunit I (COI) gene, partial cds; mitochondrial	22
790 bp linear DNA	4
KC005463.1 GI:430737642	2
	0
410. Parechinus angulosus haplotype 366 16S ribosomal RNA gene, partial sequence; and cytochrome c oxidase subunit I (COI) gene, partial cds; mitochondrial	22
790 bp linear DNA	4
KC005462.1 GI:430737640	2
	0
411. Parechinus angulosus haplotype 365 16S ribosomal RNA gene, partial sequence; and cytochrome c oxidase subunit I (COI) gene, partial cds; mitochondrial	22
790 bp linear DNA	4
KC005461.1 GI:430737638	2
	0
412. Parechinus angulosus haplotype 363 16S ribosomal RNA gene, partial sequence; and cytochrome c oxidase subunit I (COI) gene, partial cds; mitochondrial	22
790 bp linear DNA	4
KC005460.1 GI:430737636	2
	0
413. Parechinus angulosus haplotype 359 16S ribosomal RNA gene, partial sequence; and cytochrome c oxidase subunit I (COI) gene, partial cds; mitochondrial	22
790 bp linear DNA	4
KC005459.1 GI:430737634	2
	0
414. Parechinus angulosus haplotype 357 16S ribosomal RNA gene, partial sequence; and cytochrome c oxidase subunit I (COI) gene, partial cds; mitochondrial	22
790 bp linear DNA	4
KC005458.1 GI:430737632	2
	0
415. Parechinus angulosus haplotype 356 16S ribosomal RNA gene, partial sequence; and cytochrome c oxidase subunit I (COI) gene, partial cds; mitochondrial	22
790 bp linear DNA	4
KC005457.1 GI:430737630	2
	0
416. Parechinus angulosus haplotype 353 16S ribosomal RNA gene, partial sequence; and cytochrome c oxidase subunit I (COI) gene, partial cds; mitochondrial	22
790 bp linear DNA	4
KC005456.1 GI:430737628	2
	0
417. Parechinus angulosus haplotype 350 16S ribosomal RNA gene, partial sequence; and cytochrome c oxidase subunit I (COI) gene, partial cds; mitochondrial	22
790 bp linear DNA	4
KC005455.1 GI:430737626	2
	0
418. Parechinus angulosus haplotype 346 16S ribosomal RNA gene, partial sequence; and cytochrome c oxidase subunit I (COI) gene, partial cds; mitochondrial	22
790 bp linear DNA	4
KC005454.1 GI:430737624	2
	0
419. Parechinus angulosus haplotype 345 16S ribosomal RNA gene, partial sequence; and cytochrome c oxidase subunit I (COI) gene, partial cds; mitochondrial	22
790 bp linear DNA	4
KC005453.1 GI:430737622	2
	0
420. Parechinus angulosus haplotype 340 16S ribosomal RNA gene, partial sequence; and cytochrome c oxidase subunit I (COI) gene, partial cds; mitochondrial	22
790 bp linear DNA	4
KC005452.1 GI:430737620	2
	0
421. Parechinus angulosus haplotype 339 16S ribosomal RNA gene, partial sequence; and cytochrome c oxidase subunit I (COI) gene, partial cds; mitochondrial	22
790 bp linear DNA	4
KC005451.1 GI:430737618	2
	0
422. Parechinus angulosus haplotype 329 16S ribosomal RNA gene, partial sequence; and cytochrome c oxidase subunit I (COI) gene, partial cds; mitochondrial	22
790 bp linear DNA	4
KC005450.1 GI:430737616	2
	0
423. Parechinus angulosus haplotype 323 16S ribosomal RNA gene, partial sequence; and cytochrome c oxidase subunit I (COI) gene, partial cds; mitochondrial	22
790 bp linear DNA	4
KC005449.1 GI:430737614	2
	0
424. Parechinus angulosus haplotype 319 16S ribosomal RNA gene, partial sequence; and cytochrome c oxidase subunit I (COI) gene, partial cds; mitochondrial	22
790 bp linear DNA	4
KC005448.1 GI:430737612	2
	0
425. Parechinus angulosus haplotype 318 16S ribosomal RNA gene, partial sequence; and cytochrome c oxidase subunit I (COI) gene, partial cds; mitochondrial	22
790 bp linear DNA	4
KC005447.1 GI:430737610	2
	0
426. Parechinus angulosus haplotype 316 16S ribosomal RNA gene, partial sequence; and cytochrome c oxidase subunit I (COI) gene, partial cds; mitochondrial	22
790 bp linear DNA	4
KC005446.1 GI:430737608	2
	0
427. Parechinus angulosus haplotype 315 16S ribosomal RNA gene, partial sequence; and cytochrome c oxidase subunit I (COI) gene, partial cds; mitochondrial	22
790 bp linear DNA	4
KC005445.1 GI:430737606	2
	0
428. Parechinus angulosus haplotype 313 16S ribosomal RNA gene, partial sequence; and cytochrome c oxidase subunit I (COI) gene, partial cds; mitochondrial	22
790 bp linear DNA	4
KC005444.1 GI:430737604	2
	0
429. Parechinus angulosus haplotype 309 16S ribosomal RNA gene, partial sequence; and cytochrome c oxidase subunit I (COI) gene, partial cds; mitochondrial	22
790 bp linear DNA	4
KC005443.1 GI:430737602	2
	0
430. Parechinus angulosus haplotype 307 16S ribosomal RNA gene, partial sequence; and cytochrome c oxidase subunit I (COI) gene, partial cds; mitochondrial	22
790 bp linear DNA	4
KC005442.1 GI:430737600	2
	0
431. Parechinus angulosus haplotype 301 16S ribosomal RNA gene, partial sequence; and cytochrome c oxidase subunit I (COI) gene, partial cds; mitochondrial	22
790 bp linear DNA	4
KC005441.1 GI:430737598	2
	0
432. Parechinus angulosus haplotype 300 16S ribosomal RNA gene, partial sequence; and cytochrome c oxidase subunit I (COI) gene, partial cds; mitochondrial	22
790 bp linear DNA	4
KC005440.1 GI:430737596	2
	0
433. Parechinus angulosus haplotype 297 16S ribosomal RNA gene, partial sequence; and cytochrome c oxidase subunit I (COI) gene, partial cds; mitochondrial	22
790 bp linear DNA	4
KC005439.1 GI:430737594	2
	0
434. Parechinus angulosus haplotype 296 16S ribosomal RNA gene, partial sequence; and cytochrome c oxidase subunit I (COI) gene, partial cds; mitochondrial	22
790 bp linear DNA	4
KC005438.1 GI:430737592	2
	0
435. Parechinus angulosus haplotype 294 16S ribosomal RNA gene, partial sequence; and cytochrome c oxidase subunit I (COI) gene, partial cds; mitochondrial	22
790 bp linear DNA	4
KC005437.1 GI:430737590	2
	0
436. Parechinus angulosus haplotype 292 16S ribosomal RNA gene, partial sequence; and cytochrome c oxidase subunit I (COI) gene, partial cds; mitochondrial	22
790 bp linear DNA	4
KC005436.1 GI:430737588	2
	0
437. Parechinus angulosus haplotype 291 16S ribosomal RNA gene, partial sequence; and cytochrome c oxidase subunit I (COI) gene, partial cds; mitochondrial	22
790 bp linear DNA	4
KC005435.1 GI:430737586	2
	0
438. Parechinus angulosus haplotype 289 16S ribosomal RNA gene, partial sequence; and cytochrome c oxidase subunit I (COI) gene, partial cds; mitochondrial	22
790 bp linear DNA	4
KC005434.1 GI:430737584	2
	0
439. Parechinus angulosus haplotype 287 16S ribosomal RNA gene, partial sequence; and cytochrome c oxidase subunit I (COI) gene, partial cds; mitochondrial	22
790 bp linear DNA	4
KC005433.1 GI:430737582	2
	0
440. Parechinus angulosus haplotype 284 16S ribosomal RNA gene, partial sequence; and cytochrome c oxidase subunit I (COI) gene, partial cds; mitochondrial	22
790 bp linear DNA	4
KC005432.1 GI:430737580	2
	0
441. Parechinus angulosus haplotype 283 16S ribosomal RNA gene, partial sequence; and cytochrome c oxidase subunit I (COI) gene, partial cds; mitochondrial	22
790 bp linear DNA	4
KC005431.1 GI:430737578	2
	0
442. Parechinus angulosus haplotype 282 16S ribosomal RNA gene, partial sequence; and cytochrome c oxidase subunit I (COI) gene, partial cds; mitochondrial	22
790 bp linear DNA	4
KC005430.1 GI:430737576	2
	0
443. Parechinus angulosus haplotype 279 16S ribosomal RNA gene, partial sequence; and cytochrome c oxidase subunit I (COI) gene, partial cds; mitochondrial	22
790 bp linear DNA	4
KC005429.1 GI:430737574	2
	0
444. Parechinus angulosus haplotype 278 16S ribosomal RNA gene, partial sequence; and cytochrome c oxidase subunit I (COI) gene, partial cds; mitochondrial	22
790 bp linear DNA	4
KC005428.1 GI:430737572	2
	0
445. Parechinus angulosus haplotype 275 16S ribosomal RNA gene, partial sequence; and cytochrome c oxidase subunit I (COI) gene, partial cds; mitochondrial	22
790 bp linear DNA	4
KC005427.1 GI:430737570	2
	0
446. Parechinus angulosus haplotype 274 16S ribosomal RNA gene, partial sequence; and cytochrome c oxidase subunit I (COI) gene, partial cds; mitochondrial	22
790 bp linear DNA	4
KC005426.1 GI:430737568	2
	0
447. Parechinus angulosus haplotype 273 16S ribosomal RNA gene, partial sequence; and cytochrome c oxidase subunit I (COI) gene, partial cds; mitochondrial	22
790 bp linear DNA	4
KC005425.1 GI:430737566	2
	0
448. Parechinus angulosus haplotype 272 16S ribosomal RNA gene, partial sequence; and cytochrome c oxidase subunit I (COI) gene, partial cds; mitochondrial	22
790 bp linear DNA	4
KC005424.1 GI:430737564	2
	0
449. Parechinus angulosus haplotype 270 16S ribosomal RNA gene, partial sequence; and cytochrome c oxidase subunit I (COI) gene, partial cds; mitochondrial	22
790 bp linear DNA	4
KC005423.1 GI:430737562	2
	0
450. Parechinus angulosus haplotype 268 16S ribosomal RNA gene, partial sequence; and cytochrome c oxidase subunit I (COI) gene, partial cds; mitochondrial	22
790 bp linear DNA	4
KC005422.1 GI:430737560	2
	0
451. Parechinus angulosus haplotype 267 16S ribosomal RNA gene, partial sequence; and cytochrome c oxidase subunit I (COI) gene, partial cds; mitochondrial	22
790 bp linear DNA	4
KC005421.1 GI:430737558	2
	0
452. Parechinus angulosus haplotype 266 16S ribosomal RNA gene, partial sequence; and cytochrome c oxidase subunit I (COI) gene, partial cds; mitochondrial	22
790 bp linear DNA	4
KC005420.1 GI:430737556	2
	0
453. Parechinus angulosus haplotype 265 16S ribosomal RNA gene, partial sequence; and cytochrome c oxidase subunit I (COI) gene, partial cds; mitochondrial	22
790 bp linear DNA	4
KC005419.1 GI:430737554	2
	0
454. Parechinus angulosus haplotype 264 16S ribosomal RNA gene, partial sequence; and cytochrome c oxidase subunit I (COI) gene, partial cds; mitochondrial	22
790 bp linear DNA	4
KC005418.1 GI:430737552	2
	0
455. Parechinus angulosus haplotype 262 16S ribosomal RNA gene, partial sequence; and cytochrome c oxidase subunit I (COI) gene, partial cds; mitochondrial	22
790 bp linear DNA	4
KC005417.1 GI:430737550	2
	0
456. Parechinus angulosus haplotype 249 16S ribosomal RNA gene, partial sequence; and cytochrome c oxidase subunit I (COI) gene, partial cds; mitochondrial	22
790 bp linear DNA	4
KC005416.1 GI:430737548	2
	0
457. Parechinus angulosus haplotype 247 16S ribosomal RNA gene, partial sequence; and cytochrome c oxidase subunit I (COI) gene, partial cds; mitochondrial	22
790 bp linear DNA	4
KC005415.1 GI:430737546	2
	0
458. Parechinus angulosus haplotype 241 16S ribosomal RNA gene, partial sequence; and cytochrome c oxidase subunit I (COI) gene, partial cds; mitochondrial	22
790 bp linear DNA	4
KC005414.1 GI:430737544	2
	0
459. Parechinus angulosus haplotype 238 16S ribosomal RNA gene, partial sequence; and cytochrome c oxidase subunit I (COI) gene, partial cds; mitochondrial	22
790 bp linear DNA	4
KC005413.1 GI:430737542	2
	0
460. Parechinus angulosus haplotype 236 16S ribosomal RNA gene, partial sequence; and cytochrome c oxidase subunit I (COI) gene, partial cds; mitochondrial	22
790 bp linear DNA	4
KC005412.1 GI:430737540	2
	0
461. Parechinus angulosus haplotype 233 16S ribosomal RNA gene, partial sequence; and cytochrome c oxidase subunit I (COI) gene, partial cds; mitochondrial	22
790 bp linear DNA	4
KC005411.1 GI:430737538	2
	0
462. Parechinus angulosus haplotype 232 16S ribosomal RNA gene, partial sequence; and cytochrome c oxidase subunit I (COI) gene, partial cds; mitochondrial	22
790 bp linear DNA	4
KC005410.1 GI:430737536	2
	0
463. Parechinus angulosus haplotype 225 16S ribosomal RNA gene, partial sequence; and cytochrome c oxidase subunit I (COI) gene, partial cds; mitochondrial	22
790 bp linear DNA	4
KC005409.1 GI:430737534	2
	0
464. Parechinus angulosus haplotype 221 16S ribosomal RNA gene, partial sequence; and cytochrome c oxidase subunit I (COI) gene, partial cds; mitochondrial	22
790 bp linear DNA	4
KC005408.1 GI:430737532	2
	0
465. Parechinus angulosus haplotype 218 16S ribosomal RNA gene, partial sequence; and cytochrome c oxidase subunit I (COI) gene, partial cds; mitochondrial	22
790 bp linear DNA	4
KC005407.1 GI:430737530	2
	0
466. Parechinus angulosus haplotype 214 16S ribosomal RNA gene, partial sequence; and cytochrome c oxidase subunit I (COI) gene, partial cds; mitochondrial	22
790 bp linear DNA	4
KC005406.1 GI:430737528	2
	0
467. Parechinus angulosus haplotype 213 16S ribosomal RNA gene, partial sequence; and cytochrome c oxidase subunit I (COI) gene, partial cds; mitochondrial	22
790 bp linear DNA	4
KC005405.1 GI:430737526	2
	0
468. Parechinus angulosus haplotype 201 16S ribosomal RNA gene, partial sequence; and cytochrome c oxidase subunit I (COI) gene, partial cds; mitochondrial	22
790 bp linear DNA	4
KC005404.1 GI:430737524	2
	0
469. Parechinus angulosus haplotype 199 16S ribosomal RNA gene, partial sequence; and cytochrome c oxidase subunit I (COI) gene, partial cds; mitochondrial	22
790 bp linear DNA	4
KC005403.1 GI:430737522	2
	0
470. Parechinus angulosus haplotype 194 16S ribosomal RNA gene, partial sequence; and cytochrome c oxidase subunit I (COI) gene, partial cds; mitochondrial	22
790 bp linear DNA	4
KC005402.1 GI:430737520	2
	0
471. Parechinus angulosus haplotype 192 16S ribosomal RNA gene, partial sequence; and cytochrome c oxidase subunit I (COI) gene, partial cds; mitochondrial	22
790 bp linear DNA	4
KC005401.1 GI:430737518	2
	0
472. Parechinus angulosus haplotype 191 16S ribosomal RNA gene, partial sequence; and cytochrome c oxidase subunit I (COI) gene, partial cds; mitochondrial	22
790 bp linear DNA	4
KC005400.1 GI:430737516	2
	0
473. Parechinus angulosus haplotype 187 16S ribosomal RNA gene, partial sequence; and cytochrome c oxidase subunit I (COI) gene, partial cds; mitochondrial	22
790 bp linear DNA	4
KC005399.1 GI:430737514	2
	0
474. Parechinus angulosus haplotype 182 16S ribosomal RNA gene, partial sequence; and cytochrome c oxidase subunit I (COI) gene, partial cds; mitochondrial	22
790 bp linear DNA	4
KC005398.1 GI:430737512	2
	0
475. Parechinus angulosus haplotype 181 16S ribosomal RNA gene, partial sequence; and cytochrome c oxidase subunit I (COI) gene, partial cds; mitochondrial	22
790 bp linear DNA	4
KC005397.1 GI:430737510	2
	0
476. Parechinus angulosus haplotype 180 16S ribosomal RNA gene, partial sequence; and cytochrome c oxidase subunit I (COI) gene, partial cds; mitochondrial	22
790 bp linear DNA	4
KC005396.1 GI:430737508	2
	0
477. Parechinus angulosus haplotype 178 16S ribosomal RNA gene, partial sequence; and cytochrome c oxidase subunit I (COI) gene, partial cds; mitochondrial	22
790 bp linear DNA	4
KC005395.1 GI:430737506	2
	0
478. Parechinus angulosus haplotype 176 16S ribosomal RNA gene, partial sequence; and cytochrome c oxidase subunit I (COI) gene, partial cds; mitochondrial	22
790 bp linear DNA	4
KC005394.1 GI:430737504	2
	0
479. Parechinus angulosus haplotype 174 16S ribosomal RNA gene, partial sequence; and cytochrome c oxidase subunit I (COI) gene, partial cds; mitochondrial	22
790 bp linear DNA	4
KC005393.1 GI:430737502	2
	0
480. Parechinus angulosus haplotype 172 16S ribosomal RNA gene, partial sequence; and cytochrome c oxidase subunit I (COI) gene, partial cds; mitochondrial	22
790 bp linear DNA	4
KC005392.1 GI:430737500	2
	0
481. Parechinus angulosus haplotype 171 16S ribosomal RNA gene, partial sequence; and cytochrome c oxidase subunit I (COI) gene, partial cds; mitochondrial	22
790 bp linear DNA	4
KC005391.1 GI:430737498	2
	0
482. Parechinus angulosus haplotype 170 16S ribosomal RNA gene, partial sequence; and cytochrome c oxidase subunit I (COI) gene, partial cds; mitochondrial	22
790 bp linear DNA	4
KC005390.1 GI:430737496	2
	0
483. Parechinus angulosus haplotype 169 16S ribosomal RNA gene, partial sequence; and cytochrome c oxidase subunit I (COI) gene, partial cds; mitochondrial	22
790 bp linear DNA	4
KC005389.1 GI:430737494	2
	0
484. Parechinus angulosus haplotype 168 16S ribosomal RNA gene, partial sequence; and cytochrome c oxidase subunit I (COI) gene, partial cds; mitochondrial	22
790 bp linear DNA	4
KC005388.1 GI:430737492	2
	0
485. Parechinus angulosus haplotype 165 16S ribosomal RNA gene, partial sequence; and cytochrome c oxidase subunit I (COI) gene, partial cds; mitochondrial	22
790 bp linear DNA	4
KC005387.1 GI:430737490	2
	0
486. Parechinus angulosus haplotype 163 16S ribosomal RNA gene, partial sequence; and cytochrome c oxidase subunit I (COI) gene, partial cds; mitochondrial	22
790 bp linear DNA	4
KC005386.1 GI:430737488	2
	0
487. Parechinus angulosus haplotype 153 16S ribosomal RNA gene, partial sequence; and cytochrome c oxidase subunit I (COI) gene, partial cds; mitochondrial	22
790 bp linear DNA	4
KC005385.1 GI:430737486	2
	0
488. Parechinus angulosus haplotype 151 16S ribosomal RNA gene, partial sequence; and cytochrome c oxidase subunit I (COI) gene, partial cds; mitochondrial	22
790 bp linear DNA	4
KC005384.1 GI:430737484	2
	0
489. Parechinus angulosus haplotype 150 16S ribosomal RNA gene, partial sequence; and cytochrome c oxidase subunit I (COI) gene, partial cds; mitochondrial	22
790 bp linear DNA	4
KC005383.1 GI:430737482	2
	0
490. Parechinus angulosus haplotype 149 16S ribosomal RNA gene, partial sequence; and cytochrome c oxidase subunit I (COI) gene, partial cds; mitochondrial	22
790 bp linear DNA	4
KC005382.1 GI:430737480	2
	0
491. Parechinus angulosus haplotype 148 16S ribosomal RNA gene, partial sequence; and cytochrome c oxidase subunit I (COI) gene, partial cds; mitochondrial	22
790 bp linear DNA	4
KC005381.1 GI:430737478	2
	0
492. Parechinus angulosus haplotype 147 16S ribosomal RNA gene, partial sequence; and cytochrome c oxidase subunit I (COI) gene, partial cds; mitochondrial	22
790 bp linear DNA	4
KC005380.1 GI:430737476	2
	0
493. Parechinus angulosus haplotype 146 16S ribosomal RNA gene, partial sequence; and cytochrome c oxidase subunit I (COI) gene, partial cds; mitochondrial	22
790 bp linear DNA	4
KC005379.1 GI:430737474	2
	0
494. Parechinus angulosus haplotype 144 16S ribosomal RNA gene, partial sequence; and cytochrome c oxidase subunit I (COI) gene, partial cds; mitochondrial	22
790 bp linear DNA	4
KC005378.1 GI:430737472	2
	0
495. Parechinus angulosus haplotype 143 16S ribosomal RNA gene, partial sequence; and cytochrome c oxidase subunit I (COI) gene, partial cds; mitochondrial	22
790 bp linear DNA	4
KC005377.1 GI:430737470	2
	0
496. Parechinus angulosus haplotype 142 16S ribosomal RNA gene, partial sequence; and cytochrome c oxidase subunit I (COI) gene, partial cds; mitochondrial	22
790 bp linear DNA	4
KC005376.1 GI:430737468	2
	0
497. Parechinus angulosus haplotype 141 16S ribosomal RNA gene, partial sequence; and cytochrome c oxidase subunit I (COI) gene, partial cds; mitochondrial	22
790 bp linear DNA	4
KC005375.1 GI:430737466	2
	0
498. Parechinus angulosus haplotype 138 16S ribosomal RNA gene, partial sequence; and cytochrome c oxidase subunit I (COI) gene, partial cds; mitochondrial	22
790 bp linear DNA	4
KC005374.1 GI:430737464	2
	0
499. Parechinus angulosus haplotype 134 16S ribosomal RNA gene, partial sequence; and cytochrome c oxidase subunit I (COI) gene, partial cds; mitochondrial	22
790 bp linear DNA	4
KC005373.1 GI:430737462	2
	0
500. Parechinus angulosus haplotype 132 16S ribosomal RNA gene, partial sequence; and cytochrome c oxidase subunit I (COI) gene, partial cds; mitochondrial	22
790 bp linear DNA	4
KC005372.1 GI:430737460	2
[truncated: 6,656 more rows]

## Sheet: Filtered Data
Filtered Records for Echinoderms
1. Coscinasterias calamaria isolate 5 from South Africa cytochrome oxidase subunit 1 gene, partial cds; mitochondrial gene for mitochondrial product	1	Coscinasterias	calamaria	isolate	5	from	South	Africa	cytochrome	oxidase	subunit	1	gene,	partial	cds;	mitochondrial	gene	for	mitochondrial	product
2. Coscinasterias calamaria isolate 4 from South Africa cytochrome oxidase subunit 1 gene, partial cds; mitochondrial gene for mitochondrial product	2	Coscinasterias	calamaria	isolate	4	from	South	Africa	cytochrome	oxidase	subunit	1	gene,	partial	cds;	mitochondrial	gene	for	mitochondrial	product
3. Coscinasterias calamaria isolate 3 from South Africa cytochrome oxidase subunit 1 gene, partial cds; mitochondrial gene for mitochondrial product	3	Coscinasterias	calamaria	isolate	3	from	South	Africa	cytochrome	oxidase	subunit	1	gene,	partial	cds;	mitochondrial	gene	for	mitochondrial	product
4. Coscinasterias calamaria isolate 2 from South Africa cytochrome oxidase subunit 1 gene, partial cds; mitochondrial gene for mitochondrial product	4	Coscinasterias	calamaria	isolate	2	from	South	Africa	cytochrome	oxidase	subunit	1	gene,	partial	cds;	mitochondrial	gene	for	mitochondrial	product
5. Coscinasterias calamaria isolate 1 from South Africa cytochrome oxidase subunit 1 gene, partial cds; mitochondrial gene for mitochondrial product	5	Coscinasterias	calamaria	isolate	1	from	South	Africa	cytochrome	oxidase	subunit	1	gene,	partial	cds;	mitochondrial	gene	for	mitochondrial	product
6. Echinometra mathaei isolate Um61 cytochrome oxidase subunit I (COI) gene, partial cds; mitochondrial	6	Echinometra	mathaei	isolate	Um61	cytochrome	oxidase	subunit	I	(COI)	gene,	partial	cds;	mitochondrial
7. Echinometra mathaei isolate Um60 cytochrome oxidase subunit I (COI) gene, partial cds; mitochondrial	7	Echinometra	mathaei	isolate	Um60	cytochrome	oxidase	subunit	I	(COI)	gene,	partial	cds;	mitochondrial
8. Echinometra mathaei isolate Um59 cytochrome oxidase subunit I (COI) gene, partial cds; mitochondrial	8	Echinometra	mathaei	isolate	Um59	cytochrome	oxidase	subunit	I	(COI)	gene,	partial	cds;	mitochondrial
9. Echinometra mathaei isolate Um58 cytochrome oxidase subunit I (COI) gene, partial cds; mitochondrial	9	Echinometra	mathaei	isolate	Um58	cytochrome	oxidase	subunit	I	(COI)	gene,	partial	cds;	mitochondrial
10. Echinometra mathaei isolate Um56 cytochrome oxidase subunit I (COI) gene, partial cds; mitochondrial	10	Echinometra	mathaei	isolate	Um56	cytochrome	oxidase	subunit	I	(COI)	gene,	partial	cds;	mitochondrial
11. Echinometra mathaei isolate Um55 cytochrome oxidase subunit I (COI) gene, partial cds; mitochondrial	11	Echinometra	mathaei	isolate	Um55	cytochrome	oxidase	subunit	I	(COI)	gene,	partial	cds;	mitochondrial
12. Echinometra mathaei isolate Um54 cytochrome oxidase subunit I (COI) gene, partial cds; mitochondrial	12	Echinometra	mathaei	isolate	Um54	cytochrome	oxidase	subunit	I	(COI)	gene,	partial	cds;	mitochondrial
13. Echinometra mathaei isolate Um53 cytochrome oxidase subunit I (COI) gene, partial cds; mitochondrial	13	Echinometra	mathaei	isolate	Um53	cytochrome	oxidase	subunit	I	(COI)	gene,	partial	cds;	mitochondrial
14. Echinometra mathaei isolate Um52 cytochrome oxidase subunit I (COI) gene, partial cds; mitochondrial	14	Echinometra	mathaei	isolate	Um52	cytochrome	oxidase	subunit	I	(COI)	gene,	partial	cds;	mitochondrial
15. Echinometra mathaei isolate Um51 cytochrome oxidase subunit I (COI) gene, partial cds; mitochondrial	15	Echinometra	mathaei	isolate	Um51	cytochrome	oxidase	subunit	I	(COI)	gene,	partial	cds;	mitochondrial
16. Echinometra mathaei isolate Um50 cytochrome oxidase subunit I (COI) gene, partial cds; mitochondrial	16	Echinometra	mathaei	isolate	Um50	cytochrome	oxidase	subunit	I	(COI)	gene,	partial	cds;	mitochondrial
17. Echinometra mathaei isolate Um49 cytochrome oxidase subunit I (COI) gene, partial cds; mitochondrial	17	Echinometra	mathaei	isolate	Um49	cytochrome	oxidase	subunit	I	(COI)	gene,	partial	cds;	mitochondrial
18. Echinometra mathaei isolate Um48 cytochrome oxidase subunit I (COI) gene, partial cds; mitochondrial	18	Echinometra	mathaei	isolate	Um48	cytochrome	oxidase	subunit	I	(COI)	gene,	partial	cds;	mitochondrial
19. Echinometra mathaei isolate Um47 cytochrome oxidase subunit I (COI) gene, partial cds; mitochondrial	19	Echinometra	mathaei	isolate	Um47	cytochrome	oxidase	subunit	I	(COI)	gene,	partial	cds;	mitochondrial
20. Echinometra mathaei isolate Um46 cytochrome oxidase subunit I (COI) gene, partial cds; mitochondrial	20	Echinometra	mathaei	isolate	Um46	cytochrome	oxidase	subunit	I	(COI)	gene,	partial	cds;	mitochondrial
21. Echinometra mathaei isolate Um45 cytochrome oxidase subunit I (COI) gene, partial cds; mitochondrial	21	Echinometra	mathaei	isolate	Um45	cytochrome	oxidase	subunit	I	(COI)	gene,	partial	cds;	mitochondrial
22. Echinometra mathaei isolate Um44 cytochrome oxidase subunit I (COI) gene, partial cds; mitochondrial	22	Echinometra	mathaei	isolate	Um44	cytochrome	oxidase	subunit	I	(COI)	gene,	partial	cds;	mitochondrial
23. Echinometra mathaei isolate Um43 cytochrome oxidase subunit I (COI) gene, partial cds; mitochondrial	23	Echinometra	mathaei	isolate	Um43	cytochrome	oxidase	subunit	I	(COI)	gene,	partial	cds;	mitochondrial
24. Echinometra mathaei isolate Um42 cytochrome oxidase subunit I (COI) gene, partial cds; mitochondrial	24	Echinometra	mathaei	isolate	Um42	cytochrome	oxidase	subunit	I	(COI)	gene,	partial	cds;	mitochondrial
25. Echinometra mathaei isolate Um41 cytochrome oxidase subunit I (COI) gene, partial cds; mitochondrial	25	Echinometra	mathaei	isolate	Um41	cytochrome	oxidase	subunit	I	(COI)	gene,	partial	cds;	mitochondrial
26. Echinometra mathaei isolate Um40 cytochrome oxidase subunit I (COI) gene, partial cds; mitochondrial	26	Echinometra	mathaei	isolate	Um40	cytochrome	oxidase	subunit	I	(COI)	gene,	partial	cds;	mitochondrial
27. Echinometra mathaei isolate Um39 cytochrome oxidase subunit I (COI) gene, partial cds; mitochondrial	27	Echinometra	mathaei	isolate	Um39	cytochrome	oxidase	subunit	I	(COI)	gene,	partial	cds;	mitochondrial
28. Echinometra mathaei isolate Um38 cytochrome oxidase subunit I (COI) gene, partial cds; mitochondrial	28	Echinometra	mathaei	isolate	Um38	cytochrome	oxidase	subunit	I	(COI)	gene,	partial	cds;	mitochondrial
29. Echinometra mathaei isolate Um37 cytochrome oxidase subunit I (COI) gene, partial cds; mitochondrial	29	Echinometra	mathaei	isolate	Um37	cytochrome	oxidase	subunit	I	(COI)	gene,	partial	cds;	mitochondrial
30. Echinometra mathaei isolate Um36 cytochrome oxidase subunit I (COI) gene, partial cds; mitochondrial	30	Echinometra	mathaei	isolate	Um36	cytochrome	oxidase	subunit	I	(COI)	gene,	partial	cds;	mitochondrial
31. Echinometra mathaei isolate Um35 cytochrome oxidase subunit I (COI) gene, partial cds; mitochondrial	31	Echinometra	mathaei	isolate	Um35	cytochrome	oxidase	subunit	I	(COI)	gene,	partial	cds;	mitochondrial
32. Echinometra mathaei isolate Um34 cytochrome oxidase subunit I (COI) gene, partial cds; mitochondrial	32	Echinometra	mathaei	isolate	Um34	cytochrome	oxidase	subunit	I	(COI)	gene,	partial	cds;	mitochondrial
33. Echinometra mathaei isolate Um32 cytochrome oxidase subunit I (COI) gene, partial cds; mitochondrial	33	Echinometra	mathaei	isolate	Um32	cytochrome	oxidase	subunit	I	(COI)	gene,	partial	cds;	mitochondrial
34. Echinometra mathaei isolate Um31 cytochrome oxidase subunit I (COI) gene, partial cds; mitochondrial	34	Echinometra	mathaei	isolate	Um31	cytochrome	oxidase	subunit	I	(COI)	gene,	partial	cds;	mitochondrial
35. Echinometra mathaei isolate Um30 cytochrome oxidase subunit I (COI) gene, partial cds; mitochondrial	35	Echinometra	mathaei	isolate	Um30	cytochrome	oxidase	subunit	I	(COI)	gene,	partial	cds;	mitochondrial
36. Echinometra mathaei isolate Um29 cytochrome oxidase subunit I (COI) gene, partial cds; mitochondrial	36	Echinometra	mathaei	isolate	Um29	cytochrome	oxidase	subunit	I	(COI)	gene,	partial	cds;	mitochondrial
37. Echinometra mathaei isolate Um28 cytochrome oxidase subunit I (COI) gene, partial cds; mitochondrial	37	Echinometra	mathaei	isolate	Um28	cytochrome	oxidase	subunit	I	(COI)	gene,	partial	cds;	mitochondrial
38. Echinometra mathaei isolate Um27 cytochrome oxidase subunit I (COI) gene, partial cds; mitochondrial	38	Echinometra	mathaei	isolate	Um27	cytochrome	oxidase	subunit	I	(COI)	gene,	partial	cds;	mitochondrial
39. Echinometra mathaei isolate Um25 cytochrome oxidase subunit I (COI) gene, partial cds; mitochondrial	39	Echinometra	mathaei	isolate	Um25	cytochrome	oxidase	subunit	I	(COI)	gene,	partial	cds;	mitochondrial
40. Echinometra mathaei isolate Um24 cytochrome oxidase subunit I (COI) gene, partial cds; mitochondrial	40	Echinometra	mathaei	isolate	Um24	cytochrome	oxidase	subunit	I	(COI)	gene,	partial	cds;	mitochondrial
41. Echinometra mathaei isolate Um23 cytochrome oxidase subunit I (COI) gene, partial cds; mitochondrial	41	Echinometra	mathaei	isolate	Um23	cytochrome	oxidase	subunit	I	(COI)	gene,	partial	cds;	mitochondrial
42. Echinometra mathaei isolate Um22 cytochrome oxidase subunit I (COI) gene, partial cds; mitochondrial	42	Echinometra	mathaei	isolate	Um22	cytochrome	oxidase	subunit	I	(COI)	gene,	partial	cds;	mitochondrial
43. Echinometra mathaei isolate Um21 cytochrome oxidase subunit I (COI) gene, partial cds; mitochondrial	43	Echinometra	mathaei	isolate	Um21	cytochrome	oxidase	subunit	I	(COI)	gene,	partial	cds;	mitochondrial
44. Echinometra mathaei isolate Trea78 cytochrome oxidase subunit I (COI) gene, partial cds; mitochondrial	44	Echinometra	mathaei	isolate	Trea78	cytochrome	oxidase	subunit	I	(COI)	gene,	partial	cds;	mitochondrial
45. Echinometra mathaei isolate Trea77 cytochrome oxidase subunit I (COI) gene, partial cds; mitochondrial	45	Echinometra	mathaei	isolate	Trea77	cytochrome	oxidase	subunit	I	(COI)	gene,	partial	cds;	mitochondrial
46. Echinometra mathaei isolate Trea76 cytochrome oxidase subunit I (COI) gene, partial cds; mitochondrial	46	Echinometra	mathaei	isolate	Trea76	cytochrome	oxidase	subunit	I	(COI)	gene,	partial	cds;	mitochondrial
47. Echinometra mathaei isolate Trea75 cytochrome oxidase subunit I (COI) gene, partial cds; mitochondrial	47	Echinometra	mathaei	isolate	Trea75	cytochrome	oxidase	subunit	I	(COI)	gene,	partial	cds;	mitochondrial
48. Echinometra mathaei isolate Trea74 cytochrome oxidase subunit I (COI) gene, partial cds; mitochondrial	48	Echinometra	mathaei	isolate	Trea74	cytochrome	oxidase	subunit	I	(COI)	gene,	partial	cds;	mitochondrial
49. Echinometra mathaei isolate Trea73 cytochrome oxidase subunit I (COI) gene, partial cds; mitochondrial	49	Echinometra	mathaei	isolate	Trea73	cytochrome	oxidase	subunit	I	(COI)	gene,	partial	cds;	mitochondrial
50. Echinometra mathaei isolate Trea72 cytochrome oxidase subunit I (COI) gene, partial cds; mitochondrial	50	Echinometra	mathaei	isolate	Trea72	cytochrome	oxidase	subunit	I	(COI)	gene,	partial	cds;	mitochondrial
51. Echinometra mathaei isolate Trea71 cytochrome oxidase subunit I (COI) gene, partial cds; mitochondrial	51	Echinometra	mathaei	isolate	Trea71	cytochrome	oxidase	subunit	I	(COI)	gene,	partial	cds;	mitochondrial
52. Echinometra mathaei isolate Trea70 cytochrome oxidase subunit I (COI) gene, partial cds; mitochondrial	52	Echinometra	mathaei	isolate	Trea70	cytochrome	oxidase	subunit	I	(COI)	gene,	partial	cds;	mitochondrial
53. Echinometra mathaei isolate Trea69 cytochrome oxidase subunit I (COI) gene, partial cds; mitochondrial	53	Echinometra	mathaei	isolate	Trea69	cytochrome	oxidase	subunit	I	(COI)	gene,	partial	cds;	mitochondrial
54. Echinometra mathaei isolate Trea11 cytochrome oxidase subunit I (COI) gene, partial cds; mitochondrial	54	Echinometra	mathaei	isolate	Trea11	cytochrome	oxidase	subunit	I	(COI)	gene,	partial	cds;	mitochondrial
55. Echinometra mathaei isolate Isip5 cytochrome oxidase subunit I (COI) gene, partial cds; mitochondrial	55	Echinometra	mathaei	isolate	Isip5	cytochrome	oxidase	subunit	I	(COI)	gene,	partial	cds;	mitochondrial
56. Echinometra mathaei isolate Isip4 cytochrome oxidase subunit I (COI) gene, partial cds; mitochondrial	56	Echinometra	mathaei	isolate	Isip4	cytochrome	oxidase	subunit	I	(COI)	gene,	partial	cds;	mitochondrial
57. Echinometra mathaei isolate Isip3 cytochrome oxidase subunit I (COI) gene, partial cds; mitochondrial	57	Echinometra	mathaei	isolate	Isip3	cytochrome	oxidase	subunit	I	(COI)	gene,	partial	cds;	mitochondrial
58. Echinometra mathaei isolate Isip2 cytochrome oxidase subunit I (COI) gene, partial cds; mitochondrial	58	Echinometra	mathaei	isolate	Isip2	cytochrome	oxidase	subunit	I	(COI)	gene,	partial	cds;	mitochondrial
59. Echinometra mathaei isolate Isip1 cytochrome oxidase subunit I (COI) gene, partial cds; mitochondrial	59	Echinometra	mathaei	isolate	Isip1	cytochrome	oxidase	subunit	I	(COI)	gene,	partial	cds;	mitochondrial
60. Parechinus angulosus haplotype HH9 receptor for egg jelly protein 9 (REJ9) gene, partial cds	60	Parechinus	angulosus	haplotype	HH9	receptor	for	egg	jelly	protein	9	(REJ9)	gene,	partial	cds
61. Parechinus angulosus haplotype HH8 receptor for egg jelly protein 9 (REJ9) gene, partial cds	61	Parechinus	angulosus	haplotype	HH8	receptor	for	egg	jelly	protein	9	(REJ9)	gene,	partial	cds
62. Parechinus angulosus haplotype HH7 receptor for egg jelly protein 9 (REJ9) gene, partial cds	62	Parechinus	angulosus	haplotype	HH7	receptor	for	egg	jelly	protein	9	(REJ9)	gene,	partial	cds
63. Parechinus angulosus haplotype HH3 receptor for egg jelly protein 9 (REJ9) gene, partial cds	63	Parechinus	angulosus	haplotype	HH3	receptor	for	egg	jelly	protein	9	(REJ9)	gene,	partial	cds
64. Parechinus angulosus haplotype HH1 receptor for egg jelly protein 9 (REJ9) gene, partial cds	64	Parechinus	angulosus	haplotype	HH1	receptor	for	egg	jelly	protein	9	(REJ9)	gene,	partial	cds
65. Parechinus angulosus haplotype 523 receptor for egg jelly protein 9 (REJ9) gene, partial cds	65	Parechinus	angulosus	haplotype	523	receptor	for	egg	jelly	protein	9	(REJ9)	gene,	partial	cds
66. Parechinus angulosus haplotype 522 receptor for egg jelly protein 9 (REJ9) gene, partial cds	66	Parechinus	angulosus	haplotype	522	receptor	for	egg	jelly	protein	9	(REJ9)	gene,	partial	cds
67. Parechinus angulosus haplotype 521 receptor for egg jelly protein 9 (REJ9) gene, partial cds	67	Parechinus	angulosus	haplotype	521	receptor	for	egg	jelly	protein	9	(REJ9)	gene,	partial	cds
68. Parechinus angulosus haplotype 519 receptor for egg jelly protein 9 (REJ9) gene, partial cds	68	Parechinus	angulosus	haplotype	519	receptor	for	egg	jelly	protein	9	(REJ9)	gene,	partial	cds
69. Parechinus angulosus haplotype 516 receptor for egg jelly protein 9 (REJ9) gene, partial cds	69	Parechinus	angulosus	haplotype	516	receptor	for	egg	jelly	protein	9	(REJ9)	gene,	partial	cds
70. Parechinus angulosus haplotype 513 receptor for egg jelly protein 9 (REJ9) gene, partial cds	70	Parechinus	angulosus	haplotype	513	receptor	for	egg	jelly	protein	9	(REJ9)	gene,	partial	cds
71. Parechinus angulosus haplotype 512 receptor for egg jelly protein 9 (REJ9) gene, partial cds	71	Parechinus	angulosus	haplotype	512	receptor	for	egg	jelly	protein	9	(REJ9)	gene,	partial	cds
72. Parechinus angulosus haplotype 503 receptor for egg jelly protein 9 (REJ9) gene, partial cds	72	Parechinus	angulosus	haplotype	503	receptor	for	egg	jelly	protein	9	(REJ9)	gene,	partial	cds
73. Parechinus angulosus haplotype 498 receptor for egg jelly protein 9 (REJ9) gene, partial cds	73	Parechinus	angulosus	haplotype	498	receptor	for	egg	jelly	protein	9	(REJ9)	gene,	partial	cds
74. Parechinus angulosus haplotype 496 receptor for egg jelly protein 9 (REJ9) gene, partial cds	74	Parechinus	angulosus	haplotype	496	receptor	for	egg	jelly	protein	9	(REJ9)	gene,	partial	cds
75. Parechinus angulosus haplotype 493 receptor for egg jelly protein 9 (REJ9) gene, partial cds	75	Parechinus	angulosus	haplotype	493	receptor	for	egg	jelly	protein	9	(REJ9)	gene,	partial	cds
76. Parechinus angulosus haplotype 492 receptor for egg jelly protein 9 (REJ9) gene, partial cds	76	Parechinus	angulosus	haplotype	492	receptor	for	egg	jelly	protein	9	(REJ9)	gene,	partial	cds
77. Parechinus angulosus haplotype 485 receptor for egg jelly protein 9 (REJ9) gene, partial cds	77	Parechinus	angulosus	haplotype	485	receptor	for	egg	jelly	protein	9	(REJ9)	gene,	partial	cds
78. Parechinus angulosus haplotype 481 receptor for egg jelly protein 9 (REJ9) gene, partial cds	78	Parechinus	angulosus	haplotype	481	receptor	for	egg	jelly	protein	9	(REJ9)	gene,	partial	cds
79. Parechinus angulosus haplotype 479 receptor for egg jelly protein 9 (REJ9) gene, partial cds	79	Parechinus	angulosus	haplotype	479	receptor	for	egg	jelly	protein	9	(REJ9)	gene,	partial	cds
80. Parechinus angulosus haplotype 477 receptor for egg jelly protein 9 (REJ9) gene, partial cds	80	Parechinus	angulosus	haplotype	477	receptor	for	egg	jelly	protein	9	(REJ9)	gene,	partial	cds
81. Parechinus angulosus haplotype 475 receptor for egg jelly protein 9 (REJ9) gene, partial cds	81	Parechinus	angulosus	haplotype	475	receptor	for	egg	jelly	protein	9	(REJ9)	gene,	partial	cds
82. Parechinus angulosus haplotype 440 receptor for egg jelly protein 9 (REJ9) gene, partial cds	82	Parechinus	angulosus	haplotype	440	receptor	for	egg	jelly	protein	9	(REJ9)	gene,	partial	cds
83. Parechinus angulosus haplotype 428 receptor for egg jelly protein 9 (REJ9) gene, partial cds	83	Parechinus	angulosus	haplotype	428	receptor	for	egg	jelly	protein	9	(REJ9)	gene,	partial	cds
84. Parechinus angulosus haplotype 426 receptor for egg jelly protein 9 (REJ9) gene, partial cds	84	Parechinus	angulosus	haplotype	426	receptor	for	egg	jelly	protein	9	(REJ9)	gene,	partial	cds
85. Parechinus angulosus haplotype 424 receptor for egg jelly protein 9 (REJ9) gene, partial cds	85	Parechinus	angulosus	haplotype	424	receptor	for	egg	jelly	protein	9	(REJ9)	gene,	partial	cds
86. Parechinus angulosus haplotype 420 receptor for egg jelly protein 9 (REJ9) gene, partial cds	86	Parechinus	angulosus	haplotype	420	receptor	for	egg	jelly	protein	9	(REJ9)	gene,	partial	cds
87. Parechinus angulosus haplotype 418 receptor for egg jelly protein 9 (REJ9) gene, partial cds	87	Parechinus	angulosus	haplotype	418	receptor	for	egg	jelly	protein	9	(REJ9)	gene,	partial	cds
88. Parechinus angulosus haplotype 408 receptor for egg jelly protein 9 (REJ9) gene, partial cds	88	Parechinus	angulosus	haplotype	408	receptor	for	egg	jelly	protein	9	(REJ9)	gene,	partial	cds
89. Parechinus angulosus haplotype 405 receptor for egg jelly protein 9 (REJ9) gene, partial cds	89	Parechinus	angulosus	haplotype	405	receptor	for	egg	jelly	protein	9	(REJ9)	gene,	partial	cds
90. Parechinus angulosus haplotype 396 receptor for egg jelly protein 9 (REJ9) gene, partial cds	90	Parechinus	angulosus	haplotype	396	receptor	for	egg	jelly	protein	9	(REJ9)	gene,	partial	cds
91. Parechinus angulosus haplotype 390 receptor for egg jelly protein 9 (REJ9) gene, partial cds	91	Parechinus	angulosus	haplotype	390	receptor	for	egg	jelly	protein	9	(REJ9)	gene,	partial	cds
92. Parechinus angulosus haplotype 383 receptor for egg jelly protein 9 (REJ9) gene, partial cds	92	Parechinus	angulosus	haplotype	383	receptor	for	egg	jelly	protein	9	(REJ9)	gene,	partial	cds
93. Parechinus angulosus haplotype 382 receptor for egg jelly protein 9 (REJ9) gene, partial cds	93	Parechinus	angulosus	haplotype	382	receptor	for	egg	jelly	protein	9	(REJ9)	gene,	partial	cds
94. Parechinus angulosus haplotype 375 receptor for egg jelly protein 9 (REJ9) gene, partial cds	94	Parechinus	angulosus	haplotype	375	receptor	for	egg	jelly	protein	9	(REJ9)	gene,	partial	cds
95. Parechinus angulosus haplotype 372 receptor for egg jelly protein 9 (REJ9) gene, partial cds	95	Parechinus	angulosus	haplotype	372	receptor	for	egg	jelly	protein	9	(REJ9)	gene,	partial	cds
96. Parechinus angulosus haplotype 371 receptor for egg jelly protein 9 (REJ9) gene, partial cds	96	Parechinus	angulosus	haplotype	371	receptor	for	egg	jelly	protein	9	(REJ9)	gene,	partial	cds
97. Parechinus angulosus haplotype 368 receptor for egg jelly protein 9 (REJ9) gene, partial cds	97	Parechinus	angulosus	haplotype	368	receptor	for	egg	jelly	protein	9	(REJ9)	gene,	partial	cds
98. Parechinus angulosus haplotype 366 receptor for egg jelly protein 9 (REJ9) gene, partial cds	98	Parechinus	angulosus	haplotype	366	receptor	for	egg	jelly	protein	9	(REJ9)	gene,	partial	cds
99. Parechinus angulosus haplotype 362 receptor for egg jelly protein 9 (REJ9) gene, partial cds	99	Parechinus	angulosus	haplotype	362	receptor	for	egg	jelly	protein	9	(REJ9)	gene,	partial	cds
100. Parechinus angulosus haplotype 353 receptor for egg jelly protein 9 (REJ9) gene, partial cds	100	Parechinus	angulosus	haplotype	353	receptor	for	egg	jelly	protein	9	(REJ9)	gene,	partial	cds
101. Parechinus angulosus haplotype 350 receptor for egg jelly protein 9 (REJ9) gene, partial cds	101	Parechinus	angulosus	haplotype	350	receptor	for	egg	jelly	protein	9	(REJ9)	gene,	partial	cds
102. Parechinus angulosus haplotype 349 receptor for egg jelly protein 9 (REJ9) gene, partial cds	102	Parechinus	angulosus	haplotype	349	receptor	for	egg	jelly	protein	9	(REJ9)	gene,	partial	cds
103. Parechinus angulosus haplotype 342 receptor for egg jelly protein 9 (REJ9) gene, partial cds	103	Parechinus	angulosus	haplotype	342	receptor	for	egg	jelly	protein	9	(REJ9)	gene,	partial	cds
104. Parechinus angulosus haplotype 336 receptor for egg jelly protein 9 (REJ9) gene, partial cds	104	Parechinus	angulosus	haplotype	336	receptor	for	egg	jelly	protein	9	(REJ9)	gene,	partial	cds
105. Parechinus angulosus haplotype 311 receptor for egg jelly protein 9 (REJ9) gene, partial cds	105	Parechinus	angulosus	haplotype	311	receptor	for	egg	jelly	protein	9	(REJ9)	gene,	partial	cds
106. Parechinus angulosus haplotype 309 receptor for egg jelly protein 9 (REJ9) gene, partial cds	106	Parechinus	angulosus	haplotype	309	receptor	for	egg	jelly	protein	9	(REJ9)	gene,	partial	cds
107. Parechinus angulosus haplotype 305 receptor for egg jelly protein 9 (REJ9) gene, partial cds	107	Parechinus	angulosus	haplotype	305	receptor	for	egg	jelly	protein	9	(REJ9)	gene,	partial	cds
108. Parechinus angulosus haplotype 301 receptor for egg jelly protein 9 (REJ9) gene, partial cds	108	Parechinus	angulosus	haplotype	301	receptor	for	egg	jelly	protein	9	(REJ9)	gene,	partial	cds
109. Parechinus angulosus haplotype 300 receptor for egg jelly protein 9 (REJ9) gene, partial cds	109	Parechinus	angulosus	haplotype	300	receptor	for	egg	jelly	protein	9	(REJ9)	gene,	partial	cds
110. Parechinus angulosus haplotype 297 receptor for egg jelly protein 9 (REJ9) gene, partial cds	110	Parechinus	angulosus	haplotype	297	receptor	for	egg	jelly	protein	9	(REJ9)	gene,	partial	cds
111. Parechinus angulosus haplotype 295 receptor for egg jelly protein 9 (REJ9) gene, partial cds	111	Parechinus	angulosus	haplotype	295	receptor	for	egg	jelly	protein	9	(REJ9)	gene,	partial	cds
112. Parechinus angulosus haplotype 293 receptor for egg jelly protein 9 (REJ9) gene, partial cds	112	Parechinus	angulosus	haplotype	293	receptor	for	egg	jelly	protein	9	(REJ9)	gene,	partial	cds
113. Parechinus angulosus haplotype 291 receptor for egg jelly protein 9 (REJ9) gene, partial cds	113	Parechinus	angulosus	haplotype	291	receptor	for	egg	jelly	protein	9	(REJ9)	gene,	partial	cds
114. Parechinus angulosus haplotype 289 receptor for egg jelly protein 9 (REJ9) gene, partial cds	114	Parechinus	angulosus	haplotype	289	receptor	for	egg	jelly	protein	9	(REJ9)	gene,	partial	cds
115. Parechinus angulosus haplotype 288 receptor for egg jelly protein 9 (REJ9) gene, partial cds	115	Parechinus	angulosus	haplotype	288	receptor	for	egg	jelly	protein	9	(REJ9)	gene,	partial	cds
116. Parechinus angulosus haplotype 264 receptor for egg jelly protein 9 (REJ9) gene, partial cds	116	Parechinus	angulosus	haplotype	264	receptor	for	egg	jelly	protein	9	(REJ9)	gene,	partial	cds
117. Parechinus angulosus haplotype 260 receptor for egg jelly protein 9 (REJ9) gene, partial cds	117	Parechinus	angulosus	haplotype	260	receptor	for	egg	jelly	protein	9	(REJ9)	gene,	partial	cds
118. Parechinus angulosus haplotype 259 receptor for egg jelly protein 9 (REJ9) gene, partial cds	118	Parechinus	angulosus	haplotype	259	receptor	for	egg	jelly	protein	9	(REJ9)	gene,	partial	cds
119. Parechinus angulosus haplotype 253 receptor for egg jelly protein 9 (REJ9) gene, partial cds	119	Parechinus	angulosus	haplotype	253	receptor	for	egg	jelly	protein	9	(REJ9)	gene,	partial	cds
120. Parechinus angulosus haplotype 250 receptor for egg jelly protein 9 (REJ9) gene, partial cds	120	Parechinus	angulosus	haplotype	250	receptor	for	egg	jelly	protein	9	(REJ9)	gene,	partial	cds
121. Parechinus angulosus haplotype 243 receptor for egg jelly protein 9 (REJ9) gene, partial cds	121	Parechinus	angulosus	haplotype	243	receptor	for	egg	jelly	protein	9	(REJ9)	gene,	partial	cds
122. Parechinus angulosus haplotype 242 receptor for egg jelly protein 9 (REJ9) gene, partial cds	122	Parechinus	angulosus	haplotype	242	receptor	for	egg	jelly	protein	9	(REJ9)	gene,	partial	cds
123. Parechinus angulosus haplotype 240 receptor for egg jelly protein 9 (REJ9) gene, partial cds	123	Parechinus	angulosus	haplotype	240	receptor	for	egg	jelly	protein	9	(REJ9)	gene,	partial	cds
124. Parechinus angulosus haplotype 237 receptor for egg jelly protein 9 (REJ9) gene, partial cds	124	Parechinus	angulosus	haplotype	237	receptor	for	egg	jelly	protein	9	(REJ9)	gene,	partial	cds
125. Parechinus angulosus haplotype 236 receptor for egg jelly protein 9 (REJ9) gene, partial cds	125	Parechinus	angulosus	haplotype	236	receptor	for	egg	jelly	protein	9	(REJ9)	gene,	partial	cds
126. Parechinus angulosus haplotype 229 receptor for egg jelly protein 9 (REJ9) gene, partial cds	126	Parechinus	angulosus	haplotype	229	receptor	for	egg	jelly	protein	9	(REJ9)	gene,	partial	cds
127. Parechinus angulosus haplotype 226 receptor for egg jelly protein 9 (REJ9) gene, partial cds	127	Parechinus	angulosus	haplotype	226	receptor	for	egg	jelly	protein	9	(REJ9)	gene,	partial	cds
128. Parechinus angulosus haplotype 224 receptor for egg jelly protein 9 (REJ9) gene, partial cds	128	Parechinus	angulosus	haplotype	224	receptor	for	egg	jelly	protein	9	(REJ9)	gene,	partial	cds
129. Parechinus angulosus haplotype 219 receptor for egg jelly protein 9 (REJ9) gene, partial cds	129	Parechinus	angulosus	haplotype	219	receptor	for	egg	jelly	protein	9	(REJ9)	gene,	partial	cds
130. Parechinus angulosus haplotype 215 receptor for egg jelly protein 9 (REJ9) gene, partial cds	130	Parechinus	angulosus	haplotype	215	receptor	for	egg	jelly	protein	9	(REJ9)	gene,	partial	cds
131. Parechinus angulosus haplotype 212 receptor for egg jelly protein 9 (REJ9) gene, partial cds	131	Parechinus	angulosus	haplotype	212	receptor	for	egg	jelly	protein	9	(REJ9)	gene,	partial	cds
132. Parechinus angulosus haplotype 210 receptor for egg jelly protein 9 (REJ9) gene, partial cds	132	Parechinus	angulosus	haplotype	210	receptor	for	egg	jelly	protein	9	(REJ9)	gene,	partial	cds
133. Parechinus angulosus haplotype 201 receptor for egg jelly protein 9 (REJ9) gene, partial cds	133	Parechinus	angulosus	haplotype	201	receptor	for	egg	jelly	protein	9	(REJ9)	gene,	partial	cds
134. Parechinus angulosus haplotype 199 receptor for egg jelly protein 9 (REJ9) gene, partial cds	134	Parechinus	angulosus	haplotype	199	receptor	for	egg	jelly	protein	9	(REJ9)	gene,	partial	cds
135. Parechinus angulosus haplotype 196 receptor for egg jelly protein 9 (REJ9) gene, partial cds	135	Parechinus	angulosus	haplotype	196	receptor	for	egg	jelly	protein	9	(REJ9)	gene,	partial	cds
136. Parechinus angulosus haplotype 194 receptor for egg jelly protein 9 (REJ9) gene, partial cds	136	Parechinus	angulosus	haplotype	194	receptor	for	egg	jelly	protein	9	(REJ9)	gene,	partial	cds
137. Parechinus angulosus haplotype 191 receptor for egg jelly protein 9 (REJ9) gene, partial cds	137	Parechinus	angulosus	haplotype	191	receptor	for	egg	jelly	protein	9	(REJ9)	gene,	partial	cds
138. Parechinus angulosus haplotype 189 receptor for egg jelly protein 9 (REJ9) gene, partial cds	138	Parechinus	angulosus	haplotype	189	receptor	for	egg	jelly	protein	9	(REJ9)	gene,	partial	cds
139. Parechinus angulosus haplotype 185 receptor for egg jelly protein 9 (REJ9) gene, partial cds	139	Parechinus	angulosus	haplotype	185	receptor	for	egg	jelly	protein	9	(REJ9)	gene,	partial	cds
140. Parechinus angulosus haplotype 184 receptor for egg jelly protein 9 (REJ9) gene, partial cds	140	Parechinus	angulosus	haplotype	184	receptor	for	egg	jelly	protein	9	(REJ9)	gene,	partial	cds
141. Parechinus angulosus haplotype 182 receptor for egg jelly protein 9 (REJ9) gene, partial cds	141	Parechinus	angulosus	haplotype	182	receptor	for	egg	jelly	protein	9	(REJ9)	gene,	partial	cds
142. Parechinus angulosus haplotype 176 receptor for egg jelly protein 9 (REJ9) gene, partial cds	142	Parechinus	angulosus	haplotype	176	receptor	for	egg	jelly	protein	9	(REJ9)	gene,	partial	cds
143. Parechinus angulosus haplotype 175 receptor for egg jelly protein 9 (REJ9) gene, partial cds	143	Parechinus	angulosus	haplotype	175	receptor	for	egg	jelly	protein	9	(REJ9)	gene,	partial	cds
144. Parechinus angulosus haplotype 174 receptor for egg jelly protein 9 (REJ9) gene, partial cds	144	Parechinus	angulosus	haplotype	174	receptor	for	egg	jelly	protein	9	(REJ9)	gene,	partial	cds
145. Parechinus angulosus haplotype 171 receptor for egg jelly protein 9 (REJ9) gene, partial cds	145	Parechinus	angulosus	haplotype	171	receptor	for	egg	jelly	protein	9	(REJ9)	gene,	partial	cds
146. Parechinus angulosus haplotype 170 receptor for egg jelly protein 9 (REJ9) gene, partial cds	146	Parechinus	angulosus	haplotype	170	receptor	for	egg	jelly	protein	9	(REJ9)	gene,	partial	cds
147. Parechinus angulosus haplotype 163 receptor for egg jelly protein 9 (REJ9) gene, partial cds	147	Parechinus	angulosus	haplotype	163	receptor	for	egg	jelly	protein	9	(REJ9)	gene,	partial	cds
148. Parechinus angulosus haplotype 161 receptor for egg jelly protein 9 (REJ9) gene, partial cds	148	Parechinus	angulosus	haplotype	161	receptor	for	egg	jelly	protein	9	(REJ9)	gene,	partial	cds
149. Parechinus angulosus haplotype 160 receptor for egg jelly protein 9 (REJ9) gene, partial cds	149	Parechinus	angulosus	haplotype	160	receptor	for	egg	jelly	protein	9	(REJ9)	gene,	partial	cds
150. Parechinus angulosus haplotype 157 receptor for egg jelly protein 9 (REJ9) gene, partial cds	150	Parechinus	angulosus	haplotype	157	receptor	for	egg	jelly	protein	9	(REJ9)	gene,	partial	cds
151. Parechinus angulosus haplotype 151 receptor for egg jelly protein 9 (REJ9) gene, partial cds	151	Parechinus	angulosus	haplotype	151	receptor	for	egg	jelly	protein	9	(REJ9)	gene,	partial	cds
152. Parechinus angulosus haplotype 148 receptor for egg jelly protein 9 (REJ9) gene, partial cds	152	Parechinus	angulosus	haplotype	148	receptor	for	egg	jelly	protein	9	(REJ9)	gene,	partial	cds
153. Parechinus angulosus haplotype 147 receptor for egg jelly protein 9 (REJ9) gene, partial cds	153	Parechinus	angulosus	haplotype	147	receptor	for	egg	jelly	protein	9	(REJ9)	gene,	partial	cds
154. Parechinus angulosus haplotype 143 receptor for egg jelly protein 9 (REJ9) gene, partial cds	154	Parechinus	angulosus	haplotype	143	receptor	for	egg	jelly	protein	9	(REJ9)	gene,	partial	cds
155. Parechinus angulosus haplotype 141 receptor for egg jelly protein 9 (REJ9) gene, partial cds	155	Parechinus	angulosus	haplotype	141	receptor	for	egg	jelly	protein	9	(REJ9)	gene,	partial	cds
156. Parechinus angulosus haplotype 139 receptor for egg jelly protein 9 (REJ9) gene, partial cds	156	Parechinus	angulosus	haplotype	139	receptor	for	egg	jelly	protein	9	(REJ9)	gene,	partial	cds
157. Parechinus angulosus haplotype 128 receptor for egg jelly protein 9 (REJ9) gene, partial cds	157	Parechinus	angulosus	haplotype	128	receptor	for	egg	jelly	protein	9	(REJ9)	gene,	partial	cds
158. Parechinus angulosus haplotype 127 receptor for egg jelly protein 9 (REJ9) gene, partial cds	158	Parechinus	angulosus	haplotype	127	receptor	for	egg	jelly	protein	9	(REJ9)	gene,	partial	cds
159. Parechinus angulosus haplotype 121 receptor for egg jelly protein 9 (REJ9) gene, partial cds	159	Parechinus	angulosus	haplotype	121	receptor	for	egg	jelly	protein	9	(REJ9)	gene,	partial	cds
160. Parechinus angulosus haplotype 119 receptor for egg jelly protein 9 (REJ9) gene, partial cds	160	Parechinus	angulosus	haplotype	119	receptor	for	egg	jelly	protein	9	(REJ9)	gene,	partial	cds
161. Parechinus angulosus haplotype 113 receptor for egg jelly protein 9 (REJ9) gene, partial cds	161	Parechinus	angulosus	haplotype	113	receptor	for	egg	jelly	protein	9	(REJ9)	gene,	partial	cds
162. Parechinus angulosus haplotype 109 receptor for egg jelly protein 9 (REJ9) gene, partial cds	162	Parechinus	angulosus	haplotype	109	receptor	for	egg	jelly	protein	9	(REJ9)	gene,	partial	cds
163. Parechinus angulosus haplotype 107 receptor for egg jelly protein 9 (REJ9) gene, partial cds	163	Parechinus	angulosus	haplotype	107	receptor	for	egg	jelly	protein	9	(REJ9)	gene,	partial	cds
164. Parechinus angulosus haplotype 104 receptor for egg jelly protein 9 (REJ9) gene, partial cds	164	Parechinus	angulosus	haplotype	104	receptor	for	egg	jelly	protein	9	(REJ9)	gene,	partial	cds
165. Parechinus angulosus haplotype 099 receptor for egg jelly protein 9 (REJ9) gene, partial cds	165	Parechinus	angulosus	haplotype	99	receptor	for	egg	jelly	protein	9	(REJ9)	gene,	partial	cds
166. Parechinus angulosus haplotype 097 receptor for egg jelly protein 9 (REJ9) gene, partial cds	166	Parechinus	angulosus	haplotype	97	receptor	for	egg	jelly	protein	9	(REJ9)	gene,	partial	cds
167. Parechinus angulosus haplotype 094 receptor for egg jelly protein 9 (REJ9) gene, partial cds	167	Parechinus	angulosus	haplotype	94	receptor	for	egg	jelly	protein	9	(REJ9)	gene,	partial	cds
168. Parechinus angulosus haplotype 092 receptor for egg jelly protein 9 (REJ9) gene, partial cds	168	Parechinus	angulosus	haplotype	92	receptor	for	egg	jelly	protein	9	(REJ9)	gene,	partial	cds
169. Parechinus angulosus haplotype 084 receptor for egg jelly protein 9 (REJ9) gene, partial cds	169	Parechinus	angulosus	haplotype	84	receptor	for	egg	jelly	protein	9	(REJ9)	gene,	partial	cds
170. Parechinus angulosus haplotype 080 receptor for egg jelly protein 9 (REJ9) gene, partial cds	170	Parechinus	angulosus	haplotype	80	receptor	for	egg	jelly	protein	9	(REJ9)	gene,	partial	cds
171. Parechinus angulosus haplotype 072 receptor for egg jelly protein 9 (REJ9) gene, partial cds	171	Parechinus	angulosus	haplotype	72	receptor	for	egg	jelly	protein	9	(REJ9)	gene,	partial	cds
172. Parechinus angulosus haplotype 066 receptor for egg jelly protein 9 (REJ9) gene, partial cds	172	Parechinus	angulosus	haplotype	66	receptor	for	egg	jelly	protein	9	(REJ9)	gene,	partial	cds
173. Parechinus angulosus haplotype 065 receptor for egg jelly protein 9 (REJ9) gene, partial cds	173	Parechinus	angulosus	haplotype	65	receptor	for	egg	jelly	protein	9	(REJ9)	gene,	partial	cds
174. Parechinus angulosus haplotype 064 receptor for egg jelly protein 9 (REJ9) gene, partial cds	174	Parechinus	angulosus	haplotype	64	receptor	for	egg	jelly	protein	9	(REJ9)	gene,	partial	cds
175. Parechinus angulosus haplotype 063 receptor for egg jelly protein 9 (REJ9) gene, partial cds	175	Parechinus	angulosus	haplotype	63	receptor	for	egg	jelly	protein	9	(REJ9)	gene,	partial	cds
176. Parechinus angulosus haplotype 062 receptor for egg jelly protein 9 (REJ9) gene, partial cds	176	Parechinus	angulosus	haplotype	62	receptor	for	egg	jelly	protein	9	(REJ9)	gene,	partial	cds
177. Parechinus angulosus haplotype 060 receptor for egg jelly protein 9 (REJ9) gene, partial cds	177	Parechinus	angulosus	haplotype	60	receptor	for	egg	jelly	protein	9	(REJ9)	gene,	partial	cds
178. Parechinus angulosus haplotype 059 receptor for egg jelly protein 9 (REJ9) gene, partial cds	178	Parechinus	angulosus	haplotype	59	receptor	for	egg	jelly	protein	9	(REJ9)	gene,	partial	cds
179. Parechinus angulosus haplotype 058 receptor for egg jelly protein 9 (REJ9) gene, partial cds	179	Parechinus	angulosus	haplotype	58	receptor	for	egg	jelly	protein	9	(REJ9)	gene,	partial	cds
180. Parechinus angulosus haplotype 057 receptor for egg jelly protein 9 (REJ9) gene, partial cds	180	Parechinus	angulosus	haplotype	57	receptor	for	egg	jelly	protein	9	(REJ9)	gene,	partial	cds
181. Parechinus angulosus haplotype 056 receptor for egg jelly protein 9 (REJ9) gene, partial cds	181	Parechinus	angulosus	haplotype	56	receptor	for	egg	jelly	protein	9	(REJ9)	gene,	partial	cds
182. Parechinus angulosus haplotype 055 receptor for egg jelly protein 9 (REJ9) gene, partial cds	182	Parechinus	angulosus	haplotype	55	receptor	for	egg	jelly	protein	9	(REJ9)	gene,	partial	cds
183. Parechinus angulosus haplotype 054 receptor for egg jelly protein 9 (REJ9) gene, partial cds	183	Parechinus	angulosus	haplotype	54	receptor	for	egg	jelly	protein	9	(REJ9)	gene,	partial	cds
184. Parechinus angulosus haplotype 052 receptor for egg jelly protein 9 (REJ9) gene, partial cds	184	Parechinus	angulosus	haplotype	52	receptor	for	egg	jelly	protein	9	(REJ9)	gene,	partial	cds
185. Parechinus angulosus haplotype 051 receptor for egg jelly protein 9 (REJ9) gene, partial cds	185	Parechinus	angulosus	haplotype	51	receptor	for	egg	jelly	protein	9	(REJ9)	gene,	partial	cds
186. Parechinus angulosus haplotype 050 receptor for egg jelly protein 9 (REJ9) gene, partial cds	186	Parechinus	angulosus	haplotype	50	receptor	for	egg	jelly	protein	9	(REJ9)	gene,	partial	cds
187. Parechinus angulosus haplotype 049 receptor for egg jelly protein 9 (REJ9) gene, partial cds	187	Parechinus	angulosus	haplotype	49	receptor	for	egg	jelly	protein	9	(REJ9)	gene,	partial	cds
188. Parechinus angulosus haplotype 046 receptor for egg jelly protein 9 (REJ9) gene, partial cds	188	Parechinus	angulosus	haplotype	46	receptor	for	egg	jelly	protein	9	(REJ9)	gene,	partial	cds
189. Parechinus angulosus haplotype 045 receptor for egg jelly protein 9 (REJ9) gene, partial cds	189	Parechinus	angulosus	haplotype	45	receptor	for	egg	jelly	protein	9	(REJ9)	gene,	partial	cds
190. Parechinus angulosus haplotype 043 receptor for egg jelly protein 9 (REJ9) gene, partial cds	190	Parechinus	angulosus	haplotype	43	receptor	for	egg	jelly	protein	9	(REJ9)	gene,	partial	cds
191. Parechinus angulosus haplotype 041 receptor for egg jelly protein 9 (REJ9) gene, partial cds	191	Parechinus	angulosus	haplotype	41	receptor	for	egg	jelly	protein	9	(REJ9)	gene,	partial	cds
192. Parechinus angulosus haplotype 040 receptor for egg jelly protein 9 (REJ9) gene, partial cds	192	Parechinus	angulosus	haplotype	40	receptor	for	egg	jelly	protein	9	(REJ9)	gene,	partial	cds
193. Parechinus angulosus haplotype 039 receptor for egg jelly protein 9 (REJ9) gene, partial cds	193	Parechinus	angulosus	haplotype	39	receptor	for	egg	jelly	protein	9	(REJ9)	gene,	partial	cds
194. Parechinus angulosus haplotype 038 receptor for egg jelly protein 9 (REJ9) gene, partial cds	194	Parechinus	angulosus	haplotype	38	receptor	for	egg	jelly	protein	9	(REJ9)	gene,	partial	cds
195. Parechinus angulosus haplotype 029 receptor for egg jelly protein 9 (REJ9) gene, partial cds	195	Parechinus	angulosus	haplotype	29	receptor	for	egg	jelly	protein	9	(REJ9)	gene,	partial	cds
196. Parechinus angulosus haplotype 026 receptor for egg jelly protein 9 (REJ9) gene, partial cds	196	Parechinus	angulosus	haplotype	26	receptor	for	egg	jelly	protein	9	(REJ9)	gene,	partial	cds
197. Parechinus angulosus haplotype 024 receptor for egg jelly protein 9 (REJ9) gene, partial cds	197	Parechinus	angulosus	haplotype	24	receptor	for	egg	jelly	protein	9	(REJ9)	gene,	partial	cds
198. Parechinus angulosus haplotype 020 receptor for egg jelly protein 9 (REJ9) gene, partial cds	198	Parechinus	angulosus	haplotype	20	receptor	for	egg	jelly	protein	9	(REJ9)	gene,	partial	cds
199. Parechinus angulosus haplotype 015 receptor for egg jelly protein 9 (REJ9) gene, partial cds	199	Parechinus	angulosus	haplotype	15	receptor	for	egg	jelly	protein	9	(REJ9)	gene,	partial	cds
200. Parechinus angulosus haplotype 008 receptor for egg jelly protein 9 (REJ9) gene, partial cds	200	Parechinus	angulosus	haplotype	8	receptor	for	egg	jelly	protein	9	(REJ9)	gene,	partial	cds
201. Parechinus angulosus haplotype 007 receptor for egg jelly protein 9 (REJ9) gene, partial cds	201	Parechinus	angulosus	haplotype	7	receptor	for	egg	jelly	protein	9	(REJ9)	gene,	partial	cds
202. Parechinus angulosus haplotype 003 receptor for egg jelly protein 9 (REJ9) gene, partial cds	202	Parechinus	angulosus	haplotype	3	receptor	for	egg	jelly	protein	9	(REJ9)	gene,	partial	cds
203. Parechinus angulosus haplotype 002 receptor for egg jelly protein 9 (REJ9) gene, partial cds	203	Parechinus	angulosus	haplotype	2	receptor	for	egg	jelly	protein	9	(REJ9)	gene,	partial	cds
204. Parechinus angulosus haplotype 001 receptor for egg jelly protein 9 (REJ9) gene, partial cds	204	Parechinus	angulosus	haplotype	1	receptor	for	egg	jelly	protein	9	(REJ9)	gene,	partial	cds
205. Parvulastra exigua voucher P. exigua Ti1.6 cytochrome oxidase subunit 1 (COI) gene, partial cds; mitochondrial	205	Parvulastra	exigua	voucher	P.	exigua	Ti1.6	cytochrome	oxidase	subunit	1	(COI)	gene,	partial	cds;	mitochondrial
206. Parvulastra exigua voucher P. exigua Ti1.5 cytochrome oxidase subunit 1 (COI) gene, partial cds; mitochondrial	206	Parvulastra	exigua	voucher	P.	exigua	Ti1.5	cytochrome	oxidase	subunit	1	(COI)	gene,	partial	cds;	mitochondrial
207. Parvulastra exigua isolate PNPE30 cytochrome c oxidase subunit I (COI) gene, partial cds; mitochondrial	207	Parvulastra	exigua	isolate	PNPE30	cytochrome	c	oxidase	subunit	I	(COI)	gene,	partial	cds;	mitochondrial
208. Parvulastra exigua isolate PNPE28 cytochrome c oxidase subunit I (COI) gene, partial cds; mitochondrial	208	Parvulastra	exigua	isolate	PNPE28	cytochrome	c	oxidase	subunit	I	(COI)	gene,	partial	cds;	mitochondrial
209. Parvulastra exigua isolate PNPE26 cytochrome c oxidase subunit I (COI) gene, partial cds; mitochondrial	209	Parvulastra	exigua	isolate	PNPE26	cytochrome	c	oxidase	subunit	I	(COI)	gene,	partial	cds;	mitochondrial
210. Parvulastra exigua isolate PNPE14 cytochrome c oxidase subunit I (COI) gene, partial cds; mitochondrial	210	Parvulastra	exigua	isolate	PNPE14	cytochrome	c	oxidase	subunit	I	(COI)	gene,	partial	cds;	mitochondrial
211. Parvulastra exigua isolate PNPE13 cytochrome c oxidase subunit I (COI) gene, partial cds; mitochondrial	211	Parvulastra	exigua	isolate	PNPE13	cytochrome	c	oxidase	subunit	I	(COI)	gene,	partial	cds;	mitochondrial
212. Parvulastra exigua isolate PNPE12 cytochrome c oxidase subunit I (COI) gene, partial cds; mitochondrial	212	Parvulastra	exigua	isolate	PNPE12	cytochrome	c	oxidase	subunit	I	(COI)	gene,	partial	cds;	mitochondrial
213. Parvulastra exigua isolate PNPE11 cytochrome c oxidase subunit I (COI) gene, partial cds; mitochondrial	213	Parvulastra	exigua	isolate	PNPE11	cytochrome	c	oxidase	subunit	I	(COI)	gene,	partial	cds;	mitochondrial
214. Parvulastra exigua isolate PNPE10 cytochrome c oxidase subunit I (COI) gene, partial cds; mitochondrial	214	Parvulastra	exigua	isolate	PNPE10	cytochrome	c	oxidase	subunit	I	(COI)	gene,	partial	cds;	mitochondrial
215. Parvulastra exigua isolate PNPE08 cytochrome c oxidase subunit I (COI) gene, partial cds; mitochondrial	215	Parvulastra	exigua	isolate	PNPE08	cytochrome	c	oxidase	subunit	I	(COI)	gene,	partial	cds;	mitochondrial
216. Parvulastra exigua isolate PNPE07 cytochrome c oxidase subunit I (COI) gene, partial cds; mitochondrial	216	Parvulastra	exigua	isolate	PNPE07	cytochrome	c	oxidase	subunit	I	(COI)	gene,	partial	cds;	mitochondrial
217. Parvulastra exigua isolate PNPE05 cytochrome c oxidase subunit I (COI) gene, partial cds; mitochondrial	217	Parvulastra	exigua	isolate	PNPE05	cytochrome	c	oxidase	subunit	I	(COI)	gene,	partial	cds;	mitochondrial
218. Parvulastra exigua isolate PNPE04 cytochrome c oxidase subunit I (COI) gene, partial cds; mitochondrial	218	Parvulastra	exigua	isolate	PNPE04	cytochrome	c	oxidase	subunit	I	(COI)	gene,	partial	cds;	mitochondrial
219. Parvulastra exigua isolate PNPE03 cytochrome c oxidase subunit I (COI) gene, partial cds; mitochondrial	219	Parvulastra	exigua	isolate	PNPE03	cytochrome	c	oxidase	subunit	I	(COI)	gene,	partial	cds;	mitochondrial
220. Parvulastra exigua isolate PNPE02 cytochrome c oxidase subunit I (COI) gene, partial cds; mitochondrial	220	Parvulastra	exigua	isolate	PNPE02	cytochrome	c	oxidase	subunit	I	(COI)	gene,	partial	cds;	mitochondrial
221. Parvulastra exigua isolate HKPE30 cytochrome c oxidase subunit I (COI) gene, partial cds; mitochondrial	221	Parvulastra	exigua	isolate	HKPE30	cytochrome	c	oxidase	subunit	I	(COI)	gene,	partial	cds;	mitochondrial
222. Parvulastra exigua isolate HKPE29 cytochrome c oxidase subunit I (COI) gene, partial cds; mitochondrial	222	Parvulastra	exigua	isolate	HKPE29	cytochrome	c	oxidase	subunit	I	(COI)	gene,	partial	cds;	mitochondrial
223. Parvulastra exigua isolate HKPE26 cytochrome c oxidase subunit I (COI) gene, partial cds; mitochondrial	223	Parvulastra	exigua	isolate	HKPE26	cytochrome	c	oxidase	subunit	I	(COI)	gene,	partial	cds;	mitochondrial
224. Parvulastra exigua isolate HKPE25 cytochrome c oxidase subunit I (COI) gene, partial cds; mitochondrial	224	Parvulastra	exigua	isolate	HKPE25	cytochrome	c	oxidase	subunit	I	(COI)	gene,	partial	cds;	mitochondrial
225. Parvulastra exigua isolate HKPE23 cytochrome c oxidase subunit I (COI) gene, partial cds; mitochondrial	225	Parvulastra	exigua	isolate	HKPE23	cytochrome	c	oxidase	subunit	I	(COI)	gene,	partial	cds;	mitochondrial
226. Parvulastra exigua isolate HKPE22 cytochrome c oxidase subunit I (COI) gene, partial cds; mitochondrial	226	Parvulastra	exigua	isolate	HKPE22	cytochrome	c	oxidase	subunit	I	(COI)	gene,	partial	cds;	mitochondrial
227. Parvulastra exigua isolate HKPE21 cytochrome c oxidase subunit I (COI) gene, partial cds; mitochondrial	227	Parvulastra	exigua	isolate	HKPE21	cytochrome	c	oxidase	subunit	I	(COI)	gene,	partial	cds;	mitochondrial
228. Parvulastra exigua isolate HKPE20 cytochrome c oxidase subunit I (COI) gene, partial cds; mitochondrial	228	Parvulastra	exigua	isolate	HKPE20	cytochrome	c	oxidase	subunit	I	(COI)	gene,	partial	cds;	mitochondrial
229. Parvulastra exigua isolate HKPE18 cytochrome c oxidase subunit I (COI) gene, partial cds; mitochondrial	229	Parvulastra	exigua	isolate	HKPE18	cytochrome	c	oxidase	subunit	I	(COI)	gene,	partial	cds;	mitochondrial
230. Parvulastra exigua isolate HKPE17 cytochrome c oxidase subunit I (COI) gene, partial cds; mitochondrial	230	Parvulastra	exigua	isolate	HKPE17	cytochrome	c	oxidase	subunit	I	(COI)	gene,	partial	cds;	mitochondrial
231. Parvulastra exigua isolate HKPE16 cytochrome c oxidase subunit I (COI) gene, partial cds; mitochondrial	231	Parvulastra	exigua	isolate	HKPE16	cytochrome	c	oxidase	subunit	I	(COI)	gene,	partial	cds;	mitochondrial
232. Parvulastra exigua isolate HKPE15 cytochrome c oxidase subunit I (COI) gene, partial cds; mitochondrial	232	Parvulastra	exigua	isolate	HKPE15	cytochrome	c	oxidase	subunit	I	(COI)	gene,	partial	cds;	mitochondrial
233. Parvulastra exigua isolate HKPE14 cytochrome c oxidase subunit I (COI) gene, partial cds; mitochondrial	233	Parvulastra	exigua	isolate	HKPE14	cytochrome	c	oxidase	subunit	I	(COI)	gene,	partial	cds;	mitochondrial
234. Parvulastra exigua isolate HKPE13 cytochrome c oxidase subunit I (COI) gene, partial cds; mitochondrial	234	Parvulastra	exigua	isolate	HKPE13	cytochrome	c	oxidase	subunit	I	(COI)	gene,	partial	cds;	mitochondrial
235. Parvulastra exigua isolate HKPE12 cytochrome c oxidase subunit I (COI) gene, partial cds; mitochondrial	235	Parvulastra	exigua	isolate	HKPE12	cytochrome	c	oxidase	subunit	I	(COI)	gene,	partial	cds;	mitochondrial
236. Parvulastra exigua isolate HKPE10 cytochrome c oxidase subunit I (COI) gene, partial cds; mitochondrial	236	Parvulastra	exigua	isolate	HKPE10	cytochrome	c	oxidase	subunit	I	(COI)	gene,	partial	cds;	mitochondrial
237. Parvulastra exigua isolate HKPE08 cytochrome c oxidase subunit I (COI) gene, partial cds; mitochondrial	237	Parvulastra	exigua	isolate	HKPE08	cytochrome	c	oxidase	subunit	I	(COI)	gene,	partial	cds;	mitochondrial
238. Parvulastra exigua isolate HKPE07 cytochrome c oxidase subunit I (COI) gene, partial cds; mitochondrial	238	Parvulastra	exigua	isolate	HKPE07	cytochrome	c	oxidase	subunit	I	(COI)	gene,	partial	cds;	mitochondrial
239. Parvulastra exigua isolate HKPE06 cytochrome c oxidase subunit I (COI) gene, partial cds; mitochondrial	239	Parvulastra	exigua	isolate	HKPE06	cytochrome	c	oxidase	subunit	I	(COI)	gene,	partial	cds;	mitochondrial
240. Parvulastra exigua isolate HKPE05 cytochrome c oxidase subunit I (COI) gene, partial cds; mitochondrial	240	Parvulastra	exigua	isolate	HKPE05	cytochrome	c	oxidase	subunit	I	(COI)	gene,	partial	cds;	mitochondrial
241. Parvulastra exigua isolate HKPE04 cytochrome c oxidase subunit I (COI) gene, partial cds; mitochondrial	241	Parvulastra	exigua	isolate	HKPE04	cytochrome	c	oxidase	subunit	I	(COI)	gene,	partial	cds;	mitochondrial
242. Parvulastra exigua isolate HKPE03 cytochrome c oxidase subunit I (COI) gene, partial cds; mitochondrial	242	Parvulastra	exigua	isolate	HKPE03	cytochrome	c	oxidase	subunit	I	(COI)	gene,	partial	cds;	mitochondrial
243. Parvulastra exigua isolate HKPE02 cytochrome c oxidase subunit I (COI) gene, partial cds; mitochondrial	243	Parvulastra	exigua	isolate	HKPE02	cytochrome	c	oxidase	subunit	I	(COI)	gene,	partial	cds;	mitochondrial
244. Parvulastra exigua isolate BSBPE29 cytochrome c oxidase subunit I (COI) gene, partial cds; mitochondrial	244	Parvulastra	exigua	isolate	BSBPE29	cytochrome	c	oxidase	subunit	I	(COI)	gene,	partial	cds;	mitochondrial
245. Parvulastra exigua isolate BSBPE28 cytochrome c oxidase subunit I (COI) gene, partial cds; mitochondrial	245	Parvulastra	exigua	isolate	BSBPE28	cytochrome	c	oxidase	subunit	I	(COI)	gene,	partial	cds;	mitochondrial
246. Parvulastra exigua isolate BSBPE27 cytochrome c oxidase subunit I (COI) gene, partial cds; mitochondrial	246	Parvulastra	exigua	isolate	BSBPE27	cytochrome	c	oxidase	subunit	I	(COI)	gene,	partial	cds;	mitochondrial
247. Parvulastra exigua isolate BSBPE26 cytochrome c oxidase subunit I (COI) gene, partial cds; mitochondrial	247	Parvulastra	exigua	isolate	BSBPE26	cytochrome	c	oxidase	subunit	I	(COI)	gene,	partial	cds;	mitochondrial
248. Parvulastra exigua isolate BSBPE25 cytochrome c oxidase subunit I (COI) gene, partial cds; mitochondrial	248	Parvulastra	exigua	isolate	BSBPE25	cytochrome	c	oxidase	subunit	I	(COI)	gene,	partial	cds;	mitochondrial
249. Parvulastra exigua isolate BSBPE24 cytochrome c oxidase subunit I (COI) gene, partial cds; mitochondrial	249	Parvulastra	exigua	isolate	BSBPE24	cytochrome	c	oxidase	subunit	I	(COI)	gene,	partial	cds;	mitochondrial
250. Parvulastra exigua isolate BSBPE23 cytochrome c oxidase subunit I (COI) gene, partial cds; mitochondrial	250	Parvulastra	exigua	isolate	BSBPE23	cytochrome	c	oxidase	subunit	I	(COI)	gene,	partial	cds;	mitochondrial
251. Parvulastra exigua isolate BSBPE19 cytochrome c oxidase subunit I (COI) gene, partial cds; mitochondrial	251	Parvulastra	exigua	isolate	BSBPE19	cytochrome	c	oxidase	subunit	I	(COI)	gene,	partial	cds;	mitochondrial
252. Parvulastra exigua isolate BSBPE18 cytochrome c oxidase subunit I (COI) gene, partial cds; mitochondrial	252	Parvulastra	exigua	isolate	BSBPE18	cytochrome	c	oxidase	subunit	I	(COI)	gene,	partial	cds;	mitochondrial
253. Parvulastra exigua isolate BSBPE17 cytochrome c oxidase subunit I (COI) gene, partial cds; mitochondrial	253	Parvulastra	exigua	isolate	BSBPE17	cytochrome	c	oxidase	subunit	I	(COI)	gene,	partial	cds;	mitochondrial
254. Parvulastra exigua isolate BSBPE16 cytochrome c oxidase subunit I (COI) gene, partial cds; mitochondrial	254	Parvulastra	exigua	isolate	BSBPE16	cytochrome	c	oxidase	subunit	I	(COI)	gene,	partial	cds;	mitochondrial
255. Parvulastra exigua isolate BSBPE15 cytochrome c oxidase subunit I (COI) gene, partial cds; mitochondrial	255	Parvulastra	exigua	isolate	BSBPE15	cytochrome	c	oxidase	subunit	I	(COI)	gene,	partial	cds;	mitochondrial
256. Parvulastra exigua isolate BSBPE14 cytochrome c oxidase subunit I (COI) gene, partial cds; mitochondrial	256	Parvulastra	exigua	isolate	BSBPE14	cytochrome	c	oxidase	subunit	I	(COI)	gene,	partial	cds;	mitochondrial
257. Parvulastra exigua isolate BSBPE13 cytochrome c oxidase subunit I (COI) gene, partial cds; mitochondrial	257	Parvulastra	exigua	isolate	BSBPE13	cytochrome	c	oxidase	subunit	I	(COI)	gene,	partial	cds;	mitochondrial
258. Parvulastra exigua isolate BSBPE10 cytochrome c oxidase subunit I (COI) gene, partial cds; mitochondrial	258	Parvulastra	exigua	isolate	BSBPE10	cytochrome	c	oxidase	subunit	I	(COI)	gene,	partial	cds;	mitochondrial
259. Parvulastra exigua isolate BSBPE09 cytochrome c oxidase subunit I (COI) gene, partial cds; mitochondrial	259	Parvulastra	exigua	isolate	BSBPE09	cytochrome	c	oxidase	subunit	I	(COI)	gene,	partial	cds;	mitochondrial
260. Parvulastra exigua isolate BSBPE08 cytochrome c oxidase subunit I (COI) gene, partial cds; mitochondrial	260	Parvulastra	exigua	isolate	BSBPE08	cytochrome	c	oxidase	subunit	I	(COI)	gene,	partial	cds;	mitochondrial
261. Parvulastra exigua isolate BSBPE07 cytochrome c oxidase subunit I (COI) gene, partial cds; mitochondrial	261	Parvulastra	exigua	isolate	BSBPE07	cytochrome	c	oxidase	subunit	I	(COI)	gene,	partial	cds;	mitochondrial
262. Parvulastra exigua isolate BSBPE06 cytochrome c oxidase subunit I (COI) gene, partial cds; mitochondrial	262	Parvulastra	exigua	isolate	BSBPE06	cytochrome	c	oxidase	subunit	I	(COI)	gene,	partial	cds;	mitochondrial
263. Parvulastra exigua isolate BSBPE05 cytochrome c oxidase subunit I (COI) gene, partial cds; mitochondrial	263	Parvulastra	exigua	isolate	BSBPE05	cytochrome	c	oxidase	subunit	I	(COI)	gene,	partial	cds;	mitochondrial
264. Parvulastra exigua isolate BSBPE04 cytochrome c oxidase subunit I (COI) gene, partial cds; mitochondrial	264	Parvulastra	exigua	isolate	BSBPE04	cytochrome	c	oxidase	subunit	I	(COI)	gene,	partial	cds;	mitochondrial
265. Parvulastra exigua isolate BSBPE03 cytochrome c oxidase subunit I (COI) gene, partial cds; mitochondrial	265	Parvulastra	exigua	isolate	BSBPE03	cytochrome	c	oxidase	subunit	I	(COI)	gene,	partial	cds;	mitochondrial
266. Parvulastra exigua isolate BSBPE02 cytochrome c oxidase subunit I (COI) gene, partial cds; mitochondrial	266	Parvulastra	exigua	isolate	BSBPE02	cytochrome	c	oxidase	subunit	I	(COI)	gene,	partial	cds;	mitochondrial
267. Parvulastra exigua isolate BSBPE01 cytochrome c oxidase subunit I (COI) gene, partial cds; mitochondrial	267	Parvulastra	exigua	isolate	BSBPE01	cytochrome	c	oxidase	subunit	I	(COI)	gene,	partial	cds;	mitochondrial
268. Parvulastra exigua isolate LBPE30 cytochrome c oxidase subunit I (COI) gene, partial cds; mitochondrial	268	Parvulastra	exigua	isolate	LBPE30	cytochrome	c	oxidase	subunit	I	(COI)	gene,	partial	cds;	mitochondrial
269. Parvulastra exigua isolate LBPE29 cytochrome c oxidase subunit I (COI) gene, partial cds; mitochondrial	269	Parvulastra	exigua	isolate	LBPE29	cytochrome	c	oxidase	subunit	I	(COI)	gene,	partial	cds;	mitochondrial
270. Parvulastra exigua isolate LBPE27 cytochrome c oxidase subunit I (COI) gene, partial cds; mitochondrial	270	Parvulastra	exigua	isolate	LBPE27	cytochrome	c	oxidase	subunit	I	(COI)	gene,	partial	cds;	mitochondrial
271. Parvulastra exigua isolate LBPE26 cytochrome c oxidase subunit I (COI) gene, partial cds; mitochondrial	271	Parvulastra	exigua	isolate	LBPE26	cytochrome	c	oxidase	subunit	I	(COI)	gene,	partial	cds;	mitochondrial
272. Parvulastra exigua isolate LBPE25 cytochrome c oxidase subunit I (COI) gene, partial cds; mitochondrial	272	Parvulastra	exigua	isolate	LBPE25	cytochrome	c	oxidase	subunit	I	(COI)	gene,	partial	cds;	mitochondrial
273. Parvulastra exigua isolate LBPE24 cytochrome c oxidase subunit I (COI) gene, partial cds; mitochondrial	273	Parvulastra	exigua	isolate	LBPE24	cytochrome	c	oxidase	subunit	I	(COI)	gene,	partial	cds;	mitochondrial
274. Parvulastra exigua isolate LBPE23 cytochrome c oxidase subunit I (COI) gene, partial cds; mitochondrial	274	Parvulastra	exigua	isolate	LBPE23	cytochrome	c	oxidase	subunit	I	(COI)	gene,	partial	cds;	mitochondrial
275. Parvulastra exigua isolate LBPE22 cytochrome c oxidase subunit I (COI) gene, partial cds; mitochondrial	275	Parvulastra	exigua	isolate	LBPE22	cytochrome	c	oxidase	subunit	I	(COI)	gene,	partial	cds;	mitochondrial
276. Parvulastra exigua isolate LBPE21 cytochrome c oxidase subunit I (COI) gene, partial cds; mitochondrial	276	Parvulastra	exigua	isolate	LBPE21	cytochrome	c	oxidase	subunit	I	(COI)	gene,	partial	cds;	mitochondrial
277. Parvulastra exigua isolate LBPE20 cytochrome c oxidase subunit I (COI) gene, partial cds; mitochondrial	277	Parvulastra	exigua	isolate	LBPE20	cytochrome	c	oxidase	subunit	I	(COI)	gene,	partial	cds;	mitochondrial
278. Parvulastra exigua isolate LBPE19 cytochrome c oxidase subunit I (COI) gene, partial cds; mitochondrial	278	Parvulastra	exigua	isolate	LBPE19	cytochrome	c	oxidase	subunit	I	(COI)	gene,	partial	cds;	mitochondrial
279. Parvulastra exigua isolate LBPE18 cytochrome c oxidase subunit I (COI) gene, partial cds; mitochondrial	279	Parvulastra	exigua	isolate	LBPE18	cytochrome	c	oxidase	subunit	I	(COI)	gene,	partial	cds;	mitochondrial
280. Parvulastra exigua isolate LBPE17 cytochrome c oxidase subunit I (COI) gene, partial cds; mitochondrial	280	Parvulastra	exigua	isolate	LBPE17	cytochrome	c	oxidase	subunit	I	(COI)	gene,	partial	cds;	mitochondrial
281. Parvulastra exigua isolate LBPE16 cytochrome c oxidase subunit I (COI) gene, partial cds; mitochondrial	281	Parvulastra	exigua	isolate	LBPE16	cytochrome	c	oxidase	subunit	I	(COI)	gene,	partial	cds;	mitochondrial
282. Parvulastra exigua isolate LBPE15 cytochrome c oxidase subunit I (COI) gene, partial cds; mitochondrial	282	Parvulastra	exigua	isolate	LBPE15	cytochrome	c	oxidase	subunit	I	(COI)	gene,	partial	cds;	mitochondrial
283. Parvulastra exigua isolate LBPE14 cytochrome c oxidase subunit I (COI) gene, partial cds; mitochondrial	283	Parvulastra	exigua	isolate	LBPE14	cytochrome	c	oxidase	subunit	I	(COI)	gene,	partial	cds;	mitochondrial
284. Parvulastra exigua isolate LBPE13 cytochrome c oxidase subunit I (COI) gene, partial cds; mitochondrial	284	Parvulastra	exigua	isolate	LBPE13	cytochrome	c	oxidase	subunit	I	(COI)	gene,	partial	cds;	mitochondrial
285. Parvulastra exigua isolate LBPE12 cytochrome c oxidase subunit I (COI) gene, partial cds; mitochondrial	285	Parvulastra	exigua	isolate	LBPE12	cytochrome	c	oxidase	subunit	I	(COI)	gene,	partial	cds;	mitochondrial
286. Parvulastra exigua isolate LBPE11 cytochrome c oxidase subunit I (COI) gene, partial cds; mitochondrial	286	Parvulastra	exigua	isolate	LBPE11	cytochrome	c	oxidase	subunit	I	(COI)	gene,	partial	cds;	mitochondrial
287. Parvulastra exigua isolate LBPE10 cytochrome c oxidase subunit I (COI) gene, partial cds; mitochondrial	287	Parvulastra	exigua	isolate	LBPE10	cytochrome	c	oxidase	subunit	I	(COI)	gene,	partial	cds;	mitochondrial
288. Parvulastra exigua isolate LBPE09 cytochrome c oxidase subunit I (COI) gene, partial cds; mitochondrial	288	Parvulastra	exigua	isolate	LBPE09	cytochrome	c	oxidase	subunit	I	(COI)	gene,	partial	cds;	mitochondrial
289. Parvulastra exigua isolate LBPE08 cytochrome c oxidase subunit I (COI) gene, partial cds; mitochondrial	289	Parvulastra	exigua	isolate	LBPE08	cytochrome	c	oxidase	subunit	I	(COI)	gene,	partial	cds;	mitochondrial
290. Parvulastra exigua isolate LBPE07 cytochrome c oxidase subunit I (COI) gene, partial cds; mitochondrial	290	Parvulastra	exigua	isolate	LBPE07	cytochrome	c	oxidase	subunit	I	(COI)	gene,	partial	cds;	mitochondrial
291. Parvulastra exigua isolate LBPE06 cytochrome c oxidase subunit I (COI) gene, partial cds; mitochondrial	291	Parvulastra	exigua	isolate	LBPE06	cytochrome	c	oxidase	subunit	I	(COI)	gene,	partial	cds;	mitochondrial
292. Parvulastra exigua isolate LBPE05 cytochrome c oxidase subunit I (COI) gene, partial cds; mitochondrial	292	Parvulastra	exigua	isolate	LBPE05	cytochrome	c	oxidase	subunit	I	(COI)	gene,	partial	cds;	mitochondrial
293. Parvulastra exigua isolate LBPE04 cytochrome c oxidase subunit I (COI) gene, partial cds; mitochondrial	293	Parvulastra	exigua	isolate	LBPE04	cytochrome	c	oxidase	subunit	I	(COI)	gene,	partial	cds;	mitochondrial
294. Parvulastra exigua isolate LBPE02 cytochrome c oxidase subunit I (COI) gene, partial cds; mitochondrial	294	Parvulastra	exigua	isolate	LBPE02	cytochrome	c	oxidase	subunit	I	(COI)	gene,	partial	cds;	mitochondrial
295. Parvulastra exigua isolate LBPE01 cytochrome c oxidase subunit I (COI) gene, partial cds; mitochondrial	295	Parvulastra	exigua	isolate	LBPE01	cytochrome	c	oxidase	subunit	I	(COI)	gene,	partial	cds;	mitochondrial
296. Parvulastra exigua isolate JCPE30 cytochrome c oxidase subunit I (COI) gene, partial cds; mitochondrial	296	Parvulastra	exigua	isolate	JCPE30	cytochrome	c	oxidase	subunit	I	(COI)	gene,	partial	cds;	mitochondrial
297. Parvulastra exigua isolate JCPE29 cytochrome c oxidase subunit I (COI) gene, partial cds; mitochondrial	297	Parvulastra	exigua	isolate	JCPE29	cytochrome	c	oxidase	subunit	I	(COI)	gene,	partial	cds;	mitochondrial
298. Parvulastra exigua isolate JCPE28 cytochrome c oxidase subunit I (COI) gene, partial cds; mitochondrial	298	Parvulastra	exigua	isolate	JCPE28	cytochrome	c	oxidase	subunit	I	(COI)	gene,	partial	cds;	mitochondrial
299. Parvulastra exigua isolate JCPE27 cytochrome c oxidase subunit I (COI) gene, partial cds; mitochondrial	299	Parvulastra	exigua	isolate	JCPE27	cytochrome	c	oxidase	subunit	I	(COI)	gene,	partial	cds;	mitochondrial
300. Parvulastra exigua isolate JCPE26 cytochrome c oxidase subunit I (COI) gene, partial cds; mitochondrial	300	Parvulastra	exigua	isolate	JCPE26	cytochrome	c	oxidase	subunit	I	(COI)	gene,	partial	cds;	mitochondrial
301. Parvulastra exigua isolate JCPE25 cytochrome c oxidase subunit I (COI) gene, partial cds; mitochondrial	301	Parvulastra	exigua	isolate	JCPE25	cytochrome	c	oxidase	subunit	I	(COI)	gene,	partial	cds;	mitochondrial
302. Parvulastra exigua isolate JCPE24 cytochrome c oxidase subunit I (COI) gene, partial cds; mitochondrial	302	Parvulastra	exigua	isolate	JCPE24	cytochrome	c	oxidase	subunit	I	(COI)	gene,	partial	cds;	mitochondrial
303. Parvulastra exigua isolate JCPE23 cytochrome c oxidase subunit I (COI) gene, partial cds; mitochondrial	303	Parvulastra	exigua	isolate	JCPE23	cytochrome	c	oxidase	subunit	I	(COI)	gene,	partial	cds;	mitochondrial
304. Parvulastra exigua isolate JCPE22 cytochrome c oxidase subunit I (COI) gene, partial cds; mitochondrial	304	Parvulastra	exigua	isolate	JCPE22	cytochrome	c	oxidase	subunit	I	(COI)	gene,	partial	cds;	mitochondrial
305. Parvulastra exigua isolate JCPE21 cytochrome c oxidase subunit I (COI) gene, partial cds; mitochondrial	305	Parvulastra	exigua	isolate	JCPE21	cytochrome	c	oxidase	subunit	I	(COI)	gene,	partial	cds;	mitochondrial
306. Parvulastra exigua isolate JCPE20 cytochrome c oxidase subunit I (COI) gene, partial cds; mitochondrial	306	Parvulastra	exigua	isolate	JCPE20	cytochrome	c	oxidase	subunit	I	(COI)	gene,	partial	cds;	mitochondrial
307. Parvulastra exigua isolate JCPE19 cytochrome c oxidase subunit I (COI) gene, partial cds; mitochondrial	307	Parvulastra	exigua	isolate	JCPE19	cytochrome	c	oxidase	subunit	I	(COI)	gene,	partial	cds;	mitochondrial
308. Parvulastra exigua isolate JCPE18 cytochrome c oxidase subunit I (COI) gene, partial cds; mitochondrial	308	Parvulastra	exigua	isolate	JCPE18	cytochrome	c	oxidase	subunit	I	(COI)	gene,	partial	cds;	mitochondrial
309. Parvulastra exigua isolate JCPE17 cytochrome c oxidase subunit I (COI) gene, partial cds; mitochondrial	309	Parvulastra	exigua	isolate	JCPE17	cytochrome	c	oxidase	subunit	I	(COI)	gene,	partial	cds;	mitochondrial
310. Parvulastra exigua isolate JCPE16 cytochrome c oxidase subunit I (COI) gene, partial cds; mitochondrial	310	Parvulastra	exigua	isolate	JCPE16	cytochrome	c	oxidase	subunit	I	(COI)	gene,	partial	cds;	mitochondrial
311. Parvulastra exigua isolate JCPE15 cytochrome c oxidase subunit I (COI) gene, partial cds; mitochondrial	311	Parvulastra	exigua	isolate	JCPE15	cytochrome	c	oxidase	subunit	I	(COI)	gene,	partial	cds;	mitochondrial
312. Parvulastra exigua isolate JCPE14 cytochrome c oxidase subunit I (COI) gene, partial cds; mitochondrial	312	Parvulastra	exigua	isolate	JCPE14	cytochrome	c	oxidase	subunit	I	(COI)	gene,	partial	cds;	mitochondrial
313. Parvulastra exigua isolate JCPE11 cytochrome c oxidase subunit I (COI) gene, partial cds; mitochondrial	313	Parvulastra	exigua	isolate	JCPE11	cytochrome	c	oxidase	subunit	I	(COI)	gene,	partial	cds;	mitochondrial
314. Parvulastra exigua isolate JCPE10 cytochrome c oxidase subunit I (COI) gene, partial cds; mitochondrial	314	Parvulastra	exigua	isolate	JCPE10	cytochrome	c	oxidase	subunit	I	(COI)	gene,	partial	cds;	mitochondrial
315. Parvulastra exigua isolate JCPE09 cytochrome c oxidase subunit I (COI) gene, partial cds; mitochondrial	315	Parvulastra	exigua	isolate	JCPE09	cytochrome	c	oxidase	subunit	I	(COI)	gene,	partial	cds;	mitochondrial
316. Parvulastra exigua isolate JCPE08 cytochrome c oxidase subunit I (COI) gene, partial cds; mitochondrial	316	Parvulastra	exigua	isolate	JCPE08	cytochrome	c	oxidase	subunit	I	(COI)	gene,	partial	cds;	mitochondrial
317. Parvulastra exigua isolate JCPE07 cytochrome c oxidase subunit I (COI) gene, partial cds; mitochondrial	317	Parvulastra	exigua	isolate	JCPE07	cytochrome	c	oxidase	subunit	I	(COI)	gene,	partial	cds;	mitochondrial
318. Parvulastra exigua isolate JCPE04 cytochrome c oxidase subunit I (COI) gene, partial cds; mitochondrial	318	Parvulastra	exigua	isolate	JCPE04	cytochrome	c	oxidase	subunit	I	(COI)	gene,	partial	cds;	mitochondrial
319. Parvulastra exigua isolate JCPE03 cytochrome c oxidase subunit I (COI) gene, partial cds; mitochondrial	319	Parvulastra	exigua	isolate	JCPE03	cytochrome	c	oxidase	subunit	I	(COI)	gene,	partial	cds;	mitochondrial
320. Parvulastra exigua isolate JCPE02 cytochrome c oxidase subunit I (COI) gene, partial cds; mitochondrial	320	Parvulastra	exigua	isolate	JCPE02	cytochrome	c	oxidase	subunit	I	(COI)	gene,	partial	cds;	mitochondrial
321. Parvulastra exigua isolate JCPE01 cytochrome c oxidase subunit I (COI) gene, partial cds; mitochondrial	321	Parvulastra	exigua	isolate	JCPE01	cytochrome	c	oxidase	subunit	I	(COI)	gene,	partial	cds;	mitochondrial
322. Parvulastra exigua isolate SPPE30 cytochrome c oxidase subunit I (COI) gene, partial cds; mitochondrial	322	Parvulastra	exigua	isolate	SPPE30	cytochrome	c	oxidase	subunit	I	(COI)	gene,	partial	cds;	mitochondrial
323. Parvulastra exigua isolate SPPE29 cytochrome c oxidase subunit I (COI) gene, partial cds; mitochondrial	323	Parvulastra	exigua	isolate	SPPE29	cytochrome	c	oxidase	subunit	I	(COI)	gene,	partial	cds;	mitochondrial
324. Parvulastra exigua isolate SPPE28 cytochrome c oxidase subunit I (COI) gene, partial cds; mitochondrial	324	Parvulastra	exigua	isolate	SPPE28	cytochrome	c	oxidase	subunit	I	(COI)	gene,	partial	cds;	mitochondrial
325. Parvulastra exigua isolate SPPE27 cytochrome c oxidase subunit I (COI) gene, partial cds; mitochondrial	325	Parvulastra	exigua	isolate	SPPE27	cytochrome	c	oxidase	subunit	I	(COI)	gene,	partial	cds;	mitochondrial
326. Parvulastra exigua isolate SPPE26 cytochrome c oxidase subunit I (COI) gene, partial cds; mitochondrial	326	Parvulastra	exigua	isolate	SPPE26	cytochrome	c	oxidase	subunit	I	(COI)	gene,	partial	cds;	mitochondrial
327. Parvulastra exigua isolate SPPE25 cytochrome c oxidase subunit I (COI) gene, partial cds; mitochondrial	327	Parvulastra	exigua	isolate	SPPE25	cytochrome	c	oxidase	subunit	I	(COI)	gene,	partial	cds;	mitochondrial
328. Parvulastra exigua isolate SPPE24 cytochrome c oxidase subunit I (COI) gene, partial cds; mitochondrial	328	Parvulastra	exigua	isolate	SPPE24	cytochrome	c	oxidase	subunit	I	(COI)	gene,	partial	cds;	mitochondrial
329. Parvulastra exigua isolate SPPE23 cytochrome c oxidase subunit I (COI) gene, partial cds; mitochondrial	329	Parvulastra	exigua	isolate	SPPE23	cytochrome	c	oxidase	subunit	I	(COI)	gene,	partial	cds;	mitochondrial
330. Parvulastra exigua isolate SPPE21 cytochrome c oxidase subunit I (COI) gene, partial cds; mitochondrial	330	Parvulastra	exigua	isolate	SPPE21	cytochrome	c	oxidase	subunit	I	(COI)	gene,	partial	cds;	mitochondrial
331. Parvulastra exigua isolate SPPE20 cytochrome c oxidase subunit I (COI) gene, partial cds; mitochondrial	331	Parvulastra	exigua	isolate	SPPE20	cytochrome	c	oxidase	subunit	I	(COI)	gene,	partial	cds;	mitochondrial
332. Parvulastra exigua isolate SPPE19 cytochrome c oxidase subunit I (COI) gene, partial cds; mitochondrial	332	Parvulastra	exigua	isolate	SPPE19	cytochrome	c	oxidase	subunit	I	(COI)	gene,	partial	cds;	mitochondrial
333. Parvulastra exigua isolate SPPE18 cytochrome c oxidase subunit I (COI) gene, partial cds; mitochondrial	333	Parvulastra	exigua	isolate	SPPE18	cytochrome	c	oxidase	subunit	I	(COI)	gene,	partial	cds;	mitochondrial
334. Parvulastra exigua isolate SPPE17 cytochrome c oxidase subunit I (COI) gene, partial cds; mitochondrial	334	Parvulastra	exigua	isolate	SPPE17	cytochrome	c	oxidase	subunit	I	(COI)	gene,	partial	cds;	mitochondrial
335. Parvulastra exigua isolate SPPE16 cytochrome c oxidase subunit I (COI) gene, partial cds; mitochondrial	335	Parvulastra	exigua	isolate	SPPE16	cytochrome	c	oxidase	subunit	I	(COI)	gene,	partial	cds;	mitochondrial
336. Parvulastra exigua isolate SPPE13 cytochrome c oxidase subunit I (COI) gene, partial cds; mitochondrial	336	Parvulastra	exigua	isolate	SPPE13	cytochrome	c	oxidase	subunit	I	(COI)	gene,	partial	cds;	mitochondrial
337. Parvulastra exigua isolate SPPE11 cytochrome c oxidase subunit I (COI) gene, partial cds; mitochondrial	337	Parvulastra	exigua	isolate	SPPE11	cytochrome	c	oxidase	subunit	I	(COI)	gene,	partial	cds;	mitochondrial
338. Parvulastra exigua isolate SPPE10 cytochrome c oxidase subunit I (COI) gene, partial cds; mitochondrial	338	Parvulastra	exigua	isolate	SPPE10	cytochrome	c	oxidase	subunit	I	(COI)	gene,	partial	cds;	mitochondrial
339. Parvulastra exigua isolate SPPE09 cytochrome c oxidase subunit I (COI) gene, partial cds; mitochondrial	339	Parvulastra	exigua	isolate	SPPE09	cytochrome	c	oxidase	subunit	I	(COI)	gene,	partial	cds;	mitochondrial
340. Parvulastra exigua isolate SPPE07 cytochrome c oxidase subunit I (COI) gene, partial cds; mitochondrial	340	Parvulastra	exigua	isolate	SPPE07	cytochrome	c	oxidase	subunit	I	(COI)	gene,	partial	cds;	mitochondrial
341. Parvulastra exigua isolate SPPE06 cytochrome c oxidase subunit I (COI) gene, partial cds; mitochondrial	341	Parvulastra	exigua	isolate	SPPE06	cytochrome	c	oxidase	subunit	I	(COI)	gene,	partial	cds;	mitochondrial
342. Parvulastra exigua isolate SPPE05 cytochrome c oxidase subunit I (COI) gene, partial cds; mitochondrial	342	Parvulastra	exigua	isolate	SPPE05	cytochrome	c	oxidase	subunit	I	(COI)	gene,	partial	cds;	mitochondrial
343. Parvulastra exigua isolate SPPE04 cytochrome c oxidase subunit I (COI) gene, partial cds; mitochondrial	343	Parvulastra	exigua	isolate	SPPE04	cytochrome	c	oxidase	subunit	I	(COI)	gene,	partial	cds;	mitochondrial
344. Parvulastra exigua isolate SPPE03 cytochrome c oxidase subunit I (COI) gene, partial cds; mitochondrial	344	Parvulastra	exigua	isolate	SPPE03	cytochrome	c	oxidase	subunit	I	(COI)	gene,	partial	cds;	mitochondrial
345. Parvulastra exigua isolate SPPE02 cytochrome c oxidase subunit I (COI) gene, partial cds; mitochondrial	345	Parvulastra	exigua	isolate	SPPE02	cytochrome	c	oxidase	subunit	I	(COI)	gene,	partial	cds;	mitochondrial
346. Parvulastra exigua isolate SPPE01 cytochrome c oxidase subunit I (COI) gene, partial cds; mitochondrial	346	Parvulastra	exigua	isolate	SPPE01	cytochrome	c	oxidase	subunit	I	(COI)	gene,	partial	cds;	mitochondrial
347. Parvulastra exigua isolate KMPE30 cytochrome c oxidase subunit I (COI) gene, partial cds; mitochondrial	347	Parvulastra	exigua	isolate	KMPE30	cytochrome	c	oxidase	subunit	I	(COI)	gene,	partial	cds;	mitochondrial
348. Parvulastra exigua isolate KMPE29 cytochrome c oxidase subunit I (COI) gene, partial cds; mitochondrial	348	Parvulastra	exigua	isolate	KMPE29	cytochrome	c	oxidase	subunit	I	(COI)	gene,	partial	cds;	mitochondrial
349. Parvulastra exigua isolate KMPE28 cytochrome c oxidase subunit I (COI) gene, partial cds; mitochondrial	349	Parvulastra	exigua	isolate	KMPE28	cytochrome	c	oxidase	subunit	I	(COI)	gene,	partial	cds;	mitochondrial
350. Parvulastra exigua isolate KMPE27 cytochrome c oxidase subunit I (COI) gene, partial cds; mitochondrial	350	Parvulastra	exigua	isolate	KMPE27	cytochrome	c	oxidase	subunit	I	(COI)	gene,	partial	cds;	mitochondrial
351. Parvulastra exigua isolate KMPE26 cytochrome c oxidase subunit I (COI) gene, partial cds; mitochondrial	351	Parvulastra	exigua	isolate	KMPE26	cytochrome	c	oxidase	subunit	I	(COI)	gene,	partial	cds;	mitochondrial
352. Parvulastra exigua isolate KMPE24 cytochrome c oxidase subunit I (COI) gene, partial cds; mitochondrial	352	Parvulastra	exigua	isolate	KMPE24	cytochrome	c	oxidase	subunit	I	(COI)	gene,	partial	cds;	mitochondrial
353. Parvulastra exigua isolate KMPE23 cytochrome c oxidase subunit I (COI) gene, partial cds; mitochondrial	353	Parvulastra	exigua	isolate	KMPE23	cytochrome	c	oxidase	subunit	I	(COI)	gene,	partial	cds;	mitochondrial
354. Parvulastra exigua isolate KMPE21 cytochrome c oxidase subunit I (COI) gene, partial cds; mitochondrial	354	Parvulastra	exigua	isolate	KMPE21	cytochrome	c	oxidase	subunit	I	(COI)	gene,	partial	cds;	mitochondrial
355. Parvulastra exigua isolate KMPE20 cytochrome c oxidase subunit I (COI) gene, partial cds; mitochondrial	355	Parvulastra	exigua	isolate	KMPE20	cytochrome	c	oxidase	subunit	I	(COI)	gene,	partial	cds;	mitochondrial
356. Parvulastra exigua isolate KMPE19 cytochrome c oxidase subunit I (COI) gene, partial cds; mitochondrial	356	Parvulastra	exigua	isolate	KMPE19	cytochrome	c	oxidase	subunit	I	(COI)	gene,	partial	cds;	mitochondrial
357. Parvulastra exigua isolate KMPE18 cytochrome c oxidase subunit I (COI) gene, partial cds; mitochondrial	357	Parvulastra	exigua	isolate	KMPE18	cytochrome	c	oxidase	subunit	I	(COI)	gene,	partial	cds;	mitochondrial
358. Parvulastra exigua isolate KMPE16 cytochrome c oxidase subunit I (COI) gene, partial cds; mitochondrial	358	Parvulastra	exigua	isolate	KMPE16	cytochrome	c	oxidase	subunit	I	(COI)	gene,	partial	cds;	mitochondrial
359. Parvulastra exigua isolate KMPE15 cytochrome c oxidase subunit I (COI) gene, partial cds; mitochondrial	359	Parvulastra	exigua	isolate	KMPE15	cytochrome	c	oxidase	subunit	I	(COI)	gene,	partial	cds;	mitochondrial
360. Parvulastra exigua isolate KMPE14 cytochrome c oxidase subunit I (COI) gene, partial cds; mitochondrial	360	Parvulastra	exigua	isolate	KMPE14	cytochrome	c	oxidase	subunit	I	(COI)	gene,	partial	cds;	mitochondrial
361. Parvulastra exigua isolate KMPE13 cytochrome c oxidase subunit I (COI) gene, partial cds; mitochondrial	361	Parvulastra	exigua	isolate	KMPE13	cytochrome	c	oxidase	subunit	I	(COI)	gene,	partial	cds;	mitochondrial
362. Parvulastra exigua isolate KMPE12 cytochrome c oxidase subunit I (COI) gene, partial cds; mitochondrial	362	Parvulastra	exigua	isolate	KMPE12	cytochrome	c	oxidase	subunit	I	(COI)	gene,	partial	cds;	mitochondrial
363. Parvulastra exigua isolate KMPE11 cytochrome c oxidase subunit I (COI) gene, partial cds; mitochondrial	363	Parvulastra	exigua	isolate	KMPE11	cytochrome	c	oxidase	subunit	I	(COI)	gene,	partial	cds;	mitochondrial
364. Parvulastra exigua isolate KMPE10 cytochrome c oxidase subunit I (COI) gene, partial cds; mitochondrial	364	Parvulastra	exigua	isolate	KMPE10	cytochrome	c	oxidase	subunit	I	(COI)	gene,	partial	cds;	mitochondrial
365. Parvulastra exigua isolate KMPE09 cytochrome c oxidase subunit I (COI) gene, partial cds; mitochondrial	365	Parvulastra	exigua	isolate	KMPE09	cytochrome	c	oxidase	subunit	I	(COI)	gene,	partial	cds;	mitochondrial
366. Parvulastra exigua isolate KMPE08 cytochrome c oxidase subunit I (COI) gene, partial cds; mitochondrial	366	Parvulastra	exigua	isolate	KMPE08	cytochrome	c	oxidase	subunit	I	(COI)	gene,	partial	cds;	mitochondrial
367. Parvulastra exigua isolate KMPE07 cytochrome c oxidase subunit I (COI) gene, partial cds; mitochondrial	367	Parvulastra	exigua	isolate	KMPE07	cytochrome	c	oxidase	subunit	I	(COI)	gene,	partial	cds;	mitochondrial
368. Parvulastra exigua isolate KMPE06 cytochrome c oxidase subunit I (COI) gene, partial cds; mitochondrial	368	Parvulastra	exigua	isolate	KMPE06	cytochrome	c	oxidase	subunit	I	(COI)	gene,	partial	cds;	mitochondrial
369. Parvulastra exigua isolate KMPE05 cytochrome c oxidase subunit I (COI) gene, partial cds; mitochondrial	369	Parvulastra	exigua	isolate	KMPE05	cytochrome	c	oxidase	subunit	I	(COI)	gene,	partial	cds;	mitochondrial
370. Parvulastra exigua isolate KMPE04 cytochrome c oxidase subunit I (COI) gene, partial cds; mitochondrial	370	Parvulastra	exigua	isolate	KMPE04	cytochrome	c	oxidase	subunit	I	(COI)	gene,	partial	cds;	mitochondrial
371. Parvulastra exigua isolate KMPE01 cytochrome c oxidase subunit I (COI) gene, partial cds; mitochondrial	371	Parvulastra	exigua	isolate	KMPE01	cytochrome	c	oxidase	subunit	I	(COI)	gene,	partial	cds;	mitochondrial
372. Parechinus angulosus haplotype 003 16S ribosomal RNA gene, partial sequence; and cytochrome c oxidase subunit I (COI) gene, partial cds; mitochondrial	372	Parechinus	angulosus	haplotype	3	16S	ribosomal	RNA	gene,	partial	sequence;	and	cytochrome	c	oxidase	subunit	I	(COI)	gene,	partial	cds;	mitochondrial
373. Parechinus angulosus haplotype 512 16S ribosomal RNA gene, partial sequence; and cytochrome c oxidase subunit I (COI) gene, partial cds; mitochondrial	373	Parechinus	angulosus	haplotype	512	16S	ribosomal	RNA	gene,	partial	sequence;	and	cytochrome	c	oxidase	subunit	I	(COI)	gene,	partial	cds;	mitochondrial
374. Parechinus angulosus haplotype 498 16S ribosomal RNA gene, partial sequence; and cytochrome c oxidase subunit I (COI) gene, partial cds; mitochondrial	374	Parechinus	angulosus	haplotype	498	16S	ribosomal	RNA	gene,	partial	sequence;	and	cytochrome	c	oxidase	subunit	I	(COI)	gene,	partial	cds;	mitochondrial
375. Parechinus angulosus haplotype 497 16S ribosomal RNA gene, partial sequence; and cytochrome c oxidase subunit I (COI) gene, partial cds; mitochondrial	375	Parechinus	angulosus	haplotype	497	16S	ribosomal	RNA	gene,	partial	sequence;	and	cytochrome	c	oxidase	subunit	I	(COI)	gene,	partial	cds;	mitochondrial
376. Parechinus angulosus haplotype 493 16S ribosomal RNA gene, partial sequence; and cytochrome c oxidase subunit I (COI) gene, partial cds; mitochondrial	376	Parechinus	angulosus	haplotype	493	16S	ribosomal	RNA	gene,	partial	sequence;	and	cytochrome	c	oxidase	subunit	I	(COI)	gene,	partial	cds;	mitochondrial
377. Parechinus angulosus haplotype 492 16S ribosomal RNA gene, partial sequence; and cytochrome c oxidase subunit I (COI) gene, partial cds; mitochondrial	377	Parechinus	angulosus	haplotype	492	16S	ribosomal	RNA	gene,	partial	sequence;	and	cytochrome	c	oxidase	subunit	I	(COI)	gene,	partial	cds;	mitochondrial
378. Parechinus angulosus haplotype 487 16S ribosomal RNA gene, partial sequence; and cytochrome c oxidase subunit I (COI) gene, partial cds; mitochondrial	378	Parechinus	angulosus	haplotype	487	16S	ribosomal	RNA	gene,	partial	sequence;	and	cytochrome	c	oxidase	subunit	I	(COI)	gene,	partial	cds;	mitochondrial
379. Parechinus angulosus haplotype 485 16S ribosomal RNA gene, partial sequence; and cytochrome c oxidase subunit I (COI) gene, partial cds; mitochondrial	379	Parechinus	angulosus	haplotype	485	16S	ribosomal	RNA	gene,	partial	sequence;	and	cytochrome	c	oxidase	subunit	I	(COI)	gene,	partial	cds;	mitochondrial
380. Parechinus angulosus haplotype 479 16S ribosomal RNA gene, partial sequence; and cytochrome c oxidase subunit I (COI) gene, partial cds; mitochondrial	380	Parechinus	angulosus	haplotype	479	16S	ribosomal	RNA	gene,	partial	sequence;	and	cytochrome	c	oxidase	subunit	I	(COI)	gene,	partial	cds;	mitochondrial
381. Parechinus angulosus haplotype 477 16S ribosomal RNA gene, partial sequence; and cytochrome c oxidase subunit I (COI) gene, partial cds; mitochondrial	381	Parechinus	angulosus	haplotype	477	16S	ribosomal	RNA	gene,	partial	sequence;	and	cytochrome	c	oxidase	subunit	I	(COI)	gene,	partial	cds;	mitochondrial
382. Parechinus angulosus haplotype 475 16S ribosomal RNA gene, partial sequence; and cytochrome c oxidase subunit I (COI) gene, partial cds; mitochondrial	382	Parechinus	angulosus	haplotype	475	16S	ribosomal	RNA	gene,	partial	sequence;	and	cytochrome	c	oxidase	subunit	I	(COI)	gene,	partial	cds;	mitochondrial
383. Parechinus angulosus haplotype 468 16S ribosomal RNA gene, partial sequence; and cytochrome c oxidase subunit I (COI) gene, partial cds; mitochondrial	383	Parechinus	angulosus	haplotype	468	16S	ribosomal	RNA	gene,	partial	sequence;	and	cytochrome	c	oxidase	subunit	I	(COI)	gene,	partial	cds;	mitochondrial
384. Parechinus angulosus haplotype 445 16S ribosomal RNA gene, partial sequence; and cytochrome c oxidase subunit I (COI) gene, partial cds; mitochondrial	384	Parechinus	angulosus	haplotype	445	16S	ribosomal	RNA	gene,	partial	sequence;	and	cytochrome	c	oxidase	subunit	I	(COI)	gene,	partial	cds;	mitochondrial
385. Parechinus angulosus haplotype 440 16S ribosomal RNA gene, partial sequence; and cytochrome c oxidase subunit I (COI) gene, partial cds; mitochondrial	385	Parechinus	angulosus	haplotype	440	16S	ribosomal	RNA	gene,	partial	sequence;	and	cytochrome	c	oxidase	subunit	I	(COI)	gene,	partial	cds;	mitochondrial
386. Parechinus angulosus haplotype 436 16S ribosomal RNA gene, partial sequence; and cytochrome c oxidase subunit I (COI) gene, partial cds; mitochondrial	386	Parechinus	angulosus	haplotype	436	16S	ribosomal	RNA	gene,	partial	sequence;	and	cytochrome	c	oxidase	subunit	I	(COI)	gene,	partial	cds;	mitochondrial
387. Parechinus angulosus haplotype 430 16S ribosomal RNA gene, partial sequence; and cytochrome c oxidase subunit I (COI) gene, partial cds; mitochondrial	387	Parechinus	angulosus	haplotype	430	16S	ribosomal	RNA	gene,	partial	sequence;	and	cytochrome	c	oxidase	subunit	I	(COI)	gene,	partial	cds;	mitochondrial
388. Parechinus angulosus haplotype 427 16S ribosomal RNA gene, partial sequence; and cytochrome c oxidase subunit I (COI) gene, partial cds; mitochondrial	388	Parechinus	angulosus	haplotype	427	16S	ribosomal	RNA	gene,	partial	sequence;	and	cytochrome	c	oxidase	subunit	I	(COI)	gene,	partial	cds;	mitochondrial
389. Parechinus angulosus haplotype 426 16S ribosomal RNA gene, partial sequence; and cytochrome c oxidase subunit I (COI) gene, partial cds; mitochondrial	389	Parechinus	angulosus	haplotype	426	16S	ribosomal	RNA	gene,	partial	sequence;	and	cytochrome	c	oxidase	subunit	I	(COI)	gene,	partial	cds;	mitochondrial
390. Parechinus angulosus haplotype 425 16S ribosomal RNA gene, partial sequence; and cytochrome c oxidase subunit I (COI) gene, partial cds; mitochondrial	390	Parechinus	angulosus	haplotype	425	16S	ribosomal	RNA	gene,	partial	sequence;	and	cytochrome	c	oxidase	subunit	I	(COI)	gene,	partial	cds;	mitochondrial
391. Parechinus angulosus haplotype 424 16S ribosomal RNA gene, partial sequence; and cytochrome c oxidase subunit I (COI) gene, partial cds; mitochondrial	391	Parechinus	angulosus	haplotype	424	16S	ribosomal	RNA	gene,	partial	sequence;	and	cytochrome	c	oxidase	subunit	I	(COI)	gene,	partial	cds;	mitochondrial
392. Parechinus angulosus haplotype 421 16S ribosomal RNA gene, partial sequence; and cytochrome c oxidase subunit I (COI) gene, partial cds; mitochondrial	392	Parechinus	angulosus	haplotype	421	16S	ribosomal	RNA	gene,	partial	sequence;	and	cytochrome	c	oxidase	subunit	I	(COI)	gene,	partial	cds;	mitochondrial
393. Parechinus angulosus haplotype 420 16S ribosomal RNA gene, partial sequence; and cytochrome c oxidase subunit I (COI) gene, partial cds; mitochondrial	393	Parechinus	angulosus	haplotype	420	16S	ribosomal	RNA	gene,	partial	sequence;	and	cytochrome	c	oxidase	subunit	I	(COI)	gene,	partial	cds;	mitochondrial
394. Parechinus angulosus haplotype 418 16S ribosomal RNA gene, partial sequence; and cytochrome c oxidase subunit I (COI) gene, partial cds; mitochondrial	394	Parechinus	angulosus	haplotype	418	16S	ribosomal	RNA	gene,	partial	sequence;	and	cytochrome	c	oxidase	subunit	I	(COI)	gene,	partial	cds;	mitochondrial
395. Parechinus angulosus haplotype 414 16S ribosomal RNA gene, partial sequence; and cytochrome c oxidase subunit I (COI) gene, partial cds; mitochondrial	395	Parechinus	angulosus	haplotype	414	16S	ribosomal	RNA	gene,	partial	sequence;	and	cytochrome	c	oxidase	subunit	I	(COI)	gene,	partial	cds;	mitochondrial
396. Parechinus angulosus haplotype 413 16S ribosomal RNA gene, partial sequence; and cytochrome c oxidase subunit I (COI) gene, partial cds; mitochondrial	396	Parechinus	angulosus	haplotype	413	16S	ribosomal	RNA	gene,	partial	sequence;	and	cytochrome	c	oxidase	subunit	I	(COI)	gene,	partial	cds;	mitochondrial
397. Parechinus angulosus haplotype 412 16S ribosomal RNA gene, partial sequence; and cytochrome c oxidase subunit I (COI) gene, partial cds; mitochondrial	397	Parechinus	angulosus	haplotype	412	16S	ribosomal	RNA	gene,	partial	sequence;	and	cytochrome	c	oxidase	subunit	I	(COI)	gene,	partial	cds;	mitochondrial
398. Parechinus angulosus haplotype 411 16S ribosomal RNA gene, partial sequence; and cytochrome c oxidase subunit I (COI) gene, partial cds; mitochondrial	398	Parechinus	angulosus	haplotype	411	16S	ribosomal	RNA	gene,	partial	sequence;	and	cytochrome	c	oxidase	subunit	I	(COI)	gene,	partial	cds;	mitochondrial
399. Parechinus angulosus haplotype 408 16S ribosomal RNA gene, partial sequence; and cytochrome c oxidase subunit I (COI) gene, partial cds; mitochondrial	399	Parechinus	angulosus	haplotype	408	16S	ribosomal	RNA	gene,	partial	sequence;	and	cytochrome	c	oxidase	subunit	I	(COI)	gene,	partial	cds;	mitochondrial
400. Parechinus angulosus haplotype 407 16S ribosomal RNA gene, partial sequence; and cytochrome c oxidase subunit I (COI) gene, partial cds; mitochondrial	400	Parechinus	angulosus	haplotype	407	16S	ribosomal	RNA	gene,	partial	sequence;	and	cytochrome	c	oxidase	subunit	I	(COI)	gene,	partial	cds;	mitochondrial
401. Parechinus angulosus haplotype 405 16S ribosomal RNA gene, partial sequence; and cytochrome c oxidase subunit I (COI) gene, partial cds; mitochondrial	401	Parechinus	angulosus	haplotype	405	16S	ribosomal	RNA	gene,	partial	sequence;	and	cytochrome	c	oxidase	subunit	I	(COI)	gene,	partial	cds;	mitochondrial
402. Parechinus angulosus haplotype 400 16S ribosomal RNA gene, partial sequence; and cytochrome c oxidase subunit I (COI) gene, partial cds; mitochondrial	402	Parechinus	angulosus	haplotype	400	16S	ribosomal	RNA	gene,	partial	sequence;	and	cytochrome	c	oxidase	subunit	I	(COI)	gene,	partial	cds;	mitochondrial
403. Parechinus angulosus haplotype 399 16S ribosomal RNA gene, partial sequence; and cytochrome c oxidase subunit I (COI) gene, partial cds; mitochondrial	403	Parechinus	angulosus	haplotype	399	16S	ribosomal	RNA	gene,	partial	sequence;	and	cytochrome	c	oxidase	subunit	I	(COI)	gene,	partial	cds;	mitochondrial
404. Parechinus angulosus haplotype 397 16S ribosomal RNA gene, partial sequence; and cytochrome c oxidase subunit I (COI) gene, partial cds; mitochondrial	404	Parechinus	angulosus	haplotype	397	16S	ribosomal	RNA	gene,	partial	sequence;	and	cytochrome	c	oxidase	subunit	I	(COI)	gene,	partial	cds;	mitochondrial
405. Parechinus angulosus haplotype 396 16S ribosomal RNA gene, partial sequence; and cytochrome c oxidase subunit I (COI) gene, partial cds; mitochondrial	405	Parechinus	angulosus	haplotype	396	16S	ribosomal	RNA	gene,	partial	sequence;	and	cytochrome	c	oxidase	subunit	I	(COI)	gene,	partial	cds;	mitochondrial
406. Parechinus angulosus haplotype 393 16S ribosomal RNA gene, partial sequence; and cytochrome c oxidase subunit I (COI) gene, partial cds; mitochondrial	406	Parechinus	angulosus	haplotype	393	16S	ribosomal	RNA	gene,	partial	sequence;	and	cytochrome	c	oxidase	subunit	I	(COI)	gene,	partial	cds;	mitochondrial
407. Parechinus angulosus haplotype 375 16S ribosomal RNA gene, partial sequence; and cytochrome c oxidase subunit I (COI) gene, partial cds; mitochondrial	407	Parechinus	angulosus	haplotype	375	16S	ribosomal	RNA	gene,	partial	sequence;	and	cytochrome	c	oxidase	subunit	I	(COI)	gene,	partial	cds;	mitochondrial
408. Parechinus angulosus haplotype 373 16S ribosomal RNA gene, partial sequence; and cytochrome c oxidase subunit I (COI) gene, partial cds; mitochondrial	408	Parechinus	angulosus	haplotype	373	16S	ribosomal	RNA	gene,	partial	sequence;	and	cytochrome	c	oxidase	subunit	I	(COI)	gene,	partial	cds;	mitochondrial
409. Parechinus angulosus haplotype 371 16S ribosomal RNA gene, partial sequence; and cytochrome c oxidase subunit I (COI) gene, partial cds; mitochondrial	409	Parechinus	angulosus	haplotype	371	16S	ribosomal	RNA	gene,	partial	sequence;	and	cytochrome	c	oxidase	subunit	I	(COI)	gene,	partial	cds;	mitochondrial
410. Parechinus angulosus haplotype 366 16S ribosomal RNA gene, partial sequence; and cytochrome c oxidase subunit I (COI) gene, partial cds; mitochondrial	410	Parechinus	angulosus	haplotype	366	16S	ribosomal	RNA	gene,	partial	sequence;	and	cytochrome	c	oxidase	subunit	I	(COI)	gene,	partial	cds;	mitochondrial
411. Parechinus angulosus haplotype 365 16S ribosomal RNA gene, partial sequence; and cytochrome c oxidase subunit I (COI) gene, partial cds; mitochondrial	411	Parechinus	angulosus	haplotype	365	16S	ribosomal	RNA	gene,	partial	sequence;	and	cytochrome	c	oxidase	subunit	I	(COI)	gene,	partial	cds;	mitochondrial
412. Parechinus angulosus haplotype 363 16S ribosomal RNA gene, partial sequence; and cytochrome c oxidase subunit I (COI) gene, partial cds; mitochondrial	412	Parechinus	angulosus	haplotype	363	16S	ribosomal	RNA	gene,	partial	sequence;	and	cytochrome	c	oxidase	subunit	I	(COI)	gene,	partial	cds;	mitochondrial
413. Parechinus angulosus haplotype 359 16S ribosomal RNA gene, partial sequence; and cytochrome c oxidase subunit I (COI) gene, partial cds; mitochondrial	413	Parechinus	angulosus	haplotype	359	16S	ribosomal	RNA	gene,	partial	sequence;	and	cytochrome	c	oxidase	subunit	I	(COI)	gene,	partial	cds;	mitochondrial
414. Parechinus angulosus haplotype 357 16S ribosomal RNA gene, partial sequence; and cytochrome c oxidase subunit I (COI) gene, partial cds; mitochondrial	414	Parechinus	angulosus	haplotype	357	16S	ribosomal	RNA	gene,	partial	sequence;	and	cytochrome	c	oxidase	subunit	I	(COI)	gene,	partial	cds;	mitochondrial
415. Parechinus angulosus haplotype 356 16S ribosomal RNA gene, partial sequence; and cytochrome c oxidase subunit I (COI) gene, partial cds; mitochondrial	415	Parechinus	angulosus	haplotype	356	16S	ribosomal	RNA	gene,	partial	sequence;	and	cytochrome	c	oxidase	subunit	I	(COI)	gene,	partial	cds;	mitochondrial
416. Parechinus angulosus haplotype 353 16S ribosomal RNA gene, partial sequence; and cytochrome c oxidase subunit I (COI) gene, partial cds; mitochondrial	416	Parechinus	angulosus	haplotype	353	16S	ribosomal	RNA	gene,	partial	sequence;	and	cytochrome	c	oxidase	subunit	I	(COI)	gene,	partial	cds;	mitochondrial
417. Parechinus angulosus haplotype 350 16S ribosomal RNA gene, partial sequence; and cytochrome c oxidase subunit I (COI) gene, partial cds; mitochondrial	417	Parechinus	angulosus	haplotype	350	16S	ribosomal	RNA	gene,	partial	sequence;	and	cytochrome	c	oxidase	subunit	I	(COI)	gene,	partial	cds;	mitochondrial
418. Parechinus angulosus haplotype 346 16S ribosomal RNA gene, partial sequence; and cytochrome c oxidase subunit I (COI) gene, partial cds; mitochondrial	418	Parechinus	angulosus	haplotype	346	16S	ribosomal	RNA	gene,	partial	sequence;	and	cytochrome	c	oxidase	subunit	I	(COI)	gene,	partial	cds;	mitochondrial
419. Parechinus angulosus haplotype 345 16S ribosomal RNA gene, partial sequence; and cytochrome c oxidase subunit I (COI) gene, partial cds; mitochondrial	419	Parechinus	angulosus	haplotype	345	16S	ribosomal	RNA	gene,	partial	sequence;	and	cytochrome	c	oxidase	subunit	I	(COI)	gene,	partial	cds;	mitochondrial
420. Parechinus angulosus haplotype 340 16S ribosomal RNA gene, partial sequence; and cytochrome c oxidase subunit I (COI) gene, partial cds; mitochondrial	420	Parechinus	angulosus	haplotype	340	16S	ribosomal	RNA	gene,	partial	sequence;	and	cytochrome	c	oxidase	subunit	I	(COI)	gene,	partial	cds;	mitochondrial
421. Parechinus angulosus haplotype 339 16S ribosomal RNA gene, partial sequence; and cytochrome c oxidase subunit I (COI) gene, partial cds; mitochondrial	421	Parechinus	angulosus	haplotype	339	16S	ribosomal	RNA	gene,	partial	sequence;	and	cytochrome	c	oxidase	subunit	I	(COI)	gene,	partial	cds;	mitochondrial
422. Parechinus angulosus haplotype 329 16S ribosomal RNA gene, partial sequence; and cytochrome c oxidase subunit I (COI) gene, partial cds; mitochondrial	422	Parechinus	angulosus	haplotype	329	16S	ribosomal	RNA	gene,	partial	sequence;	and	cytochrome	c	oxidase	subunit	I	(COI)	gene,	partial	cds;	mitochondrial
423. Parechinus angulosus haplotype 323 16S ribosomal RNA gene, partial sequence; and cytochrome c oxidase subunit I (COI) gene, partial cds; mitochondrial	423	Parechinus	angulosus	haplotype	323	16S	ribosomal	RNA	gene,	partial	sequence;	and	cytochrome	c	oxidase	subunit	I	(COI)	gene,	partial	cds;	mitochondrial
424. Parechinus angulosus haplotype 319 16S ribosomal RNA gene, partial sequence; and cytochrome c oxidase subunit I (COI) gene, partial cds; mitochondrial	424	Parechinus	angulosus	haplotype	319	16S	ribosomal	RNA	gene,	partial	sequence;	and	cytochrome	c	oxidase	subunit	I	(COI)	gene,	partial	cds;	mitochondrial
425. Parechinus angulosus haplotype 318 16S ribosomal RNA gene, partial sequence; and cytochrome c oxidase subunit I (COI) gene, partial cds; mitochondrial	425	Parechinus	angulosus	haplotype	318	16S	ribosomal	RNA	gene,	partial	sequence;	and	cytochrome	c	oxidase	subunit	I	(COI)	gene,	partial	cds;	mitochondrial
426. Parechinus angulosus haplotype 316 16S ribosomal RNA gene, partial sequence; and cytochrome c oxidase subunit I (COI) gene, partial cds; mitochondrial	426	Parechinus	angulosus	haplotype	316	16S	ribosomal	RNA	gene,	partial	sequence;	and	cytochrome	c	oxidase	subunit	I	(COI)	gene,	partial	cds;	mitochondrial
427. Parechinus angulosus haplotype 315 16S ribosomal RNA gene, partial sequence; and cytochrome c oxidase subunit I (COI) gene, partial cds; mitochondrial	427	Parechinus	angulosus	haplotype	315	16S	ribosomal	RNA	gene,	partial	sequence;	and	cytochrome	c	oxidase	subunit	I	(COI)	gene,	partial	cds;	mitochondrial
428. Parechinus angulosus haplotype 313 16S ribosomal RNA gene, partial sequence; and cytochrome c oxidase subunit I (COI) gene, partial cds; mitochondrial	428	Parechinus	angulosus	haplotype	313	16S	ribosomal	RNA	gene,	partial	sequence;	and	cytochrome	c	oxidase	subunit	I	(COI)	gene,	partial	cds;	mitochondrial
429. Parechinus angulosus haplotype 309 16S ribosomal RNA gene, partial sequence; and cytochrome c oxidase subunit I (COI) gene, partial cds; mitochondrial	429	Parechinus	angulosus	haplotype	309	16S	ribosomal	RNA	gene,	partial	sequence;	and	cytochrome	c	oxidase	subunit	I	(COI)	gene,	partial	cds;	mitochondrial
430. Parechinus angulosus haplotype 307 16S ribosomal RNA gene, partial sequence; and cytochrome c oxidase subunit I (COI) gene, partial cds; mitochondrial	430	Parechinus	angulosus	haplotype	307	16S	ribosomal	RNA	gene,	partial	sequence;	and	cytochrome	c	oxidase	subunit	I	(COI)	gene,	partial	cds;	mitochondrial
431. Parechinus angulosus haplotype 301 16S ribosomal RNA gene, partial sequence; and cytochrome c oxidase subunit I (COI) gene, partial cds; mitochondrial	431	Parechinus	angulosus	haplotype	301	16S	ribosomal	RNA	gene,	partial	sequence;	and	cytochrome	c	oxidase	subunit	I	(COI)	gene,	partial	cds;	mitochondrial
432. Parechinus angulosus haplotype 300 16S ribosomal RNA gene, partial sequence; and cytochrome c oxidase subunit I (COI) gene, partial cds; mitochondrial	432	Parechinus	angulosus	haplotype	300	16S	ribosomal	RNA	gene,	partial	sequence;	and	cytochrome	c	oxidase	subunit	I	(COI)	gene,	partial	cds;	mitochondrial
433. Parechinus angulosus haplotype 297 16S ribosomal RNA gene, partial sequence; and cytochrome c oxidase subunit I (COI) gene, partial cds; mitochondrial	433	Parechinus	angulosus	haplotype	297	16S	ribosomal	RNA	gene,	partial	sequence;	and	cytochrome	c	oxidase	subunit	I	(COI)	gene,	partial	cds;	mitochondrial
434. Parechinus angulosus haplotype 296 16S ribosomal RNA gene, partial sequence; and cytochrome c oxidase subunit I (COI) gene, partial cds; mitochondrial	434	Parechinus	angulosus	haplotype	296	16S	ribosomal	RNA	gene,	partial	sequence;	and	cytochrome	c	oxidase	subunit	I	(COI)	gene,	partial	cds;	mitochondrial
435. Parechinus angulosus haplotype 294 16S ribosomal RNA gene, partial sequence; and cytochrome c oxidase subunit I (COI) gene, partial cds; mitochondrial	435	Parechinus	angulosus	haplotype	294	16S	ribosomal	RNA	gene,	partial	sequence;	and	cytochrome	c	oxidase	subunit	I	(COI)	gene,	partial	cds;	mitochondrial
436. Parechinus angulosus haplotype 292 16S ribosomal RNA gene, partial sequence; and cytochrome c oxidase subunit I (COI) gene, partial cds; mitochondrial	436	Parechinus	angulosus	haplotype	292	16S	ribosomal	RNA	gene,	partial	sequence;	and	cytochrome	c	oxidase	subunit	I	(COI)	gene,	partial	cds;	mitochondrial
437. Parechinus angulosus haplotype 291 16S ribosomal RNA gene, partial sequence; and cytochrome c oxidase subunit I (COI) gene, partial cds; mitochondrial	437	Parechinus	angulosus	haplotype	291	16S	ribosomal	RNA	gene,	partial	sequence;	and	cytochrome	c	oxidase	subunit	I	(COI)	gene,	partial	cds;	mitochondrial
438. Parechinus angulosus haplotype 289 16S ribosomal RNA gene, partial sequence; and cytochrome c oxidase subunit I (COI) gene, partial cds; mitochondrial	438	Parechinus	angulosus	haplotype	289	16S	ribosomal	RNA	gene,	partial	sequence;	and	cytochrome	c	oxidase	subunit	I	(COI)	gene,	partial	cds;	mitochondrial
439. Parechinus angulosus haplotype 287 16S ribosomal RNA gene, partial sequence; and cytochrome c oxidase subunit I (COI) gene, partial cds; mitochondrial	439	Parechinus	angulosus	haplotype	287	16S	ribosomal	RNA	gene,	partial	sequence;	and	cytochrome	c	oxidase	subunit	I	(COI)	gene,	partial	cds;	mitochondrial
440. Parechinus angulosus haplotype 284 16S ribosomal RNA gene, partial sequence; and cytochrome c oxidase subunit I (COI) gene, partial cds; mitochondrial	440	Parechinus	angulosus	haplotype	284	16S	ribosomal	RNA	gene,	partial	sequence;	and	cytochrome	c	oxidase	subunit	I	(COI)	gene,	partial	cds;	mitochondrial
441. Parechinus angulosus haplotype 283 16S ribosomal RNA gene, partial sequence; and cytochrome c oxidase subunit I (COI) gene, partial cds; mitochondrial	441	Parechinus	angulosus	haplotype	283	16S	ribosomal	RNA	gene,	partial	sequence;	and	cytochrome	c	oxidase	subunit	I	(COI)	gene,	partial	cds;	mitochondrial
442. Parechinus angulosus haplotype 282 16S ribosomal RNA gene, partial sequence; and cytochrome c oxidase subunit I (COI) gene, partial cds; mitochondrial	442	Parechinus	angulosus	haplotype	282	16S	ribosomal	RNA	gene,	partial	sequence;	and	cytochrome	c	oxidase	subunit	I	(COI)	gene,	partial	cds;	mitochondrial
443. Parechinus angulosus haplotype 279 16S ribosomal RNA gene, partial sequence; and cytochrome c oxidase subunit I (COI) gene, partial cds; mitochondrial	443	Parechinus	angulosus	haplotype	279	16S	ribosomal	RNA	gene,	partial	sequence;	and	cytochrome	c	oxidase	subunit	I	(COI)	gene,	partial	cds;	mitochondrial
444. Parechinus angulosus haplotype 278 16S ribosomal RNA gene, partial sequence; and cytochrome c oxidase subunit I (COI) gene, partial cds; mitochondrial	444	Parechinus	angulosus	haplotype	278	16S	ribosomal	RNA	gene,	partial	sequence;	and	cytochrome	c	oxidase	subunit	I	(COI)	gene,	partial	cds;	mitochondrial
445. Parechinus angulosus haplotype 275 16S ribosomal RNA gene, partial sequence; and cytochrome c oxidase subunit I (COI) gene, partial cds; mitochondrial	445	Parechinus	angulosus	haplotype	275	16S	ribosomal	RNA	gene,	partial	sequence;	and	cytochrome	c	oxidase	subunit	I	(COI)	gene,	partial	cds;	mitochondrial
446. Parechinus angulosus haplotype 274 16S ribosomal RNA gene, partial sequence; and cytochrome c oxidase subunit I (COI) gene, partial cds; mitochondrial	446	Parechinus	angulosus	haplotype	274	16S	ribosomal	RNA	gene,	partial	sequence;	and	cytochrome	c	oxidase	subunit	I	(COI)	gene,	partial	cds;	mitochondrial
447. Parechinus angulosus haplotype 273 16S ribosomal RNA gene, partial sequence; and cytochrome c oxidase subunit I (COI) gene, partial cds; mitochondrial	447	Parechinus	angulosus	haplotype	273	16S	ribosomal	RNA	gene,	partial	sequence;	and	cytochrome	c	oxidase	subunit	I	(COI)	gene,	partial	cds;	mitochondrial
448. Parechinus angulosus haplotype 272 16S ribosomal RNA gene, partial sequence; and cytochrome c oxidase subunit I (COI) gene, partial cds; mitochondrial	448	Parechinus	angulosus	haplotype	272	16S	ribosomal	RNA	gene,	partial	sequence;	and	cytochrome	c	oxidase	subunit	I	(COI)	gene,	partial	cds;	mitochondrial
449. Parechinus angulosus haplotype 270 16S ribosomal RNA gene, partial sequence; and cytochrome c oxidase subunit I (COI) gene, partial cds; mitochondrial	449	Parechinus	angulosus	haplotype	270	16S	ribosomal	RNA	gene,	partial	sequence;	and	cytochrome	c	oxidase	subunit	I	(COI)	gene,	partial	cds;	mitochondrial
450. Parechinus angulosus haplotype 268 16S ribosomal RNA gene, partial sequence; and cytochrome c oxidase subunit I (COI) gene, partial cds; mitochondrial	450	Parechinus	angulosus	haplotype	268	16S	ribosomal	RNA	gene,	partial	sequence;	and	cytochrome	c	oxidase	subunit	I	(COI)	gene,	partial	cds;	mitochondrial
451. Parechinus angulosus haplotype 267 16S ribosomal RNA gene, partial sequence; and cytochrome c oxidase subunit I (COI) gene, partial cds; mitochondrial	451	Parechinus	angulosus	haplotype	267	16S	ribosomal	RNA	gene,	partial	sequence;	and	cytochrome	c	oxidase	subunit	I	(COI)	gene,	partial	cds;	mitochondrial
452. Parechinus angulosus haplotype 266 16S ribosomal RNA gene, partial sequence; and cytochrome c oxidase subunit I (COI) gene, partial cds; mitochondrial	452	Parechinus	angulosus	haplotype	266	16S	ribosomal	RNA	gene,	partial	sequence;	and	cytochrome	c	oxidase	subunit	I	(COI)	gene,	partial	cds;	mitochondrial
453. Parechinus angulosus haplotype 265 16S ribosomal RNA gene, partial sequence; and cytochrome c oxidase subunit I (COI) gene, partial cds; mitochondrial	453	Parechinus	angulosus	haplotype	265	16S	ribosomal	RNA	gene,	partial	sequence;	and	cytochrome	c	oxidase	subunit	I	(COI)	gene,	partial	cds;	mitochondrial
454. Parechinus angulosus haplotype 264 16S ribosomal RNA gene, partial sequence; and cytochrome c oxidase subunit I (COI) gene, partial cds; mitochondrial	454	Parechinus	angulosus	haplotype	264	16S	ribosomal	RNA	gene,	partial	sequence;	and	cytochrome	c	oxidase	subunit	I	(COI)	gene,	partial	cds;	mitochondrial
455. Parechinus angulosus haplotype 262 16S ribosomal RNA gene, partial sequence; and cytochrome c oxidase subunit I (COI) gene, partial cds; mitochondrial	455	Parechinus	angulosus	haplotype	262	16S	ribosomal	RNA	gene,	partial	sequence;	and	cytochrome	c	oxidase	subunit	I	(COI)	gene,	partial	cds;	mitochondrial
456. Parechinus angulosus haplotype 249 16S ribosomal RNA gene, partial sequence; and cytochrome c oxidase subunit I (COI) gene, partial cds; mitochondrial	456	Parechinus	angulosus	haplotype	249	16S	ribosomal	RNA	gene,	partial	sequence;	and	cytochrome	c	oxidase	subunit	I	(COI)	gene,	partial	cds;	mitochondrial
457. Parechinus angulosus haplotype 247 16S ribosomal RNA gene, partial sequence; and cytochrome c oxidase subunit I (COI) gene, partial cds; mitochondrial	457	Parechinus	angulosus	haplotype	247	16S	ribosomal	RNA	gene,	partial	sequence;	and	cytochrome	c	oxidase	subunit	I	(COI)	gene,	partial	cds;	mitochondrial
458. Parechinus angulosus haplotype 241 16S ribosomal RNA gene, partial sequence; and cytochrome c oxidase subunit I (COI) gene, partial cds; mitochondrial	458	Parechinus	angulosus	haplotype	241	16S	ribosomal	RNA	gene,	partial	sequence;	and	cytochrome	c	oxidase	subunit	I	(COI)	gene,	partial	cds;	mitochondrial
459. Parechinus angulosus haplotype 238 16S ribosomal RNA gene, partial sequence; and cytochrome c oxidase subunit I (COI) gene, partial cds; mitochondrial	459	Parechinus	angulosus	haplotype	238	16S	ribosomal	RNA	gene,	partial	sequence;	and	cytochrome	c	oxidase	subunit	I	(COI)	gene,	partial	cds;	mitochondrial
460. Parechinus angulosus haplotype 236 16S ribosomal RNA gene, partial sequence; and cytochrome c oxidase subunit I (COI) gene, partial cds; mitochondrial	460	Parechinus	angulosus	haplotype	236	16S	ribosomal	RNA	gene,	partial	sequence;	and	cytochrome	c	oxidase	subunit	I	(COI)	gene,	partial	cds;	mitochondrial
461. Parechinus angulosus haplotype 233 16S ribosomal RNA gene, partial sequence; and cytochrome c oxidase subunit I (COI) gene, partial cds; mitochondrial	461	Parechinus	angulosus	haplotype	233	16S	ribosomal	RNA	gene,	partial	sequence;	and	cytochrome	c	oxidase	subunit	I	(COI)	gene,	partial	cds;	mitochondrial
462. Parechinus angulosus haplotype 232 16S ribosomal RNA gene, partial sequence; and cytochrome c oxidase subunit I (COI) gene, partial cds; mitochondrial	462	Parechinus	angulosus	haplotype	232	16S	ribosomal	RNA	gene,	partial	sequence;	and	cytochrome	c	oxidase	subunit	I	(COI)	gene,	partial	cds;	mitochondrial
463. Parechinus angulosus haplotype 225 16S ribosomal RNA gene, partial sequence; and cytochrome c oxidase subunit I (COI) gene, partial cds; mitochondrial	463	Parechinus	angulosus	haplotype	225	16S	ribosomal	RNA	gene,	partial	sequence;	and	cytochrome	c	oxidase	subunit	I	(COI)	gene,	partial	cds;	mitochondrial
464. Parechinus angulosus haplotype 221 16S ribosomal RNA gene, partial sequence; and cytochrome c oxidase subunit I (COI) gene, partial cds; mitochondrial	464	Parechinus	angulosus	haplotype	221	16S	ribosomal	RNA	gene,	partial	sequence;	and	cytochrome	c	oxidase	subunit	I	(COI)	gene,	partial	cds;	mitochondrial
465. Parechinus angulosus haplotype 218 16S ribosomal RNA gene, partial sequence; and cytochrome c oxidase subunit I (COI) gene, partial cds; mitochondrial	465	Parechinus	angulosus	haplotype	218	16S	ribosomal	RNA	gene,	partial	sequence;	and	cytochrome	c	oxidase	subunit	I	(COI)	gene,	partial	cds;	mitochondrial
466. Parechinus angulosus haplotype 214 16S ribosomal RNA gene, partial sequence; and cytochrome c oxidase subunit I (COI) gene, partial cds; mitochondrial	466	Parechinus	angulosus	haplotype	214	16S	ribosomal	RNA	gene,	partial	sequence;	and	cytochrome	c	oxidase	subunit	I	(COI)	gene,	partial	cds;	mitochondrial
467. Parechinus angulosus haplotype 213 16S ribosomal RNA gene, partial sequence; and cytochrome c oxidase subunit I (COI) gene, partial cds; mitochondrial	467	Parechinus	angulosus	haplotype	213	16S	ribosomal	RNA	gene,	partial	sequence;	and	cytochrome	c	oxidase	subunit	I	(COI)	gene,	partial	cds;	mitochondrial
468. Parechinus angulosus haplotype 201 16S ribosomal RNA gene, partial sequence; and cytochrome c oxidase subunit I (COI) gene, partial cds; mitochondrial	468	Parechinus	angulosus	haplotype	201	16S	ribosomal	RNA	gene,	partial	sequence;	and	cytochrome	c	oxidase	subunit	I	(COI)	gene,	partial	cds;	mitochondrial
469. Parechinus angulosus haplotype 199 16S ribosomal RNA gene, partial sequence; and cytochrome c oxidase subunit I (COI) gene, partial cds; mitochondrial	469	Parechinus	angulosus	haplotype	199	16S	ribosomal	RNA	gene,	partial	sequence;	and	cytochrome	c	oxidase	subunit	I	(COI)	gene,	partial	cds;	mitochondrial
470. Parechinus angulosus haplotype 194 16S ribosomal RNA gene, partial sequence; and cytochrome c oxidase subunit I (COI) gene, partial cds; mitochondrial	470	Parechinus	angulosus	haplotype	194	16S	ribosomal	RNA	gene,	partial	sequence;	and	cytochrome	c	oxidase	subunit	I	(COI)	gene,	partial	cds;	mitochondrial
471. Parechinus angulosus haplotype 192 16S ribosomal RNA gene, partial sequence; and cytochrome c oxidase subunit I (COI) gene, partial cds; mitochondrial	471	Parechinus	angulosus	haplotype	192	16S	ribosomal	RNA	gene,	partial	sequence;	and	cytochrome	c	oxidase	subunit	I	(COI)	gene,	partial	cds;	mitochondrial
472. Parechinus angulosus haplotype 191 16S ribosomal RNA gene, partial sequence; and cytochrome c oxidase subunit I (COI) gene, partial cds; mitochondrial	472	Parechinus	angulosus	haplotype	191	16S	ribosomal	RNA	gene,	partial	sequence;	and	cytochrome	c	oxidase	subunit	I	(COI)	gene,	partial	cds;	mitochondrial
473. Parechinus angulosus haplotype 187 16S ribosomal RNA gene, partial sequence; and cytochrome c oxidase subunit I (COI) gene, partial cds; mitochondrial	473	Parechinus	angulosus	haplotype	187	16S	ribosomal	RNA	gene,	partial	sequence;	and	cytochrome	c	oxidase	subunit	I	(COI)	gene,	partial	cds;	mitochondrial
474. Parechinus angulosus haplotype 182 16S ribosomal RNA gene, partial sequence; and cytochrome c oxidase subunit I (COI) gene, partial cds; mitochondrial	474	Parechinus	angulosus	haplotype	182	16S	ribosomal	RNA	gene,	partial	sequence;	and	cytochrome	c	oxidase	subunit	I	(COI)	gene,	partial	cds;	mitochondrial
475. Parechinus angulosus haplotype 181 16S ribosomal RNA gene, partial sequence; and cytochrome c oxidase subunit I (COI) gene, partial cds; mitochondrial	475	Parechinus	angulosus	haplotype	181	16S	ribosomal	RNA	gene,	partial	sequence;	and	cytochrome	c	oxidase	subunit	I	(COI)	gene,	partial	cds;	mitochondrial
476. Parechinus angulosus haplotype 180 16S ribosomal RNA gene, partial sequence; and cytochrome c oxidase subunit I (COI) gene, partial cds; mitochondrial	476	Parechinus	angulosus	haplotype	180	16S	ribosomal	RNA	gene,	partial	sequence;	and	cytochrome	c	oxidase	subunit	I	(COI)	gene,	partial	cds;	mitochondrial
477. Parechinus angulosus haplotype 178 16S ribosomal RNA gene, partial sequence; and cytochrome c oxidase subunit I (COI) gene, partial cds; mitochondrial	477	Parechinus	angulosus	haplotype	178	16S	ribosomal	RNA	gene,	partial	sequence;	and	cytochrome	c	oxidase	subunit	I	(COI)	gene,	partial	cds;	mitochondrial
478. Parechinus angulosus haplotype 176 16S ribosomal RNA gene, partial sequence; and cytochrome c oxidase subunit I (COI) gene, partial cds; mitochondrial	478	Parechinus	angulosus	haplotype	176	16S	ribosomal	RNA	gene,	partial	sequence;	and	cytochrome	c	oxidase	subunit	I	(COI)	gene,	partial	cds;	mitochondrial
479. Parechinus angulosus haplotype 174 16S ribosomal RNA gene, partial sequence; and cytochrome c oxidase subunit I (COI) gene, partial cds; mitochondrial	479	Parechinus	angulosus	haplotype	174	16S	ribosomal	RNA	gene,	partial	sequence;	and	cytochrome	c	oxidase	subunit	I	(COI)	gene,	partial	cds;	mitochondrial
480. Parechinus angulosus haplotype 172 16S ribosomal RNA gene, partial sequence; and cytochrome c oxidase subunit I (COI) gene, partial cds; mitochondrial	480	Parechinus	angulosus	haplotype	172	16S	ribosomal	RNA	gene,	partial	sequence;	and	cytochrome	c	oxidase	subunit	I	(COI)	gene,	partial	cds;	mitochondrial
481. Parechinus angulosus haplotype 171 16S ribosomal RNA gene, partial sequence; and cytochrome c oxidase subunit I (COI) gene, partial cds; mitochondrial	481	Parechinus	angulosus	haplotype	171	16S	ribosomal	RNA	gene,	partial	sequence;	and	cytochrome	c	oxidase	subunit	I	(COI)	gene,	partial	cds;	mitochondrial
482. Parechinus angulosus haplotype 170 16S ribosomal RNA gene, partial sequence; and cytochrome c oxidase subunit I (COI) gene, partial cds; mitochondrial	482	Parechinus	angulosus	haplotype	170	16S	ribosomal	RNA	gene,	partial	sequence;	and	cytochrome	c	oxidase	subunit	I	(COI)	gene,	partial	cds;	mitochondrial
483. Parechinus angulosus haplotype 169 16S ribosomal RNA gene, partial sequence; and cytochrome c oxidase subunit I (COI) gene, partial cds; mitochondrial	483	Parechinus	angulosus	haplotype	169	16S	ribosomal	RNA	gene,	partial	sequence;	and	cytochrome	c	oxidase	subunit	I	(COI)	gene,	partial	cds;	mitochondrial
484. Parechinus angulosus haplotype 168 16S ribosomal RNA gene, partial sequence; and cytochrome c oxidase subunit I (COI) gene, partial cds; mitochondrial	484	Parechinus	angulosus	haplotype	168	16S	ribosomal	RNA	gene,	partial	sequence;	and	cytochrome	c	oxidase	subunit	I	(COI)	gene,	partial	cds;	mitochondrial
485. Parechinus angulosus haplotype 165 16S ribosomal RNA gene, partial sequence; and cytochrome c oxidase subunit I (COI) gene, partial cds; mitochondrial	485	Parechinus	angulosus	haplotype	165	16S	ribosomal	RNA	gene,	partial	sequence;	and	cytochrome	c	oxidase	subunit	I	(COI)	gene,	partial	cds;	mitochondrial
486. Parechinus angulosus haplotype 163 16S ribosomal RNA gene, partial sequence; and cytochrome c oxidase subunit I (COI) gene, partial cds; mitochondrial	486	Parechinus	angulosus	haplotype	163	16S	ribosomal	RNA	gene,	partial	sequence;	and	cytochrome	c	oxidase	subunit	I	(COI)	gene,	partial	cds;	mitochondrial
487. Parechinus angulosus haplotype 153 16S ribosomal RNA gene, partial sequence; and cytochrome c oxidase subunit I (COI) gene, partial cds; mitochondrial	487	Parechinus	angulosus	haplotype	153	16S	ribosomal	RNA	gene,	partial	sequence;	and	cytochrome	c	oxidase	subunit	I	(COI)	gene,	partial	cds;	mitochondrial
488. Parechinus angulosus haplotype 151 16S ribosomal RNA gene, partial sequence; and cytochrome c oxidase subunit I (COI) gene, partial cds; mitochondrial	488	Parechinus	angulosus	haplotype	151	16S	ribosomal	RNA	gene,	partial	sequence;	and	cytochrome	c	oxidase	subunit	I	(COI)	gene,	partial	cds;	mitochondrial
489. Parechinus angulosus haplotype 150 16S ribosomal RNA gene, partial sequence; and cytochrome c oxidase subunit I (COI) gene, partial cds; mitochondrial	489	Parechinus	angulosus	haplotype	150	16S	ribosomal	RNA	gene,	partial	sequence;	and	cytochrome	c	oxidase	subunit	I	(COI)	gene,	partial	cds;	mitochondrial
490. Parechinus angulosus haplotype 149 16S ribosomal RNA gene, partial sequence; and cytochrome c oxidase subunit I (COI) gene, partial cds; mitochondrial	490	Parechinus	angulosus	haplotype	149	16S	ribosomal	RNA	gene,	partial	sequence;	and	cytochrome	c	oxidase	subunit	I	(COI)	gene,	partial	cds;	mitochondrial
491. Parechinus angulosus haplotype 148 16S ribosomal RNA gene, partial sequence; and cytochrome c oxidase subunit I (COI) gene, partial cds; mitochondrial	491	Parechinus	angulosus	haplotype	148	16S	ribosomal	RNA	gene,	partial	sequence;	and	cytochrome	c	oxidase	subunit	I	(COI)	gene,	partial	cds;	mitochondrial
492. Parechinus angulosus haplotype 147 16S ribosomal RNA gene, partial sequence; and cytochrome c oxidase subunit I (COI) gene, partial cds; mitochondrial	492	Parechinus	angulosus	haplotype	147	16S	ribosomal	RNA	gene,	partial	sequence;	and	cytochrome	c	oxidase	subunit	I	(COI)	gene,	partial	cds;	mitochondrial
493. Parechinus angulosus haplotype 146 16S ribosomal RNA gene, partial sequence; and cytochrome c oxidase subunit I (COI) gene, partial cds; mitochondrial	493	Parechinus	angulosus	haplotype	146	16S	ribosomal	RNA	gene,	partial	sequence;	and	cytochrome	c	oxidase	subunit	I	(COI)	gene,	partial	cds;	mitochondrial
494. Parechinus angulosus haplotype 144 16S ribosomal RNA gene, partial sequence; and cytochrome c oxidase subunit I (COI) gene, partial cds; mitochondrial	494	Parechinus	angulosus	haplotype	144	16S	ribosomal	RNA	gene,	partial	sequence;	and	cytochrome	c	oxidase	subunit	I	(COI)	gene,	partial	cds;	mitochondrial
495. Parechinus angulosus haplotype 143 16S ribosomal RNA gene, partial sequence; and cytochrome c oxidase subunit I (COI) gene, partial cds; mitochondrial	495	Parechinus	angulosus	haplotype	143	16S	ribosomal	RNA	gene,	partial	sequence;	and	cytochrome	c	oxidase	subunit	I	(COI)	gene,	partial	cds;	mitochondrial
496. Parechinus angulosus haplotype 142 16S ribosomal RNA gene, partial sequence; and cytochrome c oxidase subunit I (COI) gene, partial cds; mitochondrial	496	Parechinus	angulosus	haplotype	142	16S	ribosomal	RNA	gene,	partial	sequence;	and	cytochrome	c	oxidase	subunit	I	(COI)	gene,	partial	cds;	mitochondrial
497. Parechinus angulosus haplotype 141 16S ribosomal RNA gene, partial sequence; and cytochrome c oxidase subunit I (COI) gene, partial cds; mitochondrial	497	Parechinus	angulosus	haplotype	141	16S	ribosomal	RNA	gene,	partial	sequence;	and	cytochrome	c	oxidase	subunit	I	(COI)	gene,	partial	cds;	mitochondrial
498. Parechinus angulosus haplotype 138 16S ribosomal RNA gene, partial sequence; and cytochrome c oxidase subunit I (COI) gene, partial cds; mitochondrial	498	Parechinus	angulosus	haplotype	138	16S	ribosomal	RNA	gene,	partial	sequence;	and	cytochrome	c	oxidase	subunit	I	(COI)	gene,	partial	cds;	mitochondrial
499. Parechinus angulosus haplotype 134 16S ribosomal RNA gene, partial sequence; and cytochrome c oxidase subunit I (COI) gene, partial cds; mitochondrial	499	Parechinus	angulosus	haplotype	134	16S	ribosomal	RNA	gene,	partial	sequence;	and	cytochrome	c	oxidase	subunit	I	(COI)	gene,	partial	cds;	mitochondrial
500. Parechinus angulosus haplotype 132 16S ribosomal RNA gene, partial sequence; and cytochrome c oxidase subunit I (COI) gene, partial cds; mitochondrial	500	Parechinus	angulosus	haplotype	132	16S	ribosomal	RNA	gene,	partial	sequence;	and	cytochrome	c	oxidase	subunit	I	(COI)	gene,	partial	cds;	mitochondrial
501. Parechinus angulosus haplotype 128 16S ribosomal RNA gene, partial sequence; and cytochrome c oxidase subunit I (COI) gene, partial cds; mitochondrial	501	Parechinus	angulosus	haplotype	128	16S	ribosomal	RNA	gene,	partial	sequence;	and	cytochrome	c	oxidase	subunit	I	(COI)	gene,	partial	cds;	mitochondrial
502. Parechinus angulosus haplotype 125 16S ribosomal RNA gene, partial sequence; and cytochrome c oxidase subunit I (COI) gene, partial cds; mitochondrial	502	Parechinus	angulosus	haplotype	125	16S	ribosomal	RNA	gene,	partial	sequence;	and	cytochrome	c	oxidase	subunit	I	(COI)	gene,	partial	cds;	mitochondrial
503. Parechinus angulosus haplotype 119 16S ribosomal RNA gene, partial sequence; and cytochrome c oxidase subunit I (COI) gene, partial cds; mitochondrial	503	Parechinus	angulosus	haplotype	119	16S	ribosomal	RNA	gene,	partial	sequence;	and	cytochrome	c	oxidase	subunit	I	(COI)	gene,	partial	cds;	mitochondrial
504. Parechinus angulosus haplotype 117 16S ribosomal RNA gene, partial sequence; and cytochrome c oxidase subunit I (COI) gene, partial cds; mitochondrial	504	Parechinus	angulosus	haplotype	117	16S	ribosomal	RNA	gene,	partial	sequence;	and	cytochrome	c	oxidase	subunit	I	(COI)	gene,	partial	cds;	mitochondrial
505. Parechinus angulosus haplotype 110 16S ribosomal RNA gene, partial sequence; and cytochrome c oxidase subunit I (COI) gene, partial cds; mitochondrial	505	Parechinus	angulosus	haplotype	110	16S	ribosomal	RNA	gene,	partial	sequence;	and	cytochrome	c	oxidase	subunit	I	(COI)	gene,	partial	cds;	mitochondrial
506. Parechinus angulosus haplotype 109 16S ribosomal RNA gene, partial sequence; and cytochrome c oxidase subunit I (COI) gene, partial cds; mitochondrial	506	Parechinus	angulosus	haplotype	109	16S	ribosomal	RNA	gene,	partial	sequence;	and	cytochrome	c	oxidase	subunit	I	(COI)	gene,	partial	cds;	mitochondrial
507. Parechinus angulosus haplotype 108 16S ribosomal RNA gene, partial sequence; and cytochrome c oxidase subunit I (COI) gene, partial cds; mitochondrial	507	Parechinus	angulosus	haplotype	108	16S	ribosomal	RNA	gene,	partial	sequence;	and	cytochrome	c	oxidase	subunit	I	(COI)	gene,	partial	cds;	mitochondrial
508. Parechinus angulosus haplotype 107 16S ribosomal RNA gene, partial sequence; and cytochrome c oxidase subunit I (COI) gene, partial cds; mitochondrial	508	Parechinus	angulosus	haplotype	107	16S	ribosomal	RNA	gene,	partial	sequence;	and	cytochrome	c	oxidase	subunit	I	(COI)	gene,	partial	cds;	mitochondrial
509. Parechinus angulosus haplotype 104 16S ribosomal RNA gene, partial sequence; and cytochrome c oxidase subunit I (COI) gene, partial cds; mitochondrial	509	Parechinus	angulosus	haplotype	104	16S	ribosomal	RNA	gene,	partial	sequence;	and	cytochrome	c	oxidase	subunit	I	(COI)	gene,	partial	cds;	mitochondrial
510. Parechinus angulosus haplotype 96 16S ribosomal RNA gene, partial sequence; and cytochrome c oxidase subunit I (COI) gene, partial cds; mitochondrial	510	Parechinus	angulosus	haplotype	96	16S	ribosomal	RNA	gene,	partial	sequence;	and	cytochrome	c	oxidase	subunit	I	(COI)	gene,	partial	cds;	mitochondrial
511. Parechinus angulosus haplotype 93 16S ribosomal RNA gene, partial sequence; and cytochrome c oxidase subunit I (COI) gene, partial cds; mitochondrial	511	Parechinus	angulosus	haplotype	93	16S	ribosomal	RNA	gene,	partial	sequence;	and	cytochrome	c	oxidase	subunit	I	(COI)	gene,	partial	cds;	mitochondrial
512. Parechinus angulosus haplotype 86 16S ribosomal RNA gene, partial sequence; and cytochrome c oxidase subunit I (COI) gene, partial cds; mitochondrial	512	Parechinus	angulosus	haplotype	86	16S	ribosomal	RNA	gene,	partial	sequence;	and	cytochrome	c	oxidase	subunit	I	(COI)	gene,	partial	cds;	mitochondrial
513. Parechinus angulosus haplotype 82 16S ribosomal RNA gene, partial sequence; and cytochrome c oxidase subunit I (COI) gene, partial cds; mitochondrial	513	Parechinus	angulosus	haplotype	82	16S	ribosomal	RNA	gene,	partial	sequence;	and	cytochrome	c	oxidase	subunit	I	(COI)	gene,	partial	cds;	mitochondrial
514. Parechinus angulosus haplotype 81 16S ribosomal RNA gene, partial sequence; and cytochrome c oxidase subunit I (COI) gene, partial cds; mitochondrial	514	Parechinus	angulosus	haplotype	81	16S	ribosomal	RNA	gene,	partial	sequence;	and	cytochrome	c	oxidase	subunit	I	(COI)	gene,	partial	cds;	mitochondrial
515. Parechinus angulosus haplotype 80 16S ribosomal RNA gene, partial sequence; and cytochrome c oxidase subunit I (COI) gene, partial cds; mitochondrial	515	Parechinus	angulosus	haplotype	80	16S	ribosomal	RNA	gene,	partial	sequence;	and	cytochrome	c	oxidase	subunit	I	(COI)	gene,	partial	cds;	mitochondrial
516. Parechinus angulosus haplotype 77 16S ribosomal RNA gene, partial sequence; and cytochrome c oxidase subunit I (COI) gene, partial cds; mitochondrial	516	Parechinus	angulosus	haplotype	77	16S	ribosomal	RNA	gene,	partial	sequence;	and	cytochrome	c	oxidase	subunit	I	(COI)	gene,	partial	cds;	mitochondrial
517. Parechinus angulosus haplotype 76 16S ribosomal RNA gene, partial sequence; and cytochrome c oxidase subunit I (COI) gene, partial cds; mitochondrial	517	Parechinus	angulosus	haplotype	76	16S	ribosomal	RNA	gene,	partial	sequence;	and	cytochrome	c	oxidase	subunit	I	(COI)	gene,	partial	cds;	mitochondrial
518. Parechinus angulosus haplotype 66 16S ribosomal RNA gene, partial sequence; and cytochrome c oxidase subunit I (COI) gene, partial cds; mitochondrial	518	Parechinus	angulosus	haplotype	66	16S	ribosomal	RNA	gene,	partial	sequence;	and	cytochrome	c	oxidase	subunit	I	(COI)	gene,	partial	cds;	mitochondrial
519. Parechinus angulosus haplotype 65 16S ribosomal RNA gene, partial sequence; and cytochrome c oxidase subunit I (COI) gene, partial cds; mitochondrial	519	Parechinus	angulosus	haplotype	65	16S	ribosomal	RNA	gene,	partial	sequence;	and	cytochrome	c	oxidase	subunit	I	(COI)	gene,	partial	cds;	mitochondrial
520. Parechinus angulosus haplotype 63 16S ribosomal RNA gene, partial sequence; and cytochrome c oxidase subunit I (COI) gene, partial cds; mitochondrial	520	Parechinus	angulosus	haplotype	63	16S	ribosomal	RNA	gene,	partial	sequence;	and	cytochrome	c	oxidase	subunit	I	(COI)	gene,	partial	cds;	mitochondrial
521. Parechinus angulosus haplotype 61 16S ribosomal RNA gene, partial sequence; and cytochrome c oxidase subunit I (COI) gene, partial cds; mitochondrial	521	Parechinus	angulosus	haplotype	61	16S	ribosomal	RNA	gene,	partial	sequence;	and	cytochrome	c	oxidase	subunit	I	(COI)	gene,	partial	cds;	mitochondrial
522. Parechinus angulosus haplotype 58 16S ribosomal RNA gene, partial sequence; and cytochrome c oxidase subunit I (COI) gene, partial cds; mitochondrial	522	Parechinus	angulosus	haplotype	58	16S	ribosomal	RNA	gene,	partial	sequence;	and	cytochrome	c	oxidase	subunit	I	(COI)	gene,	partial	cds;	mitochondrial
523. Parechinus angulosus haplotype 57 16S ribosomal RNA gene, partial sequence; and cytochrome c oxidase subunit I (COI) gene, partial cds; mitochondrial	523	Parechinus	angulosus	haplotype	57	16S	ribosomal	RNA	gene,	partial	sequence;	and	cytochrome	c	oxidase	subunit	I	(COI)	gene,	partial	cds;	mitochondrial
524. Parechinus angulosus haplotype 56 16S ribosomal RNA gene, partial sequence; and cytochrome c oxidase subunit I (COI) gene, partial cds; mitochondrial	524	Parechinus	angulosus	haplotype	56	16S	ribosomal	RNA	gene,	partial	sequence;	and	cytochrome	c	oxidase	subunit	I	(COI)	gene,	partial	cds;	mitochondrial
525. Parechinus angulosus haplotype 55 16S ribosomal RNA gene, partial sequence; and cytochrome c oxidase subunit I (COI) gene, partial cds; mitochondrial	525	Parechinus	angulosus	haplotype	55	16S	ribosomal	RNA	gene,	partial	sequence;	and	cytochrome	c	oxidase	subunit	I	(COI)	gene,	partial	cds;	mitochondrial
526. Parechinus angulosus haplotype 54 16S ribosomal RNA gene, partial sequence; and cytochrome c oxidase subunit I (COI) gene, partial cds; mitochondrial	526	Parechinus	angulosus	haplotype	54	16S	ribosomal	RNA	gene,	partial	sequence;	and	cytochrome	c	oxidase	subunit	I	(COI)	gene,	partial	cds;	mitochondrial
527. Parechinus angulosus haplotype 53 16S ribosomal RNA gene, partial sequence; and cytochrome c oxidase subunit I (COI) gene, partial cds; mitochondrial	527	Parechinus	angulosus	haplotype	53	16S	ribosomal	RNA	gene,	partial	sequence;	and	cytochrome	c	oxidase	subunit	I	(COI)	gene,	partial	cds;	mitochondrial
528. Parechinus angulosus haplotype 52 16S ribosomal RNA gene, partial sequence; and cytochrome c oxidase subunit I (COI) gene, partial cds; mitochondrial	528	Parechinus	angulosus	haplotype	52	16S	ribosomal	RNA	gene,	partial	sequence;	and	cytochrome	c	oxidase	subunit	I	(COI)	gene,	partial	cds;	mitochondrial
529. Parechinus angulosus haplotype 51 16S ribosomal RNA gene, partial sequence; and cytochrome c oxidase subunit I (COI) gene, partial cds; mitochondrial	529	Parechinus	angulosus	haplotype	51	16S	ribosomal	RNA	gene,	partial	sequence;	and	cytochrome	c	oxidase	subunit	I	(COI)	gene,	partial	cds;	mitochondrial
530. Parechinus angulosus haplotype 50 16S ribosomal RNA gene, partial sequence; and cytochrome c oxidase subunit I (COI) gene, partial cds; mitochondrial	530	Parechinus	angulosus	haplotype	50	16S	ribosomal	RNA	gene,	partial	sequence;	and	cytochrome	c	oxidase	subunit	I	(COI)	gene,	partial	cds;	mitochondrial
531. Parechinus angulosus haplotype 49 16S ribosomal RNA gene, partial sequence; and cytochrome c oxidase subunit I (COI) gene, partial cds; mitochondrial	531	Parechinus	angulosus	haplotype	49	16S	ribosomal	RNA	gene,	partial	sequence;	and	cytochrome	c	oxidase	subunit	I	(COI)	gene,	partial	cds;	mitochondrial
532. Parechinus angulosus haplotype 47 16S ribosomal RNA gene, partial sequence; and cytochrome c oxidase subunit I (COI) gene, partial cds; mitochondrial	532	Parechinus	angulosus	haplotype	47	16S	ribosomal	RNA	gene,	partial	sequence;	and	cytochrome	c	oxidase	subunit	I	(COI)	gene,	partial	cds;	mitochondrial
533. Parechinus angulosus haplotype 46 16S ribosomal RNA gene, partial sequence; and cytochrome c oxidase subunit I (COI) gene, partial cds; mitochondrial	533	Parechinus	angulosus	haplotype	46	16S	ribosomal	RNA	gene,	partial	sequence;	and	cytochrome	c	oxidase	subunit	I	(COI)	gene,	partial	cds;	mitochondrial
534. Parechinus angulosus haplotype 45 16S ribosomal RNA gene, partial sequence; and cytochrome c oxidase subunit I (COI) gene, partial cds; mitochondrial	534	Parechinus	angulosus	haplotype	45	16S	ribosomal	RNA	gene,	partial	sequence;	and	cytochrome	c	oxidase	subunit	I	(COI)	gene,	partial	cds;	mitochondrial
535. Parechinus angulosus haplotype 43 16S ribosomal RNA gene, partial sequence; and cytochrome c oxidase subunit I (COI) gene, partial cds; mitochondrial	535	Parechinus	angulosus	haplotype	43	16S	ribosomal	RNA	gene,	partial	sequence;	and	cytochrome	c	oxidase	subunit	I	(COI)	gene,	partial	cds;	mitochondrial
536. Parechinus angulosus haplotype 41 16S ribosomal RNA gene, partial sequence; and cytochrome c oxidase subunit I (COI) gene, partial cds; mitochondrial	536	Parechinus	angulosus	haplotype	41	16S	ribosomal	RNA	gene,	partial	sequence;	and	cytochrome	c	oxidase	subunit	I	(COI)	gene,	partial	cds;	mitochondrial
537. Parechinus angulosus haplotype 40 16S ribosomal RNA gene, partial sequence; and cytochrome c oxidase subunit I (COI) gene, partial cds; mitochondrial	537	Parechinus	angulosus	haplotype	40	16S	ribosomal	RNA	gene,	partial	sequence;	and	cytochrome	c	oxidase	subunit	I	(COI)	gene,	partial	cds;	mitochondrial
538. Parechinus angulosus haplotype 39 16S ribosomal RNA gene, partial sequence; and cytochrome c oxidase subunit I (COI) gene, partial cds; mitochondrial	538	Parechinus	angulosus	haplotype	39	16S	ribosomal	RNA	gene,	partial	sequence;	and	cytochrome	c	oxidase	subunit	I	(COI)	gene,	partial	cds;	mitochondrial
539. Parechinus angulosus haplotype 38 16S ribosomal RNA gene, partial sequence; and cytochrome c oxidase subunit I (COI) gene, partial cds; mitochondrial	539	Parechinus	angulosus	haplotype	38	16S	ribosomal	RNA	gene,	partial	sequence;	and	cytochrome	c	oxidase	subunit	I	(COI)	gene,	partial	cds;	mitochondrial
540. Parechinus angulosus haplotype 37 16S ribosomal RNA gene, partial sequence; and cytochrome c oxidase subunit I (COI) gene, partial cds; mitochondrial	540	Parechinus	angulosus	haplotype	37	16S	ribosomal	RNA	gene,	partial	sequence;	and	cytochrome	c	oxidase	subunit	I	(COI)	gene,	partial	cds;	mitochondrial
541. Parechinus angulosus haplotype 36 16S ribosomal RNA gene, partial sequence; and cytochrome c oxidase subunit I (COI) gene, partial cds; mitochondrial	541	Parechinus	angulosus	haplotype	36	16S	ribosomal	RNA	gene,	partial	sequence;	and	cytochrome	c	oxidase	subunit	I	(COI)	gene,	partial	cds;	mitochondrial
542. Parechinus angulosus haplotype 35 16S ribosomal RNA gene, partial sequence; and cytochrome c oxidase subunit I (COI) gene, partial cds; mitochondrial	542	Parechinus	angulosus	haplotype	35	16S	ribosomal	RNA	gene,	partial	sequence;	and	cytochrome	c	oxidase	subunit	I	(COI)	gene,	partial	cds;	mitochondrial
543. Parechinus angulosus haplotype 34 16S ribosomal RNA gene, partial sequence; and cytochrome c oxidase subunit I (COI) gene, partial cds; mitochondrial	543	Parechinus	angulosus	haplotype	34	16S	ribosomal	RNA	gene,	partial	sequence;	and	cytochrome	c	oxidase	subunit	I	(COI)	gene,	partial	cds;	mitochondrial
544. Parechinus angulosus haplotype 33 16S ribosomal RNA gene, partial sequence; and cytochrome c oxidase subunit I (COI) gene, partial cds; mitochondrial	544	Parechinus	angulosus	haplotype	33	16S	ribosomal	RNA	gene,	partial	sequence;	and	cytochrome	c	oxidase	subunit	I	(COI)	gene,	partial	cds;	mitochondrial
545. Parechinus angulosus haplotype 31 16S ribosomal RNA gene, partial sequence; and cytochrome c oxidase subunit I (COI) gene, partial cds; mitochondrial	545	Parechinus	angulosus	haplotype	31	16S	ribosomal	RNA	gene,	partial	sequence;	and	cytochrome	c	oxidase	subunit	I	(COI)	gene,	partial	cds;	mitochondrial
546. Parechinus angulosus haplotype 30 16S ribosomal RNA gene, partial sequence; and cytochrome c oxidase subunit I (COI) gene, partial cds; mitochondrial	546	Parechinus	angulosus	haplotype	30	16S	ribosomal	RNA	gene,	partial	sequence;	and	cytochrome	c	oxidase	subunit	I	(COI)	gene,	partial	cds;	mitochondrial
547. Parechinus angulosus haplotype 29 16S ribosomal RNA gene, partial sequence; and cytochrome c oxidase subunit I (COI) gene, partial cds; mitochondrial	547	Parechinus	angulosus	haplotype	29	16S	ribosomal	RNA	gene,	partial	sequence;	and	cytochrome	c	oxidase	subunit	I	(COI)	gene,	partial	cds;	mitochondrial
548. Parechinus angulosus haplotype 25 16S ribosomal RNA gene, partial sequence; and cytochrome c oxidase subunit I (COI) gene, partial cds; mitochondrial	548	Parechinus	angulosus	haplotype	25	16S	ribosomal	RNA	gene,	partial	sequence;	and	cytochrome	c	oxidase	subunit	I	(COI)	gene,	partial	cds;	mitochondrial
549. Parechinus angulosus haplotype 22 16S ribosomal RNA gene, partial sequence; and cytochrome c oxidase subunit I (COI) gene, partial cds; mitochondrial	549	Parechinus	angulosus	haplotype	22	16S	ribosomal	RNA	gene,	partial	sequence;	and	cytochrome	c	oxidase	subunit	I	(COI)	gene,	partial	cds;	mitochondrial
550. Parechinus angulosus haplotype 21 16S ribosomal RNA gene, partial sequence; and cytochrome c oxidase subunit I (COI) gene, partial cds; mitochondrial	550	Parechinus	angulosus	haplotype	21	16S	ribosomal	RNA	gene,	partial	sequence;	and	cytochrome	c	oxidase	subunit	I	(COI)	gene,	partial	cds;	mitochondrial
551. Parechinus angulosus haplotype 20 16S ribosomal RNA gene, partial sequence; and cytochrome c oxidase subunit I (COI) gene, partial cds; mitochondrial	551	Parechinus	angulosus	haplotype	20	16S	ribosomal	RNA	gene,	partial	sequence;	and	cytochrome	c	oxidase	subunit	I	(COI)	gene,	partial	cds;	mitochondrial
552. Parechinus angulosus haplotype 19 16S ribosomal RNA gene, partial sequence; and cytochrome c oxidase subunit I (COI) gene, partial cds; mitochondrial	552	Parechinus	angulosus	haplotype	19	16S	ribosomal	RNA	gene,	partial	sequence;	and	cytochrome	c	oxidase	subunit	I	(COI)	gene,	partial	cds;	mitochondrial
553. Parechinus angulosus haplotype 18 16S ribosomal RNA gene, partial sequence; and cytochrome c oxidase subunit I (COI) gene, partial cds; mitochondrial	553	Parechinus	angulosus	haplotype	18	16S	ribosomal	RNA	gene,	partial	sequence;	and	cytochrome	c	oxidase	subunit	I	(COI)	gene,	partial	cds;	mitochondrial
554. Parechinus angulosus haplotype 17 16S ribosomal RNA gene, partial sequence; and cytochrome c oxidase subunit I (COI) gene, partial cds; mitochondrial	554	Parechinus	angulosus	haplotype	17	16S	ribosomal	RNA	gene,	partial	sequence;	and	cytochrome	c	oxidase	subunit	I	(COI)	gene,	partial	cds;	mitochondrial
555. Parechinus angulosus haplotype 16 16S ribosomal RNA gene, partial sequence; and cytochrome c oxidase subunit I (COI) gene, partial cds; mitochondrial	555	Parechinus	angulosus	haplotype	16	16S	ribosomal	RNA	gene,	partial	sequence;	and	cytochrome	c	oxidase	subunit	I	(COI)	gene,	partial	cds;	mitochondrial
556. Parechinus angulosus haplotype 15 16S ribosomal RNA gene, partial sequence; and cytochrome c oxidase subunit I (COI) gene, partial cds; mitochondrial	556	Parechinus	angulosus	haplotype	15	16S	ribosomal	RNA	gene,	partial	sequence;	and	cytochrome	c	oxidase	subunit	I	(COI)	gene,	partial	cds;	mitochondrial
557. Parechinus angulosus haplotype 14 16S ribosomal RNA gene, partial sequence; and cytochrome c oxidase subunit I (COI) gene, partial cds; mitochondrial	557	Parechinus	angulosus	haplotype	14	16S	ribosomal	RNA	gene,	partial	sequence;	and	cytochrome	c	oxidase	subunit	I	(COI)	gene,	partial	cds;	mitochondrial
558. Parechinus angulosus haplotype 13 16S ribosomal RNA gene, partial sequence; and cytochrome c oxidase subunit I (COI) gene, partial cds; mitochondrial	558	Parechinus	angulosus	haplotype	13	16S	ribosomal	RNA	gene,	partial	sequence;	and	cytochrome	c	oxidase	subunit	I	(COI)	gene,	partial	cds;	mitochondrial
559. Parechinus angulosus haplotype 10 16S ribosomal RNA gene, partial sequence; and cytochrome c oxidase subunit I (COI) gene, partial cds; mitochondrial	559	Parechinus	angulosus	haplotype	10	16S	ribosomal	RNA	gene,	partial	sequence;	and	cytochrome	c	oxidase	subunit	I	(COI)	gene,	partial	cds;	mitochondrial
560. Parechinus angulosus haplotype 8 16S ribosomal RNA gene, partial sequence; and cytochrome c oxidase subunit I (COI) gene, partial cds; mitochondrial	560	Parechinus	angulosus	haplotype	8	16S	ribosomal	RNA	gene,	partial	sequence;	and	cytochrome	c	oxidase	subunit	I	(COI)	gene,	partial	cds;	mitochondrial
561. Parechinus angulosus haplotype 7 16S ribosomal RNA gene, partial sequence; and cytochrome c oxidase subunit I (COI) gene, partial cds; mitochondrial	561	Parechinus	angulosus	haplotype	7	16S	ribosomal	RNA	gene,	partial	sequence;	and	cytochrome	c	oxidase	subunit	I	(COI)	gene,	partial	cds;	mitochondrial
562. Parechinus angulosus haplotype 5 16S ribosomal RNA gene, partial sequence; and cytochrome c oxidase subunit I (COI) gene, partial cds; mitochondrial	562	Parechinus	angulosus	haplotype	5	16S	ribosomal	RNA	gene,	partial	sequence;	and	cytochrome	c	oxidase	subunit	I	(COI)	gene,	partial	cds;	mitochondrial
563. Parechinus angulosus haplotype 4 16S ribosomal RNA gene, partial sequence; and cytochrome c oxidase subunit I (COI) gene, partial cds; mitochondrial	563	Parechinus	angulosus	haplotype	4	16S	ribosomal	RNA	gene,	partial	sequence;	and	cytochrome	c	oxidase	subunit	I	(COI)	gene,	partial	cds;	mitochondrial
564. Parechinus angulosus haplotype 3 16S ribosomal RNA gene, partial sequence; and cytochrome c oxidase subunit I (COI) gene, partial cds; mitochondrial	564	Parechinus	angulosus	haplotype	3	16S	ribosomal	RNA	gene,	partial	sequence;	and	cytochrome	c	oxidase	subunit	I	(COI)	gene,	partial	cds;	mitochondrial
565. Parechinus angulosus haplotype 2 16S ribosomal RNA gene, partial sequence; and cytochrome c oxidase subunit I (COI) gene, partial cds; mitochondrial	565	Parechinus	angulosus	haplotype	2	16S	ribosomal	RNA	gene,	partial	sequence;	and	cytochrome	c	oxidase	subunit	I	(COI)	gene,	partial	cds;	mitochondrial
566. Parechinus angulosus haplotype 1 16S ribosomal RNA gene, partial sequence; and cytochrome c oxidase subunit I (COI) gene, partial cds; mitochondrial	566	Parechinus	angulosus	haplotype	1	16S	ribosomal	RNA	gene,	partial	sequence;	and	cytochrome	c	oxidase	subunit	I	(COI)	gene,	partial	cds;	mitochondrial
567. Echinometra mathaei isolate Tal86 cytochrome oxidase subunit I (COI) gene, partial cds; mitochondrial	567	Echinometra	mathaei	isolate	Tal86	cytochrome	oxidase	subunit	I	(COI)	gene,	partial	cds;	mitochondrial
568. Echinometra mathaei isolate Tal85 cytochrome oxidase subunit I (COI) gene, partial cds; mitochondrial	568	Echinometra	mathaei	isolate	Tal85	cytochrome	oxidase	subunit	I	(COI)	gene,	partial	cds;	mitochondrial
569. Echinometra mathaei isolate Tal84 cytochrome oxidase subunit I (COI) gene, partial cds; mitochondrial	569	Echinometra	mathaei	isolate	Tal84	cytochrome	oxidase	subunit	I	(COI)	gene,	partial	cds;	mitochondrial
570. Echinometra mathaei isolate Tal83 cytochrome oxidase subunit I (COI) gene, partial cds; mitochondrial	570	Echinometra	mathaei	isolate	Tal83	cytochrome	oxidase	subunit	I	(COI)	gene,	partial	cds;	mitochondrial
571. Echinometra mathaei isolate Tal82 cytochrome oxidase subunit I (COI) gene, partial cds; mitochondrial	571	Echinometra	mathaei	isolate	Tal82	cytochrome	oxidase	subunit	I	(COI)	gene,	partial	cds;	mitochondrial
572. Echinometra mathaei isolate Tal81 cytochrome oxidase subunit I (COI) gene, partial cds; mitochondrial	572	Echinometra	mathaei	isolate	Tal81	cytochrome	oxidase	subunit	I	(COI)	gene,	partial	cds;	mitochondrial
573. Echinometra mathaei isolate Tal79 cytochrome oxidase subunit I (COI) gene, partial cds; mitochondrial	573	Echinometra	mathaei	isolate	Tal79	cytochrome	oxidase	subunit	I	(COI)	gene,	partial	cds;	mitochondrial
574. Parechinus angulosus haplotype NM007 16S ribosomal RNA gene, partial sequence; and cytochrome c oxidase subunit I (COI) gene, partial cds; mitochondrial	574	Parechinus	angulosus	haplotype	NM007	16S	ribosomal	RNA	gene,	partial	sequence;	and	cytochrome	c	oxidase	subunit	I	(COI)	gene,	partial	cds;	mitochondrial
575. Parechinus angulosus haplotype NM005 16S ribosomal RNA gene, partial sequence; and cytochrome c oxidase subunit I (COI) gene, partial cds; mitochondrial	575	Parechinus	angulosus	haplotype	NM005	16S	ribosomal	RNA	gene,	partial	sequence;	and	cytochrome	c	oxidase	subunit	I	(COI)	gene,	partial	cds;	mitochondrial
576. Parechinus angulosus haplotype NM004 16S ribosomal RNA gene, partial sequence; and cytochrome c oxidase subunit I (COI) gene, partial cds; mitochondrial	576	Parechinus	angulosus	haplotype	NM004	16S	ribosomal	RNA	gene,	partial	sequence;	and	cytochrome	c	oxidase	subunit	I	(COI)	gene,	partial	cds;	mitochondrial
577. Parechinus angulosus haplotype NM003 16S ribosomal RNA gene, partial sequence; and cytochrome c oxidase subunit I (COI) gene, partial cds; mitochondrial	577	Parechinus	angulosus	haplotype	NM003	16S	ribosomal	RNA	gene,	partial	sequence;	and	cytochrome	c	oxidase	subunit	I	(COI)	gene,	partial	cds;	mitochondrial
578. Tropiometra carinata voucher AB49142202 cytochrome oxidase subunit 1 (COI) gene, partial cds; mitochondrial	578	Tropiometra	carinata	voucher	AB49142202	cytochrome	oxidase	subunit	1	(COI)	gene,	partial	cds;	mitochondrial
579. Tropiometra carinata voucher AB49142197 cytochrome oxidase subunit 1 (COI) gene, partial cds; mitochondrial	579	Tropiometra	carinata	voucher	AB49142197	cytochrome	oxidase	subunit	1	(COI)	gene,	partial	cds;	mitochondrial
580. Tropiometra carinata voucher AB42609717 cytochrome oxidase subunit 1 (COI) gene, partial cds; mitochondrial	580	Tropiometra	carinata	voucher	AB42609717	cytochrome	oxidase	subunit	1	(COI)	gene,	partial	cds;	mitochondrial
581. Tropiometra carinata voucher AB49142201 cytochrome oxidase subunit 1 (COI) gene, partial cds; mitochondrial	581	Tropiometra	carinata	voucher	AB49142201	cytochrome	oxidase	subunit	1	(COI)	gene,	partial	cds;	mitochondrial
582. Tropiometra carinata voucher AB49142172 cytochrome oxidase subunit 1 (COI) gene, partial cds; mitochondrial	582	Tropiometra	carinata	voucher	AB49142172	cytochrome	oxidase	subunit	1	(COI)	gene,	partial	cds;	mitochondrial
583. Tropiometra carinata voucher AB42608963 cytochrome oxidase subunit 1 (COI) gene, partial cds; mitochondrial	583	Tropiometra	carinata	voucher	AB42608963	cytochrome	oxidase	subunit	1	(COI)	gene,	partial	cds;	mitochondrial
584. Tropiometra carinata voucher AB42608951 cytochrome oxidase subunit 1 (COI) gene, partial cds; mitochondrial	584	Tropiometra	carinata	voucher	AB42608951	cytochrome	oxidase	subunit	1	(COI)	gene,	partial	cds;	mitochondrial
585. Tropiometra carinata voucher AB42609997 cytochrome oxidase subunit 1 (COI) gene, partial cds; mitochondrial	585	Tropiometra	carinata	voucher	AB42609997	cytochrome	oxidase	subunit	1	(COI)	gene,	partial	cds;	mitochondrial
586. Tropiometra carinata voucher AB42609962 cytochrome oxidase subunit 1 (COI) gene, partial cds; mitochondrial	586	Tropiometra	carinata	voucher	AB42609962	cytochrome	oxidase	subunit	1	(COI)	gene,	partial	cds;	mitochondrial
587. Tropiometra carinata voucher AB42609479 cytochrome oxidase subunit 1 (COI) gene, partial cds; mitochondrial	587	Tropiometra	carinata	voucher	AB42609479	cytochrome	oxidase	subunit	1	(COI)	gene,	partial	cds;	mitochondrial
588. Tropiometra carinata voucher AB42609991 cytochrome oxidase subunit 1 (COI) gene, partial cds; mitochondrial	588	Tropiometra	carinata	voucher	AB42609991	cytochrome	oxidase	subunit	1	(COI)	gene,	partial	cds;	mitochondrial
589. Tropiometra carinata voucher AB42608957 cytochrome oxidase subunit 1 (COI) gene, partial cds; mitochondrial	589	Tropiometra	carinata	voucher	AB42608957	cytochrome	oxidase	subunit	1	(COI)	gene,	partial	cds;	mitochondrial
590. Tropiometra carinata voucher AB42609871 cytochrome oxidase subunit 1 (COI) gene, partial cds; mitochondrial	590	Tropiometra	carinata	voucher	AB42609871	cytochrome	oxidase	subunit	1	(COI)	gene,	partial	cds;	mitochondrial
591. Tropiometra carinata voucher AB42609900 cytochrome oxidase subunit 1 (COI) gene, partial cds; mitochondrial	591	Tropiometra	carinata	voucher	AB42609900	cytochrome	oxidase	subunit	1	(COI)	gene,	partial	cds;	mitochondrial
592. Tropiometra carinata voucher AB49103143 cytochrome oxidase subunit 1 (COI) gene, partial cds; mitochondrial	592	Tropiometra	carinata	voucher	AB49103143	cytochrome	oxidase	subunit	1	(COI)	gene,	partial	cds;	mitochondrial
593. Tropiometra carinata voucher AB49142205 cytochrome oxidase subunit 1 (COI) gene, partial cds; mitochondrial	593	Tropiometra	carinata	voucher	AB49142205	cytochrome	oxidase	subunit	1	(COI)	gene,	partial	cds;	mitochondrial
594. Tropiometra carinata voucher AB49103149 cytochrome oxidase subunit 1 (COI) gene, partial cds; mitochondrial	594	Tropiometra	carinata	voucher	AB49103149	cytochrome	oxidase	subunit	1	(COI)	gene,	partial	cds;	mitochondrial
595. Tropiometra carinata voucher AB49142190 cytochrome oxidase subunit 1 (COI) gene, partial cds; mitochondrial	595	Tropiometra	carinata	voucher	AB49142190	cytochrome	oxidase	subunit	1	(COI)	gene,	partial	cds;	mitochondrial
596. Tropiometra carinata voucher AB49142206 cytochrome oxidase subunit 1 (COI) gene, partial cds; mitochondrial	596	Tropiometra	carinata	voucher	AB49142206	cytochrome	oxidase	subunit	1	(COI)	gene,	partial	cds;	mitochondrial
597. Tropiometra carinata voucher AB49103159 cytochrome oxidase subunit 1 (COI) gene, partial cds; mitochondrial	597	Tropiometra	carinata	voucher	AB49103159	cytochrome	oxidase	subunit	1	(COI)	gene,	partial	cds;	mitochondrial
598. Tropiometra carinata voucher AB49103163 cytochrome oxidase subunit 1 (COI) gene, partial cds; mitochondrial	598	Tropiometra	carinata	voucher	AB49103163	cytochrome	oxidase	subunit	1	(COI)	gene,	partial	cds;	mitochondrial
599. Tropiometra carinata voucher AB49103165 cytochrome oxidase subunit 1 (COI) gene, partial cds; mitochondrial	599	Tropiometra	carinata	voucher	AB49103165	cytochrome	oxidase	subunit	1	(COI)	gene,	partial	cds;	mitochondrial
600. Tropiometra carinata voucher AB42609894 cytochrome oxidase subunit 1 (COI) gene, partial cds; mitochondrial	600	Tropiometra	carinata	voucher	AB42609894	cytochrome	oxidase	subunit	1	(COI)	gene,	partial	cds;	mitochondrial
601. Tropiometra carinata voucher AB42609741 cytochrome oxidase subunit 1 (COI) gene, partial cds; mitochondrial	601	Tropiometra	carinata	voucher	AB42609741	cytochrome	oxidase	subunit	1	(COI)	gene,	partial	cds;	mitochondrial
602. Tropiometra carinata voucher AB49103167 cytochrome oxidase subunit 1 (COI) gene, partial cds; mitochondrial	602	Tropiometra	carinata	voucher	AB49103167	cytochrome	oxidase	subunit	1	(COI)	gene,	partial	cds;	mitochondrial
603. Tropiometra carinata voucher AB49103169 cytochrome oxidase subunit 1 (COI) gene, partial cds; mitochondrial	603	Tropiometra	carinata	voucher	AB49103169	cytochrome	oxidase	subunit	1	(COI)	gene,	partial	cds;	mitochondrial
604. Tropiometra carinata voucher AB49142208 cytochrome oxidase subunit 1 (COI) gene, partial cds; mitochondrial	604	Tropiometra	carinata	voucher	AB49142208	cytochrome	oxidase	subunit	1	(COI)	gene,	partial	cds;	mitochondrial
605. Tropiometra carinata voucher AB49103179 cytochrome oxidase subunit 1 (COI) gene, partial cds; mitochondrial	605	Tropiometra	carinata	voucher	AB49103179	cytochrome	oxidase	subunit	1	(COI)	gene,	partial	cds;	mitochondrial
606. Tropiometra carinata voucher AB49103185 cytochrome oxidase subunit 1 (COI) gene, partial cds; mitochondrial	606	Tropiometra	carinata	voucher	AB49103185	cytochrome	oxidase	subunit	1	(COI)	gene,	partial	cds;	mitochondrial
607. Tropiometra carinata voucher AB49142184 cytochrome oxidase subunit 1 (COI) gene, partial cds; mitochondrial	607	Tropiometra	carinata	voucher	AB49142184	cytochrome	oxidase	subunit	1	(COI)	gene,	partial	cds;	mitochondrial
608. Tropiometra carinata voucher AB49142203 cytochrome oxidase subunit 1 (COI) gene, partial cds; mitochondrial	608	Tropiometra	carinata	voucher	AB49142203	cytochrome	oxidase	subunit	1	(COI)	gene,	partial	cds;	mitochondrial
609. Tropiometra carinata voucher AB49142182 cytochrome oxidase subunit 1 (COI) gene, partial cds; mitochondrial	609	Tropiometra	carinata	voucher	AB49142182	cytochrome	oxidase	subunit	1	(COI)	gene,	partial	cds;	mitochondrial
610. Tropiometra carinata voucher AB49142181 cytochrome oxidase subunit 1 (COI) gene, partial cds; mitochondrial	610	Tropiometra	carinata	voucher	AB49142181	cytochrome	oxidase	subunit	1	(COI)	gene,	partial	cds;	mitochondrial
611. Tropiometra carinata voucher AB49142180 cytochrome oxidase subunit 1 (COI) gene, partial cds; mitochondrial	611	Tropiometra	carinata	voucher	AB49142180	cytochrome	oxidase	subunit	1	(COI)	gene,	partial	cds;	mitochondrial
612. Tripneustes gratilla voucher AB42609979 cytochrome oxidase subunit 1 (COI) gene, partial cds; mitochondrial	612	Tripneustes	gratilla	voucher	AB42609979	cytochrome	oxidase	subunit	1	(COI)	gene,	partial	cds;	mitochondrial
613. Tripneustes gratilla voucher AB42608996 cytochrome oxidase subunit 1 (COI) gene, partial cds; mitochondrial	613	Tripneustes	gratilla	voucher	AB42608996	cytochrome	oxidase	subunit	1	(COI)	gene,	partial	cds;	mitochondrial
614. Tripneustes gratilla voucher AB42609888 cytochrome oxidase subunit 1 (COI) gene, partial cds; mitochondrial	614	Tripneustes	gratilla	voucher	AB42609888	cytochrome	oxidase	subunit	1	(COI)	gene,	partial	cds;	mitochondrial
615. Tripneustes gratilla voucher AB42609876 cytochrome oxidase subunit 1 (COI) gene, partial cds; mitochondrial	615	Tripneustes	gratilla	voucher	AB42609876	cytochrome	oxidase	subunit	1	(COI)	gene,	partial	cds;	mitochondrial
616. Tripneustes gratilla voucher AB42608990 cytochrome oxidase subunit 1 (COI) gene, partial cds; mitochondrial	616	Tripneustes	gratilla	voucher	AB42608990	cytochrome	oxidase	subunit	1	(COI)	gene,	partial	cds;	mitochondrial
617. Trachasina crucifera voucher AB42609484 cytochrome oxidase subunit 1 (COI) gene, partial cds; mitochondrial	617	Trachasina	crucifera	voucher	AB42609484	cytochrome	oxidase	subunit	1	(COI)	gene,	partial	cds;	mitochondrial
618. Trachasina crucifera voucher AB42609478 cytochrome oxidase subunit 1 (COI) gene, partial cds; mitochondrial	618	Trachasina	crucifera	voucher	AB42609478	cytochrome	oxidase	subunit	1	(COI)	gene,	partial	cds;	mitochondrial
619. Thyone sp. AB42610223 cytochrome oxidase subunit 1 (COI) gene, partial cds; mitochondrial	619	Thyone	sp.	AB42610223	cytochrome	oxidase	subunit	1	(COI)	gene,	partial	cds;	mitochondrial
620. Thromidia seychellesensis voucher AB42610206 cytochrome oxidase subunit 1 (COI) gene, partial cds; mitochondrial	620	Thromidia	seychellesensis	voucher	AB42610206	cytochrome	oxidase	subunit	1	(COI)	gene,	partial	cds;	mitochondrial
621. Thromidia seychellesensis voucher AB42609968 cytochrome oxidase subunit 1 (COI) gene, partial cds; mitochondrial	621	Thromidia	seychellesensis	voucher	AB42609968	cytochrome	oxidase	subunit	1	(COI)	gene,	partial	cds;	mitochondrial
622. Thromidia seychellesensis voucher AB42610208 cytochrome oxidase subunit 1 (COI) gene, partial cds; mitochondrial	622	Thromidia	seychellesensis	voucher	AB42610208	cytochrome	oxidase	subunit	1	(COI)	gene,	partial	cds;	mitochondrial
623. Temnopleurus sp. AB42610002 cytochrome oxidase subunit 1 (COI) gene, partial cds; mitochondrial	623	Temnopleurus	sp.	AB42610002	cytochrome	oxidase	subunit	1	(COI)	gene,	partial	cds;	mitochondrial
624. Stomopneustes variolaris voucher AB42608984 cytochrome oxidase subunit 1 (COI) gene, partial cds; mitochondrial	624	Stomopneustes	variolaris	voucher	AB42608984	cytochrome	oxidase	subunit	1	(COI)	gene,	partial	cds;	mitochondrial
625. Stolus buccalis voucher AB42609874 cytochrome oxidase subunit 1 (COI) gene, partial cds; mitochondrial	625	Stolus	buccalis	voucher	AB42609874	cytochrome	oxidase	subunit	1	(COI)	gene,	partial	cds;	mitochondrial
626. Stephanometra indica voucher AB49142207 cytochrome oxidase subunit 1 (COI) gene, partial cds; mitochondrial	626	Stephanometra	indica	voucher	AB49142207	cytochrome	oxidase	subunit	1	(COI)	gene,	partial	cds;	mitochondrial
627. Pseudocnella sykion voucher AB42609990 cytochrome oxidase subunit 1 (COI) gene, partial cds; mitochondrial	627	Pseudocnella	sykion	voucher	AB42609990	cytochrome	oxidase	subunit	1	(COI)	gene,	partial	cds;	mitochondrial
628. Pseudocnella sykion voucher AB42608972 cytochrome oxidase subunit 1 (COI) gene, partial cds; mitochondrial	628	Pseudocnella	sykion	voucher	AB42608972	cytochrome	oxidase	subunit	1	(COI)	gene,	partial	cds;	mitochondrial
629. Protoreaster lincki voucher AB42610214 cytochrome oxidase subunit 1 (COI) gene, partial cds; mitochondrial	629	Protoreaster	lincki	voucher	AB42610214	cytochrome	oxidase	subunit	1	(COI)	gene,	partial	cds;	mitochondrial
630. Phyllacanthus imperialis voucher AB42609739 cytochrome oxidase subunit 1 (COI) gene, partial cds; mitochondrial	630	Phyllacanthus	imperialis	voucher	AB42609739	cytochrome	oxidase	subunit	1	(COI)	gene,	partial	cds;	mitochondrial
631. Ophiothrix trilineata voucher AB42609743 cytochrome oxidase subunit 1 (COI) gene, partial cds; mitochondrial	631	Ophiothrix	trilineata	voucher	AB42609743	cytochrome	oxidase	subunit	1	(COI)	gene,	partial	cds;	mitochondrial
632. Ophiothrix trilineata voucher AB42609737 cytochrome oxidase subunit 1 (COI) gene, partial cds; mitochondrial	632	Ophiothrix	trilineata	voucher	AB42609737	cytochrome	oxidase	subunit	1	(COI)	gene,	partial	cds;	mitochondrial
633. Ophiothrix purpurea voucher AB42608973 cytochrome oxidase subunit 1 (COI) gene, partial cds; mitochondrial	633	Ophiothrix	purpurea	voucher	AB42608973	cytochrome	oxidase	subunit	1	(COI)	gene,	partial	cds;	mitochondrial
634. Ophiothrix purpurea voucher AB42609483 cytochrome oxidase subunit 1 (COI) gene, partial cds; mitochondrial	634	Ophiothrix	purpurea	voucher	AB42609483	cytochrome	oxidase	subunit	1	(COI)	gene,	partial	cds;	mitochondrial
635. Ophiothrix purpurea voucher AB42608956 cytochrome oxidase subunit 1 (COI) gene, partial cds; mitochondrial	635	Ophiothrix	purpurea	voucher	AB42608956	cytochrome	oxidase	subunit	1	(COI)	gene,	partial	cds;	mitochondrial
636. Ophiothrix purpurea voucher AB42608991 cytochrome oxidase subunit 1 (COI) gene, partial cds; mitochondrial	636	Ophiothrix	purpurea	voucher	AB42608991	cytochrome	oxidase	subunit	1	(COI)	gene,	partial	cds;	mitochondrial
637. Ophiothrix purpurea voucher AB42609489 cytochrome oxidase subunit 1 (COI) gene, partial cds; mitochondrial	637	Ophiothrix	purpurea	voucher	AB42609489	cytochrome	oxidase	subunit	1	(COI)	gene,	partial	cds;	mitochondrial
638. Ophiothrix purpurea voucher AB42609495 cytochrome oxidase subunit 1 (COI) gene, partial cds; mitochondrial	638	Ophiothrix	purpurea	voucher	AB42609495	cytochrome	oxidase	subunit	1	(COI)	gene,	partial	cds;	mitochondrial
639. Ophiothrix fragilis voucher AB42609750 cytochrome oxidase subunit 1 (COI) gene, partial cds; mitochondrial	639	Ophiothrix	fragilis	voucher	AB42609750	cytochrome	oxidase	subunit	1	(COI)	gene,	partial	cds;	mitochondrial
640. Ophiothrix foveolata voucher AB42609502 cytochrome oxidase subunit 1 (COI) gene, partial cds; mitochondrial	640	Ophiothrix	foveolata	voucher	AB42609502	cytochrome	oxidase	subunit	1	(COI)	gene,	partial	cds;	mitochondrial
641. Ophiothrix foveolata voucher AB42609513 cytochrome oxidase subunit 1 (COI) gene, partial cds; mitochondrial	641	Ophiothrix	foveolata	voucher	AB42609513	cytochrome	oxidase	subunit	1	(COI)	gene,	partial	cds;	mitochondrial
642. Ophiothrix echinotecta voucher AB42609884 cytochrome oxidase subunit 1 (COI) gene, partial cds; mitochondrial	642	Ophiothrix	echinotecta	voucher	AB42609884	cytochrome	oxidase	subunit	1	(COI)	gene,	partial	cds;	mitochondrial
643. Ophiothrix echinotecta voucher AB42609738 cytochrome oxidase subunit 1 (COI) gene, partial cds; mitochondrial	643	Ophiothrix	echinotecta	voucher	AB42609738	cytochrome	oxidase	subunit	1	(COI)	gene,	partial	cds;	mitochondrial
644. Ophiothrix echinotecta voucher AB42609891 cytochrome oxidase subunit 1 (COI) gene, partial cds; mitochondrial	644	Ophiothrix	echinotecta	voucher	AB42609891	cytochrome	oxidase	subunit	1	(COI)	gene,	partial	cds;	mitochondrial
645. Ophiothela venusta voucher AB42609496 cytochrome oxidase subunit 1 (COI) gene, partial cds; mitochondrial	645	Ophiothela	venusta	voucher	AB42609496	cytochrome	oxidase	subunit	1	(COI)	gene,	partial	cds;	mitochondrial
646. Ophiothela venusta voucher AB42609510 cytochrome oxidase subunit 1 (COI) gene, partial cds; mitochondrial	646	Ophiothela	venusta	voucher	AB42609510	cytochrome	oxidase	subunit	1	(COI)	gene,	partial	cds;	mitochondrial
647. Ophiothela venusta voucher AB42609486 cytochrome oxidase subunit 1 (COI) gene, partial cds; mitochondrial	647	Ophiothela	venusta	voucher	AB42609486	cytochrome	oxidase	subunit	1	(COI)	gene,	partial	cds;	mitochondrial
648. Ophiothela venusta voucher AB42609753 cytochrome oxidase subunit 1 (COI) gene, partial cds; mitochondrial	648	Ophiothela	venusta	voucher	AB42609753	cytochrome	oxidase	subunit	1	(COI)	gene,	partial	cds;	mitochondrial
649. Ophiothela sp. AB42609477 cytochrome oxidase subunit 1 (COI) gene, partial cds; mitochondrial	649	Ophiothela	sp.	AB42609477	cytochrome	oxidase	subunit	1	(COI)	gene,	partial	cds;	mitochondrial
650. Ophiothela sp. AB42609508 cytochrome oxidase subunit 1 (COI) gene, partial cds; mitochondrial	650	Ophiothela	sp.	AB42609508	cytochrome	oxidase	subunit	1	(COI)	gene,	partial	cds;	mitochondrial
651. Ophiothela sp. AB42610232 cytochrome oxidase subunit 1 (COI) gene, partial cds; mitochondrial	651	Ophiothela	sp.	AB42610232	cytochrome	oxidase	subunit	1	(COI)	gene,	partial	cds;	mitochondrial
652. Ophioplocus imbricatus voucher AB42610222 cytochrome oxidase subunit 1 (COI) gene, partial cds; mitochondrial	652	Ophioplocus	imbricatus	voucher	AB42610222	cytochrome	oxidase	subunit	1	(COI)	gene,	partial	cds;	mitochondrial
653. Ophiopeza spinosa voucher AB42609749 cytochrome oxidase subunit 1 (COI) gene, partial cds; mitochondrial	653	Ophiopeza	spinosa	voucher	AB42609749	cytochrome	oxidase	subunit	1	(COI)	gene,	partial	cds;	mitochondrial
654. Ophiopeza spinosa voucher AB42609885 cytochrome oxidase subunit 1 (COI) gene, partial cds; mitochondrial	654	Ophiopeza	spinosa	voucher	AB42609885	cytochrome	oxidase	subunit	1	(COI)	gene,	partial	cds;	mitochondrial
655. Ophiopeza spinosa voucher AB42608952 cytochrome oxidase subunit 1 (COI) gene, partial cds; mitochondrial	655	Ophiopeza	spinosa	voucher	AB42608952	cytochrome	oxidase	subunit	1	(COI)	gene,	partial	cds;	mitochondrial
656. Ophiopeza fallax fallax voucher AB42609755 cytochrome oxidase subunit 1 (COI) gene, partial cds; mitochondrial	656	Ophiopeza	fallax	fallax	voucher	AB42609755	cytochrome	oxidase	subunit	1	(COI)	gene,	partial	cds;	mitochondrial
657. Ophiopeza fallax fallax voucher AB42609736 cytochrome oxidase subunit 1 (COI) gene, partial cds; mitochondrial	657	Ophiopeza	fallax	fallax	voucher	AB42609736	cytochrome	oxidase	subunit	1	(COI)	gene,	partial	cds;	mitochondrial
658. Ophiopeza fallax fallax voucher AB42609873 cytochrome oxidase subunit 1 (COI) gene, partial cds; mitochondrial	658	Ophiopeza	fallax	fallax	voucher	AB42609873	cytochrome	oxidase	subunit	1	(COI)	gene,	partial	cds;	mitochondrial
659. Ophiopeza fallax fallax voucher AB42608965 cytochrome oxidase subunit 1 (COI) gene, partial cds; mitochondrial	659	Ophiopeza	fallax	fallax	voucher	AB42608965	cytochrome	oxidase	subunit	1	(COI)	gene,	partial	cds;	mitochondrial
660. Ophiopeza fallax voucher AB42609872 cytochrome oxidase subunit 1 (COI) gene, partial cds; mitochondrial	660	Ophiopeza	fallax	voucher	AB42609872	cytochrome	oxidase	subunit	1	(COI)	gene,	partial	cds;	mitochondrial
661. Ophiopeza fallax voucher AB42608953 cytochrome oxidase subunit 1 (COI) gene, partial cds; mitochondrial	661	Ophiopeza	fallax	voucher	AB42608953	cytochrome	oxidase	subunit	1	(COI)	gene,	partial	cds;	mitochondrial
662. Ophiopeza fallax voucher AB42608959 cytochrome oxidase subunit 1 (COI) gene, partial cds; mitochondrial	662	Ophiopeza	fallax	voucher	AB42608959	cytochrome	oxidase	subunit	1	(COI)	gene,	partial	cds;	mitochondrial
663. Ophiopeza fallax voucher AB42610231 cytochrome oxidase subunit 1 (COI) gene, partial cds; mitochondrial	663	Ophiopeza	fallax	voucher	AB42610231	cytochrome	oxidase	subunit	1	(COI)	gene,	partial	cds;	mitochondrial
664. Ophiopeza fallax voucher AB42609867 cytochrome oxidase subunit 1 (COI) gene, partial cds; mitochondrial	664	Ophiopeza	fallax	voucher	AB42609867	cytochrome	oxidase	subunit	1	(COI)	gene,	partial	cds;	mitochondrial
665. Ophionereis porrecta voucher AB42608949 cytochrome oxidase subunit 1 (COI) gene, partial cds; mitochondrial	665	Ophionereis	porrecta	voucher	AB42608949	cytochrome	oxidase	subunit	1	(COI)	gene,	partial	cds;	mitochondrial
666. Ophionereis porrecta voucher AB42608976 cytochrome oxidase subunit 1 (COI) gene, partial cds; mitochondrial	666	Ophionereis	porrecta	voucher	AB42608976	cytochrome	oxidase	subunit	1	(COI)	gene,	partial	cds;	mitochondrial
667. Ophionereis porrecta voucher AB42608970 cytochrome oxidase subunit 1 (COI) gene, partial cds; mitochondrial	667	Ophionereis	porrecta	voucher	AB42608970	cytochrome	oxidase	subunit	1	(COI)	gene,	partial	cds;	mitochondrial
668. Ophionereis porrecta voucher AB42609725 cytochrome oxidase subunit 1 (COI) gene, partial cds; mitochondrial	668	Ophionereis	porrecta	voucher	AB42609725	cytochrome	oxidase	subunit	1	(COI)	gene,	partial	cds;	mitochondrial
669. Ophionereis porrecta voucher AB42608958 cytochrome oxidase subunit 1 (COI) gene, partial cds; mitochondrial	669	Ophionereis	porrecta	voucher	AB42608958	cytochrome	oxidase	subunit	1	(COI)	gene,	partial	cds;	mitochondrial
670. Ophionereis porrecta voucher AB42609878 cytochrome oxidase subunit 1 (COI) gene, partial cds; mitochondrial	670	Ophionereis	porrecta	voucher	AB42609878	cytochrome	oxidase	subunit	1	(COI)	gene,	partial	cds;	mitochondrial
671. Ophionereis porrecta voucher AB42609764 cytochrome oxidase subunit 1 (COI) gene, partial cds; mitochondrial	671	Ophionereis	porrecta	voucher	AB42609764	cytochrome	oxidase	subunit	1	(COI)	gene,	partial	cds;	mitochondrial
672. Ophionereis porrecta voucher AB42610215 cytochrome oxidase subunit 1 (COI) gene, partial cds; mitochondrial	672	Ophionereis	porrecta	voucher	AB42610215	cytochrome	oxidase	subunit	1	(COI)	gene,	partial	cds;	mitochondrial
673. Ophionereis dubia voucher AB42609729 cytochrome oxidase subunit 1 (COI) gene, partial cds; mitochondrial	673	Ophionereis	dubia	voucher	AB42609729	cytochrome	oxidase	subunit	1	(COI)	gene,	partial	cds;	mitochondrial
674. Ophiomastix koehleri voucher AB42609758 cytochrome oxidase subunit 1 (COI) gene, partial cds; mitochondrial	674	Ophiomastix	koehleri	voucher	AB42609758	cytochrome	oxidase	subunit	1	(COI)	gene,	partial	cds;	mitochondrial
675. Ophiomastix koehleri voucher AB42609752 cytochrome oxidase subunit 1 (COI) gene, partial cds; mitochondrial	675	Ophiomastix	koehleri	voucher	AB42609752	cytochrome	oxidase	subunit	1	(COI)	gene,	partial	cds;	mitochondrial
676. Ophiolepis cincta cincta voucher AB42610236 cytochrome oxidase subunit 1 (COI) gene, partial cds; mitochondrial	676	Ophiolepis	cincta	cincta	voucher	AB42610236	cytochrome	oxidase	subunit	1	(COI)	gene,	partial	cds;	mitochondrial
677. Ophiolepis cincta cincta voucher AB42609759 cytochrome oxidase subunit 1 (COI) gene, partial cds; mitochondrial	677	Ophiolepis	cincta	cincta	voucher	AB42609759	cytochrome	oxidase	subunit	1	(COI)	gene,	partial	cds;	mitochondrial
678. Ophiolepis cincta cincta voucher AB42608977 cytochrome oxidase subunit 1 (COI) gene, partial cds; mitochondrial	678	Ophiolepis	cincta	cincta	voucher	AB42608977	cytochrome	oxidase	subunit	1	(COI)	gene,	partial	cds;	mitochondrial
679. Ophiolepis cincta cincta voucher AB42608983 cytochrome oxidase subunit 1 (COI) gene, partial cds; mitochondrial	679	Ophiolepis	cincta	cincta	voucher	AB42608983	cytochrome	oxidase	subunit	1	(COI)	gene,	partial	cds;	mitochondrial
680. Ophiolepis cincta voucher AB42610001 cytochrome oxidase subunit 1 (COI) gene, partial cds; mitochondrial	680	Ophiolepis	cincta	voucher	AB42610001	cytochrome	oxidase	subunit	1	(COI)	gene,	partial	cds;	mitochondrial
681. Ophiocomella valenciae voucher AB42610201 cytochrome oxidase subunit 1 (COI) gene, partial cds; mitochondrial	681	Ophiocomella	valenciae	voucher	AB42610201	cytochrome	oxidase	subunit	1	(COI)	gene,	partial	cds;	mitochondrial
682. Ophiocoma sp. AB42608988 cytochrome oxidase subunit 1 (COI) gene, partial cds; mitochondrial	682	Ophiocoma	sp.	AB42608988	cytochrome	oxidase	subunit	1	(COI)	gene,	partial	cds;	mitochondrial
683. Ophiocoma sp. AB42609903 cytochrome oxidase subunit 1 (COI) gene, partial cds; mitochondrial	683	Ophiocoma	sp.	AB42609903	cytochrome	oxidase	subunit	1	(COI)	gene,	partial	cds;	mitochondrial
684. Breviturma pusilla voucher AB42609742 cytochrome oxidase subunit 1 (COI) gene, partial cds; mitochondrial	684	Breviturma	pusilla	voucher	AB42609742	cytochrome	oxidase	subunit	1	(COI)	gene,	partial	cds;	mitochondrial
685. Ophiocoma erinaceus voucher AB42608954 cytochrome oxidase subunit 1 (COI) gene, partial cds; mitochondrial	685	Ophiocoma	erinaceus	voucher	AB42608954	cytochrome	oxidase	subunit	1	(COI)	gene,	partial	cds;	mitochondrial
686. Ophiocoma erinaceus voucher AB42609865 cytochrome oxidase subunit 1 (COI) gene, partial cds; mitochondrial	686	Ophiocoma	erinaceus	voucher	AB42609865	cytochrome	oxidase	subunit	1	(COI)	gene,	partial	cds;	mitochondrial
687. Ophiocoma erinaceus voucher AB42608966 cytochrome oxidase subunit 1 (COI) gene, partial cds; mitochondrial	687	Ophiocoma	erinaceus	voucher	AB42608966	cytochrome	oxidase	subunit	1	(COI)	gene,	partial	cds;	mitochondrial
688. Ophiocoma erinaceus voucher AB42608960 cytochrome oxidase subunit 1 (COI) gene, partial cds; mitochondrial	688	Ophiocoma	erinaceus	voucher	AB42608960	cytochrome	oxidase	subunit	1	(COI)	gene,	partial	cds;	mitochondrial
689. Ophiocoma erinaceus voucher AB42610243 cytochrome oxidase subunit 1 (COI) gene, partial cds; mitochondrial	689	Ophiocoma	erinaceus	voucher	AB42610243	cytochrome	oxidase	subunit	1	(COI)	gene,	partial	cds;	mitochondrial
690. Ophiocoma erinaceus voucher AB42608995 cytochrome oxidase subunit 1 (COI) gene, partial cds; mitochondrial	690	Ophiocoma	erinaceus	voucher	AB42608995	cytochrome	oxidase	subunit	1	(COI)	gene,	partial	cds;	mitochondrial
691. Ophiocoma erinaceus voucher AB42609761 cytochrome oxidase subunit 1 (COI) gene, partial cds; mitochondrial	691	Ophiocoma	erinaceus	voucher	AB42609761	cytochrome	oxidase	subunit	1	(COI)	gene,	partial	cds;	mitochondrial
692. Breviturma doederleini voucher AB42610237 cytochrome oxidase subunit 1 (COI) gene, partial cds; mitochondrial	692	Breviturma	doederleini	voucher	AB42610237	cytochrome	oxidase	subunit	1	(COI)	gene,	partial	cds;	mitochondrial
693. Ophiocoma cynthiae voucher AB42609877 cytochrome oxidase subunit 1 (COI) gene, partial cds; mitochondrial	693	Ophiocoma	cynthiae	voucher	AB42609877	cytochrome	oxidase	subunit	1	(COI)	gene,	partial	cds;	mitochondrial
694. Ophiocoma cynthiae voucher AB42609861 cytochrome oxidase subunit 1 (COI) gene, partial cds; mitochondrial	694	Ophiocoma	cynthiae	voucher	AB42609861	cytochrome	oxidase	subunit	1	(COI)	gene,	partial	cds;	mitochondrial
695. Breviturma brevipes voucher AB42609995 cytochrome oxidase subunit 1 (COI) gene, partial cds; mitochondrial	695	Breviturma	brevipes	voucher	AB42609995	cytochrome	oxidase	subunit	1	(COI)	gene,	partial	cds;	mitochondrial
696. Breviturma brevipes voucher AB42609723 cytochrome oxidase subunit 1 (COI) gene, partial cds; mitochondrial	696	Breviturma	brevipes	voucher	AB42609723	cytochrome	oxidase	subunit	1	(COI)	gene,	partial	cds;	mitochondrial
697. Breviturma brevipes voucher AB42610199 cytochrome oxidase subunit 1 (COI) gene, partial cds; mitochondrial	697	Breviturma	brevipes	voucher	AB42610199	cytochrome	oxidase	subunit	1	(COI)	gene,	partial	cds;	mitochondrial
698. Ophidiaster perrieri voucher AB42610239 cytochrome oxidase subunit 1 (COI) gene, partial cds; mitochondrial	698	Ophidiaster	perrieri	voucher	AB42610239	cytochrome	oxidase	subunit	1	(COI)	gene,	partial	cds;	mitochondrial
699. Ophidiaster hemprichi voucher AB42609908 cytochrome oxidase subunit 1 (COI) gene, partial cds; mitochondrial	699	Ophidiaster	hemprichi	voucher	AB42609908	cytochrome	oxidase	subunit	1	(COI)	gene,	partial	cds;	mitochondrial
700. Ophiarachnella septemspinosa voucher AB42608971 cytochrome oxidase subunit 1 (COI) gene, partial cds; mitochondrial	700	Ophiarachnella	septemspinosa	voucher	AB42608971	cytochrome	oxidase	subunit	1	(COI)	gene,	partial	cds;	mitochondrial
701. Ophiarachnella septemspinosa voucher AB42609866 cytochrome oxidase subunit 1 (COI) gene, partial cds; mitochondrial	701	Ophiarachnella	septemspinosa	voucher	AB42609866	cytochrome	oxidase	subunit	1	(COI)	gene,	partial	cds;	mitochondrial
702. Ophiarachnella septemspinosa voucher AB42609740 cytochrome oxidase subunit 1 (COI) gene, partial cds; mitochondrial	702	Ophiarachnella	septemspinosa	voucher	AB42609740	cytochrome	oxidase	subunit	1	(COI)	gene,	partial	cds;	mitochondrial
703. Ophiarachnella septemspinosa voucher AB42609720 cytochrome oxidase subunit 1 (COI) gene, partial cds; mitochondrial	703	Ophiarachnella	septemspinosa	voucher	AB42609720	cytochrome	oxidase	subunit	1	(COI)	gene,	partial	cds;	mitochondrial
704. Ophiarachnella gorgonia voucher AB42610242 cytochrome oxidase subunit 1 (COI) gene, partial cds; mitochondrial	704	Ophiarachnella	gorgonia	voucher	AB42610242	cytochrome	oxidase	subunit	1	(COI)	gene,	partial	cds;	mitochondrial
705. Ophiarachnella gorgonia voucher AB42609734 cytochrome oxidase subunit 1 (COI) gene, partial cds; mitochondrial	705	Ophiarachnella	gorgonia	voucher	AB42609734	cytochrome	oxidase	subunit	1	(COI)	gene,	partial	cds;	mitochondrial
706. Ophiarachnella gorgonia voucher AB42608989 cytochrome oxidase subunit 1 (COI) gene, partial cds; mitochondrial	706	Ophiarachnella	gorgonia	voucher	AB42608989	cytochrome	oxidase	subunit	1	(COI)	gene,	partial	cds;	mitochondrial
707. Ophiactis sp. AB42609906 cytochrome oxidase subunit 1 (COI) gene, partial cds; mitochondrial	707	Ophiactis	sp.	AB42609906	cytochrome	oxidase	subunit	1	(COI)	gene,	partial	cds;	mitochondrial
708. Ophiactis savignyi voucher AB42608961 cytochrome oxidase subunit 1 (COI) gene, partial cds; mitochondrial	708	Ophiactis	savignyi	voucher	AB42608961	cytochrome	oxidase	subunit	1	(COI)	gene,	partial	cds;	mitochondrial
709. Ophiactis picteti voucher AB42608967 cytochrome oxidase subunit 1 (COI) gene, partial cds; mitochondrial	709	Ophiactis	picteti	voucher	AB42608967	cytochrome	oxidase	subunit	1	(COI)	gene,	partial	cds;	mitochondrial
710. Ophiactis picteti voucher AB42609735 cytochrome oxidase subunit 1 (COI) gene, partial cds; mitochondrial	710	Ophiactis	picteti	voucher	AB42609735	cytochrome	oxidase	subunit	1	(COI)	gene,	partial	cds;	mitochondrial
711. Ophiactis picteti voucher AB42608979 cytochrome oxidase subunit 1 (COI) gene, partial cds; mitochondrial	711	Ophiactis	picteti	voucher	AB42608979	cytochrome	oxidase	subunit	1	(COI)	gene,	partial	cds;	mitochondrial
712. Ophiactis picteti voucher AB42609960 cytochrome oxidase subunit 1 (COI) gene, partial cds; mitochondrial	712	Ophiactis	picteti	voucher	AB42609960	cytochrome	oxidase	subunit	1	(COI)	gene,	partial	cds;	mitochondrial
713. Ophiactis picteti voucher AB42609760 cytochrome oxidase subunit 1 (COI) gene, partial cds; mitochondrial	713	Ophiactis	picteti	voucher	AB42609760	cytochrome	oxidase	subunit	1	(COI)	gene,	partial	cds;	mitochondrial
714. Oligometra serripinna voucher AB49142210 cytochrome oxidase subunit 1 (COI) gene, partial cds; mitochondrial	714	Oligometra	serripinna	voucher	AB49142210	cytochrome	oxidase	subunit	1	(COI)	gene,	partial	cds;	mitochondrial
715. Oligometra serripinna voucher AB49142198 cytochrome oxidase subunit 1 (COI) gene, partial cds; mitochondrial	715	Oligometra	serripinna	voucher	AB49142198	cytochrome	oxidase	subunit	1	(COI)	gene,	partial	cds;	mitochondrial
716. Oligometra serripinna voucher AB49142195 cytochrome oxidase subunit 1 (COI) gene, partial cds; mitochondrial	716	Oligometra	serripinna	voucher	AB49142195	cytochrome	oxidase	subunit	1	(COI)	gene,	partial	cds;	mitochondrial
717. Oligometra serripinna voucher AB49142193 cytochrome oxidase subunit 1 (COI) gene, partial cds; mitochondrial	717	Oligometra	serripinna	voucher	AB49142193	cytochrome	oxidase	subunit	1	(COI)	gene,	partial	cds;	mitochondrial
718. Oligometra serripinna voucher AB49142192 cytochrome oxidase subunit 1 (COI) gene, partial cds; mitochondrial	718	Oligometra	serripinna	voucher	AB49142192	cytochrome	oxidase	subunit	1	(COI)	gene,	partial	cds;	mitochondrial
719. Oligometra serripinna voucher AB49142189 cytochrome oxidase subunit 1 (COI) gene, partial cds; mitochondrial	719	Oligometra	serripinna	voucher	AB49142189	cytochrome	oxidase	subunit	1	(COI)	gene,	partial	cds;	mitochondrial
720. Oligometra serripinna voucher AB49142185 cytochrome oxidase subunit 1 (COI) gene, partial cds; mitochondrial	720	Oligometra	serripinna	voucher	AB49142185	cytochrome	oxidase	subunit	1	(COI)	gene,	partial	cds;	mitochondrial
721. Oligometra serripinna voucher AB49142179 cytochrome oxidase subunit 1 (COI) gene, partial cds; mitochondrial	721	Oligometra	serripinna	voucher	AB49142179	cytochrome	oxidase	subunit	1	(COI)	gene,	partial	cds;	mitochondrial
722. Oligometra serripinna voucher AB49142173 cytochrome oxidase subunit 1 (COI) gene, partial cds; mitochondrial	722	Oligometra	serripinna	voucher	AB49142173	cytochrome	oxidase	subunit	1	(COI)	gene,	partial	cds;	mitochondrial
723. Oligometra serripinna voucher AB49142167 cytochrome oxidase subunit 1 (COI) gene, partial cds; mitochondrial	723	Oligometra	serripinna	voucher	AB49142167	cytochrome	oxidase	subunit	1	(COI)	gene,	partial	cds;	mitochondrial
724. Oligometra serripinna voucher AB42609520 cytochrome oxidase subunit 1 (COI) gene, partial cds; mitochondrial	724	Oligometra	serripinna	voucher	AB42609520	cytochrome	oxidase	subunit	1	(COI)	gene,	partial	cds;	mitochondrial
725. Oligometra serripinna voucher AB49103189 cytochrome oxidase subunit 1 (COI) gene, partial cds; mitochondrial	725	Oligometra	serripinna	voucher	AB49103189	cytochrome	oxidase	subunit	1	(COI)	gene,	partial	cds;	mitochondrial
726. Oligometra serripinna voucher AB49103188 cytochrome oxidase subunit 1 (COI) gene, partial cds; mitochondrial	726	Oligometra	serripinna	voucher	AB49103188	cytochrome	oxidase	subunit	1	(COI)	gene,	partial	cds;	mitochondrial
727. Oligometra serripinna voucher AB49103182 cytochrome oxidase subunit 1 (COI) gene, partial cds; mitochondrial	727	Oligometra	serripinna	voucher	AB49103182	cytochrome	oxidase	subunit	1	(COI)	gene,	partial	cds;	mitochondrial
728. Oligometra serripinna voucher AB49103177 cytochrome oxidase subunit 1 (COI) gene, partial cds; mitochondrial	728	Oligometra	serripinna	voucher	AB49103177	cytochrome	oxidase	subunit	1	(COI)	gene,	partial	cds;	mitochondrial
729. Oligometra serripinna voucher AB49103171 cytochrome oxidase subunit 1 (COI) gene, partial cds; mitochondrial	729	Oligometra	serripinna	voucher	AB49103171	cytochrome	oxidase	subunit	1	(COI)	gene,	partial	cds;	mitochondrial
730. Oligometra serripinna voucher AB49103158 cytochrome oxidase subunit 1 (COI) gene, partial cds; mitochondrial	730	Oligometra	serripinna	voucher	AB49103158	cytochrome	oxidase	subunit	1	(COI)	gene,	partial	cds;	mitochondrial
731. Oligometra serripinna voucher AB49103155 cytochrome oxidase subunit 1 (COI) gene, partial cds; mitochondrial	731	Oligometra	serripinna	voucher	AB49103155	cytochrome	oxidase	subunit	1	(COI)	gene,	partial	cds;	mitochondrial
732. Oligometra serripinna voucher AB49103147 cytochrome oxidase subunit 1 (COI) gene, partial cds; mitochondrial	732	Oligometra	serripinna	voucher	AB49103147	cytochrome	oxidase	subunit	1	(COI)	gene,	partial	cds;	mitochondrial
733. Oligometra serripinna voucher AB48765993 cytochrome oxidase subunit 1 (COI) gene, partial cds; mitochondrial	733	Oligometra	serripinna	voucher	AB48765993	cytochrome	oxidase	subunit	1	(COI)	gene,	partial	cds;	mitochondrial
734. Oligometra serripinna voucher AB49142212 cytochrome oxidase subunit 1 (COI) gene, partial cds; mitochondrial	734	Oligometra	serripinna	voucher	AB49142212	cytochrome	oxidase	subunit	1	(COI)	gene,	partial	cds;	mitochondrial
735. Ohshimella ehrenbergii voucher AB42610227 cytochrome oxidase subunit 1 (COI) gene, partial cds; mitochondrial	735	Ohshimella	ehrenbergii	voucher	AB42610227	cytochrome	oxidase	subunit	1	(COI)	gene,	partial	cds;	mitochondrial
736. Ohshimella ehrenbergii voucher AB42609862 cytochrome oxidase subunit 1 (COI) gene, partial cds; mitochondrial	736	Ohshimella	ehrenbergii	voucher	AB42609862	cytochrome	oxidase	subunit	1	(COI)	gene,	partial	cds;	mitochondrial
737. Ohshimella ehrenbergii voucher AB42609996 cytochrome oxidase subunit 1 (COI) gene, partial cds; mitochondrial	737	Ohshimella	ehrenbergii	voucher	AB42609996	cytochrome	oxidase	subunit	1	(COI)	gene,	partial	cds;	mitochondrial
738. Nardoa variolata voucher AB42609503 cytochrome oxidase subunit 1 (COI) gene, partial cds; mitochondrial	738	Nardoa	variolata	voucher	AB42609503	cytochrome	oxidase	subunit	1	(COI)	gene,	partial	cds;	mitochondrial
739. Nardoa variolata voucher AB42609722 cytochrome oxidase subunit 1 (COI) gene, partial cds; mitochondrial	739	Nardoa	variolata	voucher	AB42609722	cytochrome	oxidase	subunit	1	(COI)	gene,	partial	cds;	mitochondrial
740. Nardoa variolata voucher AB42610202 cytochrome oxidase subunit 1 (COI) gene, partial cds; mitochondrial	740	Nardoa	variolata	voucher	AB42610202	cytochrome	oxidase	subunit	1	(COI)	gene,	partial	cds;	mitochondrial
741. Nardoa variolata voucher AB42609515 cytochrome oxidase subunit 1 (COI) gene, partial cds; mitochondrial	741	Nardoa	variolata	voucher	AB42609515	cytochrome	oxidase	subunit	1	(COI)	gene,	partial	cds;	mitochondrial
742. Monachaster sanderi voucher AB42609763 cytochrome oxidase subunit 1 (COI) gene, partial cds; mitochondrial	742	Monachaster	sanderi	voucher	AB42609763	cytochrome	oxidase	subunit	1	(COI)	gene,	partial	cds;	mitochondrial
743. Monachaster sanderi voucher AB42609718 cytochrome oxidase subunit 1 (COI) gene, partial cds; mitochondrial	743	Monachaster	sanderi	voucher	AB42609718	cytochrome	oxidase	subunit	1	(COI)	gene,	partial	cds;	mitochondrial
744. Monachaster sanderi voucher AB42609509 cytochrome oxidase subunit 1 (COI) gene, partial cds; mitochondrial	744	Monachaster	sanderi	voucher	AB42609509	cytochrome	oxidase	subunit	1	(COI)	gene,	partial	cds;	mitochondrial
745. Monachaster sanderi voucher AB42610233 cytochrome oxidase subunit 1 (COI) gene, partial cds; mitochondrial	745	Monachaster	sanderi	voucher	AB42610233	cytochrome	oxidase	subunit	1	(COI)	gene,	partial	cds;	mitochondrial
746. Microcyphus rousseaui voucher AB42609727 cytochrome oxidase subunit 1 (COI) gene, partial cds; mitochondrial	746	Microcyphus	rousseaui	voucher	AB42609727	cytochrome	oxidase	subunit	1	(COI)	gene,	partial	cds;	mitochondrial
747. Massinium maculosum voucher AB42609880 cytochrome oxidase subunit 1 (COI) gene, partial cds; mitochondrial	747	Massinium	maculosum	voucher	AB42609880	cytochrome	oxidase	subunit	1	(COI)	gene,	partial	cds;	mitochondrial
748. Massinium maculosum voucher AB42609892 cytochrome oxidase subunit 1 (COI) gene, partial cds; mitochondrial	748	Massinium	maculosum	voucher	AB42609892	cytochrome	oxidase	subunit	1	(COI)	gene,	partial	cds;	mitochondrial
749. Massinium arthroprocessum voucher AB42609898 cytochrome oxidase subunit 1 (COI) gene, partial cds; mitochondrial	749	Massinium	arthroprocessum	voucher	AB42609898	cytochrome	oxidase	subunit	1	(COI)	gene,	partial	cds;	mitochondrial
750. Macrophiothrix propinqua voucher AB42610221 cytochrome oxidase subunit 1 (COI) gene, partial cds; mitochondrial	750	Macrophiothrix	propinqua	voucher	AB42610221	cytochrome	oxidase	subunit	1	(COI)	gene,	partial	cds;	mitochondrial
751. Macrophiothrix longipeda voucher AB42609879 cytochrome oxidase subunit 1 (COI) gene, partial cds; mitochondrial	751	Macrophiothrix	longipeda	voucher	AB42609879	cytochrome	oxidase	subunit	1	(COI)	gene,	partial	cds;	mitochondrial
752. Macrophiothrix longipeda voucher AB42608994 cytochrome oxidase subunit 1 (COI) gene, partial cds; mitochondrial	752	Macrophiothrix	longipeda	voucher	AB42608994	cytochrome	oxidase	subunit	1	(COI)	gene,	partial	cds;	mitochondrial
753. Macrophiothrix demessa voucher AB42610244 cytochrome oxidase subunit 1 (COI) gene, partial cds; mitochondrial	753	Macrophiothrix	demessa	voucher	AB42610244	cytochrome	oxidase	subunit	1	(COI)	gene,	partial	cds;	mitochondrial
754. Linckia laevigata voucher AB42609492 cytochrome oxidase subunit 1 (COI) gene, partial cds; mitochondrial	754	Linckia	laevigata	voucher	AB42609492	cytochrome	oxidase	subunit	1	(COI)	gene,	partial	cds;	mitochondrial
755. Linckia laevigata voucher AB42609728 cytochrome oxidase subunit 1 (COI) gene, partial cds; mitochondrial	755	Linckia	laevigata	voucher	AB42609728	cytochrome	oxidase	subunit	1	(COI)	gene,	partial	cds;	mitochondrial
756. Linckia laevigata voucher AB42610218 cytochrome oxidase subunit 1 (COI) gene, partial cds; mitochondrial	756	Linckia	laevigata	voucher	AB42610218	cytochrome	oxidase	subunit	1	(COI)	gene,	partial	cds;	mitochondrial
757. Leiaster sp. AB42609907 cytochrome oxidase subunit 1 (COI) gene, partial cds; mitochondrial	757	Leiaster	sp.	AB42609907	cytochrome	oxidase	subunit	1	(COI)	gene,	partial	cds;	mitochondrial
758. Labidodemas pertinax voucher AB49115715 cytochrome oxidase subunit 1 (COI) gene, partial cds; mitochondrial	758	Labidodemas	pertinax	voucher	AB49115715	cytochrome	oxidase	subunit	1	(COI)	gene,	partial	cds;	mitochondrial
759. Holothuria tuberculata voucher AB49115706 cytochrome oxidase subunit 1 (COI) gene, partial cds; mitochondrial	759	Holothuria	tuberculata	voucher	AB49115706	cytochrome	oxidase	subunit	1	(COI)	gene,	partial	cds;	mitochondrial
760. Holothuria sp. AB49115712 cytochrome oxidase subunit 1 (COI) gene, partial cds; mitochondrial	760	Holothuria	sp.	AB49115712	cytochrome	oxidase	subunit	1	(COI)	gene,	partial	cds;	mitochondrial
761. Holothuria sp. AB49115697 cytochrome oxidase subunit 1 (COI) gene, partial cds; mitochondrial	761	Holothuria	sp.	AB49115697	cytochrome	oxidase	subunit	1	(COI)	gene,	partial	cds;	mitochondrial
762. Holothuria sp. AB49115671 cytochrome oxidase subunit 1 (COI) gene, partial cds; mitochondrial	762	Holothuria	sp.	AB49115671	cytochrome	oxidase	subunit	1	(COI)	gene,	partial	cds;	mitochondrial
763. Holothuria sp. AB48960534 cytochrome oxidase subunit 1 (COI) gene, partial cds; mitochondrial	763	Holothuria	sp.	AB48960534	cytochrome	oxidase	subunit	1	(COI)	gene,	partial	cds;	mitochondrial
764. Holothuria rigida voucher AB49115711 cytochrome oxidase subunit 1 (COI) gene, partial cds; mitochondrial	764	Holothuria	rigida	voucher	AB49115711	cytochrome	oxidase	subunit	1	(COI)	gene,	partial	cds;	mitochondrial
765. Holothuria pervicax voucher AB49115702 cytochrome oxidase subunit 1 (COI) gene, partial cds; mitochondrial	765	Holothuria	pervicax	voucher	AB49115702	cytochrome	oxidase	subunit	1	(COI)	gene,	partial	cds;	mitochondrial
766. Holothuria pervicax voucher AB49115679 cytochrome oxidase subunit 1 (COI) gene, partial cds; mitochondrial	766	Holothuria	pervicax	voucher	AB49115679	cytochrome	oxidase	subunit	1	(COI)	gene,	partial	cds;	mitochondrial
767. Holothuria pardalis voucher AB42610234 cytochrome oxidase subunit 1 (COI) gene, partial cds; mitochondrial	767	Holothuria	pardalis	voucher	AB42610234	cytochrome	oxidase	subunit	1	(COI)	gene,	partial	cds;	mitochondrial
768. Holothuria pardalis voucher AB42610240 cytochrome oxidase subunit 1 (COI) gene, partial cds; mitochondrial	768	Holothuria	pardalis	voucher	AB42610240	cytochrome	oxidase	subunit	1	(COI)	gene,	partial	cds;	mitochondrial
769. Holothuria pardalis voucher AB49115678 cytochrome oxidase subunit 1 (COI) gene, partial cds; mitochondrial	769	Holothuria	pardalis	voucher	AB49115678	cytochrome	oxidase	subunit	1	(COI)	gene,	partial	cds;	mitochondrial
770. Holothuria pardalis voucher AB49115710 cytochrome oxidase subunit 1 (COI) gene, partial cds; mitochondrial	770	Holothuria	pardalis	voucher	AB49115710	cytochrome	oxidase	subunit	1	(COI)	gene,	partial	cds;	mitochondrial
771. Holothuria pardalis voucher AB49115698 cytochrome oxidase subunit 1 (COI) gene, partial cds; mitochondrial	771	Holothuria	pardalis	voucher	AB49115698	cytochrome	oxidase	subunit	1	(COI)	gene,	partial	cds;	mitochondrial
772. Holothuria pardalis voucher AB49115699 cytochrome oxidase subunit 1 (COI) gene, partial cds; mitochondrial	772	Holothuria	pardalis	voucher	AB49115699	cytochrome	oxidase	subunit	1	(COI)	gene,	partial	cds;	mitochondrial
773. Holothuria pardalis voucher AB49115705 cytochrome oxidase subunit 1 (COI) gene, partial cds; mitochondrial	773	Holothuria	pardalis	voucher	AB49115705	cytochrome	oxidase	subunit	1	(COI)	gene,	partial	cds;	mitochondrial
774. Holothuria nobilis voucher AB49115696 cytochrome oxidase subunit 1 (COI) gene, partial cds; mitochondrial	774	Holothuria	nobilis	voucher	AB49115696	cytochrome	oxidase	subunit	1	(COI)	gene,	partial	cds;	mitochondrial
775. Holothuria nobilis voucher AB42609721 cytochrome oxidase subunit 1 (COI) gene, partial cds; mitochondrial	775	Holothuria	nobilis	voucher	AB42609721	cytochrome	oxidase	subunit	1	(COI)	gene,	partial	cds;	mitochondrial
776. Holothuria lineata voucher AB42609519 cytochrome oxidase subunit 1 (COI) gene, partial cds; mitochondrial	776	Holothuria	lineata	voucher	AB42609519	cytochrome	oxidase	subunit	1	(COI)	gene,	partial	cds;	mitochondrial
777. Holothuria leucospilota voucher AB49115676 cytochrome oxidase subunit 1 (COI) gene, partial cds; mitochondrial	777	Holothuria	leucospilota	voucher	AB49115676	cytochrome	oxidase	subunit	1	(COI)	gene,	partial	cds;	mitochondrial
778. Holothuria leucospilota voucher AB49115686 cytochrome oxidase subunit 1 (COI) gene, partial cds; mitochondrial	778	Holothuria	leucospilota	voucher	AB49115686	cytochrome	oxidase	subunit	1	(COI)	gene,	partial	cds;	mitochondrial
779. Holothuria insignis voucher AB49115708 cytochrome oxidase subunit 1 (COI) gene, partial cds; mitochondrial	779	Holothuria	insignis	voucher	AB49115708	cytochrome	oxidase	subunit	1	(COI)	gene,	partial	cds;	mitochondrial
780. Holothuria insignis voucher AB49115709 cytochrome oxidase subunit 1 (COI) gene, partial cds; mitochondrial	780	Holothuria	insignis	voucher	AB49115709	cytochrome	oxidase	subunit	1	(COI)	gene,	partial	cds;	mitochondrial
781. Holothuria impatiens voucher AB42608962 cytochrome oxidase subunit 1 (COI) gene, partial cds; mitochondrial	781	Holothuria	impatiens	voucher	AB42608962	cytochrome	oxidase	subunit	1	(COI)	gene,	partial	cds;	mitochondrial
782. Holothuria impatiens voucher AB49115714 cytochrome oxidase subunit 1 (COI) gene, partial cds; mitochondrial	782	Holothuria	impatiens	voucher	AB49115714	cytochrome	oxidase	subunit	1	(COI)	gene,	partial	cds;	mitochondrial
783. Holothuria hilla voucher AB42609984 cytochrome oxidase subunit 1 (COI) gene, partial cds; mitochondrial	783	Holothuria	hilla	voucher	AB42609984	cytochrome	oxidase	subunit	1	(COI)	gene,	partial	cds;	mitochondrial
784. Holothuria hilla voucher AB49115716 cytochrome oxidase subunit 1 (COI) gene, partial cds; mitochondrial	784	Holothuria	hilla	voucher	AB49115716	cytochrome	oxidase	subunit	1	(COI)	gene,	partial	cds;	mitochondrial
785. Holothuria hilla voucher AB49115707 cytochrome oxidase subunit 1 (COI) gene, partial cds; mitochondrial	785	Holothuria	hilla	voucher	AB49115707	cytochrome	oxidase	subunit	1	(COI)	gene,	partial	cds;	mitochondrial
786. Holothuria hilla voucher AB49115703 cytochrome oxidase subunit 1 (COI) gene, partial cds; mitochondrial	786	Holothuria	hilla	voucher	AB49115703	cytochrome	oxidase	subunit	1	(COI)	gene,	partial	cds;	mitochondrial
787. Holothuria hilla voucher AB49115701 cytochrome oxidase subunit 1 (COI) gene, partial cds; mitochondrial	787	Holothuria	hilla	voucher	AB49115701	cytochrome	oxidase	subunit	1	(COI)	gene,	partial	cds;	mitochondrial
788. Holothuria hilla voucher AB49115683 cytochrome oxidase subunit 1 (COI) gene, partial cds; mitochondrial	788	Holothuria	hilla	voucher	AB49115683	cytochrome	oxidase	subunit	1	(COI)	gene,	partial	cds;	mitochondrial
789. Holothuria hilla voucher AB42609507 cytochrome oxidase subunit 1 (COI) gene, partial cds; mitochondrial	789	Holothuria	hilla	voucher	AB42609507	cytochrome	oxidase	subunit	1	(COI)	gene,	partial	cds;	mitochondrial
790. Holothuria hilla voucher AB42609868 cytochrome oxidase subunit 1 (COI) gene, partial cds; mitochondrial	790	Holothuria	hilla	voucher	AB42609868	cytochrome	oxidase	subunit	1	(COI)	gene,	partial	cds;	mitochondrial
791. Holothuria hilla voucher AB42610228 cytochrome oxidase subunit 1 (COI) gene, partial cds; mitochondrial	791	Holothuria	hilla	voucher	AB42610228	cytochrome	oxidase	subunit	1	(COI)	gene,	partial	cds;	mitochondrial
792. Holothuria edulis voucher AB42609895 cytochrome oxidase subunit 1 (COI) gene, partial cds; mitochondrial	792	Holothuria	edulis	voucher	AB42609895	cytochrome	oxidase	subunit	1	(COI)	gene,	partial	cds;	mitochondrial
793. Holothuria difficilis voucher AB42609972 cytochrome oxidase subunit 1 (COI) gene, partial cds; mitochondrial	793	Holothuria	difficilis	voucher	AB42609972	cytochrome	oxidase	subunit	1	(COI)	gene,	partial	cds;	mitochondrial
794. Holothuria difficilis voucher AB42609886 cytochrome oxidase subunit 1 (COI) gene, partial cds; mitochondrial	794	Holothuria	difficilis	voucher	AB42609886	cytochrome	oxidase	subunit	1	(COI)	gene,	partial	cds;	mitochondrial
795. Holothuria cinerascens voucher AB42609901 cytochrome oxidase subunit 1 (COI) gene, partial cds; mitochondrial	795	Holothuria	cinerascens	voucher	AB42609901	cytochrome	oxidase	subunit	1	(COI)	gene,	partial	cds;	mitochondrial
796. Holothuria atra voucher AB49115690 cytochrome oxidase subunit 1 (COI) gene, partial cds; mitochondrial	796	Holothuria	atra	voucher	AB49115690	cytochrome	oxidase	subunit	1	(COI)	gene,	partial	cds;	mitochondrial
797. Holothuria atra voucher AB42609504 cytochrome oxidase subunit 1 (COI) gene, partial cds; mitochondrial	797	Holothuria	atra	voucher	AB42609504	cytochrome	oxidase	subunit	1	(COI)	gene,	partial	cds;	mitochondrial
798. Holothuria atra voucher AB42609978 cytochrome oxidase subunit 1 (COI) gene, partial cds; mitochondrial	798	Holothuria	atra	voucher	AB42609978	cytochrome	oxidase	subunit	1	(COI)	gene,	partial	cds;	mitochondrial
799. Holothuria atra voucher AB49115687 cytochrome oxidase subunit 1 (COI) gene, partial cds; mitochondrial	799	Holothuria	atra	voucher	AB49115687	cytochrome	oxidase	subunit	1	(COI)	gene,	partial	cds;	mitochondrial
800. Holothuria atra voucher AB42609501 cytochrome oxidase subunit 1 (COI) gene, partial cds; mitochondrial	800	Holothuria	atra	voucher	AB42609501	cytochrome	oxidase	subunit	1	(COI)	gene,	partial	cds;	mitochondrial
801. Holothuria atra voucher AB42609516 cytochrome oxidase subunit 1 (COI) gene, partial cds; mitochondrial	801	Holothuria	atra	voucher	AB42609516	cytochrome	oxidase	subunit	1	(COI)	gene,	partial	cds;	mitochondrial
802. Holothuria atra voucher AB42610210 cytochrome oxidase subunit 1 (COI) gene, partial cds; mitochondrial	802	Holothuria	atra	voucher	AB42610210	cytochrome	oxidase	subunit	1	(COI)	gene,	partial	cds;	mitochondrial
803. Holothuria atra voucher AB42610205 cytochrome oxidase subunit 1 (COI) gene, partial cds; mitochondrial	803	Holothuria	atra	voucher	AB42610205	cytochrome	oxidase	subunit	1	(COI)	gene,	partial	cds;	mitochondrial
804. Holothuria albofusca voucher AB49115700 cytochrome oxidase subunit 1 (COI) gene, partial cds; mitochondrial	804	Holothuria	albofusca	voucher	AB49115700	cytochrome	oxidase	subunit	1	(COI)	gene,	partial	cds;	mitochondrial
805. Holothuria albofusca voucher AB49115670 cytochrome oxidase subunit 1 (COI) gene, partial cds; mitochondrial	805	Holothuria	albofusca	voucher	AB49115670	cytochrome	oxidase	subunit	1	(COI)	gene,	partial	cds;	mitochondrial
806. Gorgonocephalidae sp. AB42609883 cytochrome oxidase subunit 1 (COI) gene, partial cds; mitochondrial	806	Gorgonocephalidae	sp.	AB42609883	cytochrome	oxidase	subunit	1	(COI)	gene,	partial	cds;	mitochondrial
807. Gomophia egyptiaca voucher AB42609744 cytochrome oxidase subunit 1 (COI) gene, partial cds; mitochondrial	807	Gomophia	egyptiaca	voucher	AB42609744	cytochrome	oxidase	subunit	1	(COI)	gene,	partial	cds;	mitochondrial
808. Gomophia egyptiaca voucher AB42608969 cytochrome oxidase subunit 1 (COI) gene, partial cds; mitochondrial	808	Gomophia	egyptiaca	voucher	AB42608969	cytochrome	oxidase	subunit	1	(COI)	gene,	partial	cds;	mitochondrial
809. Gomophia egyptiaca voucher AB42610212 cytochrome oxidase subunit 1 (COI) gene, partial cds; mitochondrial	809	Gomophia	egyptiaca	voucher	AB42610212	cytochrome	oxidase	subunit	1	(COI)	gene,	partial	cds;	mitochondrial
810. Fromia schultzei voucher AB42609756 cytochrome oxidase subunit 1 (COI) gene, partial cds; mitochondrial	810	Fromia	schultzei	voucher	AB42609756	cytochrome	oxidase	subunit	1	(COI)	gene,	partial	cds;	mitochondrial
811. Fromia milleporella voucher AB42610224 cytochrome oxidase subunit 1 (COI) gene, partial cds; mitochondrial	811	Fromia	milleporella	voucher	AB42610224	cytochrome	oxidase	subunit	1	(COI)	gene,	partial	cds;	mitochondrial
812. Fromia milleporella voucher AB42609726 cytochrome oxidase subunit 1 (COI) gene, partial cds; mitochondrial	812	Fromia	milleporella	voucher	AB42609726	cytochrome	oxidase	subunit	1	(COI)	gene,	partial	cds;	mitochondrial
813. Fromia elegans voucher AB42609498 cytochrome oxidase subunit 1 (COI) gene, partial cds; mitochondrial	813	Fromia	elegans	voucher	AB42609498	cytochrome	oxidase	subunit	1	(COI)	gene,	partial	cds;	mitochondrial
814. Fromia elegans voucher AB42608975 cytochrome oxidase subunit 1 (COI) gene, partial cds; mitochondrial	814	Fromia	elegans	voucher	AB42608975	cytochrome	oxidase	subunit	1	(COI)	gene,	partial	cds;	mitochondrial
815. Ferdina sadhaensis voucher AB42609974 cytochrome oxidase subunit 1 (COI) gene, partial cds; mitochondrial	815	Ferdina	sadhaensis	voucher	AB42609974	cytochrome	oxidase	subunit	1	(COI)	gene,	partial	cds;	mitochondrial
816. Ferdina sadhaensis voucher AB42609732 cytochrome oxidase subunit 1 (COI) gene, partial cds; mitochondrial	816	Ferdina	sadhaensis	voucher	AB42609732	cytochrome	oxidase	subunit	1	(COI)	gene,	partial	cds;	mitochondrial
817. Ferdina sadhaensis voucher AB42609724 cytochrome oxidase subunit 1 (COI) gene, partial cds; mitochondrial	817	Ferdina	sadhaensis	voucher	AB42609724	cytochrome	oxidase	subunit	1	(COI)	gene,	partial	cds;	mitochondrial
818. Ferdina sadhaensis voucher AB42609521 cytochrome oxidase subunit 1 (COI) gene, partial cds; mitochondrial	818	Ferdina	sadhaensis	voucher	AB42609521	cytochrome	oxidase	subunit	1	(COI)	gene,	partial	cds;	mitochondrial
819. Eurypatagus parvituberculatus voucher AB42609745 cytochrome oxidase subunit 1 (COI) gene, partial cds; mitochondrial	819	Eurypatagus	parvituberculatus	voucher	AB42609745	cytochrome	oxidase	subunit	1	(COI)	gene,	partial	cds;	mitochondrial
820. Eucidaris metularia voucher AB42608980 cytochrome oxidase subunit 1 (COI) gene, partial cds; mitochondrial	820	Eucidaris	metularia	voucher	AB42608980	cytochrome	oxidase	subunit	1	(COI)	gene,	partial	cds;	mitochondrial
821. Echinostrephus molaris voucher AB42609864 cytochrome oxidase subunit 1 (COI) gene, partial cds; mitochondrial	821	Echinostrephus	molaris	voucher	AB42609864	cytochrome	oxidase	subunit	1	(COI)	gene,	partial	cds;	mitochondrial
822. Echinostrephus molaris voucher AB42610197 cytochrome oxidase subunit 1 (COI) gene, partial cds; mitochondrial	822	Echinostrephus	molaris	voucher	AB42610197	cytochrome	oxidase	subunit	1	(COI)	gene,	partial	cds;	mitochondrial
823. Echinostrephus molaris voucher AB42609480 cytochrome oxidase subunit 1 (COI) gene, partial cds; mitochondrial	823	Echinostrephus	molaris	voucher	AB42609480	cytochrome	oxidase	subunit	1	(COI)	gene,	partial	cds;	mitochondrial
824. Echinostrephus molaris voucher AB42609973 cytochrome oxidase subunit 1 (COI) gene, partial cds; mitochondrial	824	Echinostrephus	molaris	voucher	AB42609973	cytochrome	oxidase	subunit	1	(COI)	gene,	partial	cds;	mitochondrial
825. Echinostrephus molaris voucher AB42609754 cytochrome oxidase subunit 1 (COI) gene, partial cds; mitochondrial	825	Echinostrephus	molaris	voucher	AB42609754	cytochrome	oxidase	subunit	1	(COI)	gene,	partial	cds;	mitochondrial
826. Echinometra mathaei voucher AB42609733 cytochrome oxidase subunit 1 (COI) gene, partial cds; mitochondrial	826	Echinometra	mathaei	voucher	AB42609733	cytochrome	oxidase	subunit	1	(COI)	gene,	partial	cds;	mitochondrial
827. Echinometra mathaei voucher AB42610219 cytochrome oxidase subunit 1 (COI) gene, partial cds; mitochondrial	827	Echinometra	mathaei	voucher	AB42610219	cytochrome	oxidase	subunit	1	(COI)	gene,	partial	cds;	mitochondrial
828. Echinometra mathaei voucher AB42608978 cytochrome oxidase subunit 1 (COI) gene, partial cds; mitochondrial	828	Echinometra	mathaei	voucher	AB42608978	cytochrome	oxidase	subunit	1	(COI)	gene,	partial	cds;	mitochondrial
829. Echinoidea sp. GS-2022 voucher AB42608985 cytochrome oxidase subunit 1 (COI) gene, partial cds; mitochondrial	829	Echinoidea	sp.	GS-2022	voucher	AB42608985	cytochrome	oxidase	subunit	1	(COI)	gene,	partial	cds;	mitochondrial
830. Echinaster purpureus voucher AB42609887 cytochrome oxidase subunit 1 (COI) gene, partial cds; mitochondrial	830	Echinaster	purpureus	voucher	AB42609887	cytochrome	oxidase	subunit	1	(COI)	gene,	partial	cds;	mitochondrial
831. Echinaster purpureus voucher AB42609893 cytochrome oxidase subunit 1 (COI) gene, partial cds; mitochondrial	831	Echinaster	purpureus	voucher	AB42609893	cytochrome	oxidase	subunit	1	(COI)	gene,	partial	cds;	mitochondrial
832. Echinaster purpureus voucher AB42609881 cytochrome oxidase subunit 1 (COI) gene, partial cds; mitochondrial	832	Echinaster	purpureus	voucher	AB42609881	cytochrome	oxidase	subunit	1	(COI)	gene,	partial	cds;	mitochondrial
833. Echinaster purpureus voucher AB42609730 cytochrome oxidase subunit 1 (COI) gene, partial cds; mitochondrial	833	Echinaster	purpureus	voucher	AB42609730	cytochrome	oxidase	subunit	1	(COI)	gene,	partial	cds;	mitochondrial
834. Echinaster purpureus voucher AB42609899 cytochrome oxidase subunit 1 (COI) gene, partial cds; mitochondrial	834	Echinaster	purpureus	voucher	AB42609899	cytochrome	oxidase	subunit	1	(COI)	gene,	partial	cds;	mitochondrial
835. Dichrometra palmata voucher AB42609514 cytochrome oxidase subunit 1 (COI) gene, partial cds; mitochondrial	835	Dichrometra	palmata	voucher	AB42609514	cytochrome	oxidase	subunit	1	(COI)	gene,	partial	cds;	mitochondrial
836. Dichrometra palmata voucher AB42608986 cytochrome oxidase subunit 1 (COI) gene, partial cds; mitochondrial	836	Dichrometra	palmata	voucher	AB42608986	cytochrome	oxidase	subunit	1	(COI)	gene,	partial	cds;	mitochondrial
837. Dichrometra palmata voucher AB42608992 cytochrome oxidase subunit 1 (COI) gene, partial cds; mitochondrial	837	Dichrometra	palmata	voucher	AB42608992	cytochrome	oxidase	subunit	1	(COI)	gene,	partial	cds;	mitochondrial
838. Dichrometra palmata voucher AB49103162 cytochrome oxidase subunit 1 (COI) gene, partial cds; mitochondrial	838	Dichrometra	palmata	voucher	AB49103162	cytochrome	oxidase	subunit	1	(COI)	gene,	partial	cds;	mitochondrial
839. Dichrometra palmata voucher AB49142194 cytochrome oxidase subunit 1 (COI) gene, partial cds; mitochondrial	839	Dichrometra	palmata	voucher	AB49142194	cytochrome	oxidase	subunit	1	(COI)	gene,	partial	cds;	mitochondrial
840. Dichrometra palmata voucher AB49142196 cytochrome oxidase subunit 1 (COI) gene, partial cds; mitochondrial	840	Dichrometra	palmata	voucher	AB49142196	cytochrome	oxidase	subunit	1	(COI)	gene,	partial	cds;	mitochondrial
841. Dichrometra palmata voucher AB49142187 cytochrome oxidase subunit 1 (COI) gene, partial cds; mitochondrial	841	Dichrometra	palmata	voucher	AB49142187	cytochrome	oxidase	subunit	1	(COI)	gene,	partial	cds;	mitochondrial
842. Dichrometra palmata voucher AB42609985 cytochrome oxidase subunit 1 (COI) gene, partial cds; mitochondrial	842	Dichrometra	palmata	voucher	AB42609985	cytochrome	oxidase	subunit	1	(COI)	gene,	partial	cds;	mitochondrial
843. Dichrometra palmata voucher AB49103181 cytochrome oxidase subunit 1 (COI) gene, partial cds; mitochondrial	843	Dichrometra	palmata	voucher	AB49103181	cytochrome	oxidase	subunit	1	(COI)	gene,	partial	cds;	mitochondrial
844. Dichrometra palmata voucher AB49142175 cytochrome oxidase subunit 1 (COI) gene, partial cds; mitochondrial	844	Dichrometra	palmata	voucher	AB49142175	cytochrome	oxidase	subunit	1	(COI)	gene,	partial	cds;	mitochondrial
845. Dichrometra palmata voucher AB48766000 cytochrome oxidase subunit 1 (COI) gene, partial cds; mitochondrial	845	Dichrometra	palmata	voucher	AB48766000	cytochrome	oxidase	subunit	1	(COI)	gene,	partial	cds;	mitochondrial
846. Dichrometra palmata voucher AB42609719 cytochrome oxidase subunit 1 (COI) gene, partial cds; mitochondrial	846	Dichrometra	palmata	voucher	AB42609719	cytochrome	oxidase	subunit	1	(COI)	gene,	partial	cds;	mitochondrial
847. Dichrometra palmata voucher AB49103164 cytochrome oxidase subunit 1 (COI) gene, partial cds; mitochondrial	847	Dichrometra	palmata	voucher	AB49103164	cytochrome	oxidase	subunit	1	(COI)	gene,	partial	cds;	mitochondrial
848. Diadema savignyi voucher AB42610230 cytochrome oxidase subunit 1 (COI) gene, partial cds; mitochondrial	848	Diadema	savignyi	voucher	AB42610230	cytochrome	oxidase	subunit	1	(COI)	gene,	partial	cds;	mitochondrial
849. Diadema savignyi voucher AB42609905 cytochrome oxidase subunit 1 (COI) gene, partial cds; mitochondrial	849	Diadema	savignyi	voucher	AB42609905	cytochrome	oxidase	subunit	1	(COI)	gene,	partial	cds;	mitochondrial
850. Diadema savignyi voucher AB42609961 cytochrome oxidase subunit 1 (COI) gene, partial cds; mitochondrial	850	Diadema	savignyi	voucher	AB42609961	cytochrome	oxidase	subunit	1	(COI)	gene,	partial	cds;	mitochondrial
851. Diadema savignyi voucher AB42608968 cytochrome oxidase subunit 1 (COI) gene, partial cds; mitochondrial	851	Diadema	savignyi	voucher	AB42608968	cytochrome	oxidase	subunit	1	(COI)	gene,	partial	cds;	mitochondrial
852. Diadema savignyi voucher AB42609967 cytochrome oxidase subunit 1 (COI) gene, partial cds; mitochondrial	852	Diadema	savignyi	voucher	AB42609967	cytochrome	oxidase	subunit	1	(COI)	gene,	partial	cds;	mitochondrial
853. Diadema savignyi voucher AB42608974 cytochrome oxidase subunit 1 (COI) gene, partial cds; mitochondrial	853	Diadema	savignyi	voucher	AB42608974	cytochrome	oxidase	subunit	1	(COI)	gene,	partial	cds;	mitochondrial
854. Diadema sp. AB42609731 cytochrome oxidase subunit 1 (COI) gene, partial cds; mitochondrial	854	Diadema	sp.	AB42609731	cytochrome	oxidase	subunit	1	(COI)	gene,	partial	cds;	mitochondrial
855. Comanthus wahlbergii voucher AB49103146 cytochrome oxidase subunit 1 (COI) gene, partial cds; mitochondrial	855	Comanthus	wahlbergii	voucher	AB49103146	cytochrome	oxidase	subunit	1	(COI)	gene,	partial	cds;	mitochondrial
856. Comanthus wahlbergii voucher AB49103150 cytochrome oxidase subunit 1 (COI) gene, partial cds; mitochondrial	856	Comanthus	wahlbergii	voucher	AB49103150	cytochrome	oxidase	subunit	1	(COI)	gene,	partial	cds;	mitochondrial
857. Comanthus wahlbergii voucher AB49103151 cytochrome oxidase subunit 1 (COI) gene, partial cds; mitochondrial	857	Comanthus	wahlbergii	voucher	AB49103151	cytochrome	oxidase	subunit	1	(COI)	gene,	partial	cds;	mitochondrial
858. Comanthus wahlbergii voucher AB49103152 cytochrome oxidase subunit 1 (COI) gene, partial cds; mitochondrial	858	Comanthus	wahlbergii	voucher	AB49103152	cytochrome	oxidase	subunit	1	(COI)	gene,	partial	cds;	mitochondrial
859. Comanthus wahlbergii voucher AB49103153 cytochrome oxidase subunit 1 (COI) gene, partial cds; mitochondrial	859	Comanthus	wahlbergii	voucher	AB49103153	cytochrome	oxidase	subunit	1	(COI)	gene,	partial	cds;	mitochondrial
860. Comanthus wahlbergii voucher AB49103156 cytochrome oxidase subunit 1 (COI) gene, partial cds; mitochondrial	860	Comanthus	wahlbergii	voucher	AB49103156	cytochrome	oxidase	subunit	1	(COI)	gene,	partial	cds;	mitochondrial
861. Comanthus wahlbergii voucher AB49103157 cytochrome oxidase subunit 1 (COI) gene, partial cds; mitochondrial	861	Comanthus	wahlbergii	voucher	AB49103157	cytochrome	oxidase	subunit	1	(COI)	gene,	partial	cds;	mitochondrial
862. Comanthus wahlbergii voucher AB49103170 cytochrome oxidase subunit 1 (COI) gene, partial cds; mitochondrial	862	Comanthus	wahlbergii	voucher	AB49103170	cytochrome	oxidase	subunit	1	(COI)	gene,	partial	cds;	mitochondrial
863. Comanthus wahlbergii voucher AB49103174 cytochrome oxidase subunit 1 (COI) gene, partial cds; mitochondrial	863	Comanthus	wahlbergii	voucher	AB49103174	cytochrome	oxidase	subunit	1	(COI)	gene,	partial	cds;	mitochondrial
864. Comanthus wahlbergii voucher AB49103175 cytochrome oxidase subunit 1 (COI) gene, partial cds; mitochondrial	864	Comanthus	wahlbergii	voucher	AB49103175	cytochrome	oxidase	subunit	1	(COI)	gene,	partial	cds;	mitochondrial
865. Comanthus wahlbergii voucher AB49103176 cytochrome oxidase subunit 1 (COI) gene, partial cds; mitochondrial	865	Comanthus	wahlbergii	voucher	AB49103176	cytochrome	oxidase	subunit	1	(COI)	gene,	partial	cds;	mitochondrial
866. Comanthus wahlbergii voucher AB49103186 cytochrome oxidase subunit 1 (COI) gene, partial cds; mitochondrial	866	Comanthus	wahlbergii	voucher	AB49103186	cytochrome	oxidase	subunit	1	(COI)	gene,	partial	cds;	mitochondrial
867. Comanthus wahlbergii voucher AB49103187 cytochrome oxidase subunit 1 (COI) gene, partial cds; mitochondrial	867	Comanthus	wahlbergii	voucher	AB49103187	cytochrome	oxidase	subunit	1	(COI)	gene,	partial	cds;	mitochondrial
868. Comanthus wahlbergii voucher AB49142204 cytochrome oxidase subunit 1 (COI) gene, partial cds; mitochondrial	868	Comanthus	wahlbergii	voucher	AB49142204	cytochrome	oxidase	subunit	1	(COI)	gene,	partial	cds;	mitochondrial
869. Comanthus wahlbergii voucher AB49103145 cytochrome oxidase subunit 1 (COI) gene, partial cds; mitochondrial	869	Comanthus	wahlbergii	voucher	AB49103145	cytochrome	oxidase	subunit	1	(COI)	gene,	partial	cds;	mitochondrial
870. Comanthus sp. AB49142178 cytochrome oxidase subunit 1 (COI) gene, partial cds; mitochondrial	870	Comanthus	sp.	AB49142178	cytochrome	oxidase	subunit	1	(COI)	gene,	partial	cds;	mitochondrial
871. Cistina columbiae voucher AB42609902 cytochrome oxidase subunit 1 (COI) gene, partial cds; mitochondrial	871	Cistina	columbiae	voucher	AB42609902	cytochrome	oxidase	subunit	1	(COI)	gene,	partial	cds;	mitochondrial
872. Choriaster granulatus voucher AB42609481 cytochrome oxidase subunit 1 (COI) gene, partial cds; mitochondrial	872	Choriaster	granulatus	voucher	AB42609481	cytochrome	oxidase	subunit	1	(COI)	gene,	partial	cds;	mitochondrial
873. Cenometra emendatrix voucher AB42610003 cytochrome oxidase subunit 1 (COI) gene, partial cds; mitochondrial	873	Cenometra	emendatrix	voucher	AB42610003	cytochrome	oxidase	subunit	1	(COI)	gene,	partial	cds;	mitochondrial
874. Cenometra emendatrix voucher AB42609487 cytochrome oxidase subunit 1 (COI) gene, partial cds; mitochondrial	874	Cenometra	emendatrix	voucher	AB42609487	cytochrome	oxidase	subunit	1	(COI)	gene,	partial	cds;	mitochondrial
875. Cenometra emendatrix voucher AB49103144 cytochrome oxidase subunit 1 (COI) gene, partial cds; mitochondrial	875	Cenometra	emendatrix	voucher	AB49103144	cytochrome	oxidase	subunit	1	(COI)	gene,	partial	cds;	mitochondrial
876. Cenometra emendatrix voucher AB42610200 cytochrome oxidase subunit 1 (COI) gene, partial cds; mitochondrial	876	Cenometra	emendatrix	voucher	AB42610200	cytochrome	oxidase	subunit	1	(COI)	gene,	partial	cds;	mitochondrial
877. Cenometra emendatrix voucher AB49142199 cytochrome oxidase subunit 1 (COI) gene, partial cds; mitochondrial	877	Cenometra	emendatrix	voucher	AB49142199	cytochrome	oxidase	subunit	1	(COI)	gene,	partial	cds;	mitochondrial
878. Bohadschia subrubra voucher AB49115684 cytochrome oxidase subunit 1 (COI) gene, partial cds; mitochondrial	878	Bohadschia	subrubra	voucher	AB49115684	cytochrome	oxidase	subunit	1	(COI)	gene,	partial	cds;	mitochondrial
879. Bohadschia subrubra voucher AB42609493 cytochrome oxidase subunit 1 (COI) gene, partial cds; mitochondrial	879	Bohadschia	subrubra	voucher	AB42609493	cytochrome	oxidase	subunit	1	(COI)	gene,	partial	cds;	mitochondrial
880. Bohadschia sp. AB49115693 cytochrome oxidase subunit 1 (COI) gene, partial cds; mitochondrial	880	Bohadschia	sp.	AB49115693	cytochrome	oxidase	subunit	1	(COI)	gene,	partial	cds;	mitochondrial
881. Astroboa nuda voucher AB42609977 cytochrome oxidase subunit 1 (COI) gene, partial cds; mitochondrial	881	Astroboa	nuda	voucher	AB42609977	cytochrome	oxidase	subunit	1	(COI)	gene,	partial	cds;	mitochondrial
882. Astroboa nuda voucher AB42610220 cytochrome oxidase subunit 1 (COI) gene, partial cds; mitochondrial	882	Astroboa	nuda	voucher	AB42610220	cytochrome	oxidase	subunit	1	(COI)	gene,	partial	cds;	mitochondrial
883. Astroboa nuda voucher AB42609522 cytochrome oxidase subunit 1 (COI) gene, partial cds; mitochondrial	883	Astroboa	nuda	voucher	AB42609522	cytochrome	oxidase	subunit	1	(COI)	gene,	partial	cds;	mitochondrial
884. Aquilonastra sp. MolChaRE2 AB4261 voucher AB42610004 cytochrome oxidase subunit 1 (COI) gene, partial cds; mitochondrial	884	Aquilonastra	sp.	MolChaRE2	AB4261	voucher	AB42610004	cytochrome	oxidase	subunit	1	(COI)	gene,	partial	cds;	mitochondrial
885. Aquilonastra cf. rowleyi GS-2022 voucher AB42609757 cytochrome oxidase subunit 1 (COI) gene, partial cds; mitochondrial	885	Aquilonastra	cf.	rowleyi	GS-2022	voucher	AB42609757	cytochrome	oxidase	subunit	1	(COI)	gene,	partial	cds;	mitochondrial
886. Aquilonastra cf. rowleyi GS-2022 voucher AB42608993 cytochrome oxidase subunit 1 (COI) gene, partial cds; mitochondrial	886	Aquilonastra	cf.	rowleyi	GS-2022	voucher	AB42608993	cytochrome	oxidase	subunit	1	(COI)	gene,	partial	cds;	mitochondrial
887. Aquilonastra cf. rowleyi GS-2022 voucher AB42608987 cytochrome oxidase subunit 1 (COI) gene, partial cds; mitochondrial	887	Aquilonastra	cf.	rowleyi	GS-2022	voucher	AB42608987	cytochrome	oxidase	subunit	1	(COI)	gene,	partial	cds;	mitochondrial
888. Aquilonastra cf. rowleyi GS-2022 voucher AB42609980 cytochrome oxidase subunit 1 (COI) gene, partial cds; mitochondrial	888	Aquilonastra	cf.	rowleyi	GS-2022	voucher	AB42609980	cytochrome	oxidase	subunit	1	(COI)	gene,	partial	cds;	mitochondrial
889. Aquilonastra cf. rowleyi GS-2022 voucher AB42608981 cytochrome oxidase subunit 1 (COI) gene, partial cds; mitochondrial	889	Aquilonastra	cf.	rowleyi	GS-2022	voucher	AB42608981	cytochrome	oxidase	subunit	1	(COI)	gene,	partial	cds;	mitochondrial
890. Aquilonastra cf. rowleyi GS-2022 voucher AB42609992 cytochrome oxidase subunit 1 (COI) gene, partial cds; mitochondrial	890	Aquilonastra	cf.	rowleyi	GS-2022	voucher	AB42609992	cytochrome	oxidase	subunit	1	(COI)	gene,	partial	cds;	mitochondrial
891. Aquilonastra cf. rowleyi GS-2022 voucher AB42609986 cytochrome oxidase subunit 1 (COI) gene, partial cds; mitochondrial	891	Aquilonastra	cf.	rowleyi	GS-2022	voucher	AB42609986	cytochrome	oxidase	subunit	1	(COI)	gene,	partial	cds;	mitochondrial
892. Aquilonastra sp. AB42609998 cytochrome oxidase subunit 1 (COI) gene, partial cds; mitochondrial	892	Aquilonastra	sp.	AB42609998	cytochrome	oxidase	subunit	1	(COI)	gene,	partial	cds;	mitochondrial
893. Aquilonastra sp. AB42610203 cytochrome oxidase subunit 1 (COI) gene, partial cds; mitochondrial	893	Aquilonastra	sp.	AB42610203	cytochrome	oxidase	subunit	1	(COI)	gene,	partial	cds;	mitochondrial
894. Aquilonastra sp. AB42610226 cytochrome oxidase subunit 1 (COI) gene, partial cds; mitochondrial	894	Aquilonastra	sp.	AB42610226	cytochrome	oxidase	subunit	1	(COI)	gene,	partial	cds;	mitochondrial
895. Annametra occidentalis voucher AB49103180 cytochrome oxidase subunit 1 (COI) gene, partial cds; mitochondrial	895	Annametra	occidentalis	voucher	AB49103180	cytochrome	oxidase	subunit	1	(COI)	gene,	partial	cds;	mitochondrial
896. Annametra occidentalis voucher AB49103183 cytochrome oxidase subunit 1 (COI) gene, partial cds; mitochondrial	896	Annametra	occidentalis	voucher	AB49103183	cytochrome	oxidase	subunit	1	(COI)	gene,	partial	cds;	mitochondrial
897. Annametra occidentalis voucher AB49142168 cytochrome oxidase subunit 1 (COI) gene, partial cds; mitochondrial	897	Annametra	occidentalis	voucher	AB49142168	cytochrome	oxidase	subunit	1	(COI)	gene,	partial	cds;	mitochondrial
898. Annametra occidentalis voucher AB42609747 cytochrome oxidase subunit 1 (COI) gene, partial cds; mitochondrial	898	Annametra	occidentalis	voucher	AB42609747	cytochrome	oxidase	subunit	1	(COI)	gene,	partial	cds;	mitochondrial
899. Annametra occidentalis voucher AB49142200 cytochrome oxidase subunit 1 (COI) gene, partial cds; mitochondrial	899	Annametra	occidentalis	voucher	AB49142200	cytochrome	oxidase	subunit	1	(COI)	gene,	partial	cds;	mitochondrial
900. Amphiuridae sp. GS-2022 voucher AB42609870 cytochrome oxidase subunit 1 (COI) gene, partial cds; mitochondrial	900	Amphiuridae	sp.	GS-2022	voucher	AB42609870	cytochrome	oxidase	subunit	1	(COI)	gene,	partial	cds;	mitochondrial
901. Amphiuridae sp. GS-2022 voucher AB42609983 cytochrome oxidase subunit 1 (COI) gene, partial cds; mitochondrial	901	Amphiuridae	sp.	GS-2022	voucher	AB42609983	cytochrome	oxidase	subunit	1	(COI)	gene,	partial	cds;	mitochondrial
902. Amphiuridae sp. GS-2022 voucher AB42610225 cytochrome oxidase subunit 1 (COI) gene, partial cds; mitochondrial	902	Amphiuridae	sp.	GS-2022	voucher	AB42610225	cytochrome	oxidase	subunit	1	(COI)	gene,	partial	cds;	mitochondrial
903. Amphilimna cribriformis voucher AB42608955 cytochrome oxidase subunit 1 (COI) gene, partial cds; mitochondrial	903	Amphilimna	cribriformis	voucher	AB42608955	cytochrome	oxidase	subunit	1	(COI)	gene,	partial	cds;	mitochondrial
904. Actinopyga obesa voucher AB42609889 cytochrome oxidase subunit 1 (COI) gene, partial cds; mitochondrial	904	Actinopyga	obesa	voucher	AB42609889	cytochrome	oxidase	subunit	1	(COI)	gene,	partial	cds;	mitochondrial
905. Actinopyga obesa voucher AB49115682 cytochrome oxidase subunit 1 (COI) gene, partial cds; mitochondrial	905	Actinopyga	obesa	voucher	AB49115682	cytochrome	oxidase	subunit	1	(COI)	gene,	partial	cds;	mitochondrial
906. Actinopyga obesa voucher AB49115685 cytochrome oxidase subunit 1 (COI) gene, partial cds; mitochondrial	906	Actinopyga	obesa	voucher	AB49115685	cytochrome	oxidase	subunit	1	(COI)	gene,	partial	cds;	mitochondrial
907. Actinopyga mauritiana voucher AB42609491 cytochrome oxidase subunit 1 (COI) gene, partial cds; mitochondrial	907	Actinopyga	mauritiana	voucher	AB42609491	cytochrome	oxidase	subunit	1	(COI)	gene,	partial	cds;	mitochondrial
908. Actinopyga mauritiana voucher AB42610211 cytochrome oxidase subunit 1 (COI) gene, partial cds; mitochondrial	908	Actinopyga	mauritiana	voucher	AB42610211	cytochrome	oxidase	subunit	1	(COI)	gene,	partial	cds;	mitochondrial
909. Actinopyga echinites voucher AB42609497 cytochrome oxidase subunit 1 (COI) gene, partial cds; mitochondrial	909	Actinopyga	echinites	voucher	AB42609497	cytochrome	oxidase	subunit	1	(COI)	gene,	partial	cds;	mitochondrial
910. Actinopyga echinites voucher AB42609904 cytochrome oxidase subunit 1 (COI) gene, partial cds; mitochondrial	910	Actinopyga	echinites	voucher	AB42609904	cytochrome	oxidase	subunit	1	(COI)	gene,	partial	cds;	mitochondrial
911. Actinopyga echinites voucher AB49115695 cytochrome oxidase subunit 1 (COI) gene, partial cds; mitochondrial	911	Actinopyga	echinites	voucher	AB49115695	cytochrome	oxidase	subunit	1	(COI)	gene,	partial	cds;	mitochondrial
912. Actinopyga echinites voucher AB49115691 cytochrome oxidase subunit 1 (COI) gene, partial cds; mitochondrial	912	Actinopyga	echinites	voucher	AB49115691	cytochrome	oxidase	subunit	1	(COI)	gene,	partial	cds;	mitochondrial
913. Actinopyga echinites voucher AB49115688 cytochrome oxidase subunit 1 (COI) gene, partial cds; mitochondrial	913	Actinopyga	echinites	voucher	AB49115688	cytochrome	oxidase	subunit	1	(COI)	gene,	partial	cds;	mitochondrial
914. Actinopyga echinites voucher AB42610217 cytochrome oxidase subunit 1 (COI) gene, partial cds; mitochondrial	914	Actinopyga	echinites	voucher	AB42610217	cytochrome	oxidase	subunit	1	(COI)	gene,	partial	cds;	mitochondrial
915. Holothuroidea sp. A._tara large subunit ribosomal RNA gene, partial sequence; mitochondrial	915	Holothuroidea	sp.	A._tara	large	subunit	ribosomal	RNA	gene,	partial	sequence;	mitochondrial
916. Holothuroidea sp. P._magister large subunit ribosomal RNA gene, partial sequence; mitochondrial	916	Holothuroidea	sp.	P._magister	large	subunit	ribosomal	RNA	gene,	partial	sequence;	mitochondrial
917. Holothuroidea sp. P._miniata large subunit ribosomal RNA gene, partial sequence; mitochondrial	917	Holothuroidea	sp.	P._miniata	large	subunit	ribosomal	RNA	gene,	partial	sequence;	mitochondrial
918. Holothuroidea sp. T._aurea_WC large subunit ribosomal RNA gene, partial sequence; mitochondrial	918	Holothuroidea	sp.	T._aurea_WC	large	subunit	ribosomal	RNA	gene,	partial	sequence;	mitochondrial
919. Holothuroidea sp. R._stephensoni_WC large subunit ribosomal RNA gene, partial sequence; mitochondrial	919	Holothuroidea	sp.	R._stephensoni_WC	large	subunit	ribosomal	RNA	gene,	partial	sequence;	mitochondrial
920. Holothuroidea sp. R._Frauenfeldi_3_WC large subunit ribosomal RNA gene, partial sequence; mitochondrial	920	Holothuroidea	sp.	R._Frauenfeldi_3_WC	large	subunit	ribosomal	RNA	gene,	partial	sequence;	mitochondrial
921. Holothuroidea sp. R._Frauenfeldi_2_WC large subunit ribosomal RNA gene, partial sequence; mitochondrial	921	Holothuroidea	sp.	R._Frauenfeldi_2_WC	large	subunit	ribosomal	RNA	gene,	partial	sequence;	mitochondrial
922. Holothuroidea sp. R._Frauenfeldi_1_WC large subunit ribosomal RNA gene, partial sequence; mitochondrial	922	Holothuroidea	sp.	R._Frauenfeldi_1_WC	large	subunit	ribosomal	RNA	gene,	partial	sequence;	mitochondrial
923. Holothuroidea sp. P._tetracentriophora_4_SEC1 large subunit ribosomal RNA gene, partial sequence; mitochondrial	923	Holothuroidea	sp.	P._tetracentriophora_4_SEC1	large	subunit	ribosomal	RNA	gene,	partial	sequence;	mitochondrial
924. Holothuroidea sp. P._tetracentriophora_3_SEC1 large subunit ribosomal RNA gene, partial sequence; mitochondrial	924	Holothuroidea	sp.	P._tetracentriophora_3_SEC1	large	subunit	ribosomal	RNA	gene,	partial	sequence;	mitochondrial
925. Holothuroidea sp. P._sykion_13_SEC1 large subunit ribosomal RNA gene, partial sequence; mitochondrial	925	Holothuroidea	sp.	P._sykion_13_SEC1	large	subunit	ribosomal	RNA	gene,	partial	sequence;	mitochondrial
926. Holothuroidea sp. P._tetracentriophora_5_NEC1 large subunit ribosomal RNA gene, partial sequence; mitochondrial	926	Holothuroidea	sp.	P._tetracentriophora_5_NEC1	large	subunit	ribosomal	RNA	gene,	partial	sequence;	mitochondrial
927. Holothuroidea sp. P._sykion_11_NEC1 large subunit ribosomal RNA gene, partial sequence; mitochondrial	927	Holothuroidea	sp.	P._sykion_11_NEC1	large	subunit	ribosomal	RNA	gene,	partial	sequence;	mitochondrial
928. Holothuroidea sp. P._sykion_10_NEC1 large subunit ribosomal RNA gene, partial sequence; mitochondrial	928	Holothuroidea	sp.	P._sykion_10_NEC1	large	subunit	ribosomal	RNA	gene,	partial	sequence;	mitochondrial
929. Holothuroidea sp. P._sykion_9_NEC1 large subunit ribosomal RNA gene, partial sequence; mitochondrial	929	Holothuroidea	sp.	P._sykion_9_NEC1	large	subunit	ribosomal	RNA	gene,	partial	sequence;	mitochondrial
930. Holothuroidea sp. P._sykion_8_NEC1 large subunit ribosomal RNA gene, partial sequence; mitochondrial	930	Holothuroidea	sp.	P._sykion_8_NEC1	large	subunit	ribosomal	RNA	gene,	partial	sequence;	mitochondrial
931. Holothuroidea sp. P._sykion_7_NEC1 large subunit ribosomal RNA gene, partial sequence; mitochondrial	931	Holothuroidea	sp.	P._sykion_7_NEC1	large	subunit	ribosomal	RNA	gene,	partial	sequence;	mitochondrial
932. Holothuroidea sp. P._sykion_5_NEC1 large subunit ribosomal RNA gene, partial sequence; mitochondrial	932	Holothuroidea	sp.	P._sykion_5_NEC1	large	subunit	ribosomal	RNA	gene,	partial	sequence;	mitochondrial
933. Holothuroidea sp. P._sykion_4_NEC1 large subunit ribosomal RNA gene, partial sequence; mitochondrial	933	Holothuroidea	sp.	P._sykion_4_NEC1	large	subunit	ribosomal	RNA	gene,	partial	sequence;	mitochondrial
934. Holothuroidea sp. P._sykion_3_NEC1 large subunit ribosomal RNA gene, partial sequence; mitochondrial	934	Holothuroidea	sp.	P._sykion_3_NEC1	large	subunit	ribosomal	RNA	gene,	partial	sequence;	mitochondrial
935. Holothuroidea sp. P._sykion_2_NEC1 large subunit ribosomal RNA gene, partial sequence; mitochondrial	935	Holothuroidea	sp.	P._sykion_2_NEC1	large	subunit	ribosomal	RNA	gene,	partial	sequence;	mitochondrial
936. Holothuroidea sp. P._sykion_1_NEC1 large subunit ribosomal RNA gene, partial sequence; mitochondrial	936	Holothuroidea	sp.	P._sykion_1_NEC1	large	subunit	ribosomal	RNA	gene,	partial	sequence;	mitochondrial
937. Holothuroidea sp. P._tetracentriophora_2_SEC1 large subunit ribosomal RNA gene, partial sequence; mitochondrial	937	Holothuroidea	sp.	P._tetracentriophora_2_SEC1	large	subunit	ribosomal	RNA	gene,	partial	sequence;	mitochondrial
938. Holothuroidea sp. P._tetracentriophora_1_SEC1 large subunit ribosomal RNA gene, partial sequence; mitochondrial	938	Holothuroidea	sp.	P._tetracentriophora_1_SEC1	large	subunit	ribosomal	RNA	gene,	partial	sequence;	mitochondrial
939. Holothuroidea sp. P._doliolum_2_WC large subunit ribosomal RNA gene, partial sequence; mitochondrial	939	Holothuroidea	sp.	P._doliolum_2_WC	large	subunit	ribosomal	RNA	gene,	partial	sequence;	mitochondrial
940. Holothuroidea sp. P._doliolum_3_WC large subunit ribosomal RNA gene, partial sequence; mitochondrial	940	Holothuroidea	sp.	P._doliolum_3_WC	large	subunit	ribosomal	RNA	gene,	partial	sequence;	mitochondrial
941. Holothuroidea sp. P._sinorbis_2_SEC1 large subunit ribosomal RNA gene, partial sequence; mitochondrial	941	Holothuroidea	sp.	P._sinorbis_2_SEC1	large	subunit	ribosomal	RNA	gene,	partial	sequence;	mitochondrial
942. Holothuroidea sp. P._sinorbis_3_SEC1 large subunit ribosomal RNA gene, partial sequence; mitochondrial	942	Holothuroidea	sp.	P._sinorbis_3_SEC1	large	subunit	ribosomal	RNA	gene,	partial	sequence;	mitochondrial
943. Holothuroidea sp. P._doliolum_1_WC large subunit ribosomal RNA gene, partial sequence; mitochondrial	943	Holothuroidea	sp.	P._doliolum_1_WC	large	subunit	ribosomal	RNA	gene,	partial	sequence;	mitochondrial
944. Holothuroidea sp. N._grammatus_NEC1 large subunit ribosomal RNA gene, partial sequence; mitochondrial	944	Holothuroidea	sp.	N._grammatus_NEC1	large	subunit	ribosomal	RNA	gene,	partial	sequence;	mitochondrial
945. Holothuroidea sp. H._lineata_NEC2 large subunit ribosomal RNA gene, partial sequence; mitochondrial	945	Holothuroidea	sp.	H._lineata_NEC2	large	subunit	ribosomal	RNA	gene,	partial	sequence;	mitochondrial
946. Holothuroidea sp. H._insolens_14_WC large subunit ribosomal RNA gene, partial sequence; mitochondrial	946	Holothuroidea	sp.	H._insolens_14_WC	large	subunit	ribosomal	RNA	gene,	partial	sequence;	mitochondrial
947. Holothuroidea sp. H._insolens_13_WC large subunit ribosomal RNA gene, partial sequence; mitochondrial	947	Holothuroidea	sp.	H._insolens_13_WC	large	subunit	ribosomal	RNA	gene,	partial	sequence;	mitochondrial
948. Holothuroidea sp. H._insolens_12_WC large subunit ribosomal RNA gene, partial sequence; mitochondrial	948	Holothuroidea	sp.	H._insolens_12_WC	large	subunit	ribosomal	RNA	gene,	partial	sequence;	mitochondrial
949. Holothuroidea sp. H._insolens_10_WC large subunit ribosomal RNA gene, partial sequence; mitochondrial	949	Holothuroidea	sp.	H._insolens_10_WC	large	subunit	ribosomal	RNA	gene,	partial	sequence;	mitochondrial
950. Holothuroidea sp. H._insolens_8_WC large subunit ribosomal RNA gene, partial sequence; mitochondrial	950	Holothuroidea	sp.	H._insolens_8_WC	large	subunit	ribosomal	RNA	gene,	partial	sequence;	mitochondrial
951. Holothuroidea sp. H._insolens_6_WC large subunit ribosomal RNA gene, partial sequence; mitochondrial	951	Holothuroidea	sp.	H._insolens_6_WC	large	subunit	ribosomal	RNA	gene,	partial	sequence;	mitochondrial
952. Holothuroidea sp. H._insolens_5_WC large subunit ribosomal RNA gene, partial sequence; mitochondrial	952	Holothuroidea	sp.	H._insolens_5_WC	large	subunit	ribosomal	RNA	gene,	partial	sequence;	mitochondrial
953. Holothuroidea sp. H._insolens_4_WC large subunit ribosomal RNA gene, partial sequence; mitochondrial	953	Holothuroidea	sp.	H._insolens_4_WC	large	subunit	ribosomal	RNA	gene,	partial	sequence;	mitochondrial
954. Holothuroidea sp. H._insolens_2_WC large subunit ribosomal RNA gene, partial sequence; mitochondrial	954	Holothuroidea	sp.	H._insolens_2_WC	large	subunit	ribosomal	RNA	gene,	partial	sequence;	mitochondrial
955. Holothuroidea sp. H._insolens_1_WC large subunit ribosomal RNA gene, partial sequence; mitochondrial	955	Holothuroidea	sp.	H._insolens_1_WC	large	subunit	ribosomal	RNA	gene,	partial	sequence;	mitochondrial
956. Holothuroidea sp. H._hilla_NEC2 large subunit ribosomal RNA gene, partial sequence; mitochondrial	956	Holothuroidea	sp.	H._hilla_NEC2	large	subunit	ribosomal	RNA	gene,	partial	sequence;	mitochondrial
957. Holothuroidea sp. H._granosa_10_SEC2 large subunit ribosomal RNA gene, partial sequence; mitochondrial	957	Holothuroidea	sp.	H._granosa_10_SEC2	large	subunit	ribosomal	RNA	gene,	partial	sequence;	mitochondrial
958. Holothuroidea sp. H._cinerascens_9_SEC2 large subunit ribosomal RNA gene, partial sequence; mitochondrial	958	Holothuroidea	sp.	H._cinerascens_9_SEC2	large	subunit	ribosomal	RNA	gene,	partial	sequence;	mitochondrial
959. Holothuroidea sp. H._cinerascens_8_SEC2 large subunit ribosomal RNA gene, partial sequence; mitochondrial	959	Holothuroidea	sp.	H._cinerascens_8_SEC2	large	subunit	ribosomal	RNA	gene,	partial	sequence;	mitochondrial
960. Holothuroidea sp. H._cinerascens_7_NEC1 large subunit ribosomal RNA gene, partial sequence; mitochondrial	960	Holothuroidea	sp.	H._cinerascens_7_NEC1	large	subunit	ribosomal	RNA	gene,	partial	sequence;	mitochondrial
961. Holothuroidea sp. H._cinerascens_6_NEC1 large subunit ribosomal RNA gene, partial sequence; mitochondrial	961	Holothuroidea	sp.	H._cinerascens_6_NEC1	large	subunit	ribosomal	RNA	gene,	partial	sequence;	mitochondrial
962. Holothuroidea sp. H._cinerascens_4_SEC2 large subunit ribosomal RNA gene, partial sequence; mitochondrial	962	Holothuroidea	sp.	H._cinerascens_4_SEC2	large	subunit	ribosomal	RNA	gene,	partial	sequence;	mitochondrial
963. Holothuroidea sp. H._cinerascens_3_NEC1 large subunit ribosomal RNA gene, partial sequence; mitochondrial	963	Holothuroidea	sp.	H._cinerascens_3_NEC1	large	subunit	ribosomal	RNA	gene,	partial	sequence;	mitochondrial
964. Holothuroidea sp. H._cinerascens_2_NEC1 large subunit ribosomal RNA gene, partial sequence; mitochondrial	964	Holothuroidea	sp.	H._cinerascens_2_NEC1	large	subunit	ribosomal	RNA	gene,	partial	sequence;	mitochondrial
965. Holothuroidea sp. H._cinerascens_1_NEC1 large subunit ribosomal RNA gene, partial sequence; mitochondrial	965	Holothuroidea	sp.	H._cinerascens_1_NEC1	large	subunit	ribosomal	RNA	gene,	partial	sequence;	mitochondrial
966. Holothuroidea sp. A._mauritiana_NEC2 large subunit ribosomal RNA gene, partial sequence; mitochondrial	966	Holothuroidea	sp.	A._mauritiana_NEC2	large	subunit	ribosomal	RNA	gene,	partial	sequence;	mitochondrial
967. Holothuroidea sp. A._echinites_NEC2 large subunit ribosomal RNA gene, partial sequence; mitochondrial	967	Holothuroidea	sp.	A._echinites_NEC2	large	subunit	ribosomal	RNA	gene,	partial	sequence;	mitochondrial
968. Tripneustes sp. South Africa-HHAL-2003 isolate 164 cytochrome oxidase subunit I gene, partial cds; mitochondrial gene for mitochondrial product	968	Tripneustes	sp.	South	Africa-HHAL-2003	isolate	164	cytochrome	oxidase	subunit	I	gene,	partial	cds;	mitochondrial	gene	for	mitochondrial	product
969. Tripneustes sp. South Africa-HHAL-2003 isolate 160 cytochrome oxidase subunit I gene, partial cds; mitochondrial gene for mitochondrial product	969	Tripneustes	sp.	South	Africa-HHAL-2003	isolate	160	cytochrome	oxidase	subunit	I	gene,	partial	cds;	mitochondrial	gene	for	mitochondrial	product
970. Tripneustes sp. South Africa-HHAL-2003 isolate 120 cytochrome oxidase subunit I gene, partial cds; mitochondrial gene for mitochondrial product	970	Tripneustes	sp.	South	Africa-HHAL-2003	isolate	120	cytochrome	oxidase	subunit	I	gene,	partial	cds;	mitochondrial	gene	for	mitochondrial	product
971. Tripneustes sp. South Africa-HHAL-2003 isolate 40 cytochrome oxidase subunit I gene, partial cds; mitochondrial gene for mitochondrial product	971	Tripneustes	sp.	South	Africa-HHAL-2003	isolate	40	cytochrome	oxidase	subunit	I	gene,	partial	cds;	mitochondrial	gene	for	mitochondrial	product
972. Tripneustes sp. South Africa-HHAL-2003 isolate 39 cytochrome oxidase subunit I gene, partial cds; mitochondrial gene for mitochondrial product	972	Tripneustes	sp.	South	Africa-HHAL-2003	isolate	39	cytochrome	oxidase	subunit	I	gene,	partial	cds;	mitochondrial	gene	for	mitochondrial	product
973. Parechinus angulosus mitochondrion, complete genome	973	Parechinus	angulosus	mitochondrion,	complete	genome
974. Parechinus angulosus isolate S93 NADH dehydrogenase subunit 4L (ND4L) gene, complete cds; mitochondrial	974	Parechinus	angulosus	isolate	S93	NADH	dehydrogenase	subunit	4L	(ND4L)	gene,	complete	cds;	mitochondrial
975. Parechinus angulosus isolate S92 NADH dehydrogenase subunit 4L (ND4L) gene, complete cds; mitochondrial	975	Parechinus	angulosus	isolate	S92	NADH	dehydrogenase	subunit	4L	(ND4L)	gene,	complete	cds;	mitochondrial
976. Parechinus angulosus isolate S91 NADH dehydrogenase subunit 4L (ND4L) gene, complete cds; mitochondrial	976	Parechinus	angulosus	isolate	S91	NADH	dehydrogenase	subunit	4L	(ND4L)	gene,	complete	cds;	mitochondrial
977. Parechinus angulosus isolate S9 NADH dehydrogenase subunit 4L (ND4L) gene, complete cds; mitochondrial	977	Parechinus	angulosus	isolate	S9	NADH	dehydrogenase	subunit	4L	(ND4L)	gene,	complete	cds;	mitochondrial
978. Parechinus angulosus isolate S88 NADH dehydrogenase subunit 4L (ND4L) gene, complete cds; mitochondrial	978	Parechinus	angulosus	isolate	S88	NADH	dehydrogenase	subunit	4L	(ND4L)	gene,	complete	cds;	mitochondrial
979. Parechinus angulosus isolate S87 NADH dehydrogenase subunit 4L (ND4L) gene, complete cds; mitochondrial	979	Parechinus	angulosus	isolate	S87	NADH	dehydrogenase	subunit	4L	(ND4L)	gene,	complete	cds;	mitochondrial
980. Parechinus angulosus isolate S86 NADH dehydrogenase subunit 4L (ND4L) gene, complete cds; mitochondrial	980	Parechinus	angulosus	isolate	S86	NADH	dehydrogenase	subunit	4L	(ND4L)	gene,	complete	cds;	mitochondrial
981. Parechinus angulosus isolate S84 NADH dehydrogenase subunit 4L (ND4L) gene, complete cds; mitochondrial	981	Parechinus	angulosus	isolate	S84	NADH	dehydrogenase	subunit	4L	(ND4L)	gene,	complete	cds;	mitochondrial
982. Parechinus angulosus isolate S82 NADH dehydrogenase subunit 4L (ND4L) gene, complete cds; mitochondrial	982	Parechinus	angulosus	isolate	S82	NADH	dehydrogenase	subunit	4L	(ND4L)	gene,	complete	cds;	mitochondrial
983. Parechinus angulosus isolate S81 NADH dehydrogenase subunit 4L (ND4L) gene, partial cds; mitochondrial	983	Parechinus	angulosus	isolate	S81	NADH	dehydrogenase	subunit	4L	(ND4L)	gene,	partial	cds;	mitochondrial
984. Parechinus angulosus isolate S76 NADH dehydrogenase subunit 4L (ND4L) gene, complete cds; mitochondrial	984	Parechinus	angulosus	isolate	S76	NADH	dehydrogenase	subunit	4L	(ND4L)	gene,	complete	cds;	mitochondrial
985. Parechinus angulosus isolate S72 NADH dehydrogenase subunit 4L (ND4L) gene, complete cds; mitochondrial	985	Parechinus	angulosus	isolate	S72	NADH	dehydrogenase	subunit	4L	(ND4L)	gene,	complete	cds;	mitochondrial
986. Parechinus angulosus isolate S71 NADH dehydrogenase subunit 4L (ND4L) gene, complete cds; mitochondrial	986	Parechinus	angulosus	isolate	S71	NADH	dehydrogenase	subunit	4L	(ND4L)	gene,	complete	cds;	mitochondrial
987. Parechinus angulosus isolate S70 NADH dehydrogenase subunit 4L (ND4L) gene, complete cds; mitochondrial	987	Parechinus	angulosus	isolate	S70	NADH	dehydrogenase	subunit	4L	(ND4L)	gene,	complete	cds;	mitochondrial
988. Parechinus angulosus isolate S69 NADH dehydrogenase subunit 4L (ND4L) gene, complete cds; mitochondrial	988	Parechinus	angulosus	isolate	S69	NADH	dehydrogenase	subunit	4L	(ND4L)	gene,	complete	cds;	mitochondrial
989. Parechinus angulosus isolate S67 NADH dehydrogenase subunit 4L (ND4L) gene, complete cds; mitochondrial	989	Parechinus	angulosus	isolate	S67	NADH	dehydrogenase	subunit	4L	(ND4L)	gene,	complete	cds;	mitochondrial
990. Parechinus angulosus isolate S64 NADH dehydrogenase subunit 4L (ND4L) gene, complete cds; mitochondrial	990	Parechinus	angulosus	isolate	S64	NADH	dehydrogenase	subunit	4L	(ND4L)	gene,	complete	cds;	mitochondrial
991. Parechinus angulosus isolate S62 NADH dehydrogenase subunit 4L (ND4L) gene, complete cds; mitochondrial	991	Parechinus	angulosus	isolate	S62	NADH	dehydrogenase	subunit	4L	(ND4L)	gene,	complete	cds;	mitochondrial
992. Parechinus angulosus isolate S6 NADH dehydrogenase subunit 4L (ND4L) gene, complete cds; mitochondrial	992	Parechinus	angulosus	isolate	S6	NADH	dehydrogenase	subunit	4L	(ND4L)	gene,	complete	cds;	mitochondrial
993. Parechinus angulosus isolate S59 NADH dehydrogenase subunit 4L (ND4L) gene, complete cds; mitochondrial	993	Parechinus	angulosus	isolate	S59	NADH	dehydrogenase	subunit	4L	(ND4L)	gene,	complete	cds;	mitochondrial
994. Parechinus angulosus isolate S58 NADH dehydrogenase subunit 4L (ND4L) gene, complete cds; mitochondrial	994	Parechinus	angulosus	isolate	S58	NADH	dehydrogenase	subunit	4L	(ND4L)	gene,	complete	cds;	mitochondrial
995. Parechinus angulosus isolate S53 NADH dehydrogenase subunit 4L (ND4L) gene, complete cds; mitochondrial	995	Parechinus	angulosus	isolate	S53	NADH	dehydrogenase	subunit	4L	(ND4L)	gene,	complete	cds;	mitochondrial
996. Parechinus angulosus isolate S52 NADH dehydrogenase subunit 4L (ND4L) gene, complete cds; mitochondrial	996	Parechinus	angulosus	isolate	S52	NADH	dehydrogenase	subunit	4L	(ND4L)	gene,	complete	cds;	mitochondrial
997. Parechinus angulosus isolate S51 NADH dehydrogenase subunit 4L (ND4L) gene, complete cds; mitochondrial	997	Parechinus	angulosus	isolate	S51	NADH	dehydrogenase	subunit	4L	(ND4L)	gene,	complete	cds;	mitochondrial
998. Parechinus angulosus isolate S5 NADH dehydrogenase subunit 4L (ND4L) gene, complete cds; mitochondrial	998	Parechinus	angulosus	isolate	S5	NADH	dehydrogenase	subunit	4L	(ND4L)	gene,	complete	cds;	mitochondrial
999. Parechinus angulosus isolate S49 NADH dehydrogenase subunit 4L (ND4L) gene, complete cds; mitochondrial	999	Parechinus	angulosus	isolate	S49	NADH	dehydrogenase	subunit	4L	(ND4L)	gene,	complete	cds;	mitochondrial
1000. Parechinus angulosus isolate S46 NADH dehydrogenase subunit 4L (ND4L) gene, complete cds; mitochondrial	1000	Parechinus	angulosus	isolate	S46	NADH	dehydrogenase	subunit	4L	(ND4L)	gene,	complete	cds;	mitochondrial
1001. Parechinus angulosus isolate S44 NADH dehydrogenase subunit 4L (ND4L) gene, complete cds; mitochondrial	1001	Parechinus	angulosus	isolate	S44	NADH	dehydrogenase	subunit	4L	(ND4L)	gene,	complete	cds;	mitochondrial
1002. Parechinus angulosus isolate S43 NADH dehydrogenase subunit 4L (ND4L) gene, complete cds; mitochondrial	1002	Parechinus	angulosus	isolate	S43	NADH	dehydrogenase	subunit	4L	(ND4L)	gene,	complete	cds;	mitochondrial
1003. Parechinus angulosus isolate S41 NADH dehydrogenase subunit 4L (ND4L) gene, complete cds; mitochondrial	1003	Parechinus	angulosus	isolate	S41	NADH	dehydrogenase	subunit	4L	(ND4L)	gene,	complete	cds;	mitochondrial
1004. Parechinus angulosus isolate S40 NADH dehydrogenase subunit 4L (ND4L) gene, complete cds; mitochondrial	1004	Parechinus	angulosus	isolate	S40	NADH	dehydrogenase	subunit	4L	(ND4L)	gene,	complete	cds;	mitochondrial
1005. Parechinus angulosus isolate S4 NADH dehydrogenase subunit 4L (ND4L) gene, complete cds; mitochondrial	1005	Parechinus	angulosus	isolate	S4	NADH	dehydrogenase	subunit	4L	(ND4L)	gene,	complete	cds;	mitochondrial
1006. Parechinus angulosus isolate S37 NADH dehydrogenase subunit 4L (ND4L) gene, complete cds; mitochondrial	1006	Parechinus	angulosus	isolate	S37	NADH	dehydrogenase	subunit	4L	(ND4L)	gene,	complete	cds;	mitochondrial
1007. Parechinus angulosus isolate S35 NADH dehydrogenase subunit 4L (ND4L) gene, complete cds; mitochondrial	1007	Parechinus	angulosus	isolate	S35	NADH	dehydrogenase	subunit	4L	(ND4L)	gene,	complete	cds;	mitochondrial
1008. Parechinus angulosus isolate S31 NADH dehydrogenase subunit 4L (ND4L) gene, complete cds; mitochondrial	1008	Parechinus	angulosus	isolate	S31	NADH	dehydrogenase	subunit	4L	(ND4L)	gene,	complete	cds;	mitochondrial
1009. Parechinus angulosus isolate S30 NADH dehydrogenase subunit 4L (ND4L) gene, complete cds; mitochondrial	1009	Parechinus	angulosus	isolate	S30	NADH	dehydrogenase	subunit	4L	(ND4L)	gene,	complete	cds;	mitochondrial
1010. Parechinus angulosus isolate S26 NADH dehydrogenase subunit 4L (ND4L) gene, complete cds; mitochondrial	1010	Parechinus	angulosus	isolate	S26	NADH	dehydrogenase	subunit	4L	(ND4L)	gene,	complete	cds;	mitochondrial
1011. Parechinus angulosus isolate S25 NADH dehydrogenase subunit 4L (ND4L) gene, complete cds; mitochondrial	1011	Parechinus	angulosus	isolate	S25	NADH	dehydrogenase	subunit	4L	(ND4L)	gene,	complete	cds;	mitochondrial
1012. Parechinus angulosus isolate S23 NADH dehydrogenase subunit 4L (ND4L) gene, complete cds; mitochondrial	1012	Parechinus	angulosus	isolate	S23	NADH	dehydrogenase	subunit	4L	(ND4L)	gene,	complete	cds;	mitochondrial
1013. Parechinus angulosus isolate S22 NADH dehydrogenase subunit 4L (ND4L) gene, complete cds; mitochondrial	1013	Parechinus	angulosus	isolate	S22	NADH	dehydrogenase	subunit	4L	(ND4L)	gene,	complete	cds;	mitochondrial
1014. Parechinus angulosus isolate S17 NADH dehydrogenase subunit 4L (ND4L) gene, complete cds; mitochondrial	1014	Parechinus	angulosus	isolate	S17	NADH	dehydrogenase	subunit	4L	(ND4L)	gene,	complete	cds;	mitochondrial
1015. Parechinus angulosus isolate S13 NADH dehydrogenase subunit 4L (ND4L) gene, complete cds; mitochondrial	1015	Parechinus	angulosus	isolate	S13	NADH	dehydrogenase	subunit	4L	(ND4L)	gene,	complete	cds;	mitochondrial
1016. Parechinus angulosus isolate S0 NADH dehydrogenase subunit 4L (ND4L) gene, complete cds; mitochondrial	1016	Parechinus	angulosus	isolate	S0	NADH	dehydrogenase	subunit	4L	(ND4L)	gene,	complete	cds;	mitochondrial
1017. Parechinus angulosus isolate S93 NADH dehydrogenase subunit 1 (ND1) gene, partial cds; mitochondrial	1017	Parechinus	angulosus	isolate	S93	NADH	dehydrogenase	subunit	1	(ND1)	gene,	partial	cds;	mitochondrial
1018. Parechinus angulosus isolate S92 NADH dehydrogenase subunit 1 (ND1) gene, partial cds; mitochondrial	1018	Parechinus	angulosus	isolate	S92	NADH	dehydrogenase	subunit	1	(ND1)	gene,	partial	cds;	mitochondrial
1019. Parechinus angulosus isolate S91 NADH dehydrogenase subunit 1 (ND1) gene, partial cds; mitochondrial	1019	Parechinus	angulosus	isolate	S91	NADH	dehydrogenase	subunit	1	(ND1)	gene,	partial	cds;	mitochondrial
1020. Parechinus angulosus isolate S9 NADH dehydrogenase subunit 1 (ND1) gene, partial cds; mitochondrial	1020	Parechinus	angulosus	isolate	S9	NADH	dehydrogenase	subunit	1	(ND1)	gene,	partial	cds;	mitochondrial
1021. Parechinus angulosus isolate S88 NADH dehydrogenase subunit 1 (ND1) gene, partial cds; mitochondrial	1021	Parechinus	angulosus	isolate	S88	NADH	dehydrogenase	subunit	1	(ND1)	gene,	partial	cds;	mitochondrial
1022. Parechinus angulosus isolate S87 NADH dehydrogenase subunit 1 (ND1) gene, partial cds; mitochondrial	1022	Parechinus	angulosus	isolate	S87	NADH	dehydrogenase	subunit	1	(ND1)	gene,	partial	cds;	mitochondrial
1023. Parechinus angulosus isolate S86 NADH dehydrogenase subunit 1 (ND1) gene, partial cds; mitochondrial	1023	Parechinus	angulosus	isolate	S86	NADH	dehydrogenase	subunit	1	(ND1)	gene,	partial	cds;	mitochondrial
1024. Parechinus angulosus isolate S84 NADH dehydrogenase subunit 1 (ND1) gene, partial cds; mitochondrial	1024	Parechinus	angulosus	isolate	S84	NADH	dehydrogenase	subunit	1	(ND1)	gene,	partial	cds;	mitochondrial
1025. Parechinus angulosus isolate S82 NADH dehydrogenase subunit 1 (ND1) gene, partial cds; mitochondrial	1025	Parechinus	angulosus	isolate	S82	NADH	dehydrogenase	subunit	1	(ND1)	gene,	partial	cds;	mitochondrial
1026. Parechinus angulosus isolate S81 NADH dehydrogenase subunit 1 (ND1) gene, partial cds; mitochondrial	1026	Parechinus	angulosus	isolate	S81	NADH	dehydrogenase	subunit	1	(ND1)	gene,	partial	cds;	mitochondrial
1027. Parechinus angulosus isolate S76 NADH dehydrogenase subunit 1 (ND1) gene, partial cds; mitochondrial	1027	Parechinus	angulosus	isolate	S76	NADH	dehydrogenase	subunit	1	(ND1)	gene,	partial	cds;	mitochondrial
1028. Parechinus angulosus isolate S72 NADH dehydrogenase subunit 1 (ND1) gene, partial cds; mitochondrial	1028	Parechinus	angulosus	isolate	S72	NADH	dehydrogenase	subunit	1	(ND1)	gene,	partial	cds;	mitochondrial
1029. Parechinus angulosus isolate S71 NADH dehydrogenase subunit 1 (ND1) gene, partial cds; mitochondrial	1029	Parechinus	angulosus	isolate	S71	NADH	dehydrogenase	subunit	1	(ND1)	gene,	partial	cds;	mitochondrial
1030. Parechinus angulosus isolate S70 NADH dehydrogenase subunit 1 (ND1) gene, partial cds; mitochondrial	1030	Parechinus	angulosus	isolate	S70	NADH	dehydrogenase	subunit	1	(ND1)	gene,	partial	cds;	mitochondrial
1031. Parechinus angulosus isolate S69 NADH dehydrogenase subunit 1 (ND1) gene, partial cds; mitochondrial	1031	Parechinus	angulosus	isolate	S69	NADH	dehydrogenase	subunit	1	(ND1)	gene,	partial	cds;	mitochondrial
1032. Parechinus angulosus isolate S67 NADH dehydrogenase subunit 1 (ND1) gene, partial cds; mitochondrial	1032	Parechinus	angulosus	isolate	S67	NADH	dehydrogenase	subunit	1	(ND1)	gene,	partial	cds;	mitochondrial
1033. Parechinus angulosus isolate S64 NADH dehydrogenase subunit 1 (ND1) gene, partial cds; mitochondrial	1033	Parechinus	angulosus	isolate	S64	NADH	dehydrogenase	subunit	1	(ND1)	gene,	partial	cds;	mitochondrial
1034. Parechinus angulosus isolate S62 NADH dehydrogenase subunit 1 (ND1) gene, partial cds; mitochondrial	1034	Parechinus	angulosus	isolate	S62	NADH	dehydrogenase	subunit	1	(ND1)	gene,	partial	cds;	mitochondrial
1035. Parechinus angulosus isolate S6 NADH dehydrogenase subunit 1 (ND1) gene, partial cds; mitochondrial	1035	Parechinus	angulosus	isolate	S6	NADH	dehydrogenase	subunit	1	(ND1)	gene,	partial	cds;	mitochondrial
1036. Parechinus angulosus isolate S59 NADH dehydrogenase subunit 1 (ND1) gene, partial cds; mitochondrial	1036	Parechinus	angulosus	isolate	S59	NADH	dehydrogenase	subunit	1	(ND1)	gene,	partial	cds;	mitochondrial
1037. Parechinus angulosus isolate S58 NADH dehydrogenase subunit 1 (ND1) gene, partial cds; mitochondrial	1037	Parechinus	angulosus	isolate	S58	NADH	dehydrogenase	subunit	1	(ND1)	gene,	partial	cds;	mitochondrial
1038. Parechinus angulosus isolate S53 NADH dehydrogenase subunit 1 (ND1) gene, partial cds; mitochondrial	1038	Parechinus	angulosus	isolate	S53	NADH	dehydrogenase	subunit	1	(ND1)	gene,	partial	cds;	mitochondrial
1039. Parechinus angulosus isolate S52 NADH dehydrogenase subunit 1 (ND1) gene, partial cds; mitochondrial	1039	Parechinus	angulosus	isolate	S52	NADH	dehydrogenase	subunit	1	(ND1)	gene,	partial	cds;	mitochondrial
1040. Parechinus angulosus isolate S51 NADH dehydrogenase subunit 1 (ND1) gene, partial cds; mitochondrial	1040	Parechinus	angulosus	isolate	S51	NADH	dehydrogenase	subunit	1	(ND1)	gene,	partial	cds;	mitochondrial
1041. Parechinus angulosus isolate S5 NADH dehydrogenase subunit 1 (ND1) gene, partial cds; mitochondrial	1041	Parechinus	angulosus	isolate	S5	NADH	dehydrogenase	subunit	1	(ND1)	gene,	partial	cds;	mitochondrial
1042. Parechinus angulosus isolate S49 NADH dehydrogenase subunit 1 (ND1) gene, partial cds; mitochondrial	1042	Parechinus	angulosus	isolate	S49	NADH	dehydrogenase	subunit	1	(ND1)	gene,	partial	cds;	mitochondrial
1043. Parechinus angulosus isolate S46 NADH dehydrogenase subunit 1 (ND1) gene, partial cds; mitochondrial	1043	Parechinus	angulosus	isolate	S46	NADH	dehydrogenase	subunit	1	(ND1)	gene,	partial	cds;	mitochondrial
1044. Parechinus angulosus isolate S44 NADH dehydrogenase subunit 1 (ND1) gene, partial cds; mitochondrial	1044	Parechinus	angulosus	isolate	S44	NADH	dehydrogenase	subunit	1	(ND1)	gene,	partial	cds;	mitochondrial
1045. Parechinus angulosus isolate S43 NADH dehydrogenase subunit 1 (ND1) gene, partial cds; mitochondrial	1045	Parechinus	angulosus	isolate	S43	NADH	dehydrogenase	subunit	1	(ND1)	gene,	partial	cds;	mitochondrial
1046. Parechinus angulosus isolate S41 NADH dehydrogenase subunit 1 (ND1) gene, partial cds; mitochondrial	1046	Parechinus	angulosus	isolate	S41	NADH	dehydrogenase	subunit	1	(ND1)	gene,	partial	cds;	mitochondrial
1047. Parechinus angulosus isolate S40 NADH dehydrogenase subunit 1 (ND1) gene, partial cds; mitochondrial	1047	Parechinus	angulosus	isolate	S40	NADH	dehydrogenase	subunit	1	(ND1)	gene,	partial	cds;	mitochondrial
1048. Parechinus angulosus isolate S4 NADH dehydrogenase subunit 1 (ND1) gene, partial cds; mitochondrial	1048	Parechinus	angulosus	isolate	S4	NADH	dehydrogenase	subunit	1	(ND1)	gene,	partial	cds;	mitochondrial
1049. Parechinus angulosus isolate S37 NADH dehydrogenase subunit 1 (ND1) gene, partial cds; mitochondrial	1049	Parechinus	angulosus	isolate	S37	NADH	dehydrogenase	subunit	1	(ND1)	gene,	partial	cds;	mitochondrial
1050. Parechinus angulosus isolate S35 NADH dehydrogenase subunit 1 (ND1) gene, partial cds; mitochondrial	1050	Parechinus	angulosus	isolate	S35	NADH	dehydrogenase	subunit	1	(ND1)	gene,	partial	cds;	mitochondrial
1051. Parechinus angulosus isolate S31 NADH dehydrogenase subunit 1 (ND1) gene, partial cds; mitochondrial	1051	Parechinus	angulosus	isolate	S31	NADH	dehydrogenase	subunit	1	(ND1)	gene,	partial	cds;	mitochondrial
1052. Parechinus angulosus isolate S30 NADH dehydrogenase subunit 1 (ND1) gene, partial cds; mitochondrial	1052	Parechinus	angulosus	isolate	S30	NADH	dehydrogenase	subunit	1	(ND1)	gene,	partial	cds;	mitochondrial
1053. Parechinus angulosus isolate S26 NADH dehydrogenase subunit 1 (ND1) gene, partial cds; mitochondrial	1053	Parechinus	angulosus	isolate	S26	NADH	dehydrogenase	subunit	1	(ND1)	gene,	partial	cds;	mitochondrial
1054. Parechinus angulosus isolate S25 NADH dehydrogenase subunit 1 (ND1) gene, partial cds; mitochondrial	1054	Parechinus	angulosus	isolate	S25	NADH	dehydrogenase	subunit	1	(ND1)	gene,	partial	cds;	mitochondrial
1055. Parechinus angulosus isolate S23 NADH dehydrogenase subunit 1 (ND1) gene, partial cds; mitochondrial	1055	Parechinus	angulosus	isolate	S23	NADH	dehydrogenase	subunit	1	(ND1)	gene,	partial	cds;	mitochondrial
1056. Parechinus angulosus isolate S22 NADH dehydrogenase subunit 1 (ND1) gene, partial cds; mitochondrial	1056	Parechinus	angulosus	isolate	S22	NADH	dehydrogenase	subunit	1	(ND1)	gene,	partial	cds;	mitochondrial
1057. Parechinus angulosus isolate S17 NADH dehydrogenase subunit 1 (ND1) gene, partial cds; mitochondrial	1057	Parechinus	angulosus	isolate	S17	NADH	dehydrogenase	subunit	1	(ND1)	gene,	partial	cds;	mitochondrial
1058. Parechinus angulosus isolate S13 NADH dehydrogenase subunit 1 (ND1) gene, partial cds; mitochondrial	1058	Parechinus	angulosus	isolate	S13	NADH	dehydrogenase	subunit	1	(ND1)	gene,	partial	cds;	mitochondrial
1059. Parechinus angulosus isolate S0 NADH dehydrogenase subunit 1 (ND1) gene, partial cds; mitochondrial	1059	Parechinus	angulosus	isolate	S0	NADH	dehydrogenase	subunit	1	(ND1)	gene,	partial	cds;	mitochondrial
1060. Parechinus angulosus isolate S93 NADH dehydrogenase subunit 6 (ND6) gene, complete cds; mitochondrial	1060	Parechinus	angulosus	isolate	S93	NADH	dehydrogenase	subunit	6	(ND6)	gene,	complete	cds;	mitochondrial
1061. Parechinus angulosus isolate S92 NADH dehydrogenase subunit 6 (ND6) gene, complete cds; mitochondrial	1061	Parechinus	angulosus	isolate	S92	NADH	dehydrogenase	subunit	6	(ND6)	gene,	complete	cds;	mitochondrial
1062. Parechinus angulosus isolate S91 NADH dehydrogenase subunit 6 (ND6) gene, complete cds; mitochondrial	1062	Parechinus	angulosus	isolate	S91	NADH	dehydrogenase	subunit	6	(ND6)	gene,	complete	cds;	mitochondrial
1063. Parechinus angulosus isolate S9 NADH dehydrogenase subunit 6 (ND6) gene, complete cds; mitochondrial	1063	Parechinus	angulosus	isolate	S9	NADH	dehydrogenase	subunit	6	(ND6)	gene,	complete	cds;	mitochondrial
1064. Parechinus angulosus isolate S88 NADH dehydrogenase subunit 6 (ND6) gene, complete cds; mitochondrial	1064	Parechinus	angulosus	isolate	S88	NADH	dehydrogenase	subunit	6	(ND6)	gene,	complete	cds;	mitochondrial
1065. Parechinus angulosus isolate S87 NADH dehydrogenase subunit 6 (ND6) gene, complete cds; mitochondrial	1065	Parechinus	angulosus	isolate	S87	NADH	dehydrogenase	subunit	6	(ND6)	gene,	complete	cds;	mitochondrial
1066. Parechinus angulosus isolate S86 NADH dehydrogenase subunit 6 (ND6) gene, complete cds; mitochondrial	1066	Parechinus	angulosus	isolate	S86	NADH	dehydrogenase	subunit	6	(ND6)	gene,	complete	cds;	mitochondrial
1067. Parechinus angulosus isolate S84 NADH dehydrogenase subunit 6 (ND6) gene, complete cds; mitochondrial	1067	Parechinus	angulosus	isolate	S84	NADH	dehydrogenase	subunit	6	(ND6)	gene,	complete	cds;	mitochondrial
1068. Parechinus angulosus isolate S82 NADH dehydrogenase subunit 6 (ND6) gene, complete cds; mitochondrial	1068	Parechinus	angulosus	isolate	S82	NADH	dehydrogenase	subunit	6	(ND6)	gene,	complete	cds;	mitochondrial
1069. Parechinus angulosus isolate S81 NADH dehydrogenase subunit 6 (ND6) gene, complete cds; mitochondrial	1069	Parechinus	angulosus	isolate	S81	NADH	dehydrogenase	subunit	6	(ND6)	gene,	complete	cds;	mitochondrial
1070. Parechinus angulosus isolate S76 NADH dehydrogenase subunit 6 (ND6) gene, complete cds; mitochondrial	1070	Parechinus	angulosus	isolate	S76	NADH	dehydrogenase	subunit	6	(ND6)	gene,	complete	cds;	mitochondrial
1071. Parechinus angulosus isolate S72 NADH dehydrogenase subunit 6 (ND6) gene, complete cds; mitochondrial	1071	Parechinus	angulosus	isolate	S72	NADH	dehydrogenase	subunit	6	(ND6)	gene,	complete	cds;	mitochondrial
1072. Parechinus angulosus isolate S71 NADH dehydrogenase subunit 6 (ND6) gene, complete cds; mitochondrial	1072	Parechinus	angulosus	isolate	S71	NADH	dehydrogenase	subunit	6	(ND6)	gene,	complete	cds;	mitochondrial
1073. Parechinus angulosus isolate S70 NADH dehydrogenase subunit 6 (ND6) gene, complete cds; mitochondrial	1073	Parechinus	angulosus	isolate	S70	NADH	dehydrogenase	subunit	6	(ND6)	gene,	complete	cds;	mitochondrial
1074. Parechinus angulosus isolate S69 NADH dehydrogenase subunit 6 (ND6) gene, complete cds; mitochondrial	1074	Parechinus	angulosus	isolate	S69	NADH	dehydrogenase	subunit	6	(ND6)	gene,	complete	cds;	mitochondrial
1075. Parechinus angulosus isolate S67 NADH dehydrogenase subunit 6 (ND6) gene, complete cds; mitochondrial	1075	Parechinus	angulosus	isolate	S67	NADH	dehydrogenase	subunit	6	(ND6)	gene,	complete	cds;	mitochondrial
1076. Parechinus angulosus isolate S64 NADH dehydrogenase subunit 6 (ND6) gene, complete cds; mitochondrial	1076	Parechinus	angulosus	isolate	S64	NADH	dehydrogenase	subunit	6	(ND6)	gene,	complete	cds;	mitochondrial
1077. Parechinus angulosus isolate S62 NADH dehydrogenase subunit 6 (ND6) gene, complete cds; mitochondrial	1077	Parechinus	angulosus	isolate	S62	NADH	dehydrogenase	subunit	6	(ND6)	gene,	complete	cds;	mitochondrial
1078. Parechinus angulosus isolate S6 NADH dehydrogenase subunit 6 (ND6) gene, complete cds; mitochondrial	1078	Parechinus	angulosus	isolate	S6	NADH	dehydrogenase	subunit	6	(ND6)	gene,	complete	cds;	mitochondrial
1079. Parechinus angulosus isolate S59 NADH dehydrogenase subunit 6 (ND6) gene, complete cds; mitochondrial	1079	Parechinus	angulosus	isolate	S59	NADH	dehydrogenase	subunit	6	(ND6)	gene,	complete	cds;	mitochondrial
1080. Parechinus angulosus isolate S58 NADH dehydrogenase subunit 6 (ND6) gene, complete cds; mitochondrial	1080	Parechinus	angulosus	isolate	S58	NADH	dehydrogenase	subunit	6	(ND6)	gene,	complete	cds;	mitochondrial
1081. Parechinus angulosus isolate S53 NADH dehydrogenase subunit 6 (ND6) gene, complete cds; mitochondrial	1081	Parechinus	angulosus	isolate	S53	NADH	dehydrogenase	subunit	6	(ND6)	gene,	complete	cds;	mitochondrial
1082. Parechinus angulosus isolate S52 NADH dehydrogenase subunit 6 (ND6) gene, complete cds; mitochondrial	1082	Parechinus	angulosus	isolate	S52	NADH	dehydrogenase	subunit	6	(ND6)	gene,	complete	cds;	mitochondrial
1083. Parechinus angulosus isolate S51 NADH dehydrogenase subunit 6 (ND6) gene, complete cds; mitochondrial	1083	Parechinus	angulosus	isolate	S51	NADH	dehydrogenase	subunit	6	(ND6)	gene,	complete	cds;	mitochondrial
1084. Parechinus angulosus isolate S5 NADH dehydrogenase subunit 6 (ND6) gene, complete cds; mitochondrial	1084	Parechinus	angulosus	isolate	S5	NADH	dehydrogenase	subunit	6	(ND6)	gene,	complete	cds;	mitochondrial
1085. Parechinus angulosus isolate S49 NADH dehydrogenase subunit 6 (ND6) gene, complete cds; mitochondrial	1085	Parechinus	angulosus	isolate	S49	NADH	dehydrogenase	subunit	6	(ND6)	gene,	complete	cds;	mitochondrial
1086. Parechinus angulosus isolate S46 NADH dehydrogenase subunit 6 (ND6) gene, complete cds; mitochondrial	1086	Parechinus	angulosus	isolate	S46	NADH	dehydrogenase	subunit	6	(ND6)	gene,	complete	cds;	mitochondrial
1087. Parechinus angulosus isolate S44 NADH dehydrogenase subunit 6 (ND6) gene, complete cds; mitochondrial	1087	Parechinus	angulosus	isolate	S44	NADH	dehydrogenase	subunit	6	(ND6)	gene,	complete	cds;	mitochondrial
1088. Parechinus angulosus isolate S43 NADH dehydrogenase subunit 6 (ND6) gene, complete cds; mitochondrial	1088	Parechinus	angulosus	isolate	S43	NADH	dehydrogenase	subunit	6	(ND6)	gene,	complete	cds;	mitochondrial
1089. Parechinus angulosus isolate S41 NADH dehydrogenase subunit 6 (ND6) gene, complete cds; mitochondrial	1089	Parechinus	angulosus	isolate	S41	NADH	dehydrogenase	subunit	6	(ND6)	gene,	complete	cds;	mitochondrial
1090. Parechinus angulosus isolate S40 NADH dehydrogenase subunit 6 (ND6) gene, complete cds; mitochondrial	1090	Parechinus	angulosus	isolate	S40	NADH	dehydrogenase	subunit	6	(ND6)	gene,	complete	cds;	mitochondrial
1091. Parechinus angulosus isolate S4 NADH dehydrogenase subunit 6 (ND6) gene, complete cds; mitochondrial	1091	Parechinus	angulosus	isolate	S4	NADH	dehydrogenase	subunit	6	(ND6)	gene,	complete	cds;	mitochondrial
1092. Parechinus angulosus isolate S37 NADH dehydrogenase subunit 6 (ND6) gene, complete cds; mitochondrial	1092	Parechinus	angulosus	isolate	S37	NADH	dehydrogenase	subunit	6	(ND6)	gene,	complete	cds;	mitochondrial
1093. Parechinus angulosus isolate S35 NADH dehydrogenase subunit 6 (ND6) gene, complete cds; mitochondrial	1093	Parechinus	angulosus	isolate	S35	NADH	dehydrogenase	subunit	6	(ND6)	gene,	complete	cds;	mitochondrial
1094. Parechinus angulosus isolate S31 NADH dehydrogenase subunit 6 (ND6) gene, complete cds; mitochondrial	1094	Parechinus	angulosus	isolate	S31	NADH	dehydrogenase	subunit	6	(ND6)	gene,	complete	cds;	mitochondrial
1095. Parechinus angulosus isolate S30 NADH dehydrogenase subunit 6 (ND6) gene, complete cds; mitochondrial	1095	Parechinus	angulosus	isolate	S30	NADH	dehydrogenase	subunit	6	(ND6)	gene,	complete	cds;	mitochondrial
1096. Parechinus angulosus isolate S26 NADH dehydrogenase subunit 6 (ND6) gene, complete cds; mitochondrial	1096	Parechinus	angulosus	isolate	S26	NADH	dehydrogenase	subunit	6	(ND6)	gene,	complete	cds;	mitochondrial
1097. Parechinus angulosus isolate S25 NADH dehydrogenase subunit 6 (ND6) gene, complete cds; mitochondrial	1097	Parechinus	angulosus	isolate	S25	NADH	dehydrogenase	subunit	6	(ND6)	gene,	complete	cds;	mitochondrial
1098. Parechinus angulosus isolate S23 NADH dehydrogenase subunit 6 (ND6) gene, complete cds; mitochondrial	1098	Parechinus	angulosus	isolate	S23	NADH	dehydrogenase	subunit	6	(ND6)	gene,	complete	cds;	mitochondrial
1099. Parechinus angulosus isolate S22 NADH dehydrogenase subunit 6 (ND6) gene, complete cds; mitochondrial	1099	Parechinus	angulosus	isolate	S22	NADH	dehydrogenase	subunit	6	(ND6)	gene,	complete	cds;	mitochondrial
1100. Parechinus angulosus isolate S17 NADH dehydrogenase subunit 6 (ND6) gene, complete cds; mitochondrial	1100	Parechinus	angulosus	isolate	S17	NADH	dehydrogenase	subunit	6	(ND6)	gene,	complete	cds;	mitochondrial
1101. Parechinus angulosus isolate S13 NADH dehydrogenase subunit 6 (ND6) gene, complete cds; mitochondrial	1101	Parechinus	angulosus	isolate	S13	NADH	dehydrogenase	subunit	6	(ND6)	gene,	complete	cds;	mitochondrial
1102. Parechinus angulosus isolate S0 NADH dehydrogenase subunit 6 (ND6) gene, complete cds; mitochondrial	1102	Parechinus	angulosus	isolate	S0	NADH	dehydrogenase	subunit	6	(ND6)	gene,	complete	cds;	mitochondrial
1103. Parechinus angulosus isolate S93 NADH dehydrogenase subunit 5 (ND5) gene, complete cds; mitochondrial	1103	Parechinus	angulosus	isolate	S93	NADH	dehydrogenase	subunit	5	(ND5)	gene,	complete	cds;	mitochondrial
1104. Parechinus angulosus isolate S92 NADH dehydrogenase subunit 5 (ND5) gene, complete cds; mitochondrial	1104	Parechinus	angulosus	isolate	S92	NADH	dehydrogenase	subunit	5	(ND5)	gene,	complete	cds;	mitochondrial
1105. Parechinus angulosus isolate S91 NADH dehydrogenase subunit 5 (ND5) gene, complete cds; mitochondrial	1105	Parechinus	angulosus	isolate	S91	NADH	dehydrogenase	subunit	5	(ND5)	gene,	complete	cds;	mitochondrial
1106. Parechinus angulosus isolate S9 NADH dehydrogenase subunit 5 (ND5) gene, complete cds; mitochondrial	1106	Parechinus	angulosus	isolate	S9	NADH	dehydrogenase	subunit	5	(ND5)	gene,	complete	cds;	mitochondrial
1107. Parechinus angulosus isolate S88 NADH dehydrogenase subunit 5 (ND5) gene, complete cds; mitochondrial	1107	Parechinus	angulosus	isolate	S88	NADH	dehydrogenase	subunit	5	(ND5)	gene,	complete	cds;	mitochondrial
1108. Parechinus angulosus isolate S87 NADH dehydrogenase subunit 5 (ND5) gene, complete cds; mitochondrial	1108	Parechinus	angulosus	isolate	S87	NADH	dehydrogenase	subunit	5	(ND5)	gene,	complete	cds;	mitochondrial
1109. Parechinus angulosus isolate S86 NADH dehydrogenase subunit 5 (ND5) gene, complete cds; mitochondrial	1109	Parechinus	angulosus	isolate	S86	NADH	dehydrogenase	subunit	5	(ND5)	gene,	complete	cds;	mitochondrial
1110. Parechinus angulosus isolate S84 NADH dehydrogenase subunit 5 (ND5) gene, complete cds; mitochondrial	1110	Parechinus	angulosus	isolate	S84	NADH	dehydrogenase	subunit	5	(ND5)	gene,	complete	cds;	mitochondrial
1111. Parechinus angulosus isolate S82 NADH dehydrogenase subunit 5 (ND5) gene, complete cds; mitochondrial	1111	Parechinus	angulosus	isolate	S82	NADH	dehydrogenase	subunit	5	(ND5)	gene,	complete	cds;	mitochondrial
1112. Parechinus angulosus isolate S81 NADH dehydrogenase subunit 5 (ND5) gene, complete cds; mitochondrial	1112	Parechinus	angulosus	isolate	S81	NADH	dehydrogenase	subunit	5	(ND5)	gene,	complete	cds;	mitochondrial
1113. Parechinus angulosus isolate S76 NADH dehydrogenase subunit 5 (ND5) gene, complete cds; mitochondrial	1113	Parechinus	angulosus	isolate	S76	NADH	dehydrogenase	subunit	5	(ND5)	gene,	complete	cds;	mitochondrial
1114. Parechinus angulosus isolate S72 NADH dehydrogenase subunit 5 (ND5) gene, complete cds; mitochondrial	1114	Parechinus	angulosus	isolate	S72	NADH	dehydrogenase	subunit	5	(ND5)	gene,	complete	cds;	mitochondrial
1115. Parechinus angulosus isolate S71 NADH dehydrogenase subunit 5 (ND5) gene, complete cds; mitochondrial	1115	Parechinus	angulosus	isolate	S71	NADH	dehydrogenase	subunit	5	(ND5)	gene,	complete	cds;	mitochondrial
1116. Parechinus angulosus isolate S70 NADH dehydrogenase subunit 5 (ND5) gene, complete cds; mitochondrial	1116	Parechinus	angulosus	isolate	S70	NADH	dehydrogenase	subunit	5	(ND5)	gene,	complete	cds;	mitochondrial
1117. Parechinus angulosus isolate S69 NADH dehydrogenase subunit 5 (ND5) gene, complete cds; mitochondrial	1117	Parechinus	angulosus	isolate	S69	NADH	dehydrogenase	subunit	5	(ND5)	gene,	complete	cds;	mitochondrial
1118. Parechinus angulosus isolate S67 NADH dehydrogenase subunit 5 (ND5) gene, complete cds; mitochondrial	1118	Parechinus	angulosus	isolate	S67	NADH	dehydrogenase	subunit	5	(ND5)	gene,	complete	cds;	mitochondrial
1119. Parechinus angulosus isolate S64 NADH dehydrogenase subunit 5 (ND5) gene, complete cds; mitochondrial	1119	Parechinus	angulosus	isolate	S64	NADH	dehydrogenase	subunit	5	(ND5)	gene,	complete	cds;	mitochondrial
1120. Parechinus angulosus isolate S62 NADH dehydrogenase subunit 5 (ND5) gene, complete cds; mitochondrial	1120	Parechinus	angulosus	isolate	S62	NADH	dehydrogenase	subunit	5	(ND5)	gene,	complete	cds;	mitochondrial
1121. Parechinus angulosus isolate S6 NADH dehydrogenase subunit 5 (ND5) gene, complete cds; mitochondrial	1121	Parechinus	angulosus	isolate	S6	NADH	dehydrogenase	subunit	5	(ND5)	gene,	complete	cds;	mitochondrial
1122. Parechinus angulosus isolate S59 NADH dehydrogenase subunit 5 (ND5) gene, complete cds; mitochondrial	1122	Parechinus	angulosus	isolate	S59	NADH	dehydrogenase	subunit	5	(ND5)	gene,	complete	cds;	mitochondrial
1123. Parechinus angulosus isolate S58 NADH dehydrogenase subunit 5 (ND5) gene, complete cds; mitochondrial	1123	Parechinus	angulosus	isolate	S58	NADH	dehydrogenase	subunit	5	(ND5)	gene,	complete	cds;	mitochondrial
1124. Parechinus angulosus isolate S53 NADH dehydrogenase subunit 5 (ND5) gene, complete cds; mitochondrial	1124	Parechinus	angulosus	isolate	S53	NADH	dehydrogenase	subunit	5	(ND5)	gene,	complete	cds;	mitochondrial
1125. Parechinus angulosus isolate S52 NADH dehydrogenase subunit 5 (ND5) gene, complete cds; mitochondrial	1125	Parechinus	angulosus	isolate	S52	NADH	dehydrogenase	subunit	5	(ND5)	gene,	complete	cds;	mitochondrial
1126. Parechinus angulosus isolate S51 NADH dehydrogenase subunit 5 (ND5) gene, complete cds; mitochondrial	1126	Parechinus	angulosus	isolate	S51	NADH	dehydrogenase	subunit	5	(ND5)	gene,	complete	cds;	mitochondrial
1127. Parechinus angulosus isolate S5 NADH dehydrogenase subunit 5 (ND5) gene, complete cds; mitochondrial	1127	Parechinus	angulosus	isolate	S5	NADH	dehydrogenase	subunit	5	(ND5)	gene,	complete	cds;	mitochondrial
1128. Parechinus angulosus isolate S49 NADH dehydrogenase subunit 5 (ND5) gene, complete cds; mitochondrial	1128	Parechinus	angulosus	isolate	S49	NADH	dehydrogenase	subunit	5	(ND5)	gene,	complete	cds;	mitochondrial
1129. Parechinus angulosus isolate S46 NADH dehydrogenase subunit 5 (ND5) gene, complete cds; mitochondrial	1129	Parechinus	angulosus	isolate	S46	NADH	dehydrogenase	subunit	5	(ND5)	gene,	complete	cds;	mitochondrial
1130. Parechinus angulosus isolate S44 NADH dehydrogenase subunit 5 (ND5) gene, complete cds; mitochondrial	1130	Parechinus	angulosus	isolate	S44	NADH	dehydrogenase	subunit	5	(ND5)	gene,	complete	cds;	mitochondrial
1131. Parechinus angulosus isolate S43 NADH dehydrogenase subunit 5 (ND5) gene, complete cds; mitochondrial	1131	Parechinus	angulosus	isolate	S43	NADH	dehydrogenase	subunit	5	(ND5)	gene,	complete	cds;	mitochondrial
1132. Parechinus angulosus isolate S41 NADH dehydrogenase subunit 5 (ND5) gene, complete cds; mitochondrial	1132	Parechinus	angulosus	isolate	S41	NADH	dehydrogenase	subunit	5	(ND5)	gene,	complete	cds;	mitochondrial
1133. Parechinus angulosus isolate S40 NADH dehydrogenase subunit 5 (ND5) gene, complete cds; mitochondrial	1133	Parechinus	angulosus	isolate	S40	NADH	dehydrogenase	subunit	5	(ND5)	gene,	complete	cds;	mitochondrial
1134. Parechinus angulosus isolate S4 NADH dehydrogenase subunit 5 (ND5) gene, complete cds; mitochondrial	1134	Parechinus	angulosus	isolate	S4	NADH	dehydrogenase	subunit	5	(ND5)	gene,	complete	cds;	mitochondrial
1135. Parechinus angulosus isolate S37 NADH dehydrogenase subunit 5 (ND5) gene, complete cds; mitochondrial	1135	Parechinus	angulosus	isolate	S37	NADH	dehydrogenase	subunit	5	(ND5)	gene,	complete	cds;	mitochondrial
1136. Parechinus angulosus isolate S35 NADH dehydrogenase subunit 5 (ND5) gene, complete cds; mitochondrial	1136	Parechinus	angulosus	isolate	S35	NADH	dehydrogenase	subunit	5	(ND5)	gene,	complete	cds;	mitochondrial
1137. Parechinus angulosus isolate S31 NADH dehydrogenase subunit 5 (ND5) gene, complete cds; mitochondrial	1137	Parechinus	angulosus	isolate	S31	NADH	dehydrogenase	subunit	5	(ND5)	gene,	complete	cds;	mitochondrial
1138. Parechinus angulosus isolate S30 NADH dehydrogenase subunit 5 (ND5) gene, complete cds; mitochondrial	1138	Parechinus	angulosus	isolate	S30	NADH	dehydrogenase	subunit	5	(ND5)	gene,	complete	cds;	mitochondrial
1139. Parechinus angulosus isolate S26 NADH dehydrogenase subunit 5 (ND5) gene, complete cds; mitochondrial	1139	Parechinus	angulosus	isolate	S26	NADH	dehydrogenase	subunit	5	(ND5)	gene,	complete	cds;	mitochondrial
1140. Parechinus angulosus isolate S25 NADH dehydrogenase subunit 5 (ND5) gene, complete cds; mitochondrial	1140	Parechinus	angulosus	isolate	S25	NADH	dehydrogenase	subunit	5	(ND5)	gene,	complete	cds;	mitochondrial
1141. Parechinus angulosus isolate S23 NADH dehydrogenase subunit 5 (ND5) gene, complete cds; mitochondrial	1141	Parechinus	angulosus	isolate	S23	NADH	dehydrogenase	subunit	5	(ND5)	gene,	complete	cds;	mitochondrial
1142. Parechinus angulosus isolate S22 NADH dehydrogenase subunit 5 (ND5) gene, complete cds; mitochondrial	1142	Parechinus	angulosus	isolate	S22	NADH	dehydrogenase	subunit	5	(ND5)	gene,	complete	cds;	mitochondrial
1143. Parechinus angulosus isolate S17 NADH dehydrogenase subunit 5 (ND5) gene, complete cds; mitochondrial	1143	Parechinus	angulosus	isolate	S17	NADH	dehydrogenase	subunit	5	(ND5)	gene,	complete	cds;	mitochondrial
1144. Parechinus angulosus isolate S13 NADH dehydrogenase subunit 5 (ND5) gene, complete cds; mitochondrial	1144	Parechinus	angulosus	isolate	S13	NADH	dehydrogenase	subunit	5	(ND5)	gene,	complete	cds;	mitochondrial
1145. Parechinus angulosus isolate S0 NADH dehydrogenase subunit 5 (ND5) gene, complete cds; mitochondrial	1145	Parechinus	angulosus	isolate	S0	NADH	dehydrogenase	subunit	5	(ND5)	gene,	complete	cds;	mitochondrial
1146. Parechinus angulosus isolate S93 NADH dehydrogenase subunit 4 (ND4) gene, complete cds; mitochondrial	1146	Parechinus	angulosus	isolate	S93	NADH	dehydrogenase	subunit	4	(ND4)	gene,	complete	cds;	mitochondrial
1147. Parechinus angulosus isolate S92 NADH dehydrogenase subunit 4 (ND4) gene, complete cds; mitochondrial	1147	Parechinus	angulosus	isolate	S92	NADH	dehydrogenase	subunit	4	(ND4)	gene,	complete	cds;	mitochondrial
1148. Parechinus angulosus isolate S91 NADH dehydrogenase subunit 4 (ND4) gene, complete cds; mitochondrial	1148	Parechinus	angulosus	isolate	S91	NADH	dehydrogenase	subunit	4	(ND4)	gene,	complete	cds;	mitochondrial
1149. Parechinus angulosus isolate S9 NADH dehydrogenase subunit 4 (ND4) gene, complete cds; mitochondrial	1149	Parechinus	angulosus	isolate	S9	NADH	dehydrogenase	subunit	4	(ND4)	gene,	complete	cds;	mitochondrial
1150. Parechinus angulosus isolate S88 NADH dehydrogenase subunit 4 (ND4) gene, complete cds; mitochondrial	1150	Parechinus	angulosus	isolate	S88	NADH	dehydrogenase	subunit	4	(ND4)	gene,	complete	cds;	mitochondrial
1151. Parechinus angulosus isolate S87 NADH dehydrogenase subunit 4 (ND4) gene, complete cds; mitochondrial	1151	Parechinus	angulosus	isolate	S87	NADH	dehydrogenase	subunit	4	(ND4)	gene,	complete	cds;	mitochondrial
1152. Parechinus angulosus isolate S86 NADH dehydrogenase subunit 4 (ND4) gene, complete cds; mitochondrial	1152	Parechinus	angulosus	isolate	S86	NADH	dehydrogenase	subunit	4	(ND4)	gene,	complete	cds;	mitochondrial
1153. Parechinus angulosus isolate S84 NADH dehydrogenase subunit 4 (ND4) gene, complete cds; mitochondrial	1153	Parechinus	angulosus	isolate	S84	NADH	dehydrogenase	subunit	4	(ND4)	gene,	complete	cds;	mitochondrial
1154. Parechinus angulosus isolate S82 NADH dehydrogenase subunit 4 (ND4) gene, complete cds; mitochondrial	1154	Parechinus	angulosus	isolate	S82	NADH	dehydrogenase	subunit	4	(ND4)	gene,	complete	cds;	mitochondrial
1155. Parechinus angulosus isolate S81 NADH dehydrogenase subunit 4 (ND4) gene, complete cds; mitochondrial	1155	Parechinus	angulosus	isolate	S81	NADH	dehydrogenase	subunit	4	(ND4)	gene,	complete	cds;	mitochondrial
1156. Parechinus angulosus isolate S76 NADH dehydrogenase subunit 4 (ND4) gene, complete cds; mitochondrial	1156	Parechinus	angulosus	isolate	S76	NADH	dehydrogenase	subunit	4	(ND4)	gene,	complete	cds;	mitochondrial
1157. Parechinus angulosus isolate S72 NADH dehydrogenase subunit 4 (ND4) gene, complete cds; mitochondrial	1157	Parechinus	angulosus	isolate	S72	NADH	dehydrogenase	subunit	4	(ND4)	gene,	complete	cds;	mitochondrial
1158. Parechinus angulosus isolate S71 NADH dehydrogenase subunit 4 (ND4) gene, complete cds; mitochondrial	1158	Parechinus	angulosus	isolate	S71	NADH	dehydrogenase	subunit	4	(ND4)	gene,	complete	cds;	mitochondrial
1159. Parechinus angulosus isolate S70 NADH dehydrogenase subunit 4 (ND4) gene, complete cds; mitochondrial	1159	Parechinus	angulosus	isolate	S70	NADH	dehydrogenase	subunit	4	(ND4)	gene,	complete	cds;	mitochondrial
1160. Parechinus angulosus isolate S69 NADH dehydrogenase subunit 4 (ND4) gene, complete cds; mitochondrial	1160	Parechinus	angulosus	isolate	S69	NADH	dehydrogenase	subunit	4	(ND4)	gene,	complete	cds;	mitochondrial
1161. Parechinus angulosus isolate S67 NADH dehydrogenase subunit 4 (ND4) gene, complete cds; mitochondrial	1161	Parechinus	angulosus	isolate	S67	NADH	dehydrogenase	subunit	4	(ND4)	gene,	complete	cds;	mitochondrial
1162. Parechinus angulosus isolate S64 NADH dehydrogenase subunit 4 (ND4) gene, complete cds; mitochondrial	1162	Parechinus	angulosus	isolate	S64	NADH	dehydrogenase	subunit	4	(ND4)	gene,	complete	cds;	mitochondrial
1163. Parechinus angulosus isolate S62 NADH dehydrogenase subunit 4 (ND4) gene, complete cds; mitochondrial	1163	Parechinus	angulosus	isolate	S62	NADH	dehydrogenase	subunit	4	(ND4)	gene,	complete	cds;	mitochondrial
1164. Parechinus angulosus isolate S6 NADH dehydrogenase subunit 4 (ND4) gene, complete cds; mitochondrial	1164	Parechinus	angulosus	isolate	S6	NADH	dehydrogenase	subunit	4	(ND4)	gene,	complete	cds;	mitochondrial
1165. Parechinus angulosus isolate S59 NADH dehydrogenase subunit 4 (ND4) gene, complete cds; mitochondrial	1165	Parechinus	angulosus	isolate	S59	NADH	dehydrogenase	subunit	4	(ND4)	gene,	complete	cds;	mitochondrial
1166. Parechinus angulosus isolate S58 NADH dehydrogenase subunit 4 (ND4) gene, complete cds; mitochondrial	1166	Parechinus	angulosus	isolate	S58	NADH	dehydrogenase	subunit	4	(ND4)	gene,	complete	cds;	mitochondrial
1167. Parechinus angulosus isolate S53 NADH dehydrogenase subunit 4 (ND4) gene, complete cds; mitochondrial	1167	Parechinus	angulosus	isolate	S53	NADH	dehydrogenase	subunit	4	(ND4)	gene,	complete	cds;	mitochondrial
1168. Parechinus angulosus isolate S52 NADH dehydrogenase subunit 4 (ND4) gene, complete cds; mitochondrial	1168	Parechinus	angulosus	isolate	S52	NADH	dehydrogenase	subunit	4	(ND4)	gene,	complete	cds;	mitochondrial
1169. Parechinus angulosus isolate S51 NADH dehydrogenase subunit 4 (ND4) gene, complete cds; mitochondrial	1169	Parechinus	angulosus	isolate	S51	NADH	dehydrogenase	subunit	4	(ND4)	gene,	complete	cds;	mitochondrial
1170. Parechinus angulosus isolate S5 NADH dehydrogenase subunit 4 (ND4) gene, complete cds; mitochondrial	1170	Parechinus	angulosus	isolate	S5	NADH	dehydrogenase	subunit	4	(ND4)	gene,	complete	cds;	mitochondrial
1171. Parechinus angulosus isolate S49 NADH dehydrogenase subunit 4 (ND4) gene, complete cds; mitochondrial	1171	Parechinus	angulosus	isolate	S49	NADH	dehydrogenase	subunit	4	(ND4)	gene,	complete	cds;	mitochondrial
1172. Parechinus angulosus isolate S46 NADH dehydrogenase subunit 4 (ND4) gene, complete cds; mitochondrial	1172	Parechinus	angulosus	isolate	S46	NADH	dehydrogenase	subunit	4	(ND4)	gene,	complete	cds;	mitochondrial
1173. Parechinus angulosus isolate S44 NADH dehydrogenase subunit 4 (ND4) gene, complete cds; mitochondrial	1173	Parechinus	angulosus	isolate	S44	NADH	dehydrogenase	subunit	4	(ND4)	gene,	complete	cds;	mitochondrial
1174. Parechinus angulosus isolate S43 NADH dehydrogenase subunit 4 (ND4) gene, complete cds; mitochondrial	1174	Parechinus	angulosus	isolate	S43	NADH	dehydrogenase	subunit	4	(ND4)	gene,	complete	cds;	mitochondrial
1175. Parechinus angulosus isolate S41 NADH dehydrogenase subunit 4 (ND4) gene, complete cds; mitochondrial	1175	Parechinus	angulosus	isolate	S41	NADH	dehydrogenase	subunit	4	(ND4)	gene,	complete	cds;	mitochondrial
1176. Parechinus angulosus isolate S40 NADH dehydrogenase subunit 4 (ND4) gene, complete cds; mitochondrial	1176	Parechinus	angulosus	isolate	S40	NADH	dehydrogenase	subunit	4	(ND4)	gene,	complete	cds;	mitochondrial
1177. Parechinus angulosus isolate S4 NADH dehydrogenase subunit 4 (ND4) gene, complete cds; mitochondrial	1177	Parechinus	angulosus	isolate	S4	NADH	dehydrogenase	subunit	4	(ND4)	gene,	complete	cds;	mitochondrial
1178. Parechinus angulosus isolate S37 NADH dehydrogenase subunit 4 (ND4) gene, complete cds; mitochondrial	1178	Parechinus	angulosus	isolate	S37	NADH	dehydrogenase	subunit	4	(ND4)	gene,	complete	cds;	mitochondrial
1179. Parechinus angulosus isolate S35 NADH dehydrogenase subunit 4 (ND4) gene, complete cds; mitochondrial	1179	Parechinus	angulosus	isolate	S35	NADH	dehydrogenase	subunit	4	(ND4)	gene,	complete	cds;	mitochondrial
1180. Parechinus angulosus isolate S31 NADH dehydrogenase subunit 4 (ND4) gene, complete cds; mitochondrial	1180	Parechinus	angulosus	isolate	S31	NADH	dehydrogenase	subunit	4	(ND4)	gene,	complete	cds;	mitochondrial
1181. Parechinus angulosus isolate S30 NADH dehydrogenase subunit 4 (ND4) gene, complete cds; mitochondrial	1181	Parechinus	angulosus	isolate	S30	NADH	dehydrogenase	subunit	4	(ND4)	gene,	complete	cds;	mitochondrial
1182. Parechinus angulosus isolate S26 NADH dehydrogenase subunit 4 (ND4) gene, complete cds; mitochondrial	1182	Parechinus	angulosus	isolate	S26	NADH	dehydrogenase	subunit	4	(ND4)	gene,	complete	cds;	mitochondrial
1183. Parechinus angulosus isolate S25 NADH dehydrogenase subunit 4 (ND4) gene, complete cds; mitochondrial	1183	Parechinus	angulosus	isolate	S25	NADH	dehydrogenase	subunit	4	(ND4)	gene,	complete	cds;	mitochondrial
1184. Parechinus angulosus isolate S23 NADH dehydrogenase subunit 4 (ND4) gene, complete cds; mitochondrial	1184	Parechinus	angulosus	isolate	S23	NADH	dehydrogenase	subunit	4	(ND4)	gene,	complete	cds;	mitochondrial
1185. Parechinus angulosus isolate S22 NADH dehydrogenase subunit 4 (ND4) gene, complete cds; mitochondrial	1185	Parechinus	angulosus	isolate	S22	NADH	dehydrogenase	subunit	4	(ND4)	gene,	complete	cds;	mitochondrial
1186. Parechinus angulosus isolate S17 NADH dehydrogenase subunit 4 (ND4) gene, complete cds; mitochondrial	1186	Parechinus	angulosus	isolate	S17	NADH	dehydrogenase	subunit	4	(ND4)	gene,	complete	cds;	mitochondrial
1187. Parechinus angulosus isolate S13 NADH dehydrogenase subunit 4 (ND4) gene, complete cds; mitochondrial	1187	Parechinus	angulosus	isolate	S13	NADH	dehydrogenase	subunit	4	(ND4)	gene,	complete	cds;	mitochondrial
1188. Parechinus angulosus isolate S0 NADH dehydrogenase subunit 4 (ND4) gene, complete cds; mitochondrial	1188	Parechinus	angulosus	isolate	S0	NADH	dehydrogenase	subunit	4	(ND4)	gene,	complete	cds;	mitochondrial
1189. Parechinus angulosus isolate S93 NADH dehydrogenase subunit 3 (ND3) gene, complete cds; mitochondrial	1189	Parechinus	angulosus	isolate	S93	NADH	dehydrogenase	subunit	3	(ND3)	gene,	complete	cds;	mitochondrial
1190. Parechinus angulosus isolate S92 NADH dehydrogenase subunit 3 (ND3) gene, complete cds; mitochondrial	1190	Parechinus	angulosus	isolate	S92	NADH	dehydrogenase	subunit	3	(ND3)	gene,	complete	cds;	mitochondrial
1191. Parechinus angulosus isolate S91 NADH dehydrogenase subunit 3 (ND3) gene, complete cds; mitochondrial	1191	Parechinus	angulosus	isolate	S91	NADH	dehydrogenase	subunit	3	(ND3)	gene,	complete	cds;	mitochondrial
1192. Parechinus angulosus isolate S9 NADH dehydrogenase subunit 3 (ND3) gene, complete cds; mitochondrial	1192	Parechinus	angulosus	isolate	S9	NADH	dehydrogenase	subunit	3	(ND3)	gene,	complete	cds;	mitochondrial
1193. Parechinus angulosus isolate S88 NADH dehydrogenase subunit 3 (ND3) gene, complete cds; mitochondrial	1193	Parechinus	angulosus	isolate	S88	NADH	dehydrogenase	subunit	3	(ND3)	gene,	complete	cds;	mitochondrial
1194. Parechinus angulosus isolate S87 NADH dehydrogenase subunit 3 (ND3) gene, complete cds; mitochondrial	1194	Parechinus	angulosus	isolate	S87	NADH	dehydrogenase	subunit	3	(ND3)	gene,	complete	cds;	mitochondrial
1195. Parechinus angulosus isolate S86 NADH dehydrogenase subunit 3 (ND3) gene, complete cds; mitochondrial	1195	Parechinus	angulosus	isolate	S86	NADH	dehydrogenase	subunit	3	(ND3)	gene,	complete	cds;	mitochondrial
1196. Parechinus angulosus isolate S84 NADH dehydrogenase subunit 3 (ND3) gene, complete cds; mitochondrial	1196	Parechinus	angulosus	isolate	S84	NADH	dehydrogenase	subunit	3	(ND3)	gene,	complete	cds;	mitochondrial
1197. Parechinus angulosus isolate S82 NADH dehydrogenase subunit 3 (ND3) gene, complete cds; mitochondrial	1197	Parechinus	angulosus	isolate	S82	NADH	dehydrogenase	subunit	3	(ND3)	gene,	complete	cds;	mitochondrial
1198. Parechinus angulosus isolate S81 NADH dehydrogenase subunit 3 (ND3) gene, complete cds; mitochondrial	1198	Parechinus	angulosus	isolate	S81	NADH	dehydrogenase	subunit	3	(ND3)	gene,	complete	cds;	mitochondrial
1199. Parechinus angulosus isolate S76 NADH dehydrogenase subunit 3 (ND3) gene, complete cds; mitochondrial	1199	Parechinus	angulosus	isolate	S76	NADH	dehydrogenase	subunit	3	(ND3)	gene,	complete	cds;	mitochondrial
1200. Parechinus angulosus isolate S72 NADH dehydrogenase subunit 3 (ND3) gene, complete cds; mitochondrial	1200	Parechinus	angulosus	isolate	S72	NADH	dehydrogenase	subunit	3	(ND3)	gene,	complete	cds;	mitochondrial
1201. Parechinus angulosus isolate S71 NADH dehydrogenase subunit 3 (ND3) gene, complete cds; mitochondrial	1201	Parechinus	angulosus	isolate	S71	NADH	dehydrogenase	subunit	3	(ND3)	gene,	complete	cds;	mitochondrial
1202. Parechinus angulosus isolate S70 NADH dehydrogenase subunit 3 (ND3) gene, complete cds; mitochondrial	1202	Parechinus	angulosus	isolate	S70	NADH	dehydrogenase	subunit	3	(ND3)	gene,	complete	cds;	mitochondrial
1203. Parechinus angulosus isolate S69 NADH dehydrogenase subunit 3 (ND3) gene, complete cds; mitochondrial	1203	Parechinus	angulosus	isolate	S69	NADH	dehydrogenase	subunit	3	(ND3)	gene,	complete	cds;	mitochondrial
1204. Parechinus angulosus isolate S67 NADH dehydrogenase subunit 3 (ND3) gene, complete cds; mitochondrial	1204	Parechinus	angulosus	isolate	S67	NADH	dehydrogenase	subunit	3	(ND3)	gene,	complete	cds;	mitochondrial
1205. Parechinus angulosus isolate S64 NADH dehydrogenase subunit 3 (ND3) gene, complete cds; mitochondrial	1205	Parechinus	angulosus	isolate	S64	NADH	dehydrogenase	subunit	3	(ND3)	gene,	complete	cds;	mitochondrial
1206. Parechinus angulosus isolate S62 NADH dehydrogenase subunit 3 (ND3) gene, complete cds; mitochondrial	1206	Parechinus	angulosus	isolate	S62	NADH	dehydrogenase	subunit	3	(ND3)	gene,	complete	cds;	mitochondrial
1207. Parechinus angulosus isolate S6 NADH dehydrogenase subunit 3 (ND3) gene, complete cds; mitochondrial	1207	Parechinus	angulosus	isolate	S6	NADH	dehydrogenase	subunit	3	(ND3)	gene,	complete	cds;	mitochondrial
1208. Parechinus angulosus isolate S59 NADH dehydrogenase subunit 3 (ND3) gene, complete cds; mitochondrial	1208	Parechinus	angulosus	isolate	S59	NADH	dehydrogenase	subunit	3	(ND3)	gene,	complete	cds;	mitochondrial
1209. Parechinus angulosus isolate S58 NADH dehydrogenase subunit 3 (ND3) gene, complete cds; mitochondrial	1209	Parechinus	angulosus	isolate	S58	NADH	dehydrogenase	subunit	3	(ND3)	gene,	complete	cds;	mitochondrial
1210. Parechinus angulosus isolate S53 NADH dehydrogenase subunit 3 (ND3) gene, complete cds; mitochondrial	1210	Parechinus	angulosus	isolate	S53	NADH	dehydrogenase	subunit	3	(ND3)	gene,	complete	cds;	mitochondrial
1211. Parechinus angulosus isolate S52 NADH dehydrogenase subunit 3 (ND3) gene, complete cds; mitochondrial	1211	Parechinus	angulosus	isolate	S52	NADH	dehydrogenase	subunit	3	(ND3)	gene,	complete	cds;	mitochondrial
1212. Parechinus angulosus isolate S51 NADH dehydrogenase subunit 3 (ND3) gene, complete cds; mitochondrial	1212	Parechinus	angulosus	isolate	S51	NADH	dehydrogenase	subunit	3	(ND3)	gene,	complete	cds;	mitochondrial
1213. Parechinus angulosus isolate S5 NADH dehydrogenase subunit 3 (ND3) gene, complete cds; mitochondrial	1213	Parechinus	angulosus	isolate	S5	NADH	dehydrogenase	subunit	3	(ND3)	gene,	complete	cds;	mitochondrial
1214. Parechinus angulosus isolate S49 NADH dehydrogenase subunit 3 (ND3) gene, complete cds; mitochondrial	1214	Parechinus	angulosus	isolate	S49	NADH	dehydrogenase	subunit	3	(ND3)	gene,	complete	cds;	mitochondrial
1215. Parechinus angulosus isolate S46 NADH dehydrogenase subunit 3 (ND3) gene, complete cds; mitochondrial	1215	Parechinus	angulosus	isolate	S46	NADH	dehydrogenase	subunit	3	(ND3)	gene,	complete	cds;	mitochondrial
1216. Parechinus angulosus isolate S44 NADH dehydrogenase subunit 3 (ND3) gene, complete cds; mitochondrial	1216	Parechinus	angulosus	isolate	S44	NADH	dehydrogenase	subunit	3	(ND3)	gene,	complete	cds;	mitochondrial
1217. Parechinus angulosus isolate S43 NADH dehydrogenase subunit 3 (ND3) gene, complete cds; mitochondrial	1217	Parechinus	angulosus	isolate	S43	NADH	dehydrogenase	subunit	3	(ND3)	gene,	complete	cds;	mitochondrial
1218. Parechinus angulosus isolate S41 NADH dehydrogenase subunit 3 (ND3) gene, complete cds; mitochondrial	1218	Parechinus	angulosus	isolate	S41	NADH	dehydrogenase	subunit	3	(ND3)	gene,	complete	cds;	mitochondrial
1219. Parechinus angulosus isolate S40 NADH dehydrogenase subunit 3 (ND3) gene, complete cds; mitochondrial	1219	Parechinus	angulosus	isolate	S40	NADH	dehydrogenase	subunit	3	(ND3)	gene,	complete	cds;	mitochondrial
1220. Parechinus angulosus isolate S4 NADH dehydrogenase subunit 3 (ND3) gene, complete cds; mitochondrial	1220	Parechinus	angulosus	isolate	S4	NADH	dehydrogenase	subunit	3	(ND3)	gene,	complete	cds;	mitochondrial
1221. Parechinus angulosus isolate S37 NADH dehydrogenase subunit 3 (ND3) gene, complete cds; mitochondrial	1221	Parechinus	angulosus	isolate	S37	NADH	dehydrogenase	subunit	3	(ND3)	gene,	complete	cds;	mitochondrial
1222. Parechinus angulosus isolate S35 NADH dehydrogenase subunit 3 (ND3) gene, complete cds; mitochondrial	1222	Parechinus	angulosus	isolate	S35	NADH	dehydrogenase	subunit	3	(ND3)	gene,	complete	cds;	mitochondrial
1223. Parechinus angulosus isolate S31 NADH dehydrogenase subunit 3 (ND3) gene, complete cds; mitochondrial	1223	Parechinus	angulosus	isolate	S31	NADH	dehydrogenase	subunit	3	(ND3)	gene,	complete	cds;	mitochondrial
1224. Parechinus angulosus isolate S30 NADH dehydrogenase subunit 3 (ND3) gene, complete cds; mitochondrial	1224	Parechinus	angulosus	isolate	S30	NADH	dehydrogenase	subunit	3	(ND3)	gene,	complete	cds;	mitochondrial
1225. Parechinus angulosus isolate S26 NADH dehydrogenase subunit 3 (ND3) gene, complete cds; mitochondrial	1225	Parechinus	angulosus	isolate	S26	NADH	dehydrogenase	subunit	3	(ND3)	gene,	complete	cds;	mitochondrial
1226. Parechinus angulosus isolate S25 NADH dehydrogenase subunit 3 (ND3) gene, complete cds; mitochondrial	1226	Parechinus	angulosus	isolate	S25	NADH	dehydrogenase	subunit	3	(ND3)	gene,	complete	cds;	mitochondrial
1227. Parechinus angulosus isolate S23 NADH dehydrogenase subunit 3 (ND3) gene, complete cds; mitochondrial	1227	Parechinus	angulosus	isolate	S23	NADH	dehydrogenase	subunit	3	(ND3)	gene,	complete	cds;	mitochondrial
1228. Parechinus angulosus isolate S22 NADH dehydrogenase subunit 3 (ND3) gene, complete cds; mitochondrial	1228	Parechinus	angulosus	isolate	S22	NADH	dehydrogenase	subunit	3	(ND3)	gene,	complete	cds;	mitochondrial
1229. Parechinus angulosus isolate S17 NADH dehydrogenase subunit 3 (ND3) gene, complete cds; mitochondrial	1229	Parechinus	angulosus	isolate	S17	NADH	dehydrogenase	subunit	3	(ND3)	gene,	complete	cds;	mitochondrial
1230. Parechinus angulosus isolate S13 NADH dehydrogenase subunit 3 (ND3) gene, complete cds; mitochondrial	1230	Parechinus	angulosus	isolate	S13	NADH	dehydrogenase	subunit	3	(ND3)	gene,	complete	cds;	mitochondrial
1231. Parechinus angulosus isolate S0 NADH dehydrogenase subunit 3 (ND3) gene, complete cds; mitochondrial	1231	Parechinus	angulosus	isolate	S0	NADH	dehydrogenase	subunit	3	(ND3)	gene,	complete	cds;	mitochondrial
1232. Parechinus angulosus isolate S93 cytochrome c oxidase subunit 3 (COX3) gene, complete cds; mitochondrial	1232	Parechinus	angulosus	isolate	S93	cytochrome	c	oxidase	subunit	3	(COX3)	gene,	complete	cds;	mitochondrial
1233. Parechinus angulosus isolate S92 cytochrome c oxidase subunit 3 (COX3) gene, complete cds; mitochondrial	1233	Parechinus	angulosus	isolate	S92	cytochrome	c	oxidase	subunit	3	(COX3)	gene,	complete	cds;	mitochondrial
1234. Parechinus angulosus isolate S91 cytochrome c oxidase subunit 3 (COX3) gene, complete cds; mitochondrial	1234	Parechinus	angulosus	isolate	S91	cytochrome	c	oxidase	subunit	3	(COX3)	gene,	complete	cds;	mitochondrial
1235. Parechinus angulosus isolate S9 cytochrome c oxidase subunit 3 (COX3) gene, complete cds; mitochondrial	1235	Parechinus	angulosus	isolate	S9	cytochrome	c	oxidase	subunit	3	(COX3)	gene,	complete	cds;	mitochondrial
1236. Parechinus angulosus isolate S88 cytochrome c oxidase subunit 3 (COX3) gene, complete cds; mitochondrial	1236	Parechinus	angulosus	isolate	S88	cytochrome	c	oxidase	subunit	3	(COX3)	gene,	complete	cds;	mitochondrial
1237. Parechinus angulosus isolate S87 cytochrome c oxidase subunit 3 (COX3) gene, complete cds; mitochondrial	1237	Parechinus	angulosus	isolate	S87	cytochrome	c	oxidase	subunit	3	(COX3)	gene,	complete	cds;	mitochondrial
1238. Parechinus angulosus isolate S86 cytochrome c oxidase subunit 3 (COX3) gene, complete cds; mitochondrial	1238	Parechinus	angulosus	isolate	S86	cytochrome	c	oxidase	subunit	3	(COX3)	gene,	complete	cds;	mitochondrial
1239. Parechinus angulosus isolate S84 cytochrome c oxidase subunit 3 (COX3) gene, complete cds; mitochondrial	1239	Parechinus	angulosus	isolate	S84	cytochrome	c	oxidase	subunit	3	(COX3)	gene,	complete	cds;	mitochondrial
1240. Parechinus angulosus isolate S82 cytochrome c oxidase subunit 3 (COX3) gene, complete cds; mitochondrial	1240	Parechinus	angulosus	isolate	S82	cytochrome	c	oxidase	subunit	3	(COX3)	gene,	complete	cds;	mitochondrial
1241. Parechinus angulosus isolate S81 cytochrome c oxidase subunit 3 (COX3) gene, complete cds; mitochondrial	1241	Parechinus	angulosus	isolate	S81	cytochrome	c	oxidase	subunit	3	(COX3)	gene,	complete	cds;	mitochondrial
1242. Parechinus angulosus isolate S76 cytochrome c oxidase subunit 3 (COX3) gene, complete cds; mitochondrial	1242	Parechinus	angulosus	isolate	S76	cytochrome	c	oxidase	subunit	3	(COX3)	gene,	complete	cds;	mitochondrial
1243. Parechinus angulosus isolate S72 cytochrome c oxidase subunit 3 (COX3) gene, complete cds; mitochondrial	1243	Parechinus	angulosus	isolate	S72	cytochrome	c	oxidase	subunit	3	(COX3)	gene,	complete	cds;	mitochondrial
1244. Parechinus angulosus isolate S71 cytochrome c oxidase subunit 3 (COX3) gene, complete cds; mitochondrial	1244	Parechinus	angulosus	isolate	S71	cytochrome	c	oxidase	subunit	3	(COX3)	gene,	complete	cds;	mitochondrial
1245. Parechinus angulosus isolate S70 cytochrome c oxidase subunit 3 (COX3) gene, complete cds; mitochondrial	1245	Parechinus	angulosus	isolate	S70	cytochrome	c	oxidase	subunit	3	(COX3)	gene,	complete	cds;	mitochondrial
1246. Parechinus angulosus isolate S69 cytochrome c oxidase subunit 3 (COX3) gene, complete cds; mitochondrial	1246	Parechinus	angulosus	isolate	S69	cytochrome	c	oxidase	subunit	3	(COX3)	gene,	complete	cds;	mitochondrial
1247. Parechinus angulosus isolate S67 cytochrome c oxidase subunit 3 (COX3) gene, complete cds; mitochondrial	1247	Parechinus	angulosus	isolate	S67	cytochrome	c	oxidase	subunit	3	(COX3)	gene,	complete	cds;	mitochondrial
1248. Parechinus angulosus isolate S64 cytochrome c oxidase subunit 3 (COX3) gene, complete cds; mitochondrial	1248	Parechinus	angulosus	isolate	S64	cytochrome	c	oxidase	subunit	3	(COX3)	gene,	complete	cds;	mitochondrial
1249. Parechinus angulosus isolate S62 cytochrome c oxidase subunit 3 (COX3) gene, complete cds; mitochondrial	1249	Parechinus	angulosus	isolate	S62	cytochrome	c	oxidase	subunit	3	(COX3)	gene,	complete	cds;	mitochondrial
1250. Parechinus angulosus isolate S6 cytochrome c oxidase subunit 3 (COX3) gene, complete cds; mitochondrial	1250	Parechinus	angulosus	isolate	S6	cytochrome	c	oxidase	subunit	3	(COX3)	gene,	complete	cds;	mitochondrial
1251. Parechinus angulosus isolate S59 cytochrome c oxidase subunit 3 (COX3) gene, complete cds; mitochondrial	1251	Parechinus	angulosus	isolate	S59	cytochrome	c	oxidase	subunit	3	(COX3)	gene,	complete	cds;	mitochondrial
1252. Parechinus angulosus isolate S58 cytochrome c oxidase subunit 3 (COX3) gene, complete cds; mitochondrial	1252	Parechinus	angulosus	isolate	S58	cytochrome	c	oxidase	subunit	3	(COX3)	gene,	complete	cds;	mitochondrial
1253. Parechinus angulosus isolate S53 cytochrome c oxidase subunit 3 (COX3) gene, complete cds; mitochondrial	1253	Parechinus	angulosus	isolate	S53	cytochrome	c	oxidase	subunit	3	(COX3)	gene,	complete	cds;	mitochondrial
1254. Parechinus angulosus isolate S52 cytochrome c oxidase subunit 3 (COX3) gene, complete cds; mitochondrial	1254	Parechinus	angulosus	isolate	S52	cytochrome	c	oxidase	subunit	3	(COX3)	gene,	complete	cds;	mitochondrial
1255. Parechinus angulosus isolate S51 cytochrome c oxidase subunit 3 (COX3) gene, complete cds; mitochondrial	1255	Parechinus	angulosus	isolate	S51	cytochrome	c	oxidase	subunit	3	(COX3)	gene,	complete	cds;	mitochondrial
1256. Parechinus angulosus isolate S5 cytochrome c oxidase subunit 3 (COX3) gene, complete cds; mitochondrial	1256	Parechinus	angulosus	isolate	S5	cytochrome	c	oxidase	subunit	3	(COX3)	gene,	complete	cds;	mitochondrial
1257. Parechinus angulosus isolate S49 cytochrome c oxidase subunit 3 (COX3) gene, complete cds; mitochondrial	1257	Parechinus	angulosus	isolate	S49	cytochrome	c	oxidase	subunit	3	(COX3)	gene,	complete	cds;	mitochondrial
1258. Parechinus angulosus isolate S46 cytochrome c oxidase subunit 3 (COX3) gene, complete cds; mitochondrial	1258	Parechinus	angulosus	isolate	S46	cytochrome	c	oxidase	subunit	3	(COX3)	gene,	complete	cds;	mitochondrial
1259. Parechinus angulosus isolate S44 cytochrome c oxidase subunit 3 (COX3) gene, complete cds; mitochondrial	1259	Parechinus	angulosus	isolate	S44	cytochrome	c	oxidase	subunit	3	(COX3)	gene,	complete	cds;	mitochondrial
1260. Parechinus angulosus isolate S43 cytochrome c oxidase subunit 3 (COX3) gene, complete cds; mitochondrial	1260	Parechinus	angulosus	isolate	S43	cytochrome	c	oxidase	subunit	3	(COX3)	gene,	complete	cds;	mitochondrial
1261. Parechinus angulosus isolate S41 cytochrome c oxidase subunit 3 (COX3) gene, complete cds; mitochondrial	1261	Parechinus	angulosus	isolate	S41	cytochrome	c	oxidase	subunit	3	(COX3)	gene,	complete	cds;	mitochondrial
1262. Parechinus angulosus isolate S40 cytochrome c oxidase subunit 3 (COX3) gene, complete cds; mitochondrial	1262	Parechinus	angulosus	isolate	S40	cytochrome	c	oxidase	subunit	3	(COX3)	gene,	complete	cds;	mitochondrial
1263. Parechinus angulosus isolate S4 cytochrome c oxidase subunit 3 (COX3) gene, complete cds; mitochondrial	1263	Parechinus	angulosus	isolate	S4	cytochrome	c	oxidase	subunit	3	(COX3)	gene,	complete	cds;	mitochondrial
1264. Parechinus angulosus isolate S37 cytochrome c oxidase subunit 3 (COX3) gene, complete cds; mitochondrial	1264	Parechinus	angulosus	isolate	S37	cytochrome	c	oxidase	subunit	3	(COX3)	gene,	complete	cds;	mitochondrial
1265. Parechinus angulosus isolate S35 cytochrome c oxidase subunit 3 (COX3) gene, complete cds; mitochondrial	1265	Parechinus	angulosus	isolate	S35	cytochrome	c	oxidase	subunit	3	(COX3)	gene,	complete	cds;	mitochondrial
1266. Parechinus angulosus isolate S31 cytochrome c oxidase subunit 3 (COX3) gene, complete cds; mitochondrial	1266	Parechinus	angulosus	isolate	S31	cytochrome	c	oxidase	subunit	3	(COX3)	gene,	complete	cds;	mitochondrial
1267. Parechinus angulosus isolate S30 cytochrome c oxidase subunit 3 (COX3) gene, complete cds; mitochondrial	1267	Parechinus	angulosus	isolate	S30	cytochrome	c	oxidase	subunit	3	(COX3)	gene,	complete	cds;	mitochondrial
1268. Parechinus angulosus isolate S26 cytochrome c oxidase subunit 3 (COX3) gene, complete cds; mitochondrial	1268	Parechinus	angulosus	isolate	S26	cytochrome	c	oxidase	subunit	3	(COX3)	gene,	complete	cds;	mitochondrial
1269. Parechinus angulosus isolate S25 cytochrome c oxidase subunit 3 (COX3) gene, complete cds; mitochondrial	1269	Parechinus	angulosus	isolate	S25	cytochrome	c	oxidase	subunit	3	(COX3)	gene,	complete	cds;	mitochondrial
1270. Parechinus angulosus isolate S23 cytochrome c oxidase subunit 3 (COX3) gene, complete cds; mitochondrial	1270	Parechinus	angulosus	isolate	S23	cytochrome	c	oxidase	subunit	3	(COX3)	gene,	complete	cds;	mitochondrial
1271. Parechinus angulosus isolate S22 cytochrome c oxidase subunit 3 (COX3) gene, complete cds; mitochondrial	1271	Parechinus	angulosus	isolate	S22	cytochrome	c	oxidase	subunit	3	(COX3)	gene,	complete	cds;	mitochondrial
1272. Parechinus angulosus isolate S17 cytochrome c oxidase subunit 3 (COX3) gene, complete cds; mitochondrial	1272	Parechinus	angulosus	isolate	S17	cytochrome	c	oxidase	subunit	3	(COX3)	gene,	complete	cds;	mitochondrial
1273. Parechinus angulosus isolate S13 cytochrome c oxidase subunit 3 (COX3) gene, complete cds; mitochondrial	1273	Parechinus	angulosus	isolate	S13	cytochrome	c	oxidase	subunit	3	(COX3)	gene,	complete	cds;	mitochondrial
1274. Parechinus angulosus isolate S0 cytochrome c oxidase subunit 3 (COX3) gene, complete cds; mitochondrial	1274	Parechinus	angulosus	isolate	S0	cytochrome	c	oxidase	subunit	3	(COX3)	gene,	complete	cds;	mitochondrial
1275. Parechinus angulosus isolate S93 cytochrome c oxidase subunit 2 (COX2) gene, complete cds; mitochondrial	1275	Parechinus	angulosus	isolate	S93	cytochrome	c	oxidase	subunit	2	(COX2)	gene,	complete	cds;	mitochondrial
1276. Parechinus angulosus isolate S92 cytochrome c oxidase subunit 2 (COX2) gene, complete cds; mitochondrial	1276	Parechinus	angulosus	isolate	S92	cytochrome	c	oxidase	subunit	2	(COX2)	gene,	complete	cds;	mitochondrial
1277. Parechinus angulosus isolate S91 cytochrome c oxidase subunit 2 (COX2) gene, complete cds; mitochondrial	1277	Parechinus	angulosus	isolate	S91	cytochrome	c	oxidase	subunit	2	(COX2)	gene,	complete	cds;	mitochondrial
1278. Parechinus angulosus isolate S9 cytochrome c oxidase subunit 2 (COX2) gene, complete cds; mitochondrial	1278	Parechinus	angulosus	isolate	S9	cytochrome	c	oxidase	subunit	2	(COX2)	gene,	complete	cds;	mitochondrial
1279. Parechinus angulosus isolate S88 cytochrome c oxidase subunit 2 (COX2) gene, complete cds; mitochondrial	1279	Parechinus	angulosus	isolate	S88	cytochrome	c	oxidase	subunit	2	(COX2)	gene,	complete	cds;	mitochondrial
1280. Parechinus angulosus isolate S87 cytochrome c oxidase subunit 2 (COX2) gene, complete cds; mitochondrial	1280	Parechinus	angulosus	isolate	S87	cytochrome	c	oxidase	subunit	2	(COX2)	gene,	complete	cds;	mitochondrial
1281. Parechinus angulosus isolate S86 cytochrome c oxidase subunit 2 (COX2) gene, complete cds; mitochondrial	1281	Parechinus	angulosus	isolate	S86	cytochrome	c	oxidase	subunit	2	(COX2)	gene,	complete	cds;	mitochondrial
1282. Parechinus angulosus isolate S84 cytochrome c oxidase subunit 2 (COX2) gene, complete cds; mitochondrial	1282	Parechinus	angulosus	isolate	S84	cytochrome	c	oxidase	subunit	2	(COX2)	gene,	complete	cds;	mitochondrial
1283. Parechinus angulosus isolate S82 cytochrome c oxidase subunit 2 (COX2) gene, complete cds; mitochondrial	1283	Parechinus	angulosus	isolate	S82	cytochrome	c	oxidase	subunit	2	(COX2)	gene,	complete	cds;	mitochondrial
1284. Parechinus angulosus isolate S81 cytochrome c oxidase subunit 2 (COX2) gene, complete cds; mitochondrial	1284	Parechinus	angulosus	isolate	S81	cytochrome	c	oxidase	subunit	2	(COX2)	gene,	complete	cds;	mitochondrial
1285. Parechinus angulosus isolate S76 cytochrome c oxidase subunit 2 (COX2) gene, complete cds; mitochondrial	1285	Parechinus	angulosus	isolate	S76	cytochrome	c	oxidase	subunit	2	(COX2)	gene,	complete	cds;	mitochondrial
1286. Parechinus angulosus isolate S72 cytochrome c oxidase subunit 2 (COX2) gene, complete cds; mitochondrial	1286	Parechinus	angulosus	isolate	S72	cytochrome	c	oxidase	subunit	2	(COX2)	gene,	complete	cds;	mitochondrial
1287. Parechinus angulosus isolate S71 cytochrome c oxidase subunit 2 (COX2) gene, complete cds; mitochondrial	1287	Parechinus	angulosus	isolate	S71	cytochrome	c	oxidase	subunit	2	(COX2)	gene,	complete	cds;	mitochondrial
1288. Parechinus angulosus isolate S70 cytochrome c oxidase subunit 2 (COX2) gene, complete cds; mitochondrial	1288	Parechinus	angulosus	isolate	S70	cytochrome	c	oxidase	subunit	2	(COX2)	gene,	complete	cds;	mitochondrial
1289. Parechinus angulosus isolate S69 cytochrome c oxidase subunit 2 (COX2) gene, complete cds; mitochondrial	1289	Parechinus	angulosus	isolate	S69	cytochrome	c	oxidase	subunit	2	(COX2)	gene,	complete	cds;	mitochondrial
1290. Parechinus angulosus isolate S67 cytochrome c oxidase subunit 2 (COX2) gene, complete cds; mitochondrial	1290	Parechinus	angulosus	isolate	S67	cytochrome	c	oxidase	subunit	2	(COX2)	gene,	complete	cds;	mitochondrial
1291. Parechinus angulosus isolate S64 cytochrome c oxidase subunit 2 (COX2) gene, complete cds; mitochondrial	1291	Parechinus	angulosus	isolate	S64	cytochrome	c	oxidase	subunit	2	(COX2)	gene,	complete	cds;	mitochondrial
1292. Parechinus angulosus isolate S62 cytochrome c oxidase subunit 2 (COX2) gene, complete cds; mitochondrial	1292	Parechinus	angulosus	isolate	S62	cytochrome	c	oxidase	subunit	2	(COX2)	gene,	complete	cds;	mitochondrial
1293. Parechinus angulosus isolate S6 cytochrome c oxidase subunit 2 (COX2) gene, complete cds; mitochondrial	1293	Parechinus	angulosus	isolate	S6	cytochrome	c	oxidase	subunit	2	(COX2)	gene,	complete	cds;	mitochondrial
1294. Parechinus angulosus isolate S59 cytochrome c oxidase subunit 2 (COX2) gene, complete cds; mitochondrial	1294	Parechinus	angulosus	isolate	S59	cytochrome	c	oxidase	subunit	2	(COX2)	gene,	complete	cds;	mitochondrial
1295. Parechinus angulosus isolate S58 cytochrome c oxidase subunit 2 (COX2) gene, complete cds; mitochondrial	1295	Parechinus	angulosus	isolate	S58	cytochrome	c	oxidase	subunit	2	(COX2)	gene,	complete	cds;	mitochondrial
1296. Parechinus angulosus isolate S53 cytochrome c oxidase subunit 2 (COX2) gene, complete cds; mitochondrial	1296	Parechinus	angulosus	isolate	S53	cytochrome	c	oxidase	subunit	2	(COX2)	gene,	complete	cds;	mitochondrial
1297. Parechinus angulosus isolate S52 cytochrome c oxidase subunit 2 (COX2) gene, complete cds; mitochondrial	1297	Parechinus	angulosus	isolate	S52	cytochrome	c	oxidase	subunit	2	(COX2)	gene,	complete	cds;	mitochondrial
1298. Parechinus angulosus isolate S51 cytochrome c oxidase subunit 2 (COX2) gene, complete cds; mitochondrial	1298	Parechinus	angulosus	isolate	S51	cytochrome	c	oxidase	subunit	2	(COX2)	gene,	complete	cds;	mitochondrial
1299. Parechinus angulosus isolate S5 cytochrome c oxidase subunit 2 (COX2) gene, complete cds; mitochondrial	1299	Parechinus	angulosus	isolate	S5	cytochrome	c	oxidase	subunit	2	(COX2)	gene,	complete	cds;	mitochondrial
1300. Parechinus angulosus isolate S49 cytochrome c oxidase subunit 2 (COX2) gene, complete cds; mitochondrial	1300	Parechinus	angulosus	isolate	S49	cytochrome	c	oxidase	subunit	2	(COX2)	gene,	complete	cds;	mitochondrial
1301. Parechinus angulosus isolate S46 cytochrome c oxidase subunit 2 (COX2) gene, complete cds; mitochondrial	1301	Parechinus	angulosus	isolate	S46	cytochrome	c	oxidase	subunit	2	(COX2)	gene,	complete	cds;	mitochondrial
1302. Parechinus angulosus isolate S44 cytochrome c oxidase subunit 2 (COX2) gene, complete cds; mitochondrial	1302	Parechinus	angulosus	isolate	S44	cytochrome	c	oxidase	subunit	2	(COX2)	gene,	complete	cds;	mitochondrial
1303. Parechinus angulosus isolate S43 cytochrome c oxidase subunit 2 (COX2) gene, complete cds; mitochondrial	1303	Parechinus	angulosus	isolate	S43	cytochrome	c	oxidase	subunit	2	(COX2)	gene,	complete	cds;	mitochondrial
1304. Parechinus angulosus isolate S41 cytochrome c oxidase subunit 2 (COX2) gene, complete cds; mitochondrial	1304	Parechinus	angulosus	isolate	S41	cytochrome	c	oxidase	subunit	2	(COX2)	gene,	complete	cds;	mitochondrial
1305. Parechinus angulosus isolate S40 cytochrome c oxidase subunit 2 (COX2) gene, complete cds; mitochondrial	1305	Parechinus	angulosus	isolate	S40	cytochrome	c	oxidase	subunit	2	(COX2)	gene,	complete	cds;	mitochondrial
1306. Parechinus angulosus isolate S4 cytochrome c oxidase subunit 2 (COX2) gene, complete cds; mitochondrial	1306	Parechinus	angulosus	isolate	S4	cytochrome	c	oxidase	subunit	2	(COX2)	gene,	complete	cds;	mitochondrial
1307. Parechinus angulosus isolate S37 cytochrome c oxidase subunit 2 (COX2) gene, complete cds; mitochondrial	1307	Parechinus	angulosus	isolate	S37	cytochrome	c	oxidase	subunit	2	(COX2)	gene,	complete	cds;	mitochondrial
1308. Parechinus angulosus isolate S35 cytochrome c oxidase subunit 2 (COX2) gene, complete cds; mitochondrial	1308	Parechinus	angulosus	isolate	S35	cytochrome	c	oxidase	subunit	2	(COX2)	gene,	complete	cds;	mitochondrial
1309. Parechinus angulosus isolate S31 cytochrome c oxidase subunit 2 (COX2) gene, complete cds; mitochondrial	1309	Parechinus	angulosus	isolate	S31	cytochrome	c	oxidase	subunit	2	(COX2)	gene,	complete	cds;	mitochondrial
1310. Parechinus angulosus isolate S30 cytochrome c oxidase subunit 2 (COX2) gene, complete cds; mitochondrial	1310	Parechinus	angulosus	isolate	S30	cytochrome	c	oxidase	subunit	2	(COX2)	gene,	complete	cds;	mitochondrial
1311. Parechinus angulosus isolate S26 cytochrome c oxidase subunit 2 (COX2) gene, complete cds; mitochondrial	1311	Parechinus	angulosus	isolate	S26	cytochrome	c	oxidase	subunit	2	(COX2)	gene,	complete	cds;	mitochondrial
1312. Parechinus angulosus isolate S25 cytochrome c oxidase subunit 2 (COX2) gene, complete cds; mitochondrial	1312	Parechinus	angulosus	isolate	S25	cytochrome	c	oxidase	subunit	2	(COX2)	gene,	complete	cds;	mitochondrial
1313. Parechinus angulosus isolate S23 cytochrome c oxidase subunit 2 (COX2) gene, complete cds; mitochondrial	1313	Parechinus	angulosus	isolate	S23	cytochrome	c	oxidase	subunit	2	(COX2)	gene,	complete	cds;	mitochondrial
1314. Parechinus angulosus isolate S22 cytochrome c oxidase subunit 2 (COX2) gene, complete cds; mitochondrial	1314	Parechinus	angulosus	isolate	S22	cytochrome	c	oxidase	subunit	2	(COX2)	gene,	complete	cds;	mitochondrial
1315. Parechinus angulosus isolate S17 cytochrome c oxidase subunit 2 (COX2) gene, complete cds; mitochondrial	1315	Parechinus	angulosus	isolate	S17	cytochrome	c	oxidase	subunit	2	(COX2)	gene,	complete	cds;	mitochondrial
1316. Parechinus angulosus isolate S13 cytochrome c oxidase subunit 2 (COX2) gene, complete cds; mitochondrial	1316	Parechinus	angulosus	isolate	S13	cytochrome	c	oxidase	subunit	2	(COX2)	gene,	complete	cds;	mitochondrial
1317. Parechinus angulosus isolate S0 cytochrome c oxidase subunit 2 (COX2) gene, complete cds; mitochondrial	1317	Parechinus	angulosus	isolate	S0	cytochrome	c	oxidase	subunit	2	(COX2)	gene,	complete	cds;	mitochondrial
1318. Parechinus angulosus isolate S93 cytochrome b (CYTB) gene, complete cds; mitochondrial	1318	Parechinus	angulosus	isolate	S93	cytochrome	b	(CYTB)	gene,	complete	cds;	mitochondrial
1319. Parechinus angulosus isolate S92 cytochrome b (CYTB) gene, complete cds; mitochondrial	1319	Parechinus	angulosus	isolate	S92	cytochrome	b	(CYTB)	gene,	complete	cds;	mitochondrial
1320. Parechinus angulosus isolate S91 cytochrome b (CYTB) gene, complete cds; mitochondrial	1320	Parechinus	angulosus	isolate	S91	cytochrome	b	(CYTB)	gene,	complete	cds;	mitochondrial
1321. Parechinus angulosus isolate S9 cytochrome b (CYTB) gene, complete cds; mitochondrial	1321	Parechinus	angulosus	isolate	S9	cytochrome	b	(CYTB)	gene,	complete	cds;	mitochondrial
1322. Parechinus angulosus isolate S88 cytochrome b (CYTB) gene, complete cds; mitochondrial	1322	Parechinus	angulosus	isolate	S88	cytochrome	b	(CYTB)	gene,	complete	cds;	mitochondrial
1323. Parechinus angulosus isolate S87 cytochrome b (CYTB) gene, complete cds; mitochondrial	1323	Parechinus	angulosus	isolate	S87	cytochrome	b	(CYTB)	gene,	complete	cds;	mitochondrial
1324. Parechinus angulosus isolate S86 cytochrome b (CYTB) gene, complete cds; mitochondrial	1324	Parechinus	angulosus	isolate	S86	cytochrome	b	(CYTB)	gene,	complete	cds;	mitochondrial
1325. Parechinus angulosus isolate S84 cytochrome b (CYTB) gene, complete cds; mitochondrial	1325	Parechinus	angulosus	isolate	S84	cytochrome	b	(CYTB)	gene,	complete	cds;	mitochondrial
1326. Parechinus angulosus isolate S82 cytochrome b (CYTB) gene, complete cds; mitochondrial	1326	Parechinus	angulosus	isolate	S82	cytochrome	b	(CYTB)	gene,	complete	cds;	mitochondrial
1327. Parechinus angulosus isolate S81 cytochrome b (CYTB) gene, complete cds; mitochondrial	1327	Parechinus	angulosus	isolate	S81	cytochrome	b	(CYTB)	gene,	complete	cds;	mitochondrial
1328. Parechinus angulosus isolate S76 cytochrome b (CYTB) gene, complete cds; mitochondrial	1328	Parechinus	angulosus	isolate	S76	cytochrome	b	(CYTB)	gene,	complete	cds;	mitochondrial
1329. Parechinus angulosus isolate S72 cytochrome b (CYTB) gene, complete cds; mitochondrial	1329	Parechinus	angulosus	isolate	S72	cytochrome	b	(CYTB)	gene,	complete	cds;	mitochondrial
1330. Parechinus angulosus isolate S71 cytochrome b (CYTB) gene, complete cds; mitochondrial	1330	Parechinus	angulosus	isolate	S71	cytochrome	b	(CYTB)	gene,	complete	cds;	mitochondrial
1331. Parechinus angulosus isolate S70 cytochrome b (CYTB) gene, complete cds; mitochondrial	1331	Parechinus	angulosus	isolate	S70	cytochrome	b	(CYTB)	gene,	complete	cds;	mitochondrial
1332. Parechinus angulosus isolate S69 cytochrome b (CYTB) gene, complete cds; mitochondrial	1332	Parechinus	angulosus	isolate	S69	cytochrome	b	(CYTB)	gene,	complete	cds;	mitochondrial
1333. Parechinus angulosus isolate S67 cytochrome b (CYTB) gene, complete cds; mitochondrial	1333	Parechinus	angulosus	isolate	S67	cytochrome	b	(CYTB)	gene,	complete	cds;	mitochondrial
1334. Parechinus angulosus isolate S64 cytochrome b (CYTB) gene, complete cds; mitochondrial	1334	Parechinus	angulosus	isolate	S64	cytochrome	b	(CYTB)	gene,	complete	cds;	mitochondrial
1335. Parechinus angulosus isolate S62 cytochrome b (CYTB) gene, complete cds; mitochondrial	1335	Parechinus	angulosus	isolate	S62	cytochrome	b	(CYTB)	gene,	complete	cds;	mitochondrial
1336. Parechinus angulosus isolate S6 cytochrome b (CYTB) gene, complete cds; mitochondrial	1336	Parechinus	angulosus	isolate	S6	cytochrome	b	(CYTB)	gene,	complete	cds;	mitochondrial
1337. Parechinus angulosus isolate S59 cytochrome b (CYTB) gene, complete cds; mitochondrial	1337	Parechinus	angulosus	isolate	S59	cytochrome	b	(CYTB)	gene,	complete	cds;	mitochondrial
1338. Parechinus angulosus isolate S58 cytochrome b (CYTB) gene, complete cds; mitochondrial	1338	Parechinus	angulosus	isolate	S58	cytochrome	b	(CYTB)	gene,	complete	cds;	mitochondrial
1339. Parechinus angulosus isolate S53 cytochrome b (CYTB) gene, complete cds; mitochondrial	1339	Parechinus	angulosus	isolate	S53	cytochrome	b	(CYTB)	gene,	complete	cds;	mitochondrial
1340. Parechinus angulosus isolate S52 cytochrome b (CYTB) gene, complete cds; mitochondrial	1340	Parechinus	angulosus	isolate	S52	cytochrome	b	(CYTB)	gene,	complete	cds;	mitochondrial
1341. Parechinus angulosus isolate S51 cytochrome b (CYTB) gene, complete cds; mitochondrial	1341	Parechinus	angulosus	isolate	S51	cytochrome	b	(CYTB)	gene,	complete	cds;	mitochondrial
1342. Parechinus angulosus isolate S5 cytochrome b (CYTB) gene, complete cds; mitochondrial	1342	Parechinus	angulosus	isolate	S5	cytochrome	b	(CYTB)	gene,	complete	cds;	mitochondrial
1343. Parechinus angulosus isolate S49 cytochrome b (CYTB) gene, complete cds; mitochondrial	1343	Parechinus	angulosus	isolate	S49	cytochrome	b	(CYTB)	gene,	complete	cds;	mitochondrial
1344. Parechinus angulosus isolate S46 cytochrome b (CYTB) gene, complete cds; mitochondrial	1344	Parechinus	angulosus	isolate	S46	cytochrome	b	(CYTB)	gene,	complete	cds;	mitochondrial
1345. Parechinus angulosus isolate S44 cytochrome b (CYTB) gene, complete cds; mitochondrial	1345	Parechinus	angulosus	isolate	S44	cytochrome	b	(CYTB)	gene,	complete	cds;	mitochondrial
1346. Parechinus angulosus isolate S43 cytochrome b (CYTB) gene, complete cds; mitochondrial	1346	Parechinus	angulosus	isolate	S43	cytochrome	b	(CYTB)	gene,	complete	cds;	mitochondrial
1347. Parechinus angulosus isolate S41 cytochrome b (CYTB) gene, complete cds; mitochondrial	1347	Parechinus	angulosus	isolate	S41	cytochrome	b	(CYTB)	gene,	complete	cds;	mitochondrial
1348. Parechinus angulosus isolate S40 cytochrome b (CYTB) gene, complete cds; mitochondrial	1348	Parechinus	angulosus	isolate	S40	cytochrome	b	(CYTB)	gene,	complete	cds;	mitochondrial
1349. Parechinus angulosus isolate S4 cytochrome b (CYTB) gene, complete cds; mitochondrial	1349	Parechinus	angulosus	isolate	S4	cytochrome	b	(CYTB)	gene,	complete	cds;	mitochondrial
1350. Parechinus angulosus isolate S37 cytochrome b (CYTB) gene, complete cds; mitochondrial	1350	Parechinus	angulosus	isolate	S37	cytochrome	b	(CYTB)	gene,	complete	cds;	mitochondrial
1351. Parechinus angulosus isolate S35 cytochrome b (CYTB) gene, complete cds; mitochondrial	1351	Parechinus	angulosus	isolate	S35	cytochrome	b	(CYTB)	gene,	complete	cds;	mitochondrial
1352. Parechinus angulosus isolate S31 cytochrome b (CYTB) gene, complete cds; mitochondrial	1352	Parechinus	angulosus	isolate	S31	cytochrome	b	(CYTB)	gene,	complete	cds;	mitochondrial
1353. Parechinus angulosus isolate S30 cytochrome b (CYTB) gene, complete cds; mitochondrial	1353	Parechinus	angulosus	isolate	S30	cytochrome	b	(CYTB)	gene,	complete	cds;	mitochondrial
1354. Parechinus angulosus isolate S26 cytochrome b (CYTB) gene, complete cds; mitochondrial	1354	Parechinus	angulosus	isolate	S26	cytochrome	b	(CYTB)	gene,	complete	cds;	mitochondrial
1355. Parechinus angulosus isolate S25 cytochrome b (CYTB) gene, complete cds; mitochondrial	1355	Parechinus	angulosus	isolate	S25	cytochrome	b	(CYTB)	gene,	complete	cds;	mitochondrial
1356. Parechinus angulosus isolate S23 cytochrome b (CYTB) gene, complete cds; mitochondrial	1356	Parechinus	angulosus	isolate	S23	cytochrome	b	(CYTB)	gene,	complete	cds;	mitochondrial
1357. Parechinus angulosus isolate S22 cytochrome b (CYTB) gene, complete cds; mitochondrial	1357	Parechinus	angulosus	isolate	S22	cytochrome	b	(CYTB)	gene,	complete	cds;	mitochondrial
[truncated: 807 more rows]
[truncated: 3 more columns]

## Sheet: Assessment
Gene Marker	Numbers		Gene Region	Number of Records
COI	1250		Cytochrome oxidase subunit I (COI/COX1)	1304
16S	297		16S	297
[truncated: 26 more rows]
