# Supplementary material for: An overview of DNA barcoding of biodiversity in South Africa
Source: PLoS One. 2026 Apr 21;21(4):e0345173. doi: 10.1371/journal.pone.0345173 (PMC13098986; doi:10.1371/journal.pone.0345173)
Supplement: S1 File — The data was downloaded in a text format and transferred to Microsoft excel for analysis. (ZIP) [file pone.0345173.s011.zip › S1_File/Fish.xlsx]

## Sheet: Fish Orig Data
Fish Original Data from GenBank	Number of Words
1. Hippocampus kuda from South Africa 16S ribosomal RNA gene, partial sequence; mitochondrial gene for mitochondrial product	17
484 bp linear DNA	4
AY277299.1 GI:33518825	2
	1
2. Gnatholepis scapulostigma strain South Africa isolate GSC09 cytochrome b (cytb) gene, partial cds; mitochondrial	15
774 bp linear DNA	4
DQ167392.1 GI:75492264	2
	1
3. Gnatholepis scapulostigma strain South Africa isolate GSC08 cytochrome b (cytb) gene, partial cds; mitochondrial	15
774 bp linear DNA	4
DQ167391.1 GI:75492262	2
	1
4. Gnatholepis scapulostigma strain South Africa isolate GSC07 cytochrome b (cytb) gene, partial cds; mitochondrial	15
774 bp linear DNA	4
DQ167390.1 GI:75492260	2
	1
5. Gnatholepis scapulostigma strain South Africa isolate GSC05 cytochrome b (cytb) gene, partial cds; mitochondrial	15
774 bp linear DNA	4
DQ167389.1 GI:75492258	2
	1
6. Gnatholepis scapulostigma strain South Africa isolate GSC04 cytochrome b (cytb) gene, partial cds; mitochondrial	15
774 bp linear DNA	4
DQ167388.1 GI:75492256	2
	1
7. Squalus sp. clade D AV-2016 isolate South Africa #326 cytochrome oxidase subunit I (COI) gene, partial cds; mitochondrial	19
499 bp linear DNA	4
KX949993.1 GI:1122873673	2
	1
8. Squalus sp. clade D AV-2016 isolate South Africa #325 cytochrome oxidase subunit I (COI) gene, partial cds; mitochondrial	19
499 bp linear DNA	4
KX949992.1 GI:1122873671	2
	1
9. Squalus sp. clade D AV-2016 isolate South Africa #324 cytochrome oxidase subunit I (COI) gene, partial cds; mitochondrial	19
499 bp linear DNA	4
KX949991.1 GI:1122873669	2
	1
10. Squalus sp. clade D AV-2016 isolate South Africa #306 cytochrome oxidase subunit I (COI) gene, partial cds; mitochondrial	19
499 bp linear DNA	4
KX949990.1 GI:1122873667	2
	1
11. Squalus sp. clade D AV-2016 isolate South Africa #305 cytochrome oxidase subunit I (COI) gene, partial cds; mitochondrial	19
499 bp linear DNA	4
KX949989.1 GI:1122873665	2
	1
12. Squalus sp. clade D AV-2016 isolate South Africa #304 cytochrome oxidase subunit I (COI) gene, partial cds; mitochondrial	19
499 bp linear DNA	4
KX949988.1 GI:1122873663	2
	1
13. Squalus sp. clade D AV-2016 isolate South Africa #302 cytochrome oxidase subunit I (COI) gene, partial cds; mitochondrial	19
499 bp linear DNA	4
KX949987.1 GI:1122873661	2
	1
14. Squalus sp. clade B AV-2016 isolate South Africa #286 cytochrome oxidase subunit I (COI) gene, partial cds; mitochondrial	19
499 bp linear DNA	4
KX949933.1 GI:1122873553	2
	1
15. Squalus sp. clade B AV-2016 isolate South Africa #285 cytochrome oxidase subunit I (COI) gene, partial cds; mitochondrial	19
499 bp linear DNA	4
KX949932.1 GI:1122873551	2
	1
16. Squalus sp. clade B AV-2016 isolate South Africa #284 cytochrome oxidase subunit I (COI) gene, partial cds; mitochondrial	19
499 bp linear DNA	4
KX949931.1 GI:1122873549	2
	1
17. Squalus sp. clade B AV-2016 isolate South Africa #283 cytochrome oxidase subunit I (COI) gene, partial cds; mitochondrial	19
499 bp linear DNA	4
KX949930.1 GI:1122873547	2
	1
18. Squalus sp. clade B AV-2016 isolate South Africa #282 cytochrome oxidase subunit I (COI) gene, partial cds; mitochondrial	19
499 bp linear DNA	4
KX949929.1 GI:1122873545	2
	1
19. Squalus sp. clade B AV-2016 isolate South Africa #281 cytochrome oxidase subunit I (COI) gene, partial cds; mitochondrial	19
499 bp linear DNA	4
KX949928.1 GI:1122873543	2
	1
20. Squalus acanthias isolate South Africa #323 cytochrome oxidase subunit I (COI) gene, partial cds; mitochondrial	16
499 bp linear DNA	4
KX949907.1 GI:1122873501	2
	1
21. Squalus sp. clade D AV-2016 isolate South Africa #326 NADH dehydrogenase subunit 2 (ND2) gene, partial cds; mitochondrial	19
526 bp linear DNA	4
KX949860.1 GI:1122872245	2
	1
22. Squalus sp. clade D AV-2016 isolate South Africa #325 NADH dehydrogenase subunit 2 (ND2) gene, partial cds; mitochondrial	19
526 bp linear DNA	4
KX949859.1 GI:1122872243	2
	1
23. Squalus sp. clade D AV-2016 isolate South Africa #324 NADH dehydrogenase subunit 2 (ND2) gene, partial cds; mitochondrial	19
526 bp linear DNA	4
KX949858.1 GI:1122872241	2
	1
24. Squalus sp. clade D AV-2016 isolate South Africa #306 NADH dehydrogenase subunit 2 (ND2) gene, partial cds; mitochondrial	19
526 bp linear DNA	4
KX949857.1 GI:1122872239	2
	1
25. Squalus sp. clade D AV-2016 isolate South Africa #305 NADH dehydrogenase subunit 2 (ND2) gene, partial cds; mitochondrial	19
526 bp linear DNA	4
KX949856.1 GI:1122872237	2
	1
26. Squalus sp. clade D AV-2016 isolate South Africa #304 NADH dehydrogenase subunit 2 (ND2) gene, partial cds; mitochondrial	19
526 bp linear DNA	4
KX949855.1 GI:1122872235	2
	1
27. Squalus sp. clade D AV-2016 isolate South Africa #302 NADH dehydrogenase subunit 2 (ND2) gene, partial cds; mitochondrial	19
526 bp linear DNA	4
KX949854.1 GI:1122872233	2
	1
28. Squalus sp. clade B AV-2016 isolate South Africa #286 NADH dehydrogenase subunit 2 (ND2) gene, partial cds; mitochondrial	19
526 bp linear DNA	4
KX949849.1 GI:1122872223	2
	1
29. Squalus sp. clade B AV-2016 isolate South Africa #285 NADH dehydrogenase subunit 2 (ND2) gene, partial cds; mitochondrial	19
526 bp linear DNA	4
KX949848.1 GI:1122872221	2
	1
30. Squalus sp. clade B AV-2016 isolate South Africa #283 NADH dehydrogenase subunit 2 (ND2) gene, partial cds; mitochondrial	19
526 bp linear DNA	4
KX949847.1 GI:1122872219	2
	1
31. Squalus sp. clade B AV-2016 isolate South Africa #282 NADH dehydrogenase subunit 2 (ND2) gene, partial cds; mitochondrial	19
526 bp linear DNA	4
KX949846.1 GI:1122872217	2
	1
32. Squalus acanthias isolate South Africa #323 NADH dehydrogenase subunit 2 (ND2) gene, partial cds; mitochondrial	16
526 bp linear DNA	4
KX949765.1 GI:1122872055	2
	1
33. Brycinus imberi mitochondrial partial cytb gene for cytochrome b, country South Africa, Kruger National Park	16
306 bp linear DNA	4
AJ745911.1 GI:57283710	2
	1
34. Coryphaena hippurus voucher 09053 16S ribosomal RNA gene, partial sequence; mitochondrial	12
593 bp linear DNA	4
HQ641686.1 GI:336317919	2
	1
35. Thunnus albacares voucher RET23 16S ribosomal RNA gene, partial sequence; mitochondrial	12
559 bp linear DNA	4
HQ641685.1 GI:336317918	2
	1
36. Cheimerius nufar voucher KZN22 16S ribosomal RNA gene, partial sequence; mitochondrial	12
561 bp linear DNA	4
HQ641681.1 GI:336317914	2
	1
37. Genypterus capensis voucher 09066 16S ribosomal RNA gene, partial sequence; mitochondrial	12
558 bp linear DNA	4
HQ641679.1 GI:336317912	2
	1
38. Genypterus capensis voucher 09055 16S ribosomal RNA gene, partial sequence; mitochondrial	12
558 bp linear DNA	4
HQ641678.1 GI:336317911	2
	1
39. Genypterus capensis voucher 09048 16S ribosomal RNA gene, partial sequence; mitochondrial	12
558 bp linear DNA	4
HQ641677.1 GI:336317910	2
	1
40. Genypterus capensis voucher 09047 16S ribosomal RNA gene, partial sequence; mitochondrial	12
558 bp linear DNA	4
HQ641676.1 GI:336317909	2
	1
41. Argyrosomus inodorus voucher RET37 16S ribosomal RNA gene, partial sequence; mitochondrial	12
560 bp linear DNA	4
HQ641675.1 GI:336317908	2
	1
42. Atractoscion aequidens voucher RET32 16S ribosomal RNA gene, partial sequence; mitochondrial	12
571 bp linear DNA	4
HQ641674.1 GI:336317907	2
	1
43. Merluccius paradoxus voucher SH1906B 16S ribosomal RNA gene, partial sequence; mitochondrial	12
556 bp linear DNA	4
HQ641673.1 GI:336317906	2
	1
44. Merluccius paradoxus voucher SH1959B 16S ribosomal RNA gene, partial sequence; mitochondrial	12
556 bp linear DNA	4
HQ641672.1 GI:336317905	2
	1
45. Austroglossus microlepis voucher 09045 16S ribosomal RNA gene, partial sequence; mitochondrial	12
578 bp linear DNA	4
HQ641671.1 GI:336317904	2
	1
46. Carcharhinus limbatus isolate AS99 control region, partial sequence; mitochondrial	10
554 bp linear DNA	4
MG704911.1 GI:1559989653	2
	1
47. Carcharhinus limbatus isolate AS96 control region, partial sequence; mitochondrial	10
554 bp linear DNA	4
MG704910.1 GI:1559989652	2
	1
48. Carcharhinus limbatus isolate AS95 control region, partial sequence; mitochondrial	10
554 bp linear DNA	4
MG704909.1 GI:1559989651	2
	1
49. Carcharhinus limbatus isolate AS94 control region, partial sequence; mitochondrial	10
554 bp linear DNA	4
MG704908.1 GI:1559989650	2
	1
50. Carcharhinus limbatus isolate AS93 control region, partial sequence; mitochondrial	10
554 bp linear DNA	4
MG704907.1 GI:1559989649	2
	1
51. Carcharhinus limbatus isolate AS168 control region, partial sequence; mitochondrial	10
554 bp linear DNA	4
MG704906.1 GI:1559989648	2
	1
52. Carcharhinus limbatus isolate AS167 control region, partial sequence; mitochondrial	10
554 bp linear DNA	4
MG704905.1 GI:1559989647	2
	1
53. Carcharhinus limbatus isolate AS166 control region, partial sequence; mitochondrial	10
554 bp linear DNA	4
MG704904.1 GI:1559989646	2
	1
54. Carcharhinus limbatus isolate AS165 control region, partial sequence; mitochondrial	10
554 bp linear DNA	4
MG704903.1 GI:1559989645	2
	1
55. Carcharhinus limbatus isolate AS144 control region, partial sequence; mitochondrial	10
554 bp linear DNA	4
MG704902.1 GI:1559989644	2
	1
56. Carcharhinus limbatus isolate AS143 control region, partial sequence; mitochondrial	10
554 bp linear DNA	4
MG704901.1 GI:1559989643	2
	1
57. Carcharhinus limbatus isolate AS142 control region, partial sequence; mitochondrial	10
554 bp linear DNA	4
MG704900.1 GI:1559989642	2
	1
58. Carcharhinus limbatus isolate AS141 control region, partial sequence; mitochondrial	10
554 bp linear DNA	4
MG704899.1 GI:1559989641	2
	1
59. Carcharhinus limbatus isolate AS140 control region, partial sequence; mitochondrial	10
554 bp linear DNA	4
MG704898.1 GI:1559989640	2
	1
60. Carcharhinus limbatus isolate AS139 control region, partial sequence; mitochondrial	10
554 bp linear DNA	4
MG704897.1 GI:1559989639	2
	1
61. Carcharhinus limbatus isolate AS137 control region, partial sequence; mitochondrial	10
554 bp linear DNA	4
MG704896.1 GI:1559989638	2
	1
62. Carcharhinus limbatus isolate AS136 control region, partial sequence; mitochondrial	10
554 bp linear DNA	4
MG704895.1 GI:1559989637	2
	1
63. Carcharhinus limbatus isolate AS135 control region, partial sequence; mitochondrial	10
554 bp linear DNA	4
MG704894.1 GI:1559989636	2
	1
64. Carcharhinus limbatus isolate AS133 control region, partial sequence; mitochondrial	10
554 bp linear DNA	4
MG704893.1 GI:1559989635	2
	1
65. Carcharhinus limbatus isolate AS132 control region, partial sequence; mitochondrial	10
554 bp linear DNA	4
MG704892.1 GI:1559989634	2
	1
66. Carcharhinus limbatus isolate AS131 control region, partial sequence; mitochondrial	10
554 bp linear DNA	4
MG704891.1 GI:1559989633	2
	1
67. Carcharhinus limbatus isolate AS130 control region, partial sequence; mitochondrial	10
554 bp linear DNA	4
MG704890.1 GI:1559989632	2
	1
68. Carcharhinus limbatus isolate AS129 control region, partial sequence; mitochondrial	10
554 bp linear DNA	4
MG704889.1 GI:1559989631	2
	1
69. Carcharhinus limbatus isolate AS128 control region, partial sequence; mitochondrial	10
554 bp linear DNA	4
MG704888.1 GI:1559989630	2
	1
70. Carcharhinus limbatus isolate AS127 control region, partial sequence; mitochondrial	10
554 bp linear DNA	4
MG704887.1 GI:1559989629	2
	1
71. Carcharhinus limbatus isolate AS126 control region, partial sequence; mitochondrial	10
554 bp linear DNA	4
MG704886.1 GI:1559989628	2
	1
72. Carcharhinus limbatus isolate AS125 control region, partial sequence; mitochondrial	10
554 bp linear DNA	4
MG704885.1 GI:1559989627	2
	1
73. Carcharhinus limbatus isolate AS124 control region, partial sequence; mitochondrial	10
554 bp linear DNA	4
MG704884.1 GI:1559989626	2
	1
74. Carcharhinus limbatus isolate AS123 control region, partial sequence; mitochondrial	10
554 bp linear DNA	4
MG704883.1 GI:1559989625	2
	1
75. Carcharhinus limbatus isolate AS122 control region, partial sequence; mitochondrial	10
554 bp linear DNA	4
MG704882.1 GI:1559989624	2
	1
76. Carcharhinus limbatus isolate AS121 control region, partial sequence; mitochondrial	10
554 bp linear DNA	4
MG704881.1 GI:1559989623	2
	1
77. Carcharhinus limbatus isolate AS120 control region, partial sequence; mitochondrial	10
554 bp linear DNA	4
MG704880.1 GI:1559989622	2
	1
78. Carcharhinus limbatus isolate AS117 control region, partial sequence; mitochondrial	10
554 bp linear DNA	4
MG704879.1 GI:1559989621	2
	1
79. Carcharhinus limbatus isolate AS116 control region, partial sequence; mitochondrial	10
554 bp linear DNA	4
MG704878.1 GI:1559989620	2
	1
80. Carcharhinus limbatus isolate AS115 control region, partial sequence; mitochondrial	10
554 bp linear DNA	4
MG704877.1 GI:1559989619	2
	1
81. Carcharhinus limbatus isolate AS113 control region, partial sequence; mitochondrial	10
554 bp linear DNA	4
MG704876.1 GI:1559989618	2
	1
82. Carcharhinus limbatus isolate AS112 control region, partial sequence; mitochondrial	10
554 bp linear DNA	4
MG704875.1 GI:1559989617	2
	1
83. Carcharhinus limbatus isolate AS111 control region, partial sequence; mitochondrial	10
554 bp linear DNA	4
MG704874.1 GI:1559989616	2
	1
84. Carcharhinus limbatus isolate AS110 control region, partial sequence; mitochondrial	10
554 bp linear DNA	4
MG704873.1 GI:1559989615	2
	1
85. Carcharhinus limbatus isolate AS109 control region, partial sequence; mitochondrial	10
554 bp linear DNA	4
MG704872.1 GI:1559989614	2
	1
86. Carcharhinus limbatus isolate AS108 control region, partial sequence; mitochondrial	10
554 bp linear DNA	4
MG704871.1 GI:1559989613	2
	1
87. Carcharhinus limbatus isolate AS107 control region, partial sequence; mitochondrial	10
554 bp linear DNA	4
MG704870.1 GI:1559989612	2
	1
88. Carcharhinus limbatus isolate AS106 control region, partial sequence; mitochondrial	10
554 bp linear DNA	4
MG704869.1 GI:1559989611	2
	1
89. Carcharhinus limbatus isolate AS105 control region, partial sequence; mitochondrial	10
554 bp linear DNA	4
MG704868.1 GI:1559989610	2
	1
90. Carcharhinus limbatus isolate AS104 control region, partial sequence; mitochondrial	10
554 bp linear DNA	4
MG704867.1 GI:1559989609	2
	1
91. Carcharhinus limbatus isolate AS103 control region, partial sequence; mitochondrial	10
554 bp linear DNA	4
MG704866.1 GI:1559989608	2
	1
92. Carcharhinus limbatus isolate AS102 control region, partial sequence; mitochondrial	10
554 bp linear DNA	4
MG704865.1 GI:1559989607	2
	1
93. Carcharhinus limbatus isolate AS101 control region, partial sequence; mitochondrial	10
554 bp linear DNA	4
MG704864.1 GI:1559989606	2
	1
94. Carcharhinus limbatus isolate AS100 control region, partial sequence; mitochondrial	10
554 bp linear DNA	4
MG704863.1 GI:1559989605	2
	1
95. Yasuhikotakia morleti voucher KW11T087 cytochrome oxidase subunit 1 (COI) gene, partial cds; mitochondrial	14
632 bp linear DNA	4
KU569085.1 GI:1108491779	2
	1
96. Yasuhikotakia morleti voucher KW11T086 cytochrome oxidase subunit 1 (COI) gene, partial cds; mitochondrial	14
652 bp linear DNA	4
KU569084.1 GI:1108491777	2
	1
97. Xiphophorus maculatus voucher KW11T199 cytochrome oxidase subunit 1 (COI) gene, partial cds; mitochondrial	14
631 bp linear DNA	4
KU569083.1 GI:1108491775	2
	1
98. Xiphophorus maculatus voucher KW11T078 cytochrome oxidase subunit 1 (COI) gene, partial cds; mitochondrial	14
652 bp linear DNA	4
KU569082.1 GI:1108491773	2
	1
99. Xiphophorus hellerii voucher KW11T085 cytochrome oxidase subunit 1 (COI) gene, partial cds; mitochondrial	14
652 bp linear DNA	4
KU569081.1 GI:1108491771	2
	1
100. Xiphophorus hellerii voucher KW12-AT034 cytochrome oxidase subunit 1 (COI) gene, partial cds; mitochondrial	14
652 bp linear DNA	4
KU569080.1 GI:1108491769	2
	1
101. Xiphophorus hellerii voucher ES12-AT038 cytochrome oxidase subunit 1 (COI) gene, partial cds; mitochondrial	14
624 bp linear DNA	4
KU569079.1 GI:1108491767	2
	1
102. Xiphophorus hellerii voucher ES12-AT039 cytochrome oxidase subunit 1 (COI) gene, partial cds; mitochondrial	14
652 bp linear DNA	4
KU569078.1 GI:1108491765	2
	1
103. Xiphophorus hellerii voucher KW11T108 cytochrome oxidase subunit 1 (COI) gene, partial cds; mitochondrial	14
516 bp linear DNA	4
KU569077.1 GI:1108491763	2
	1
104. Xiphophorus hellerii voucher KW12-AT040 cytochrome oxidase subunit 1 (COI) gene, partial cds; mitochondrial	14
652 bp linear DNA	4
KU569076.1 GI:1108491761	2
	1
105. Xenomystus nigri voucher ES12-AT070 cytochrome oxidase subunit 1 (COI) gene, partial cds; mitochondrial	14
652 bp linear DNA	4
KU569075.1 GI:1108491759	2
	1
106. Xenomystus nigri voucher ES12-AT071 cytochrome oxidase subunit 1 (COI) gene, partial cds; mitochondrial	14
644 bp linear DNA	4
KU569074.1 GI:1108491757	2
	1
107. Xenentodon sp. ES12-AT024 cytochrome oxidase subunit 1 (COI) gene, partial cds; mitochondrial	13
652 bp linear DNA	4
KU569073.1 GI:1108491755	2
	1
108. Tropheus moorii voucher KW12-AT033 cytochrome oxidase subunit 1 (COI) gene, partial cds; mitochondrial	14
652 bp linear DNA	4
KU569072.1 GI:1108491753	2
	1
109. Tropheus moorii voucher KW12-AT005 cytochrome oxidase subunit 1 (COI) gene, partial cds; mitochondrial	14
652 bp linear DNA	4
KU569071.1 GI:1108491751	2
	1
110. Tropheus duboisi voucher KW12-AT023 cytochrome oxidase subunit 1 (COI) gene, partial cds; mitochondrial	14
652 bp linear DNA	4
KU569070.1 GI:1108491749	2
	1
111. Tropheus sp. KW12-AT003 cytochrome oxidase subunit 1 (COI) gene, partial cds; mitochondrial	13
652 bp linear DNA	4
KU569069.1 GI:1108491747	2
	1
112. Tropheus sp. KW12-AT026 cytochrome oxidase subunit 1 (COI) gene, partial cds; mitochondrial	13
652 bp linear DNA	4
KU569068.1 GI:1108491745	2
	1
113. Trigonostigma heteromorpha voucher KW11T192 cytochrome oxidase subunit 1 (COI) gene, partial cds; mitochondrial	14
647 bp linear DNA	4
KU569067.1 GI:1108491743	2
	1
114. Trigonostigma heteromorpha voucher KW11T193 cytochrome oxidase subunit 1 (COI) gene, partial cds; mitochondrial	14
638 bp linear DNA	4
KU569066.1 GI:1108491741	2
	1
115. Trichopodus trichopterus voucher KW12-AT042 cytochrome oxidase subunit 1 (COI) gene, partial cds; mitochondrial	14
652 bp linear DNA	4
KU569065.1 GI:1108491739	2
	1
116. Trichopodus trichopterus voucher KW11T194 cytochrome oxidase subunit 1 (COI) gene, partial cds; mitochondrial	14
646 bp linear DNA	4
KU569064.1 GI:1108491737	2
	1
117. Trichopodus trichopterus voucher KW12-AT004 cytochrome oxidase subunit 1 (COI) gene, partial cds; mitochondrial	14
652 bp linear DNA	4
KU569063.1 GI:1108491735	2
	1
118. Trichopodus trichopterus voucher ES12-AT089 cytochrome oxidase subunit 1 (COI) gene, partial cds; mitochondrial	14
652 bp linear DNA	4
KU569062.1 GI:1108491733	2
	1
119. Trichopodus trichopterus voucher ES12-AT090 cytochrome oxidase subunit 1 (COI) gene, partial cds; mitochondrial	14
652 bp linear DNA	4
KU569061.1 GI:1108491731	2
	1
120. Trichopodus trichopterus voucher KW11T195 cytochrome oxidase subunit 1 (COI) gene, partial cds; mitochondrial	14
652 bp linear DNA	4
KU569060.1 GI:1108491729	2
	1
121. Trichopodus microlepis voucher KW11T052 cytochrome oxidase subunit 1 (COI) gene, partial cds; mitochondrial	14
652 bp linear DNA	4
KU569059.1 GI:1108491727	2
	1
122. Trichopodus microlepis voucher KW11T204 cytochrome oxidase subunit 1 (COI) gene, partial cds; mitochondrial	14
652 bp linear DNA	4
KU569058.1 GI:1108491725	2
	1
123. Trichogaster lalius voucher KW12-AT018 cytochrome oxidase subunit 1 (COI) gene, partial cds; mitochondrial	14
652 bp linear DNA	4
KU569057.1 GI:1108491723	2
	1
124. Trichogaster lalius voucher KW12-AT030 cytochrome oxidase subunit 1 (COI) gene, partial cds; mitochondrial	14
652 bp linear DNA	4
KU569056.1 GI:1108491721	2
	1
125. Trichogaster lalius voucher KW11T024 cytochrome oxidase subunit 1 (COI) gene, partial cds; mitochondrial	14
652 bp linear DNA	4
KU569055.1 GI:1108491719	2
	1
126. Trichogaster lalius voucher KW11T058 cytochrome oxidase subunit 1 (COI) gene, partial cds; mitochondrial	14
652 bp linear DNA	4
KU569054.1 GI:1108491717	2
	1
127. Trichogaster lalius voucher KW11T057 cytochrome oxidase subunit 1 (COI) gene, partial cds; mitochondrial	14
652 bp linear DNA	4
KU569053.1 GI:1108491715	2
	1
128. Trichogaster lalius voucher ES12-AT087 cytochrome oxidase subunit 1 (COI) gene, partial cds; mitochondrial	14
652 bp linear DNA	4
KU569052.1 GI:1108491713	2
	1
129. Trichogaster lalius voucher ES12-AT088 cytochrome oxidase subunit 1 (COI) gene, partial cds; mitochondrial	14
652 bp linear DNA	4
KU569051.1 GI:1108491711	2
	1
130. Trichogaster lalius voucher KW11T023 cytochrome oxidase subunit 1 (COI) gene, partial cds; mitochondrial	14
652 bp linear DNA	4
KU569050.1 GI:1108491709	2
	1
131. Trichogaster chuna voucher ES12-AT083 cytochrome oxidase subunit 1 (COI) gene, partial cds; mitochondrial	14
641 bp linear DNA	4
KU569049.1 GI:1108491707	2
	1
132. Trichogaster chuna voucher ES12-AT084 cytochrome oxidase subunit 1 (COI) gene, partial cds; mitochondrial	14
629 bp linear DNA	4
KU569048.1 GI:1108491705	2
	1
133. Thorichthys meeki voucher ES12-AT030 cytochrome oxidase subunit 1 (COI) gene, partial cds; mitochondrial	14
618 bp linear DNA	4
KU569047.1 GI:1108491703	2
	1
134. Thorichthys meeki voucher ES12-AT029 cytochrome oxidase subunit 1 (COI) gene, partial cds; mitochondrial	14
580 bp linear DNA	4
KU569046.1 GI:1108491701	2
	1
135. Thayeria boehlkei voucher KW11T121 cytochrome oxidase subunit 1 (COI) gene, partial cds; mitochondrial	14
652 bp linear DNA	4
KU569045.1 GI:1108491699	2
	1
136. Thayeria boehlkei voucher KW11T120 cytochrome oxidase subunit 1 (COI) gene, partial cds; mitochondrial	14
652 bp linear DNA	4
KU569044.1 GI:1108491697	2
	1
137. Tanichthys albonubes voucher KW11T188 cytochrome oxidase subunit 1 (COI) gene, partial cds; mitochondrial	14
631 bp linear DNA	4
KU569043.1 GI:1108491695	2
	1
138. Tanichthys albonubes voucher KW11T180 cytochrome oxidase subunit 1 (COI) gene, partial cds; mitochondrial	14
652 bp linear DNA	4
KU569042.1 GI:1108491693	2
	1
139. Tanichthys albonubes voucher KW11T189 cytochrome oxidase subunit 1 (COI) gene, partial cds; mitochondrial	14
631 bp linear DNA	4
KU569041.1 GI:1108491691	2
	1
140. Synodontis nigrita voucher KW12-AT014 cytochrome oxidase subunit 1 (COI) gene, partial cds; mitochondrial	14
652 bp linear DNA	4
KU569040.1 GI:1108491689	2
	1
141. Synodontis nigrita voucher KW12-AT027 cytochrome oxidase subunit 1 (COI) gene, partial cds; mitochondrial	14
652 bp linear DNA	4
KU569039.1 GI:1108491687	2
	1
142. Synodontis eupterus voucher KW11T088 cytochrome oxidase subunit 1 (COI) gene, partial cds; mitochondrial	14
652 bp linear DNA	4
KU569038.1 GI:1108491685	2
	1
143. Synodontis sp. ES12-AT072 cytochrome oxidase subunit 1 (COI) gene, partial cds; mitochondrial	13
652 bp linear DNA	4
KU569037.1 GI:1108491683	2
	1
144. Synodontis sp. ES12-AT049 cytochrome oxidase subunit 1 (COI) gene, partial cds; mitochondrial	13
629 bp linear DNA	4
KU569036.1 GI:1108491681	2
	1
145. Synodontis sp. ES12-AT048 cytochrome oxidase subunit 1 (COI) gene, partial cds; mitochondrial	13
652 bp linear DNA	4
KU569035.1 GI:1108491679	2
	1
146. Synodontis sp. KW11-T312 cytochrome oxidase subunit 1 (COI) gene, partial cds; mitochondrial	13
652 bp linear DNA	4
KU569034.1 GI:1108491677	2
	1
147. Synodontis sp. KW11-T313 cytochrome oxidase subunit 1 (COI) gene, partial cds; mitochondrial	13
652 bp linear DNA	4
KU569033.1 GI:1108491675	2
	1
148. Synodontis sp. KW11-T314 cytochrome oxidase subunit 1 (COI) gene, partial cds; mitochondrial	13
652 bp linear DNA	4
KU569032.1 GI:1108491673	2
	1
149. Synodontis sp. KW11-T315 cytochrome oxidase subunit 1 (COI) gene, partial cds; mitochondrial	13
652 bp linear DNA	4
KU569031.1 GI:1108491671	2
	1
150. Synodontis sp. ES12-AT073 cytochrome oxidase subunit 1 (COI) gene, partial cds; mitochondrial	13
652 bp linear DNA	4
KU569030.1 GI:1108491669	2
	1
151. Symphysodon discus voucher KW11T190 cytochrome oxidase subunit 1 (COI) gene, partial cds; mitochondrial	14
629 bp linear DNA	4
KU569029.1 GI:1108491667	2
	1
152. Symphysodon discus voucher KW11T122 cytochrome oxidase subunit 1 (COI) gene, partial cds; mitochondrial	14
644 bp linear DNA	4
KU569028.1 GI:1108491665	2
	1
153. Symphysodon discus voucher KW11T191 cytochrome oxidase subunit 1 (COI) gene, partial cds; mitochondrial	14
614 bp linear DNA	4
KU569027.1 GI:1108491663	2
	1
154. Symphysodon discus voucher KW11T127 cytochrome oxidase subunit 1 (COI) gene, partial cds; mitochondrial	14
644 bp linear DNA	4
KU569026.1 GI:1108491661	2
	1
155. Schilbeidae sp. ES12-AT034 cytochrome oxidase subunit 1 (COI) gene, partial cds; mitochondrial	13
643 bp linear DNA	4
KU569025.1 GI:1108491659	2
	1
156. Schilbeidae sp. ES12-AT035 cytochrome oxidase subunit 1 (COI) gene, partial cds; mitochondrial	13
640 bp linear DNA	4
KU569024.1 GI:1108491657	2
	1
157. Rocio octofasciata voucher KW11T036 cytochrome oxidase subunit 1 (COI) gene, partial cds; mitochondrial	14
658 bp linear DNA	4
KU569023.1 GI:1108491655	2
	1
158. Rocio octofasciata voucher KW11T041 cytochrome oxidase subunit 1 (COI) gene, partial cds; mitochondrial	14
652 bp linear DNA	4
KU569022.1 GI:1108491653	2
	1
159. Rocio octofasciata voucher KW11T040 cytochrome oxidase subunit 1 (COI) gene, partial cds; mitochondrial	14
652 bp linear DNA	4
KU569021.1 GI:1108491651	2
	1
160. Rineloricaria sp. ES12-AT047 cytochrome oxidase subunit 1 (COI) gene, partial cds; mitochondrial	13
634 bp linear DNA	4
KU569020.1 GI:1108491649	2
	1
161. Rineloricaria sp. ES12-AT046 cytochrome oxidase subunit 1 (COI) gene, partial cds; mitochondrial	13
644 bp linear DNA	4
KU569019.1 GI:1108491647	2
	1
162. Rasbora trilineata voucher KW11T168 cytochrome oxidase subunit 1 (COI) gene, partial cds; mitochondrial	14
649 bp linear DNA	4
KU569018.1 GI:1108491645	2
	1
163. Rasbora trilineata voucher KW11T167 cytochrome oxidase subunit 1 (COI) gene, partial cds; mitochondrial	14
652 bp linear DNA	4
KU569017.1 GI:1108491643	2
	1
164. Puntius titteya voucher KW11-T328 cytochrome oxidase subunit 1 (COI) gene, partial cds; mitochondrial	14
652 bp linear DNA	4
KU569016.1 GI:1108491641	2
	1
165. Puntius titteya voucher KW11-T329 cytochrome oxidase subunit 1 (COI) gene, partial cds; mitochondrial	14
652 bp linear DNA	4
KU569015.1 GI:1108491639	2
	1
166. Puntigrus tetrazona voucher KW11T020 cytochrome oxidase subunit 1 (COI) gene, partial cds; mitochondrial	14
652 bp linear DNA	4
KU569014.1 GI:1108491637	2
	1
167. Puntigrus tetrazona voucher KW11T140 cytochrome oxidase subunit 1 (COI) gene, partial cds; mitochondrial	14
652 bp linear DNA	4
KU569013.1 GI:1108491635	2
	1
168. Puntigrus tetrazona voucher KW11T021 cytochrome oxidase subunit 1 (COI) gene, partial cds; mitochondrial	14
625 bp linear DNA	4
KU569012.1 GI:1108491633	2
	1
169. Puntigrus tetrazona voucher KW11T022 cytochrome oxidase subunit 1 (COI) gene, partial cds; mitochondrial	14
652 bp linear DNA	4
KU569011.1 GI:1108491631	2
	1
170. Puntigrus tetrazona voucher KW11T139 cytochrome oxidase subunit 1 (COI) gene, partial cds; mitochondrial	14
631 bp linear DNA	4
KU569010.1 GI:1108491629	2
	1
171. Puntigrus tetrazona voucher KW11T019 cytochrome oxidase subunit 1 (COI) gene, partial cds; mitochondrial	14
652 bp linear DNA	4
KU569009.1 GI:1108491627	2
	1
172. Pethia padamya voucher KW11T048 cytochrome oxidase subunit 1 (COI) gene, partial cds; mitochondrial	14
652 bp linear DNA	4
KU569006.1 GI:1108491621	2
	1
173. Pethia padamya voucher KW11T049 cytochrome oxidase subunit 1 (COI) gene, partial cds; mitochondrial	14
652 bp linear DNA	4
KU569005.1 GI:1108491619	2
	1
174. Haludaria fasciata voucher KW11-T327 cytochrome oxidase subunit 1 (COI) gene, partial cds; mitochondrial	14
652 bp linear DNA	4
KU569004.1 GI:1108491617	2
	1
175. Haludaria fasciata voucher KW11-T326 cytochrome oxidase subunit 1 (COI) gene, partial cds; mitochondrial	14
652 bp linear DNA	4
KU569003.1 GI:1108491615	2
	1
176. Dawkinsia denisonii voucher ES12-AT064 cytochrome oxidase subunit 1 (COI) gene, partial cds; mitochondrial	14
652 bp linear DNA	4
KU569002.1 GI:1108491613	2
	1
177. Dawkinsia denisonii voucher ES12-AT063 cytochrome oxidase subunit 1 (COI) gene, partial cds; mitochondrial	14
631 bp linear DNA	4
KU569001.1 GI:1108491611	2
	1
178. Pethia conchonius voucher ES12-AT076 cytochrome oxidase subunit 1 (COI) gene, partial cds; mitochondrial	14
658 bp linear DNA	4
KU569000.1 GI:1108491609	2
	1
179. Pethia conchonius voucher KW11T166 cytochrome oxidase subunit 1 (COI) gene, partial cds; mitochondrial	14
424 bp linear DNA	4
KU568999.1 GI:1108491607	2
	1
180. Puntius sp. KW11T185 cytochrome oxidase subunit 1 (COI) gene, partial cds; mitochondrial	13
648 bp linear DNA	4
KU568998.1 GI:1108491605	2
	1
181. Pterygoplichthys gibbiceps voucher ES12-AT052 cytochrome oxidase subunit 1 (COI) gene, partial cds; mitochondrial	14
652 bp linear DNA	4
KU568997.1 GI:1108491603	2
	1
182. Pterygoplichthys sp. KW11T171 cytochrome oxidase subunit 1 (COI) gene, partial cds; mitochondrial	13
652 bp linear DNA	4
KU568996.1 GI:1108491601	2
	1
183. Pterygoplichthys sp. ES12-AT094 cytochrome oxidase subunit 1 (COI) gene, partial cds; mitochondrial	13
652 bp linear DNA	4
KU568995.1 GI:1108491599	2
	1
184. Pterygoplichthys sp. KW11-T337 cytochrome oxidase subunit 1 (COI) gene, partial cds; mitochondrial	13
652 bp linear DNA	4
KU568994.1 GI:1108491597	2
	1
185. Pterygoplichthys sp. KW11T172 cytochrome oxidase subunit 1 (COI) gene, partial cds; mitochondrial	13
652 bp linear DNA	4
KU568993.1 GI:1108491595	2
	1
186. Pterygoplichthys sp. ES12-AT093 cytochrome oxidase subunit 1 (COI) gene, partial cds; mitochondrial	13
652 bp linear DNA	4
KU568992.1 GI:1108491593	2
	1
187. Pseudoplatystoma fasciatum voucher KW11-T332 cytochrome oxidase subunit 1 (COI) gene, partial cds; mitochondrial	14
652 bp linear DNA	4
KU568987.1 GI:1108491583	2
	1
188. Pseudoplatystoma fasciatum voucher KW11-T333 cytochrome oxidase subunit 1 (COI) gene, partial cds; mitochondrial	14
652 bp linear DNA	4
KU568986.1 GI:1108491581	2
	1
189. Pseudocrenilabrus multicolor voucher KW11-T340 cytochrome oxidase subunit 1 (COI) gene, partial cds; mitochondrial	14
652 bp linear DNA	4
KU568985.1 GI:1108491579	2
	1
190. Pseudocrenilabrus multicolor voucher KW11-T341 cytochrome oxidase subunit 1 (COI) gene, partial cds; mitochondrial	14
652 bp linear DNA	4
KU568984.1 GI:1108491577	2
	1
191. Pristella maxillaris voucher KW11T184 cytochrome oxidase subunit 1 (COI) gene, partial cds; mitochondrial	14
633 bp linear DNA	4
KU568983.1 GI:1108491575	2
	1
192. Pristella maxillaris voucher KW11T183 cytochrome oxidase subunit 1 (COI) gene, partial cds; mitochondrial	14
652 bp linear DNA	4
KU568982.1 GI:1108491573	2
	1
193. Pristella maxillaris voucher ES12-AT091 cytochrome oxidase subunit 1 (COI) gene, partial cds; mitochondrial	14
652 bp linear DNA	4
KU568981.1 GI:1108491571	2
	1
194. Pristella maxillaris voucher ES12-AT092 cytochrome oxidase subunit 1 (COI) gene, partial cds; mitochondrial	14
652 bp linear DNA	4
KU568980.1 GI:1108491569	2
	1
195. Pristella maxillaris voucher KW11T033 cytochrome oxidase subunit 1 (COI) gene, partial cds; mitochondrial	14
652 bp linear DNA	4
KU568979.1 GI:1108491567	2
	1
196. Pristella maxillaris voucher KW11T032 cytochrome oxidase subunit 1 (COI) gene, partial cds; mitochondrial	14
652 bp linear DNA	4
KU568978.1 GI:1108491565	2
	1
197. Prionobrama sp. KW11T095 cytochrome oxidase subunit 1 (COI) gene, partial cds; mitochondrial	13
652 bp linear DNA	4
KU568977.1 GI:1108491563	2
	1
198. Prionobrama sp. KW11T096 cytochrome oxidase subunit 1 (COI) gene, partial cds; mitochondrial	13
652 bp linear DNA	4
KU568976.1 GI:1108491561	2
	1
199. Polypterus senegalus voucher KW11T100 cytochrome oxidase subunit 1 (COI) gene, partial cds; mitochondrial	14
652 bp linear DNA	4
KU568975.1 GI:1108491559	2
	1
200. Polypterus senegalus voucher KW11T101 cytochrome oxidase subunit 1 (COI) gene, partial cds; mitochondrial	14
652 bp linear DNA	4
KU568974.1 GI:1108491557	2
	1
201. Poecilia velifera voucher KW11T074 cytochrome oxidase subunit 1 (COI) gene, partial cds; mitochondrial	14
652 bp linear DNA	4
KU568973.1 GI:1108491555	2
	1
202. Poecilia sphenops voucher KW11T075 cytochrome oxidase subunit 1 (COI) gene, partial cds; mitochondrial	14
652 bp linear DNA	4
KU568972.1 GI:1108491553	2
	1
203. Poecilia reticulata voucher KW11T027 cytochrome oxidase subunit 1 (COI) gene, partial cds; mitochondrial	14
652 bp linear DNA	4
KU568971.1 GI:1108491551	2
	1
204. Poecilia reticulata voucher KW11T026 cytochrome oxidase subunit 1 (COI) gene, partial cds; mitochondrial	14
652 bp linear DNA	4
KU568970.1 GI:1108491549	2
	1
205. Platydoras costatus voucher ES12-AT051 cytochrome oxidase subunit 1 (COI) gene, partial cds; mitochondrial	14
619 bp linear DNA	4
KU568969.1 GI:1108491547	2
	1
206. Platydoras sp. ES12-AT050 cytochrome oxidase subunit 1 (COI) gene, partial cds; mitochondrial	13
652 bp linear DNA	4
KU568968.1 GI:1108491545	2
	1
207. Placidochromis milomo voucher KW11T107 cytochrome oxidase subunit 1 (COI) gene, partial cds; mitochondrial	14
652 bp linear DNA	4
KU568967.1 GI:1108491543	2
	1
208. Placidochromis milomo voucher KW11T112 cytochrome oxidase subunit 1 (COI) gene, partial cds; mitochondrial	14
652 bp linear DNA	4
KU568966.1 GI:1108491541	2
	1
209. Pimelodus pictus voucher KW12-AT043 cytochrome oxidase subunit 1 (COI) gene, partial cds; mitochondrial	14
652 bp linear DNA	4
KU568965.1 GI:1108491539	2
	1
210. Pimelodus pictus voucher KW12-AT039 cytochrome oxidase subunit 1 (COI) gene, partial cds; mitochondrial	14
652 bp linear DNA	4
KU568964.1 GI:1108491537	2
	1
211. Phenacogrammus interruptus voucher KW12-AT001 cytochrome oxidase subunit 1 (COI) gene, partial cds; mitochondrial	14
652 bp linear DNA	4
KU568963.1 GI:1108491535	2
	1
212. Pelvicachromis pulcher voucher KW11-T343 cytochrome oxidase subunit 1 (COI) gene, partial cds; mitochondrial	14
652 bp linear DNA	4
KU568962.1 GI:1108491533	2
	1
213. Pelvicachromis pulcher voucher KW11-T342 cytochrome oxidase subunit 1 (COI) gene, partial cds; mitochondrial	14
652 bp linear DNA	4
KU568961.1 GI:1108491531	2
	1
214. Paracheirodon innesi voucher KW11T043 cytochrome oxidase subunit 1 (COI) gene, partial cds; mitochondrial	14
652 bp linear DNA	4
KU568960.1 GI:1108491529	2
	1
215. Paracheirodon innesi voucher KW11T042 cytochrome oxidase subunit 1 (COI) gene, partial cds; mitochondrial	14
652 bp linear DNA	4
KU568959.1 GI:1108491527	2
	1
216. Paracheirodon axelrodi voucher KW11-T318 cytochrome oxidase subunit 1 (COI) gene, partial cds; mitochondrial	14
652 bp linear DNA	4
KU568958.1 GI:1108491525	2
	1
217. Paracheirodon axelrodi voucher KW11-T319 cytochrome oxidase subunit 1 (COI) gene, partial cds; mitochondrial	14
652 bp linear DNA	4
KU568957.1 GI:1108491523	2
	1
218. Pantodon buchholzi voucher KW12-AT012 cytochrome oxidase subunit 1 (COI) gene, partial cds; mitochondrial	14
652 bp linear DNA	4
KU568956.1 GI:1108491521	2
	1
219. Pantodon buchholzi voucher KW12-AT028 cytochrome oxidase subunit 1 (COI) gene, partial cds; mitochondrial	14
652 bp linear DNA	4
KU568955.1 GI:1108491519	2
	1
220. Pangio kuhlii voucher KW11T070 cytochrome oxidase subunit 1 (COI) gene, partial cds; mitochondrial	14
652 bp linear DNA	4
KU568954.1 GI:1108491517	2
	1
221. Pangio kuhlii voucher KW11T071 cytochrome oxidase subunit 1 (COI) gene, partial cds; mitochondrial	14
652 bp linear DNA	4
KU568953.1 GI:1108491515	2
	1
222. Pangasius sanitwongsei voucher KW11T125 cytochrome oxidase subunit 1 (COI) gene, partial cds; mitochondrial	14
644 bp linear DNA	4
KU568952.1 GI:1108491513	2
	1
223. Pangasianodon hypophthalmus voucher KW11T102 cytochrome oxidase subunit 1 (COI) gene, partial cds; mitochondrial	14
652 bp linear DNA	4
KU568951.1 GI:1108491511	2
	1
224. Pangasianodon hypophthalmus voucher KW11T103 cytochrome oxidase subunit 1 (COI) gene, partial cds; mitochondrial	14
652 bp linear DNA	4
KU568950.1 GI:1108491509	2
	1
225. Otopharynx sp. TM12-106 cytochrome oxidase subunit 1 (COI) gene, partial cds; mitochondrial	13
652 bp linear DNA	4
KU568949.1 GI:1108491507	2
	1
226. Otopharynx sp. TM12-105 cytochrome oxidase subunit 1 (COI) gene, partial cds; mitochondrial	13
652 bp linear DNA	4
KU568948.1 GI:1108491505	2
	1
227. Osteoglossum bicirrhosum voucher ES12-AT031 cytochrome oxidase subunit 1 (COI) gene, partial cds; mitochondrial	14
648 bp linear DNA	4
KU568947.1 GI:1108491503	2
	1
228. Ompok eugeneiatus voucher ES12-AT045 cytochrome oxidase subunit 1 (COI) gene, partial cds; mitochondrial	14
652 bp linear DNA	4
KU568946.1 GI:1108491501	2
	1
229. Ompok eugeneiatus voucher ES12-AT044 cytochrome oxidase subunit 1 (COI) gene, partial cds; mitochondrial	14
652 bp linear DNA	4
KU568945.1 GI:1108491499	2
	1
230. Notopterus notopterus voucher TM12-101 cytochrome oxidase subunit 1 (COI) gene, partial cds; mitochondrial	14
652 bp linear DNA	4
KU568944.1 GI:1108491497	2
	1
231. Nimbochromis venustus voucher KW11T161 cytochrome oxidase subunit 1 (COI) gene, partial cds; mitochondrial	14
652 bp linear DNA	4
KU568943.1 GI:1108491495	2
	1
232. Nimbochromis venustus voucher KW11T164 cytochrome oxidase subunit 1 (COI) gene, partial cds; mitochondrial	14
652 bp linear DNA	4
KU568942.1 GI:1108491493	2
	1
233. Neolamprologus cylindricus voucher KW12-AT031 cytochrome oxidase subunit 1 (COI) gene, partial cds; mitochondrial	14
649 bp linear DNA	4
KU568941.1 GI:1108491491	2
	1
234. Neolamprologus cylindricus voucher KW12-AT077 cytochrome oxidase subunit 1 (COI) gene, partial cds; mitochondrial	14
652 bp linear DNA	4
KU568940.1 GI:1108491489	2
	1
235. Neolamprologus brichardi voucher KW12-AT019 cytochrome oxidase subunit 1 (COI) gene, partial cds; mitochondrial	14
649 bp linear DNA	4
KU568939.1 GI:1108491487	2
	1
236. Neolamprologus brichardi voucher KW12-AT021 cytochrome oxidase subunit 1 (COI) gene, partial cds; mitochondrial	14
652 bp linear DNA	4
KU568938.1 GI:1108491485	2
	1
237. Nematobrycon palmeri voucher KW11-T320 cytochrome oxidase subunit 1 (COI) gene, partial cds; mitochondrial	14
652 bp linear DNA	4
KU568937.1 GI:1108491483	2
	1
238. Nannostomus eques voucher KW11T083 cytochrome oxidase subunit 1 (COI) gene, partial cds; mitochondrial	14
652 bp linear DNA	4
KU568936.1 GI:1108491481	2
	1
239. Nannostomus eques voucher KW11T084 cytochrome oxidase subunit 1 (COI) gene, partial cds; mitochondrial	14
652 bp linear DNA	4
KU568935.1 GI:1108491479	2
	1
240. Moenkhausia sanctaefilomenae voucher ES12-AT059 cytochrome oxidase subunit 1 (COI) gene, partial cds; mitochondrial	14
650 bp linear DNA	4
KU568934.1 GI:1108491477	2
	1
241. Moenkhausia sanctaefilomenae voucher ES12-AT060 cytochrome oxidase subunit 1 (COI) gene, partial cds; mitochondrial	14
652 bp linear DNA	4
KU568933.1 GI:1108491475	2
	1
242. Mikrogeophagus ramirezi voucher KW12-AT025 cytochrome oxidase subunit 1 (COI) gene, partial cds; mitochondrial	14
627 bp linear DNA	4
KU568932.1 GI:1108491473	2
	1
243. Mikrogeophagus ramirezi voucher KW11T056 cytochrome oxidase subunit 1 (COI) gene, partial cds; mitochondrial	14
652 bp linear DNA	4
KU568931.1 GI:1108491471	2
	1
244. Mikrogeophagus ramirezi voucher KW11T055 cytochrome oxidase subunit 1 (COI) gene, partial cds; mitochondrial	14
652 bp linear DNA	4
KU568930.1 GI:1108491469	2
	1
245. Mikrogeophagus ramirezi voucher KW12-AT015 cytochrome oxidase subunit 1 (COI) gene, partial cds; mitochondrial	14
652 bp linear DNA	4
KU568929.1 GI:1108491467	2
	1
246. Metynnis hypsauchen voucher KW11T073 cytochrome oxidase subunit 1 (COI) gene, partial cds; mitochondrial	14
652 bp linear DNA	4
KU568928.1 GI:1108491465	2
	1
247. Metynnis hypsauchen voucher KW11T072 cytochrome oxidase subunit 1 (COI) gene, partial cds; mitochondrial	14
652 bp linear DNA	4
KU568927.1 GI:1108491463	2
	1
248. Melanotaenia praecox voucher KW11T178 cytochrome oxidase subunit 1 (COI) gene, partial cds; mitochondrial	14
647 bp linear DNA	4
KU568926.1 GI:1108491461	2
	1
249. Melanotaenia praecox voucher KW11T177 cytochrome oxidase subunit 1 (COI) gene, partial cds; mitochondrial	14
644 bp linear DNA	4
KU568925.1 GI:1108491459	2
	1
250. Melanotaenia parkinsoni voucher ES12-AT082 cytochrome oxidase subunit 1 (COI) gene, partial cds; mitochondrial	14
633 bp linear DNA	4
KU568924.1 GI:1108491457	2
	1
251. Melanotaenia parkinsoni voucher ES12-AT081 cytochrome oxidase subunit 1 (COI) gene, partial cds; mitochondrial	14
652 bp linear DNA	4
KU568923.1 GI:1108491455	2
	1
252. Melanotaenia monticola voucher KW12-AT035 cytochrome oxidase subunit 1 (COI) gene, partial cds; mitochondrial	14
652 bp linear DNA	4
KU568922.1 GI:1108491453	2
	1
253. Melanotaenia monticola voucher KW12-AT008 cytochrome oxidase subunit 1 (COI) gene, partial cds; mitochondrial	14
652 bp linear DNA	4
KU568921.1 GI:1108491451	2
	1
254. Melanotaenia boesemani voucher KW11T200 cytochrome oxidase subunit 1 (COI) gene, partial cds; mitochondrial	14
652 bp linear DNA	4
KU568920.1 GI:1108491449	2
	1
255. Melanotaenia boesemani voucher KW11T201 cytochrome oxidase subunit 1 (COI) gene, partial cds; mitochondrial	14
642 bp linear DNA	4
KU568919.1 GI:1108491447	2
	1
256. Melanochromis johannii voucher KW11T059 cytochrome oxidase subunit 1 (COI) gene, partial cds; mitochondrial	14
652 bp linear DNA	4
KU568918.1 GI:1108491445	2
	1
257. Melanochromis johannii voucher KW11T060 cytochrome oxidase subunit 1 (COI) gene, partial cds; mitochondrial	14
652 bp linear DNA	4
KU568917.1 GI:1108491443	2
	1
258. Melanochromis chipokae voucher KW11T156 cytochrome oxidase subunit 1 (COI) gene, partial cds; mitochondrial	14
646 bp linear DNA	4
KU568916.1 GI:1108491441	2
	1
259. Melanochromis chipokae voucher KW11T116 cytochrome oxidase subunit 1 (COI) gene, partial cds; mitochondrial	14
652 bp linear DNA	4
KU568915.1 GI:1108491439	2
	1
260. Maylandia zebra voucher KW11T061 cytochrome oxidase subunit 1 (COI) gene, partial cds; mitochondrial	14
652 bp linear DNA	4
KU568914.1 GI:1108491437	2
	1
261. Maylandia zebra voucher KW11T115 cytochrome oxidase subunit 1 (COI) gene, partial cds; mitochondrial	14
652 bp linear DNA	4
KU568913.1 GI:1108491435	2
	1
262. Maylandia lombardoi voucher KW11T114 cytochrome oxidase subunit 1 (COI) gene, partial cds; mitochondrial	14
646 bp linear DNA	4
KU568912.1 GI:1108491433	2
	1
263. Maylandia lombardoi voucher KW11T113 cytochrome oxidase subunit 1 (COI) gene, partial cds; mitochondrial	14
652 bp linear DNA	4
KU568911.1 GI:1108491431	2
	1
264. Maylandia hajomaylandi voucher KW11T154 cytochrome oxidase subunit 1 (COI) gene, partial cds; mitochondrial	14
646 bp linear DNA	4
KU568910.1 GI:1108491429	2
	1
265. Maylandia hajomaylandi voucher KW11T155 cytochrome oxidase subunit 1 (COI) gene, partial cds; mitochondrial	14
638 bp linear DNA	4
KU568909.1 GI:1108491427	2
	1
266. Maylandia callainos voucher KW12-AT073 cytochrome oxidase subunit 1 (COI) gene, partial cds; mitochondrial	14
652 bp linear DNA	4
KU568908.1 GI:1108491425	2
	1
267. Maylandia callainos voucher KW12-AT071 cytochrome oxidase subunit 1 (COI) gene, partial cds; mitochondrial	14
652 bp linear DNA	4
KU568907.1 GI:1108491423	2
	1
268. Mastacembelus erythrotaenia voucher KW12-AT054 cytochrome oxidase subunit 1 (COI) gene, partial cds; mitochondrial	14
652 bp linear DNA	4
KU568906.1 GI:1108491421	2
	1
269. Mastacembelus erythrotaenia voucher KW12-AT065 cytochrome oxidase subunit 1 (COI) gene, partial cds; mitochondrial	14
581 bp linear DNA	4
KU568905.1 GI:1108491419	2
	1
270. Macropodus opercularis voucher KW11T196 cytochrome oxidase subunit 1 (COI) gene, partial cds; mitochondrial	14
652 bp linear DNA	4
KU568904.1 GI:1108491417	2
	1
271. Macrognathus siamensis voucher ES12-AT069 cytochrome oxidase subunit 1 (COI) gene, partial cds; mitochondrial	14
652 bp linear DNA	4
KU568903.1 GI:1108491415	2
	1
272. Luciosoma sp. ES12-AT078 cytochrome oxidase subunit 1 (COI) gene, partial cds; mitochondrial	13
652 bp linear DNA	4
KU568902.1 GI:1108491413	2
	1
273. Luciosoma sp. ES12-AT079 cytochrome oxidase subunit 1 (COI) gene, partial cds; mitochondrial	13
652 bp linear DNA	4
KU568901.1 GI:1108491411	2
	1
274. Leiocassis sp. KW11T018 cytochrome oxidase subunit 1 (COI) gene, partial cds; mitochondrial	13
652 bp linear DNA	4
KU568900.1 GI:1108491409	2
	1
275. Leiocassis sp. KW11T015 cytochrome oxidase subunit 1 (COI) gene, partial cds; mitochondrial	13
652 bp linear DNA	4
KU568899.1 GI:1108491407	2
	1
276. Lamprologus sp. KW12-AT075 cytochrome oxidase subunit 1 (COI) gene, partial cds; mitochondrial	13
652 bp linear DNA	4
KU568898.1 GI:1108491405	2
	1
277. Lamprologus sp. KW12-AT072 cytochrome oxidase subunit 1 (COI) gene, partial cds; mitochondrial	13
652 bp linear DNA	4
KU568897.1 GI:1108491403	2
	1
278. Labidochromis chisumulae voucher KW12-AT052 cytochrome oxidase subunit 1 (COI) gene, partial cds; mitochondrial	14
652 bp linear DNA	4
KU568896.1 GI:1108491401	2
	1
279. Labidochromis chisumulae voucher KW12-AT074 cytochrome oxidase subunit 1 (COI) gene, partial cds; mitochondrial	14
652 bp linear DNA	4
KU568895.1 GI:1108491399	2
	1
280. Labidochromis caeruleus voucher KW11T152 cytochrome oxidase subunit 1 (COI) gene, partial cds; mitochondrial	14
652 bp linear DNA	4
KU568894.1 GI:1108491397	2
	1
281. Labidochromis caeruleus voucher KW11T153 cytochrome oxidase subunit 1 (COI) gene, partial cds; mitochondrial	14
644 bp linear DNA	4
KU568893.1 GI:1108491395	2
	1
282. Labeo chrysophekadion voucher KW11T099 cytochrome oxidase subunit 1 (COI) gene, partial cds; mitochondrial	14
652 bp linear DNA	4
KU568892.1 GI:1108491393	2
	1
283. Labeo chrysophekadion voucher KW11T141 cytochrome oxidase subunit 1 (COI) gene, partial cds; mitochondrial	14
649 bp linear DNA	4
KU568891.1 GI:1108491391	2
	1
284. Kryptopterus bicirrhis voucher KW12-AT092 cytochrome oxidase subunit 1 (COI) gene, partial cds; mitochondrial	14
650 bp linear DNA	4
KU568890.1 GI:1108491389	2
	1
285. Kryptopterus bicirrhis voucher KW12-AT066 cytochrome oxidase subunit 1 (COI) gene, partial cds; mitochondrial	14
652 bp linear DNA	4
KU568889.1 GI:1108491387	2
	1
286. Iriatherina werneri voucher ES12-AT037 cytochrome oxidase subunit 1 (COI) gene, partial cds; mitochondrial	14
652 bp linear DNA	4
KU568888.1 GI:1108491385	2
	1
287. Iriatherina werneri voucher ES12-AT036 cytochrome oxidase subunit 1 (COI) gene, partial cds; mitochondrial	14
652 bp linear DNA	4
KU568887.1 GI:1108491383	2
	1
288. Hyphessobrycon rosaceus voucher KW11T151 cytochrome oxidase subunit 1 (COI) gene, partial cds; mitochondrial	14
652 bp linear DNA	4
KU568886.1 GI:1108491381	2
	1
289. Hyphessobrycon rosaceus voucher KW11T150 cytochrome oxidase subunit 1 (COI) gene, partial cds; mitochondrial	14
631 bp linear DNA	4
KU568885.1 GI:1108491379	2
	1
290. Hyphessobrycon pulchripinnis voucher ES12-AT065 cytochrome oxidase subunit 1 (COI) gene, partial cds; mitochondrial	14
652 bp linear DNA	4
KU568884.1 GI:1108491377	2
	1
291. Hyphessobrycon pulchripinnis voucher KW11T065 cytochrome oxidase subunit 1 (COI) gene, partial cds; mitochondrial	14
652 bp linear DNA	4
KU568883.1 GI:1108491375	2
	1
292. Hyphessobrycon pulchripinnis voucher KW11T064 cytochrome oxidase subunit 1 (COI) gene, partial cds; mitochondrial	14
652 bp linear DNA	4
KU568882.1 GI:1108491373	2
	1
293. Hyphessobrycon pulchripinnis voucher ES12-AT066 cytochrome oxidase subunit 1 (COI) gene, partial cds; mitochondrial	14
652 bp linear DNA	4
KU568881.1 GI:1108491371	2
	1
294. Hyphessobrycon megalopterus voucher KW11T110 cytochrome oxidase subunit 1 (COI) gene, partial cds; mitochondrial	14
652 bp linear DNA	4
KU568880.1 GI:1108491369	2
	1
295. Hyphessobrycon megalopterus voucher KW11T111 cytochrome oxidase subunit 1 (COI) gene, partial cds; mitochondrial	14
631 bp linear DNA	4
KU568879.1 GI:1108491367	2
	1
296. Hyphessobrycon herbertaxelrodi voucher ES12-AT057 cytochrome oxidase subunit 1 (COI) gene, partial cds; mitochondrial	14
630 bp linear DNA	4
KU568878.1 GI:1108491365	2
	1
297. Hyphessobrycon herbertaxelrodi voucher ES12-AT056 cytochrome oxidase subunit 1 (COI) gene, partial cds; mitochondrial	14
652 bp linear DNA	4
KU568877.1 GI:1108491363	2
	1
298. Hyphessobrycon herbertaxelrodi voucher ES12-AT055 cytochrome oxidase subunit 1 (COI) gene, partial cds; mitochondrial	14
652 bp linear DNA	4
KU568876.1 GI:1108491361	2
	1
299. Hyphessobrycon herbertaxelrodi voucher KW11T133 cytochrome oxidase subunit 1 (COI) gene, partial cds; mitochondrial	14
652 bp linear DNA	4
KU568875.1 GI:1108491359	2
	1
300. Hyphessobrycon herbertaxelrodi voucher KW11T132 cytochrome oxidase subunit 1 (COI) gene, partial cds; mitochondrial	14
652 bp linear DNA	4
KU568874.1 GI:1108491357	2
	1
301. Hyphessobrycon herbertaxelrodi voucher ES12-AT058 cytochrome oxidase subunit 1 (COI) gene, partial cds; mitochondrial	14
652 bp linear DNA	4
KU568873.1 GI:1108491355	2
	1
302. Hyphessobrycon flammeus voucher KW11T080 cytochrome oxidase subunit 1 (COI) gene, partial cds; mitochondrial	14
652 bp linear DNA	4
KU568872.1 GI:1108491353	2
	1
303. Hyphessobrycon flammeus voucher KW11T045 cytochrome oxidase subunit 1 (COI) gene, partial cds; mitochondrial	14
652 bp linear DNA	4
KU568871.1 GI:1108491351	2
	1
304. Hyphessobrycon flammeus voucher KW11T044 cytochrome oxidase subunit 1 (COI) gene, partial cds; mitochondrial	14
652 bp linear DNA	4
KU568870.1 GI:1108491349	2
	1
305. Hyphessobrycon flammeus voucher KW11T079 cytochrome oxidase subunit 1 (COI) gene, partial cds; mitochondrial	14
638 bp linear DNA	4
KU568869.1 GI:1108491347	2
	1
306. Hyphessobrycon eques voucher TM12-110 cytochrome oxidase subunit 1 (COI) gene, partial cds; mitochondrial	14
640 bp linear DNA	4
KU568868.1 GI:1108491345	2
	1
307. Hyphessobrycon eques voucher TM12-109 cytochrome oxidase subunit 1 (COI) gene, partial cds; mitochondrial	14
652 bp linear DNA	4
KU568867.1 GI:1108491343	2
	1
308. Hyphessobrycon eques voucher KW12-AT060 cytochrome oxidase subunit 1 (COI) gene, partial cds; mitochondrial	14
652 bp linear DNA	4
KU568866.1 GI:1108491341	2
	1
309. Hyphessobrycon eques voucher KW11T146 cytochrome oxidase subunit 1 (COI) gene, partial cds; mitochondrial	14
632 bp linear DNA	4
KU568865.1 GI:1108491339	2
	1
310. Hyphessobrycon eques voucher KW11T147 cytochrome oxidase subunit 1 (COI) gene, partial cds; mitochondrial	14
644 bp linear DNA	4
KU568864.1 GI:1108491337	2
	1
311. Hyphessobrycon columbianus voucher KW11T119 cytochrome oxidase subunit 1 (COI) gene, partial cds; mitochondrial	14
652 bp linear DNA	4
KU568863.1 GI:1108491335	2
	1
312. Hyphessobrycon columbianus voucher KW11T118 cytochrome oxidase subunit 1 (COI) gene, partial cds; mitochondrial	14
652 bp linear DNA	4
KU568862.1 GI:1108491333	2
	1
313. Horabagrus brachysoma voucher ES12-AT061 cytochrome oxidase subunit 1 (COI) gene, partial cds; mitochondrial	14
652 bp linear DNA	4
KU568861.1 GI:1108491331	2
	1
314. Horabagrus brachysoma voucher KW11T037 cytochrome oxidase subunit 1 (COI) gene, partial cds; mitochondrial	14
652 bp linear DNA	4
KU568860.1 GI:1108491329	2
	1
315. Horabagrus brachysoma voucher KW11T034 cytochrome oxidase subunit 1 (COI) gene, partial cds; mitochondrial	14
652 bp linear DNA	4
KU568859.1 GI:1108491327	2
	1
316. Horabagrus brachysoma voucher ES12-AT062 cytochrome oxidase subunit 1 (COI) gene, partial cds; mitochondrial	14
630 bp linear DNA	4
KU568858.1 GI:1108491325	2
	1
317. Heros severus voucher KW12-AT013 cytochrome oxidase subunit 1 (COI) gene, partial cds; mitochondrial	14
652 bp linear DNA	4
KU568857.1 GI:1108491323	2
	1
318. Heros severus voucher ES12-AT025 cytochrome oxidase subunit 1 (COI) gene, partial cds; mitochondrial	14
612 bp linear DNA	4
KU568856.1 GI:1108491321	2
	1
319. Heros severus voucher ES12-AT026 cytochrome oxidase subunit 1 (COI) gene, partial cds; mitochondrial	14
629 bp linear DNA	4
KU568855.1 GI:1108491319	2
	1
320. Herichthys cyanoguttatus voucher KW11-T339 cytochrome oxidase subunit 1 (COI) gene, partial cds; mitochondrial	14
652 bp linear DNA	4
KU568854.1 GI:1108491317	2
	1
321. Herichthys cyanoguttatus voucher KW11-T338 cytochrome oxidase subunit 1 (COI) gene, partial cds; mitochondrial	14
652 bp linear DNA	4
KU568853.1 GI:1108491315	2
	1
322. Hemigrammus pulcher voucher KW11T160 cytochrome oxidase subunit 1 (COI) gene, partial cds; mitochondrial	14
652 bp linear DNA	4
KU568852.1 GI:1108491313	2
	1
323. Hemigrammus pulcher voucher KW11T159 cytochrome oxidase subunit 1 (COI) gene, partial cds; mitochondrial	14
649 bp linear DNA	4
KU568851.1 GI:1108491311	2
	1
324. Hemigrammus ocellifer voucher KW11-T322 cytochrome oxidase subunit 1 (COI) gene, partial cds; mitochondrial	14
652 bp linear DNA	4
KU568850.1 GI:1108491309	2
	1
325. Hemigrammus ocellifer voucher KW11-T323 cytochrome oxidase subunit 1 (COI) gene, partial cds; mitochondrial	14
652 bp linear DNA	4
KU568849.1 GI:1108491307	2
	1
326. Hemigrammus erythrozonus voucher KW11T097 cytochrome oxidase subunit 1 (COI) gene, partial cds; mitochondrial	14
652 bp linear DNA	4
KU568848.1 GI:1108491305	2
	1
327. Hemigrammus erythrozonus voucher KW11T098 cytochrome oxidase subunit 1 (COI) gene, partial cds; mitochondrial	14
652 bp linear DNA	4
KU568847.1 GI:1108491303	2
	1
328. Hemigrammus bleheri voucher KW11-T317 cytochrome oxidase subunit 1 (COI) gene, partial cds; mitochondrial	14
652 bp linear DNA	4
KU568846.1 GI:1108491301	2
	1
329. Hemigrammus bleheri voucher KW11-T316 cytochrome oxidase subunit 1 (COI) gene, partial cds; mitochondrial	14
652 bp linear DNA	4
KU568845.1 GI:1108491299	2
	1
330. Hemichromis sp. KW12-AT007 cytochrome oxidase subunit 1 (COI) gene, partial cds; mitochondrial	13
652 bp linear DNA	4
KU568844.1 GI:1108491297	2
	1
331. Hemichromis sp. KW12-AT032 cytochrome oxidase subunit 1 (COI) gene, partial cds; mitochondrial	13
652 bp linear DNA	4
KU568843.1 GI:1108491295	2
	1
332. Hasemania nana voucher KW11T187 cytochrome oxidase subunit 1 (COI) gene, partial cds; mitochondrial	14
652 bp linear DNA	4
KU568842.1 GI:1108491293	2
	1
333. Hasemania nana voucher KW11T186 cytochrome oxidase subunit 1 (COI) gene, partial cds; mitochondrial	14
652 bp linear DNA	4
KU568841.1 GI:1108491291	2
	1
334. Haplochromis sp. KW11T066 cytochrome oxidase subunit 1 (COI) gene, partial cds; mitochondrial	13
652 bp linear DNA	4
KU568840.1 GI:1108491289	2
	1
335. Haplochromis sp. KW11T067 cytochrome oxidase subunit 1 (COI) gene, partial cds; mitochondrial	13
652 bp linear DNA	4
KU568839.1 GI:1108491287	2
	1
336. Gyrinocheilus aymonieri voucher ES12-AT086 cytochrome oxidase subunit 1 (COI) gene, partial cds; mitochondrial	14
644 bp linear DNA	4
KU568838.1 GI:1108491285	2
	1
337. Gyrinocheilus aymonieri voucher ES12-AT085 cytochrome oxidase subunit 1 (COI) gene, partial cds; mitochondrial	14
640 bp linear DNA	4
KU568837.1 GI:1108491283	2
	1
338. Gymnocorymbus ternetzi voucher KW11T198 cytochrome oxidase subunit 1 (COI) gene, partial cds; mitochondrial	14
652 bp linear DNA	4
KU568836.1 GI:1108491281	2
	1
339. Gymnocorymbus ternetzi voucher KW11T136 cytochrome oxidase subunit 1 (COI) gene, partial cds; mitochondrial	14
652 bp linear DNA	4
KU568835.1 GI:1108491279	2
	1
340. Gymnocorymbus ternetzi voucher KW11T137 cytochrome oxidase subunit 1 (COI) gene, partial cds; mitochondrial	14
634 bp linear DNA	4
KU568834.1 GI:1108491277	2
	1
341. Gymnocorymbus ternetzi voucher KW11T197 cytochrome oxidase subunit 1 (COI) gene, partial cds; mitochondrial	14
652 bp linear DNA	4
KU568833.1 GI:1108491275	2
	1
342. Gnathonemus petersii voucher KW12-AT041 cytochrome oxidase subunit 1 (COI) gene, partial cds; mitochondrial	14
652 bp linear DNA	4
KU568832.1 GI:1108491273	2
	1
343. Gnathonemus petersii voucher KW12-AT020 cytochrome oxidase subunit 1 (COI) gene, partial cds; mitochondrial	14
652 bp linear DNA	4
KU568831.1 GI:1108491271	2
	1
344. Geophagus surinamensis voucher ES12-AT027 cytochrome oxidase subunit 1 (COI) gene, partial cds; mitochondrial	14
652 bp linear DNA	4
KU568830.1 GI:1108491269	2
	1
345. Geophagus surinamensis voucher ES12-AT028 cytochrome oxidase subunit 1 (COI) gene, partial cds; mitochondrial	14
648 bp linear DNA	4
KU568829.1 GI:1108491267	2
	1
346. Gastromyzon sp. KW12-AT006 cytochrome oxidase subunit 1 (COI) gene, partial cds; mitochondrial	13
652 bp linear DNA	4
KU568828.1 GI:1108491265	2
	1
347. Gastromyzon sp. KW12-AT046 cytochrome oxidase subunit 1 (COI) gene, partial cds; mitochondrial	13
652 bp linear DNA	4
KU568827.1 GI:1108491263	2
	1
348. Garra rufa voucher KW11T092 cytochrome oxidase subunit 1 (COI) gene, partial cds; mitochondrial	14
652 bp linear DNA	4
KU568826.1 GI:1108491261	2
	1
349. Garra rufa voucher KW11T091 cytochrome oxidase subunit 1 (COI) gene, partial cds; mitochondrial	14
652 bp linear DNA	4
KU568825.1 GI:1108491259	2
	1
350. Garra sp. KW11T145 cytochrome oxidase subunit 1 (COI) gene, partial cds; mitochondrial	13
652 bp linear DNA	4
KU568824.1 GI:1108491257	2
	1
351. Garra sp. KW11T144 cytochrome oxidase subunit 1 (COI) gene, partial cds; mitochondrial	13
652 bp linear DNA	4
KU568823.1 GI:1108491255	2
	1
352. Epalzeorhynchos kalopterus voucher KW11-T335 cytochrome oxidase subunit 1 (COI) gene, partial cds; mitochondrial	14
652 bp linear DNA	4
KU568822.1 GI:1108491253	2
	1
353. Epalzeorhynchos kalopterus voucher KW11-T334 cytochrome oxidase subunit 1 (COI) gene, partial cds; mitochondrial	14
652 bp linear DNA	4
KU568821.1 GI:1108491251	2
	1
354. Epalzeorhynchos frenatum voucher KW11T077 cytochrome oxidase subunit 1 (COI) gene, partial cds; mitochondrial	14
652 bp linear DNA	4
KU568820.1 GI:1108491249	2
	1
355. Epalzeorhynchos frenatum voucher KW11T076 cytochrome oxidase subunit 1 (COI) gene, partial cds; mitochondrial	14
652 bp linear DNA	4
KU568819.1 GI:1108491247	2
	1
356. Epalzeorhynchos frenatum voucher KW12-AT047 cytochrome oxidase subunit 1 (COI) gene, partial cds; mitochondrial	14
652 bp linear DNA	4
KU568818.1 GI:1108491245	2
	1
357. Epalzeorhynchos bicolor voucher KW11T068 cytochrome oxidase subunit 1 (COI) gene, partial cds; mitochondrial	14
652 bp linear DNA	4
KU568817.1 GI:1108491243	2
	1
358. Epalzeorhynchos bicolor voucher KW11T069 cytochrome oxidase subunit 1 (COI) gene, partial cds; mitochondrial	14
652 bp linear DNA	4
KU568816.1 GI:1108491241	2
	1
359. Dimidiochromis compressiceps voucher KW11T157 cytochrome oxidase subunit 1 (COI) gene, partial cds; mitochondrial	14
652 bp linear DNA	4
KU568815.1 GI:1108491239	2
	1
360. Dimidiochromis compressiceps voucher KW11T158 cytochrome oxidase subunit 1 (COI) gene, partial cds; mitochondrial	14
652 bp linear DNA	4
KU568814.1 GI:1108491237	2
	1
361. Dermogenys pusilla voucher ES12-AT040 cytochrome oxidase subunit 1 (COI) gene, partial cds; mitochondrial	14
652 bp linear DNA	4
KU568813.1 GI:1108491235	2
	1
362. Dermogenys pusilla voucher ES12-AT041 cytochrome oxidase subunit 1 (COI) gene, partial cds; mitochondrial	14
652 bp linear DNA	4
KU568812.1 GI:1108491233	2
	1
363. Danio rerio voucher KW11T175 cytochrome oxidase subunit 1 (COI) gene, partial cds; mitochondrial	14
629 bp linear DNA	4
KU568811.1 GI:1108491231	2
	1
364. Danio rerio voucher KW11T169 cytochrome oxidase subunit 1 (COI) gene, partial cds; mitochondrial	14
652 bp linear DNA	4
KU568810.1 GI:1108491229	2
	1
365. Danio rerio voucher KW11T174 cytochrome oxidase subunit 1 (COI) gene, partial cds; mitochondrial	14
652 bp linear DNA	4
KU568809.1 GI:1108491227	2
	1
366. Danio rerio voucher KW11T173 cytochrome oxidase subunit 1 (COI) gene, partial cds; mitochondrial	14
652 bp linear DNA	4
KU568808.1 GI:1108491225	2
	1
367. Danio rerio voucher KW11T176 cytochrome oxidase subunit 1 (COI) gene, partial cds; mitochondrial	14
630 bp linear DNA	4
KU568807.1 GI:1108491223	2
	1
368. Danio rerio voucher KW11T170 cytochrome oxidase subunit 1 (COI) gene, partial cds; mitochondrial	14
652 bp linear DNA	4
KU568806.1 GI:1108491221	2
	1
369. Cyrtocara moorii voucher KW11T148 cytochrome oxidase subunit 1 (COI) gene, partial cds; mitochondrial	14
652 bp linear DNA	4
KU568805.1 GI:1108491219	2
	1
370. Cyrtocara moorii voucher KW11T149 cytochrome oxidase subunit 1 (COI) gene, partial cds; mitochondrial	14
652 bp linear DNA	4
KU568804.1 GI:1108491217	2
	1
371. Cyprinus carpio voucher KW11-T311 cytochrome oxidase subunit 1 (COI) gene, partial cds; mitochondrial	14
652 bp linear DNA	4
KU568803.1 GI:1108491215	2
	1
372. Cyprinus carpio voucher KW12-AT017 cytochrome oxidase subunit 1 (COI) gene, partial cds; mitochondrial	14
652 bp linear DNA	4
KU568802.1 GI:1108491213	2
	1
373. Cyprinus carpio voucher KW11-T310 cytochrome oxidase subunit 1 (COI) gene, partial cds; mitochondrial	14
652 bp linear DNA	4
KU568801.1 GI:1108491211	2
	1
374. Cyprinus carpio voucher KW12-AT009 cytochrome oxidase subunit 1 (COI) gene, partial cds; mitochondrial	14
652 bp linear DNA	4
KU568800.1 GI:1108491209	2
	1
375. Cyphotilapia frontosa voucher KW12-AT094 cytochrome oxidase subunit 1 (COI) gene, partial cds; mitochondrial	14
652 bp linear DNA	4
KU568799.1 GI:1108491207	2
	1
376. Crossocheilus oblongus voucher KW11T050 cytochrome oxidase subunit 1 (COI) gene, partial cds; mitochondrial	14
652 bp linear DNA	4
KU568798.1 GI:1108491205	2
	1
377. Corydoras panda voucher KW11T117 cytochrome oxidase subunit 1 (COI) gene, partial cds; mitochondrial	14
631 bp linear DNA	4
KU568797.1 GI:1108491203	2
	1
378. Corydoras panda voucher KW11T109 cytochrome oxidase subunit 1 (COI) gene, partial cds; mitochondrial	14
652 bp linear DNA	4
KU568796.1 GI:1108491201	2
	1
379. Corydoras paleatus voucher KW11T131 cytochrome oxidase subunit 1 (COI) gene, partial cds; mitochondrial	14
646 bp linear DNA	4
KU568795.1 GI:1108491199	2
	1
380. Corydoras paleatus voucher KW11T130 cytochrome oxidase subunit 1 (COI) gene, partial cds; mitochondrial	14
652 bp linear DNA	4
KU568794.1 GI:1108491197	2
	1
381. Corydoras julii voucher KW11T129 cytochrome oxidase subunit 1 (COI) gene, partial cds; mitochondrial	14
652 bp linear DNA	4
KU568793.1 GI:1108491195	2
	1
382. Corydoras julii voucher KW11T128 cytochrome oxidase subunit 1 (COI) gene, partial cds; mitochondrial	14
652 bp linear DNA	4
KU568792.1 GI:1108491193	2
	1
383. Corydoras elegans voucher ES12-AT042 cytochrome oxidase subunit 1 (COI) gene, partial cds; mitochondrial	14
630 bp linear DNA	4
KU568791.1 GI:1108491191	2
	1
384. Corydoras elegans voucher ES12-AT043 cytochrome oxidase subunit 1 (COI) gene, partial cds; mitochondrial	14
631 bp linear DNA	4
KU568790.1 GI:1108491189	2
	1
385. Corydoras aeneus voucher KW11T123 cytochrome oxidase subunit 1 (COI) gene, partial cds; mitochondrial	14
652 bp linear DNA	4
KU568789.1 GI:1108491187	2
	1
386. Corydoras aeneus voucher KW11T135 cytochrome oxidase subunit 1 (COI) gene, partial cds; mitochondrial	14
560 bp linear DNA	4
KU568788.1 GI:1108491185	2
	1
387. Corydoras aeneus voucher KW11T134 cytochrome oxidase subunit 1 (COI) gene, partial cds; mitochondrial	14
652 bp linear DNA	4
KU568787.1 GI:1108491183	2
	1
388. Corydoras aeneus voucher KW11T124 cytochrome oxidase subunit 1 (COI) gene, partial cds; mitochondrial	14
652 bp linear DNA	4
KU568786.1 GI:1108491181	2
	1
389. Chromobotia macracanthus voucher KW12-AT038 cytochrome oxidase subunit 1 (COI) gene, partial cds; mitochondrial	14
652 bp linear DNA	4
KU568785.1 GI:1108491179	2
	1
390. Chromobotia macracanthus voucher KW12-AT016 cytochrome oxidase subunit 1 (COI) gene, partial cds; mitochondrial	14
652 bp linear DNA	4
KU568784.1 GI:1108491177	2
	1
391. Chitala chitala voucher KW11T039 cytochrome oxidase subunit 1 (COI) gene, partial cds; mitochondrial	14
652 bp linear DNA	4
KU568783.1 GI:1108491175	2
	1
392. Chitala chitala voucher KW11T038 cytochrome oxidase subunit 1 (COI) gene, partial cds; mitochondrial	14
652 bp linear DNA	4
KU568782.1 GI:1108491173	2
	1
393. Carinotetraodon travancoricus voucher KW11T094 cytochrome oxidase subunit 1 (COI) gene, partial cds; mitochondrial	14
652 bp linear DNA	4
KU568781.1 GI:1108491171	2
	1
394. Carinotetraodon travancoricus voucher KW11T093 cytochrome oxidase subunit 1 (COI) gene, partial cds; mitochondrial	14
652 bp linear DNA	4
KU568780.1 GI:1108491169	2
	1
395. Carassius auratus voucher KW11-T307 cytochrome oxidase subunit 1 (COI) gene, partial cds; mitochondrial	14
652 bp linear DNA	4
KU568779.1 GI:1108491167	2
	1
396. Carassius auratus voucher KW11-T309 cytochrome oxidase subunit 1 (COI) gene, partial cds; mitochondrial	14
652 bp linear DNA	4
KU568778.1 GI:1108491165	2
	1
397. Carassius auratus voucher KW11-T308 cytochrome oxidase subunit 1 (COI) gene, partial cds; mitochondrial	14
658 bp linear DNA	4
KU568777.1 GI:1108491163	2
	1
398. Carassius auratus voucher KW11-T306 cytochrome oxidase subunit 1 (COI) gene, partial cds; mitochondrial	14
652 bp linear DNA	4
KU568776.1 GI:1108491161	2
	1
399. Botia striata voucher KW12-AT029 cytochrome oxidase subunit 1 (COI) gene, partial cds; mitochondrial	14
652 bp linear DNA	4
KU568775.1 GI:1108491159	2
	1
400. Botia striata voucher KW12-AT010 cytochrome oxidase subunit 1 (COI) gene, partial cds; mitochondrial	14
652 bp linear DNA	4
KU568774.1 GI:1108491157	2
	1
401. Botia lohachata voucher KW12-AT036 cytochrome oxidase subunit 1 (COI) gene, partial cds; mitochondrial	14
652 bp linear DNA	4
KU568773.1 GI:1108491155	2
	1
402. Botia lohachata voucher KW12-AT022 cytochrome oxidase subunit 1 (COI) gene, partial cds; mitochondrial	14
652 bp linear DNA	4
KU568772.1 GI:1108491153	2
	1
403. Botia lohachata voucher KW11T106 cytochrome oxidase subunit 1 (COI) gene, partial cds; mitochondrial	14
652 bp linear DNA	4
KU568771.1 GI:1108491151	2
	1
404. Botia lohachata voucher KW11T105 cytochrome oxidase subunit 1 (COI) gene, partial cds; mitochondrial	14
652 bp linear DNA	4
KU568770.1 GI:1108491149	2
	1
405. Betta splendens voucher KW11T162 cytochrome oxidase subunit 1 (COI) gene, partial cds; mitochondrial	14
652 bp linear DNA	4
KU568769.1 GI:1108491147	2
	1
406. Betta splendens voucher KW11T163 cytochrome oxidase subunit 1 (COI) gene, partial cds; mitochondrial	14
626 bp linear DNA	4
KU568768.1 GI:1108491145	2
	1
407. Barbonymus altus voucher KW11-T324 cytochrome oxidase subunit 1 (COI) gene, partial cds; mitochondrial	14
652 bp linear DNA	4
KU568767.1 GI:1108491143	2
	1
408. Barbonymus altus voucher KW11-T325 cytochrome oxidase subunit 1 (COI) gene, partial cds; mitochondrial	14
652 bp linear DNA	4
KU568766.1 GI:1108491141	2
	1
409. Balantiocheilos melanopterus voucher KW11T089 cytochrome oxidase subunit 1 (COI) gene, partial cds; mitochondrial	14
652 bp linear DNA	4
KU568765.1 GI:1108491139	2
	1
410. Balantiocheilos melanopterus voucher KW11T090 cytochrome oxidase subunit 1 (COI) gene, partial cds; mitochondrial	14
652 bp linear DNA	4
KU568764.1 GI:1108491137	2
	1
411. Astronotus ocellatus voucher KW12-AT037 cytochrome oxidase subunit 1 (COI) gene, partial cds; mitochondrial	14
652 bp linear DNA	4
KU568763.1 GI:1108491135	2
	1
412. Astronotus ocellatus voucher KW11T082 cytochrome oxidase subunit 1 (COI) gene, partial cds; mitochondrial	14
652 bp linear DNA	4
KU568762.1 GI:1108491133	2
	1
413. Astronotus ocellatus voucher KW11T081 cytochrome oxidase subunit 1 (COI) gene, partial cds; mitochondrial	14
652 bp linear DNA	4
KU568761.1 GI:1108491131	2
	1
414. Astronotus ocellatus voucher ES12-AT054 cytochrome oxidase subunit 1 (COI) gene, partial cds; mitochondrial	14
652 bp linear DNA	4
KU568760.1 GI:1108491129	2
	1
415. Astronotus ocellatus voucher ES12-AT053 cytochrome oxidase subunit 1 (COI) gene, partial cds; mitochondrial	14
652 bp linear DNA	4
KU568759.1 GI:1108491127	2
	1
416. Archocentrus multispinosus voucher KW11T014 cytochrome oxidase subunit 1 (COI) gene, partial cds; mitochondrial	14
652 bp linear DNA	4
KU568758.1 GI:1108491125	2
	1
417. Archocentrus multispinosus voucher KW11T013 cytochrome oxidase subunit 1 (COI) gene, partial cds; mitochondrial	14
652 bp linear DNA	4
KU568757.1 GI:1108491123	2
	1
418. Apteronotus albifrons voucher KW11T143 cytochrome oxidase subunit 1 (COI) gene, partial cds; mitochondrial	14
652 bp linear DNA	4
KU568756.1 GI:1108491121	2
	1
419. Apteronotus albifrons voucher KW11T142 cytochrome oxidase subunit 1 (COI) gene, partial cds; mitochondrial	14
651 bp linear DNA	4
KU568755.1 GI:1108491119	2
	1
420. Apistogramma cacatuoides voucher KW11T031 cytochrome oxidase subunit 1 (COI) gene, partial cds; mitochondrial	14
652 bp linear DNA	4
KU568754.1 GI:1108491117	2
	1
421. Apistogramma cacatuoides voucher KW11T030 cytochrome oxidase subunit 1 (COI) gene, partial cds; mitochondrial	14
652 bp linear DNA	4
KU568753.1 GI:1108491115	2
	1
422. Andinoacara rivulatus voucher KW11T047 cytochrome oxidase subunit 1 (COI) gene, partial cds; mitochondrial	14
652 bp linear DNA	4
KU568752.1 GI:1108491113	2
	1
423. Andinoacara rivulatus voucher KW11T046 cytochrome oxidase subunit 1 (COI) gene, partial cds; mitochondrial	14
652 bp linear DNA	4
KU568751.1 GI:1108491111	2
	1
424. Andinoacara rivulatus voucher ES12-AT033 cytochrome oxidase subunit 1 (COI) gene, partial cds; mitochondrial	14
652 bp linear DNA	4
KU568750.1 GI:1108491109	2
	1
425. Ancistrus sp. TM12-115 cytochrome oxidase subunit 1 (COI) gene, partial cds; mitochondrial	13
652 bp linear DNA	4
KU568749.1 GI:1108491107	2
	1
426. Ancistrus sp. TM12-111 cytochrome oxidase subunit 1 (COI) gene, partial cds; mitochondrial	13
624 bp linear DNA	4
KU568748.1 GI:1108491105	2
	1
427. Ancistrus sp. KW11T104 cytochrome oxidase subunit 1 (COI) gene, partial cds; mitochondrial	13
652 bp linear DNA	4
KU568747.1 GI:1108491103	2
	1
428. Ancistrus sp. KW11T138 cytochrome oxidase subunit 1 (COI) gene, partial cds; mitochondrial	13
652 bp linear DNA	4
KU568746.1 GI:1108491101	2
	1
429. Ancistrus sp. TM12-113 cytochrome oxidase subunit 1 (COI) gene, partial cds; mitochondrial	13
630 bp linear DNA	4
KU568745.1 GI:1108491099	2
	1
430. Amphilophus citrinellus voucher KW12-AT002 cytochrome oxidase subunit 1 (COI) gene, partial cds; mitochondrial	14
652 bp linear DNA	4
KU568744.1 GI:1108491097	2
	1
431. Amphilophus citrinellus voucher KW12-AT045 cytochrome oxidase subunit 1 (COI) gene, partial cds; mitochondrial	14
652 bp linear DNA	4
KU568743.1 GI:1108491095	2
	1
432. Amphilophus citrinellus voucher ES12-AT074 cytochrome oxidase subunit 1 (COI) gene, partial cds; mitochondrial	14
531 bp linear DNA	4
KU568742.1 GI:1108491093	2
	1
433. Amphilophus citrinellus voucher ES12-AT075 cytochrome oxidase subunit 1 (COI) gene, partial cds; mitochondrial	14
644 bp linear DNA	4
KU568741.1 GI:1108491091	2
	1
434. Amatitlania nigrofasciata voucher KW11T028 cytochrome oxidase subunit 1 (COI) gene, partial cds; mitochondrial	14
652 bp linear DNA	4
KU568740.1 GI:1108491089	2
	1
435. Amatitlania nigrofasciata voucher KW11T029 cytochrome oxidase subunit 1 (COI) gene, partial cds; mitochondrial	14
652 bp linear DNA	4
KU568739.1 GI:1108491087	2
	1
436. Amatitlania nigrofasciata voucher KW12-AT049 cytochrome oxidase subunit 1 (COI) gene, partial cds; mitochondrial	14
634 bp linear DNA	4
KU568738.1 GI:1108491085	2
	1
437. Amatitlania nigrofasciata voucher KW12-AT024 cytochrome oxidase subunit 1 (COI) gene, partial cds; mitochondrial	14
652 bp linear DNA	4
KU568737.1 GI:1108491083	2
	1
438. Agamyxis pectinifrons voucher KW11-T330 cytochrome oxidase subunit 1 (COI) gene, partial cds; mitochondrial	14
652 bp linear DNA	4
KU568736.1 GI:1108491081	2
	1
439. Agamyxis pectinifrons voucher KW11-T331 cytochrome oxidase subunit 1 (COI) gene, partial cds; mitochondrial	14
652 bp linear DNA	4
KU568735.1 GI:1108491079	2
	1
440. Barbodes semifasciolatus voucher ES12-AT067 cytochrome oxidase subunit 1 (COI) gene, partial cds; mitochondrial	14
652 bp linear DNA	4
KU569008.1 GI:1108491625	2
	1
441. Barbodes semifasciolatus voucher ES12-AT068 cytochrome oxidase subunit 1 (COI) gene, partial cds; mitochondrial	14
652 bp linear DNA	4
KU569007.1 GI:1108491623	2
	1
442. Chindongo elongatus voucher KW11T062 cytochrome oxidase subunit 1 (COI) gene, partial cds; mitochondrial	14
652 bp linear DNA	4
KU568991.1 GI:1108491591	2
	1
443. Chindongo elongatus voucher KW11T063 cytochrome oxidase subunit 1 (COI) gene, partial cds; mitochondrial	14
652 bp linear DNA	4
KU568990.1 GI:1108491589	2
	1
444. Chindongo demasoni voucher KW11T053 cytochrome oxidase subunit 1 (COI) gene, partial cds; mitochondrial	14
652 bp linear DNA	4
KU568989.1 GI:1108491587	2
	1
445. Chindongo demasoni voucher KW11T054 cytochrome oxidase subunit 1 (COI) gene, partial cds; mitochondrial	14
652 bp linear DNA	4
KU568988.1 GI:1108491585	2
	1
446. Barbus motebensis isolate MB7210 ribosomal protein S7 (S7) gene, intron	11
366 bp linear DNA	4
KT070423.1 GI:871124609	2
	1
447. Barbus motebensis isolate MB7209 ribosomal protein S7 (S7) gene, intron	11
366 bp linear DNA	4
KT070422.1 GI:871124608	2
	1
448. Barbus motebensis isolate MB7207 ribosomal protein S7 (S7) gene, intron	11
366 bp linear DNA	4
KT070421.1 GI:871124606	2
	1
449. Barbus motebensis isolate MB7205 ribosomal protein S7 (S7) gene, intron	11
366 bp linear DNA	4
KT070420.1 GI:871124604	2
	1
450. Barbus motebensis isolate MB7203 ribosomal protein S7 (S7) gene, intron	11
366 bp linear DNA	4
KT070419.1 GI:871124602	2
	1
451. Barbus motebensis isolate MB7202 ribosomal protein S7 (S7) gene, intron	11
366 bp linear DNA	4
KT070418.1 GI:871124600	2
	1
452. Barbus motebensis isolate MB7201 ribosomal protein S7 (S7) gene, intron	11
366 bp linear DNA	4
KT070417.1 GI:871124598	2
	1
453. Barbus motebensis isolate MB7200 ribosomal protein S7 (S7) gene, intron	11
366 bp linear DNA	4
KT070416.1 GI:871124596	2
	1
454. Barbus motebensis isolate MB7199 ribosomal protein S7 (S7) gene, intron	11
366 bp linear DNA	4
KT070415.1 GI:871124595	2
	1
455. Barbus motebensis isolate MB7198 ribosomal protein S7 (S7) gene, intron	11
366 bp linear DNA	4
KT070414.1 GI:871124593	2
	1
456. Barbus motebensis isolate MB6396 ribosomal protein S7 (S7) gene, intron	11
366 bp linear DNA	4
KT070413.1 GI:871124591	2
	1
457. Barbus motebensis isolate MB6395 ribosomal protein S7 (S7) gene, intron	11
366 bp linear DNA	4
KT070412.1 GI:871124589	2
	1
458. Barbus motebensis isolate MB6394 ribosomal protein S7 (S7) gene, intron	11
366 bp linear DNA	4
KT070411.1 GI:871124587	2
	1
459. Barbus motebensis isolate MB6393 ribosomal protein S7 (S7) gene, intron	11
366 bp linear DNA	4
KT070410.1 GI:871124585	2
	1
460. Barbus motebensis isolate MB7246 ribosomal protein S7 (S7) gene, intron	11
366 bp linear DNA	4
KT070409.1 GI:871124583	2
	1
461. Barbus motebensis isolate MB7242 ribosomal protein S7 (S7) gene, intron	11
366 bp linear DNA	4
KT070408.1 GI:871124581	2
	1
462. Barbus motebensis isolate MB7239 ribosomal protein S7 (S7) gene, intron	11
366 bp linear DNA	4
KT070407.1 GI:871124579	2
	1
463. Barbus motebensis isolate MB6705 ribosomal protein S7 (S7) gene, intron	11
366 bp linear DNA	4
KT070406.1 GI:871124577	2
	1
464. Barbus motebensis isolate MB6702 ribosomal protein S7 (S7) gene, intron	11
366 bp linear DNA	4
KT070405.1 GI:871124575	2
	1
465. Barbus motebensis isolate MB6700 ribosomal protein S7 (S7) gene, intron	11
366 bp linear DNA	4
KT070404.1 GI:871124573	2
	1
466. Barbus motebensis isolate MB6699 ribosomal protein S7 (S7) gene, intron	11
366 bp linear DNA	4
KT070403.1 GI:871124571	2
	1
467. Barbus motebensis isolate MB7236 ribosomal protein S7 (S7) gene, intron	11
366 bp linear DNA	4
KT070402.1 GI:871124569	2
	1
468. Barbus motebensis isolate MB7233 ribosomal protein S7 (S7) gene, intron	11
366 bp linear DNA	4
KT070401.1 GI:871124567	2
	1
469. Barbus motebensis isolate MB7232 ribosomal protein S7 (S7) gene, intron	11
366 bp linear DNA	4
KT070400.1 GI:871124565	2
	1
470. Barbus motebensis isolate MB7228 ribosomal protein S7 (S7) gene, intron	11
366 bp linear DNA	4
KT070399.1 GI:871124563	2
	1
471. Barbus motebensis isolate MB7227 ribosomal protein S7 (S7) gene, intron	11
366 bp linear DNA	4
KT070398.1 GI:871124561	2
	1
472. Barbus motebensis isolate MB7422 ribosomal protein S7 (S7) gene, intron	11
366 bp linear DNA	4
KT070397.1 GI:871124559	2
	1
473. Barbus motebensis isolate MB7419 ribosomal protein S7 (S7) gene, intron	11
366 bp linear DNA	4
KT070396.1 GI:871124557	2
	1
474. Barbus motebensis isolate MB7380 ribosomal protein S7 (S7) gene, intron	11
366 bp linear DNA	4
KT070395.1 GI:871124555	2
	1
475. Barbus motebensis isolate MB7379 ribosomal protein S7 (S7) gene, intron	11
366 bp linear DNA	4
KT070394.1 GI:871124553	2
	1
476. Barbus motebensis isolate MB5926 NADH dehydrogenase subunit 2 (ND2) gene, partial cds; mitochondrial	14
947 bp linear DNA	4
KT070393.1 GI:871124532	2
	1
477. Barbus motebensis isolate MB5925 NADH dehydrogenase subunit 2 (ND2) gene, partial cds; mitochondrial	14
947 bp linear DNA	4
KT070392.1 GI:871124529	2
	1
478. Barbus motebensis isolate MB5924 NADH dehydrogenase subunit 2 (ND2) gene, partial cds; mitochondrial	14
947 bp linear DNA	4
KT070391.1 GI:871124526	2
	1
479. Barbus motebensis isolate MB5923 NADH dehydrogenase subunit 2 (ND2) gene, partial cds; mitochondrial	14
947 bp linear DNA	4
KT070390.1 GI:871124523	2
	1
480. Barbus motebensis isolate MB6058 NADH dehydrogenase subunit 2 (ND2) gene, partial cds; mitochondrial	14
947 bp linear DNA	4
KT070389.1 GI:871124520	2
	1
481. Barbus motebensis isolate MB6057 NADH dehydrogenase subunit 2 (ND2) gene, partial cds; mitochondrial	14
947 bp linear DNA	4
KT070388.1 GI:871124517	2
	1
482. Barbus motebensis isolate MB6056 NADH dehydrogenase subunit 2 (ND2) gene, partial cds; mitochondrial	14
947 bp linear DNA	4
KT070387.1 GI:871124514	2
	1
483. Barbus motebensis isolate MB6054 NADH dehydrogenase subunit 2 (ND2) gene, partial cds; mitochondrial	14
947 bp linear DNA	4
KT070386.1 GI:871124511	2
	1
484. Barbus motebensis isolate MB6053 NADH dehydrogenase subunit 2 (ND2) gene, partial cds; mitochondrial	14
947 bp linear DNA	4
KT070385.1 GI:871124508	2
	1
485. Barbus motebensis isolate MB6052 NADH dehydrogenase subunit 2 (ND2) gene, partial cds; mitochondrial	14
947 bp linear DNA	4
KT070384.1 GI:871124505	2
	1
486. Barbus motebensis isolate MB6051 NADH dehydrogenase subunit 2 (ND2) gene, partial cds; mitochondrial	14
947 bp linear DNA	4
KT070383.1 GI:871124502	2
	1
487. Barbus motebensis isolate MB6050 NADH dehydrogenase subunit 2 (ND2) gene, partial cds; mitochondrial	14
947 bp linear DNA	4
KT070382.1 GI:871124499	2
	1
488. Barbus motebensis isolate MB6049 NADH dehydrogenase subunit 2 (ND2) gene, partial cds; mitochondrial	14
947 bp linear DNA	4
KT070381.1 GI:871124496	2
	1
489. Barbus motebensis isolate MB5684 NADH dehydrogenase subunit 2 (ND2) gene, partial cds; mitochondrial	14
947 bp linear DNA	4
KT070380.1 GI:871124493	2
	1
490. Barbus motebensis isolate MB5683 NADH dehydrogenase subunit 2 (ND2) gene, partial cds; mitochondrial	14
947 bp linear DNA	4
KT070379.1 GI:871124490	2
	1
491. Barbus motebensis isolate MB5682 NADH dehydrogenase subunit 2 (ND2) gene, partial cds; mitochondrial	14
947 bp linear DNA	4
KT070378.1 GI:871124487	2
	1
492. Barbus motebensis isolate MB6072 NADH dehydrogenase subunit 2 (ND2) gene, partial cds; mitochondrial	14
947 bp linear DNA	4
KT070377.1 GI:871124484	2
	1
493. Barbus motebensis isolate MB6071 NADH dehydrogenase subunit 2 (ND2) gene, partial cds; mitochondrial	14
947 bp linear DNA	4
KT070376.1 GI:871124481	2
	1
494. Barbus motebensis isolate MB6070 NADH dehydrogenase subunit 2 (ND2) gene, partial cds; mitochondrial	14
947 bp linear DNA	4
KT070375.1 GI:871124478	2
	1
495. Barbus motebensis isolate MB6069 NADH dehydrogenase subunit 2 (ND2) gene, partial cds; mitochondrial	14
947 bp linear DNA	4
KT070374.1 GI:871124474	2
	1
496. Barbus motebensis isolate MB6068 NADH dehydrogenase subunit 2 (ND2) gene, partial cds; mitochondrial	14
947 bp linear DNA	4
KT070373.1 GI:871124470	2
	1
497. Barbus motebensis isolate MB6067 NADH dehydrogenase subunit 2 (ND2) gene, partial cds; mitochondrial	14
947 bp linear DNA	4
KT070372.1 GI:871124467	2
	1
498. Barbus motebensis isolate MB6066 NADH dehydrogenase subunit 2 (ND2) gene, partial cds; mitochondrial	14
947 bp linear DNA	4
KT070371.1 GI:871124464	2
	1
499. Barbus motebensis isolate MB6065 NADH dehydrogenase subunit 2 (ND2) gene, partial cds; mitochondrial	14
947 bp linear DNA	4
KT070370.1 GI:871124461	2
	1
500. Barbus motebensis isolate MB6064 NADH dehydrogenase subunit 2 (ND2) gene, partial cds; mitochondrial	14
947 bp linear DNA	4
KT070369.1 GI:871124458	2
[truncated: 67,552 more rows]

## Sheet: Filtered Data
Filtered Records for Fish
1. Hippocampus kuda from South Africa 16S ribosomal RNA gene, partial sequence; mitochondrial gene for mitochondrial product	1	Hippocampus	kuda	from	South	Africa	16S	ribosomal	RNA	gene,	partial	sequence;	mitochondrial	gene	for	mitochondrial	product
2. Gnatholepis scapulostigma strain South Africa isolate GSC09 cytochrome b (cytb) gene, partial cds; mitochondrial	2	Gnatholepis	scapulostigma	strain	South	Africa	isolate	GSC09	cytochrome	b	(cytb)	gene,	partial	cds;	mitochondrial
3. Gnatholepis scapulostigma strain South Africa isolate GSC08 cytochrome b (cytb) gene, partial cds; mitochondrial	3	Gnatholepis	scapulostigma	strain	South	Africa	isolate	GSC08	cytochrome	b	(cytb)	gene,	partial	cds;	mitochondrial
4. Gnatholepis scapulostigma strain South Africa isolate GSC07 cytochrome b (cytb) gene, partial cds; mitochondrial	4	Gnatholepis	scapulostigma	strain	South	Africa	isolate	GSC07	cytochrome	b	(cytb)	gene,	partial	cds;	mitochondrial
5. Gnatholepis scapulostigma strain South Africa isolate GSC05 cytochrome b (cytb) gene, partial cds; mitochondrial	5	Gnatholepis	scapulostigma	strain	South	Africa	isolate	GSC05	cytochrome	b	(cytb)	gene,	partial	cds;	mitochondrial
6. Gnatholepis scapulostigma strain South Africa isolate GSC04 cytochrome b (cytb) gene, partial cds; mitochondrial	6	Gnatholepis	scapulostigma	strain	South	Africa	isolate	GSC04	cytochrome	b	(cytb)	gene,	partial	cds;	mitochondrial
7. Squalus sp. clade D AV-2016 isolate South Africa #326 cytochrome oxidase subunit I (COI) gene, partial cds; mitochondrial	7	Squalus	sp.	clade	D	AV-2016	isolate	South	Africa	#326	cytochrome	oxidase	subunit	I	(COI)	gene,	partial	cds;	mitochondrial
8. Squalus sp. clade D AV-2016 isolate South Africa #325 cytochrome oxidase subunit I (COI) gene, partial cds; mitochondrial	8	Squalus	sp.	clade	D	AV-2016	isolate	South	Africa	#325	cytochrome	oxidase	subunit	I	(COI)	gene,	partial	cds;	mitochondrial
9. Squalus sp. clade D AV-2016 isolate South Africa #324 cytochrome oxidase subunit I (COI) gene, partial cds; mitochondrial	9	Squalus	sp.	clade	D	AV-2016	isolate	South	Africa	#324	cytochrome	oxidase	subunit	I	(COI)	gene,	partial	cds;	mitochondrial
10. Squalus sp. clade D AV-2016 isolate South Africa #306 cytochrome oxidase subunit I (COI) gene, partial cds; mitochondrial	10	Squalus	sp.	clade	D	AV-2016	isolate	South	Africa	#306	cytochrome	oxidase	subunit	I	(COI)	gene,	partial	cds;	mitochondrial
11. Squalus sp. clade D AV-2016 isolate South Africa #305 cytochrome oxidase subunit I (COI) gene, partial cds; mitochondrial	11	Squalus	sp.	clade	D	AV-2016	isolate	South	Africa	#305	cytochrome	oxidase	subunit	I	(COI)	gene,	partial	cds;	mitochondrial
12. Squalus sp. clade D AV-2016 isolate South Africa #304 cytochrome oxidase subunit I (COI) gene, partial cds; mitochondrial	12	Squalus	sp.	clade	D	AV-2016	isolate	South	Africa	#304	cytochrome	oxidase	subunit	I	(COI)	gene,	partial	cds;	mitochondrial
13. Squalus sp. clade D AV-2016 isolate South Africa #302 cytochrome oxidase subunit I (COI) gene, partial cds; mitochondrial	13	Squalus	sp.	clade	D	AV-2016	isolate	South	Africa	#302	cytochrome	oxidase	subunit	I	(COI)	gene,	partial	cds;	mitochondrial
14. Squalus sp. clade B AV-2016 isolate South Africa #286 cytochrome oxidase subunit I (COI) gene, partial cds; mitochondrial	14	Squalus	sp.	clade	B	AV-2016	isolate	South	Africa	#286	cytochrome	oxidase	subunit	I	(COI)	gene,	partial	cds;	mitochondrial
15. Squalus sp. clade B AV-2016 isolate South Africa #285 cytochrome oxidase subunit I (COI) gene, partial cds; mitochondrial	15	Squalus	sp.	clade	B	AV-2016	isolate	South	Africa	#285	cytochrome	oxidase	subunit	I	(COI)	gene,	partial	cds;	mitochondrial
16. Squalus sp. clade B AV-2016 isolate South Africa #284 cytochrome oxidase subunit I (COI) gene, partial cds; mitochondrial	16	Squalus	sp.	clade	B	AV-2016	isolate	South	Africa	#284	cytochrome	oxidase	subunit	I	(COI)	gene,	partial	cds;	mitochondrial
17. Squalus sp. clade B AV-2016 isolate South Africa #283 cytochrome oxidase subunit I (COI) gene, partial cds; mitochondrial	17	Squalus	sp.	clade	B	AV-2016	isolate	South	Africa	#283	cytochrome	oxidase	subunit	I	(COI)	gene,	partial	cds;	mitochondrial
18. Squalus sp. clade B AV-2016 isolate South Africa #282 cytochrome oxidase subunit I (COI) gene, partial cds; mitochondrial	18	Squalus	sp.	clade	B	AV-2016	isolate	South	Africa	#282	cytochrome	oxidase	subunit	I	(COI)	gene,	partial	cds;	mitochondrial
19. Squalus sp. clade B AV-2016 isolate South Africa #281 cytochrome oxidase subunit I (COI) gene, partial cds; mitochondrial	19	Squalus	sp.	clade	B	AV-2016	isolate	South	Africa	#281	cytochrome	oxidase	subunit	I	(COI)	gene,	partial	cds;	mitochondrial
20. Squalus acanthias isolate South Africa #323 cytochrome oxidase subunit I (COI) gene, partial cds; mitochondrial	20	Squalus	acanthias	isolate	South	Africa	#323	cytochrome	oxidase	subunit	I	(COI)	gene,	partial	cds;	mitochondrial
21. Squalus sp. clade D AV-2016 isolate South Africa #326 NADH dehydrogenase subunit 2 (ND2) gene, partial cds; mitochondrial	21	Squalus	sp.	clade	D	AV-2016	isolate	South	Africa	#326	NADH	dehydrogenase	subunit	2	(ND2)	gene,	partial	cds;	mitochondrial
22. Squalus sp. clade D AV-2016 isolate South Africa #325 NADH dehydrogenase subunit 2 (ND2) gene, partial cds; mitochondrial	22	Squalus	sp.	clade	D	AV-2016	isolate	South	Africa	#325	NADH	dehydrogenase	subunit	2	(ND2)	gene,	partial	cds;	mitochondrial
23. Squalus sp. clade D AV-2016 isolate South Africa #324 NADH dehydrogenase subunit 2 (ND2) gene, partial cds; mitochondrial	23	Squalus	sp.	clade	D	AV-2016	isolate	South	Africa	#324	NADH	dehydrogenase	subunit	2	(ND2)	gene,	partial	cds;	mitochondrial
24. Squalus sp. clade D AV-2016 isolate South Africa #306 NADH dehydrogenase subunit 2 (ND2) gene, partial cds; mitochondrial	24	Squalus	sp.	clade	D	AV-2016	isolate	South	Africa	#306	NADH	dehydrogenase	subunit	2	(ND2)	gene,	partial	cds;	mitochondrial
25. Squalus sp. clade D AV-2016 isolate South Africa #305 NADH dehydrogenase subunit 2 (ND2) gene, partial cds; mitochondrial	25	Squalus	sp.	clade	D	AV-2016	isolate	South	Africa	#305	NADH	dehydrogenase	subunit	2	(ND2)	gene,	partial	cds;	mitochondrial
26. Squalus sp. clade D AV-2016 isolate South Africa #304 NADH dehydrogenase subunit 2 (ND2) gene, partial cds; mitochondrial	26	Squalus	sp.	clade	D	AV-2016	isolate	South	Africa	#304	NADH	dehydrogenase	subunit	2	(ND2)	gene,	partial	cds;	mitochondrial
27. Squalus sp. clade D AV-2016 isolate South Africa #302 NADH dehydrogenase subunit 2 (ND2) gene, partial cds; mitochondrial	27	Squalus	sp.	clade	D	AV-2016	isolate	South	Africa	#302	NADH	dehydrogenase	subunit	2	(ND2)	gene,	partial	cds;	mitochondrial
28. Squalus sp. clade B AV-2016 isolate South Africa #286 NADH dehydrogenase subunit 2 (ND2) gene, partial cds; mitochondrial	28	Squalus	sp.	clade	B	AV-2016	isolate	South	Africa	#286	NADH	dehydrogenase	subunit	2	(ND2)	gene,	partial	cds;	mitochondrial
29. Squalus sp. clade B AV-2016 isolate South Africa #285 NADH dehydrogenase subunit 2 (ND2) gene, partial cds; mitochondrial	29	Squalus	sp.	clade	B	AV-2016	isolate	South	Africa	#285	NADH	dehydrogenase	subunit	2	(ND2)	gene,	partial	cds;	mitochondrial
30. Squalus sp. clade B AV-2016 isolate South Africa #283 NADH dehydrogenase subunit 2 (ND2) gene, partial cds; mitochondrial	30	Squalus	sp.	clade	B	AV-2016	isolate	South	Africa	#283	NADH	dehydrogenase	subunit	2	(ND2)	gene,	partial	cds;	mitochondrial
31. Squalus sp. clade B AV-2016 isolate South Africa #282 NADH dehydrogenase subunit 2 (ND2) gene, partial cds; mitochondrial	31	Squalus	sp.	clade	B	AV-2016	isolate	South	Africa	#282	NADH	dehydrogenase	subunit	2	(ND2)	gene,	partial	cds;	mitochondrial
32. Squalus acanthias isolate South Africa #323 NADH dehydrogenase subunit 2 (ND2) gene, partial cds; mitochondrial	32	Squalus	acanthias	isolate	South	Africa	#323	NADH	dehydrogenase	subunit	2	(ND2)	gene,	partial	cds;	mitochondrial
33. Brycinus imberi mitochondrial partial cytb gene for cytochrome b, country South Africa, Kruger National Park	33	Brycinus	imberi	mitochondrial	partial	cytb	gene	for	cytochrome	b,	country	South	Africa,	Kruger	National	Park
34. Coryphaena hippurus voucher 09053 16S ribosomal RNA gene, partial sequence; mitochondrial	34	Coryphaena	hippurus	voucher	9053	16S	ribosomal	RNA	gene,	partial	sequence;	mitochondrial
35. Thunnus albacares voucher RET23 16S ribosomal RNA gene, partial sequence; mitochondrial	35	Thunnus	albacares	voucher	RET23	16S	ribosomal	RNA	gene,	partial	sequence;	mitochondrial
36. Cheimerius nufar voucher KZN22 16S ribosomal RNA gene, partial sequence; mitochondrial	36	Cheimerius	nufar	voucher	KZN22	16S	ribosomal	RNA	gene,	partial	sequence;	mitochondrial
37. Genypterus capensis voucher 09066 16S ribosomal RNA gene, partial sequence; mitochondrial	37	Genypterus	capensis	voucher	9066	16S	ribosomal	RNA	gene,	partial	sequence;	mitochondrial
38. Genypterus capensis voucher 09055 16S ribosomal RNA gene, partial sequence; mitochondrial	38	Genypterus	capensis	voucher	9055	16S	ribosomal	RNA	gene,	partial	sequence;	mitochondrial
39. Genypterus capensis voucher 09048 16S ribosomal RNA gene, partial sequence; mitochondrial	39	Genypterus	capensis	voucher	9048	16S	ribosomal	RNA	gene,	partial	sequence;	mitochondrial
40. Genypterus capensis voucher 09047 16S ribosomal RNA gene, partial sequence; mitochondrial	40	Genypterus	capensis	voucher	9047	16S	ribosomal	RNA	gene,	partial	sequence;	mitochondrial
41. Argyrosomus inodorus voucher RET37 16S ribosomal RNA gene, partial sequence; mitochondrial	41	Argyrosomus	inodorus	voucher	RET37	16S	ribosomal	RNA	gene,	partial	sequence;	mitochondrial
42. Atractoscion aequidens voucher RET32 16S ribosomal RNA gene, partial sequence; mitochondrial	42	Atractoscion	aequidens	voucher	RET32	16S	ribosomal	RNA	gene,	partial	sequence;	mitochondrial
43. Merluccius paradoxus voucher SH1906B 16S ribosomal RNA gene, partial sequence; mitochondrial	43	Merluccius	paradoxus	voucher	SH1906B	16S	ribosomal	RNA	gene,	partial	sequence;	mitochondrial
44. Merluccius paradoxus voucher SH1959B 16S ribosomal RNA gene, partial sequence; mitochondrial	44	Merluccius	paradoxus	voucher	SH1959B	16S	ribosomal	RNA	gene,	partial	sequence;	mitochondrial
45. Austroglossus microlepis voucher 09045 16S ribosomal RNA gene, partial sequence; mitochondrial	45	Austroglossus	microlepis	voucher	9045	16S	ribosomal	RNA	gene,	partial	sequence;	mitochondrial
46. Carcharhinus limbatus isolate AS99 control region, partial sequence; mitochondrial	46	Carcharhinus	limbatus	isolate	AS99	control	region,	partial	sequence;	mitochondrial
47. Carcharhinus limbatus isolate AS96 control region, partial sequence; mitochondrial	47	Carcharhinus	limbatus	isolate	AS96	control	region,	partial	sequence;	mitochondrial
48. Carcharhinus limbatus isolate AS95 control region, partial sequence; mitochondrial	48	Carcharhinus	limbatus	isolate	AS95	control	region,	partial	sequence;	mitochondrial
49. Carcharhinus limbatus isolate AS94 control region, partial sequence; mitochondrial	49	Carcharhinus	limbatus	isolate	AS94	control	region,	partial	sequence;	mitochondrial
50. Carcharhinus limbatus isolate AS93 control region, partial sequence; mitochondrial	50	Carcharhinus	limbatus	isolate	AS93	control	region,	partial	sequence;	mitochondrial
51. Carcharhinus limbatus isolate AS168 control region, partial sequence; mitochondrial	51	Carcharhinus	limbatus	isolate	AS168	control	region,	partial	sequence;	mitochondrial
52. Carcharhinus limbatus isolate AS167 control region, partial sequence; mitochondrial	52	Carcharhinus	limbatus	isolate	AS167	control	region,	partial	sequence;	mitochondrial
53. Carcharhinus limbatus isolate AS166 control region, partial sequence; mitochondrial	53	Carcharhinus	limbatus	isolate	AS166	control	region,	partial	sequence;	mitochondrial
54. Carcharhinus limbatus isolate AS165 control region, partial sequence; mitochondrial	54	Carcharhinus	limbatus	isolate	AS165	control	region,	partial	sequence;	mitochondrial
55. Carcharhinus limbatus isolate AS144 control region, partial sequence; mitochondrial	55	Carcharhinus	limbatus	isolate	AS144	control	region,	partial	sequence;	mitochondrial
56. Carcharhinus limbatus isolate AS143 control region, partial sequence; mitochondrial	56	Carcharhinus	limbatus	isolate	AS143	control	region,	partial	sequence;	mitochondrial
57. Carcharhinus limbatus isolate AS142 control region, partial sequence; mitochondrial	57	Carcharhinus	limbatus	isolate	AS142	control	region,	partial	sequence;	mitochondrial
58. Carcharhinus limbatus isolate AS141 control region, partial sequence; mitochondrial	58	Carcharhinus	limbatus	isolate	AS141	control	region,	partial	sequence;	mitochondrial
59. Carcharhinus limbatus isolate AS140 control region, partial sequence; mitochondrial	59	Carcharhinus	limbatus	isolate	AS140	control	region,	partial	sequence;	mitochondrial
60. Carcharhinus limbatus isolate AS139 control region, partial sequence; mitochondrial	60	Carcharhinus	limbatus	isolate	AS139	control	region,	partial	sequence;	mitochondrial
61. Carcharhinus limbatus isolate AS137 control region, partial sequence; mitochondrial	61	Carcharhinus	limbatus	isolate	AS137	control	region,	partial	sequence;	mitochondrial
62. Carcharhinus limbatus isolate AS136 control region, partial sequence; mitochondrial	62	Carcharhinus	limbatus	isolate	AS136	control	region,	partial	sequence;	mitochondrial
63. Carcharhinus limbatus isolate AS135 control region, partial sequence; mitochondrial	63	Carcharhinus	limbatus	isolate	AS135	control	region,	partial	sequence;	mitochondrial
64. Carcharhinus limbatus isolate AS133 control region, partial sequence; mitochondrial	64	Carcharhinus	limbatus	isolate	AS133	control	region,	partial	sequence;	mitochondrial
65. Carcharhinus limbatus isolate AS132 control region, partial sequence; mitochondrial	65	Carcharhinus	limbatus	isolate	AS132	control	region,	partial	sequence;	mitochondrial
66. Carcharhinus limbatus isolate AS131 control region, partial sequence; mitochondrial	66	Carcharhinus	limbatus	isolate	AS131	control	region,	partial	sequence;	mitochondrial
67. Carcharhinus limbatus isolate AS130 control region, partial sequence; mitochondrial	67	Carcharhinus	limbatus	isolate	AS130	control	region,	partial	sequence;	mitochondrial
68. Carcharhinus limbatus isolate AS129 control region, partial sequence; mitochondrial	68	Carcharhinus	limbatus	isolate	AS129	control	region,	partial	sequence;	mitochondrial
69. Carcharhinus limbatus isolate AS128 control region, partial sequence; mitochondrial	69	Carcharhinus	limbatus	isolate	AS128	control	region,	partial	sequence;	mitochondrial
70. Carcharhinus limbatus isolate AS127 control region, partial sequence; mitochondrial	70	Carcharhinus	limbatus	isolate	AS127	control	region,	partial	sequence;	mitochondrial
71. Carcharhinus limbatus isolate AS126 control region, partial sequence; mitochondrial	71	Carcharhinus	limbatus	isolate	AS126	control	region,	partial	sequence;	mitochondrial
72. Carcharhinus limbatus isolate AS125 control region, partial sequence; mitochondrial	72	Carcharhinus	limbatus	isolate	AS125	control	region,	partial	sequence;	mitochondrial
73. Carcharhinus limbatus isolate AS124 control region, partial sequence; mitochondrial	73	Carcharhinus	limbatus	isolate	AS124	control	region,	partial	sequence;	mitochondrial
74. Carcharhinus limbatus isolate AS123 control region, partial sequence; mitochondrial	74	Carcharhinus	limbatus	isolate	AS123	control	region,	partial	sequence;	mitochondrial
75. Carcharhinus limbatus isolate AS122 control region, partial sequence; mitochondrial	75	Carcharhinus	limbatus	isolate	AS122	control	region,	partial	sequence;	mitochondrial
76. Carcharhinus limbatus isolate AS121 control region, partial sequence; mitochondrial	76	Carcharhinus	limbatus	isolate	AS121	control	region,	partial	sequence;	mitochondrial
77. Carcharhinus limbatus isolate AS120 control region, partial sequence; mitochondrial	77	Carcharhinus	limbatus	isolate	AS120	control	region,	partial	sequence;	mitochondrial
78. Carcharhinus limbatus isolate AS117 control region, partial sequence; mitochondrial	78	Carcharhinus	limbatus	isolate	AS117	control	region,	partial	sequence;	mitochondrial
79. Carcharhinus limbatus isolate AS116 control region, partial sequence; mitochondrial	79	Carcharhinus	limbatus	isolate	AS116	control	region,	partial	sequence;	mitochondrial
80. Carcharhinus limbatus isolate AS115 control region, partial sequence; mitochondrial	80	Carcharhinus	limbatus	isolate	AS115	control	region,	partial	sequence;	mitochondrial
81. Carcharhinus limbatus isolate AS113 control region, partial sequence; mitochondrial	81	Carcharhinus	limbatus	isolate	AS113	control	region,	partial	sequence;	mitochondrial
82. Carcharhinus limbatus isolate AS112 control region, partial sequence; mitochondrial	82	Carcharhinus	limbatus	isolate	AS112	control	region,	partial	sequence;	mitochondrial
83. Carcharhinus limbatus isolate AS111 control region, partial sequence; mitochondrial	83	Carcharhinus	limbatus	isolate	AS111	control	region,	partial	sequence;	mitochondrial
84. Carcharhinus limbatus isolate AS110 control region, partial sequence; mitochondrial	84	Carcharhinus	limbatus	isolate	AS110	control	region,	partial	sequence;	mitochondrial
85. Carcharhinus limbatus isolate AS109 control region, partial sequence; mitochondrial	85	Carcharhinus	limbatus	isolate	AS109	control	region,	partial	sequence;	mitochondrial
86. Carcharhinus limbatus isolate AS108 control region, partial sequence; mitochondrial	86	Carcharhinus	limbatus	isolate	AS108	control	region,	partial	sequence;	mitochondrial
87. Carcharhinus limbatus isolate AS107 control region, partial sequence; mitochondrial	87	Carcharhinus	limbatus	isolate	AS107	control	region,	partial	sequence;	mitochondrial
88. Carcharhinus limbatus isolate AS106 control region, partial sequence; mitochondrial	88	Carcharhinus	limbatus	isolate	AS106	control	region,	partial	sequence;	mitochondrial
89. Carcharhinus limbatus isolate AS105 control region, partial sequence; mitochondrial	89	Carcharhinus	limbatus	isolate	AS105	control	region,	partial	sequence;	mitochondrial
90. Carcharhinus limbatus isolate AS104 control region, partial sequence; mitochondrial	90	Carcharhinus	limbatus	isolate	AS104	control	region,	partial	sequence;	mitochondrial
91. Carcharhinus limbatus isolate AS103 control region, partial sequence; mitochondrial	91	Carcharhinus	limbatus	isolate	AS103	control	region,	partial	sequence;	mitochondrial
92. Carcharhinus limbatus isolate AS102 control region, partial sequence; mitochondrial	92	Carcharhinus	limbatus	isolate	AS102	control	region,	partial	sequence;	mitochondrial
93. Carcharhinus limbatus isolate AS101 control region, partial sequence; mitochondrial	93	Carcharhinus	limbatus	isolate	AS101	control	region,	partial	sequence;	mitochondrial
94. Carcharhinus limbatus isolate AS100 control region, partial sequence; mitochondrial	94	Carcharhinus	limbatus	isolate	AS100	control	region,	partial	sequence;	mitochondrial
95. Yasuhikotakia morleti voucher KW11T087 cytochrome oxidase subunit 1 (COI) gene, partial cds; mitochondrial	95	Yasuhikotakia	morleti	voucher	KW11T087	cytochrome	oxidase	subunit	1	(COI)	gene,	partial	cds;	mitochondrial
96. Yasuhikotakia morleti voucher KW11T086 cytochrome oxidase subunit 1 (COI) gene, partial cds; mitochondrial	96	Yasuhikotakia	morleti	voucher	KW11T086	cytochrome	oxidase	subunit	1	(COI)	gene,	partial	cds;	mitochondrial
97. Xiphophorus maculatus voucher KW11T199 cytochrome oxidase subunit 1 (COI) gene, partial cds; mitochondrial	97	Xiphophorus	maculatus	voucher	KW11T199	cytochrome	oxidase	subunit	1	(COI)	gene,	partial	cds;	mitochondrial
98. Xiphophorus maculatus voucher KW11T078 cytochrome oxidase subunit 1 (COI) gene, partial cds; mitochondrial	98	Xiphophorus	maculatus	voucher	KW11T078	cytochrome	oxidase	subunit	1	(COI)	gene,	partial	cds;	mitochondrial
99. Xiphophorus hellerii voucher KW11T085 cytochrome oxidase subunit 1 (COI) gene, partial cds; mitochondrial	99	Xiphophorus	hellerii	voucher	KW11T085	cytochrome	oxidase	subunit	1	(COI)	gene,	partial	cds;	mitochondrial
100. Xiphophorus hellerii voucher KW12-AT034 cytochrome oxidase subunit 1 (COI) gene, partial cds; mitochondrial	100	Xiphophorus	hellerii	voucher	KW12-AT034	cytochrome	oxidase	subunit	1	(COI)	gene,	partial	cds;	mitochondrial
101. Xiphophorus hellerii voucher ES12-AT038 cytochrome oxidase subunit 1 (COI) gene, partial cds; mitochondrial	101	Xiphophorus	hellerii	voucher	ES12-AT038	cytochrome	oxidase	subunit	1	(COI)	gene,	partial	cds;	mitochondrial
102. Xiphophorus hellerii voucher ES12-AT039 cytochrome oxidase subunit 1 (COI) gene, partial cds; mitochondrial	102	Xiphophorus	hellerii	voucher	ES12-AT039	cytochrome	oxidase	subunit	1	(COI)	gene,	partial	cds;	mitochondrial
103. Xiphophorus hellerii voucher KW11T108 cytochrome oxidase subunit 1 (COI) gene, partial cds; mitochondrial	103	Xiphophorus	hellerii	voucher	KW11T108	cytochrome	oxidase	subunit	1	(COI)	gene,	partial	cds;	mitochondrial
104. Xiphophorus hellerii voucher KW12-AT040 cytochrome oxidase subunit 1 (COI) gene, partial cds; mitochondrial	104	Xiphophorus	hellerii	voucher	KW12-AT040	cytochrome	oxidase	subunit	1	(COI)	gene,	partial	cds;	mitochondrial
105. Xenomystus nigri voucher ES12-AT070 cytochrome oxidase subunit 1 (COI) gene, partial cds; mitochondrial	105	Xenomystus	nigri	voucher	ES12-AT070	cytochrome	oxidase	subunit	1	(COI)	gene,	partial	cds;	mitochondrial
106. Xenomystus nigri voucher ES12-AT071 cytochrome oxidase subunit 1 (COI) gene, partial cds; mitochondrial	106	Xenomystus	nigri	voucher	ES12-AT071	cytochrome	oxidase	subunit	1	(COI)	gene,	partial	cds;	mitochondrial
107. Xenentodon sp. ES12-AT024 cytochrome oxidase subunit 1 (COI) gene, partial cds; mitochondrial	107	Xenentodon	sp.	ES12-AT024	cytochrome	oxidase	subunit	1	(COI)	gene,	partial	cds;	mitochondrial
108. Tropheus moorii voucher KW12-AT033 cytochrome oxidase subunit 1 (COI) gene, partial cds; mitochondrial	108	Tropheus	moorii	voucher	KW12-AT033	cytochrome	oxidase	subunit	1	(COI)	gene,	partial	cds;	mitochondrial
109. Tropheus moorii voucher KW12-AT005 cytochrome oxidase subunit 1 (COI) gene, partial cds; mitochondrial	109	Tropheus	moorii	voucher	KW12-AT005	cytochrome	oxidase	subunit	1	(COI)	gene,	partial	cds;	mitochondrial
110. Tropheus duboisi voucher KW12-AT023 cytochrome oxidase subunit 1 (COI) gene, partial cds; mitochondrial	110	Tropheus	duboisi	voucher	KW12-AT023	cytochrome	oxidase	subunit	1	(COI)	gene,	partial	cds;	mitochondrial
111. Tropheus sp. KW12-AT003 cytochrome oxidase subunit 1 (COI) gene, partial cds; mitochondrial	111	Tropheus	sp.	KW12-AT003	cytochrome	oxidase	subunit	1	(COI)	gene,	partial	cds;	mitochondrial
112. Tropheus sp. KW12-AT026 cytochrome oxidase subunit 1 (COI) gene, partial cds; mitochondrial	112	Tropheus	sp.	KW12-AT026	cytochrome	oxidase	subunit	1	(COI)	gene,	partial	cds;	mitochondrial
113. Trigonostigma heteromorpha voucher KW11T192 cytochrome oxidase subunit 1 (COI) gene, partial cds; mitochondrial	113	Trigonostigma	heteromorpha	voucher	KW11T192	cytochrome	oxidase	subunit	1	(COI)	gene,	partial	cds;	mitochondrial
114. Trigonostigma heteromorpha voucher KW11T193 cytochrome oxidase subunit 1 (COI) gene, partial cds; mitochondrial	114	Trigonostigma	heteromorpha	voucher	KW11T193	cytochrome	oxidase	subunit	1	(COI)	gene,	partial	cds;	mitochondrial
115. Trichopodus trichopterus voucher KW12-AT042 cytochrome oxidase subunit 1 (COI) gene, partial cds; mitochondrial	115	Trichopodus	trichopterus	voucher	KW12-AT042	cytochrome	oxidase	subunit	1	(COI)	gene,	partial	cds;	mitochondrial
116. Trichopodus trichopterus voucher KW11T194 cytochrome oxidase subunit 1 (COI) gene, partial cds; mitochondrial	116	Trichopodus	trichopterus	voucher	KW11T194	cytochrome	oxidase	subunit	1	(COI)	gene,	partial	cds;	mitochondrial
117. Trichopodus trichopterus voucher KW12-AT004 cytochrome oxidase subunit 1 (COI) gene, partial cds; mitochondrial	117	Trichopodus	trichopterus	voucher	KW12-AT004	cytochrome	oxidase	subunit	1	(COI)	gene,	partial	cds;	mitochondrial
118. Trichopodus trichopterus voucher ES12-AT089 cytochrome oxidase subunit 1 (COI) gene, partial cds; mitochondrial	118	Trichopodus	trichopterus	voucher	ES12-AT089	cytochrome	oxidase	subunit	1	(COI)	gene,	partial	cds;	mitochondrial
119. Trichopodus trichopterus voucher ES12-AT090 cytochrome oxidase subunit 1 (COI) gene, partial cds; mitochondrial	119	Trichopodus	trichopterus	voucher	ES12-AT090	cytochrome	oxidase	subunit	1	(COI)	gene,	partial	cds;	mitochondrial
120. Trichopodus trichopterus voucher KW11T195 cytochrome oxidase subunit 1 (COI) gene, partial cds; mitochondrial	120	Trichopodus	trichopterus	voucher	KW11T195	cytochrome	oxidase	subunit	1	(COI)	gene,	partial	cds;	mitochondrial
121. Trichopodus microlepis voucher KW11T052 cytochrome oxidase subunit 1 (COI) gene, partial cds; mitochondrial	121	Trichopodus	microlepis	voucher	KW11T052	cytochrome	oxidase	subunit	1	(COI)	gene,	partial	cds;	mitochondrial
122. Trichopodus microlepis voucher KW11T204 cytochrome oxidase subunit 1 (COI) gene, partial cds; mitochondrial	122	Trichopodus	microlepis	voucher	KW11T204	cytochrome	oxidase	subunit	1	(COI)	gene,	partial	cds;	mitochondrial
123. Trichogaster lalius voucher KW12-AT018 cytochrome oxidase subunit 1 (COI) gene, partial cds; mitochondrial	123	Trichogaster	lalius	voucher	KW12-AT018	cytochrome	oxidase	subunit	1	(COI)	gene,	partial	cds;	mitochondrial
124. Trichogaster lalius voucher KW12-AT030 cytochrome oxidase subunit 1 (COI) gene, partial cds; mitochondrial	124	Trichogaster	lalius	voucher	KW12-AT030	cytochrome	oxidase	subunit	1	(COI)	gene,	partial	cds;	mitochondrial
125. Trichogaster lalius voucher KW11T024 cytochrome oxidase subunit 1 (COI) gene, partial cds; mitochondrial	125	Trichogaster	lalius	voucher	KW11T024	cytochrome	oxidase	subunit	1	(COI)	gene,	partial	cds;	mitochondrial
126. Trichogaster lalius voucher KW11T058 cytochrome oxidase subunit 1 (COI) gene, partial cds; mitochondrial	126	Trichogaster	lalius	voucher	KW11T058	cytochrome	oxidase	subunit	1	(COI)	gene,	partial	cds;	mitochondrial
127. Trichogaster lalius voucher KW11T057 cytochrome oxidase subunit 1 (COI) gene, partial cds; mitochondrial	127	Trichogaster	lalius	voucher	KW11T057	cytochrome	oxidase	subunit	1	(COI)	gene,	partial	cds;	mitochondrial
128. Trichogaster lalius voucher ES12-AT087 cytochrome oxidase subunit 1 (COI) gene, partial cds; mitochondrial	128	Trichogaster	lalius	voucher	ES12-AT087	cytochrome	oxidase	subunit	1	(COI)	gene,	partial	cds;	mitochondrial
129. Trichogaster lalius voucher ES12-AT088 cytochrome oxidase subunit 1 (COI) gene, partial cds; mitochondrial	129	Trichogaster	lalius	voucher	ES12-AT088	cytochrome	oxidase	subunit	1	(COI)	gene,	partial	cds;	mitochondrial
130. Trichogaster lalius voucher KW11T023 cytochrome oxidase subunit 1 (COI) gene, partial cds; mitochondrial	130	Trichogaster	lalius	voucher	KW11T023	cytochrome	oxidase	subunit	1	(COI)	gene,	partial	cds;	mitochondrial
131. Trichogaster chuna voucher ES12-AT083 cytochrome oxidase subunit 1 (COI) gene, partial cds; mitochondrial	131	Trichogaster	chuna	voucher	ES12-AT083	cytochrome	oxidase	subunit	1	(COI)	gene,	partial	cds;	mitochondrial
132. Trichogaster chuna voucher ES12-AT084 cytochrome oxidase subunit 1 (COI) gene, partial cds; mitochondrial	132	Trichogaster	chuna	voucher	ES12-AT084	cytochrome	oxidase	subunit	1	(COI)	gene,	partial	cds;	mitochondrial
133. Thorichthys meeki voucher ES12-AT030 cytochrome oxidase subunit 1 (COI) gene, partial cds; mitochondrial	133	Thorichthys	meeki	voucher	ES12-AT030	cytochrome	oxidase	subunit	1	(COI)	gene,	partial	cds;	mitochondrial
134. Thorichthys meeki voucher ES12-AT029 cytochrome oxidase subunit 1 (COI) gene, partial cds; mitochondrial	134	Thorichthys	meeki	voucher	ES12-AT029	cytochrome	oxidase	subunit	1	(COI)	gene,	partial	cds;	mitochondrial
135. Thayeria boehlkei voucher KW11T121 cytochrome oxidase subunit 1 (COI) gene, partial cds; mitochondrial	135	Thayeria	boehlkei	voucher	KW11T121	cytochrome	oxidase	subunit	1	(COI)	gene,	partial	cds;	mitochondrial
136. Thayeria boehlkei voucher KW11T120 cytochrome oxidase subunit 1 (COI) gene, partial cds; mitochondrial	136	Thayeria	boehlkei	voucher	KW11T120	cytochrome	oxidase	subunit	1	(COI)	gene,	partial	cds;	mitochondrial
137. Tanichthys albonubes voucher KW11T188 cytochrome oxidase subunit 1 (COI) gene, partial cds; mitochondrial	137	Tanichthys	albonubes	voucher	KW11T188	cytochrome	oxidase	subunit	1	(COI)	gene,	partial	cds;	mitochondrial
138. Tanichthys albonubes voucher KW11T180 cytochrome oxidase subunit 1 (COI) gene, partial cds; mitochondrial	138	Tanichthys	albonubes	voucher	KW11T180	cytochrome	oxidase	subunit	1	(COI)	gene,	partial	cds;	mitochondrial
139. Tanichthys albonubes voucher KW11T189 cytochrome oxidase subunit 1 (COI) gene, partial cds; mitochondrial	139	Tanichthys	albonubes	voucher	KW11T189	cytochrome	oxidase	subunit	1	(COI)	gene,	partial	cds;	mitochondrial
140. Synodontis nigrita voucher KW12-AT014 cytochrome oxidase subunit 1 (COI) gene, partial cds; mitochondrial	140	Synodontis	nigrita	voucher	KW12-AT014	cytochrome	oxidase	subunit	1	(COI)	gene,	partial	cds;	mitochondrial
141. Synodontis nigrita voucher KW12-AT027 cytochrome oxidase subunit 1 (COI) gene, partial cds; mitochondrial	141	Synodontis	nigrita	voucher	KW12-AT027	cytochrome	oxidase	subunit	1	(COI)	gene,	partial	cds;	mitochondrial
142. Synodontis eupterus voucher KW11T088 cytochrome oxidase subunit 1 (COI) gene, partial cds; mitochondrial	142	Synodontis	eupterus	voucher	KW11T088	cytochrome	oxidase	subunit	1	(COI)	gene,	partial	cds;	mitochondrial
143. Synodontis sp. ES12-AT072 cytochrome oxidase subunit 1 (COI) gene, partial cds; mitochondrial	143	Synodontis	sp.	ES12-AT072	cytochrome	oxidase	subunit	1	(COI)	gene,	partial	cds;	mitochondrial
144. Synodontis sp. ES12-AT049 cytochrome oxidase subunit 1 (COI) gene, partial cds; mitochondrial	144	Synodontis	sp.	ES12-AT049	cytochrome	oxidase	subunit	1	(COI)	gene,	partial	cds;	mitochondrial
145. Synodontis sp. ES12-AT048 cytochrome oxidase subunit 1 (COI) gene, partial cds; mitochondrial	145	Synodontis	sp.	ES12-AT048	cytochrome	oxidase	subunit	1	(COI)	gene,	partial	cds;	mitochondrial
146. Synodontis sp. KW11-T312 cytochrome oxidase subunit 1 (COI) gene, partial cds; mitochondrial	146	Synodontis	sp.	KW11-T312	cytochrome	oxidase	subunit	1	(COI)	gene,	partial	cds;	mitochondrial
147. Synodontis sp. KW11-T313 cytochrome oxidase subunit 1 (COI) gene, partial cds; mitochondrial	147	Synodontis	sp.	KW11-T313	cytochrome	oxidase	subunit	1	(COI)	gene,	partial	cds;	mitochondrial
148. Synodontis sp. KW11-T314 cytochrome oxidase subunit 1 (COI) gene, partial cds; mitochondrial	148	Synodontis	sp.	KW11-T314	cytochrome	oxidase	subunit	1	(COI)	gene,	partial	cds;	mitochondrial
149. Synodontis sp. KW11-T315 cytochrome oxidase subunit 1 (COI) gene, partial cds; mitochondrial	149	Synodontis	sp.	KW11-T315	cytochrome	oxidase	subunit	1	(COI)	gene,	partial	cds;	mitochondrial
150. Synodontis sp. ES12-AT073 cytochrome oxidase subunit 1 (COI) gene, partial cds; mitochondrial	150	Synodontis	sp.	ES12-AT073	cytochrome	oxidase	subunit	1	(COI)	gene,	partial	cds;	mitochondrial
151. Symphysodon discus voucher KW11T190 cytochrome oxidase subunit 1 (COI) gene, partial cds; mitochondrial	151	Symphysodon	discus	voucher	KW11T190	cytochrome	oxidase	subunit	1	(COI)	gene,	partial	cds;	mitochondrial
152. Symphysodon discus voucher KW11T122 cytochrome oxidase subunit 1 (COI) gene, partial cds; mitochondrial	152	Symphysodon	discus	voucher	KW11T122	cytochrome	oxidase	subunit	1	(COI)	gene,	partial	cds;	mitochondrial
153. Symphysodon discus voucher KW11T191 cytochrome oxidase subunit 1 (COI) gene, partial cds; mitochondrial	153	Symphysodon	discus	voucher	KW11T191	cytochrome	oxidase	subunit	1	(COI)	gene,	partial	cds;	mitochondrial
154. Symphysodon discus voucher KW11T127 cytochrome oxidase subunit 1 (COI) gene, partial cds; mitochondrial	154	Symphysodon	discus	voucher	KW11T127	cytochrome	oxidase	subunit	1	(COI)	gene,	partial	cds;	mitochondrial
155. Schilbeidae sp. ES12-AT034 cytochrome oxidase subunit 1 (COI) gene, partial cds; mitochondrial	155	Schilbeidae	sp.	ES12-AT034	cytochrome	oxidase	subunit	1	(COI)	gene,	partial	cds;	mitochondrial
156. Schilbeidae sp. ES12-AT035 cytochrome oxidase subunit 1 (COI) gene, partial cds; mitochondrial	156	Schilbeidae	sp.	ES12-AT035	cytochrome	oxidase	subunit	1	(COI)	gene,	partial	cds;	mitochondrial
157. Rocio octofasciata voucher KW11T036 cytochrome oxidase subunit 1 (COI) gene, partial cds; mitochondrial	157	Rocio	octofasciata	voucher	KW11T036	cytochrome	oxidase	subunit	1	(COI)	gene,	partial	cds;	mitochondrial
158. Rocio octofasciata voucher KW11T041 cytochrome oxidase subunit 1 (COI) gene, partial cds; mitochondrial	158	Rocio	octofasciata	voucher	KW11T041	cytochrome	oxidase	subunit	1	(COI)	gene,	partial	cds;	mitochondrial
159. Rocio octofasciata voucher KW11T040 cytochrome oxidase subunit 1 (COI) gene, partial cds; mitochondrial	159	Rocio	octofasciata	voucher	KW11T040	cytochrome	oxidase	subunit	1	(COI)	gene,	partial	cds;	mitochondrial
160. Rineloricaria sp. ES12-AT047 cytochrome oxidase subunit 1 (COI) gene, partial cds; mitochondrial	160	Rineloricaria	sp.	ES12-AT047	cytochrome	oxidase	subunit	1	(COI)	gene,	partial	cds;	mitochondrial
161. Rineloricaria sp. ES12-AT046 cytochrome oxidase subunit 1 (COI) gene, partial cds; mitochondrial	161	Rineloricaria	sp.	ES12-AT046	cytochrome	oxidase	subunit	1	(COI)	gene,	partial	cds;	mitochondrial
162. Rasbora trilineata voucher KW11T168 cytochrome oxidase subunit 1 (COI) gene, partial cds; mitochondrial	162	Rasbora	trilineata	voucher	KW11T168	cytochrome	oxidase	subunit	1	(COI)	gene,	partial	cds;	mitochondrial
163. Rasbora trilineata voucher KW11T167 cytochrome oxidase subunit 1 (COI) gene, partial cds; mitochondrial	163	Rasbora	trilineata	voucher	KW11T167	cytochrome	oxidase	subunit	1	(COI)	gene,	partial	cds;	mitochondrial
164. Puntius titteya voucher KW11-T328 cytochrome oxidase subunit 1 (COI) gene, partial cds; mitochondrial	164	Puntius	titteya	voucher	KW11-T328	cytochrome	oxidase	subunit	1	(COI)	gene,	partial	cds;	mitochondrial
165. Puntius titteya voucher KW11-T329 cytochrome oxidase subunit 1 (COI) gene, partial cds; mitochondrial	165	Puntius	titteya	voucher	KW11-T329	cytochrome	oxidase	subunit	1	(COI)	gene,	partial	cds;	mitochondrial
166. Puntigrus tetrazona voucher KW11T020 cytochrome oxidase subunit 1 (COI) gene, partial cds; mitochondrial	166	Puntigrus	tetrazona	voucher	KW11T020	cytochrome	oxidase	subunit	1	(COI)	gene,	partial	cds;	mitochondrial
167. Puntigrus tetrazona voucher KW11T140 cytochrome oxidase subunit 1 (COI) gene, partial cds; mitochondrial	167	Puntigrus	tetrazona	voucher	KW11T140	cytochrome	oxidase	subunit	1	(COI)	gene,	partial	cds;	mitochondrial
168. Puntigrus tetrazona voucher KW11T021 cytochrome oxidase subunit 1 (COI) gene, partial cds; mitochondrial	168	Puntigrus	tetrazona	voucher	KW11T021	cytochrome	oxidase	subunit	1	(COI)	gene,	partial	cds;	mitochondrial
169. Puntigrus tetrazona voucher KW11T022 cytochrome oxidase subunit 1 (COI) gene, partial cds; mitochondrial	169	Puntigrus	tetrazona	voucher	KW11T022	cytochrome	oxidase	subunit	1	(COI)	gene,	partial	cds;	mitochondrial
170. Puntigrus tetrazona voucher KW11T139 cytochrome oxidase subunit 1 (COI) gene, partial cds; mitochondrial	170	Puntigrus	tetrazona	voucher	KW11T139	cytochrome	oxidase	subunit	1	(COI)	gene,	partial	cds;	mitochondrial
171. Puntigrus tetrazona voucher KW11T019 cytochrome oxidase subunit 1 (COI) gene, partial cds; mitochondrial	171	Puntigrus	tetrazona	voucher	KW11T019	cytochrome	oxidase	subunit	1	(COI)	gene,	partial	cds;	mitochondrial
172. Pethia padamya voucher KW11T048 cytochrome oxidase subunit 1 (COI) gene, partial cds; mitochondrial	172	Pethia	padamya	voucher	KW11T048	cytochrome	oxidase	subunit	1	(COI)	gene,	partial	cds;	mitochondrial
173. Pethia padamya voucher KW11T049 cytochrome oxidase subunit 1 (COI) gene, partial cds; mitochondrial	173	Pethia	padamya	voucher	KW11T049	cytochrome	oxidase	subunit	1	(COI)	gene,	partial	cds;	mitochondrial
174. Haludaria fasciata voucher KW11-T327 cytochrome oxidase subunit 1 (COI) gene, partial cds; mitochondrial	174	Haludaria	fasciata	voucher	KW11-T327	cytochrome	oxidase	subunit	1	(COI)	gene,	partial	cds;	mitochondrial
175. Haludaria fasciata voucher KW11-T326 cytochrome oxidase subunit 1 (COI) gene, partial cds; mitochondrial	175	Haludaria	fasciata	voucher	KW11-T326	cytochrome	oxidase	subunit	1	(COI)	gene,	partial	cds;	mitochondrial
176. Dawkinsia denisonii voucher ES12-AT064 cytochrome oxidase subunit 1 (COI) gene, partial cds; mitochondrial	176	Dawkinsia	denisonii	voucher	ES12-AT064	cytochrome	oxidase	subunit	1	(COI)	gene,	partial	cds;	mitochondrial
177. Dawkinsia denisonii voucher ES12-AT063 cytochrome oxidase subunit 1 (COI) gene, partial cds; mitochondrial	177	Dawkinsia	denisonii	voucher	ES12-AT063	cytochrome	oxidase	subunit	1	(COI)	gene,	partial	cds;	mitochondrial
178. Pethia conchonius voucher ES12-AT076 cytochrome oxidase subunit 1 (COI) gene, partial cds; mitochondrial	178	Pethia	conchonius	voucher	ES12-AT076	cytochrome	oxidase	subunit	1	(COI)	gene,	partial	cds;	mitochondrial
179. Pethia conchonius voucher KW11T166 cytochrome oxidase subunit 1 (COI) gene, partial cds; mitochondrial	179	Pethia	conchonius	voucher	KW11T166	cytochrome	oxidase	subunit	1	(COI)	gene,	partial	cds;	mitochondrial
180. Puntius sp. KW11T185 cytochrome oxidase subunit 1 (COI) gene, partial cds; mitochondrial	180	Puntius	sp.	KW11T185	cytochrome	oxidase	subunit	1	(COI)	gene,	partial	cds;	mitochondrial
181. Pterygoplichthys gibbiceps voucher ES12-AT052 cytochrome oxidase subunit 1 (COI) gene, partial cds; mitochondrial	181	Pterygoplichthys	gibbiceps	voucher	ES12-AT052	cytochrome	oxidase	subunit	1	(COI)	gene,	partial	cds;	mitochondrial
182. Pterygoplichthys sp. KW11T171 cytochrome oxidase subunit 1 (COI) gene, partial cds; mitochondrial	182	Pterygoplichthys	sp.	KW11T171	cytochrome	oxidase	subunit	1	(COI)	gene,	partial	cds;	mitochondrial
183. Pterygoplichthys sp. ES12-AT094 cytochrome oxidase subunit 1 (COI) gene, partial cds; mitochondrial	183	Pterygoplichthys	sp.	ES12-AT094	cytochrome	oxidase	subunit	1	(COI)	gene,	partial	cds;	mitochondrial
184. Pterygoplichthys sp. KW11-T337 cytochrome oxidase subunit 1 (COI) gene, partial cds; mitochondrial	184	Pterygoplichthys	sp.	KW11-T337	cytochrome	oxidase	subunit	1	(COI)	gene,	partial	cds;	mitochondrial
185. Pterygoplichthys sp. KW11T172 cytochrome oxidase subunit 1 (COI) gene, partial cds; mitochondrial	185	Pterygoplichthys	sp.	KW11T172	cytochrome	oxidase	subunit	1	(COI)	gene,	partial	cds;	mitochondrial
186. Pterygoplichthys sp. ES12-AT093 cytochrome oxidase subunit 1 (COI) gene, partial cds; mitochondrial	186	Pterygoplichthys	sp.	ES12-AT093	cytochrome	oxidase	subunit	1	(COI)	gene,	partial	cds;	mitochondrial
187. Pseudoplatystoma fasciatum voucher KW11-T332 cytochrome oxidase subunit 1 (COI) gene, partial cds; mitochondrial	187	Pseudoplatystoma	fasciatum	voucher	KW11-T332	cytochrome	oxidase	subunit	1	(COI)	gene,	partial	cds;	mitochondrial
188. Pseudoplatystoma fasciatum voucher KW11-T333 cytochrome oxidase subunit 1 (COI) gene, partial cds; mitochondrial	188	Pseudoplatystoma	fasciatum	voucher	KW11-T333	cytochrome	oxidase	subunit	1	(COI)	gene,	partial	cds;	mitochondrial
189. Pseudocrenilabrus multicolor voucher KW11-T340 cytochrome oxidase subunit 1 (COI) gene, partial cds; mitochondrial	189	Pseudocrenilabrus	multicolor	voucher	KW11-T340	cytochrome	oxidase	subunit	1	(COI)	gene,	partial	cds;	mitochondrial
190. Pseudocrenilabrus multicolor voucher KW11-T341 cytochrome oxidase subunit 1 (COI) gene, partial cds; mitochondrial	190	Pseudocrenilabrus	multicolor	voucher	KW11-T341	cytochrome	oxidase	subunit	1	(COI)	gene,	partial	cds;	mitochondrial
191. Pristella maxillaris voucher KW11T184 cytochrome oxidase subunit 1 (COI) gene, partial cds; mitochondrial	191	Pristella	maxillaris	voucher	KW11T184	cytochrome	oxidase	subunit	1	(COI)	gene,	partial	cds;	mitochondrial
192. Pristella maxillaris voucher KW11T183 cytochrome oxidase subunit 1 (COI) gene, partial cds; mitochondrial	192	Pristella	maxillaris	voucher	KW11T183	cytochrome	oxidase	subunit	1	(COI)	gene,	partial	cds;	mitochondrial
193. Pristella maxillaris voucher ES12-AT091 cytochrome oxidase subunit 1 (COI) gene, partial cds; mitochondrial	193	Pristella	maxillaris	voucher	ES12-AT091	cytochrome	oxidase	subunit	1	(COI)	gene,	partial	cds;	mitochondrial
194. Pristella maxillaris voucher ES12-AT092 cytochrome oxidase subunit 1 (COI) gene, partial cds; mitochondrial	194	Pristella	maxillaris	voucher	ES12-AT092	cytochrome	oxidase	subunit	1	(COI)	gene,	partial	cds;	mitochondrial
195. Pristella maxillaris voucher KW11T033 cytochrome oxidase subunit 1 (COI) gene, partial cds; mitochondrial	195	Pristella	maxillaris	voucher	KW11T033	cytochrome	oxidase	subunit	1	(COI)	gene,	partial	cds;	mitochondrial
196. Pristella maxillaris voucher KW11T032 cytochrome oxidase subunit 1 (COI) gene, partial cds; mitochondrial	196	Pristella	maxillaris	voucher	KW11T032	cytochrome	oxidase	subunit	1	(COI)	gene,	partial	cds;	mitochondrial
197. Prionobrama sp. KW11T095 cytochrome oxidase subunit 1 (COI) gene, partial cds; mitochondrial	197	Prionobrama	sp.	KW11T095	cytochrome	oxidase	subunit	1	(COI)	gene,	partial	cds;	mitochondrial
198. Prionobrama sp. KW11T096 cytochrome oxidase subunit 1 (COI) gene, partial cds; mitochondrial	198	Prionobrama	sp.	KW11T096	cytochrome	oxidase	subunit	1	(COI)	gene,	partial	cds;	mitochondrial
199. Polypterus senegalus voucher KW11T100 cytochrome oxidase subunit 1 (COI) gene, partial cds; mitochondrial	199	Polypterus	senegalus	voucher	KW11T100	cytochrome	oxidase	subunit	1	(COI)	gene,	partial	cds;	mitochondrial
200. Polypterus senegalus voucher KW11T101 cytochrome oxidase subunit 1 (COI) gene, partial cds; mitochondrial	200	Polypterus	senegalus	voucher	KW11T101	cytochrome	oxidase	subunit	1	(COI)	gene,	partial	cds;	mitochondrial
201. Poecilia velifera voucher KW11T074 cytochrome oxidase subunit 1 (COI) gene, partial cds; mitochondrial	201	Poecilia	velifera	voucher	KW11T074	cytochrome	oxidase	subunit	1	(COI)	gene,	partial	cds;	mitochondrial
202. Poecilia sphenops voucher KW11T075 cytochrome oxidase subunit 1 (COI) gene, partial cds; mitochondrial	202	Poecilia	sphenops	voucher	KW11T075	cytochrome	oxidase	subunit	1	(COI)	gene,	partial	cds;	mitochondrial
203. Poecilia reticulata voucher KW11T027 cytochrome oxidase subunit 1 (COI) gene, partial cds; mitochondrial	203	Poecilia	reticulata	voucher	KW11T027	cytochrome	oxidase	subunit	1	(COI)	gene,	partial	cds;	mitochondrial
204. Poecilia reticulata voucher KW11T026 cytochrome oxidase subunit 1 (COI) gene, partial cds; mitochondrial	204	Poecilia	reticulata	voucher	KW11T026	cytochrome	oxidase	subunit	1	(COI)	gene,	partial	cds;	mitochondrial
205. Platydoras costatus voucher ES12-AT051 cytochrome oxidase subunit 1 (COI) gene, partial cds; mitochondrial	205	Platydoras	costatus	voucher	ES12-AT051	cytochrome	oxidase	subunit	1	(COI)	gene,	partial	cds;	mitochondrial
206. Platydoras sp. ES12-AT050 cytochrome oxidase subunit 1 (COI) gene, partial cds; mitochondrial	206	Platydoras	sp.	ES12-AT050	cytochrome	oxidase	subunit	1	(COI)	gene,	partial	cds;	mitochondrial
207. Placidochromis milomo voucher KW11T107 cytochrome oxidase subunit 1 (COI) gene, partial cds; mitochondrial	207	Placidochromis	milomo	voucher	KW11T107	cytochrome	oxidase	subunit	1	(COI)	gene,	partial	cds;	mitochondrial
208. Placidochromis milomo voucher KW11T112 cytochrome oxidase subunit 1 (COI) gene, partial cds; mitochondrial	208	Placidochromis	milomo	voucher	KW11T112	cytochrome	oxidase	subunit	1	(COI)	gene,	partial	cds;	mitochondrial
209. Pimelodus pictus voucher KW12-AT043 cytochrome oxidase subunit 1 (COI) gene, partial cds; mitochondrial	209	Pimelodus	pictus	voucher	KW12-AT043	cytochrome	oxidase	subunit	1	(COI)	gene,	partial	cds;	mitochondrial
210. Pimelodus pictus voucher KW12-AT039 cytochrome oxidase subunit 1 (COI) gene, partial cds; mitochondrial	210	Pimelodus	pictus	voucher	KW12-AT039	cytochrome	oxidase	subunit	1	(COI)	gene,	partial	cds;	mitochondrial
211. Phenacogrammus interruptus voucher KW12-AT001 cytochrome oxidase subunit 1 (COI) gene, partial cds; mitochondrial	211	Phenacogrammus	interruptus	voucher	KW12-AT001	cytochrome	oxidase	subunit	1	(COI)	gene,	partial	cds;	mitochondrial
212. Pelvicachromis pulcher voucher KW11-T343 cytochrome oxidase subunit 1 (COI) gene, partial cds; mitochondrial	212	Pelvicachromis	pulcher	voucher	KW11-T343	cytochrome	oxidase	subunit	1	(COI)	gene,	partial	cds;	mitochondrial
213. Pelvicachromis pulcher voucher KW11-T342 cytochrome oxidase subunit 1 (COI) gene, partial cds; mitochondrial	213	Pelvicachromis	pulcher	voucher	KW11-T342	cytochrome	oxidase	subunit	1	(COI)	gene,	partial	cds;	mitochondrial
214. Paracheirodon innesi voucher KW11T043 cytochrome oxidase subunit 1 (COI) gene, partial cds; mitochondrial	214	Paracheirodon	innesi	voucher	KW11T043	cytochrome	oxidase	subunit	1	(COI)	gene,	partial	cds;	mitochondrial
215. Paracheirodon innesi voucher KW11T042 cytochrome oxidase subunit 1 (COI) gene, partial cds; mitochondrial	215	Paracheirodon	innesi	voucher	KW11T042	cytochrome	oxidase	subunit	1	(COI)	gene,	partial	cds;	mitochondrial
216. Paracheirodon axelrodi voucher KW11-T318 cytochrome oxidase subunit 1 (COI) gene, partial cds; mitochondrial	216	Paracheirodon	axelrodi	voucher	KW11-T318	cytochrome	oxidase	subunit	1	(COI)	gene,	partial	cds;	mitochondrial
217. Paracheirodon axelrodi voucher KW11-T319 cytochrome oxidase subunit 1 (COI) gene, partial cds; mitochondrial	217	Paracheirodon	axelrodi	voucher	KW11-T319	cytochrome	oxidase	subunit	1	(COI)	gene,	partial	cds;	mitochondrial
218. Pantodon buchholzi voucher KW12-AT012 cytochrome oxidase subunit 1 (COI) gene, partial cds; mitochondrial	218	Pantodon	buchholzi	voucher	KW12-AT012	cytochrome	oxidase	subunit	1	(COI)	gene,	partial	cds;	mitochondrial
219. Pantodon buchholzi voucher KW12-AT028 cytochrome oxidase subunit 1 (COI) gene, partial cds; mitochondrial	219	Pantodon	buchholzi	voucher	KW12-AT028	cytochrome	oxidase	subunit	1	(COI)	gene,	partial	cds;	mitochondrial
220. Pangio kuhlii voucher KW11T070 cytochrome oxidase subunit 1 (COI) gene, partial cds; mitochondrial	220	Pangio	kuhlii	voucher	KW11T070	cytochrome	oxidase	subunit	1	(COI)	gene,	partial	cds;	mitochondrial
221. Pangio kuhlii voucher KW11T071 cytochrome oxidase subunit 1 (COI) gene, partial cds; mitochondrial	221	Pangio	kuhlii	voucher	KW11T071	cytochrome	oxidase	subunit	1	(COI)	gene,	partial	cds;	mitochondrial
222. Pangasius sanitwongsei voucher KW11T125 cytochrome oxidase subunit 1 (COI) gene, partial cds; mitochondrial	222	Pangasius	sanitwongsei	voucher	KW11T125	cytochrome	oxidase	subunit	1	(COI)	gene,	partial	cds;	mitochondrial
223. Pangasianodon hypophthalmus voucher KW11T102 cytochrome oxidase subunit 1 (COI) gene, partial cds; mitochondrial	223	Pangasianodon	hypophthalmus	voucher	KW11T102	cytochrome	oxidase	subunit	1	(COI)	gene,	partial	cds;	mitochondrial
224. Pangasianodon hypophthalmus voucher KW11T103 cytochrome oxidase subunit 1 (COI) gene, partial cds; mitochondrial	224	Pangasianodon	hypophthalmus	voucher	KW11T103	cytochrome	oxidase	subunit	1	(COI)	gene,	partial	cds;	mitochondrial
225. Otopharynx sp. TM12-106 cytochrome oxidase subunit 1 (COI) gene, partial cds; mitochondrial	225	Otopharynx	sp.	TM12-106	cytochrome	oxidase	subunit	1	(COI)	gene,	partial	cds;	mitochondrial
226. Otopharynx sp. TM12-105 cytochrome oxidase subunit 1 (COI) gene, partial cds; mitochondrial	226	Otopharynx	sp.	TM12-105	cytochrome	oxidase	subunit	1	(COI)	gene,	partial	cds;	mitochondrial
227. Osteoglossum bicirrhosum voucher ES12-AT031 cytochrome oxidase subunit 1 (COI) gene, partial cds; mitochondrial	227	Osteoglossum	bicirrhosum	voucher	ES12-AT031	cytochrome	oxidase	subunit	1	(COI)	gene,	partial	cds;	mitochondrial
228. Ompok eugeneiatus voucher ES12-AT045 cytochrome oxidase subunit 1 (COI) gene, partial cds; mitochondrial	228	Ompok	eugeneiatus	voucher	ES12-AT045	cytochrome	oxidase	subunit	1	(COI)	gene,	partial	cds;	mitochondrial
229. Ompok eugeneiatus voucher ES12-AT044 cytochrome oxidase subunit 1 (COI) gene, partial cds; mitochondrial	229	Ompok	eugeneiatus	voucher	ES12-AT044	cytochrome	oxidase	subunit	1	(COI)	gene,	partial	cds;	mitochondrial
230. Notopterus notopterus voucher TM12-101 cytochrome oxidase subunit 1 (COI) gene, partial cds; mitochondrial	230	Notopterus	notopterus	voucher	TM12-101	cytochrome	oxidase	subunit	1	(COI)	gene,	partial	cds;	mitochondrial
231. Nimbochromis venustus voucher KW11T161 cytochrome oxidase subunit 1 (COI) gene, partial cds; mitochondrial	231	Nimbochromis	venustus	voucher	KW11T161	cytochrome	oxidase	subunit	1	(COI)	gene,	partial	cds;	mitochondrial
232. Nimbochromis venustus voucher KW11T164 cytochrome oxidase subunit 1 (COI) gene, partial cds; mitochondrial	232	Nimbochromis	venustus	voucher	KW11T164	cytochrome	oxidase	subunit	1	(COI)	gene,	partial	cds;	mitochondrial
233. Neolamprologus cylindricus voucher KW12-AT031 cytochrome oxidase subunit 1 (COI) gene, partial cds; mitochondrial	233	Neolamprologus	cylindricus	voucher	KW12-AT031	cytochrome	oxidase	subunit	1	(COI)	gene,	partial	cds;	mitochondrial
234. Neolamprologus cylindricus voucher KW12-AT077 cytochrome oxidase subunit 1 (COI) gene, partial cds; mitochondrial	234	Neolamprologus	cylindricus	voucher	KW12-AT077	cytochrome	oxidase	subunit	1	(COI)	gene,	partial	cds;	mitochondrial
235. Neolamprologus brichardi voucher KW12-AT019 cytochrome oxidase subunit 1 (COI) gene, partial cds; mitochondrial	235	Neolamprologus	brichardi	voucher	KW12-AT019	cytochrome	oxidase	subunit	1	(COI)	gene,	partial	cds;	mitochondrial
236. Neolamprologus brichardi voucher KW12-AT021 cytochrome oxidase subunit 1 (COI) gene, partial cds; mitochondrial	236	Neolamprologus	brichardi	voucher	KW12-AT021	cytochrome	oxidase	subunit	1	(COI)	gene,	partial	cds;	mitochondrial
237. Nematobrycon palmeri voucher KW11-T320 cytochrome oxidase subunit 1 (COI) gene, partial cds; mitochondrial	237	Nematobrycon	palmeri	voucher	KW11-T320	cytochrome	oxidase	subunit	1	(COI)	gene,	partial	cds;	mitochondrial
238. Nannostomus eques voucher KW11T083 cytochrome oxidase subunit 1 (COI) gene, partial cds; mitochondrial	238	Nannostomus	eques	voucher	KW11T083	cytochrome	oxidase	subunit	1	(COI)	gene,	partial	cds;	mitochondrial
239. Nannostomus eques voucher KW11T084 cytochrome oxidase subunit 1 (COI) gene, partial cds; mitochondrial	239	Nannostomus	eques	voucher	KW11T084	cytochrome	oxidase	subunit	1	(COI)	gene,	partial	cds;	mitochondrial
240. Moenkhausia sanctaefilomenae voucher ES12-AT059 cytochrome oxidase subunit 1 (COI) gene, partial cds; mitochondrial	240	Moenkhausia	sanctaefilomenae	voucher	ES12-AT059	cytochrome	oxidase	subunit	1	(COI)	gene,	partial	cds;	mitochondrial
241. Moenkhausia sanctaefilomenae voucher ES12-AT060 cytochrome oxidase subunit 1 (COI) gene, partial cds; mitochondrial	241	Moenkhausia	sanctaefilomenae	voucher	ES12-AT060	cytochrome	oxidase	subunit	1	(COI)	gene,	partial	cds;	mitochondrial
242. Mikrogeophagus ramirezi voucher KW12-AT025 cytochrome oxidase subunit 1 (COI) gene, partial cds; mitochondrial	242	Mikrogeophagus	ramirezi	voucher	KW12-AT025	cytochrome	oxidase	subunit	1	(COI)	gene,	partial	cds;	mitochondrial
243. Mikrogeophagus ramirezi voucher KW11T056 cytochrome oxidase subunit 1 (COI) gene, partial cds; mitochondrial	243	Mikrogeophagus	ramirezi	voucher	KW11T056	cytochrome	oxidase	subunit	1	(COI)	gene,	partial	cds;	mitochondrial
244. Mikrogeophagus ramirezi voucher KW11T055 cytochrome oxidase subunit 1 (COI) gene, partial cds; mitochondrial	244	Mikrogeophagus	ramirezi	voucher	KW11T055	cytochrome	oxidase	subunit	1	(COI)	gene,	partial	cds;	mitochondrial
245. Mikrogeophagus ramirezi voucher KW12-AT015 cytochrome oxidase subunit 1 (COI) gene, partial cds; mitochondrial	245	Mikrogeophagus	ramirezi	voucher	KW12-AT015	cytochrome	oxidase	subunit	1	(COI)	gene,	partial	cds;	mitochondrial
246. Metynnis hypsauchen voucher KW11T073 cytochrome oxidase subunit 1 (COI) gene, partial cds; mitochondrial	246	Metynnis	hypsauchen	voucher	KW11T073	cytochrome	oxidase	subunit	1	(COI)	gene,	partial	cds;	mitochondrial
247. Metynnis hypsauchen voucher KW11T072 cytochrome oxidase subunit 1 (COI) gene, partial cds; mitochondrial	247	Metynnis	hypsauchen	voucher	KW11T072	cytochrome	oxidase	subunit	1	(COI)	gene,	partial	cds;	mitochondrial
248. Melanotaenia praecox voucher KW11T178 cytochrome oxidase subunit 1 (COI) gene, partial cds; mitochondrial	248	Melanotaenia	praecox	voucher	KW11T178	cytochrome	oxidase	subunit	1	(COI)	gene,	partial	cds;	mitochondrial
249. Melanotaenia praecox voucher KW11T177 cytochrome oxidase subunit 1 (COI) gene, partial cds; mitochondrial	249	Melanotaenia	praecox	voucher	KW11T177	cytochrome	oxidase	subunit	1	(COI)	gene,	partial	cds;	mitochondrial
250. Melanotaenia parkinsoni voucher ES12-AT082 cytochrome oxidase subunit 1 (COI) gene, partial cds; mitochondrial	250	Melanotaenia	parkinsoni	voucher	ES12-AT082	cytochrome	oxidase	subunit	1	(COI)	gene,	partial	cds;	mitochondrial
251. Melanotaenia parkinsoni voucher ES12-AT081 cytochrome oxidase subunit 1 (COI) gene, partial cds; mitochondrial	251	Melanotaenia	parkinsoni	voucher	ES12-AT081	cytochrome	oxidase	subunit	1	(COI)	gene,	partial	cds;	mitochondrial
252. Melanotaenia monticola voucher KW12-AT035 cytochrome oxidase subunit 1 (COI) gene, partial cds; mitochondrial	252	Melanotaenia	monticola	voucher	KW12-AT035	cytochrome	oxidase	subunit	1	(COI)	gene,	partial	cds;	mitochondrial
253. Melanotaenia monticola voucher KW12-AT008 cytochrome oxidase subunit 1 (COI) gene, partial cds; mitochondrial	253	Melanotaenia	monticola	voucher	KW12-AT008	cytochrome	oxidase	subunit	1	(COI)	gene,	partial	cds;	mitochondrial
254. Melanotaenia boesemani voucher KW11T200 cytochrome oxidase subunit 1 (COI) gene, partial cds; mitochondrial	254	Melanotaenia	boesemani	voucher	KW11T200	cytochrome	oxidase	subunit	1	(COI)	gene,	partial	cds;	mitochondrial
255. Melanotaenia boesemani voucher KW11T201 cytochrome oxidase subunit 1 (COI) gene, partial cds; mitochondrial	255	Melanotaenia	boesemani	voucher	KW11T201	cytochrome	oxidase	subunit	1	(COI)	gene,	partial	cds;	mitochondrial
256. Melanochromis johannii voucher KW11T059 cytochrome oxidase subunit 1 (COI) gene, partial cds; mitochondrial	256	Melanochromis	johannii	voucher	KW11T059	cytochrome	oxidase	subunit	1	(COI)	gene,	partial	cds;	mitochondrial
257. Melanochromis johannii voucher KW11T060 cytochrome oxidase subunit 1 (COI) gene, partial cds; mitochondrial	257	Melanochromis	johannii	voucher	KW11T060	cytochrome	oxidase	subunit	1	(COI)	gene,	partial	cds;	mitochondrial
258. Melanochromis chipokae voucher KW11T156 cytochrome oxidase subunit 1 (COI) gene, partial cds; mitochondrial	258	Melanochromis	chipokae	voucher	KW11T156	cytochrome	oxidase	subunit	1	(COI)	gene,	partial	cds;	mitochondrial
259. Melanochromis chipokae voucher KW11T116 cytochrome oxidase subunit 1 (COI) gene, partial cds; mitochondrial	259	Melanochromis	chipokae	voucher	KW11T116	cytochrome	oxidase	subunit	1	(COI)	gene,	partial	cds;	mitochondrial
260. Maylandia zebra voucher KW11T061 cytochrome oxidase subunit 1 (COI) gene, partial cds; mitochondrial	260	Maylandia	zebra	voucher	KW11T061	cytochrome	oxidase	subunit	1	(COI)	gene,	partial	cds;	mitochondrial
261. Maylandia zebra voucher KW11T115 cytochrome oxidase subunit 1 (COI) gene, partial cds; mitochondrial	261	Maylandia	zebra	voucher	KW11T115	cytochrome	oxidase	subunit	1	(COI)	gene,	partial	cds;	mitochondrial
262. Maylandia lombardoi voucher KW11T114 cytochrome oxidase subunit 1 (COI) gene, partial cds; mitochondrial	262	Maylandia	lombardoi	voucher	KW11T114	cytochrome	oxidase	subunit	1	(COI)	gene,	partial	cds;	mitochondrial
263. Maylandia lombardoi voucher KW11T113 cytochrome oxidase subunit 1 (COI) gene, partial cds; mitochondrial	263	Maylandia	lombardoi	voucher	KW11T113	cytochrome	oxidase	subunit	1	(COI)	gene,	partial	cds;	mitochondrial
264. Maylandia hajomaylandi voucher KW11T154 cytochrome oxidase subunit 1 (COI) gene, partial cds; mitochondrial	264	Maylandia	hajomaylandi	voucher	KW11T154	cytochrome	oxidase	subunit	1	(COI)	gene,	partial	cds;	mitochondrial
265. Maylandia hajomaylandi voucher KW11T155 cytochrome oxidase subunit 1 (COI) gene, partial cds; mitochondrial	265	Maylandia	hajomaylandi	voucher	KW11T155	cytochrome	oxidase	subunit	1	(COI)	gene,	partial	cds;	mitochondrial
266. Maylandia callainos voucher KW12-AT073 cytochrome oxidase subunit 1 (COI) gene, partial cds; mitochondrial	266	Maylandia	callainos	voucher	KW12-AT073	cytochrome	oxidase	subunit	1	(COI)	gene,	partial	cds;	mitochondrial
267. Maylandia callainos voucher KW12-AT071 cytochrome oxidase subunit 1 (COI) gene, partial cds; mitochondrial	267	Maylandia	callainos	voucher	KW12-AT071	cytochrome	oxidase	subunit	1	(COI)	gene,	partial	cds;	mitochondrial
268. Mastacembelus erythrotaenia voucher KW12-AT054 cytochrome oxidase subunit 1 (COI) gene, partial cds; mitochondrial	268	Mastacembelus	erythrotaenia	voucher	KW12-AT054	cytochrome	oxidase	subunit	1	(COI)	gene,	partial	cds;	mitochondrial
269. Mastacembelus erythrotaenia voucher KW12-AT065 cytochrome oxidase subunit 1 (COI) gene, partial cds; mitochondrial	269	Mastacembelus	erythrotaenia	voucher	KW12-AT065	cytochrome	oxidase	subunit	1	(COI)	gene,	partial	cds;	mitochondrial
270. Macropodus opercularis voucher KW11T196 cytochrome oxidase subunit 1 (COI) gene, partial cds; mitochondrial	270	Macropodus	opercularis	voucher	KW11T196	cytochrome	oxidase	subunit	1	(COI)	gene,	partial	cds;	mitochondrial
271. Macrognathus siamensis voucher ES12-AT069 cytochrome oxidase subunit 1 (COI) gene, partial cds; mitochondrial	271	Macrognathus	siamensis	voucher	ES12-AT069	cytochrome	oxidase	subunit	1	(COI)	gene,	partial	cds;	mitochondrial
272. Luciosoma sp. ES12-AT078 cytochrome oxidase subunit 1 (COI) gene, partial cds; mitochondrial	272	Luciosoma	sp.	ES12-AT078	cytochrome	oxidase	subunit	1	(COI)	gene,	partial	cds;	mitochondrial
273. Luciosoma sp. ES12-AT079 cytochrome oxidase subunit 1 (COI) gene, partial cds; mitochondrial	273	Luciosoma	sp.	ES12-AT079	cytochrome	oxidase	subunit	1	(COI)	gene,	partial	cds;	mitochondrial
274. Leiocassis sp. KW11T018 cytochrome oxidase subunit 1 (COI) gene, partial cds; mitochondrial	274	Leiocassis	sp.	KW11T018	cytochrome	oxidase	subunit	1	(COI)	gene,	partial	cds;	mitochondrial
275. Leiocassis sp. KW11T015 cytochrome oxidase subunit 1 (COI) gene, partial cds; mitochondrial	275	Leiocassis	sp.	KW11T015	cytochrome	oxidase	subunit	1	(COI)	gene,	partial	cds;	mitochondrial
276. Lamprologus sp. KW12-AT075 cytochrome oxidase subunit 1 (COI) gene, partial cds; mitochondrial	276	Lamprologus	sp.	KW12-AT075	cytochrome	oxidase	subunit	1	(COI)	gene,	partial	cds;	mitochondrial
277. Lamprologus sp. KW12-AT072 cytochrome oxidase subunit 1 (COI) gene, partial cds; mitochondrial	277	Lamprologus	sp.	KW12-AT072	cytochrome	oxidase	subunit	1	(COI)	gene,	partial	cds;	mitochondrial
278. Labidochromis chisumulae voucher KW12-AT052 cytochrome oxidase subunit 1 (COI) gene, partial cds; mitochondrial	278	Labidochromis	chisumulae	voucher	KW12-AT052	cytochrome	oxidase	subunit	1	(COI)	gene,	partial	cds;	mitochondrial
279. Labidochromis chisumulae voucher KW12-AT074 cytochrome oxidase subunit 1 (COI) gene, partial cds; mitochondrial	279	Labidochromis	chisumulae	voucher	KW12-AT074	cytochrome	oxidase	subunit	1	(COI)	gene,	partial	cds;	mitochondrial
280. Labidochromis caeruleus voucher KW11T152 cytochrome oxidase subunit 1 (COI) gene, partial cds; mitochondrial	280	Labidochromis	caeruleus	voucher	KW11T152	cytochrome	oxidase	subunit	1	(COI)	gene,	partial	cds;	mitochondrial
281. Labidochromis caeruleus voucher KW11T153 cytochrome oxidase subunit 1 (COI) gene, partial cds; mitochondrial	281	Labidochromis	caeruleus	voucher	KW11T153	cytochrome	oxidase	subunit	1	(COI)	gene,	partial	cds;	mitochondrial
282. Labeo chrysophekadion voucher KW11T099 cytochrome oxidase subunit 1 (COI) gene, partial cds; mitochondrial	282	Labeo	chrysophekadion	voucher	KW11T099	cytochrome	oxidase	subunit	1	(COI)	gene,	partial	cds;	mitochondrial
283. Labeo chrysophekadion voucher KW11T141 cytochrome oxidase subunit 1 (COI) gene, partial cds; mitochondrial	283	Labeo	chrysophekadion	voucher	KW11T141	cytochrome	oxidase	subunit	1	(COI)	gene,	partial	cds;	mitochondrial
284. Kryptopterus bicirrhis voucher KW12-AT092 cytochrome oxidase subunit 1 (COI) gene, partial cds; mitochondrial	284	Kryptopterus	bicirrhis	voucher	KW12-AT092	cytochrome	oxidase	subunit	1	(COI)	gene,	partial	cds;	mitochondrial
285. Kryptopterus bicirrhis voucher KW12-AT066 cytochrome oxidase subunit 1 (COI) gene, partial cds; mitochondrial	285	Kryptopterus	bicirrhis	voucher	KW12-AT066	cytochrome	oxidase	subunit	1	(COI)	gene,	partial	cds;	mitochondrial
286. Iriatherina werneri voucher ES12-AT037 cytochrome oxidase subunit 1 (COI) gene, partial cds; mitochondrial	286	Iriatherina	werneri	voucher	ES12-AT037	cytochrome	oxidase	subunit	1	(COI)	gene,	partial	cds;	mitochondrial
287. Iriatherina werneri voucher ES12-AT036 cytochrome oxidase subunit 1 (COI) gene, partial cds; mitochondrial	287	Iriatherina	werneri	voucher	ES12-AT036	cytochrome	oxidase	subunit	1	(COI)	gene,	partial	cds;	mitochondrial
288. Hyphessobrycon rosaceus voucher KW11T151 cytochrome oxidase subunit 1 (COI) gene, partial cds; mitochondrial	288	Hyphessobrycon	rosaceus	voucher	KW11T151	cytochrome	oxidase	subunit	1	(COI)	gene,	partial	cds;	mitochondrial
289. Hyphessobrycon rosaceus voucher KW11T150 cytochrome oxidase subunit 1 (COI) gene, partial cds; mitochondrial	289	Hyphessobrycon	rosaceus	voucher	KW11T150	cytochrome	oxidase	subunit	1	(COI)	gene,	partial	cds;	mitochondrial
290. Hyphessobrycon pulchripinnis voucher ES12-AT065 cytochrome oxidase subunit 1 (COI) gene, partial cds; mitochondrial	290	Hyphessobrycon	pulchripinnis	voucher	ES12-AT065	cytochrome	oxidase	subunit	1	(COI)	gene,	partial	cds;	mitochondrial
291. Hyphessobrycon pulchripinnis voucher KW11T065 cytochrome oxidase subunit 1 (COI) gene, partial cds; mitochondrial	291	Hyphessobrycon	pulchripinnis	voucher	KW11T065	cytochrome	oxidase	subunit	1	(COI)	gene,	partial	cds;	mitochondrial
292. Hyphessobrycon pulchripinnis voucher KW11T064 cytochrome oxidase subunit 1 (COI) gene, partial cds; mitochondrial	292	Hyphessobrycon	pulchripinnis	voucher	KW11T064	cytochrome	oxidase	subunit	1	(COI)	gene,	partial	cds;	mitochondrial
293. Hyphessobrycon pulchripinnis voucher ES12-AT066 cytochrome oxidase subunit 1 (COI) gene, partial cds; mitochondrial	293	Hyphessobrycon	pulchripinnis	voucher	ES12-AT066	cytochrome	oxidase	subunit	1	(COI)	gene,	partial	cds;	mitochondrial
294. Hyphessobrycon megalopterus voucher KW11T110 cytochrome oxidase subunit 1 (COI) gene, partial cds; mitochondrial	294	Hyphessobrycon	megalopterus	voucher	KW11T110	cytochrome	oxidase	subunit	1	(COI)	gene,	partial	cds;	mitochondrial
295. Hyphessobrycon megalopterus voucher KW11T111 cytochrome oxidase subunit 1 (COI) gene, partial cds; mitochondrial	295	Hyphessobrycon	megalopterus	voucher	KW11T111	cytochrome	oxidase	subunit	1	(COI)	gene,	partial	cds;	mitochondrial
296. Hyphessobrycon herbertaxelrodi voucher ES12-AT057 cytochrome oxidase subunit 1 (COI) gene, partial cds; mitochondrial	296	Hyphessobrycon	herbertaxelrodi	voucher	ES12-AT057	cytochrome	oxidase	subunit	1	(COI)	gene,	partial	cds;	mitochondrial
297. Hyphessobrycon herbertaxelrodi voucher ES12-AT056 cytochrome oxidase subunit 1 (COI) gene, partial cds; mitochondrial	297	Hyphessobrycon	herbertaxelrodi	voucher	ES12-AT056	cytochrome	oxidase	subunit	1	(COI)	gene,	partial	cds;	mitochondrial
298. Hyphessobrycon herbertaxelrodi voucher ES12-AT055 cytochrome oxidase subunit 1 (COI) gene, partial cds; mitochondrial	298	Hyphessobrycon	herbertaxelrodi	voucher	ES12-AT055	cytochrome	oxidase	subunit	1	(COI)	gene,	partial	cds;	mitochondrial
299. Hyphessobrycon herbertaxelrodi voucher KW11T133 cytochrome oxidase subunit 1 (COI) gene, partial cds; mitochondrial	299	Hyphessobrycon	herbertaxelrodi	voucher	KW11T133	cytochrome	oxidase	subunit	1	(COI)	gene,	partial	cds;	mitochondrial
300. Hyphessobrycon herbertaxelrodi voucher KW11T132 cytochrome oxidase subunit 1 (COI) gene, partial cds; mitochondrial	300	Hyphessobrycon	herbertaxelrodi	voucher	KW11T132	cytochrome	oxidase	subunit	1	(COI)	gene,	partial	cds;	mitochondrial
301. Hyphessobrycon herbertaxelrodi voucher ES12-AT058 cytochrome oxidase subunit 1 (COI) gene, partial cds; mitochondrial	301	Hyphessobrycon	herbertaxelrodi	voucher	ES12-AT058	cytochrome	oxidase	subunit	1	(COI)	gene,	partial	cds;	mitochondrial
302. Hyphessobrycon flammeus voucher KW11T080 cytochrome oxidase subunit 1 (COI) gene, partial cds; mitochondrial	302	Hyphessobrycon	flammeus	voucher	KW11T080	cytochrome	oxidase	subunit	1	(COI)	gene,	partial	cds;	mitochondrial
303. Hyphessobrycon flammeus voucher KW11T045 cytochrome oxidase subunit 1 (COI) gene, partial cds; mitochondrial	303	Hyphessobrycon	flammeus	voucher	KW11T045	cytochrome	oxidase	subunit	1	(COI)	gene,	partial	cds;	mitochondrial
304. Hyphessobrycon flammeus voucher KW11T044 cytochrome oxidase subunit 1 (COI) gene, partial cds; mitochondrial	304	Hyphessobrycon	flammeus	voucher	KW11T044	cytochrome	oxidase	subunit	1	(COI)	gene,	partial	cds;	mitochondrial
305. Hyphessobrycon flammeus voucher KW11T079 cytochrome oxidase subunit 1 (COI) gene, partial cds; mitochondrial	305	Hyphessobrycon	flammeus	voucher	KW11T079	cytochrome	oxidase	subunit	1	(COI)	gene,	partial	cds;	mitochondrial
306. Hyphessobrycon eques voucher TM12-110 cytochrome oxidase subunit 1 (COI) gene, partial cds; mitochondrial	306	Hyphessobrycon	eques	voucher	TM12-110	cytochrome	oxidase	subunit	1	(COI)	gene,	partial	cds;	mitochondrial
307. Hyphessobrycon eques voucher TM12-109 cytochrome oxidase subunit 1 (COI) gene, partial cds; mitochondrial	307	Hyphessobrycon	eques	voucher	TM12-109	cytochrome	oxidase	subunit	1	(COI)	gene,	partial	cds;	mitochondrial
308. Hyphessobrycon eques voucher KW12-AT060 cytochrome oxidase subunit 1 (COI) gene, partial cds; mitochondrial	308	Hyphessobrycon	eques	voucher	KW12-AT060	cytochrome	oxidase	subunit	1	(COI)	gene,	partial	cds;	mitochondrial
309. Hyphessobrycon eques voucher KW11T146 cytochrome oxidase subunit 1 (COI) gene, partial cds; mitochondrial	309	Hyphessobrycon	eques	voucher	KW11T146	cytochrome	oxidase	subunit	1	(COI)	gene,	partial	cds;	mitochondrial
310. Hyphessobrycon eques voucher KW11T147 cytochrome oxidase subunit 1 (COI) gene, partial cds; mitochondrial	310	Hyphessobrycon	eques	voucher	KW11T147	cytochrome	oxidase	subunit	1	(COI)	gene,	partial	cds;	mitochondrial
311. Hyphessobrycon columbianus voucher KW11T119 cytochrome oxidase subunit 1 (COI) gene, partial cds; mitochondrial	311	Hyphessobrycon	columbianus	voucher	KW11T119	cytochrome	oxidase	subunit	1	(COI)	gene,	partial	cds;	mitochondrial
312. Hyphessobrycon columbianus voucher KW11T118 cytochrome oxidase subunit 1 (COI) gene, partial cds; mitochondrial	312	Hyphessobrycon	columbianus	voucher	KW11T118	cytochrome	oxidase	subunit	1	(COI)	gene,	partial	cds;	mitochondrial
313. Horabagrus brachysoma voucher ES12-AT061 cytochrome oxidase subunit 1 (COI) gene, partial cds; mitochondrial	313	Horabagrus	brachysoma	voucher	ES12-AT061	cytochrome	oxidase	subunit	1	(COI)	gene,	partial	cds;	mitochondrial
314. Horabagrus brachysoma voucher KW11T037 cytochrome oxidase subunit 1 (COI) gene, partial cds; mitochondrial	314	Horabagrus	brachysoma	voucher	KW11T037	cytochrome	oxidase	subunit	1	(COI)	gene,	partial	cds;	mitochondrial
315. Horabagrus brachysoma voucher KW11T034 cytochrome oxidase subunit 1 (COI) gene, partial cds; mitochondrial	315	Horabagrus	brachysoma	voucher	KW11T034	cytochrome	oxidase	subunit	1	(COI)	gene,	partial	cds;	mitochondrial
316. Horabagrus brachysoma voucher ES12-AT062 cytochrome oxidase subunit 1 (COI) gene, partial cds; mitochondrial	316	Horabagrus	brachysoma	voucher	ES12-AT062	cytochrome	oxidase	subunit	1	(COI)	gene,	partial	cds;	mitochondrial
317. Heros severus voucher KW12-AT013 cytochrome oxidase subunit 1 (COI) gene, partial cds; mitochondrial	317	Heros	severus	voucher	KW12-AT013	cytochrome	oxidase	subunit	1	(COI)	gene,	partial	cds;	mitochondrial
318. Heros severus voucher ES12-AT025 cytochrome oxidase subunit 1 (COI) gene, partial cds; mitochondrial	318	Heros	severus	voucher	ES12-AT025	cytochrome	oxidase	subunit	1	(COI)	gene,	partial	cds;	mitochondrial
319. Heros severus voucher ES12-AT026 cytochrome oxidase subunit 1 (COI) gene, partial cds; mitochondrial	319	Heros	severus	voucher	ES12-AT026	cytochrome	oxidase	subunit	1	(COI)	gene,	partial	cds;	mitochondrial
320. Herichthys cyanoguttatus voucher KW11-T339 cytochrome oxidase subunit 1 (COI) gene, partial cds; mitochondrial	320	Herichthys	cyanoguttatus	voucher	KW11-T339	cytochrome	oxidase	subunit	1	(COI)	gene,	partial	cds;	mitochondrial
321. Herichthys cyanoguttatus voucher KW11-T338 cytochrome oxidase subunit 1 (COI) gene, partial cds; mitochondrial	321	Herichthys	cyanoguttatus	voucher	KW11-T338	cytochrome	oxidase	subunit	1	(COI)	gene,	partial	cds;	mitochondrial
322. Hemigrammus pulcher voucher KW11T160 cytochrome oxidase subunit 1 (COI) gene, partial cds; mitochondrial	322	Hemigrammus	pulcher	voucher	KW11T160	cytochrome	oxidase	subunit	1	(COI)	gene,	partial	cds;	mitochondrial
323. Hemigrammus pulcher voucher KW11T159 cytochrome oxidase subunit 1 (COI) gene, partial cds; mitochondrial	323	Hemigrammus	pulcher	voucher	KW11T159	cytochrome	oxidase	subunit	1	(COI)	gene,	partial	cds;	mitochondrial
324. Hemigrammus ocellifer voucher KW11-T322 cytochrome oxidase subunit 1 (COI) gene, partial cds; mitochondrial	324	Hemigrammus	ocellifer	voucher	KW11-T322	cytochrome	oxidase	subunit	1	(COI)	gene,	partial	cds;	mitochondrial
325. Hemigrammus ocellifer voucher KW11-T323 cytochrome oxidase subunit 1 (COI) gene, partial cds; mitochondrial	325	Hemigrammus	ocellifer	voucher	KW11-T323	cytochrome	oxidase	subunit	1	(COI)	gene,	partial	cds;	mitochondrial
326. Hemigrammus erythrozonus voucher KW11T097 cytochrome oxidase subunit 1 (COI) gene, partial cds; mitochondrial	326	Hemigrammus	erythrozonus	voucher	KW11T097	cytochrome	oxidase	subunit	1	(COI)	gene,	partial	cds;	mitochondrial
327. Hemigrammus erythrozonus voucher KW11T098 cytochrome oxidase subunit 1 (COI) gene, partial cds; mitochondrial	327	Hemigrammus	erythrozonus	voucher	KW11T098	cytochrome	oxidase	subunit	1	(COI)	gene,	partial	cds;	mitochondrial
328. Hemigrammus bleheri voucher KW11-T317 cytochrome oxidase subunit 1 (COI) gene, partial cds; mitochondrial	328	Hemigrammus	bleheri	voucher	KW11-T317	cytochrome	oxidase	subunit	1	(COI)	gene,	partial	cds;	mitochondrial
329. Hemigrammus bleheri voucher KW11-T316 cytochrome oxidase subunit 1 (COI) gene, partial cds; mitochondrial	329	Hemigrammus	bleheri	voucher	KW11-T316	cytochrome	oxidase	subunit	1	(COI)	gene,	partial	cds;	mitochondrial
330. Hemichromis sp. KW12-AT007 cytochrome oxidase subunit 1 (COI) gene, partial cds; mitochondrial	330	Hemichromis	sp.	KW12-AT007	cytochrome	oxidase	subunit	1	(COI)	gene,	partial	cds;	mitochondrial
331. Hemichromis sp. KW12-AT032 cytochrome oxidase subunit 1 (COI) gene, partial cds; mitochondrial	331	Hemichromis	sp.	KW12-AT032	cytochrome	oxidase	subunit	1	(COI)	gene,	partial	cds;	mitochondrial
332. Hasemania nana voucher KW11T187 cytochrome oxidase subunit 1 (COI) gene, partial cds; mitochondrial	332	Hasemania	nana	voucher	KW11T187	cytochrome	oxidase	subunit	1	(COI)	gene,	partial	cds;	mitochondrial
333. Hasemania nana voucher KW11T186 cytochrome oxidase subunit 1 (COI) gene, partial cds; mitochondrial	333	Hasemania	nana	voucher	KW11T186	cytochrome	oxidase	subunit	1	(COI)	gene,	partial	cds;	mitochondrial
334. Haplochromis sp. KW11T066 cytochrome oxidase subunit 1 (COI) gene, partial cds; mitochondrial	334	Haplochromis	sp.	KW11T066	cytochrome	oxidase	subunit	1	(COI)	gene,	partial	cds;	mitochondrial
335. Haplochromis sp. KW11T067 cytochrome oxidase subunit 1 (COI) gene, partial cds; mitochondrial	335	Haplochromis	sp.	KW11T067	cytochrome	oxidase	subunit	1	(COI)	gene,	partial	cds;	mitochondrial
336. Gyrinocheilus aymonieri voucher ES12-AT086 cytochrome oxidase subunit 1 (COI) gene, partial cds; mitochondrial	336	Gyrinocheilus	aymonieri	voucher	ES12-AT086	cytochrome	oxidase	subunit	1	(COI)	gene,	partial	cds;	mitochondrial
337. Gyrinocheilus aymonieri voucher ES12-AT085 cytochrome oxidase subunit 1 (COI) gene, partial cds; mitochondrial	337	Gyrinocheilus	aymonieri	voucher	ES12-AT085	cytochrome	oxidase	subunit	1	(COI)	gene,	partial	cds;	mitochondrial
338. Gymnocorymbus ternetzi voucher KW11T198 cytochrome oxidase subunit 1 (COI) gene, partial cds; mitochondrial	338	Gymnocorymbus	ternetzi	voucher	KW11T198	cytochrome	oxidase	subunit	1	(COI)	gene,	partial	cds;	mitochondrial
339. Gymnocorymbus ternetzi voucher KW11T136 cytochrome oxidase subunit 1 (COI) gene, partial cds; mitochondrial	339	Gymnocorymbus	ternetzi	voucher	KW11T136	cytochrome	oxidase	subunit	1	(COI)	gene,	partial	cds;	mitochondrial
340. Gymnocorymbus ternetzi voucher KW11T137 cytochrome oxidase subunit 1 (COI) gene, partial cds; mitochondrial	340	Gymnocorymbus	ternetzi	voucher	KW11T137	cytochrome	oxidase	subunit	1	(COI)	gene,	partial	cds;	mitochondrial
341. Gymnocorymbus ternetzi voucher KW11T197 cytochrome oxidase subunit 1 (COI) gene, partial cds; mitochondrial	341	Gymnocorymbus	ternetzi	voucher	KW11T197	cytochrome	oxidase	subunit	1	(COI)	gene,	partial	cds;	mitochondrial
342. Gnathonemus petersii voucher KW12-AT041 cytochrome oxidase subunit 1 (COI) gene, partial cds; mitochondrial	342	Gnathonemus	petersii	voucher	KW12-AT041	cytochrome	oxidase	subunit	1	(COI)	gene,	partial	cds;	mitochondrial
343. Gnathonemus petersii voucher KW12-AT020 cytochrome oxidase subunit 1 (COI) gene, partial cds; mitochondrial	343	Gnathonemus	petersii	voucher	KW12-AT020	cytochrome	oxidase	subunit	1	(COI)	gene,	partial	cds;	mitochondrial
344. Geophagus surinamensis voucher ES12-AT027 cytochrome oxidase subunit 1 (COI) gene, partial cds; mitochondrial	344	Geophagus	surinamensis	voucher	ES12-AT027	cytochrome	oxidase	subunit	1	(COI)	gene,	partial	cds;	mitochondrial
345. Geophagus surinamensis voucher ES12-AT028 cytochrome oxidase subunit 1 (COI) gene, partial cds; mitochondrial	345	Geophagus	surinamensis	voucher	ES12-AT028	cytochrome	oxidase	subunit	1	(COI)	gene,	partial	cds;	mitochondrial
346. Gastromyzon sp. KW12-AT006 cytochrome oxidase subunit 1 (COI) gene, partial cds; mitochondrial	346	Gastromyzon	sp.	KW12-AT006	cytochrome	oxidase	subunit	1	(COI)	gene,	partial	cds;	mitochondrial
347. Gastromyzon sp. KW12-AT046 cytochrome oxidase subunit 1 (COI) gene, partial cds; mitochondrial	347	Gastromyzon	sp.	KW12-AT046	cytochrome	oxidase	subunit	1	(COI)	gene,	partial	cds;	mitochondrial
348. Garra rufa voucher KW11T092 cytochrome oxidase subunit 1 (COI) gene, partial cds; mitochondrial	348	Garra	rufa	voucher	KW11T092	cytochrome	oxidase	subunit	1	(COI)	gene,	partial	cds;	mitochondrial
349. Garra rufa voucher KW11T091 cytochrome oxidase subunit 1 (COI) gene, partial cds; mitochondrial	349	Garra	rufa	voucher	KW11T091	cytochrome	oxidase	subunit	1	(COI)	gene,	partial	cds;	mitochondrial
350. Garra sp. KW11T145 cytochrome oxidase subunit 1 (COI) gene, partial cds; mitochondrial	350	Garra	sp.	KW11T145	cytochrome	oxidase	subunit	1	(COI)	gene,	partial	cds;	mitochondrial
351. Garra sp. KW11T144 cytochrome oxidase subunit 1 (COI) gene, partial cds; mitochondrial	351	Garra	sp.	KW11T144	cytochrome	oxidase	subunit	1	(COI)	gene,	partial	cds;	mitochondrial
352. Epalzeorhynchos kalopterus voucher KW11-T335 cytochrome oxidase subunit 1 (COI) gene, partial cds; mitochondrial	352	Epalzeorhynchos	kalopterus	voucher	KW11-T335	cytochrome	oxidase	subunit	1	(COI)	gene,	partial	cds;	mitochondrial
353. Epalzeorhynchos kalopterus voucher KW11-T334 cytochrome oxidase subunit 1 (COI) gene, partial cds; mitochondrial	353	Epalzeorhynchos	kalopterus	voucher	KW11-T334	cytochrome	oxidase	subunit	1	(COI)	gene,	partial	cds;	mitochondrial
354. Epalzeorhynchos frenatum voucher KW11T077 cytochrome oxidase subunit 1 (COI) gene, partial cds; mitochondrial	354	Epalzeorhynchos	frenatum	voucher	KW11T077	cytochrome	oxidase	subunit	1	(COI)	gene,	partial	cds;	mitochondrial
355. Epalzeorhynchos frenatum voucher KW11T076 cytochrome oxidase subunit 1 (COI) gene, partial cds; mitochondrial	355	Epalzeorhynchos	frenatum	voucher	KW11T076	cytochrome	oxidase	subunit	1	(COI)	gene,	partial	cds;	mitochondrial
356. Epalzeorhynchos frenatum voucher KW12-AT047 cytochrome oxidase subunit 1 (COI) gene, partial cds; mitochondrial	356	Epalzeorhynchos	frenatum	voucher	KW12-AT047	cytochrome	oxidase	subunit	1	(COI)	gene,	partial	cds;	mitochondrial
357. Epalzeorhynchos bicolor voucher KW11T068 cytochrome oxidase subunit 1 (COI) gene, partial cds; mitochondrial	357	Epalzeorhynchos	bicolor	voucher	KW11T068	cytochrome	oxidase	subunit	1	(COI)	gene,	partial	cds;	mitochondrial
358. Epalzeorhynchos bicolor voucher KW11T069 cytochrome oxidase subunit 1 (COI) gene, partial cds; mitochondrial	358	Epalzeorhynchos	bicolor	voucher	KW11T069	cytochrome	oxidase	subunit	1	(COI)	gene,	partial	cds;	mitochondrial
359. Dimidiochromis compressiceps voucher KW11T157 cytochrome oxidase subunit 1 (COI) gene, partial cds; mitochondrial	359	Dimidiochromis	compressiceps	voucher	KW11T157	cytochrome	oxidase	subunit	1	(COI)	gene,	partial	cds;	mitochondrial
360. Dimidiochromis compressiceps voucher KW11T158 cytochrome oxidase subunit 1 (COI) gene, partial cds; mitochondrial	360	Dimidiochromis	compressiceps	voucher	KW11T158	cytochrome	oxidase	subunit	1	(COI)	gene,	partial	cds;	mitochondrial
361. Dermogenys pusilla voucher ES12-AT040 cytochrome oxidase subunit 1 (COI) gene, partial cds; mitochondrial	361	Dermogenys	pusilla	voucher	ES12-AT040	cytochrome	oxidase	subunit	1	(COI)	gene,	partial	cds;	mitochondrial
362. Dermogenys pusilla voucher ES12-AT041 cytochrome oxidase subunit 1 (COI) gene, partial cds; mitochondrial	362	Dermogenys	pusilla	voucher	ES12-AT041	cytochrome	oxidase	subunit	1	(COI)	gene,	partial	cds;	mitochondrial
363. Danio rerio voucher KW11T175 cytochrome oxidase subunit 1 (COI) gene, partial cds; mitochondrial	363	Danio	rerio	voucher	KW11T175	cytochrome	oxidase	subunit	1	(COI)	gene,	partial	cds;	mitochondrial
364. Danio rerio voucher KW11T169 cytochrome oxidase subunit 1 (COI) gene, partial cds; mitochondrial	364	Danio	rerio	voucher	KW11T169	cytochrome	oxidase	subunit	1	(COI)	gene,	partial	cds;	mitochondrial
365. Danio rerio voucher KW11T174 cytochrome oxidase subunit 1 (COI) gene, partial cds; mitochondrial	365	Danio	rerio	voucher	KW11T174	cytochrome	oxidase	subunit	1	(COI)	gene,	partial	cds;	mitochondrial
366. Danio rerio voucher KW11T173 cytochrome oxidase subunit 1 (COI) gene, partial cds; mitochondrial	366	Danio	rerio	voucher	KW11T173	cytochrome	oxidase	subunit	1	(COI)	gene,	partial	cds;	mitochondrial
367. Danio rerio voucher KW11T176 cytochrome oxidase subunit 1 (COI) gene, partial cds; mitochondrial	367	Danio	rerio	voucher	KW11T176	cytochrome	oxidase	subunit	1	(COI)	gene,	partial	cds;	mitochondrial
368. Danio rerio voucher KW11T170 cytochrome oxidase subunit 1 (COI) gene, partial cds; mitochondrial	368	Danio	rerio	voucher	KW11T170	cytochrome	oxidase	subunit	1	(COI)	gene,	partial	cds;	mitochondrial
369. Cyrtocara moorii voucher KW11T148 cytochrome oxidase subunit 1 (COI) gene, partial cds; mitochondrial	369	Cyrtocara	moorii	voucher	KW11T148	cytochrome	oxidase	subunit	1	(COI)	gene,	partial	cds;	mitochondrial
370. Cyrtocara moorii voucher KW11T149 cytochrome oxidase subunit 1 (COI) gene, partial cds; mitochondrial	370	Cyrtocara	moorii	voucher	KW11T149	cytochrome	oxidase	subunit	1	(COI)	gene,	partial	cds;	mitochondrial
371. Cyprinus carpio voucher KW11-T311 cytochrome oxidase subunit 1 (COI) gene, partial cds; mitochondrial	371	Cyprinus	carpio	voucher	KW11-T311	cytochrome	oxidase	subunit	1	(COI)	gene,	partial	cds;	mitochondrial
372. Cyprinus carpio voucher KW12-AT017 cytochrome oxidase subunit 1 (COI) gene, partial cds; mitochondrial	372	Cyprinus	carpio	voucher	KW12-AT017	cytochrome	oxidase	subunit	1	(COI)	gene,	partial	cds;	mitochondrial
373. Cyprinus carpio voucher KW11-T310 cytochrome oxidase subunit 1 (COI) gene, partial cds; mitochondrial	373	Cyprinus	carpio	voucher	KW11-T310	cytochrome	oxidase	subunit	1	(COI)	gene,	partial	cds;	mitochondrial
374. Cyprinus carpio voucher KW12-AT009 cytochrome oxidase subunit 1 (COI) gene, partial cds; mitochondrial	374	Cyprinus	carpio	voucher	KW12-AT009	cytochrome	oxidase	subunit	1	(COI)	gene,	partial	cds;	mitochondrial
375. Cyphotilapia frontosa voucher KW12-AT094 cytochrome oxidase subunit 1 (COI) gene, partial cds; mitochondrial	375	Cyphotilapia	frontosa	voucher	KW12-AT094	cytochrome	oxidase	subunit	1	(COI)	gene,	partial	cds;	mitochondrial
376. Crossocheilus oblongus voucher KW11T050 cytochrome oxidase subunit 1 (COI) gene, partial cds; mitochondrial	376	Crossocheilus	oblongus	voucher	KW11T050	cytochrome	oxidase	subunit	1	(COI)	gene,	partial	cds;	mitochondrial
377. Corydoras panda voucher KW11T117 cytochrome oxidase subunit 1 (COI) gene, partial cds; mitochondrial	377	Corydoras	panda	voucher	KW11T117	cytochrome	oxidase	subunit	1	(COI)	gene,	partial	cds;	mitochondrial
378. Corydoras panda voucher KW11T109 cytochrome oxidase subunit 1 (COI) gene, partial cds; mitochondrial	378	Corydoras	panda	voucher	KW11T109	cytochrome	oxidase	subunit	1	(COI)	gene,	partial	cds;	mitochondrial
379. Corydoras paleatus voucher KW11T131 cytochrome oxidase subunit 1 (COI) gene, partial cds; mitochondrial	379	Corydoras	paleatus	voucher	KW11T131	cytochrome	oxidase	subunit	1	(COI)	gene,	partial	cds;	mitochondrial
380. Corydoras paleatus voucher KW11T130 cytochrome oxidase subunit 1 (COI) gene, partial cds; mitochondrial	380	Corydoras	paleatus	voucher	KW11T130	cytochrome	oxidase	subunit	1	(COI)	gene,	partial	cds;	mitochondrial
381. Corydoras julii voucher KW11T129 cytochrome oxidase subunit 1 (COI) gene, partial cds; mitochondrial	381	Corydoras	julii	voucher	KW11T129	cytochrome	oxidase	subunit	1	(COI)	gene,	partial	cds;	mitochondrial
382. Corydoras julii voucher KW11T128 cytochrome oxidase subunit 1 (COI) gene, partial cds; mitochondrial	382	Corydoras	julii	voucher	KW11T128	cytochrome	oxidase	subunit	1	(COI)	gene,	partial	cds;	mitochondrial
383. Corydoras elegans voucher ES12-AT042 cytochrome oxidase subunit 1 (COI) gene, partial cds; mitochondrial	383	Corydoras	elegans	voucher	ES12-AT042	cytochrome	oxidase	subunit	1	(COI)	gene,	partial	cds;	mitochondrial
384. Corydoras elegans voucher ES12-AT043 cytochrome oxidase subunit 1 (COI) gene, partial cds; mitochondrial	384	Corydoras	elegans	voucher	ES12-AT043	cytochrome	oxidase	subunit	1	(COI)	gene,	partial	cds;	mitochondrial
385. Corydoras aeneus voucher KW11T123 cytochrome oxidase subunit 1 (COI) gene, partial cds; mitochondrial	385	Corydoras	aeneus	voucher	KW11T123	cytochrome	oxidase	subunit	1	(COI)	gene,	partial	cds;	mitochondrial
386. Corydoras aeneus voucher KW11T135 cytochrome oxidase subunit 1 (COI) gene, partial cds; mitochondrial	386	Corydoras	aeneus	voucher	KW11T135	cytochrome	oxidase	subunit	1	(COI)	gene,	partial	cds;	mitochondrial
387. Corydoras aeneus voucher KW11T134 cytochrome oxidase subunit 1 (COI) gene, partial cds; mitochondrial	387	Corydoras	aeneus	voucher	KW11T134	cytochrome	oxidase	subunit	1	(COI)	gene,	partial	cds;	mitochondrial
388. Corydoras aeneus voucher KW11T124 cytochrome oxidase subunit 1 (COI) gene, partial cds; mitochondrial	388	Corydoras	aeneus	voucher	KW11T124	cytochrome	oxidase	subunit	1	(COI)	gene,	partial	cds;	mitochondrial
389. Chromobotia macracanthus voucher KW12-AT038 cytochrome oxidase subunit 1 (COI) gene, partial cds; mitochondrial	389	Chromobotia	macracanthus	voucher	KW12-AT038	cytochrome	oxidase	subunit	1	(COI)	gene,	partial	cds;	mitochondrial
390. Chromobotia macracanthus voucher KW12-AT016 cytochrome oxidase subunit 1 (COI) gene, partial cds; mitochondrial	390	Chromobotia	macracanthus	voucher	KW12-AT016	cytochrome	oxidase	subunit	1	(COI)	gene,	partial	cds;	mitochondrial
391. Chitala chitala voucher KW11T039 cytochrome oxidase subunit 1 (COI) gene, partial cds; mitochondrial	391	Chitala	chitala	voucher	KW11T039	cytochrome	oxidase	subunit	1	(COI)	gene,	partial	cds;	mitochondrial
392. Chitala chitala voucher KW11T038 cytochrome oxidase subunit 1 (COI) gene, partial cds; mitochondrial	392	Chitala	chitala	voucher	KW11T038	cytochrome	oxidase	subunit	1	(COI)	gene,	partial	cds;	mitochondrial
393. Carinotetraodon travancoricus voucher KW11T094 cytochrome oxidase subunit 1 (COI) gene, partial cds; mitochondrial	393	Carinotetraodon	travancoricus	voucher	KW11T094	cytochrome	oxidase	subunit	1	(COI)	gene,	partial	cds;	mitochondrial
394. Carinotetraodon travancoricus voucher KW11T093 cytochrome oxidase subunit 1 (COI) gene, partial cds; mitochondrial	394	Carinotetraodon	travancoricus	voucher	KW11T093	cytochrome	oxidase	subunit	1	(COI)	gene,	partial	cds;	mitochondrial
395. Carassius auratus voucher KW11-T307 cytochrome oxidase subunit 1 (COI) gene, partial cds; mitochondrial	395	Carassius	auratus	voucher	KW11-T307	cytochrome	oxidase	subunit	1	(COI)	gene,	partial	cds;	mitochondrial
396. Carassius auratus voucher KW11-T309 cytochrome oxidase subunit 1 (COI) gene, partial cds; mitochondrial	396	Carassius	auratus	voucher	KW11-T309	cytochrome	oxidase	subunit	1	(COI)	gene,	partial	cds;	mitochondrial
397. Carassius auratus voucher KW11-T308 cytochrome oxidase subunit 1 (COI) gene, partial cds; mitochondrial	397	Carassius	auratus	voucher	KW11-T308	cytochrome	oxidase	subunit	1	(COI)	gene,	partial	cds;	mitochondrial
398. Carassius auratus voucher KW11-T306 cytochrome oxidase subunit 1 (COI) gene, partial cds; mitochondrial	398	Carassius	auratus	voucher	KW11-T306	cytochrome	oxidase	subunit	1	(COI)	gene,	partial	cds;	mitochondrial
399. Botia striata voucher KW12-AT029 cytochrome oxidase subunit 1 (COI) gene, partial cds; mitochondrial	399	Botia	striata	voucher	KW12-AT029	cytochrome	oxidase	subunit	1	(COI)	gene,	partial	cds;	mitochondrial
400. Botia striata voucher KW12-AT010 cytochrome oxidase subunit 1 (COI) gene, partial cds; mitochondrial	400	Botia	striata	voucher	KW12-AT010	cytochrome	oxidase	subunit	1	(COI)	gene,	partial	cds;	mitochondrial
401. Botia lohachata voucher KW12-AT036 cytochrome oxidase subunit 1 (COI) gene, partial cds; mitochondrial	401	Botia	lohachata	voucher	KW12-AT036	cytochrome	oxidase	subunit	1	(COI)	gene,	partial	cds;	mitochondrial
402. Botia lohachata voucher KW12-AT022 cytochrome oxidase subunit 1 (COI) gene, partial cds; mitochondrial	402	Botia	lohachata	voucher	KW12-AT022	cytochrome	oxidase	subunit	1	(COI)	gene,	partial	cds;	mitochondrial
403. Botia lohachata voucher KW11T106 cytochrome oxidase subunit 1 (COI) gene, partial cds; mitochondrial	403	Botia	lohachata	voucher	KW11T106	cytochrome	oxidase	subunit	1	(COI)	gene,	partial	cds;	mitochondrial
404. Botia lohachata voucher KW11T105 cytochrome oxidase subunit 1 (COI) gene, partial cds; mitochondrial	404	Botia	lohachata	voucher	KW11T105	cytochrome	oxidase	subunit	1	(COI)	gene,	partial	cds;	mitochondrial
405. Betta splendens voucher KW11T162 cytochrome oxidase subunit 1 (COI) gene, partial cds; mitochondrial	405	Betta	splendens	voucher	KW11T162	cytochrome	oxidase	subunit	1	(COI)	gene,	partial	cds;	mitochondrial
406. Betta splendens voucher KW11T163 cytochrome oxidase subunit 1 (COI) gene, partial cds; mitochondrial	406	Betta	splendens	voucher	KW11T163	cytochrome	oxidase	subunit	1	(COI)	gene,	partial	cds;	mitochondrial
407. Barbonymus altus voucher KW11-T324 cytochrome oxidase subunit 1 (COI) gene, partial cds; mitochondrial	407	Barbonymus	altus	voucher	KW11-T324	cytochrome	oxidase	subunit	1	(COI)	gene,	partial	cds;	mitochondrial
408. Barbonymus altus voucher KW11-T325 cytochrome oxidase subunit 1 (COI) gene, partial cds; mitochondrial	408	Barbonymus	altus	voucher	KW11-T325	cytochrome	oxidase	subunit	1	(COI)	gene,	partial	cds;	mitochondrial
409. Balantiocheilos melanopterus voucher KW11T089 cytochrome oxidase subunit 1 (COI) gene, partial cds; mitochondrial	409	Balantiocheilos	melanopterus	voucher	KW11T089	cytochrome	oxidase	subunit	1	(COI)	gene,	partial	cds;	mitochondrial
410. Balantiocheilos melanopterus voucher KW11T090 cytochrome oxidase subunit 1 (COI) gene, partial cds; mitochondrial	410	Balantiocheilos	melanopterus	voucher	KW11T090	cytochrome	oxidase	subunit	1	(COI)	gene,	partial	cds;	mitochondrial
411. Astronotus ocellatus voucher KW12-AT037 cytochrome oxidase subunit 1 (COI) gene, partial cds; mitochondrial	411	Astronotus	ocellatus	voucher	KW12-AT037	cytochrome	oxidase	subunit	1	(COI)	gene,	partial	cds;	mitochondrial
412. Astronotus ocellatus voucher KW11T082 cytochrome oxidase subunit 1 (COI) gene, partial cds; mitochondrial	412	Astronotus	ocellatus	voucher	KW11T082	cytochrome	oxidase	subunit	1	(COI)	gene,	partial	cds;	mitochondrial
413. Astronotus ocellatus voucher KW11T081 cytochrome oxidase subunit 1 (COI) gene, partial cds; mitochondrial	413	Astronotus	ocellatus	voucher	KW11T081	cytochrome	oxidase	subunit	1	(COI)	gene,	partial	cds;	mitochondrial
414. Astronotus ocellatus voucher ES12-AT054 cytochrome oxidase subunit 1 (COI) gene, partial cds; mitochondrial	414	Astronotus	ocellatus	voucher	ES12-AT054	cytochrome	oxidase	subunit	1	(COI)	gene,	partial	cds;	mitochondrial
415. Astronotus ocellatus voucher ES12-AT053 cytochrome oxidase subunit 1 (COI) gene, partial cds; mitochondrial	415	Astronotus	ocellatus	voucher	ES12-AT053	cytochrome	oxidase	subunit	1	(COI)	gene,	partial	cds;	mitochondrial
416. Archocentrus multispinosus voucher KW11T014 cytochrome oxidase subunit 1 (COI) gene, partial cds; mitochondrial	416	Archocentrus	multispinosus	voucher	KW11T014	cytochrome	oxidase	subunit	1	(COI)	gene,	partial	cds;	mitochondrial
417. Archocentrus multispinosus voucher KW11T013 cytochrome oxidase subunit 1 (COI) gene, partial cds; mitochondrial	417	Archocentrus	multispinosus	voucher	KW11T013	cytochrome	oxidase	subunit	1	(COI)	gene,	partial	cds;	mitochondrial
418. Apteronotus albifrons voucher KW11T143 cytochrome oxidase subunit 1 (COI) gene, partial cds; mitochondrial	418	Apteronotus	albifrons	voucher	KW11T143	cytochrome	oxidase	subunit	1	(COI)	gene,	partial	cds;	mitochondrial
419. Apteronotus albifrons voucher KW11T142 cytochrome oxidase subunit 1 (COI) gene, partial cds; mitochondrial	419	Apteronotus	albifrons	voucher	KW11T142	cytochrome	oxidase	subunit	1	(COI)	gene,	partial	cds;	mitochondrial
420. Apistogramma cacatuoides voucher KW11T031 cytochrome oxidase subunit 1 (COI) gene, partial cds; mitochondrial	420	Apistogramma	cacatuoides	voucher	KW11T031	cytochrome	oxidase	subunit	1	(COI)	gene,	partial	cds;	mitochondrial
421. Apistogramma cacatuoides voucher KW11T030 cytochrome oxidase subunit 1 (COI) gene, partial cds; mitochondrial	421	Apistogramma	cacatuoides	voucher	KW11T030	cytochrome	oxidase	subunit	1	(COI)	gene,	partial	cds;	mitochondrial
422. Andinoacara rivulatus voucher KW11T047 cytochrome oxidase subunit 1 (COI) gene, partial cds; mitochondrial	422	Andinoacara	rivulatus	voucher	KW11T047	cytochrome	oxidase	subunit	1	(COI)	gene,	partial	cds;	mitochondrial
423. Andinoacara rivulatus voucher KW11T046 cytochrome oxidase subunit 1 (COI) gene, partial cds; mitochondrial	423	Andinoacara	rivulatus	voucher	KW11T046	cytochrome	oxidase	subunit	1	(COI)	gene,	partial	cds;	mitochondrial
424. Andinoacara rivulatus voucher ES12-AT033 cytochrome oxidase subunit 1 (COI) gene, partial cds; mitochondrial	424	Andinoacara	rivulatus	voucher	ES12-AT033	cytochrome	oxidase	subunit	1	(COI)	gene,	partial	cds;	mitochondrial
425. Ancistrus sp. TM12-115 cytochrome oxidase subunit 1 (COI) gene, partial cds; mitochondrial	425	Ancistrus	sp.	TM12-115	cytochrome	oxidase	subunit	1	(COI)	gene,	partial	cds;	mitochondrial
426. Ancistrus sp. TM12-111 cytochrome oxidase subunit 1 (COI) gene, partial cds; mitochondrial	426	Ancistrus	sp.	TM12-111	cytochrome	oxidase	subunit	1	(COI)	gene,	partial	cds;	mitochondrial
427. Ancistrus sp. KW11T104 cytochrome oxidase subunit 1 (COI) gene, partial cds; mitochondrial	427	Ancistrus	sp.	KW11T104	cytochrome	oxidase	subunit	1	(COI)	gene,	partial	cds;	mitochondrial
428. Ancistrus sp. KW11T138 cytochrome oxidase subunit 1 (COI) gene, partial cds; mitochondrial	428	Ancistrus	sp.	KW11T138	cytochrome	oxidase	subunit	1	(COI)	gene,	partial	cds;	mitochondrial
429. Ancistrus sp. TM12-113 cytochrome oxidase subunit 1 (COI) gene, partial cds; mitochondrial	429	Ancistrus	sp.	TM12-113	cytochrome	oxidase	subunit	1	(COI)	gene,	partial	cds;	mitochondrial
430. Amphilophus citrinellus voucher KW12-AT002 cytochrome oxidase subunit 1 (COI) gene, partial cds; mitochondrial	430	Amphilophus	citrinellus	voucher	KW12-AT002	cytochrome	oxidase	subunit	1	(COI)	gene,	partial	cds;	mitochondrial
431. Amphilophus citrinellus voucher KW12-AT045 cytochrome oxidase subunit 1 (COI) gene, partial cds; mitochondrial	431	Amphilophus	citrinellus	voucher	KW12-AT045	cytochrome	oxidase	subunit	1	(COI)	gene,	partial	cds;	mitochondrial
432. Amphilophus citrinellus voucher ES12-AT074 cytochrome oxidase subunit 1 (COI) gene, partial cds; mitochondrial	432	Amphilophus	citrinellus	voucher	ES12-AT074	cytochrome	oxidase	subunit	1	(COI)	gene,	partial	cds;	mitochondrial
433. Amphilophus citrinellus voucher ES12-AT075 cytochrome oxidase subunit 1 (COI) gene, partial cds; mitochondrial	433	Amphilophus	citrinellus	voucher	ES12-AT075	cytochrome	oxidase	subunit	1	(COI)	gene,	partial	cds;	mitochondrial
434. Amatitlania nigrofasciata voucher KW11T028 cytochrome oxidase subunit 1 (COI) gene, partial cds; mitochondrial	434	Amatitlania	nigrofasciata	voucher	KW11T028	cytochrome	oxidase	subunit	1	(COI)	gene,	partial	cds;	mitochondrial
435. Amatitlania nigrofasciata voucher KW11T029 cytochrome oxidase subunit 1 (COI) gene, partial cds; mitochondrial	435	Amatitlania	nigrofasciata	voucher	KW11T029	cytochrome	oxidase	subunit	1	(COI)	gene,	partial	cds;	mitochondrial
436. Amatitlania nigrofasciata voucher KW12-AT049 cytochrome oxidase subunit 1 (COI) gene, partial cds; mitochondrial	436	Amatitlania	nigrofasciata	voucher	KW12-AT049	cytochrome	oxidase	subunit	1	(COI)	gene,	partial	cds;	mitochondrial
437. Amatitlania nigrofasciata voucher KW12-AT024 cytochrome oxidase subunit 1 (COI) gene, partial cds; mitochondrial	437	Amatitlania	nigrofasciata	voucher	KW12-AT024	cytochrome	oxidase	subunit	1	(COI)	gene,	partial	cds;	mitochondrial
438. Agamyxis pectinifrons voucher KW11-T330 cytochrome oxidase subunit 1 (COI) gene, partial cds; mitochondrial	438	Agamyxis	pectinifrons	voucher	KW11-T330	cytochrome	oxidase	subunit	1	(COI)	gene,	partial	cds;	mitochondrial
439. Agamyxis pectinifrons voucher KW11-T331 cytochrome oxidase subunit 1 (COI) gene, partial cds; mitochondrial	439	Agamyxis	pectinifrons	voucher	KW11-T331	cytochrome	oxidase	subunit	1	(COI)	gene,	partial	cds;	mitochondrial
440. Barbodes semifasciolatus voucher ES12-AT067 cytochrome oxidase subunit 1 (COI) gene, partial cds; mitochondrial	440	Barbodes	semifasciolatus	voucher	ES12-AT067	cytochrome	oxidase	subunit	1	(COI)	gene,	partial	cds;	mitochondrial
441. Barbodes semifasciolatus voucher ES12-AT068 cytochrome oxidase subunit 1 (COI) gene, partial cds; mitochondrial	441	Barbodes	semifasciolatus	voucher	ES12-AT068	cytochrome	oxidase	subunit	1	(COI)	gene,	partial	cds;	mitochondrial
442. Chindongo elongatus voucher KW11T062 cytochrome oxidase subunit 1 (COI) gene, partial cds; mitochondrial	442	Chindongo	elongatus	voucher	KW11T062	cytochrome	oxidase	subunit	1	(COI)	gene,	partial	cds;	mitochondrial
443. Chindongo elongatus voucher KW11T063 cytochrome oxidase subunit 1 (COI) gene, partial cds; mitochondrial	443	Chindongo	elongatus	voucher	KW11T063	cytochrome	oxidase	subunit	1	(COI)	gene,	partial	cds;	mitochondrial
444. Chindongo demasoni voucher KW11T053 cytochrome oxidase subunit 1 (COI) gene, partial cds; mitochondrial	444	Chindongo	demasoni	voucher	KW11T053	cytochrome	oxidase	subunit	1	(COI)	gene,	partial	cds;	mitochondrial
445. Chindongo demasoni voucher KW11T054 cytochrome oxidase subunit 1 (COI) gene, partial cds; mitochondrial	445	Chindongo	demasoni	voucher	KW11T054	cytochrome	oxidase	subunit	1	(COI)	gene,	partial	cds;	mitochondrial
446. Barbus motebensis isolate MB7210 ribosomal protein S7 (S7) gene, intron	446	Barbus	motebensis	isolate	MB7210	ribosomal	protein	S7	(S7)	gene,	intron
447. Barbus motebensis isolate MB7209 ribosomal protein S7 (S7) gene, intron	447	Barbus	motebensis	isolate	MB7209	ribosomal	protein	S7	(S7)	gene,	intron
448. Barbus motebensis isolate MB7207 ribosomal protein S7 (S7) gene, intron	448	Barbus	motebensis	isolate	MB7207	ribosomal	protein	S7	(S7)	gene,	intron
449. Barbus motebensis isolate MB7205 ribosomal protein S7 (S7) gene, intron	449	Barbus	motebensis	isolate	MB7205	ribosomal	protein	S7	(S7)	gene,	intron
450. Barbus motebensis isolate MB7203 ribosomal protein S7 (S7) gene, intron	450	Barbus	motebensis	isolate	MB7203	ribosomal	protein	S7	(S7)	gene,	intron
451. Barbus motebensis isolate MB7202 ribosomal protein S7 (S7) gene, intron	451	Barbus	motebensis	isolate	MB7202	ribosomal	protein	S7	(S7)	gene,	intron
452. Barbus motebensis isolate MB7201 ribosomal protein S7 (S7) gene, intron	452	Barbus	motebensis	isolate	MB7201	ribosomal	protein	S7	(S7)	gene,	intron
453. Barbus motebensis isolate MB7200 ribosomal protein S7 (S7) gene, intron	453	Barbus	motebensis	isolate	MB7200	ribosomal	protein	S7	(S7)	gene,	intron
454. Barbus motebensis isolate MB7199 ribosomal protein S7 (S7) gene, intron	454	Barbus	motebensis	isolate	MB7199	ribosomal	protein	S7	(S7)	gene,	intron
455. Barbus motebensis isolate MB7198 ribosomal protein S7 (S7) gene, intron	455	Barbus	motebensis	isolate	MB7198	ribosomal	protein	S7	(S7)	gene,	intron
456. Barbus motebensis isolate MB6396 ribosomal protein S7 (S7) gene, intron	456	Barbus	motebensis	isolate	MB6396	ribosomal	protein	S7	(S7)	gene,	intron
457. Barbus motebensis isolate MB6395 ribosomal protein S7 (S7) gene, intron	457	Barbus	motebensis	isolate	MB6395	ribosomal	protein	S7	(S7)	gene,	intron
458. Barbus motebensis isolate MB6394 ribosomal protein S7 (S7) gene, intron	458	Barbus	motebensis	isolate	MB6394	ribosomal	protein	S7	(S7)	gene,	intron
459. Barbus motebensis isolate MB6393 ribosomal protein S7 (S7) gene, intron	459	Barbus	motebensis	isolate	MB6393	ribosomal	protein	S7	(S7)	gene,	intron
460. Barbus motebensis isolate MB7246 ribosomal protein S7 (S7) gene, intron	460	Barbus	motebensis	isolate	MB7246	ribosomal	protein	S7	(S7)	gene,	intron
461. Barbus motebensis isolate MB7242 ribosomal protein S7 (S7) gene, intron	461	Barbus	motebensis	isolate	MB7242	ribosomal	protein	S7	(S7)	gene,	intron
462. Barbus motebensis isolate MB7239 ribosomal protein S7 (S7) gene, intron	462	Barbus	motebensis	isolate	MB7239	ribosomal	protein	S7	(S7)	gene,	intron
463. Barbus motebensis isolate MB6705 ribosomal protein S7 (S7) gene, intron	463	Barbus	motebensis	isolate	MB6705	ribosomal	protein	S7	(S7)	gene,	intron
464. Barbus motebensis isolate MB6702 ribosomal protein S7 (S7) gene, intron	464	Barbus	motebensis	isolate	MB6702	ribosomal	protein	S7	(S7)	gene,	intron
465. Barbus motebensis isolate MB6700 ribosomal protein S7 (S7) gene, intron	465	Barbus	motebensis	isolate	MB6700	ribosomal	protein	S7	(S7)	gene,	intron
466. Barbus motebensis isolate MB6699 ribosomal protein S7 (S7) gene, intron	466	Barbus	motebensis	isolate	MB6699	ribosomal	protein	S7	(S7)	gene,	intron
467. Barbus motebensis isolate MB7236 ribosomal protein S7 (S7) gene, intron	467	Barbus	motebensis	isolate	MB7236	ribosomal	protein	S7	(S7)	gene,	intron
468. Barbus motebensis isolate MB7233 ribosomal protein S7 (S7) gene, intron	468	Barbus	motebensis	isolate	MB7233	ribosomal	protein	S7	(S7)	gene,	intron
469. Barbus motebensis isolate MB7232 ribosomal protein S7 (S7) gene, intron	469	Barbus	motebensis	isolate	MB7232	ribosomal	protein	S7	(S7)	gene,	intron
470. Barbus motebensis isolate MB7228 ribosomal protein S7 (S7) gene, intron	470	Barbus	motebensis	isolate	MB7228	ribosomal	protein	S7	(S7)	gene,	intron
471. Barbus motebensis isolate MB7227 ribosomal protein S7 (S7) gene, intron	471	Barbus	motebensis	isolate	MB7227	ribosomal	protein	S7	(S7)	gene,	intron
472. Barbus motebensis isolate MB7422 ribosomal protein S7 (S7) gene, intron	472	Barbus	motebensis	isolate	MB7422	ribosomal	protein	S7	(S7)	gene,	intron
473. Barbus motebensis isolate MB7419 ribosomal protein S7 (S7) gene, intron	473	Barbus	motebensis	isolate	MB7419	ribosomal	protein	S7	(S7)	gene,	intron
474. Barbus motebensis isolate MB7380 ribosomal protein S7 (S7) gene, intron	474	Barbus	motebensis	isolate	MB7380	ribosomal	protein	S7	(S7)	gene,	intron
475. Barbus motebensis isolate MB7379 ribosomal protein S7 (S7) gene, intron	475	Barbus	motebensis	isolate	MB7379	ribosomal	protein	S7	(S7)	gene,	intron
476. Barbus motebensis isolate MB5926 NADH dehydrogenase subunit 2 (ND2) gene, partial cds; mitochondrial	476	Barbus	motebensis	isolate	MB5926	NADH	dehydrogenase	subunit	2	(ND2)	gene,	partial	cds;	mitochondrial
477. Barbus motebensis isolate MB5925 NADH dehydrogenase subunit 2 (ND2) gene, partial cds; mitochondrial	477	Barbus	motebensis	isolate	MB5925	NADH	dehydrogenase	subunit	2	(ND2)	gene,	partial	cds;	mitochondrial
478. Barbus motebensis isolate MB5924 NADH dehydrogenase subunit 2 (ND2) gene, partial cds; mitochondrial	478	Barbus	motebensis	isolate	MB5924	NADH	dehydrogenase	subunit	2	(ND2)	gene,	partial	cds;	mitochondrial
479. Barbus motebensis isolate MB5923 NADH dehydrogenase subunit 2 (ND2) gene, partial cds; mitochondrial	479	Barbus	motebensis	isolate	MB5923	NADH	dehydrogenase	subunit	2	(ND2)	gene,	partial	cds;	mitochondrial
480. Barbus motebensis isolate MB6058 NADH dehydrogenase subunit 2 (ND2) gene, partial cds; mitochondrial	480	Barbus	motebensis	isolate	MB6058	NADH	dehydrogenase	subunit	2	(ND2)	gene,	partial	cds;	mitochondrial
481. Barbus motebensis isolate MB6057 NADH dehydrogenase subunit 2 (ND2) gene, partial cds; mitochondrial	481	Barbus	motebensis	isolate	MB6057	NADH	dehydrogenase	subunit	2	(ND2)	gene,	partial	cds;	mitochondrial
482. Barbus motebensis isolate MB6056 NADH dehydrogenase subunit 2 (ND2) gene, partial cds; mitochondrial	482	Barbus	motebensis	isolate	MB6056	NADH	dehydrogenase	subunit	2	(ND2)	gene,	partial	cds;	mitochondrial
483. Barbus motebensis isolate MB6054 NADH dehydrogenase subunit 2 (ND2) gene, partial cds; mitochondrial	483	Barbus	motebensis	isolate	MB6054	NADH	dehydrogenase	subunit	2	(ND2)	gene,	partial	cds;	mitochondrial
484. Barbus motebensis isolate MB6053 NADH dehydrogenase subunit 2 (ND2) gene, partial cds; mitochondrial	484	Barbus	motebensis	isolate	MB6053	NADH	dehydrogenase	subunit	2	(ND2)	gene,	partial	cds;	mitochondrial
485. Barbus motebensis isolate MB6052 NADH dehydrogenase subunit 2 (ND2) gene, partial cds; mitochondrial	485	Barbus	motebensis	isolate	MB6052	NADH	dehydrogenase	subunit	2	(ND2)	gene,	partial	cds;	mitochondrial
486. Barbus motebensis isolate MB6051 NADH dehydrogenase subunit 2 (ND2) gene, partial cds; mitochondrial	486	Barbus	motebensis	isolate	MB6051	NADH	dehydrogenase	subunit	2	(ND2)	gene,	partial	cds;	mitochondrial
487. Barbus motebensis isolate MB6050 NADH dehydrogenase subunit 2 (ND2) gene, partial cds; mitochondrial	487	Barbus	motebensis	isolate	MB6050	NADH	dehydrogenase	subunit	2	(ND2)	gene,	partial	cds;	mitochondrial
488. Barbus motebensis isolate MB6049 NADH dehydrogenase subunit 2 (ND2) gene, partial cds; mitochondrial	488	Barbus	motebensis	isolate	MB6049	NADH	dehydrogenase	subunit	2	(ND2)	gene,	partial	cds;	mitochondrial
489. Barbus motebensis isolate MB5684 NADH dehydrogenase subunit 2 (ND2) gene, partial cds; mitochondrial	489	Barbus	motebensis	isolate	MB5684	NADH	dehydrogenase	subunit	2	(ND2)	gene,	partial	cds;	mitochondrial
490. Barbus motebensis isolate MB5683 NADH dehydrogenase subunit 2 (ND2) gene, partial cds; mitochondrial	490	Barbus	motebensis	isolate	MB5683	NADH	dehydrogenase	subunit	2	(ND2)	gene,	partial	cds;	mitochondrial
491. Barbus motebensis isolate MB5682 NADH dehydrogenase subunit 2 (ND2) gene, partial cds; mitochondrial	491	Barbus	motebensis	isolate	MB5682	NADH	dehydrogenase	subunit	2	(ND2)	gene,	partial	cds;	mitochondrial
492. Barbus motebensis isolate MB6072 NADH dehydrogenase subunit 2 (ND2) gene, partial cds; mitochondrial	492	Barbus	motebensis	isolate	MB6072	NADH	dehydrogenase	subunit	2	(ND2)	gene,	partial	cds;	mitochondrial
493. Barbus motebensis isolate MB6071 NADH dehydrogenase subunit 2 (ND2) gene, partial cds; mitochondrial	493	Barbus	motebensis	isolate	MB6071	NADH	dehydrogenase	subunit	2	(ND2)	gene,	partial	cds;	mitochondrial
494. Barbus motebensis isolate MB6070 NADH dehydrogenase subunit 2 (ND2) gene, partial cds; mitochondrial	494	Barbus	motebensis	isolate	MB6070	NADH	dehydrogenase	subunit	2	(ND2)	gene,	partial	cds;	mitochondrial
495. Barbus motebensis isolate MB6069 NADH dehydrogenase subunit 2 (ND2) gene, partial cds; mitochondrial	495	Barbus	motebensis	isolate	MB6069	NADH	dehydrogenase	subunit	2	(ND2)	gene,	partial	cds;	mitochondrial
496. Barbus motebensis isolate MB6068 NADH dehydrogenase subunit 2 (ND2) gene, partial cds; mitochondrial	496	Barbus	motebensis	isolate	MB6068	NADH	dehydrogenase	subunit	2	(ND2)	gene,	partial	cds;	mitochondrial
497. Barbus motebensis isolate MB6067 NADH dehydrogenase subunit 2 (ND2) gene, partial cds; mitochondrial	497	Barbus	motebensis	isolate	MB6067	NADH	dehydrogenase	subunit	2	(ND2)	gene,	partial	cds;	mitochondrial
498. Barbus motebensis isolate MB6066 NADH dehydrogenase subunit 2 (ND2) gene, partial cds; mitochondrial	498	Barbus	motebensis	isolate	MB6066	NADH	dehydrogenase	subunit	2	(ND2)	gene,	partial	cds;	mitochondrial
499. Barbus motebensis isolate MB6065 NADH dehydrogenase subunit 2 (ND2) gene, partial cds; mitochondrial	499	Barbus	motebensis	isolate	MB6065	NADH	dehydrogenase	subunit	2	(ND2)	gene,	partial	cds;	mitochondrial
500. Barbus motebensis isolate MB6064 NADH dehydrogenase subunit 2 (ND2) gene, partial cds; mitochondrial	500	Barbus	motebensis	isolate	MB6064	NADH	dehydrogenase	subunit	2	(ND2)	gene,	partial	cds;	mitochondrial
501. Barbus motebensis isolate MB6686 NADH dehydrogenase subunit 2 (ND2) gene, partial cds; mitochondrial	501	Barbus	motebensis	isolate	MB6686	NADH	dehydrogenase	subunit	2	(ND2)	gene,	partial	cds;	mitochondrial
502. Barbus motebensis isolate MB6676 NADH dehydrogenase subunit 2 (ND2) gene, partial cds; mitochondrial	502	Barbus	motebensis	isolate	MB6676	NADH	dehydrogenase	subunit	2	(ND2)	gene,	partial	cds;	mitochondrial
503. Barbus motebensis isolate MB6675 NADH dehydrogenase subunit 2 (ND2) gene, partial cds; mitochondrial	503	Barbus	motebensis	isolate	MB6675	NADH	dehydrogenase	subunit	2	(ND2)	gene,	partial	cds;	mitochondrial
504. Barbus motebensis isolate MB6673 NADH dehydrogenase subunit 2 (ND2) gene, partial cds; mitochondrial	504	Barbus	motebensis	isolate	MB6673	NADH	dehydrogenase	subunit	2	(ND2)	gene,	partial	cds;	mitochondrial
505. Barbus motebensis isolate MB6672 NADH dehydrogenase subunit 2 (ND2) gene, partial cds; mitochondrial	505	Barbus	motebensis	isolate	MB6672	NADH	dehydrogenase	subunit	2	(ND2)	gene,	partial	cds;	mitochondrial
506. Barbus motebensis isolate MB6671 NADH dehydrogenase subunit 2 (ND2) gene, partial cds; mitochondrial	506	Barbus	motebensis	isolate	MB6671	NADH	dehydrogenase	subunit	2	(ND2)	gene,	partial	cds;	mitochondrial
507. Barbus motebensis isolate MB5726 NADH dehydrogenase subunit 2 (ND2) gene, partial cds; mitochondrial	507	Barbus	motebensis	isolate	MB5726	NADH	dehydrogenase	subunit	2	(ND2)	gene,	partial	cds;	mitochondrial
508. Barbus motebensis isolate MB5725 NADH dehydrogenase subunit 2 (ND2) gene, partial cds; mitochondrial	508	Barbus	motebensis	isolate	MB5725	NADH	dehydrogenase	subunit	2	(ND2)	gene,	partial	cds;	mitochondrial
509. Barbus motebensis isolate MB5724 NADH dehydrogenase subunit 2 (ND2) gene, partial cds; mitochondrial	509	Barbus	motebensis	isolate	MB5724	NADH	dehydrogenase	subunit	2	(ND2)	gene,	partial	cds;	mitochondrial
510. Barbus motebensis isolate MB5723 NADH dehydrogenase subunit 2 (ND2) gene, partial cds; mitochondrial	510	Barbus	motebensis	isolate	MB5723	NADH	dehydrogenase	subunit	2	(ND2)	gene,	partial	cds;	mitochondrial
511. Barbus motebensis isolate MB5722 NADH dehydrogenase subunit 2 (ND2) gene, partial cds; mitochondrial	511	Barbus	motebensis	isolate	MB5722	NADH	dehydrogenase	subunit	2	(ND2)	gene,	partial	cds;	mitochondrial
512. Barbus motebensis isolate MB5721 NADH dehydrogenase subunit 2 (ND2) gene, partial cds; mitochondrial	512	Barbus	motebensis	isolate	MB5721	NADH	dehydrogenase	subunit	2	(ND2)	gene,	partial	cds;	mitochondrial
513. Barbus motebensis isolate MB5720 NADH dehydrogenase subunit 2 (ND2) gene, partial cds; mitochondrial	513	Barbus	motebensis	isolate	MB5720	NADH	dehydrogenase	subunit	2	(ND2)	gene,	partial	cds;	mitochondrial
514. Barbus motebensis isolate MB5917 NADH dehydrogenase subunit 2 (ND2) gene, partial cds; mitochondrial	514	Barbus	motebensis	isolate	MB5917	NADH	dehydrogenase	subunit	2	(ND2)	gene,	partial	cds;	mitochondrial
515. Barbus motebensis isolate MB5915 NADH dehydrogenase subunit 2 (ND2) gene, partial cds; mitochondrial	515	Barbus	motebensis	isolate	MB5915	NADH	dehydrogenase	subunit	2	(ND2)	gene,	partial	cds;	mitochondrial
516. Barbus motebensis isolate MB5914 NADH dehydrogenase subunit 2 (ND2) gene, partial cds; mitochondrial	516	Barbus	motebensis	isolate	MB5914	NADH	dehydrogenase	subunit	2	(ND2)	gene,	partial	cds;	mitochondrial
517. Barbus motebensis isolate MB5913 NADH dehydrogenase subunit 2 (ND2) gene, partial cds; mitochondrial	517	Barbus	motebensis	isolate	MB5913	NADH	dehydrogenase	subunit	2	(ND2)	gene,	partial	cds;	mitochondrial
518. Barbus motebensis isolate MB5912 NADH dehydrogenase subunit 2 (ND2) gene, partial cds; mitochondrial	518	Barbus	motebensis	isolate	MB5912	NADH	dehydrogenase	subunit	2	(ND2)	gene,	partial	cds;	mitochondrial
519. Barbus motebensis isolate MB5911 NADH dehydrogenase subunit 2 (ND2) gene, partial cds; mitochondrial	519	Barbus	motebensis	isolate	MB5911	NADH	dehydrogenase	subunit	2	(ND2)	gene,	partial	cds;	mitochondrial
520. Barbus motebensis isolate MB5910 NADH dehydrogenase subunit 2 (ND2) gene, partial cds; mitochondrial	520	Barbus	motebensis	isolate	MB5910	NADH	dehydrogenase	subunit	2	(ND2)	gene,	partial	cds;	mitochondrial
521. Barbus motebensis isolate MB5719 NADH dehydrogenase subunit 2 (ND2) gene, partial cds; mitochondrial	521	Barbus	motebensis	isolate	MB5719	NADH	dehydrogenase	subunit	2	(ND2)	gene,	partial	cds;	mitochondrial
522. Barbus motebensis isolate MB5718 NADH dehydrogenase subunit 2 (ND2) gene, partial cds; mitochondrial	522	Barbus	motebensis	isolate	MB5718	NADH	dehydrogenase	subunit	2	(ND2)	gene,	partial	cds;	mitochondrial
523. Barbus motebensis isolate MB5717 NADH dehydrogenase subunit 2 (ND2) gene, partial cds; mitochondrial	523	Barbus	motebensis	isolate	MB5717	NADH	dehydrogenase	subunit	2	(ND2)	gene,	partial	cds;	mitochondrial
524. Barbus motebensis isolate MB5716 NADH dehydrogenase subunit 2 (ND2) gene, partial cds; mitochondrial	524	Barbus	motebensis	isolate	MB5716	NADH	dehydrogenase	subunit	2	(ND2)	gene,	partial	cds;	mitochondrial
525. Barbus motebensis isolate MB5715 NADH dehydrogenase subunit 2 (ND2) gene, partial cds; mitochondrial	525	Barbus	motebensis	isolate	MB5715	NADH	dehydrogenase	subunit	2	(ND2)	gene,	partial	cds;	mitochondrial
526. Barbus motebensis isolate MB5714 NADH dehydrogenase subunit 2 (ND2) gene, partial cds; mitochondrial	526	Barbus	motebensis	isolate	MB5714	NADH	dehydrogenase	subunit	2	(ND2)	gene,	partial	cds;	mitochondrial
527. Barbus motebensis isolate MB5713 NADH dehydrogenase subunit 2 (ND2) gene, partial cds; mitochondrial	527	Barbus	motebensis	isolate	MB5713	NADH	dehydrogenase	subunit	2	(ND2)	gene,	partial	cds;	mitochondrial
528. Barbus motebensis isolate MB5711 NADH dehydrogenase subunit 2 (ND2) gene, partial cds; mitochondrial	528	Barbus	motebensis	isolate	MB5711	NADH	dehydrogenase	subunit	2	(ND2)	gene,	partial	cds;	mitochondrial
529. Barbus motebensis isolate MB5710 NADH dehydrogenase subunit 2 (ND2) gene, partial cds; mitochondrial	529	Barbus	motebensis	isolate	MB5710	NADH	dehydrogenase	subunit	2	(ND2)	gene,	partial	cds;	mitochondrial
530. Barbus motebensis isolate MB5709 NADH dehydrogenase subunit 2 (ND2) gene, partial cds; mitochondrial	530	Barbus	motebensis	isolate	MB5709	NADH	dehydrogenase	subunit	2	(ND2)	gene,	partial	cds;	mitochondrial
531. Barbus motebensis isolate MB5708 NADH dehydrogenase subunit 2 (ND2) gene, partial cds; mitochondrial	531	Barbus	motebensis	isolate	MB5708	NADH	dehydrogenase	subunit	2	(ND2)	gene,	partial	cds;	mitochondrial
532. Barbus motebensis isolate MB5707 NADH dehydrogenase subunit 2 (ND2) gene, partial cds; mitochondrial	532	Barbus	motebensis	isolate	MB5707	NADH	dehydrogenase	subunit	2	(ND2)	gene,	partial	cds;	mitochondrial
533. Barbus motebensis isolate MB5706 NADH dehydrogenase subunit 2 (ND2) gene, partial cds; mitochondrial	533	Barbus	motebensis	isolate	MB5706	NADH	dehydrogenase	subunit	2	(ND2)	gene,	partial	cds;	mitochondrial
534. Barbus motebensis isolate MB5705 NADH dehydrogenase subunit 2 (ND2) gene, partial cds; mitochondrial	534	Barbus	motebensis	isolate	MB5705	NADH	dehydrogenase	subunit	2	(ND2)	gene,	partial	cds;	mitochondrial
535. Barbus motebensis isolate MB5704 NADH dehydrogenase subunit 2 (ND2) gene, partial cds; mitochondrial	535	Barbus	motebensis	isolate	MB5704	NADH	dehydrogenase	subunit	2	(ND2)	gene,	partial	cds;	mitochondrial
536. Barbus motebensis isolate MB5703 NADH dehydrogenase subunit 2 (ND2) gene, partial cds; mitochondrial	536	Barbus	motebensis	isolate	MB5703	NADH	dehydrogenase	subunit	2	(ND2)	gene,	partial	cds;	mitochondrial
537. Barbus motebensis isolate MB5702 NADH dehydrogenase subunit 2 (ND2) gene, partial cds; mitochondrial	537	Barbus	motebensis	isolate	MB5702	NADH	dehydrogenase	subunit	2	(ND2)	gene,	partial	cds;	mitochondrial
538. Barbus motebensis isolate MB5701 NADH dehydrogenase subunit 2 (ND2) gene, partial cds; mitochondrial	538	Barbus	motebensis	isolate	MB5701	NADH	dehydrogenase	subunit	2	(ND2)	gene,	partial	cds;	mitochondrial
539. Barbus motebensis isolate MB5700 NADH dehydrogenase subunit 2 (ND2) gene, partial cds; mitochondrial	539	Barbus	motebensis	isolate	MB5700	NADH	dehydrogenase	subunit	2	(ND2)	gene,	partial	cds;	mitochondrial
540. Barbus motebensis isolate MB5699 NADH dehydrogenase subunit 2 (ND2) gene, partial cds; mitochondrial	540	Barbus	motebensis	isolate	MB5699	NADH	dehydrogenase	subunit	2	(ND2)	gene,	partial	cds;	mitochondrial
541. Barbus motebensis isolate MB5698 NADH dehydrogenase subunit 2 (ND2) gene, partial cds; mitochondrial	541	Barbus	motebensis	isolate	MB5698	NADH	dehydrogenase	subunit	2	(ND2)	gene,	partial	cds;	mitochondrial
542. Barbus motebensis isolate MB5697 NADH dehydrogenase subunit 2 (ND2) gene, partial cds; mitochondrial	542	Barbus	motebensis	isolate	MB5697	NADH	dehydrogenase	subunit	2	(ND2)	gene,	partial	cds;	mitochondrial
543. Barbus motebensis isolate MB5696 NADH dehydrogenase subunit 2 (ND2) gene, partial cds; mitochondrial	543	Barbus	motebensis	isolate	MB5696	NADH	dehydrogenase	subunit	2	(ND2)	gene,	partial	cds;	mitochondrial
544. Barbus brevipinnis isolate BREVIPIN cytochrome b gene, partial cds; mitochondrial	544	Barbus	brevipinnis	isolate	BREVIPIN	cytochrome	b	gene,	partial	cds;	mitochondrial
545. Barbus lineomaculatus isolate LINEO cytochrome b gene, partial cds; mitochondrial	545	Barbus	lineomaculatus	isolate	LINEO	cytochrome	b	gene,	partial	cds;	mitochondrial
546. Barbus neefi isolate NEEFI cytochrome b gene, partial cds; mitochondrial	546	Barbus	neefi	isolate	NEEFI	cytochrome	b	gene,	partial	cds;	mitochondrial
547. Barbus viviparus isolate VIVI cytochrome b gene, partial cds; mitochondrial	547	Barbus	viviparus	isolate	VIVI	cytochrome	b	gene,	partial	cds;	mitochondrial
548. Barbus pallidus isolate MB8602 cytochrome b gene, partial cds; mitochondrial	548	Barbus	pallidus	isolate	MB8602	cytochrome	b	gene,	partial	cds;	mitochondrial
549. Barbus pallidus isolate MB8607 cytochrome b gene, partial cds; mitochondrial	549	Barbus	pallidus	isolate	MB8607	cytochrome	b	gene,	partial	cds;	mitochondrial
550. Barbus pallidus isolate MB8612 cytochrome b gene, partial cds; mitochondrial	550	Barbus	pallidus	isolate	MB8612	cytochrome	b	gene,	partial	cds;	mitochondrial
551. Barbus pallidus isolate MB8608 cytochrome b gene, partial cds; mitochondrial	551	Barbus	pallidus	isolate	MB8608	cytochrome	b	gene,	partial	cds;	mitochondrial
552. Barbus pallidus isolate MB8611 cytochrome b gene, partial cds; mitochondrial	552	Barbus	pallidus	isolate	MB8611	cytochrome	b	gene,	partial	cds;	mitochondrial
553. Barbus pallidus isolate MB8610 cytochrome b gene, partial cds; mitochondrial	553	Barbus	pallidus	isolate	MB8610	cytochrome	b	gene,	partial	cds;	mitochondrial
554. Barbus pallidus isolate MB8605 cytochrome b gene, partial cds; mitochondrial	554	Barbus	pallidus	isolate	MB8605	cytochrome	b	gene,	partial	cds;	mitochondrial
555. Barbus pallidus isolate MB8604 cytochrome b gene, partial cds; mitochondrial	555	Barbus	pallidus	isolate	MB8604	cytochrome	b	gene,	partial	cds;	mitochondrial
556. Barbus pallidus isolate MB8603 cytochrome b gene, partial cds; mitochondrial	556	Barbus	pallidus	isolate	MB8603	cytochrome	b	gene,	partial	cds;	mitochondrial
557. Barbus pallidus isolate MB8601 cytochrome b gene, partial cds; mitochondrial	557	Barbus	pallidus	isolate	MB8601	cytochrome	b	gene,	partial	cds;	mitochondrial
558. Barbus pallidus isolate FSBP31 cytochrome b gene, partial cds; mitochondrial	558	Barbus	pallidus	isolate	FSBP31	cytochrome	b	gene,	partial	cds;	mitochondrial
559. Barbus pallidus isolate FSBP cytochrome b gene, partial cds; mitochondrial	559	Barbus	pallidus	isolate	FSBP	cytochrome	b	gene,	partial	cds;	mitochondrial
560. Barbus pallidus isolate MB7618 cytochrome b gene, partial cds; mitochondrial	560	Barbus	pallidus	isolate	MB7618	cytochrome	b	gene,	partial	cds;	mitochondrial
561. Barbus pallidus isolate MB7932 cytochrome b gene, partial cds; mitochondrial	561	Barbus	pallidus	isolate	MB7932	cytochrome	b	gene,	partial	cds;	mitochondrial
562. Barbus pallidus isolate BBPA1 cytochrome b gene, partial cds; mitochondrial	562	Barbus	pallidus	isolate	BBPA1	cytochrome	b	gene,	partial	cds;	mitochondrial
563. Barbus pallidus isolate GBPA1 cytochrome b gene, partial cds; mitochondrial	563	Barbus	pallidus	isolate	GBPA1	cytochrome	b	gene,	partial	cds;	mitochondrial
564. Barbus pallidus isolate MB7619 cytochrome b gene, partial cds; mitochondrial	564	Barbus	pallidus	isolate	MB7619	cytochrome	b	gene,	partial	cds;	mitochondrial
565. Barbus pallidus isolate MB7931 cytochrome b gene, partial cds; mitochondrial	565	Barbus	pallidus	isolate	MB7931	cytochrome	b	gene,	partial	cds;	mitochondrial
566. Barbus pallidus isolate MB7928 cytochrome b gene, partial cds; mitochondrial	566	Barbus	pallidus	isolate	MB7928	cytochrome	b	gene,	partial	cds;	mitochondrial
567. Barbus pallidus isolate MB7929 cytochrome b gene, partial cds; mitochondrial	567	Barbus	pallidus	isolate	MB7929	cytochrome	b	gene,	partial	cds;	mitochondrial
568. Barbus pallidus isolate MB7930 cytochrome b gene, partial cds; mitochondrial	568	Barbus	pallidus	isolate	MB7930	cytochrome	b	gene,	partial	cds;	mitochondrial
569. Barbus pallidus isolate MB7616 cytochrome b gene, partial cds; mitochondrial	569	Barbus	pallidus	isolate	MB7616	cytochrome	b	gene,	partial	cds;	mitochondrial
570. Barbus pallidus isolate MB7615 cytochrome b gene, partial cds; mitochondrial	570	Barbus	pallidus	isolate	MB7615	cytochrome	b	gene,	partial	cds;	mitochondrial
571. Barbus pallidus isolate MB7617 cytochrome b gene, partial cds; mitochondrial	571	Barbus	pallidus	isolate	MB7617	cytochrome	b	gene,	partial	cds;	mitochondrial
572. Barbus pallidus isolate MB7614 cytochrome b gene, partial cds; mitochondrial	572	Barbus	pallidus	isolate	MB7614	cytochrome	b	gene,	partial	cds;	mitochondrial
573. Barbus pallidus isolate MB7613 cytochrome b gene, partial cds; mitochondrial	573	Barbus	pallidus	isolate	MB7613	cytochrome	b	gene,	partial	cds;	mitochondrial
574. Galaxias zebratus isolate 1318BgHu cytochrome b gene, partial cds; mitochondrial	574	Galaxias	zebratus	isolate	1318BgHu	cytochrome	b	gene,	partial	cds;	mitochondrial
575. Galaxias zebratus isolate MB6189Gb cytochrome b gene, partial cds; mitochondrial	575	Galaxias	zebratus	isolate	MB6189Gb	cytochrome	b	gene,	partial	cds;	mitochondrial
576. Galaxias zebratus isolate MB6188Mal cytochrome b gene, partial cds; mitochondrial	576	Galaxias	zebratus	isolate	MB6188Mal	cytochrome	b	gene,	partial	cds;	mitochondrial
577. Galaxias zebratus isolate MB6187Mal cytochrome b gene, partial cds; mitochondrial	577	Galaxias	zebratus	isolate	MB6187Mal	cytochrome	b	gene,	partial	cds;	mitochondrial
578. Galaxias zebratus isolate MB6186Gw cytochrome b gene, partial cds; mitochondrial	578	Galaxias	zebratus	isolate	MB6186Gw	cytochrome	b	gene,	partial	cds;	mitochondrial
579. Galaxias zebratus isolate MB6185OlDr cytochrome b gene, partial cds; mitochondrial	579	Galaxias	zebratus	isolate	MB6185OlDr	cytochrome	b	gene,	partial	cds;	mitochondrial
580. Galaxias zebratus isolate 5436Gt cytochrome b gene, partial cds; mitochondrial	580	Galaxias	zebratus	isolate	5436Gt	cytochrome	b	gene,	partial	cds;	mitochondrial
581. Galaxias zebratus isolate MB6184GtFr cytochrome b gene, partial cds; mitochondrial	581	Galaxias	zebratus	isolate	MB6184GtFr	cytochrome	b	gene,	partial	cds;	mitochondrial
582. Galaxias zebratus isolate MB6181GtBo cytochrome b gene, partial cds; mitochondrial	582	Galaxias	zebratus	isolate	MB6181GtBo	cytochrome	b	gene,	partial	cds;	mitochondrial
583. Galaxias zebratus isolate MB6180GtAs cytochrome b gene, partial cds; mitochondrial	583	Galaxias	zebratus	isolate	MB6180GtAs	cytochrome	b	gene,	partial	cds;	mitochondrial
584. Galaxias zebratus isolate MB6175Mal cytochrome b gene, partial cds; mitochondrial	584	Galaxias	zebratus	isolate	MB6175Mal	cytochrome	b	gene,	partial	cds;	mitochondrial
585. Galaxias zebratus isolate MB6172Gw cytochrome b gene, partial cds; mitochondrial	585	Galaxias	zebratus	isolate	MB6172Gw	cytochrome	b	gene,	partial	cds;	mitochondrial
586. Galaxias zebratus isolate 0414Bit cytochrome b gene, partial cds; mitochondrial	586	Galaxias	zebratus	isolate	0414Bit	cytochrome	b	gene,	partial	cds;	mitochondrial
587. Galaxias zebratus isolate MB6170BrVn cytochrome b gene, partial cds; mitochondrial	587	Galaxias	zebratus	isolate	MB6170BrVn	cytochrome	b	gene,	partial	cds;	mitochondrial
588. Galaxias zebratus isolate MB6169BrSt cytochrome b gene, partial cds; mitochondrial	588	Galaxias	zebratus	isolate	MB6169BrSt	cytochrome	b	gene,	partial	cds;	mitochondrial
589. Galaxias zebratus isolate 5378MalGw cytochrome b gene, partial cds; mitochondrial	589	Galaxias	zebratus	isolate	5378MalGw	cytochrome	b	gene,	partial	cds;	mitochondrial
590. Galaxias zebratus isolate MB6166BrKon cytochrome b gene, partial cds; mitochondrial	590	Galaxias	zebratus	isolate	MB6166BrKon	cytochrome	b	gene,	partial	cds;	mitochondrial
591. Galaxias zebratus isolate 5008BrKei cytochrome b gene, partial cds; mitochondrial	591	Galaxias	zebratus	isolate	5008BrKei	cytochrome	b	gene,	partial	cds;	mitochondrial
592. Galaxias zebratus isolate 4736BrHx cytochrome b gene, partial cds; mitochondrial	592	Galaxias	zebratus	isolate	4736BrHx	cytochrome	b	gene,	partial	cds;	mitochondrial
593. Galaxias zebratus isolate MB6164BrHx cytochrome b gene, partial cds; mitochondrial	593	Galaxias	zebratus	isolate	MB6164BrHx	cytochrome	b	gene,	partial	cds;	mitochondrial
594. Galaxias zebratus isolate 5385BrHv cytochrome b gene, partial cds; mitochondrial	594	Galaxias	zebratus	isolate	5385BrHv	cytochrome	b	gene,	partial	cds;	mitochondrial
595. Galaxias zebratus isolate 5386BrEl cytochrome b gene, partial cds; mitochondrial	595	Galaxias	zebratus	isolate	5386BrEl	cytochrome	b	gene,	partial	cds;	mitochondrial
596. Galaxias zebratus isolate 5352BrBu cytochrome b gene, partial cds; mitochondrial	596	Galaxias	zebratus	isolate	5352BrBu	cytochrome	b	gene,	partial	cds;	mitochondrial
597. Galaxias zebratus isolate MB6162BrBos cytochrome b gene, partial cds; mitochondrial	597	Galaxias	zebratus	isolate	MB6162BrBos	cytochrome	b	gene,	partial	cds;	mitochondrial
598. Galaxias zebratus isolate 0427BrBav cytochrome b gene, partial cds; mitochondrial	598	Galaxias	zebratus	isolate	0427BrBav	cytochrome	b	gene,	partial	cds;	mitochondrial
599. Galaxias zebratus isolate 5437BrBa cytochrome b gene, partial cds; mitochondrial	599	Galaxias	zebratus	isolate	5437BrBa	cytochrome	b	gene,	partial	cds;	mitochondrial
600. Galaxias zebratus isolate 4871BrBe cytochrome b gene, partial cds; mitochondrial	600	Galaxias	zebratus	isolate	4871BrBe	cytochrome	b	gene,	partial	cds;	mitochondrial
601. Galaxias zebratus isolate MB6160BrAmR cytochrome b gene, partial cds; mitochondrial	601	Galaxias	zebratus	isolate	MB6160BrAmR	cytochrome	b	gene,	partial	cds;	mitochondrial
602. Galaxias zebratus isolate MB6159BgPl cytochrome b gene, partial cds; mitochondrial	602	Galaxias	zebratus	isolate	MB6159BgPl	cytochrome	b	gene,	partial	cds;	mitochondrial
603. Galaxias zebratus isolate 4880BgDw cytochrome b gene, partial cds; mitochondrial	603	Galaxias	zebratus	isolate	4880BgDw	cytochrome	b	gene,	partial	cds;	mitochondrial
604. Galaxias zebratus isolate 5223KlHa cytochrome b gene, partial cds; mitochondrial	604	Galaxias	zebratus	isolate	5223KlHa	cytochrome	b	gene,	partial	cds;	mitochondrial
605. Galaxias zebratus isolate 5227KlHa cytochrome b gene, partial cds; mitochondrial	605	Galaxias	zebratus	isolate	5227KlHa	cytochrome	b	gene,	partial	cds;	mitochondrial
606. Galaxias zebratus isolate MB6156Hk cytochrome b gene, partial cds; mitochondrial	606	Galaxias	zebratus	isolate	MB6156Hk	cytochrome	b	gene,	partial	cds;	mitochondrial
607. Galaxias zebratus isolate MB6154HnNu cytochrome b gene, partial cds; mitochondrial	607	Galaxias	zebratus	isolate	MB6154HnNu	cytochrome	b	gene,	partial	cds;	mitochondrial
608. Galaxias zebratus isolate MB6153HnNu cytochrome b gene, partial cds; mitochondrial	608	Galaxias	zebratus	isolate	MB6153HnNu	cytochrome	b	gene,	partial	cds;	mitochondrial
609. Galaxias zebratus isolate 5379OlDr cytochrome b gene, partial cds; mitochondrial	609	Galaxias	zebratus	isolate	5379OlDr	cytochrome	b	gene,	partial	cds;	mitochondrial
610. Galaxias zebratus isolate 5380OlDw cytochrome b gene, partial cds; mitochondrial	610	Galaxias	zebratus	isolate	5380OlDw	cytochrome	b	gene,	partial	cds;	mitochondrial
611. Galaxias zebratus isolate 1341GtVa cytochrome b gene, partial cds; mitochondrial	611	Galaxias	zebratus	isolate	1341GtVa	cytochrome	b	gene,	partial	cds;	mitochondrial
612. Galaxias zebratus isolate 4882GtLa cytochrome b gene, partial cds; mitochondrial	612	Galaxias	zebratus	isolate	4882GtLa	cytochrome	b	gene,	partial	cds;	mitochondrial
613. Galaxias zebratus isolate 0424Gt cytochrome b gene, partial cds; mitochondrial	613	Galaxias	zebratus	isolate	0424Gt	cytochrome	b	gene,	partial	cds;	mitochondrial
614. Galaxias zebratus isolate 4727GtNe cytochrome b gene, partial cds; mitochondrial	614	Galaxias	zebratus	isolate	4727GtNe	cytochrome	b	gene,	partial	cds;	mitochondrial
615. Galaxias zebratus isolate 4884GtFr cytochrome b gene, partial cds; mitochondrial	615	Galaxias	zebratus	isolate	4884GtFr	cytochrome	b	gene,	partial	cds;	mitochondrial
616. Galaxias zebratus isolate 5374GkVe cytochrome b gene, partial cds; mitochondrial	616	Galaxias	zebratus	isolate	5374GkVe	cytochrome	b	gene,	partial	cds;	mitochondrial
617. Galaxias zebratus isolate 5318GkKo cytochrome b gene, partial cds; mitochondrial	617	Galaxias	zebratus	isolate	5318GkKo	cytochrome	b	gene,	partial	cds;	mitochondrial
618. Galaxias zebratus isolate 1338Gk cytochrome b gene, partial cds; mitochondrial	618	Galaxias	zebratus	isolate	1338Gk	cytochrome	b	gene,	partial	cds;	mitochondrial
619. Galaxias zebratus isolate 5369Gk cytochrome b gene, partial cds; mitochondrial	619	Galaxias	zebratus	isolate	5369Gk	cytochrome	b	gene,	partial	cds;	mitochondrial
620. Galaxias zebratus isolate 5389Nt cytochrome b gene, partial cds; mitochondrial	620	Galaxias	zebratus	isolate	5389Nt	cytochrome	b	gene,	partial	cds;	mitochondrial
621. Galaxias zebratus isolate 5435Kb cytochrome b gene, partial cds; mitochondrial	621	Galaxias	zebratus	isolate	5435Kb	cytochrome	b	gene,	partial	cds;	mitochondrial
622. Galaxias zebratus isolate 5434Gw cytochrome b gene, partial cds; mitochondrial	622	Galaxias	zebratus	isolate	5434Gw	cytochrome	b	gene,	partial	cds;	mitochondrial
623. Galaxias zebratus isolate 0420Gb cytochrome b gene, partial cds; mitochondrial	623	Galaxias	zebratus	isolate	0420Gb	cytochrome	b	gene,	partial	cds;	mitochondrial
624. Galaxias zebratus isolate 1336Dui cytochrome b gene, partial cds; mitochondrial	624	Galaxias	zebratus	isolate	1336Dui	cytochrome	b	gene,	partial	cds;	mitochondrial
625. Galaxias zebratus isolate 1333Dui cytochrome b gene, partial cds; mitochondrial	625	Galaxias	zebratus	isolate	1333Dui	cytochrome	b	gene,	partial	cds;	mitochondrial
626. Galaxias zebratus isolate 5320Dui cytochrome b gene, partial cds; mitochondrial	626	Galaxias	zebratus	isolate	5320Dui	cytochrome	b	gene,	partial	cds;	mitochondrial
627. Galaxias zebratus isolate 5004BrWol cytochrome b gene, partial cds; mitochondrial	627	Galaxias	zebratus	isolate	5004BrWol	cytochrome	b	gene,	partial	cds;	mitochondrial
628. Galaxias zebratus isolate 4730BrVn cytochrome b gene, partial cds; mitochondrial	628	Galaxias	zebratus	isolate	4730BrVn	cytochrome	b	gene,	partial	cds;	mitochondrial
629. Galaxias zebratus isolate 4865BrSt cytochrome b gene, partial cds; mitochondrial	629	Galaxias	zebratus	isolate	4865BrSt	cytochrome	b	gene,	partial	cds;	mitochondrial
630. Galaxias zebratus isolate 5337BrSoe cytochrome b gene, partial cds; mitochondrial	630	Galaxias	zebratus	isolate	5337BrSoe	cytochrome	b	gene,	partial	cds;	mitochondrial
631. Galaxias zebratus isolate 5026BrOu cytochrome b gene, partial cds; mitochondrial	631	Galaxias	zebratus	isolate	5026BrOu	cytochrome	b	gene,	partial	cds;	mitochondrial
632. Galaxias zebratus isolate 5024BrOu cytochrome b gene, partial cds; mitochondrial	632	Galaxias	zebratus	isolate	5024BrOu	cytochrome	b	gene,	partial	cds;	mitochondrial
633. Galaxias zebratus isolate 5335BrKeu cytochrome b gene, partial cds; mitochondrial	633	Galaxias	zebratus	isolate	5335BrKeu	cytochrome	b	gene,	partial	cds;	mitochondrial
634. Galaxias zebratus isolate 5013BrKei cytochrome b gene, partial cds; mitochondrial	634	Galaxias	zebratus	isolate	5013BrKei	cytochrome	b	gene,	partial	cds;	mitochondrial
635. Galaxias zebratus isolate 4866BrHol cytochrome b gene, partial cds; mitochondrial	635	Galaxias	zebratus	isolate	4866BrHol	cytochrome	b	gene,	partial	cds;	mitochondrial
636. Galaxias zebratus isolate 4735BrHx cytochrome b gene, partial cds; mitochondrial	636	Galaxias	zebratus	isolate	4735BrHx	cytochrome	b	gene,	partial	cds;	mitochondrial
637. Galaxias zebratus isolate 5387BrHa cytochrome b gene, partial cds; mitochondrial	637	Galaxias	zebratus	isolate	5387BrHa	cytochrome	b	gene,	partial	cds;	mitochondrial
638. Galaxias zebratus isolate 5023BrGa cytochrome b gene, partial cds; mitochondrial	638	Galaxias	zebratus	isolate	5023BrGa	cytochrome	b	gene,	partial	cds;	mitochondrial
639. Galaxias zebratus isolate 5401BrDu cytochrome b gene, partial cds; mitochondrial	639	Galaxias	zebratus	isolate	5401BrDu	cytochrome	b	gene,	partial	cds;	mitochondrial
640. Galaxias zebratus isolate 5353BrBu cytochrome b gene, partial cds; mitochondrial	640	Galaxias	zebratus	isolate	5353BrBu	cytochrome	b	gene,	partial	cds;	mitochondrial
641. Galaxias zebratus isolate 5398BrBo cytochrome b gene, partial cds; mitochondrial	641	Galaxias	zebratus	isolate	5398BrBo	cytochrome	b	gene,	partial	cds;	mitochondrial
642. Galaxias zebratus isolate 4870BrBe cytochrome b gene, partial cds; mitochondrial	642	Galaxias	zebratus	isolate	4870BrBe	cytochrome	b	gene,	partial	cds;	mitochondrial
643. Galaxias zebratus isolate 4868BrAgV cytochrome b gene, partial cds; mitochondrial	643	Galaxias	zebratus	isolate	4868BrAgV	cytochrome	b	gene,	partial	cds;	mitochondrial
644. Galaxias zebratus isolate 1327BgLe cytochrome b gene, partial cds; mitochondrial	644	Galaxias	zebratus	isolate	1327BgLe	cytochrome	b	gene,	partial	cds;	mitochondrial
645. Galaxias zebratus isolate 1326BgLe cytochrome b gene, partial cds; mitochondrial	645	Galaxias	zebratus	isolate	1326BgLe	cytochrome	b	gene,	partial	cds;	mitochondrial
646. Galaxias zebratus isolate 1324BgKr cytochrome b gene, partial cds; mitochondrial	646	Galaxias	zebratus	isolate	1324BgKr	cytochrome	b	gene,	partial	cds;	mitochondrial
647. Galaxias zebratus isolate 1323BgKr cytochrome b gene, partial cds; mitochondrial	647	Galaxias	zebratus	isolate	1323BgKr	cytochrome	b	gene,	partial	cds;	mitochondrial
648. Galaxias zebratus isolate 1319BgKb cytochrome b gene, partial cds; mitochondrial	648	Galaxias	zebratus	isolate	1319BgKb	cytochrome	b	gene,	partial	cds;	mitochondrial
649. Galaxias zebratus isolate 1317BgHu cytochrome b gene, partial cds; mitochondrial	649	Galaxias	zebratus	isolate	1317BgHu	cytochrome	b	gene,	partial	cds;	mitochondrial
650. Galaxias zebratus isolate 4881BgDw cytochrome b gene, partial cds; mitochondrial	650	Galaxias	zebratus	isolate	4881BgDw	cytochrome	b	gene,	partial	cds;	mitochondrial
651. Galaxias zebratus isolate 4949HnKa cytochrome b gene, partial cds; mitochondrial	651	Galaxias	zebratus	isolate	4949HnKa	cytochrome	b	gene,	partial	cds;	mitochondrial
652. Galaxias zebratus isolate 4941HnNu cytochrome b gene, partial cds; mitochondrial	652	Galaxias	zebratus	isolate	4941HnNu	cytochrome	b	gene,	partial	cds;	mitochondrial
653. Galaxias zebratus isolate 5305HnKo cytochrome b gene, partial cds; mitochondrial	653	Galaxias	zebratus	isolate	5305HnKo	cytochrome	b	gene,	partial	cds;	mitochondrial
654. Galaxias zebratus isolate 5304HnKo cytochrome b gene, partial cds; mitochondrial	654	Galaxias	zebratus	isolate	5304HnKo	cytochrome	b	gene,	partial	cds;	mitochondrial
655. Galaxias zebratus isolate 4960UlT cytochrome b gene, partial cds; mitochondrial	655	Galaxias	zebratus	isolate	4960UlT	cytochrome	b	gene,	partial	cds;	mitochondrial
656. Galaxias zebratus isolate 5224KnT cytochrome b gene, partial cds; mitochondrial	656	Galaxias	zebratus	isolate	5224KnT	cytochrome	b	gene,	partial	cds;	mitochondrial
657. Galaxias zebratus isolate 4959UlT cytochrome b gene, partial cds; mitochondrial	657	Galaxias	zebratus	isolate	4959UlT	cytochrome	b	gene,	partial	cds;	mitochondrial
658. Galaxias zebratus isolate 4952HaelT cytochrome b gene, partial cds; mitochondrial	658	Galaxias	zebratus	isolate	4952HaelT	cytochrome	b	gene,	partial	cds;	mitochondrial
659. Galaxias zebratus isolate 4950HaelT cytochrome b gene, partial cds; mitochondrial	659	Galaxias	zebratus	isolate	4950HaelT	cytochrome	b	gene,	partial	cds;	mitochondrial
660. Galaxias zebratus isolate 4956Hael cytochrome b gene, partial cds; mitochondrial	660	Galaxias	zebratus	isolate	4956Hael	cytochrome	b	gene,	partial	cds;	mitochondrial
661. Galaxias zebratus isolate 0432Hael cytochrome b gene, partial cds; mitochondrial	661	Galaxias	zebratus	isolate	0432Hael	cytochrome	b	gene,	partial	cds;	mitochondrial
662. Galaxias zebratus isolate 4967Ulbo cytochrome b gene, partial cds; mitochondrial	662	Galaxias	zebratus	isolate	4967Ulbo	cytochrome	b	gene,	partial	cds;	mitochondrial
663. Galaxias zebratus isolate 4968Ulbo cytochrome b gene, partial cds; mitochondrial	663	Galaxias	zebratus	isolate	4968Ulbo	cytochrome	b	gene,	partial	cds;	mitochondrial
664. Galaxias zebratus isolate 1318BgHu cytochrome oxidase subunit I (COI) gene, partial cds; mitochondrial	664	Galaxias	zebratus	isolate	1318BgHu	cytochrome	oxidase	subunit	I	(COI)	gene,	partial	cds;	mitochondrial
665. Galaxias zebratus isolate MB6189Gb cytochrome oxidase subunit I (COI) gene, partial cds; mitochondrial	665	Galaxias	zebratus	isolate	MB6189Gb	cytochrome	oxidase	subunit	I	(COI)	gene,	partial	cds;	mitochondrial
666. Galaxias zebratus isolate MB6188Mal cytochrome oxidase subunit I (COI) gene, partial cds; mitochondrial	666	Galaxias	zebratus	isolate	MB6188Mal	cytochrome	oxidase	subunit	I	(COI)	gene,	partial	cds;	mitochondrial
667. Galaxias zebratus isolate MB6187Mal cytochrome oxidase subunit I (COI) gene, partial cds; mitochondrial	667	Galaxias	zebratus	isolate	MB6187Mal	cytochrome	oxidase	subunit	I	(COI)	gene,	partial	cds;	mitochondrial
668. Galaxias zebratus isolate MB6186Gw cytochrome oxidase subunit I (COI) gene, partial cds; mitochondrial	668	Galaxias	zebratus	isolate	MB6186Gw	cytochrome	oxidase	subunit	I	(COI)	gene,	partial	cds;	mitochondrial
669. Galaxias zebratus isolate MB6185OlDr cytochrome oxidase subunit I (COI) gene, partial cds; mitochondrial	669	Galaxias	zebratus	isolate	MB6185OlDr	cytochrome	oxidase	subunit	I	(COI)	gene,	partial	cds;	mitochondrial
670. Galaxias zebratus isolate 5436Gt cytochrome oxidase subunit I (COI) gene, partial cds; mitochondrial	670	Galaxias	zebratus	isolate	5436Gt	cytochrome	oxidase	subunit	I	(COI)	gene,	partial	cds;	mitochondrial
671. Galaxias zebratus isolate MB6184GtFr cytochrome oxidase subunit I (COI) gene, partial cds; mitochondrial	671	Galaxias	zebratus	isolate	MB6184GtFr	cytochrome	oxidase	subunit	I	(COI)	gene,	partial	cds;	mitochondrial
672. Galaxias zebratus isolate MB6181GtBo cytochrome oxidase subunit I (COI) gene, partial cds; mitochondrial	672	Galaxias	zebratus	isolate	MB6181GtBo	cytochrome	oxidase	subunit	I	(COI)	gene,	partial	cds;	mitochondrial
673. Galaxias zebratus isolate MB6180GtAs cytochrome oxidase subunit I (COI) gene, partial cds; mitochondrial	673	Galaxias	zebratus	isolate	MB6180GtAs	cytochrome	oxidase	subunit	I	(COI)	gene,	partial	cds;	mitochondrial
674. Galaxias zebratus isolate MB6175Mal cytochrome oxidase subunit I (COI) gene, partial cds; mitochondrial	674	Galaxias	zebratus	isolate	MB6175Mal	cytochrome	oxidase	subunit	I	(COI)	gene,	partial	cds;	mitochondrial
675. Galaxias zebratus isolate MB6172Gw cytochrome oxidase subunit I (COI) gene, partial cds; mitochondrial	675	Galaxias	zebratus	isolate	MB6172Gw	cytochrome	oxidase	subunit	I	(COI)	gene,	partial	cds;	mitochondrial
676. Galaxias zebratus isolate 0414Bit cytochrome oxidase subunit I (COI) gene, partial cds; mitochondrial	676	Galaxias	zebratus	isolate	0414Bit	cytochrome	oxidase	subunit	I	(COI)	gene,	partial	cds;	mitochondrial
677. Galaxias zebratus isolate MB6170BrVn cytochrome oxidase subunit I (COI) gene, partial cds; mitochondrial	677	Galaxias	zebratus	isolate	MB6170BrVn	cytochrome	oxidase	subunit	I	(COI)	gene,	partial	cds;	mitochondrial
678. Galaxias zebratus isolate MB6169BrSt cytochrome oxidase subunit I (COI) gene, partial cds; mitochondrial	678	Galaxias	zebratus	isolate	MB6169BrSt	cytochrome	oxidase	subunit	I	(COI)	gene,	partial	cds;	mitochondrial
679. Galaxias zebratus isolate 5378MalGw cytochrome oxidase subunit I (COI) gene, partial cds; mitochondrial	679	Galaxias	zebratus	isolate	5378MalGw	cytochrome	oxidase	subunit	I	(COI)	gene,	partial	cds;	mitochondrial
680. Galaxias zebratus isolate MB6166BrKon cytochrome oxidase subunit I (COI) gene, partial cds; mitochondrial	680	Galaxias	zebratus	isolate	MB6166BrKon	cytochrome	oxidase	subunit	I	(COI)	gene,	partial	cds;	mitochondrial
681. Galaxias zebratus isolate 5008BrKei cytochrome oxidase subunit I (COI) gene, partial cds; mitochondrial	681	Galaxias	zebratus	isolate	5008BrKei	cytochrome	oxidase	subunit	I	(COI)	gene,	partial	cds;	mitochondrial
682. Galaxias zebratus isolate 4736BrHx cytochrome oxidase subunit I (COI) gene, partial cds; mitochondrial	682	Galaxias	zebratus	isolate	4736BrHx	cytochrome	oxidase	subunit	I	(COI)	gene,	partial	cds;	mitochondrial
683. Galaxias zebratus isolate MB6164BrHx cytochrome oxidase subunit I (COI) gene, partial cds; mitochondrial	683	Galaxias	zebratus	isolate	MB6164BrHx	cytochrome	oxidase	subunit	I	(COI)	gene,	partial	cds;	mitochondrial
684. Galaxias zebratus isolate 5385BrHv cytochrome oxidase subunit I (COI) gene, partial cds; mitochondrial	684	Galaxias	zebratus	isolate	5385BrHv	cytochrome	oxidase	subunit	I	(COI)	gene,	partial	cds;	mitochondrial
685. Galaxias zebratus isolate 5386BrEl cytochrome oxidase subunit I (COI) gene, partial cds; mitochondrial	685	Galaxias	zebratus	isolate	5386BrEl	cytochrome	oxidase	subunit	I	(COI)	gene,	partial	cds;	mitochondrial
686. Galaxias zebratus isolate 5352BrBu cytochrome oxidase subunit I (COI) gene, partial cds; mitochondrial	686	Galaxias	zebratus	isolate	5352BrBu	cytochrome	oxidase	subunit	I	(COI)	gene,	partial	cds;	mitochondrial
687. Galaxias zebratus isolate MB6162BrBos cytochrome oxidase subunit I (COI) gene, partial cds; mitochondrial	687	Galaxias	zebratus	isolate	MB6162BrBos	cytochrome	oxidase	subunit	I	(COI)	gene,	partial	cds;	mitochondrial
688. Galaxias zebratus isolate 0427BrBav cytochrome oxidase subunit I (COI) gene, partial cds; mitochondrial	688	Galaxias	zebratus	isolate	0427BrBav	cytochrome	oxidase	subunit	I	(COI)	gene,	partial	cds;	mitochondrial
689. Galaxias zebratus isolate 5437BrBa cytochrome oxidase subunit I (COI) gene, partial cds; mitochondrial	689	Galaxias	zebratus	isolate	5437BrBa	cytochrome	oxidase	subunit	I	(COI)	gene,	partial	cds;	mitochondrial
690. Galaxias zebratus isolate 4871BrBe cytochrome oxidase subunit I (COI) gene, partial cds; mitochondrial	690	Galaxias	zebratus	isolate	4871BrBe	cytochrome	oxidase	subunit	I	(COI)	gene,	partial	cds;	mitochondrial
691. Galaxias zebratus isolate MB6160BrAmR cytochrome oxidase subunit I (COI) gene, partial cds; mitochondrial	691	Galaxias	zebratus	isolate	MB6160BrAmR	cytochrome	oxidase	subunit	I	(COI)	gene,	partial	cds;	mitochondrial
692. Galaxias zebratus isolate MB6159BgPl cytochrome oxidase subunit I (COI) gene, partial cds; mitochondrial	692	Galaxias	zebratus	isolate	MB6159BgPl	cytochrome	oxidase	subunit	I	(COI)	gene,	partial	cds;	mitochondrial
693. Galaxias zebratus isolate 4880BgDw cytochrome oxidase subunit I (COI) gene, partial cds; mitochondrial	693	Galaxias	zebratus	isolate	4880BgDw	cytochrome	oxidase	subunit	I	(COI)	gene,	partial	cds;	mitochondrial
694. Galaxias zebratus isolate 5223KlHa cytochrome oxidase subunit I (COI) gene, partial cds; mitochondrial	694	Galaxias	zebratus	isolate	5223KlHa	cytochrome	oxidase	subunit	I	(COI)	gene,	partial	cds;	mitochondrial
695. Galaxias zebratus isolate 5227KlHa cytochrome oxidase subunit I (COI) gene, partial cds; mitochondrial	695	Galaxias	zebratus	isolate	5227KlHa	cytochrome	oxidase	subunit	I	(COI)	gene,	partial	cds;	mitochondrial
696. Galaxias zebratus isolate MB6156Hk cytochrome oxidase subunit I (COI) gene, partial cds; mitochondrial	696	Galaxias	zebratus	isolate	MB6156Hk	cytochrome	oxidase	subunit	I	(COI)	gene,	partial	cds;	mitochondrial
697. Galaxias zebratus isolate MB6154HnNu cytochrome oxidase subunit I (COI) gene, partial cds; mitochondrial	697	Galaxias	zebratus	isolate	MB6154HnNu	cytochrome	oxidase	subunit	I	(COI)	gene,	partial	cds;	mitochondrial
698. Galaxias zebratus isolate MB6153HnNu cytochrome oxidase subunit I (COI) gene, partial cds; mitochondrial	698	Galaxias	zebratus	isolate	MB6153HnNu	cytochrome	oxidase	subunit	I	(COI)	gene,	partial	cds;	mitochondrial
699. Galaxias zebratus isolate 5381OlDr cytochrome oxidase subunit I (COI) gene, partial cds; mitochondrial	699	Galaxias	zebratus	isolate	5381OlDr	cytochrome	oxidase	subunit	I	(COI)	gene,	partial	cds;	mitochondrial
700. Galaxias zebratus isolate 5379OlDr cytochrome oxidase subunit I (COI) gene, partial cds; mitochondrial	700	Galaxias	zebratus	isolate	5379OlDr	cytochrome	oxidase	subunit	I	(COI)	gene,	partial	cds;	mitochondrial
701. Galaxias zebratus isolate 5380OlDw cytochrome oxidase subunit I (COI) gene, partial cds; mitochondrial	701	Galaxias	zebratus	isolate	5380OlDw	cytochrome	oxidase	subunit	I	(COI)	gene,	partial	cds;	mitochondrial
702. Galaxias zebratus isolate 1341GtVa cytochrome oxidase subunit I (COI) gene, partial cds; mitochondrial	702	Galaxias	zebratus	isolate	1341GtVa	cytochrome	oxidase	subunit	I	(COI)	gene,	partial	cds;	mitochondrial
703. Galaxias zebratus isolate 4882GtLa cytochrome oxidase subunit I (COI) gene, partial cds; mitochondrial	703	Galaxias	zebratus	isolate	4882GtLa	cytochrome	oxidase	subunit	I	(COI)	gene,	partial	cds;	mitochondrial
704. Galaxias zebratus isolate 0424Gt cytochrome oxidase subunit I (COI) gene, partial cds; mitochondrial	704	Galaxias	zebratus	isolate	0424Gt	cytochrome	oxidase	subunit	I	(COI)	gene,	partial	cds;	mitochondrial
705. Galaxias zebratus isolate 4727GtNe cytochrome oxidase subunit I (COI) gene, partial cds; mitochondrial	705	Galaxias	zebratus	isolate	4727GtNe	cytochrome	oxidase	subunit	I	(COI)	gene,	partial	cds;	mitochondrial
706. Galaxias zebratus isolate 4884GtFr cytochrome oxidase subunit I (COI) gene, partial cds; mitochondrial	706	Galaxias	zebratus	isolate	4884GtFr	cytochrome	oxidase	subunit	I	(COI)	gene,	partial	cds;	mitochondrial
707. Galaxias zebratus isolate 5374GkVe cytochrome oxidase subunit I (COI) gene, partial cds; mitochondrial	707	Galaxias	zebratus	isolate	5374GkVe	cytochrome	oxidase	subunit	I	(COI)	gene,	partial	cds;	mitochondrial
708. Galaxias zebratus isolate 5318GkKo cytochrome oxidase subunit I (COI) gene, partial cds; mitochondrial	708	Galaxias	zebratus	isolate	5318GkKo	cytochrome	oxidase	subunit	I	(COI)	gene,	partial	cds;	mitochondrial
709. Galaxias zebratus isolate 1338Gk cytochrome oxidase subunit I (COI) gene, partial cds; mitochondrial	709	Galaxias	zebratus	isolate	1338Gk	cytochrome	oxidase	subunit	I	(COI)	gene,	partial	cds;	mitochondrial
710. Galaxias zebratus isolate 5369Gk cytochrome oxidase subunit I (COI) gene, partial cds; mitochondrial	710	Galaxias	zebratus	isolate	5369Gk	cytochrome	oxidase	subunit	I	(COI)	gene,	partial	cds;	mitochondrial
711. Galaxias zebratus isolate 5389Nt cytochrome oxidase subunit I (COI) gene, partial cds; mitochondrial	711	Galaxias	zebratus	isolate	5389Nt	cytochrome	oxidase	subunit	I	(COI)	gene,	partial	cds;	mitochondrial
712. Galaxias zebratus isolate 5435Kb cytochrome oxidase subunit I (COI) gene, partial cds; mitochondrial	712	Galaxias	zebratus	isolate	5435Kb	cytochrome	oxidase	subunit	I	(COI)	gene,	partial	cds;	mitochondrial
713. Galaxias zebratus isolate 5434Gw cytochrome oxidase subunit I (COI) gene, partial cds; mitochondrial	713	Galaxias	zebratus	isolate	5434Gw	cytochrome	oxidase	subunit	I	(COI)	gene,	partial	cds;	mitochondrial
714. Galaxias zebratus isolate 0420Gb cytochrome oxidase subunit I (COI) gene, partial cds; mitochondrial	714	Galaxias	zebratus	isolate	0420Gb	cytochrome	oxidase	subunit	I	(COI)	gene,	partial	cds;	mitochondrial
715. Galaxias zebratus isolate 1336Dui cytochrome oxidase subunit I (COI) gene, partial cds; mitochondrial	715	Galaxias	zebratus	isolate	1336Dui	cytochrome	oxidase	subunit	I	(COI)	gene,	partial	cds;	mitochondrial
716. Galaxias zebratus isolate 1333Dui cytochrome oxidase subunit I (COI) gene, partial cds; mitochondrial	716	Galaxias	zebratus	isolate	1333Dui	cytochrome	oxidase	subunit	I	(COI)	gene,	partial	cds;	mitochondrial
717. Galaxias zebratus isolate 5320Dui cytochrome oxidase subunit I (COI) gene, partial cds; mitochondrial	717	Galaxias	zebratus	isolate	5320Dui	cytochrome	oxidase	subunit	I	(COI)	gene,	partial	cds;	mitochondrial
718. Galaxias zebratus isolate 5004BrWol cytochrome oxidase subunit I (COI) gene, partial cds; mitochondrial	718	Galaxias	zebratus	isolate	5004BrWol	cytochrome	oxidase	subunit	I	(COI)	gene,	partial	cds;	mitochondrial
719. Galaxias zebratus isolate 4730BrVn cytochrome oxidase subunit I (COI) gene, partial cds; mitochondrial	719	Galaxias	zebratus	isolate	4730BrVn	cytochrome	oxidase	subunit	I	(COI)	gene,	partial	cds;	mitochondrial
720. Galaxias zebratus isolate 4865BrSt cytochrome oxidase subunit I (COI) gene, partial cds; mitochondrial	720	Galaxias	zebratus	isolate	4865BrSt	cytochrome	oxidase	subunit	I	(COI)	gene,	partial	cds;	mitochondrial
721. Galaxias zebratus isolate 5337BrSoe cytochrome oxidase subunit I (COI) gene, partial cds; mitochondrial	721	Galaxias	zebratus	isolate	5337BrSoe	cytochrome	oxidase	subunit	I	(COI)	gene,	partial	cds;	mitochondrial
722. Galaxias zebratus isolate 5026BrOu cytochrome oxidase subunit I (COI) gene, partial cds; mitochondrial	722	Galaxias	zebratus	isolate	5026BrOu	cytochrome	oxidase	subunit	I	(COI)	gene,	partial	cds;	mitochondrial
723. Galaxias zebratus isolate 5024BrOu cytochrome oxidase subunit I (COI) gene, partial cds; mitochondrial	723	Galaxias	zebratus	isolate	5024BrOu	cytochrome	oxidase	subunit	I	(COI)	gene,	partial	cds;	mitochondrial
724. Galaxias zebratus isolate 5335BrKeu cytochrome oxidase subunit I (COI) gene, partial cds; mitochondrial	724	Galaxias	zebratus	isolate	5335BrKeu	cytochrome	oxidase	subunit	I	(COI)	gene,	partial	cds;	mitochondrial
725. Galaxias zebratus isolate 5013BrKei cytochrome oxidase subunit I (COI) gene, partial cds; mitochondrial	725	Galaxias	zebratus	isolate	5013BrKei	cytochrome	oxidase	subunit	I	(COI)	gene,	partial	cds;	mitochondrial
726. Galaxias zebratus isolate 4866BrHol cytochrome oxidase subunit I (COI) gene, partial cds; mitochondrial	726	Galaxias	zebratus	isolate	4866BrHol	cytochrome	oxidase	subunit	I	(COI)	gene,	partial	cds;	mitochondrial
727. Galaxias zebratus isolate 4735BrHx cytochrome oxidase subunit I (COI) gene, partial cds; mitochondrial	727	Galaxias	zebratus	isolate	4735BrHx	cytochrome	oxidase	subunit	I	(COI)	gene,	partial	cds;	mitochondrial
728. Galaxias zebratus isolate 5387BrHa cytochrome oxidase subunit I (COI) gene, partial cds; mitochondrial	728	Galaxias	zebratus	isolate	5387BrHa	cytochrome	oxidase	subunit	I	(COI)	gene,	partial	cds;	mitochondrial
729. Galaxias zebratus isolate 5023BrGa cytochrome oxidase subunit I (COI) gene, partial cds; mitochondrial	729	Galaxias	zebratus	isolate	5023BrGa	cytochrome	oxidase	subunit	I	(COI)	gene,	partial	cds;	mitochondrial
730. Galaxias zebratus isolate 5401BrDu cytochrome oxidase subunit I (COI) gene, partial cds; mitochondrial	730	Galaxias	zebratus	isolate	5401BrDu	cytochrome	oxidase	subunit	I	(COI)	gene,	partial	cds;	mitochondrial
731. Galaxias zebratus isolate 5353BrBu cytochrome oxidase subunit I (COI) gene, partial cds; mitochondrial	731	Galaxias	zebratus	isolate	5353BrBu	cytochrome	oxidase	subunit	I	(COI)	gene,	partial	cds;	mitochondrial
732. Galaxias zebratus isolate 5398BrBo cytochrome oxidase subunit I (COI) gene, partial cds; mitochondrial	732	Galaxias	zebratus	isolate	5398BrBo	cytochrome	oxidase	subunit	I	(COI)	gene,	partial	cds;	mitochondrial
733. Galaxias zebratus isolate 4870BrBe cytochrome oxidase subunit I (COI) gene, partial cds; mitochondrial	733	Galaxias	zebratus	isolate	4870BrBe	cytochrome	oxidase	subunit	I	(COI)	gene,	partial	cds;	mitochondrial
734. Galaxias zebratus isolate 4868BrAgV cytochrome oxidase subunit I (COI) gene, partial cds; mitochondrial	734	Galaxias	zebratus	isolate	4868BrAgV	cytochrome	oxidase	subunit	I	(COI)	gene,	partial	cds;	mitochondrial
735. Galaxias zebratus isolate 1327BgLe cytochrome oxidase subunit I (COI) gene, partial cds; mitochondrial	735	Galaxias	zebratus	isolate	1327BgLe	cytochrome	oxidase	subunit	I	(COI)	gene,	partial	cds;	mitochondrial
736. Galaxias zebratus isolate 1326BgLe cytochrome oxidase subunit I (COI) gene, partial cds; mitochondrial	736	Galaxias	zebratus	isolate	1326BgLe	cytochrome	oxidase	subunit	I	(COI)	gene,	partial	cds;	mitochondrial
737. Galaxias zebratus isolate 1324BgKr cytochrome oxidase subunit I (COI) gene, partial cds; mitochondrial	737	Galaxias	zebratus	isolate	1324BgKr	cytochrome	oxidase	subunit	I	(COI)	gene,	partial	cds;	mitochondrial
738. Galaxias zebratus isolate 1323BgKr cytochrome oxidase subunit I (COI) gene, partial cds; mitochondrial	738	Galaxias	zebratus	isolate	1323BgKr	cytochrome	oxidase	subunit	I	(COI)	gene,	partial	cds;	mitochondrial
739. Galaxias zebratus isolate 1319BgKb cytochrome oxidase subunit I (COI) gene, partial cds; mitochondrial	739	Galaxias	zebratus	isolate	1319BgKb	cytochrome	oxidase	subunit	I	(COI)	gene,	partial	cds;	mitochondrial
740. Galaxias zebratus isolate 1317BgHu cytochrome oxidase subunit I (COI) gene, partial cds; mitochondrial	740	Galaxias	zebratus	isolate	1317BgHu	cytochrome	oxidase	subunit	I	(COI)	gene,	partial	cds;	mitochondrial
741. Galaxias zebratus isolate 4881BgDw cytochrome oxidase subunit I (COI) gene, partial cds; mitochondrial	741	Galaxias	zebratus	isolate	4881BgDw	cytochrome	oxidase	subunit	I	(COI)	gene,	partial	cds;	mitochondrial
742. Galaxias zebratus isolate 4949HnKa cytochrome oxidase subunit I (COI) gene, partial cds; mitochondrial	742	Galaxias	zebratus	isolate	4949HnKa	cytochrome	oxidase	subunit	I	(COI)	gene,	partial	cds;	mitochondrial
743. Galaxias zebratus isolate 4941HnNu cytochrome oxidase subunit I (COI) gene, partial cds; mitochondrial	743	Galaxias	zebratus	isolate	4941HnNu	cytochrome	oxidase	subunit	I	(COI)	gene,	partial	cds;	mitochondrial
744. Galaxias zebratus isolate 5305HnKo cytochrome oxidase subunit I (COI) gene, partial cds; mitochondrial	744	Galaxias	zebratus	isolate	5305HnKo	cytochrome	oxidase	subunit	I	(COI)	gene,	partial	cds;	mitochondrial
745. Galaxias zebratus isolate 5304HnKo cytochrome oxidase subunit I (COI) gene, partial cds; mitochondrial	745	Galaxias	zebratus	isolate	5304HnKo	cytochrome	oxidase	subunit	I	(COI)	gene,	partial	cds;	mitochondrial
746. Galaxias zebratus isolate 4960UlT cytochrome oxidase subunit I (COI) gene, partial cds; mitochondrial	746	Galaxias	zebratus	isolate	4960UlT	cytochrome	oxidase	subunit	I	(COI)	gene,	partial	cds;	mitochondrial
747. Galaxias zebratus isolate 5224KnT cytochrome oxidase subunit I (COI) gene, partial cds; mitochondrial	747	Galaxias	zebratus	isolate	5224KnT	cytochrome	oxidase	subunit	I	(COI)	gene,	partial	cds;	mitochondrial
748. Galaxias zebratus isolate 4959UlT cytochrome oxidase subunit I (COI) gene, partial cds; mitochondrial	748	Galaxias	zebratus	isolate	4959UlT	cytochrome	oxidase	subunit	I	(COI)	gene,	partial	cds;	mitochondrial
749. Galaxias zebratus isolate 4952HaelT cytochrome oxidase subunit I (COI) gene, partial cds; mitochondrial	749	Galaxias	zebratus	isolate	4952HaelT	cytochrome	oxidase	subunit	I	(COI)	gene,	partial	cds;	mitochondrial
750. Galaxias zebratus isolate 4950HaelT cytochrome oxidase subunit I (COI) gene, partial cds; mitochondrial	750	Galaxias	zebratus	isolate	4950HaelT	cytochrome	oxidase	subunit	I	(COI)	gene,	partial	cds;	mitochondrial
751. Galaxias zebratus isolate 4956Hael cytochrome oxidase subunit I (COI) gene, partial cds; mitochondrial	751	Galaxias	zebratus	isolate	4956Hael	cytochrome	oxidase	subunit	I	(COI)	gene,	partial	cds;	mitochondrial
752. Galaxias zebratus isolate 0432Hael cytochrome oxidase subunit I (COI) gene, partial cds; mitochondrial	752	Galaxias	zebratus	isolate	0432Hael	cytochrome	oxidase	subunit	I	(COI)	gene,	partial	cds;	mitochondrial
753. Galaxias zebratus isolate 4967Ulbo cytochrome oxidase subunit I (COI) gene, partial cds; mitochondrial	753	Galaxias	zebratus	isolate	4967Ulbo	cytochrome	oxidase	subunit	I	(COI)	gene,	partial	cds;	mitochondrial
754. Galaxias zebratus isolate 4968Ulbo cytochrome oxidase subunit I (COI) gene, partial cds; mitochondrial	754	Galaxias	zebratus	isolate	4968Ulbo	cytochrome	oxidase	subunit	I	(COI)	gene,	partial	cds;	mitochondrial
755. Pseudobarbus tenuis isolate dite2 control region, partial sequence; mitochondrial	755	Pseudobarbus	tenuis	isolate	dite2	control	region,	partial	sequence;	mitochondrial
756. Pseudobarbus tenuis isolate dite1 control region, partial sequence; mitochondrial	756	Pseudobarbus	tenuis	isolate	dite1	control	region,	partial	sequence;	mitochondrial
757. Pseudobarbus tenuis isolate lbte2 control region, partial sequence; mitochondrial	757	Pseudobarbus	tenuis	isolate	lbte2	control	region,	partial	sequence;	mitochondrial
758. Pseudobarbus tenuis isolate lbte1 control region, partial sequence; mitochondrial	758	Pseudobarbus	tenuis	isolate	lbte1	control	region,	partial	sequence;	mitochondrial
759. Pseudobarbus tenuis isolate kdte5 control region, partial sequence; mitochondrial	759	Pseudobarbus	tenuis	isolate	kdte5	control	region,	partial	sequence;	mitochondrial
760. Pseudobarbus tenuis isolate kdte4 control region, partial sequence; mitochondrial	760	Pseudobarbus	tenuis	isolate	kdte4	control	region,	partial	sequence;	mitochondrial
761. Pseudobarbus tenuis isolate kdte3 control region, partial sequence; mitochondrial	761	Pseudobarbus	tenuis	isolate	kdte3	control	region,	partial	sequence;	mitochondrial
762. Pseudobarbus tenuis isolate kdte2 control region, partial sequence; mitochondrial	762	Pseudobarbus	tenuis	isolate	kdte2	control	region,	partial	sequence;	mitochondrial
763. Pseudobarbus tenuis isolate kdte1 control region, partial sequence; mitochondrial	763	Pseudobarbus	tenuis	isolate	kdte1	control	region,	partial	sequence;	mitochondrial
764. Pseudobarbus tenuis isolate hkte2 control region, partial sequence; mitochondrial	764	Pseudobarbus	tenuis	isolate	hkte2	control	region,	partial	sequence;	mitochondrial
765. Pseudobarbus tenuis isolate hpte1 control region, partial sequence; mitochondrial	765	Pseudobarbus	tenuis	isolate	hpte1	control	region,	partial	sequence;	mitochondrial
766. Pseudobarbus tenuis isolate bdte1 control region, partial sequence; mitochondrial	766	Pseudobarbus	tenuis	isolate	bdte1	control	region,	partial	sequence;	mitochondrial
767. Pseudobarbus tenuis isolate mate1 control region, partial sequence; mitochondrial	767	Pseudobarbus	tenuis	isolate	mate1	control	region,	partial	sequence;	mitochondrial
768. Pseudobarbus tenuis isolate vste1 control region, partial sequence; mitochondrial	768	Pseudobarbus	tenuis	isolate	vste1	control	region,	partial	sequence;	mitochondrial
769. Pseudobarbus tenuis isolate mpte1 control region, partial sequence; mitochondrial	769	Pseudobarbus	tenuis	isolate	mpte1	control	region,	partial	sequence;	mitochondrial
770. Pseudobarbus tenuis isolate pate1 control region, partial sequence; mitochondrial	770	Pseudobarbus	tenuis	isolate	pate1	control	region,	partial	sequence;	mitochondrial
771. Pseudobarbus tenuis isolate date1 control region, partial sequence; mitochondrial	771	Pseudobarbus	tenuis	isolate	date1	control	region,	partial	sequence;	mitochondrial
772. Pseudobarbus tenuis isolate mt1 control region, partial sequence; mitochondrial	772	Pseudobarbus	tenuis	isolate	mt1	control	region,	partial	sequence;	mitochondrial
773. Pseudobarbus tenuis isolate gdte1 control region, partial sequence; mitochondrial	773	Pseudobarbus	tenuis	isolate	gdte1	control	region,	partial	sequence;	mitochondrial
774. Pseudobarbus tenuis isolate mute1 control region, partial sequence; mitochondrial	774	Pseudobarbus	tenuis	isolate	mute1	control	region,	partial	sequence;	mitochondrial
775. Pseudobarbus tenuis isolate sste2 control region, partial sequence; mitochondrial	775	Pseudobarbus	tenuis	isolate	sste2	control	region,	partial	sequence;	mitochondrial
776. Pseudobarbus tenuis isolate sbte1 control region, partial sequence; mitochondrial	776	Pseudobarbus	tenuis	isolate	sbte1	control	region,	partial	sequence;	mitochondrial
777. Pseudobarbus tenuis isolate kste1 control region, partial sequence; mitochondrial	777	Pseudobarbus	tenuis	isolate	kste1	control	region,	partial	sequence;	mitochondrial
778. Pseudobarbus tenuis isolate wite1 control region, partial sequence; mitochondrial	778	Pseudobarbus	tenuis	isolate	wite1	control	region,	partial	sequence;	mitochondrial
779. Pseudobarbus tenuis isolate hate1 control region, partial sequence; mitochondrial	779	Pseudobarbus	tenuis	isolate	hate1	control	region,	partial	sequence;	mitochondrial
780. Pseudobarbus tenuis isolate hbte1 control region, partial sequence; mitochondrial	780	Pseudobarbus	tenuis	isolate	hbte1	control	region,	partial	sequence;	mitochondrial
781. Pseudobarbus tenuis isolate hcte1 control region, partial sequence; mitochondrial	781	Pseudobarbus	tenuis	isolate	hcte1	control	region,	partial	sequence;	mitochondrial
782. Pseudobarbus tenuis isolate hete1 control region, partial sequence; mitochondrial	782	Pseudobarbus	tenuis	isolate	hete1	control	region,	partial	sequence;	mitochondrial
783. Pseudobarbus tenuis isolate nete1 control region, partial sequence; mitochondrial	783	Pseudobarbus	tenuis	isolate	nete1	control	region,	partial	sequence;	mitochondrial
784. Pseudobarbus tenuis isolate st1 control region, partial sequence; mitochondrial	784	Pseudobarbus	tenuis	isolate	st1	control	region,	partial	sequence;	mitochondrial
785. Pseudobarbus tenuis isolate hote1 control region, partial sequence; mitochondrial	785	Pseudobarbus	tenuis	isolate	hote1	control	region,	partial	sequence;	mitochondrial
786. Pseudobarbus tenuis isolate brte1 control region, partial sequence; mitochondrial	786	Pseudobarbus	tenuis	isolate	brte1	control	region,	partial	sequence;	mitochondrial
787. Pseudobarbus tenuis isolate aste1 control region, partial sequence; mitochondrial	787	Pseudobarbus	tenuis	isolate	aste1	control	region,	partial	sequence;	mitochondrial
788. Pseudobarbus tenuis isolate late1 control region, partial sequence; mitochondrial	788	Pseudobarbus	tenuis	isolate	late1	control	region,	partial	sequence;	mitochondrial
789. Pseudobarbus asper isolate wras1 control region, partial sequence; mitochondrial	789	Pseudobarbus	asper	isolate	wras1	control	region,	partial	sequence;	mitochondrial
790. Pseudobarbus asper isolate stas1 control region, partial sequence; mitochondrial	790	Pseudobarbus	asper	isolate	stas1	control	region,	partial	sequence;	mitochondrial
791. Pseudobarbus asper isolate paas1 control region, partial sequence; mitochondrial	791	Pseudobarbus	asper	isolate	paas1	control	region,	partial	sequence;	mitochondrial
792. Pseudobarbus asper isolate mdas1 control region, partial sequence; mitochondrial	792	Pseudobarbus	asper	isolate	mdas1	control	region,	partial	sequence;	mitochondrial
793. Pseudobarbus asper isolate laas3 control region, partial sequence; mitochondrial	793	Pseudobarbus	asper	isolate	laas3	control	region,	partial	sequence;	mitochondrial
794. Pseudobarbus asper isolate ksas1 control region, partial sequence; mitochondrial	794	Pseudobarbus	asper	isolate	ksas1	control	region,	partial	sequence;	mitochondrial
795. Pseudobarbus asper isolate kaas2 control region, partial sequence; mitochondrial	795	Pseudobarbus	asper	isolate	kaas2	control	region,	partial	sequence;	mitochondrial
796. Pseudobarbus asper isolate kaas1 control region, partial sequence; mitochondrial	796	Pseudobarbus	asper	isolate	kaas1	control	region,	partial	sequence;	mitochondrial
797. Pseudobarbus asper isolate gas3 control region, partial sequence; mitochondrial	797	Pseudobarbus	asper	isolate	gas3	control	region,	partial	sequence;	mitochondrial
798. Pseudobarbus asper isolate gas2 control region, partial sequence; mitochondrial	798	Pseudobarbus	asper	isolate	gas2	control	region,	partial	sequence;	mitochondrial
799. Pseudobarbus asper isolate deas1 control region, partial sequence; mitochondrial	799	Pseudobarbus	asper	isolate	deas1	control	region,	partial	sequence;	mitochondrial
800. Pseudobarbus phlegethon isolate bp15 control region, partial sequence; mitochondrial	800	Pseudobarbus	phlegethon	isolate	bp15	control	region,	partial	sequence;	mitochondrial
801. Pseudobarbus phlegethon isolate bp14 control region, partial sequence; mitochondrial	801	Pseudobarbus	phlegethon	isolate	bp14	control	region,	partial	sequence;	mitochondrial
802. Pseudobarbus phlegethon isolate bp12 control region, partial sequence; mitochondrial	802	Pseudobarbus	phlegethon	isolate	bp12	control	region,	partial	sequence;	mitochondrial
803. Pseudobarbus phlegethon isolate bp1 control region, partial sequence; mitochondrial	803	Pseudobarbus	phlegethon	isolate	bp1	control	region,	partial	sequence;	mitochondrial
804. Pseudobarbus phlegethon isolate rp1 control region, partial sequence; mitochondrial	804	Pseudobarbus	phlegethon	isolate	rp1	control	region,	partial	sequence;	mitochondrial
805. Pseudobarbus phlegethon isolate kp2 control region, partial sequence; mitochondrial	805	Pseudobarbus	phlegethon	isolate	kp2	control	region,	partial	sequence;	mitochondrial
806. Pseudobarbus phlegethon isolate np21 control region, partial sequence; mitochondrial	806	Pseudobarbus	phlegethon	isolate	np21	control	region,	partial	sequence;	mitochondrial
807. Pseudobarbus phlegethon isolate np1 control region, partial sequence; mitochondrial	807	Pseudobarbus	phlegethon	isolate	np1	control	region,	partial	sequence;	mitochondrial
808. Pseudobarbus phlegethon isolate tp1 control region, partial sequence; mitochondrial	808	Pseudobarbus	phlegethon	isolate	tp1	control	region,	partial	sequence;	mitochondrial
809. Pseudobarbus phlegethon isolate op4 control region, partial sequence; mitochondrial	809	Pseudobarbus	phlegethon	isolate	op4	control	region,	partial	sequence;	mitochondrial
810. Pseudobarbus phlegethon isolate op1 control region, partial sequence; mitochondrial	810	Pseudobarbus	phlegethon	isolate	op1	control	region,	partial	sequence;	mitochondrial
811. Pseudobarbus afer isolate ktaf13 control region, partial sequence; mitochondrial	811	Pseudobarbus	afer	isolate	ktaf13	control	region,	partial	sequence;	mitochondrial
812. Pseudobarbus afer isolate ktaf12 control region, partial sequence; mitochondrial	812	Pseudobarbus	afer	isolate	ktaf12	control	region,	partial	sequence;	mitochondrial
813. Pseudobarbus afer isolate ktaf11 control region, partial sequence; mitochondrial	813	Pseudobarbus	afer	isolate	ktaf11	control	region,	partial	sequence;	mitochondrial
814. Pseudobarbus afer isolate kaaf3 control region, partial sequence; mitochondrial	814	Pseudobarbus	afer	isolate	kaaf3	control	region,	partial	sequence;	mitochondrial
815. Pseudobarbus afer isolate kaaf2 control region, partial sequence; mitochondrial	815	Pseudobarbus	afer	isolate	kaaf2	control	region,	partial	sequence;	mitochondrial
816. Pseudobarbus afer isolate kaaf1 control region, partial sequence; mitochondrial	816	Pseudobarbus	afer	isolate	kaaf1	control	region,	partial	sequence;	mitochondrial
817. Pseudobarbus afer isolate otaf2 control region, partial sequence; mitochondrial	817	Pseudobarbus	afer	isolate	otaf2	control	region,	partial	sequence;	mitochondrial
818. Pseudobarbus afer isolate otaf1 control region, partial sequence; mitochondrial	818	Pseudobarbus	afer	isolate	otaf1	control	region,	partial	sequence;	mitochondrial
819. Pseudobarbus afer isolate gbaf2 control region, partial sequence; mitochondrial	819	Pseudobarbus	afer	isolate	gbaf2	control	region,	partial	sequence;	mitochondrial
820. Pseudobarbus afer isolate gbaf1 control region, partial sequence; mitochondrial	820	Pseudobarbus	afer	isolate	gbaf1	control	region,	partial	sequence;	mitochondrial
821. Pseudobarbus afer isolate raaf1 control region, partial sequence; mitochondrial	821	Pseudobarbus	afer	isolate	raaf1	control	region,	partial	sequence;	mitochondrial
822. Pseudobarbus afer isolate okaf3 control region, partial sequence; mitochondrial	822	Pseudobarbus	afer	isolate	okaf3	control	region,	partial	sequence;	mitochondrial
823. Pseudobarbus afer isolate bvaf1 control region, partial sequence; mitochondrial	823	Pseudobarbus	afer	isolate	bvaf1	control	region,	partial	sequence;	mitochondrial
824. Pseudobarbus afer isolate wbaf1 control region, partial sequence; mitochondrial	824	Pseudobarbus	afer	isolate	wbaf1	control	region,	partial	sequence;	mitochondrial
825. Pseudobarbus afer isolate ysaf1 control region, partial sequence; mitochondrial	825	Pseudobarbus	afer	isolate	ysaf1	control	region,	partial	sequence;	mitochondrial
826. Pseudobarbus afer isolate ouaf3 control region, partial sequence; mitochondrial	826	Pseudobarbus	afer	isolate	ouaf3	control	region,	partial	sequence;	mitochondrial
827. Pseudobarbus afer isolate ouaf4 control region, partial sequence; mitochondrial	827	Pseudobarbus	afer	isolate	ouaf4	control	region,	partial	sequence;	mitochondrial
828. Pseudobarbus afer isolate ouaf1 control region, partial sequence; mitochondrial	828	Pseudobarbus	afer	isolate	ouaf1	control	region,	partial	sequence;	mitochondrial
829. Pseudobarbus afer isolate sraf2 control region, partial sequence; mitochondrial	829	Pseudobarbus	afer	isolate	sraf2	control	region,	partial	sequence;	mitochondrial
830. Pseudobarbus afer isolate sraf1 control region, partial sequence; mitochondrial	830	Pseudobarbus	afer	isolate	sraf1	control	region,	partial	sequence;	mitochondrial
831. Pseudobarbus afer isolate kjaf7 control region, partial sequence; mitochondrial	831	Pseudobarbus	afer	isolate	kjaf7	control	region,	partial	sequence;	mitochondrial
832. Pseudobarbus afer isolate kjaf6 control region, partial sequence; mitochondrial	832	Pseudobarbus	afer	isolate	kjaf6	control	region,	partial	sequence;	mitochondrial
833. Pseudobarbus afer isolate kjaf5 control region, partial sequence; mitochondrial	833	Pseudobarbus	afer	isolate	kjaf5	control	region,	partial	sequence;	mitochondrial
834. Pseudobarbus afer isolate kjaf4 control region, partial sequence; mitochondrial	834	Pseudobarbus	afer	isolate	kjaf4	control	region,	partial	sequence;	mitochondrial
835. Pseudobarbus afer isolate kjaf3 control region, partial sequence; mitochondrial	835	Pseudobarbus	afer	isolate	kjaf3	control	region,	partial	sequence;	mitochondrial
836. Pseudobarbus afer isolate kjaf2 control region, partial sequence; mitochondrial	836	Pseudobarbus	afer	isolate	kjaf2	control	region,	partial	sequence;	mitochondrial
837. Pseudobarbus afer isolate kjaf1 control region, partial sequence; mitochondrial	837	Pseudobarbus	afer	isolate	kjaf1	control	region,	partial	sequence;	mitochondrial
838. Pseudobarbus afer isolate taf2 control region, partial sequence; mitochondrial	838	Pseudobarbus	afer	isolate	taf2	control	region,	partial	sequence;	mitochondrial
839. Pseudobarbus afer isolate taf1 control region, partial sequence; mitochondrial	839	Pseudobarbus	afer	isolate	taf1	control	region,	partial	sequence;	mitochondrial
840. Pseudobarbus afer isolate vaf2 control region, partial sequence; mitochondrial	840	Pseudobarbus	afer	isolate	vaf2	control	region,	partial	sequence;	mitochondrial
841. Pseudobarbus afer isolate vaf1 control region, partial sequence; mitochondrial	841	Pseudobarbus	afer	isolate	vaf1	control	region,	partial	sequence;	mitochondrial
842. Pseudobarbus afer isolate gwaf2 control region, partial sequence; mitochondrial	842	Pseudobarbus	afer	isolate	gwaf2	control	region,	partial	sequence;	mitochondrial
843. Pseudobarbus afer isolate gwaf1 control region, partial sequence; mitochondrial	843	Pseudobarbus	afer	isolate	gwaf1	control	region,	partial	sequence;	mitochondrial
844. Pseudobarbus afer isolate vdaf1 control region, partial sequence; mitochondrial	844	Pseudobarbus	afer	isolate	vdaf1	control	region,	partial	sequence;	mitochondrial
845. Pseudobarbus afer isolate deaf1 control region, partial sequence; mitochondrial	845	Pseudobarbus	afer	isolate	deaf1	control	region,	partial	sequence;	mitochondrial
846. Pseudobarbus afer isolate kwaf1 control region, partial sequence; mitochondrial	846	Pseudobarbus	afer	isolate	kwaf1	control	region,	partial	sequence;	mitochondrial
847. Pseudobarbus afer isolate kpaf1 control region, partial sequence; mitochondrial	847	Pseudobarbus	afer	isolate	kpaf1	control	region,	partial	sequence;	mitochondrial
848. Pseudobarbus afer isolate bfaf3 control region, partial sequence; mitochondrial	848	Pseudobarbus	afer	isolate	bfaf3	control	region,	partial	sequence;	mitochondrial
849. Pseudobarbus afer isolate bfaf2 control region, partial sequence; mitochondrial	849	Pseudobarbus	afer	isolate	bfaf2	control	region,	partial	sequence;	mitochondrial
850. Pseudobarbus afer isolate khaf2 control region, partial sequence; mitochondrial	850	Pseudobarbus	afer	isolate	khaf2	control	region,	partial	sequence;	mitochondrial
851. Pseudobarbus afer isolate khaf1 control region, partial sequence; mitochondrial	851	Pseudobarbus	afer	isolate	khaf1	control	region,	partial	sequence;	mitochondrial
852. Pseudobarbus afer isolate dwaf2 control region, partial sequence; mitochondrial	852	Pseudobarbus	afer	isolate	dwaf2	control	region,	partial	sequence;	mitochondrial
853. Pseudobarbus afer isolate dwaf1 control region, partial sequence; mitochondrial	853	Pseudobarbus	afer	isolate	dwaf1	control	region,	partial	sequence;	mitochondrial
854. Pseudobarbus afer isolate sa1 control region, partial sequence; mitochondrial	854	Pseudobarbus	afer	isolate	sa1	control	region,	partial	sequence;	mitochondrial
855. Pseudobarbus afer isolate aiaf2 control region, partial sequence; mitochondrial	855	Pseudobarbus	afer	isolate	aiaf2	control	region,	partial	sequence;	mitochondrial
856. Pseudobarbus afer isolate aiaf1 control region, partial sequence; mitochondrial	856	Pseudobarbus	afer	isolate	aiaf1	control	region,	partial	sequence;	mitochondrial
857. Pseudobarbus afer isolate bkaf4 control region, partial sequence; mitochondrial	857	Pseudobarbus	afer	isolate	bkaf4	control	region,	partial	sequence;	mitochondrial
858. Pseudobarbus afer isolate bkaf3 control region, partial sequence; mitochondrial	858	Pseudobarbus	afer	isolate	bkaf3	control	region,	partial	sequence;	mitochondrial
859. Pseudobarbus afer isolate bkaf2 control region, partial sequence; mitochondrial	859	Pseudobarbus	afer	isolate	bkaf2	control	region,	partial	sequence;	mitochondrial
860. Pseudobarbus afer isolate bkaf1 control region, partial sequence; mitochondrial	860	Pseudobarbus	afer	isolate	bkaf1	control	region,	partial	sequence;	mitochondrial
861. Labeo umbratus isolate MR08D015 ribosomal protein S7 gene, intron 1	861	Labeo	umbratus	isolate	MR08D015	ribosomal	protein	S7	gene,	intron	1
862. Labeo umbratus isolate MR08D014 ribosomal protein S7 gene, intron 1	862	Labeo	umbratus	isolate	MR08D014	ribosomal	protein	S7	gene,	intron	1
863. Labeo umbratus isolate MR08D010 ribosomal protein S7 gene, intron 1	863	Labeo	umbratus	isolate	MR08D010	ribosomal	protein	S7	gene,	intron	1
864. Labeo umbratus isolate MR08D013 ribosomal protein S7 gene, intron 1	864	Labeo	umbratus	isolate	MR08D013	ribosomal	protein	S7	gene,	intron	1
865. Labeo umbratus isolate MR08D012 ribosomal protein S7 gene, intron 1	865	Labeo	umbratus	isolate	MR08D012	ribosomal	protein	S7	gene,	intron	1
866. Labeo umbratus isolate MR08D004 ribosomal protein S7 gene, intron 1	866	Labeo	umbratus	isolate	MR08D004	ribosomal	protein	S7	gene,	intron	1
867. Labeo umbratus isolate MR08D003 ribosomal protein S7 gene, intron 1	867	Labeo	umbratus	isolate	MR08D003	ribosomal	protein	S7	gene,	intron	1
868. Labeo umbratus isolate MR08D011 ribosomal protein S7 gene, intron 1	868	Labeo	umbratus	isolate	MR08D011	ribosomal	protein	S7	gene,	intron	1
869. Labeo umbratus isolate MR08D006 ribosomal protein S7 gene, intron 1	869	Labeo	umbratus	isolate	MR08D006	ribosomal	protein	S7	gene,	intron	1
870. Labeo umbratus isolate MR08D021 cytochrome b (cytb) gene, partial cds; mitochondrial	870	Labeo	umbratus	isolate	MR08D021	cytochrome	b	(cytb)	gene,	partial	cds;	mitochondrial
871. Labeo umbratus isolate MR08D015 cytochrome b (cytb) gene, partial cds; mitochondrial	871	Labeo	umbratus	isolate	MR08D015	cytochrome	b	(cytb)	gene,	partial	cds;	mitochondrial
872. Labeo umbratus isolate MR08D014 cytochrome b (cytb) gene, partial cds; mitochondrial	872	Labeo	umbratus	isolate	MR08D014	cytochrome	b	(cytb)	gene,	partial	cds;	mitochondrial
873. Labeo umbratus isolate MR08D013 cytochrome b (cytb) gene, partial cds; mitochondrial	873	Labeo	umbratus	isolate	MR08D013	cytochrome	b	(cytb)	gene,	partial	cds;	mitochondrial
874. Labeo umbratus isolate MR08D012 cytochrome b (cytb) gene, partial cds; mitochondrial	874	Labeo	umbratus	isolate	MR08D012	cytochrome	b	(cytb)	gene,	partial	cds;	mitochondrial
875. Labeo umbratus isolate MR08D011 cytochrome b (cytb) gene, partial cds; mitochondrial	875	Labeo	umbratus	isolate	MR08D011	cytochrome	b	(cytb)	gene,	partial	cds;	mitochondrial
876. Labeo umbratus isolate MR08D010 cytochrome b (cytb) gene, partial cds; mitochondrial	876	Labeo	umbratus	isolate	MR08D010	cytochrome	b	(cytb)	gene,	partial	cds;	mitochondrial
877. Labeo umbratus isolate MR08D009 cytochrome b (cytb) gene, partial cds; mitochondrial	877	Labeo	umbratus	isolate	MR08D009	cytochrome	b	(cytb)	gene,	partial	cds;	mitochondrial
878. Labeo umbratus isolate MR08D008 cytochrome b (cytb) gene, partial cds; mitochondrial	878	Labeo	umbratus	isolate	MR08D008	cytochrome	b	(cytb)	gene,	partial	cds;	mitochondrial
879. Labeo umbratus isolate MR08D007 cytochrome b (cytb) gene, partial cds; mitochondrial	879	Labeo	umbratus	isolate	MR08D007	cytochrome	b	(cytb)	gene,	partial	cds;	mitochondrial
880. Labeo umbratus isolate MR08D006 cytochrome b (cytb) gene, partial cds; mitochondrial	880	Labeo	umbratus	isolate	MR08D006	cytochrome	b	(cytb)	gene,	partial	cds;	mitochondrial
881. Labeo umbratus isolate MR08D005 cytochrome b (cytb) gene, partial cds; mitochondrial	881	Labeo	umbratus	isolate	MR08D005	cytochrome	b	(cytb)	gene,	partial	cds;	mitochondrial
882. Labeo umbratus isolate MR08D004 cytochrome b (cytb) gene, partial cds; mitochondrial	882	Labeo	umbratus	isolate	MR08D004	cytochrome	b	(cytb)	gene,	partial	cds;	mitochondrial
883. Labeo umbratus isolate MR08D003 cytochrome b (cytb) gene, partial cds; mitochondrial	883	Labeo	umbratus	isolate	MR08D003	cytochrome	b	(cytb)	gene,	partial	cds;	mitochondrial
884. Labeo umbratus isolate MR08D002 cytochrome b (cytb) gene, partial cds; mitochondrial	884	Labeo	umbratus	isolate	MR08D002	cytochrome	b	(cytb)	gene,	partial	cds;	mitochondrial
885. Labeo umbratus isolate MR08D001 cytochrome b (cytb) gene, partial cds; mitochondrial	885	Labeo	umbratus	isolate	MR08D001	cytochrome	b	(cytb)	gene,	partial	cds;	mitochondrial
886. Oreochromis aureus isolate DK16-X01 cytochrome c oxidase subunit I (COI) gene, partial cds; mitochondrial	886	Oreochromis	aureus	isolate	DK16-X01	cytochrome	c	oxidase	subunit	I	(COI)	gene,	partial	cds;	mitochondrial
887. Oreochromis aureus isolate DK16-073 cytochrome c oxidase subunit I (COI) gene, partial cds; mitochondrial	887	Oreochromis	aureus	isolate	DK16-073	cytochrome	c	oxidase	subunit	I	(COI)	gene,	partial	cds;	mitochondrial
888. Oreochromis aureus isolate DK16-028 cytochrome c oxidase subunit I (COI) gene, partial cds; mitochondrial	888	Oreochromis	aureus	isolate	DK16-028	cytochrome	c	oxidase	subunit	I	(COI)	gene,	partial	cds;	mitochondrial
889. Oreochromis aureus isolate DK16-022 cytochrome c oxidase subunit I (COI) gene, partial cds; mitochondrial	889	Oreochromis	aureus	isolate	DK16-022	cytochrome	c	oxidase	subunit	I	(COI)	gene,	partial	cds;	mitochondrial
890. Oreochromis aureus isolate DK16-011 cytochrome c oxidase subunit I (COI) gene, partial cds; mitochondrial	890	Oreochromis	aureus	isolate	DK16-011	cytochrome	c	oxidase	subunit	I	(COI)	gene,	partial	cds;	mitochondrial
891. Oreochromis aureus isolate DK16-093 cytochrome c oxidase subunit I (COI) gene, partial cds; mitochondrial	891	Oreochromis	aureus	isolate	DK16-093	cytochrome	c	oxidase	subunit	I	(COI)	gene,	partial	cds;	mitochondrial
892. Oreochromis aureus isolate DK16-097 cytochrome c oxidase subunit I (COI) gene, partial cds; mitochondrial	892	Oreochromis	aureus	isolate	DK16-097	cytochrome	c	oxidase	subunit	I	(COI)	gene,	partial	cds;	mitochondrial
893. Oreochromis aureus isolate DK16-083 cytochrome c oxidase subunit I (COI) gene, partial cds; mitochondrial	893	Oreochromis	aureus	isolate	DK16-083	cytochrome	c	oxidase	subunit	I	(COI)	gene,	partial	cds;	mitochondrial
894. Oreochromis aureus isolate DK16-067 cytochrome c oxidase subunit I (COI) gene, partial cds; mitochondrial	894	Oreochromis	aureus	isolate	DK16-067	cytochrome	c	oxidase	subunit	I	(COI)	gene,	partial	cds;	mitochondrial
895. Oreochromis aureus isolate DK16-046 cytochrome c oxidase subunit I (COI) gene, partial cds; mitochondrial	895	Oreochromis	aureus	isolate	DK16-046	cytochrome	c	oxidase	subunit	I	(COI)	gene,	partial	cds;	mitochondrial
896. Oreochromis aureus isolate DK16-040 cytochrome c oxidase subunit I (COI) gene, partial cds; mitochondrial	896	Oreochromis	aureus	isolate	DK16-040	cytochrome	c	oxidase	subunit	I	(COI)	gene,	partial	cds;	mitochondrial
897. Diplodus hottentotus isolate Dcho4076Vi cytochrome b (cytb) gene, partial cds; mitochondrial	897	Diplodus	hottentotus	isolate	Dcho4076Vi	cytochrome	b	(cytb)	gene,	partial	cds;	mitochondrial
898. Diplodus capensis isolate Dsca4200Ke cytochrome b (cytb) gene, partial cds; mitochondrial	898	Diplodus	capensis	isolate	Dsca4200Ke	cytochrome	b	(cytb)	gene,	partial	cds;	mitochondrial
899. Enteromius paludinosus voucher KW12-AT386_rerun cytochrome oxidase subunit 1 (COI) gene, partial cds; mitochondrial	899	Enteromius	paludinosus	voucher	KW12-AT386_rerun	cytochrome	oxidase	subunit	1	(COI)	gene,	partial	cds;	mitochondrial
900. Enteromius paludinosus voucher SAIAB 78503-IRB390 cytochrome oxidase subunit 1 (COI) gene, partial cds; mitochondrial	900	Enteromius	paludinosus	voucher	SAIAB	78503-IRB390	cytochrome	oxidase	subunit	1	(COI)	gene,	partial	cds;	mitochondrial
901. Clinus superciliosus isolate GBB397 D-loop, partial sequence; mitochondrial	901	Clinus	superciliosus	isolate	GBB397	D-loop,	partial	sequence;	mitochondrial
902. Clinus superciliosus isolate GBB396 D-loop, partial sequence; mitochondrial	902	Clinus	superciliosus	isolate	GBB396	D-loop,	partial	sequence;	mitochondrial
903. Clinus superciliosus isolate GBB395 D-loop, partial sequence; mitochondrial	903	Clinus	superciliosus	isolate	GBB395	D-loop,	partial	sequence;	mitochondrial
904. Clinus superciliosus isolate GBB394 D-loop, partial sequence; mitochondrial	904	Clinus	superciliosus	isolate	GBB394	D-loop,	partial	sequence;	mitochondrial
905. Clinus superciliosus isolate GBB393 D-loop, partial sequence; mitochondrial	905	Clinus	superciliosus	isolate	GBB393	D-loop,	partial	sequence;	mitochondrial
906. Clinus superciliosus isolate GBB392 D-loop, partial sequence; mitochondrial	906	Clinus	superciliosus	isolate	GBB392	D-loop,	partial	sequence;	mitochondrial
907. Clinus superciliosus isolate GBB391 D-loop, partial sequence; mitochondrial	907	Clinus	superciliosus	isolate	GBB391	D-loop,	partial	sequence;	mitochondrial
908. Clinus superciliosus isolate GBB390 D-loop, partial sequence; mitochondrial	908	Clinus	superciliosus	isolate	GBB390	D-loop,	partial	sequence;	mitochondrial
909. Clinus superciliosus isolate GBB389 D-loop, partial sequence; mitochondrial	909	Clinus	superciliosus	isolate	GBB389	D-loop,	partial	sequence;	mitochondrial
910. Clinus superciliosus isolate GBB388 D-loop, partial sequence; mitochondrial	910	Clinus	superciliosus	isolate	GBB388	D-loop,	partial	sequence;	mitochondrial
911. Clinus superciliosus isolate GBB387 D-loop, partial sequence; mitochondrial	911	Clinus	superciliosus	isolate	GBB387	D-loop,	partial	sequence;	mitochondrial
912. Clinus superciliosus isolate GBB386 D-loop, partial sequence; mitochondrial	912	Clinus	superciliosus	isolate	GBB386	D-loop,	partial	sequence;	mitochondrial
913. Clinus superciliosus isolate GBB385 D-loop, partial sequence; mitochondrial	913	Clinus	superciliosus	isolate	GBB385	D-loop,	partial	sequence;	mitochondrial
914. Clinus superciliosus isolate GBB384 D-loop, partial sequence; mitochondrial	914	Clinus	superciliosus	isolate	GBB384	D-loop,	partial	sequence;	mitochondrial
915. Clinus superciliosus isolate GBB383 D-loop, partial sequence; mitochondrial	915	Clinus	superciliosus	isolate	GBB383	D-loop,	partial	sequence;	mitochondrial
916. Clinus superciliosus isolate GBB382 D-loop, partial sequence; mitochondrial	916	Clinus	superciliosus	isolate	GBB382	D-loop,	partial	sequence;	mitochondrial
917. Clinus superciliosus isolate GBB381 D-loop, partial sequence; mitochondrial	917	Clinus	superciliosus	isolate	GBB381	D-loop,	partial	sequence;	mitochondrial
918. Clinus superciliosus isolate GBB380 D-loop, partial sequence; mitochondrial	918	Clinus	superciliosus	isolate	GBB380	D-loop,	partial	sequence;	mitochondrial
919. Clinus superciliosus isolate GBB379 D-loop, partial sequence; mitochondrial	919	Clinus	superciliosus	isolate	GBB379	D-loop,	partial	sequence;	mitochondrial
920. Clinus superciliosus isolate GBB378 D-loop, partial sequence; mitochondrial	920	Clinus	superciliosus	isolate	GBB378	D-loop,	partial	sequence;	mitochondrial
921. Clinus superciliosus isolate GBB377 D-loop, partial sequence; mitochondrial	921	Clinus	superciliosus	isolate	GBB377	D-loop,	partial	sequence;	mitochondrial
922. Clinus superciliosus isolate GBB376 D-loop, partial sequence; mitochondrial	922	Clinus	superciliosus	isolate	GBB376	D-loop,	partial	sequence;	mitochondrial
923. Clinus superciliosus isolate GBB375 D-loop, partial sequence; mitochondrial	923	Clinus	superciliosus	isolate	GBB375	D-loop,	partial	sequence;	mitochondrial
924. Clinus superciliosus isolate GBB374 D-loop, partial sequence; mitochondrial	924	Clinus	superciliosus	isolate	GBB374	D-loop,	partial	sequence;	mitochondrial
925. Clinus superciliosus isolate GB_B307 D-loop, partial sequence; mitochondrial	925	Clinus	superciliosus	isolate	GB_B307	D-loop,	partial	sequence;	mitochondrial
926. Clinus superciliosus isolate GB_B306 D-loop, partial sequence; mitochondrial	926	Clinus	superciliosus	isolate	GB_B306	D-loop,	partial	sequence;	mitochondrial
927. Clinus superciliosus isolate GB_B305 D-loop, partial sequence; mitochondrial	927	Clinus	superciliosus	isolate	GB_B305	D-loop,	partial	sequence;	mitochondrial
928. Clinus superciliosus isolate GB_B304 D-loop, partial sequence; mitochondrial	928	Clinus	superciliosus	isolate	GB_B304	D-loop,	partial	sequence;	mitochondrial
929. Clinus superciliosus isolate GB_B303 D-loop, partial sequence; mitochondrial	929	Clinus	superciliosus	isolate	GB_B303	D-loop,	partial	sequence;	mitochondrial
930. Clinus superciliosus isolate GB_B302 D-loop, partial sequence; mitochondrial	930	Clinus	superciliosus	isolate	GB_B302	D-loop,	partial	sequence;	mitochondrial
931. Clinus superciliosus isolate GB_B301 D-loop, partial sequence; mitochondrial	931	Clinus	superciliosus	isolate	GB_B301	D-loop,	partial	sequence;	mitochondrial
932. Clinus superciliosus isolate GB_B300 D-loop, partial sequence; mitochondrial	932	Clinus	superciliosus	isolate	GB_B300	D-loop,	partial	sequence;	mitochondrial
933. Clinus superciliosus isolate GB_B299 D-loop, partial sequence; mitochondrial	933	Clinus	superciliosus	isolate	GB_B299	D-loop,	partial	sequence;	mitochondrial
934. Clinus superciliosus isolate GB_B152 D-loop, partial sequence; mitochondrial	934	Clinus	superciliosus	isolate	GB_B152	D-loop,	partial	sequence;	mitochondrial
935. Clinus superciliosus isolate GB_B151 D-loop, partial sequence; mitochondrial	935	Clinus	superciliosus	isolate	GB_B151	D-loop,	partial	sequence;	mitochondrial
936. Clinus superciliosus isolate GB_B150 D-loop, partial sequence; mitochondrial	936	Clinus	superciliosus	isolate	GB_B150	D-loop,	partial	sequence;	mitochondrial
937. Clinus superciliosus isolate GB_B148 D-loop, partial sequence; mitochondrial	937	Clinus	superciliosus	isolate	GB_B148	D-loop,	partial	sequence;	mitochondrial
938. Clinus superciliosus isolate GB_B147 D-loop, partial sequence; mitochondrial	938	Clinus	superciliosus	isolate	GB_B147	D-loop,	partial	sequence;	mitochondrial
939. Clinus superciliosus isolate GB_B146 D-loop, partial sequence; mitochondrial	939	Clinus	superciliosus	isolate	GB_B146	D-loop,	partial	sequence;	mitochondrial
940. Clinus superciliosus isolate GB_B145 D-loop, partial sequence; mitochondrial	940	Clinus	superciliosus	isolate	GB_B145	D-loop,	partial	sequence;	mitochondrial
941. Clinus superciliosus isolate GB_B144 D-loop, partial sequence; mitochondrial	941	Clinus	superciliosus	isolate	GB_B144	D-loop,	partial	sequence;	mitochondrial
942. Clinus superciliosus isolate GB_CsuB21 D-loop, partial sequence; mitochondrial	942	Clinus	superciliosus	isolate	GB_CsuB21	D-loop,	partial	sequence;	mitochondrial
943. Clinus superciliosus isolate GB_CsuB20 D-loop, partial sequence; mitochondrial	943	Clinus	superciliosus	isolate	GB_CsuB20	D-loop,	partial	sequence;	mitochondrial
944. Clinus superciliosus isolate GB_CsuB19 D-loop, partial sequence; mitochondrial	944	Clinus	superciliosus	isolate	GB_CsuB19	D-loop,	partial	sequence;	mitochondrial
945. Clinus superciliosus isolate GB_CsuB18 D-loop, partial sequence; mitochondrial	945	Clinus	superciliosus	isolate	GB_CsuB18	D-loop,	partial	sequence;	mitochondrial
946. Clinus superciliosus isolate GB_CsuB17 D-loop, partial sequence; mitochondrial	946	Clinus	superciliosus	isolate	GB_CsuB17	D-loop,	partial	sequence;	mitochondrial
947. Clinus superciliosus isolate BB_B371 D-loop, partial sequence; mitochondrial	947	Clinus	superciliosus	isolate	BB_B371	D-loop,	partial	sequence;	mitochondrial
948. Clinus superciliosus isolate BB_B370 D-loop, partial sequence; mitochondrial	948	Clinus	superciliosus	isolate	BB_B370	D-loop,	partial	sequence;	mitochondrial
949. Clinus superciliosus isolate BB_B369 D-loop, partial sequence; mitochondrial	949	Clinus	superciliosus	isolate	BB_B369	D-loop,	partial	sequence;	mitochondrial
950. Clinus superciliosus isolate BB_B368 D-loop, partial sequence; mitochondrial	950	Clinus	superciliosus	isolate	BB_B368	D-loop,	partial	sequence;	mitochondrial
951. Clinus superciliosus isolate BB_B367 D-loop, partial sequence; mitochondrial	951	Clinus	superciliosus	isolate	BB_B367	D-loop,	partial	sequence;	mitochondrial
952. Clinus superciliosus isolate BB_B365 D-loop, partial sequence; mitochondrial	952	Clinus	superciliosus	isolate	BB_B365	D-loop,	partial	sequence;	mitochondrial
953. Clinus superciliosus isolate BB_B364 D-loop, partial sequence; mitochondrial	953	Clinus	superciliosus	isolate	BB_B364	D-loop,	partial	sequence;	mitochondrial
954. Clinus superciliosus isolate BB_B363 D-loop, partial sequence; mitochondrial	954	Clinus	superciliosus	isolate	BB_B363	D-loop,	partial	sequence;	mitochondrial
955. Clinus superciliosus isolate BB_B362 D-loop, partial sequence; mitochondrial	955	Clinus	superciliosus	isolate	BB_B362	D-loop,	partial	sequence;	mitochondrial
956. Clinus superciliosus isolate BB_B360 D-loop, partial sequence; mitochondrial	956	Clinus	superciliosus	isolate	BB_B360	D-loop,	partial	sequence;	mitochondrial
957. Clinus superciliosus isolate BB_B359 D-loop, partial sequence; mitochondrial	957	Clinus	superciliosus	isolate	BB_B359	D-loop,	partial	sequence;	mitochondrial
958. Clinus superciliosus isolate BB_B358 D-loop, partial sequence; mitochondrial	958	Clinus	superciliosus	isolate	BB_B358	D-loop,	partial	sequence;	mitochondrial
959. Clinus superciliosus isolate BB_B357 D-loop, partial sequence; mitochondrial	959	Clinus	superciliosus	isolate	BB_B357	D-loop,	partial	sequence;	mitochondrial
960. Clinus superciliosus isolate BB_B356 D-loop, partial sequence; mitochondrial	960	Clinus	superciliosus	isolate	BB_B356	D-loop,	partial	sequence;	mitochondrial
961. Clinus superciliosus isolate BB_B355 D-loop, partial sequence; mitochondrial	961	Clinus	superciliosus	isolate	BB_B355	D-loop,	partial	sequence;	mitochondrial
962. Clinus superciliosus isolate BB_B354 D-loop, partial sequence; mitochondrial	962	Clinus	superciliosus	isolate	BB_B354	D-loop,	partial	sequence;	mitochondrial
963. Clinus superciliosus isolate BB_B353 D-loop, partial sequence; mitochondrial	963	Clinus	superciliosus	isolate	BB_B353	D-loop,	partial	sequence;	mitochondrial
964. Clinus superciliosus isolate BB_B352 D-loop, partial sequence; mitochondrial	964	Clinus	superciliosus	isolate	BB_B352	D-loop,	partial	sequence;	mitochondrial
965. Clinus superciliosus isolate BB_B351 D-loop, partial sequence; mitochondrial	965	Clinus	superciliosus	isolate	BB_B351	D-loop,	partial	sequence;	mitochondrial
966. Clinus superciliosus isolate BB D-loop, partial sequence; mitochondrial	966	Clinus	superciliosus	isolate	BB	D-loop,	partial	sequence;	mitochondrial
967. Clinus superciliosus isolate BB_B314 D-loop, partial sequence; mitochondrial	967	Clinus	superciliosus	isolate	BB_B314	D-loop,	partial	sequence;	mitochondrial
968. Clinus superciliosus isolate BB_B313 D-loop, partial sequence; mitochondrial	968	Clinus	superciliosus	isolate	BB_B313	D-loop,	partial	sequence;	mitochondrial
969. Clinus superciliosus isolate BB_B289 D-loop, partial sequence; mitochondrial	969	Clinus	superciliosus	isolate	BB_B289	D-loop,	partial	sequence;	mitochondrial
970. Clinus superciliosus isolate BB_B288 D-loop, partial sequence; mitochondrial	970	Clinus	superciliosus	isolate	BB_B288	D-loop,	partial	sequence;	mitochondrial
971. Clinus superciliosus isolate BB_B287 D-loop, partial sequence; mitochondrial	971	Clinus	superciliosus	isolate	BB_B287	D-loop,	partial	sequence;	mitochondrial
972. Clinus superciliosus isolate BB_B286 D-loop, partial sequence; mitochondrial	972	Clinus	superciliosus	isolate	BB_B286	D-loop,	partial	sequence;	mitochondrial
973. Clinus superciliosus isolate BB_B285 D-loop, partial sequence; mitochondrial	973	Clinus	superciliosus	isolate	BB_B285	D-loop,	partial	sequence;	mitochondrial
974. Clinus superciliosus isolate BB_B284 D-loop, partial sequence; mitochondrial	974	Clinus	superciliosus	isolate	BB_B284	D-loop,	partial	sequence;	mitochondrial
975. Clinus superciliosus isolate BB_B283 D-loop, partial sequence; mitochondrial	975	Clinus	superciliosus	isolate	BB_B283	D-loop,	partial	sequence;	mitochondrial
976. Clinus superciliosus isolate BB_B282 D-loop, partial sequence; mitochondrial	976	Clinus	superciliosus	isolate	BB_B282	D-loop,	partial	sequence;	mitochondrial
977. Clinus superciliosus isolate BB_B281 D-loop, partial sequence; mitochondrial	977	Clinus	superciliosus	isolate	BB_B281	D-loop,	partial	sequence;	mitochondrial
978. Clinus superciliosus isolate BB_B280 D-loop, partial sequence; mitochondrial	978	Clinus	superciliosus	isolate	BB_B280	D-loop,	partial	sequence;	mitochondrial
979. Clinus superciliosus isolate BB_B279 D-loop, partial sequence; mitochondrial	979	Clinus	superciliosus	isolate	BB_B279	D-loop,	partial	sequence;	mitochondrial
980. Clinus superciliosus isolate BB_B278 D-loop, partial sequence; mitochondrial	980	Clinus	superciliosus	isolate	BB_B278	D-loop,	partial	sequence;	mitochondrial
981. Clinus superciliosus isolate BB_B277 D-loop, partial sequence; mitochondrial	981	Clinus	superciliosus	isolate	BB_B277	D-loop,	partial	sequence;	mitochondrial
982. Clinus superciliosus isolate BB_B276 D-loop, partial sequence; mitochondrial	982	Clinus	superciliosus	isolate	BB_B276	D-loop,	partial	sequence;	mitochondrial
983. Clinus superciliosus isolate BB_B275 D-loop, partial sequence; mitochondrial	983	Clinus	superciliosus	isolate	BB_B275	D-loop,	partial	sequence;	mitochondrial
984. Clinus superciliosus isolate BB_B274 D-loop, partial sequence; mitochondrial	984	Clinus	superciliosus	isolate	BB_B274	D-loop,	partial	sequence;	mitochondrial
985. Clinus superciliosus isolate BB_B273 D-loop, partial sequence; mitochondrial	985	Clinus	superciliosus	isolate	BB_B273	D-loop,	partial	sequence;	mitochondrial
986. Clinus superciliosus isolate BB_B272 D-loop, partial sequence; mitochondrial	986	Clinus	superciliosus	isolate	BB_B272	D-loop,	partial	sequence;	mitochondrial
987. Clinus superciliosus isolate BB_B271 D-loop, partial sequence; mitochondrial	987	Clinus	superciliosus	isolate	BB_B271	D-loop,	partial	sequence;	mitochondrial
988. Clinus superciliosus isolate BB_B270 D-loop, partial sequence; mitochondrial	988	Clinus	superciliosus	isolate	BB_B270	D-loop,	partial	sequence;	mitochondrial
989. Clinus superciliosus isolate BB_B226 D-loop, partial sequence; mitochondrial	989	Clinus	superciliosus	isolate	BB_B226	D-loop,	partial	sequence;	mitochondrial
990. Clinus superciliosus isolate BB_B225 D-loop, partial sequence; mitochondrial	990	Clinus	superciliosus	isolate	BB_B225	D-loop,	partial	sequence;	mitochondrial
991. Clinus superciliosus isolate BB_B224 D-loop, partial sequence; mitochondrial	991	Clinus	superciliosus	isolate	BB_B224	D-loop,	partial	sequence;	mitochondrial
992. Clinus superciliosus isolate BB_B223 D-loop, partial sequence; mitochondrial	992	Clinus	superciliosus	isolate	BB_B223	D-loop,	partial	sequence;	mitochondrial
993. Clinus superciliosus isolate BB_B222 D-loop, partial sequence; mitochondrial	993	Clinus	superciliosus	isolate	BB_B222	D-loop,	partial	sequence;	mitochondrial
994. UNVERIFIED: Galaxias zebratus isolate 5381OlDr cytochrome b-like gene, partial sequence; mitochondrial	994	UNVERIFIED:	Galaxias	zebratus	isolate	5381OlDr	cytochrome	b-like	gene,	partial	sequence;	mitochondrial
995. Hippocampus kuda isolate kudaZA3 control region, partial sequence; mitochondrial	995	Hippocampus	kuda	isolate	kudaZA3	control	region,	partial	sequence;	mitochondrial
996. Hippocampus kuda isolate kudaZA2 control region, partial sequence; mitochondrial	996	Hippocampus	kuda	isolate	kudaZA2	control	region,	partial	sequence;	mitochondrial
997. Hippocampus kuda isolate kudaZA1 control region, partial sequence; mitochondrial	997	Hippocampus	kuda	isolate	kudaZA1	control	region,	partial	sequence;	mitochondrial
998. Gobiidae sp. isolate Gob_108 small subunit ribosomal RNA gene, partial sequence; mitochondrial	998	Gobiidae	sp.	isolate	Gob_108	small	subunit	ribosomal	RNA	gene,	partial	sequence;	mitochondrial
999. Carangidae sp. isolate Car_100 small subunit ribosomal RNA gene, partial sequence; mitochondrial	999	Carangidae	sp.	isolate	Car_100	small	subunit	ribosomal	RNA	gene,	partial	sequence;	mitochondrial
1000. Eleotridae sp. isolate Ele_102 small subunit ribosomal RNA gene, partial sequence; mitochondrial	1000	Eleotridae	sp.	isolate	Ele_102	small	subunit	ribosomal	RNA	gene,	partial	sequence;	mitochondrial
1001. Clariidae sp. isolate Cla_108 small subunit ribosomal RNA gene, partial sequence; mitochondrial	1001	Clariidae	sp.	isolate	Cla_108	small	subunit	ribosomal	RNA	gene,	partial	sequence;	mitochondrial
1002. Mugilidae sp. isolate Mug_118 small subunit ribosomal RNA gene, partial sequence; mitochondrial	1002	Mugilidae	sp.	isolate	Mug_118	small	subunit	ribosomal	RNA	gene,	partial	sequence;	mitochondrial
1003. Mugilidae sp. isolate Mug_117 small subunit ribosomal RNA gene, partial sequence; mitochondrial	1003	Mugilidae	sp.	isolate	Mug_117	small	subunit	ribosomal	RNA	gene,	partial	sequence;	mitochondrial
1004. Terapontidae sp. isolate Ter_100 small subunit ribosomal RNA gene, partial sequence; mitochondrial	1004	Terapontidae	sp.	isolate	Ter_100	small	subunit	ribosomal	RNA	gene,	partial	sequence;	mitochondrial
1005. Mugilidae sp. isolate Mug_116 small subunit ribosomal RNA gene, partial sequence; mitochondrial	1005	Mugilidae	sp.	isolate	Mug_116	small	subunit	ribosomal	RNA	gene,	partial	sequence;	mitochondrial
1006. Poeciliidae sp. isolate Poe_103 small subunit ribosomal RNA gene, partial sequence; mitochondrial	1006	Poeciliidae	sp.	isolate	Poe_103	small	subunit	ribosomal	RNA	gene,	partial	sequence;	mitochondrial
1007. Cichlidae sp. isolate Cic_113 small subunit ribosomal RNA gene, partial sequence; mitochondrial	1007	Cichlidae	sp.	isolate	Cic_113	small	subunit	ribosomal	RNA	gene,	partial	sequence;	mitochondrial
1008. Gobiidae sp. isolate Gob_107 small subunit ribosomal RNA gene, partial sequence; mitochondrial	1008	Gobiidae	sp.	isolate	Gob_107	small	subunit	ribosomal	RNA	gene,	partial	sequence;	mitochondrial
1009. Cichlidae sp. isolate Cic_112 small subunit ribosomal RNA gene, partial sequence; mitochondrial	1009	Cichlidae	sp.	isolate	Cic_112	small	subunit	ribosomal	RNA	gene,	partial	sequence;	mitochondrial
1010. Cichlidae sp. isolate Cic_111 small subunit ribosomal RNA gene, partial sequence; mitochondrial	1010	Cichlidae	sp.	isolate	Cic_111	small	subunit	ribosomal	RNA	gene,	partial	sequence;	mitochondrial
1011. Mugilidae sp. isolate Mug_115 small subunit ribosomal RNA gene, partial sequence; mitochondrial	1011	Mugilidae	sp.	isolate	Mug_115	small	subunit	ribosomal	RNA	gene,	partial	sequence;	mitochondrial
1012. Cichlidae sp. isolate Cic_110 small subunit ribosomal RNA gene, partial sequence; mitochondrial	1012	Cichlidae	sp.	isolate	Cic_110	small	subunit	ribosomal	RNA	gene,	partial	sequence;	mitochondrial
1013. Mugilidae sp. isolate Mug_114 small subunit ribosomal RNA gene, partial sequence; mitochondrial	1013	Mugilidae	sp.	isolate	Mug_114	small	subunit	ribosomal	RNA	gene,	partial	sequence;	mitochondrial
1014. Cichlidae sp. isolate Cic_109 small subunit ribosomal RNA gene, partial sequence; mitochondrial	1014	Cichlidae	sp.	isolate	Cic_109	small	subunit	ribosomal	RNA	gene,	partial	sequence;	mitochondrial
1015. Cichlidae sp. isolate Cic_108 small subunit ribosomal RNA gene, partial sequence; mitochondrial	1015	Cichlidae	sp.	isolate	Cic_108	small	subunit	ribosomal	RNA	gene,	partial	sequence;	mitochondrial
1016. Clariidae sp. isolate Cla_107 small subunit ribosomal RNA gene, partial sequence; mitochondrial	1016	Clariidae	sp.	isolate	Cla_107	small	subunit	ribosomal	RNA	gene,	partial	sequence;	mitochondrial
1017. Macrouridae sp. isolate Mac_105 small subunit ribosomal RNA gene, partial sequence; mitochondrial	1017	Macrouridae	sp.	isolate	Mac_105	small	subunit	ribosomal	RNA	gene,	partial	sequence;	mitochondrial
1018. Mugilidae sp. isolate Mug_113 small subunit ribosomal RNA gene, partial sequence; mitochondrial	1018	Mugilidae	sp.	isolate	Mug_113	small	subunit	ribosomal	RNA	gene,	partial	sequence;	mitochondrial
1019. Macrouridae sp. isolate Mac_104 small subunit ribosomal RNA gene, partial sequence; mitochondrial	1019	Macrouridae	sp.	isolate	Mac_104	small	subunit	ribosomal	RNA	gene,	partial	sequence;	mitochondrial
1020. Mugilidae sp. isolate Mug_112 small subunit ribosomal RNA gene, partial sequence; mitochondrial	1020	Mugilidae	sp.	isolate	Mug_112	small	subunit	ribosomal	RNA	gene,	partial	sequence;	mitochondrial
1021. Gobiidae sp. isolate Gob_106 small subunit ribosomal RNA gene, partial sequence; mitochondrial	1021	Gobiidae	sp.	isolate	Gob_106	small	subunit	ribosomal	RNA	gene,	partial	sequence;	mitochondrial
1022. Mugilidae sp. isolate Mug_111 small subunit ribosomal RNA gene, partial sequence; mitochondrial	1022	Mugilidae	sp.	isolate	Mug_111	small	subunit	ribosomal	RNA	gene,	partial	sequence;	mitochondrial
1023. Mugilidae sp. isolate Mug_110 small subunit ribosomal RNA gene, partial sequence; mitochondrial	1023	Mugilidae	sp.	isolate	Mug_110	small	subunit	ribosomal	RNA	gene,	partial	sequence;	mitochondrial
1024. Mugilidae sp. isolate Mug_109 small subunit ribosomal RNA gene, partial sequence; mitochondrial	1024	Mugilidae	sp.	isolate	Mug_109	small	subunit	ribosomal	RNA	gene,	partial	sequence;	mitochondrial
1025. Cichlidae sp. isolate Cic_107 small subunit ribosomal RNA gene, partial sequence; mitochondrial	1025	Cichlidae	sp.	isolate	Cic_107	small	subunit	ribosomal	RNA	gene,	partial	sequence;	mitochondrial
1026. Clariidae sp. isolate Cla_106 small subunit ribosomal RNA gene, partial sequence; mitochondrial	1026	Clariidae	sp.	isolate	Cla_106	small	subunit	ribosomal	RNA	gene,	partial	sequence;	mitochondrial
1027. Clariidae sp. isolate Cla_105 small subunit ribosomal RNA gene, partial sequence; mitochondrial	1027	Clariidae	sp.	isolate	Cla_105	small	subunit	ribosomal	RNA	gene,	partial	sequence;	mitochondrial
1028. Macrouridae sp. isolate Mac_103 small subunit ribosomal RNA gene, partial sequence; mitochondrial	1028	Macrouridae	sp.	isolate	Mac_103	small	subunit	ribosomal	RNA	gene,	partial	sequence;	mitochondrial
1029. Mugilidae sp. isolate Mug_108 small subunit ribosomal RNA gene, partial sequence; mitochondrial	1029	Mugilidae	sp.	isolate	Mug_108	small	subunit	ribosomal	RNA	gene,	partial	sequence;	mitochondrial
1030. Mugilidae sp. isolate Mug_107 small subunit ribosomal RNA gene, partial sequence; mitochondrial	1030	Mugilidae	sp.	isolate	Mug_107	small	subunit	ribosomal	RNA	gene,	partial	sequence;	mitochondrial
1031. Gobiidae sp. isolate Gob_105 small subunit ribosomal RNA gene, partial sequence; mitochondrial	1031	Gobiidae	sp.	isolate	Gob_105	small	subunit	ribosomal	RNA	gene,	partial	sequence;	mitochondrial
1032. Gobiidae sp. isolate Gob_104 small subunit ribosomal RNA gene, partial sequence; mitochondrial	1032	Gobiidae	sp.	isolate	Gob_104	small	subunit	ribosomal	RNA	gene,	partial	sequence;	mitochondrial
1033. Macrouridae sp. isolate Mac_102 small subunit ribosomal RNA gene, partial sequence; mitochondrial	1033	Macrouridae	sp.	isolate	Mac_102	small	subunit	ribosomal	RNA	gene,	partial	sequence;	mitochondrial
1034. Mugilidae sp. isolate Mug_106 small subunit ribosomal RNA gene, partial sequence; mitochondrial	1034	Mugilidae	sp.	isolate	Mug_106	small	subunit	ribosomal	RNA	gene,	partial	sequence;	mitochondrial
1035. Mugilidae sp. isolate Mug_105 small subunit ribosomal RNA gene, partial sequence; mitochondrial	1035	Mugilidae	sp.	isolate	Mug_105	small	subunit	ribosomal	RNA	gene,	partial	sequence;	mitochondrial
1036. Cichlidae sp. isolate Cic_106 small subunit ribosomal RNA gene, partial sequence; mitochondrial	1036	Cichlidae	sp.	isolate	Cic_106	small	subunit	ribosomal	RNA	gene,	partial	sequence;	mitochondrial
1037. Clariidae sp. isolate Cla_104 small subunit ribosomal RNA gene, partial sequence; mitochondrial	1037	Clariidae	sp.	isolate	Cla_104	small	subunit	ribosomal	RNA	gene,	partial	sequence;	mitochondrial
1038. Mugilidae sp. isolate Mug_104 small subunit ribosomal RNA gene, partial sequence; mitochondrial	1038	Mugilidae	sp.	isolate	Mug_104	small	subunit	ribosomal	RNA	gene,	partial	sequence;	mitochondrial
1039. Cichlidae sp. isolate Cic_105 small subunit ribosomal RNA gene, partial sequence; mitochondrial	1039	Cichlidae	sp.	isolate	Cic_105	small	subunit	ribosomal	RNA	gene,	partial	sequence;	mitochondrial
1040. Mugilidae sp. isolate Mug_103 small subunit ribosomal RNA gene, partial sequence; mitochondrial	1040	Mugilidae	sp.	isolate	Mug_103	small	subunit	ribosomal	RNA	gene,	partial	sequence;	mitochondrial
1041. Clariidae sp. isolate Cla_103 small subunit ribosomal RNA gene, partial sequence; mitochondrial	1041	Clariidae	sp.	isolate	Cla_103	small	subunit	ribosomal	RNA	gene,	partial	sequence;	mitochondrial
1042. Macrouridae sp. isolate Mac_101 small subunit ribosomal RNA gene, partial sequence; mitochondrial	1042	Macrouridae	sp.	isolate	Mac_101	small	subunit	ribosomal	RNA	gene,	partial	sequence;	mitochondrial
1043. Mugilidae sp. isolate Mug_102 small subunit ribosomal RNA gene, partial sequence; mitochondrial	1043	Mugilidae	sp.	isolate	Mug_102	small	subunit	ribosomal	RNA	gene,	partial	sequence;	mitochondrial
1044. Kyphosidae sp. isolate Kyp_100 small subunit ribosomal RNA gene, partial sequence; mitochondrial	1044	Kyphosidae	sp.	isolate	Kyp_100	small	subunit	ribosomal	RNA	gene,	partial	sequence;	mitochondrial
1045. Cichlidae sp. isolate Cic_104 small subunit ribosomal RNA gene, partial sequence; mitochondrial	1045	Cichlidae	sp.	isolate	Cic_104	small	subunit	ribosomal	RNA	gene,	partial	sequence;	mitochondrial
1046. Ambassidae sp. isolate Amb_101 small subunit ribosomal RNA gene, partial sequence; mitochondrial	1046	Ambassidae	sp.	isolate	Amb_101	small	subunit	ribosomal	RNA	gene,	partial	sequence;	mitochondrial
1047. Gobiidae sp. isolate Gob_103 small subunit ribosomal RNA gene, partial sequence; mitochondrial	1047	Gobiidae	sp.	isolate	Gob_103	small	subunit	ribosomal	RNA	gene,	partial	sequence;	mitochondrial
1048. Cichlidae sp. isolate Cic_103 small subunit ribosomal RNA gene, partial sequence; mitochondrial	1048	Cichlidae	sp.	isolate	Cic_103	small	subunit	ribosomal	RNA	gene,	partial	sequence;	mitochondrial
1049. Eleotridae sp. isolate Ele_101 small subunit ribosomal RNA gene, partial sequence; mitochondrial	1049	Eleotridae	sp.	isolate	Ele_101	small	subunit	ribosomal	RNA	gene,	partial	sequence;	mitochondrial
1050. Gobiidae sp. isolate Gob_102 small subunit ribosomal RNA gene, partial sequence; mitochondrial	1050	Gobiidae	sp.	isolate	Gob_102	small	subunit	ribosomal	RNA	gene,	partial	sequence;	mitochondrial
1051. Poeciliidae sp. isolate Poe_102 small subunit ribosomal RNA gene, partial sequence; mitochondrial	1051	Poeciliidae	sp.	isolate	Poe_102	small	subunit	ribosomal	RNA	gene,	partial	sequence;	mitochondrial
1052. Clariidae sp. isolate Cla_102 small subunit ribosomal RNA gene, partial sequence; mitochondrial	1052	Clariidae	sp.	isolate	Cla_102	small	subunit	ribosomal	RNA	gene,	partial	sequence;	mitochondrial
1053. Cichlidae sp. isolate Cic_102 small subunit ribosomal RNA gene, partial sequence; mitochondrial	1053	Cichlidae	sp.	isolate	Cic_102	small	subunit	ribosomal	RNA	gene,	partial	sequence;	mitochondrial
1054. Gobiidae sp. isolate Gob_101 small subunit ribosomal RNA gene, partial sequence; mitochondrial	1054	Gobiidae	sp.	isolate	Gob_101	small	subunit	ribosomal	RNA	gene,	partial	sequence;	mitochondrial
1055. Clariidae sp. isolate Cla_101 small subunit ribosomal RNA gene, partial sequence; mitochondrial	1055	Clariidae	sp.	isolate	Cla_101	small	subunit	ribosomal	RNA	gene,	partial	sequence;	mitochondrial
1056. Poeciliidae sp. isolate Poe_101 small subunit ribosomal RNA gene, partial sequence; mitochondrial	1056	Poeciliidae	sp.	isolate	Poe_101	small	subunit	ribosomal	RNA	gene,	partial	sequence;	mitochondrial
1057. Mugilidae sp. isolate Mug_101 small subunit ribosomal RNA gene, partial sequence; mitochondrial	1057	Mugilidae	sp.	isolate	Mug_101	small	subunit	ribosomal	RNA	gene,	partial	sequence;	mitochondrial
1058. Cichlidae sp. isolate Cic_101 small subunit ribosomal RNA gene, partial sequence; mitochondrial	1058	Cichlidae	sp.	isolate	Cic_101	small	subunit	ribosomal	RNA	gene,	partial	sequence;	mitochondrial
1059. Labeo umbratus isolate MR08B008 ribosomal protein S7 gene, intron 1	1059	Labeo	umbratus	isolate	MR08B008	ribosomal	protein	S7	gene,	intron	1
1060. Labeo umbratus isolate MR08B011 ribosomal protein S7 gene, intron 1	1060	Labeo	umbratus	isolate	MR08B011	ribosomal	protein	S7	gene,	intron	1
1061. Labeo umbratus isolate MR08B019 ribosomal protein S7 gene, intron 1	1061	Labeo	umbratus	isolate	MR08B019	ribosomal	protein	S7	gene,	intron	1
1062. Labeo umbratus isolate MR08B013 ribosomal protein S7 gene, intron 1	1062	Labeo	umbratus	isolate	MR08B013	ribosomal	protein	S7	gene,	intron	1
1063. Labeo umbratus isolate MR08B009 ribosomal protein S7 gene, intron 1	1063	Labeo	umbratus	isolate	MR08B009	ribosomal	protein	S7	gene,	intron	1
1064. Labeo capensis isolate DIFS07-159 ribosomal protein S7 gene, intron 1	1064	Labeo	capensis	isolate	DIFS07-159	ribosomal	protein	S7	gene,	intron	1
1065. Labeo capensis isolate DIFS07-141 ribosomal protein S7 gene, intron 1	1065	Labeo	capensis	isolate	DIFS07-141	ribosomal	protein	S7	gene,	intron	1
1066. Labeo capensis isolate DIFS07-136 ribosomal protein S7 gene, intron 1	1066	Labeo	capensis	isolate	DIFS07-136	ribosomal	protein	S7	gene,	intron	1
1067. Labeo capensis isolate MR08B024 ribosomal protein S7 gene, intron 1	1067	Labeo	capensis	isolate	MR08B024	ribosomal	protein	S7	gene,	intron	1
1068. Labeo capensis isolate MR08B023 ribosomal protein S7 gene, intron 1	1068	Labeo	capensis	isolate	MR08B023	ribosomal	protein	S7	gene,	intron	1
1069. Labeo umbratus isolate MR08B020 ribosomal protein S7 gene, intron 1	1069	Labeo	umbratus	isolate	MR08B020	ribosomal	protein	S7	gene,	intron	1
1070. Labeo umbratus isolate MR08B017 ribosomal protein S7 gene, intron 1	1070	Labeo	umbratus	isolate	MR08B017	ribosomal	protein	S7	gene,	intron	1
1071. Labeo umbratus isolate MR08B007 ribosomal protein S7 gene, intron 1	1071	Labeo	umbratus	isolate	MR08B007	ribosomal	protein	S7	gene,	intron	1
1072. Labeo umbratus isolate MR08B042 ribosomal protein S7 gene, intron 1	1072	Labeo	umbratus	isolate	MR08B042	ribosomal	protein	S7	gene,	intron	1
1073. Labeo umbratus isolate MR08B041 ribosomal protein S7 gene, intron 1	1073	Labeo	umbratus	isolate	MR08B041	ribosomal	protein	S7	gene,	intron	1
1074. Labeo umbratus isolate MR08B038 ribosomal protein S7 gene, intron 1	1074	Labeo	umbratus	isolate	MR08B038	ribosomal	protein	S7	gene,	intron	1
1075. Labeo umbratus isolate MR08B037 ribosomal protein S7 gene, intron 1	1075	Labeo	umbratus	isolate	MR08B037	ribosomal	protein	S7	gene,	intron	1
1076. Labeo umbratus isolate MR08B014 ribosomal protein S7 gene, intron 1	1076	Labeo	umbratus	isolate	MR08B014	ribosomal	protein	S7	gene,	intron	1
1077. Labeo capensis isolate MR08B022 ribosomal protein S7 gene, intron 1	1077	Labeo	capensis	isolate	MR08B022	ribosomal	protein	S7	gene,	intron	1
1078. Labeo umbratus isolate MR08B003 ribosomal protein S7 gene, intron 1	1078	Labeo	umbratus	isolate	MR08B003	ribosomal	protein	S7	gene,	intron	1
1079. Labeo umbratus x Labeo capensis isolate DIFS07-133 ribosomal protein S7 gene, intron 1	1079	Labeo	umbratus	x	Labeo	capensis	isolate	DIFS07-133	ribosomal	protein	S7	gene,	intron	1
1080. Labeo umbratus isolate MR08B004 ribosomal protein S7 gene, intron 1	1080	Labeo	umbratus	isolate	MR08B004	ribosomal	protein	S7	gene,	intron	1
1081. Labeo umbratus isolate MR08C012 ribosomal protein S7 gene, intron 1	1081	Labeo	umbratus	isolate	MR08C012	ribosomal	protein	S7	gene,	intron	1
1082. Labeo umbratus isolate MR08C011 ribosomal protein S7 gene, intron 1	1082	Labeo	umbratus	isolate	MR08C011	ribosomal	protein	S7	gene,	intron	1
1083. Labeo umbratus isolate MR08A041 ribosomal protein S7 gene, intron 1	1083	Labeo	umbratus	isolate	MR08A041	ribosomal	protein	S7	gene,	intron	1
1084. Labeo umbratus isolate MR08A021 ribosomal protein S7 gene, intron 1	1084	Labeo	umbratus	isolate	MR08A021	ribosomal	protein	S7	gene,	intron	1
1085. Labeo umbratus isolate MR08A019 ribosomal protein S7 gene, intron 1	1085	Labeo	umbratus	isolate	MR08A019	ribosomal	protein	S7	gene,	intron	1
1086. Labeo umbratus isolate MR08A014 ribosomal protein S7 gene, intron 1	1086	Labeo	umbratus	isolate	MR08A014	ribosomal	protein	S7	gene,	intron	1
1087. Labeo capensis isolate MR08A056 ribosomal protein S7 gene, intron 1	1087	Labeo	capensis	isolate	MR08A056	ribosomal	protein	S7	gene,	intron	1
1088. Labeo capensis isolate MR08A055 ribosomal protein S7 gene, intron 1	1088	Labeo	capensis	isolate	MR08A055	ribosomal	protein	S7	gene,	intron	1
1089. Labeo capensis isolate MR08A049 ribosomal protein S7 gene, intron 1	1089	Labeo	capensis	isolate	MR08A049	ribosomal	protein	S7	gene,	intron	1
1090. Labeo capensis isolate MR08A048 ribosomal protein S7 gene, intron 1	1090	Labeo	capensis	isolate	MR08A048	ribosomal	protein	S7	gene,	intron	1
1091. Labeo capensis isolate MR08A012 ribosomal protein S7 gene, intron 1	1091	Labeo	capensis	isolate	MR08A012	ribosomal	protein	S7	gene,	intron	1
1092. Labeo umbratus isolate MR08C010 ribosomal protein S7 gene, intron 1	1092	Labeo	umbratus	isolate	MR08C010	ribosomal	protein	S7	gene,	intron	1
1093. Labeo umbratus isolate MR08C007 ribosomal protein S7 gene, intron 1	1093	Labeo	umbratus	isolate	MR08C007	ribosomal	protein	S7	gene,	intron	1
1094. Labeo umbratus isolate MR08C001 ribosomal protein S7 gene, intron 1	1094	Labeo	umbratus	isolate	MR08C001	ribosomal	protein	S7	gene,	intron	1
1095. Labeo umbratus isolate MR08A072 ribosomal protein S7 gene, intron 1	1095	Labeo	umbratus	isolate	MR08A072	ribosomal	protein	S7	gene,	intron	1
1096. Labeo umbratus isolate MR08A064 ribosomal protein S7 gene, intron 1	1096	Labeo	umbratus	isolate	MR08A064	ribosomal	protein	S7	gene,	intron	1
1097. Labeo umbratus isolate MR08A063 ribosomal protein S7 gene, intron 1	1097	Labeo	umbratus	isolate	MR08A063	ribosomal	protein	S7	gene,	intron	1
1098. Labeo umbratus isolate MR08A061 ribosomal protein S7 gene, intron 1	1098	Labeo	umbratus	isolate	MR08A061	ribosomal	protein	S7	gene,	intron	1
1099. Labeo umbratus isolate MR08A045 ribosomal protein S7 gene, intron 1	1099	Labeo	umbratus	isolate	MR08A045	ribosomal	protein	S7	gene,	intron	1
1100. Labeo umbratus isolate MR08A044 ribosomal protein S7 gene, intron 1	1100	Labeo	umbratus	isolate	MR08A044	ribosomal	protein	S7	gene,	intron	1
1101. Labeo capensis isolate MR08A074 ribosomal protein S7 gene, intron 1	1101	Labeo	capensis	isolate	MR08A074	ribosomal	protein	S7	gene,	intron	1
1102. Labeo capensis isolate MR08A025 ribosomal protein S7 gene, intron 1	1102	Labeo	capensis	isolate	MR08A025	ribosomal	protein	S7	gene,	intron	1
1103. Labeo capensis isolate MR08A011 ribosomal protein S7 gene, intron 1	1103	Labeo	capensis	isolate	MR08A011	ribosomal	protein	S7	gene,	intron	1
1104. Labeo umbratus isolate MR08A057 ribosomal protein S7 gene, intron 1	1104	Labeo	umbratus	isolate	MR08A057	ribosomal	protein	S7	gene,	intron	1
1105. Labeo capensis isolate MR08A054 ribosomal protein S7 gene, intron 1	1105	Labeo	capensis	isolate	MR08A054	ribosomal	protein	S7	gene,	intron	1
1106. Labeo capensis isolate MR08A022 ribosomal protein S7 gene, intron 1	1106	Labeo	capensis	isolate	MR08A022	ribosomal	protein	S7	gene,	intron	1
1107. Labeo umbratus isolate MR08C005 ribosomal protein S7 gene, intron 1	1107	Labeo	umbratus	isolate	MR08C005	ribosomal	protein	S7	gene,	intron	1
1108. Labeo capensis isolate MR08F093 ribosomal protein S7 gene, intron 1	1108	Labeo	capensis	isolate	MR08F093	ribosomal	protein	S7	gene,	intron	1
1109. Labeo capensis isolate MR08F091 ribosomal protein S7 gene, intron 1	1109	Labeo	capensis	isolate	MR08F091	ribosomal	protein	S7	gene,	intron	1
1110. Labeo capensis isolate MR08F090 ribosomal protein S7 gene, intron 1	1110	Labeo	capensis	isolate	MR08F090	ribosomal	protein	S7	gene,	intron	1
1111. Labeo capensis isolate MR08F086 ribosomal protein S7 gene, intron 1	1111	Labeo	capensis	isolate	MR08F086	ribosomal	protein	S7	gene,	intron	1
1112. Labeo capensis isolate MR08F085 ribosomal protein S7 gene, intron 1	1112	Labeo	capensis	isolate	MR08F085	ribosomal	protein	S7	gene,	intron	1
1113. Labeo capensis isolate MR08F084 ribosomal protein S7 gene, intron 1	1113	Labeo	capensis	isolate	MR08F084	ribosomal	protein	S7	gene,	intron	1
1114. Labeo capensis isolate MR08F088 ribosomal protein S7 gene, intron 1	1114	Labeo	capensis	isolate	MR08F088	ribosomal	protein	S7	gene,	intron	1
1115. Labeo capensis isolate MR08F087 ribosomal protein S7 gene, intron 1	1115	Labeo	capensis	isolate	MR08F087	ribosomal	protein	S7	gene,	intron	1
1116. Labeo umbratus isolate MR11A044 ribosomal protein S7 gene, intron 1	1116	Labeo	umbratus	isolate	MR11A044	ribosomal	protein	S7	gene,	intron	1
1117. Labeo umbratus isolate MR11A043 ribosomal protein S7 gene, intron 1	1117	Labeo	umbratus	isolate	MR11A043	ribosomal	protein	S7	gene,	intron	1
1118. Labeo umbratus isolate MR11A036 ribosomal protein S7 gene, intron 1	1118	Labeo	umbratus	isolate	MR11A036	ribosomal	protein	S7	gene,	intron	1
1119. Labeo umbratus isolate MR11A035 ribosomal protein S7 gene, intron 1	1119	Labeo	umbratus	isolate	MR11A035	ribosomal	protein	S7	gene,	intron	1
1120. Labeo umbratus isolate MR11A034 ribosomal protein S7 gene, intron 1	1120	Labeo	umbratus	isolate	MR11A034	ribosomal	protein	S7	gene,	intron	1
1121. Labeo umbratus isolate MR11A042 ribosomal protein S7 gene, intron 1	1121	Labeo	umbratus	isolate	MR11A042	ribosomal	protein	S7	gene,	intron	1
1122. Labeo umbratus isolate MR11A041 ribosomal protein S7 gene, intron 1	1122	Labeo	umbratus	isolate	MR11A041	ribosomal	protein	S7	gene,	intron	1
1123. Labeo umbratus isolate MR11A033 ribosomal protein S7 gene, intron 1	1123	Labeo	umbratus	isolate	MR11A033	ribosomal	protein	S7	gene,	intron	1
1124. Labeo umbratus isolate MR11A032 ribosomal protein S7 gene, intron 1	1124	Labeo	umbratus	isolate	MR11A032	ribosomal	protein	S7	gene,	intron	1
1125. Labeo umbratus isolate MR11A031 ribosomal protein S7 gene, intron 1	1125	Labeo	umbratus	isolate	MR11A031	ribosomal	protein	S7	gene,	intron	1
1126. Labeo umbratus isolate MR08G010 ribosomal protein S7 gene, intron 1	1126	Labeo	umbratus	isolate	MR08G010	ribosomal	protein	S7	gene,	intron	1
1127. Labeo umbratus isolate MR08G008 ribosomal protein S7 gene, intron 1	1127	Labeo	umbratus	isolate	MR08G008	ribosomal	protein	S7	gene,	intron	1
1128. Labeo umbratus isolate MR08G007 ribosomal protein S7 gene, intron 1	1128	Labeo	umbratus	isolate	MR08G007	ribosomal	protein	S7	gene,	intron	1
1129. Labeo umbratus isolate MR08G003 ribosomal protein S7 gene, intron 1	1129	Labeo	umbratus	isolate	MR08G003	ribosomal	protein	S7	gene,	intron	1
1130. Labeo umbratus isolate MR08G006 ribosomal protein S7 gene, intron 1	1130	Labeo	umbratus	isolate	MR08G006	ribosomal	protein	S7	gene,	intron	1
1131. Labeo umbratus isolate MR08G005 ribosomal protein S7 gene, intron 1	1131	Labeo	umbratus	isolate	MR08G005	ribosomal	protein	S7	gene,	intron	1
1132. Labeo umbratus isolate MR08G004 ribosomal protein S7 gene, intron 1	1132	Labeo	umbratus	isolate	MR08G004	ribosomal	protein	S7	gene,	intron	1
1133. Labeo umbratus isolate MR08G009 ribosomal protein S7 gene, intron 1	1133	Labeo	umbratus	isolate	MR08G009	ribosomal	protein	S7	gene,	intron	1
1134. Labeo umbratus isolate MR08G002 ribosomal protein S7 gene, intron 1	1134	Labeo	umbratus	isolate	MR08G002	ribosomal	protein	S7	gene,	intron	1
1135. Labeo umbratus isolate MR08G001 ribosomal protein S7 gene, intron 1	1135	Labeo	umbratus	isolate	MR08G001	ribosomal	protein	S7	gene,	intron	1
1136. Labeo umbratus isolate MR08H007 ribosomal protein S7 gene, intron 1	1136	Labeo	umbratus	isolate	MR08H007	ribosomal	protein	S7	gene,	intron	1
1137. Labeo umbratus isolate MR08A112 ribosomal protein S7 gene, intron 1	1137	Labeo	umbratus	isolate	MR08A112	ribosomal	protein	S7	gene,	intron	1
1138. Labeo umbratus isolate MR08A106 ribosomal protein S7 gene, intron 1	1138	Labeo	umbratus	isolate	MR08A106	ribosomal	protein	S7	gene,	intron	1
1139. Labeo umbratus isolate MR08H005 ribosomal protein S7 gene, intron 1	1139	Labeo	umbratus	isolate	MR08H005	ribosomal	protein	S7	gene,	intron	1
1140. Labeo umbratus isolate MR08H004 ribosomal protein S7 gene, intron 1	1140	Labeo	umbratus	isolate	MR08H004	ribosomal	protein	S7	gene,	intron	1
1141. Labeo umbratus isolate MR08H003 ribosomal protein S7 gene, intron 1	1141	Labeo	umbratus	isolate	MR08H003	ribosomal	protein	S7	gene,	intron	1
1142. Labeo umbratus isolate MR08H001 ribosomal protein S7 gene, intron 1	1142	Labeo	umbratus	isolate	MR08H001	ribosomal	protein	S7	gene,	intron	1
1143. Labeo umbratus isolate MR08H002 ribosomal protein S7 gene, intron 1	1143	Labeo	umbratus	isolate	MR08H002	ribosomal	protein	S7	gene,	intron	1
1144. Labeo umbratus isolate MR08J026 ribosomal protein S7 gene, intron 1	1144	Labeo	umbratus	isolate	MR08J026	ribosomal	protein	S7	gene,	intron	1
1145. Labeo umbratus isolate MR08J025 ribosomal protein S7 gene, intron 1	1145	Labeo	umbratus	isolate	MR08J025	ribosomal	protein	S7	gene,	intron	1
1146. Labeo umbratus isolate MR08J024 ribosomal protein S7 gene, intron 1	1146	Labeo	umbratus	isolate	MR08J024	ribosomal	protein	S7	gene,	intron	1
1147. Labeo umbratus isolate MR08J022 ribosomal protein S7 gene, intron 1	1147	Labeo	umbratus	isolate	MR08J022	ribosomal	protein	S7	gene,	intron	1
1148. Labeo umbratus isolate MR08J021 ribosomal protein S7 gene, intron 1	1148	Labeo	umbratus	isolate	MR08J021	ribosomal	protein	S7	gene,	intron	1
1149. Labeo umbratus isolate MR09A090b ribosomal protein S7 gene, intron 1	1149	Labeo	umbratus	isolate	MR09A090b	ribosomal	protein	S7	gene,	intron	1
1150. Labeo umbratus isolate MR09A087 ribosomal protein S7 gene, intron 1	1150	Labeo	umbratus	isolate	MR09A087	ribosomal	protein	S7	gene,	intron	1
1151. Labeo umbratus isolate MR09A086 ribosomal protein S7 gene, intron 1	1151	Labeo	umbratus	isolate	MR09A086	ribosomal	protein	S7	gene,	intron	1
1152. Labeo umbratus isolate MR09A085 ribosomal protein S7 gene, intron 1	1152	Labeo	umbratus	isolate	MR09A085	ribosomal	protein	S7	gene,	intron	1
1153. Labeo umbratus isolate MR09A084 ribosomal protein S7 gene, intron 1	1153	Labeo	umbratus	isolate	MR09A084	ribosomal	protein	S7	gene,	intron	1
1154. Labeo umbratus isolate MR09A090a ribosomal protein S7 gene, intron 1	1154	Labeo	umbratus	isolate	MR09A090a	ribosomal	protein	S7	gene,	intron	1
1155. Labeo umbratus isolate MR09A083 ribosomal protein S7 gene, intron 1	1155	Labeo	umbratus	isolate	MR09A083	ribosomal	protein	S7	gene,	intron	1
1156. Labeo umbratus isolate MR09A088 ribosomal protein S7 gene, intron 1	1156	Labeo	umbratus	isolate	MR09A088	ribosomal	protein	S7	gene,	intron	1
1157. Labeo umbratus isolate MR09A080 ribosomal protein S7 gene, intron 1	1157	Labeo	umbratus	isolate	MR09A080	ribosomal	protein	S7	gene,	intron	1
1158. Labeo capensis isolate MR08F106 ribosomal protein S7 gene, intron 1	1158	Labeo	capensis	isolate	MR08F106	ribosomal	protein	S7	gene,	intron	1
1159. Labeo capensis isolate MR08F104 ribosomal protein S7 gene, intron 1	1159	Labeo	capensis	isolate	MR08F104	ribosomal	protein	S7	gene,	intron	1
1160. Labeo capensis isolate MR08F100 ribosomal protein S7 gene, intron 1	1160	Labeo	capensis	isolate	MR08F100	ribosomal	protein	S7	gene,	intron	1
1161. Labeo capensis isolate MR08F099 ribosomal protein S7 gene, intron 1	1161	Labeo	capensis	isolate	MR08F099	ribosomal	protein	S7	gene,	intron	1
1162. Labeo capensis isolate MR08F098 ribosomal protein S7 gene, intron 1	1162	Labeo	capensis	isolate	MR08F098	ribosomal	protein	S7	gene,	intron	1
1163. Labeo capensis isolate MA09A075 ribosomal protein S7 gene, intron 1	1163	Labeo	capensis	isolate	MA09A075	ribosomal	protein	S7	gene,	intron	1
1164. Labeo capensis isolate MA09A072 ribosomal protein S7 gene, intron 1	1164	Labeo	capensis	isolate	MA09A072	ribosomal	protein	S7	gene,	intron	1
1165. Labeo capensis isolate MA09A008 ribosomal protein S7 gene, intron 1	1165	Labeo	capensis	isolate	MA09A008	ribosomal	protein	S7	gene,	intron	1
1166. Labeo capensis isolate MA09A001 ribosomal protein S7 gene, intron 1	1166	Labeo	capensis	isolate	MA09A001	ribosomal	protein	S7	gene,	intron	1
1167. Labeo capensis isolate MA09A073 ribosomal protein S7 gene, intron 1	1167	Labeo	capensis	isolate	MA09A073	ribosomal	protein	S7	gene,	intron	1
1168. Labeo umbratus isolate MR08B014 cytochrome b (cytb) gene, partial cds; mitochondrial	1168	Labeo	umbratus	isolate	MR08B014	cytochrome	b	(cytb)	gene,	partial	cds;	mitochondrial
1169. Labeo umbratus isolate MR08B013 cytochrome b (cytb) gene, partial cds; mitochondrial	1169	Labeo	umbratus	isolate	MR08B013	cytochrome	b	(cytb)	gene,	partial	cds;	mitochondrial
1170. Labeo umbratus isolate MR08B011 cytochrome b (cytb) gene, partial cds; mitochondrial	1170	Labeo	umbratus	isolate	MR08B011	cytochrome	b	(cytb)	gene,	partial	cds;	mitochondrial
1171. Labeo umbratus isolate MR08B009 cytochrome b (cytb) gene, partial cds; mitochondrial	1171	Labeo	umbratus	isolate	MR08B009	cytochrome	b	(cytb)	gene,	partial	cds;	mitochondrial
1172. Labeo umbratus isolate MR08B008 cytochrome b (cytb) gene, partial cds; mitochondrial	1172	Labeo	umbratus	isolate	MR08B008	cytochrome	b	(cytb)	gene,	partial	cds;	mitochondrial
1173. Labeo umbratus isolate MR08B007 cytochrome b (cytb) gene, partial cds; mitochondrial	1173	Labeo	umbratus	isolate	MR08B007	cytochrome	b	(cytb)	gene,	partial	cds;	mitochondrial
1174. Labeo umbratus isolate MR08B004 cytochrome b (cytb) gene, partial cds; mitochondrial	1174	Labeo	umbratus	isolate	MR08B004	cytochrome	b	(cytb)	gene,	partial	cds;	mitochondrial
1175. Labeo umbratus isolate MR08B003 cytochrome b (cytb) gene, partial cds; mitochondrial	1175	Labeo	umbratus	isolate	MR08B003	cytochrome	b	(cytb)	gene,	partial	cds;	mitochondrial
1176. Labeo capensis isolate DIFS07-159 cytochrome b (cytb) gene, partial cds; mitochondrial	1176	Labeo	capensis	isolate	DIFS07-159	cytochrome	b	(cytb)	gene,	partial	cds;	mitochondrial
1177. Labeo capensis isolate DIFS07-141 cytochrome b (cytb) gene, partial cds; mitochondrial	1177	Labeo	capensis	isolate	DIFS07-141	cytochrome	b	(cytb)	gene,	partial	cds;	mitochondrial
1178. Labeo capensis isolate DIFS07-136 cytochrome b (cytb) gene, partial cds; mitochondrial	1178	Labeo	capensis	isolate	DIFS07-136	cytochrome	b	(cytb)	gene,	partial	cds;	mitochondrial
1179. Labeo umbratus x Labeo capensis isolate DIFS07-133 cytochrome b (cytb) gene, partial cds; mitochondrial	1179	Labeo	umbratus	x	Labeo	capensis	isolate	DIFS07-133	cytochrome	b	(cytb)	gene,	partial	cds;	mitochondrial
1180. Labeo umbratus isolate MR08B042 cytochrome b (cytb) gene, partial cds; mitochondrial	1180	Labeo	umbratus	isolate	MR08B042	cytochrome	b	(cytb)	gene,	partial	cds;	mitochondrial
1181. Labeo umbratus isolate MR08B041 cytochrome b (cytb) gene, partial cds; mitochondrial	1181	Labeo	umbratus	isolate	MR08B041	cytochrome	b	(cytb)	gene,	partial	cds;	mitochondrial
1182. Labeo umbratus isolate MR08B038 cytochrome b (cytb) gene, partial cds; mitochondrial	1182	Labeo	umbratus	isolate	MR08B038	cytochrome	b	(cytb)	gene,	partial	cds;	mitochondrial
1183. Labeo umbratus isolate MR08B037 cytochrome b (cytb) gene, partial cds; mitochondrial	1183	Labeo	umbratus	isolate	MR08B037	cytochrome	b	(cytb)	gene,	partial	cds;	mitochondrial
1184. Labeo umbratus isolate MR08B017 cytochrome b (cytb) gene, partial cds; mitochondrial	1184	Labeo	umbratus	isolate	MR08B017	cytochrome	b	(cytb)	gene,	partial	cds;	mitochondrial
1185. Labeo umbratus isolate MR08B020 cytochrome b (cytb) gene, partial cds; mitochondrial	1185	Labeo	umbratus	isolate	MR08B020	cytochrome	b	(cytb)	gene,	partial	cds;	mitochondrial
1186. Labeo umbratus isolate MR08B019 cytochrome b (cytb) gene, partial cds; mitochondrial	1186	Labeo	umbratus	isolate	MR08B019	cytochrome	b	(cytb)	gene,	partial	cds;	mitochondrial
1187. Labeo capensis isolate MR08B024 cytochrome b (cytb) gene, partial cds; mitochondrial	1187	Labeo	capensis	isolate	MR08B024	cytochrome	b	(cytb)	gene,	partial	cds;	mitochondrial
1188. Labeo capensis isolate MR08B023 cytochrome b (cytb) gene, partial cds; mitochondrial	1188	Labeo	capensis	isolate	MR08B023	cytochrome	b	(cytb)	gene,	partial	cds;	mitochondrial
1189. Labeo capensis isolate MR08B022 cytochrome b (cytb) gene, partial cds; mitochondrial	1189	Labeo	capensis	isolate	MR08B022	cytochrome	b	(cytb)	gene,	partial	cds;	mitochondrial
1190. Labeo umbratus isolate MR08C012 cytochrome b (cytb) gene, partial cds; mitochondrial	1190	Labeo	umbratus	isolate	MR08C012	cytochrome	b	(cytb)	gene,	partial	cds;	mitochondrial
1191. Labeo umbratus isolate MR08C011 cytochrome b (cytb) gene, partial cds; mitochondrial	1191	Labeo	umbratus	isolate	MR08C011	cytochrome	b	(cytb)	gene,	partial	cds;	mitochondrial
1192. Labeo umbratus isolate MR08C010 cytochrome b (cytb) gene, partial cds; mitochondrial	1192	Labeo	umbratus	isolate	MR08C010	cytochrome	b	(cytb)	gene,	partial	cds;	mitochondrial
1193. Labeo umbratus isolate MR08C007 cytochrome b (cytb) gene, partial cds; mitochondrial	1193	Labeo	umbratus	isolate	MR08C007	cytochrome	b	(cytb)	gene,	partial	cds;	mitochondrial
1194. Labeo umbratus isolate MR08C005 cytochrome b (cytb) gene, partial cds; mitochondrial	1194	Labeo	umbratus	isolate	MR08C005	cytochrome	b	(cytb)	gene,	partial	cds;	mitochondrial
1195. Labeo umbratus isolate MR08C001 cytochrome b (cytb) gene, partial cds; mitochondrial	1195	Labeo	umbratus	isolate	MR08C001	cytochrome	b	(cytb)	gene,	partial	cds;	mitochondrial
1196. Labeo umbratus isolate MR08A072 cytochrome b (cytb) gene, partial cds; mitochondrial	1196	Labeo	umbratus	isolate	MR08A072	cytochrome	b	(cytb)	gene,	partial	cds;	mitochondrial
1197. Labeo umbratus isolate MR08A063 cytochrome b (cytb) gene, partial cds; mitochondrial	1197	Labeo	umbratus	isolate	MR08A063	cytochrome	b	(cytb)	gene,	partial	cds;	mitochondrial
1198. Labeo umbratus isolate MR08A057 cytochrome b (cytb) gene, partial cds; mitochondrial	1198	Labeo	umbratus	isolate	MR08A057	cytochrome	b	(cytb)	gene,	partial	cds;	mitochondrial
1199. Labeo umbratus isolate MR08A045 cytochrome b (cytb) gene, partial cds; mitochondrial	1199	Labeo	umbratus	isolate	MR08A045	cytochrome	b	(cytb)	gene,	partial	cds;	mitochondrial
1200. Labeo umbratus isolate MR08A044 cytochrome b (cytb) gene, partial cds; mitochondrial	1200	Labeo	umbratus	isolate	MR08A044	cytochrome	b	(cytb)	gene,	partial	cds;	mitochondrial
1201. Labeo umbratus isolate MR08A021 cytochrome b (cytb) gene, partial cds; mitochondrial	1201	Labeo	umbratus	isolate	MR08A021	cytochrome	b	(cytb)	gene,	partial	cds;	mitochondrial
1202. Labeo umbratus isolate MR08A019 cytochrome b (cytb) gene, partial cds; mitochondrial	1202	Labeo	umbratus	isolate	MR08A019	cytochrome	b	(cytb)	gene,	partial	cds;	mitochondrial
1203. Labeo umbratus isolate MR08A014 cytochrome b (cytb) gene, partial cds; mitochondrial	1203	Labeo	umbratus	isolate	MR08A014	cytochrome	b	(cytb)	gene,	partial	cds;	mitochondrial
1204. Labeo capensis isolate MR08A056 cytochrome b (cytb) gene, partial cds; mitochondrial	1204	Labeo	capensis	isolate	MR08A056	cytochrome	b	(cytb)	gene,	partial	cds;	mitochondrial
1205. Labeo capensis isolate MR08A054 cytochrome b (cytb) gene, partial cds; mitochondrial	1205	Labeo	capensis	isolate	MR08A054	cytochrome	b	(cytb)	gene,	partial	cds;	mitochondrial
1206. Labeo capensis isolate MR08A048 cytochrome b (cytb) gene, partial cds; mitochondrial	1206	Labeo	capensis	isolate	MR08A048	cytochrome	b	(cytb)	gene,	partial	cds;	mitochondrial
1207. Labeo capensis isolate MR08A025 cytochrome b (cytb) gene, partial cds; mitochondrial	1207	Labeo	capensis	isolate	MR08A025	cytochrome	b	(cytb)	gene,	partial	cds;	mitochondrial
1208. Labeo capensis isolate MR08A022 cytochrome b (cytb) gene, partial cds; mitochondrial	1208	Labeo	capensis	isolate	MR08A022	cytochrome	b	(cytb)	gene,	partial	cds;	mitochondrial
1209. Labeo capensis isolate MR08A012 cytochrome b (cytb) gene, partial cds; mitochondrial	1209	Labeo	capensis	isolate	MR08A012	cytochrome	b	(cytb)	gene,	partial	cds;	mitochondrial
1210. Labeo capensis isolate MR08A011 cytochrome b (cytb) gene, partial cds; mitochondrial	1210	Labeo	capensis	isolate	MR08A011	cytochrome	b	(cytb)	gene,	partial	cds;	mitochondrial
1211. Labeo umbratus isolate MR08A064 cytochrome b (cytb) gene, partial cds; mitochondrial	1211	Labeo	umbratus	isolate	MR08A064	cytochrome	b	(cytb)	gene,	partial	cds;	mitochondrial
1212. Labeo umbratus isolate MR08A061 cytochrome b (cytb) gene, partial cds; mitochondrial	1212	Labeo	umbratus	isolate	MR08A061	cytochrome	b	(cytb)	gene,	partial	cds;	mitochondrial
1213. Labeo umbratus isolate MR08A041 cytochrome b (cytb) gene, partial cds; mitochondrial	1213	Labeo	umbratus	isolate	MR08A041	cytochrome	b	(cytb)	gene,	partial	cds;	mitochondrial
1214. Labeo capensis isolate MR08A074 cytochrome b (cytb) gene, partial cds; mitochondrial	1214	Labeo	capensis	isolate	MR08A074	cytochrome	b	(cytb)	gene,	partial	cds;	mitochondrial
1215. Labeo capensis isolate MR08A055 cytochrome b (cytb) gene, partial cds; mitochondrial	1215	Labeo	capensis	isolate	MR08A055	cytochrome	b	(cytb)	gene,	partial	cds;	mitochondrial
1216. Labeo capensis isolate MR08A049 cytochrome b (cytb) gene, partial cds; mitochondrial	1216	Labeo	capensis	isolate	MR08A049	cytochrome	b	(cytb)	gene,	partial	cds;	mitochondrial
1217. Labeo capensis isolate MR08F093 cytochrome b (cytb) gene, partial cds; mitochondrial	1217	Labeo	capensis	isolate	MR08F093	cytochrome	b	(cytb)	gene,	partial	cds;	mitochondrial
1218. Labeo capensis isolate MR08F091 cytochrome b (cytb) gene, partial cds; mitochondrial	1218	Labeo	capensis	isolate	MR08F091	cytochrome	b	(cytb)	gene,	partial	cds;	mitochondrial
1219. Labeo capensis isolate MR08F090 cytochrome b (cytb) gene, partial cds; mitochondrial	1219	Labeo	capensis	isolate	MR08F090	cytochrome	b	(cytb)	gene,	partial	cds;	mitochondrial
1220. Labeo capensis isolate MR08F088 cytochrome b (cytb) gene, partial cds; mitochondrial	1220	Labeo	capensis	isolate	MR08F088	cytochrome	b	(cytb)	gene,	partial	cds;	mitochondrial
1221. Labeo capensis isolate MR08F087 cytochrome b (cytb) gene, partial cds; mitochondrial	1221	Labeo	capensis	isolate	MR08F087	cytochrome	b	(cytb)	gene,	partial	cds;	mitochondrial
1222. Labeo capensis isolate MR08F086 cytochrome b (cytb) gene, partial cds; mitochondrial	1222	Labeo	capensis	isolate	MR08F086	cytochrome	b	(cytb)	gene,	partial	cds;	mitochondrial
1223. Labeo capensis isolate MR08F085 cytochrome b (cytb) gene, partial cds; mitochondrial	1223	Labeo	capensis	isolate	MR08F085	cytochrome	b	(cytb)	gene,	partial	cds;	mitochondrial
1224. Labeo capensis isolate MR08F084 cytochrome b (cytb) gene, partial cds; mitochondrial	1224	Labeo	capensis	isolate	MR08F084	cytochrome	b	(cytb)	gene,	partial	cds;	mitochondrial
1225. Labeo umbratus isolate MR11A046 cytochrome b (cytb) gene, partial cds; mitochondrial	1225	Labeo	umbratus	isolate	MR11A046	cytochrome	b	(cytb)	gene,	partial	cds;	mitochondrial
1226. Labeo umbratus isolate MR11A045 cytochrome b (cytb) gene, partial cds; mitochondrial	1226	Labeo	umbratus	isolate	MR11A045	cytochrome	b	(cytb)	gene,	partial	cds;	mitochondrial
1227. Labeo umbratus isolate MR11A044 cytochrome b (cytb) gene, partial cds; mitochondrial	1227	Labeo	umbratus	isolate	MR11A044	cytochrome	b	(cytb)	gene,	partial	cds;	mitochondrial
1228. Labeo umbratus isolate MR11A043 cytochrome b (cytb) gene, partial cds; mitochondrial	1228	Labeo	umbratus	isolate	MR11A043	cytochrome	b	(cytb)	gene,	partial	cds;	mitochondrial
1229. Labeo umbratus isolate MR11A042 cytochrome b (cytb) gene, partial cds; mitochondrial	1229	Labeo	umbratus	isolate	MR11A042	cytochrome	b	(cytb)	gene,	partial	cds;	mitochondrial
1230. Labeo umbratus isolate MR11A041 cytochrome b (cytb) gene, partial cds; mitochondrial	1230	Labeo	umbratus	isolate	MR11A041	cytochrome	b	(cytb)	gene,	partial	cds;	mitochondrial
1231. Labeo umbratus isolate MR11A036 cytochrome b (cytb) gene, partial cds; mitochondrial	1231	Labeo	umbratus	isolate	MR11A036	cytochrome	b	(cytb)	gene,	partial	cds;	mitochondrial
1232. Labeo umbratus isolate MR11A035 cytochrome b (cytb) gene, partial cds; mitochondrial	1232	Labeo	umbratus	isolate	MR11A035	cytochrome	b	(cytb)	gene,	partial	cds;	mitochondrial
1233. Labeo umbratus isolate MR11A034 cytochrome b (cytb) gene, partial cds; mitochondrial	1233	Labeo	umbratus	isolate	MR11A034	cytochrome	b	(cytb)	gene,	partial	cds;	mitochondrial
1234. Labeo umbratus isolate MR11A033 cytochrome b (cytb) gene, partial cds; mitochondrial	1234	Labeo	umbratus	isolate	MR11A033	cytochrome	b	(cytb)	gene,	partial	cds;	mitochondrial
1235. Labeo umbratus isolate MR11A032 cytochrome b (cytb) gene, partial cds; mitochondrial	1235	Labeo	umbratus	isolate	MR11A032	cytochrome	b	(cytb)	gene,	partial	cds;	mitochondrial
1236. Labeo umbratus isolate MR11A031 cytochrome b (cytb) gene, partial cds; mitochondrial	1236	Labeo	umbratus	isolate	MR11A031	cytochrome	b	(cytb)	gene,	partial	cds;	mitochondrial
1237. Labeo umbratus isolate MR08G010 cytochrome b (cytb) gene, partial cds; mitochondrial	1237	Labeo	umbratus	isolate	MR08G010	cytochrome	b	(cytb)	gene,	partial	cds;	mitochondrial
1238. Labeo umbratus isolate MR08G009 cytochrome b (cytb) gene, partial cds; mitochondrial	1238	Labeo	umbratus	isolate	MR08G009	cytochrome	b	(cytb)	gene,	partial	cds;	mitochondrial
1239. Labeo umbratus isolate MR08G008 cytochrome b (cytb) gene, partial cds; mitochondrial	1239	Labeo	umbratus	isolate	MR08G008	cytochrome	b	(cytb)	gene,	partial	cds;	mitochondrial
1240. Labeo umbratus isolate MR08G007 cytochrome b (cytb) gene, partial cds; mitochondrial	1240	Labeo	umbratus	isolate	MR08G007	cytochrome	b	(cytb)	gene,	partial	cds;	mitochondrial
1241. Labeo umbratus isolate MR08G006 cytochrome b (cytb) gene, partial cds; mitochondrial	1241	Labeo	umbratus	isolate	MR08G006	cytochrome	b	(cytb)	gene,	partial	cds;	mitochondrial
1242. Labeo umbratus isolate MR08G005 cytochrome b (cytb) gene, partial cds; mitochondrial	1242	Labeo	umbratus	isolate	MR08G005	cytochrome	b	(cytb)	gene,	partial	cds;	mitochondrial
1243. Labeo umbratus isolate MR08G004 cytochrome b (cytb) gene, partial cds; mitochondrial	1243	Labeo	umbratus	isolate	MR08G004	cytochrome	b	(cytb)	gene,	partial	cds;	mitochondrial
1244. Labeo umbratus isolate MR08G003 cytochrome b (cytb) gene, partial cds; mitochondrial	1244	Labeo	umbratus	isolate	MR08G003	cytochrome	b	(cytb)	gene,	partial	cds;	mitochondrial
1245. Labeo umbratus isolate MR08G002 cytochrome b (cytb) gene, partial cds; mitochondrial	1245	Labeo	umbratus	isolate	MR08G002	cytochrome	b	(cytb)	gene,	partial	cds;	mitochondrial
1246. Labeo umbratus isolate MR08G001 cytochrome b (cytb) gene, partial cds; mitochondrial	1246	Labeo	umbratus	isolate	MR08G001	cytochrome	b	(cytb)	gene,	partial	cds;	mitochondrial
1247. Labeo umbratus isolate MR08H001 cytochrome b (cytb) gene, partial cds; mitochondrial	1247	Labeo	umbratus	isolate	MR08H001	cytochrome	b	(cytb)	gene,	partial	cds;	mitochondrial
1248. Labeo umbratus isolate MR08H007 cytochrome b (cytb) gene, partial cds; mitochondrial	1248	Labeo	umbratus	isolate	MR08H007	cytochrome	b	(cytb)	gene,	partial	cds;	mitochondrial
1249. Labeo umbratus isolate MR08H006 cytochrome b (cytb) gene, partial cds; mitochondrial	1249	Labeo	umbratus	isolate	MR08H006	cytochrome	b	(cytb)	gene,	partial	cds;	mitochondrial
1250. Labeo umbratus isolate MR08H005 cytochrome b (cytb) gene, partial cds; mitochondrial	1250	Labeo	umbratus	isolate	MR08H005	cytochrome	b	(cytb)	gene,	partial	cds;	mitochondrial
1251. Labeo umbratus isolate MR08H004 cytochrome b (cytb) gene, partial cds; mitochondrial	1251	Labeo	umbratus	isolate	MR08H004	cytochrome	b	(cytb)	gene,	partial	cds;	mitochondrial
1252. Labeo umbratus isolate MR08H003 cytochrome b (cytb) gene, partial cds; mitochondrial	1252	Labeo	umbratus	isolate	MR08H003	cytochrome	b	(cytb)	gene,	partial	cds;	mitochondrial
1253. Labeo umbratus isolate MR08H002 cytochrome b (cytb) gene, partial cds; mitochondrial	1253	Labeo	umbratus	isolate	MR08H002	cytochrome	b	(cytb)	gene,	partial	cds;	mitochondrial
1254. Labeo umbratus isolate MR08A106 cytochrome b (cytb) gene, partial cds; mitochondrial	1254	Labeo	umbratus	isolate	MR08A106	cytochrome	b	(cytb)	gene,	partial	cds;	mitochondrial
1255. Labeo umbratus isolate MR08J028 cytochrome b (cytb) gene, partial cds; mitochondrial	1255	Labeo	umbratus	isolate	MR08J028	cytochrome	b	(cytb)	gene,	partial	cds;	mitochondrial
1256. Labeo umbratus isolate MR08J027 cytochrome b (cytb) gene, partial cds; mitochondrial	1256	Labeo	umbratus	isolate	MR08J027	cytochrome	b	(cytb)	gene,	partial	cds;	mitochondrial
1257. Labeo umbratus isolate MR08J025 cytochrome b (cytb) gene, partial cds; mitochondrial	1257	Labeo	umbratus	isolate	MR08J025	cytochrome	b	(cytb)	gene,	partial	cds;	mitochondrial
1258. Labeo umbratus isolate MR08J030 cytochrome b (cytb) gene, partial cds; mitochondrial	1258	Labeo	umbratus	isolate	MR08J030	cytochrome	b	(cytb)	gene,	partial	cds;	mitochondrial
1259. Labeo umbratus isolate MR08J029 cytochrome b (cytb) gene, partial cds; mitochondrial	1259	Labeo	umbratus	isolate	MR08J029	cytochrome	b	(cytb)	gene,	partial	cds;	mitochondrial
1260. Labeo umbratus isolate MR08J026 cytochrome b (cytb) gene, partial cds; mitochondrial	1260	Labeo	umbratus	isolate	MR08J026	cytochrome	b	(cytb)	gene,	partial	cds;	mitochondrial
1261. Labeo umbratus isolate MR08J024 cytochrome b (cytb) gene, partial cds; mitochondrial	1261	Labeo	umbratus	isolate	MR08J024	cytochrome	b	(cytb)	gene,	partial	cds;	mitochondrial
1262. Labeo umbratus isolate MR08J023 cytochrome b (cytb) gene, partial cds; mitochondrial	1262	Labeo	umbratus	isolate	MR08J023	cytochrome	b	(cytb)	gene,	partial	cds;	mitochondrial
1263. Labeo umbratus isolate MR08J022 cytochrome b (cytb) gene, partial cds; mitochondrial	1263	Labeo	umbratus	isolate	MR08J022	cytochrome	b	(cytb)	gene,	partial	cds;	mitochondrial
1264. Labeo umbratus isolate MR08J021 cytochrome b (cytb) gene, partial cds; mitochondrial	1264	Labeo	umbratus	isolate	MR08J021	cytochrome	b	(cytb)	gene,	partial	cds;	mitochondrial
1265. Labeo umbratus isolate MR09A085 cytochrome b (cytb) gene, partial cds; mitochondrial	1265	Labeo	umbratus	isolate	MR09A085	cytochrome	b	(cytb)	gene,	partial	cds;	mitochondrial
1266. Labeo umbratus isolate MR09A083 cytochrome b (cytb) gene, partial cds; mitochondrial	1266	Labeo	umbratus	isolate	MR09A083	cytochrome	b	(cytb)	gene,	partial	cds;	mitochondrial
1267. Labeo umbratus isolate MR09A084 cytochrome b (cytb) gene, partial cds; mitochondrial	1267	Labeo	umbratus	isolate	MR09A084	cytochrome	b	(cytb)	gene,	partial	cds;	mitochondrial
1268. Labeo umbratus isolate MR09A081 cytochrome b (cytb) gene, partial cds; mitochondrial	1268	Labeo	umbratus	isolate	MR09A081	cytochrome	b	(cytb)	gene,	partial	cds;	mitochondrial
1269. Labeo umbratus isolate MR09A080 cytochrome b (cytb) gene, partial cds; mitochondrial	1269	Labeo	umbratus	isolate	MR09A080	cytochrome	b	(cytb)	gene,	partial	cds;	mitochondrial
1270. Labeo umbratus isolate MR09A090 cytochrome b (cytb) gene, partial cds; mitochondrial	1270	Labeo	umbratus	isolate	MR09A090	cytochrome	b	(cytb)	gene,	partial	cds;	mitochondrial
1271. Labeo umbratus isolate MR09A089 cytochrome b (cytb) gene, partial cds; mitochondrial	1271	Labeo	umbratus	isolate	MR09A089	cytochrome	b	(cytb)	gene,	partial	cds;	mitochondrial
1272. Labeo umbratus isolate MR09A088 cytochrome b (cytb) gene, partial cds; mitochondrial	1272	Labeo	umbratus	isolate	MR09A088	cytochrome	b	(cytb)	gene,	partial	cds;	mitochondrial
1273. Labeo umbratus isolate MR09A087 cytochrome b (cytb) gene, partial cds; mitochondrial	1273	Labeo	umbratus	isolate	MR09A087	cytochrome	b	(cytb)	gene,	partial	cds;	mitochondrial
1274. Labeo umbratus isolate MR09A086 cytochrome b (cytb) gene, partial cds; mitochondrial	1274	Labeo	umbratus	isolate	MR09A086	cytochrome	b	(cytb)	gene,	partial	cds;	mitochondrial
1275. Labeo capensis isolate MR08F107 cytochrome b (cytb) gene, partial cds; mitochondrial	1275	Labeo	capensis	isolate	MR08F107	cytochrome	b	(cytb)	gene,	partial	cds;	mitochondrial
1276. Labeo capensis isolate MR08F106 cytochrome b (cytb) gene, partial cds; mitochondrial	1276	Labeo	capensis	isolate	MR08F106	cytochrome	b	(cytb)	gene,	partial	cds;	mitochondrial
1277. Labeo capensis isolate MR08F105 cytochrome b (cytb) gene, partial cds; mitochondrial	1277	Labeo	capensis	isolate	MR08F105	cytochrome	b	(cytb)	gene,	partial	cds;	mitochondrial
1278. Labeo capensis isolate MR08F104 cytochrome b (cytb) gene, partial cds; mitochondrial	1278	Labeo	capensis	isolate	MR08F104	cytochrome	b	(cytb)	gene,	partial	cds;	mitochondrial
1279. Labeo capensis isolate MR08F103 cytochrome b (cytb) gene, partial cds; mitochondrial	1279	Labeo	capensis	isolate	MR08F103	cytochrome	b	(cytb)	gene,	partial	cds;	mitochondrial
1280. Labeo capensis isolate MR08F102 cytochrome b (cytb) gene, partial cds; mitochondrial	1280	Labeo	capensis	isolate	MR08F102	cytochrome	b	(cytb)	gene,	partial	cds;	mitochondrial
1281. Labeo capensis isolate MR08F101 cytochrome b (cytb) gene, partial cds; mitochondrial	1281	Labeo	capensis	isolate	MR08F101	cytochrome	b	(cytb)	gene,	partial	cds;	mitochondrial
1282. Labeo capensis isolate MR08F100 cytochrome b (cytb) gene, partial cds; mitochondrial	1282	Labeo	capensis	isolate	MR08F100	cytochrome	b	(cytb)	gene,	partial	cds;	mitochondrial
1283. Labeo capensis isolate MR08F099 cytochrome b (cytb) gene, partial cds; mitochondrial	1283	Labeo	capensis	isolate	MR08F099	cytochrome	b	(cytb)	gene,	partial	cds;	mitochondrial
1284. Labeo capensis isolate MR08F098 cytochrome b (cytb) gene, partial cds; mitochondrial	1284	Labeo	capensis	isolate	MR08F098	cytochrome	b	(cytb)	gene,	partial	cds;	mitochondrial
1285. Labeo capensis isolate MA09A001 cytochrome b (cytb) gene, partial cds; mitochondrial	1285	Labeo	capensis	isolate	MA09A001	cytochrome	b	(cytb)	gene,	partial	cds;	mitochondrial
1286. Labeo capensis isolate MA09A071 cytochrome b (cytb) gene, partial cds; mitochondrial	1286	Labeo	capensis	isolate	MA09A071	cytochrome	b	(cytb)	gene,	partial	cds;	mitochondrial
1287. Labeo capensis isolate MA09A075 cytochrome b (cytb) gene, partial cds; mitochondrial	1287	Labeo	capensis	isolate	MA09A075	cytochrome	b	(cytb)	gene,	partial	cds;	mitochondrial
1288. Labeo capensis isolate MA09A076 cytochrome b (cytb) gene, partial cds; mitochondrial	1288	Labeo	capensis	isolate	MA09A076	cytochrome	b	(cytb)	gene,	partial	cds;	mitochondrial
1289. Labeo capensis isolate MA09A073 cytochrome b (cytb) gene, partial cds; mitochondrial	1289	Labeo	capensis	isolate	MA09A073	cytochrome	b	(cytb)	gene,	partial	cds;	mitochondrial
1290. Labeo capensis isolate MA09A072 cytochrome b (cytb) gene, partial cds; mitochondrial	1290	Labeo	capensis	isolate	MA09A072	cytochrome	b	(cytb)	gene,	partial	cds;	mitochondrial
1291. Labeo capensis isolate MA09A008 cytochrome b (cytb) gene, partial cds; mitochondrial	1291	Labeo	capensis	isolate	MA09A008	cytochrome	b	(cytb)	gene,	partial	cds;	mitochondrial
1292. Labeo capensis isolate MA09A007 cytochrome b (cytb) gene, partial cds; mitochondrial	1292	Labeo	capensis	isolate	MA09A007	cytochrome	b	(cytb)	gene,	partial	cds;	mitochondrial
1293. Labeo capensis isolate MA09A004 cytochrome b (cytb) gene, partial cds; mitochondrial	1293	Labeo	capensis	isolate	MA09A004	cytochrome	b	(cytb)	gene,	partial	cds;	mitochondrial
1294. Labeo capensis isolate MA09A003 cytochrome b (cytb) gene, partial cds; mitochondrial	1294	Labeo	capensis	isolate	MA09A003	cytochrome	b	(cytb)	gene,	partial	cds;	mitochondrial
1295. Austroglossus microlepis voucher 09034 cytochrome oxidase subunit I gene, partial cds; mitochondrial	1295	Austroglossus	microlepis	voucher	9034	cytochrome	oxidase	subunit	I	gene,	partial	cds;	mitochondrial
1296. Thunnus obesus voucher 09016C cytochrome oxidase subunit I (COI) gene, partial cds; mitochondrial	1296	Thunnus	obesus	voucher	09016C	cytochrome	oxidase	subunit	I	(COI)	gene,	partial	cds;	mitochondrial
1297. Thunnus obesus voucher 09016B cytochrome oxidase subunit I (COI) gene, partial cds; mitochondrial	1297	Thunnus	obesus	voucher	09016B	cytochrome	oxidase	subunit	I	(COI)	gene,	partial	cds;	mitochondrial
1298. Thunnus obesus voucher 09016A cytochrome oxidase subunit I (COI) gene, partial cds; mitochondrial	1298	Thunnus	obesus	voucher	09016A	cytochrome	oxidase	subunit	I	(COI)	gene,	partial	cds;	mitochondrial
1299. Sardinops sagax voucher SSTF3 cytochrome oxidase subunit I (COI) gene, partial cds; mitochondrial	1299	Sardinops	sagax	voucher	SSTF3	cytochrome	oxidase	subunit	I	(COI)	gene,	partial	cds;	mitochondrial
1300. Sardinops sagax voucher SSTF2 cytochrome oxidase subunit I (COI) gene, partial cds; mitochondrial	1300	Sardinops	sagax	voucher	SSTF2	cytochrome	oxidase	subunit	I	(COI)	gene,	partial	cds;	mitochondrial
1301. Sardinops sagax voucher SSTF1 cytochrome oxidase subunit I (COI) gene, partial cds; mitochondrial	1301	Sardinops	sagax	voucher	SSTF1	cytochrome	oxidase	subunit	I	(COI)	gene,	partial	cds;	mitochondrial
1302. Schedophilus velaini voucher BLBU1 cytochrome oxidase subunit I (COI) gene, partial cds; mitochondrial	1302	Schedophilus	velaini	voucher	BLBU1	cytochrome	oxidase	subunit	I	(COI)	gene,	partial	cds;	mitochondrial
1303. Schedophilus velaini voucher 09050 cytochrome oxidase subunit I (COI) gene, partial cds; mitochondrial	1303	Schedophilus	velaini	voucher	9050	cytochrome	oxidase	subunit	I	(COI)	gene,	partial	cds;	mitochondrial
1304. Schedophilus velaini voucher 09013A cytochrome oxidase subunit I (COI) gene, partial cds; mitochondrial	1304	Schedophilus	velaini	voucher	09013A	cytochrome	oxidase	subunit	I	(COI)	gene,	partial	cds;	mitochondrial
1305. Oncorhynchus mykiss voucher OMTS2 cytochrome oxidase subunit I (COI) gene, partial cds; mitochondrial	1305	Oncorhynchus	mykiss	voucher	OMTS2	cytochrome	oxidase	subunit	I	(COI)	gene,	partial	cds;	mitochondrial
1306. Oncorhynchus mykiss voucher OMTS1 cytochrome oxidase subunit I (COI) gene, partial cds; mitochondrial	1306	Oncorhynchus	mykiss	voucher	OMTS1	cytochrome	oxidase	subunit	I	(COI)	gene,	partial	cds;	mitochondrial
1307. Oncorhynchus mykiss voucher 71595 cytochrome oxidase subunit I (COI) gene, partial cds; mitochondrial	1307	Oncorhynchus	mykiss	voucher	71595	cytochrome	oxidase	subunit	I	(COI)	gene,	partial	cds;	mitochondrial
1308. Scomber japonicus voucher KZN14 cytochrome oxidase subunit I (COI) gene, partial cds; mitochondrial	1308	Scomber	japonicus	voucher	KZN14	cytochrome	oxidase	subunit	I	(COI)	gene,	partial	cds;	mitochondrial
1309. Scomber japonicus voucher CMT2 cytochrome oxidase subunit I (COI) gene, partial cds; mitochondrial	1309	Scomber	japonicus	voucher	CMT2	cytochrome	oxidase	subunit	I	(COI)	gene,	partial	cds;	mitochondrial
1310. Scomber japonicus voucher CMT1 cytochrome oxidase subunit I (COI) gene, partial cds; mitochondrial	1310	Scomber	japonicus	voucher	CMT1	cytochrome	oxidase	subunit	I	(COI)	gene,	partial	cds;	mitochondrial
1311. Makaira nigricans voucher 09061C cytochrome oxidase subunit I (COI) gene, partial cds; mitochondrial	1311	Makaira	nigricans	voucher	09061C	cytochrome	oxidase	subunit	I	(COI)	gene,	partial	cds;	mitochondrial
1312. Makaira nigricans voucher 09061B cytochrome oxidase subunit I (COI) gene, partial cds; mitochondrial	1312	Makaira	nigricans	voucher	09061B	cytochrome	oxidase	subunit	I	(COI)	gene,	partial	cds;	mitochondrial
1313. Makaira nigricans voucher 09061A cytochrome oxidase subunit I (COI) gene, partial cds; mitochondrial	1313	Makaira	nigricans	voucher	09061A	cytochrome	oxidase	subunit	I	(COI)	gene,	partial	cds;	mitochondrial
1314. Tetrapturus angustirostris voucher 09017C cytochrome oxidase subunit I (COI) gene, partial cds; mitochondrial	1314	Tetrapturus	angustirostris	voucher	09017C	cytochrome	oxidase	subunit	I	(COI)	gene,	partial	cds;	mitochondrial
1315. Tetrapturus angustirostris voucher 09017B cytochrome oxidase subunit I (COI) gene, partial cds; mitochondrial	1315	Tetrapturus	angustirostris	voucher	09017B	cytochrome	oxidase	subunit	I	(COI)	gene,	partial	cds;	mitochondrial
1316. Tetrapturus angustirostris voucher 09017A cytochrome oxidase subunit I (COI) gene, partial cds; mitochondrial	1316	Tetrapturus	angustirostris	voucher	09017A	cytochrome	oxidase	subunit	I	(COI)	gene,	partial	cds;	mitochondrial
1317. Thyrsites atun voucher RET24 cytochrome oxidase subunit I (COI) gene, partial cds; mitochondrial	1317	Thyrsites	atun	voucher	RET24	cytochrome	oxidase	subunit	I	(COI)	gene,	partial	cds;	mitochondrial
1318. Thyrsites atun voucher RET11 cytochrome oxidase subunit I (COI) gene, partial cds; mitochondrial	1318	Thyrsites	atun	voucher	RET11	cytochrome	oxidase	subunit	I	(COI)	gene,	partial	cds;	mitochondrial
1319. Thyrsites atun voucher SNIJ3 cytochrome oxidase subunit I (COI) gene, partial cds; mitochondrial	1319	Thyrsites	atun	voucher	SNIJ3	cytochrome	oxidase	subunit	I	(COI)	gene,	partial	cds;	mitochondrial
1320. Thyrsites atun voucher SNIJ2 cytochrome oxidase subunit I (COI) gene, partial cds; mitochondrial	1320	Thyrsites	atun	voucher	SNIJ2	cytochrome	oxidase	subunit	I	(COI)	gene,	partial	cds;	mitochondrial
1321. Thyrsites atun voucher SNIJ1 cytochrome oxidase subunit I (COI) gene, partial cds; mitochondrial	1321	Thyrsites	atun	voucher	SNIJ1	cytochrome	oxidase	subunit	I	(COI)	gene,	partial	cds;	mitochondrial
1322. Cheimerius nufar voucher KZN22 cytochrome oxidase subunit I (COI) gene, partial cds; mitochondrial	1322	Cheimerius	nufar	voucher	KZN22	cytochrome	oxidase	subunit	I	(COI)	gene,	partial	cds;	mitochondrial
1323. Cheimerius nufar voucher SAGB3 cytochrome oxidase subunit I (COI) gene, partial cds; mitochondrial	1323	Cheimerius	nufar	voucher	SAGB3	cytochrome	oxidase	subunit	I	(COI)	gene,	partial	cds;	mitochondrial
1324. Cheimerius nufar voucher SAGB2 cytochrome oxidase subunit I (COI) gene, partial cds; mitochondrial	1324	Cheimerius	nufar	voucher	SAGB2	cytochrome	oxidase	subunit	I	(COI)	gene,	partial	cds;	mitochondrial
1325. Cheimerius nufar voucher SAGB1 cytochrome oxidase subunit I (COI) gene, partial cds; mitochondrial	1325	Cheimerius	nufar	voucher	SAGB1	cytochrome	oxidase	subunit	I	(COI)	gene,	partial	cds;	mitochondrial
1326. Chrysoblephus anglicus voucher KZN3C cytochrome oxidase subunit I (COI) gene, partial cds; mitochondrial	1326	Chrysoblephus	anglicus	voucher	KZN3C	cytochrome	oxidase	subunit	I	(COI)	gene,	partial	cds;	mitochondrial
1327. Chrysoblephus anglicus voucher KZN3B cytochrome oxidase subunit I (COI) gene, partial cds; mitochondrial	1327	Chrysoblephus	anglicus	voucher	KZN3B	cytochrome	oxidase	subunit	I	(COI)	gene,	partial	cds;	mitochondrial
1328. Chrysoblephus anglicus voucher KZN3A cytochrome oxidase subunit I (COI) gene, partial cds; mitochondrial	1328	Chrysoblephus	anglicus	voucher	KZN3A	cytochrome	oxidase	subunit	I	(COI)	gene,	partial	cds;	mitochondrial
1329. Cephalopholis sonnerati voucher KZN4C cytochrome oxidase subunit I (COI) gene, partial cds; mitochondrial	1329	Cephalopholis	sonnerati	voucher	KZN4C	cytochrome	oxidase	subunit	I	(COI)	gene,	partial	cds;	mitochondrial
1330. Cephalopholis sonnerati voucher KZN4B cytochrome oxidase subunit I (COI) gene, partial cds; mitochondrial	1330	Cephalopholis	sonnerati	voucher	KZN4B	cytochrome	oxidase	subunit	I	(COI)	gene,	partial	cds;	mitochondrial
1331. Cephalopholis sonnerati voucher KZN4A cytochrome oxidase subunit I (COI) gene, partial cds; mitochondrial	1331	Cephalopholis	sonnerati	voucher	KZN4A	cytochrome	oxidase	subunit	I	(COI)	gene,	partial	cds;	mitochondrial
1332. Epinephelus marginatus voucher KZN1C cytochrome oxidase subunit I (COI) gene, partial cds; mitochondrial	1332	Epinephelus	marginatus	voucher	KZN1C	cytochrome	oxidase	subunit	I	(COI)	gene,	partial	cds;	mitochondrial
1333. Epinephelus marginatus voucher KZN1B cytochrome oxidase subunit I (COI) gene, partial cds; mitochondrial	1333	Epinephelus	marginatus	voucher	KZN1B	cytochrome	oxidase	subunit	I	(COI)	gene,	partial	cds;	mitochondrial
1334. Epinephelus marginatus voucher KZN1A cytochrome oxidase subunit I (COI) gene, partial cds; mitochondrial	1334	Epinephelus	marginatus	voucher	KZN1A	cytochrome	oxidase	subunit	I	(COI)	gene,	partial	cds;	mitochondrial
1335. Katsuwonus pelamis voucher KZN5C cytochrome oxidase subunit I (COI) gene, partial cds; mitochondrial	1335	Katsuwonus	pelamis	voucher	KZN5C	cytochrome	oxidase	subunit	I	(COI)	gene,	partial	cds;	mitochondrial
1336. Katsuwonus pelamis voucher KZN5B cytochrome oxidase subunit I (COI) gene, partial cds; mitochondrial	1336	Katsuwonus	pelamis	voucher	KZN5B	cytochrome	oxidase	subunit	I	(COI)	gene,	partial	cds;	mitochondrial
1337. Katsuwonus pelamis voucher KZN5A cytochrome oxidase subunit I (COI) gene, partial cds; mitochondrial	1337	Katsuwonus	pelamis	voucher	KZN5A	cytochrome	oxidase	subunit	I	(COI)	gene,	partial	cds;	mitochondrial
1338. Chrysoblephus puniceus voucher KZN21 cytochrome oxidase subunit I (COI) gene, partial cds; mitochondrial	1338	Chrysoblephus	puniceus	voucher	KZN21	cytochrome	oxidase	subunit	I	(COI)	gene,	partial	cds;	mitochondrial
1339. Chrysoblephus puniceus voucher KZN7 cytochrome oxidase subunit I (COI) gene, partial cds; mitochondrial	1339	Chrysoblephus	puniceus	voucher	KZN7	cytochrome	oxidase	subunit	I	(COI)	gene,	partial	cds;	mitochondrial
1340. Chrysoblephus puniceus voucher SLS23 cytochrome oxidase subunit I (COI) gene, partial cds; mitochondrial	1340	Chrysoblephus	puniceus	voucher	SLS23	cytochrome	oxidase	subunit	I	(COI)	gene,	partial	cds;	mitochondrial
1341. Brama brama voucher BBIJ2 cytochrome oxidase subunit I (COI) gene, partial cds; mitochondrial	1341	Brama	brama	voucher	BBIJ2	cytochrome	oxidase	subunit	I	(COI)	gene,	partial	cds;	mitochondrial
1342. Brama brama voucher BBIJ1 cytochrome oxidase subunit I (COI) gene, partial cds; mitochondrial	1342	Brama	brama	voucher	BBIJ1	cytochrome	oxidase	subunit	I	(COI)	gene,	partial	cds;	mitochondrial
1343. Brama brama voucher 09073 cytochrome oxidase subunit I (COI) gene, partial cds; mitochondrial	1343	Brama	brama	voucher	9073	cytochrome	oxidase	subunit	I	(COI)	gene,	partial	cds;	mitochondrial
1344. Brama brama voucher KZN25 cytochrome oxidase subunit I (COI) gene, partial cds; mitochondrial	1344	Brama	brama	voucher	KZN25	cytochrome	oxidase	subunit	I	(COI)	gene,	partial	cds;	mitochondrial
1345. Merluccius capensis voucher 71607 cytochrome oxidase subunit I (COI) gene, partial cds; mitochondrial	1345	Merluccius	capensis	voucher	71607	cytochrome	oxidase	subunit	I	(COI)	gene,	partial	cds;	mitochondrial
1346. Engraulis japonicus voucher US<ZAF>:CAVT3 cytochrome oxidase subunit I (COI) gene, partial cds; mitochondrial	1346	Engraulis	japonicus	voucher	US<ZAF>:CAVT3	cytochrome	oxidase	subunit	I	(COI)	gene,	partial	cds;	mitochondrial
1347. Engraulis japonicus voucher US<ZAF>:CAVT2 cytochrome oxidase subunit I (COI) gene, partial cds; mitochondrial	1347	Engraulis	japonicus	voucher	US<ZAF>:CAVT2	cytochrome	oxidase	subunit	I	(COI)	gene,	partial	cds;	mitochondrial
1348. Engraulis japonicus voucher US<ZAF>:CAVT1 cytochrome oxidase subunit I (COI) gene, partial cds; mitochondrial	1348	Engraulis	japonicus	voucher	US<ZAF>:CAVT1	cytochrome	oxidase	subunit	I	(COI)	gene,	partial	cds;	mitochondrial
1349. Centrolophus niger voucher US<ZAF>:BRBM3 cytochrome oxidase subunit I (COI) gene, partial cds; mitochondrial	1349	Centrolophus	niger	voucher	US<ZAF>:BRBM3	cytochrome	oxidase	subunit	I	(COI)	gene,	partial	cds;	mitochondrial
1350. Centrolophus niger voucher US<ZAF>:BRBM2 cytochrome oxidase subunit I (COI) gene, partial cds; mitochondrial	1350	Centrolophus	niger	voucher	US<ZAF>:BRBM2	cytochrome	oxidase	subunit	I	(COI)	gene,	partial	cds;	mitochondrial
1351. Centrolophus niger voucher US<ZAF>:BRBM1 cytochrome oxidase subunit I (COI) gene, partial cds; mitochondrial	1351	Centrolophus	niger	voucher	US<ZAF>:BRBM1	cytochrome	oxidase	subunit	I	(COI)	gene,	partial	cds;	mitochondrial
1352. Scomberomorus commerson voucher US<ZAF>:PPSM3 cytochrome oxidase subunit I (COI) gene, partial cds; mitochondrial	1352	Scomberomorus	commerson	voucher	US<ZAF>:PPSM3	cytochrome	oxidase	subunit	I	(COI)	gene,	partial	cds;	mitochondrial
1353. Scomberomorus commerson voucher US<ZAF>:PPSM2 cytochrome oxidase subunit I (COI) gene, partial cds; mitochondrial	1353	Scomberomorus	commerson	voucher	US<ZAF>:PPSM2	cytochrome	oxidase	subunit	I	(COI)	gene,	partial	cds;	mitochondrial
1354. Scomberomorus commerson voucher US<ZAF>:PPSM1 cytochrome oxidase subunit I (COI) gene, partial cds; mitochondrial	1354	Scomberomorus	commerson	voucher	US<ZAF>:PPSM1	cytochrome	oxidase	subunit	I	(COI)	gene,	partial	cds;	mitochondrial
1355. Xiphias gladius voucher US<ZAF>:018 cytochrome oxidase subunit I (COI) gene, partial cds; mitochondrial	1355	Xiphias	gladius	voucher	US<ZAF>:018	cytochrome	oxidase	subunit	I	(COI)	gene,	partial	cds;	mitochondrial
1356. Xiphias gladius voucher US<ZAF>:09018 cytochrome oxidase subunit I (COI) gene, partial cds; mitochondrial	1356	Xiphias	gladius	voucher	US<ZAF>:09018	cytochrome	oxidase	subunit	I	(COI)	gene,	partial	cds;	mitochondrial
1357. Xiphias gladius voucher US<ZAF>:09071 cytochrome oxidase subunit I (COI) gene, partial cds; mitochondrial	1357	Xiphias	gladius	voucher	US<ZAF>:09071	cytochrome	oxidase	subunit	I	(COI)	gene,	partial	cds;	mitochondrial
1358. Lepidopus caudatus voucher US<ZAF>:RFIJ3 cytochrome oxidase subunit I (COI) gene, partial cds; mitochondrial	1358	Lepidopus	caudatus	voucher	US<ZAF>:RFIJ3	cytochrome	oxidase	subunit	I	(COI)	gene,	partial	cds;	mitochondrial
1359. Lepidopus caudatus voucher US<ZAF>:RFIJ2 cytochrome oxidase subunit I (COI) gene, partial cds; mitochondrial	1359	Lepidopus	caudatus	voucher	US<ZAF>:RFIJ2	cytochrome	oxidase	subunit	I	(COI)	gene,	partial	cds;	mitochondrial
1360. Lepidopus caudatus voucher US<ZAF>:RFIJ1 cytochrome oxidase subunit I (COI) gene, partial cds; mitochondrial	1360	Lepidopus	caudatus	voucher	US<ZAF>:RFIJ1	cytochrome	oxidase	subunit	I	(COI)	gene,	partial	cds;	mitochondrial
1361. Pterogymnus laniarius voucher US<ZAF>:RET17 cytochrome oxidase subunit I (COI) gene, partial cds; mitochondrial	1361	Pterogymnus	laniarius	voucher	US<ZAF>:RET17	cytochrome	oxidase	subunit	I	(COI)	gene,	partial	cds;	mitochondrial
1362. Pterogymnus laniarius voucher US<ZAF>:RET10 cytochrome oxidase subunit I (COI) gene, partial cds; mitochondrial	1362	Pterogymnus	laniarius	voucher	US<ZAF>:RET10	cytochrome	oxidase	subunit	I	(COI)	gene,	partial	cds;	mitochondrial
1363. Pterogymnus laniarius voucher US<ZAF>:PAN1 cytochrome oxidase subunit I (COI) gene, partial cds; mitochondrial	1363	Pterogymnus	laniarius	voucher	US<ZAF>:PAN1	cytochrome	oxidase	subunit	I	(COI)	gene,	partial	cds;	mitochondrial
1364. Engraulis encrasicolus voucher US<ZAF>:ANVT3 cytochrome oxidase subunit I (COI) gene, partial cds; mitochondrial	1364	Engraulis	encrasicolus	voucher	US<ZAF>:ANVT3	cytochrome	oxidase	subunit	I	(COI)	gene,	partial	cds;	mitochondrial
1365. Engraulis encrasicolus voucher US<ZAF>:ANVT2 cytochrome oxidase subunit I (COI) gene, partial cds; mitochondrial	1365	Engraulis	encrasicolus	voucher	US<ZAF>:ANVT2	cytochrome	oxidase	subunit	I	(COI)	gene,	partial	cds;	mitochondrial
1366. Engraulis encrasicolus voucher US<ZAF>:ANVT1 cytochrome oxidase subunit I (COI) gene, partial cds; mitochondrial	1366	Engraulis	encrasicolus	voucher	US<ZAF>:ANVT1	cytochrome	oxidase	subunit	I	(COI)	gene,	partial	cds;	mitochondrial
1367. Trachurus capensis voucher US<ZAF>:CHMT3 cytochrome oxidase subunit I (COI) gene, partial cds; mitochondrial	1367	Trachurus	capensis	voucher	US<ZAF>:CHMT3	cytochrome	oxidase	subunit	I	(COI)	gene,	partial	cds;	mitochondrial
1368. Trachurus capensis voucher US<ZAF>:CHMT2 cytochrome oxidase subunit I (COI) gene, partial cds; mitochondrial	1368	Trachurus	capensis	voucher	US<ZAF>:CHMT2	cytochrome	oxidase	subunit	I	(COI)	gene,	partial	cds;	mitochondrial
1369. Trachurus capensis voucher US<ZAF>:CHMT1 cytochrome oxidase subunit I (COI) gene, partial cds; mitochondrial	1369	Trachurus	capensis	voucher	US<ZAF>:CHMT1	cytochrome	oxidase	subunit	I	(COI)	gene,	partial	cds;	mitochondrial
1370. Thunnus alalunga voucher US<ZAF>:LFT3 cytochrome oxidase subunit I (COI) gene, partial cds; mitochondrial	1370	Thunnus	alalunga	voucher	US<ZAF>:LFT3	cytochrome	oxidase	subunit	I	(COI)	gene,	partial	cds;	mitochondrial
1371. Thunnus alalunga voucher US<ZAF>:LFT2 cytochrome oxidase subunit I (COI) gene, partial cds; mitochondrial	1371	Thunnus	alalunga	voucher	US<ZAF>:LFT2	cytochrome	oxidase	subunit	I	(COI)	gene,	partial	cds;	mitochondrial
1372. Thunnus alalunga voucher US<ZAF>:LFT1 cytochrome oxidase subunit I (COI) gene, partial cds; mitochondrial	1372	Thunnus	alalunga	voucher	US<ZAF>:LFT1	cytochrome	oxidase	subunit	I	(COI)	gene,	partial	cds;	mitochondrial
1373. Thunnus albacares voucher US<ZAF>:YFPB cytochrome oxidase subunit I (COI) gene, partial cds; mitochondrial	1373	Thunnus	albacares	voucher	US<ZAF>:YFPB	cytochrome	oxidase	subunit	I	(COI)	gene,	partial	cds;	mitochondrial
1374. Thunnus albacares voucher US<ZAF>:YFPA cytochrome oxidase subunit I (COI) gene, partial cds; mitochondrial	1374	Thunnus	albacares	voucher	US<ZAF>:YFPA	cytochrome	oxidase	subunit	I	(COI)	gene,	partial	cds;	mitochondrial
1375. Thunnus albacares voucher US<ZAF>:RET23 cytochrome oxidase subunit I (COI) gene, partial cds; mitochondrial	1375	Thunnus	albacares	voucher	US<ZAF>:RET23	cytochrome	oxidase	subunit	I	(COI)	gene,	partial	cds;	mitochondrial
1376. Thunnus albacares voucher US<ZAF>:09059 cytochrome oxidase subunit I (COI) gene, partial cds; mitochondrial	1376	Thunnus	albacares	voucher	US<ZAF>:09059	cytochrome	oxidase	subunit	I	(COI)	gene,	partial	cds;	mitochondrial
1377. Lophius vomerinus voucher US<ZAF>:RET20 cytochrome oxidase subunit I (COI) gene, partial cds; mitochondrial	1377	Lophius	vomerinus	voucher	US<ZAF>:RET20	cytochrome	oxidase	subunit	I	(COI)	gene,	partial	cds;	mitochondrial
1378. Lophius vomerinus voucher US<ZAF>:MFIJ2 cytochrome oxidase subunit I (COI) gene, partial cds; mitochondrial	1378	Lophius	vomerinus	voucher	US<ZAF>:MFIJ2	cytochrome	oxidase	subunit	I	(COI)	gene,	partial	cds;	mitochondrial
1379. Lophius vomerinus voucher US<ZAF>:MFIJ1 cytochrome oxidase subunit I (COI) gene, partial cds; mitochondrial	1379	Lophius	vomerinus	voucher	US<ZAF>:MFIJ1	cytochrome	oxidase	subunit	I	(COI)	gene,	partial	cds;	mitochondrial
1380. Zeus capensis voucher US<ZAF>:DOIJ3 cytochrome oxidase subunit I (COI) gene, partial cds; mitochondrial	1380	Zeus	capensis	voucher	US<ZAF>:DOIJ3	cytochrome	oxidase	subunit	I	(COI)	gene,	partial	cds;	mitochondrial
1381. Zeus capensis voucher US<ZAF>:DOIJ2 cytochrome oxidase subunit I (COI) gene, partial cds; mitochondrial	1381	Zeus	capensis	voucher	US<ZAF>:DOIJ2	cytochrome	oxidase	subunit	I	(COI)	gene,	partial	cds;	mitochondrial
1382. Zeus capensis voucher US<ZAF>:DOIJ1 cytochrome oxidase subunit I (COI) gene, partial cds; mitochondrial	1382	Zeus	capensis	voucher	US<ZAF>:DOIJ1	cytochrome	oxidase	subunit	I	(COI)	gene,	partial	cds;	mitochondrial
1383. Rhabdosargus globiceps voucher US<ZAF>:WSMG3 cytochrome oxidase subunit I (COI) gene, partial cds; mitochondrial	1383	Rhabdosargus	globiceps	voucher	US<ZAF>:WSMG3	cytochrome	oxidase	subunit	I	(COI)	gene,	partial	cds;	mitochondrial
1384. Rhabdosargus globiceps voucher US<ZAF>:WSMG2 cytochrome oxidase subunit I (COI) gene, partial cds; mitochondrial	1384	Rhabdosargus	globiceps	voucher	US<ZAF>:WSMG2	cytochrome	oxidase	subunit	I	(COI)	gene,	partial	cds;	mitochondrial
1385. Rhabdosargus globiceps voucher US<ZAF>:WSMG1 cytochrome oxidase subunit I (COI) gene, partial cds; mitochondrial	1385	Rhabdosargus	globiceps	voucher	US<ZAF>:WSMG1	cytochrome	oxidase	subunit	I	(COI)	gene,	partial	cds;	mitochondrial
1386. Chelidonichthys capensis voucher US<ZAF>:GUIJ3 cytochrome oxidase subunit I (COI) gene, partial cds; mitochondrial	1386	Chelidonichthys	capensis	voucher	US<ZAF>:GUIJ3	cytochrome	oxidase	subunit	I	(COI)	gene,	partial	cds;	mitochondrial
1387. Chelidonichthys capensis voucher US<ZAF>:GUIJ2 cytochrome oxidase subunit I (COI) gene, partial cds; mitochondrial	1387	Chelidonichthys	capensis	voucher	US<ZAF>:GUIJ2	cytochrome	oxidase	subunit	I	(COI)	gene,	partial	cds;	mitochondrial
1388. Chelidonichthys capensis voucher US<ZAF>:GUIJ1 cytochrome oxidase subunit I (COI) gene, partial cds; mitochondrial	1388	Chelidonichthys	capensis	voucher	US<ZAF>:GUIJ1	cytochrome	oxidase	subunit	I	(COI)	gene,	partial	cds;	mitochondrial
1389. Argyrozona argyrozona voucher US<ZAF>:RET33 cytochrome oxidase subunit I (COI) gene, partial cds; mitochondrial	1389	Argyrozona	argyrozona	voucher	US<ZAF>:RET33	cytochrome	oxidase	subunit	I	(COI)	gene,	partial	cds;	mitochondrial
1390. Argyrozona argyrozona voucher US<ZAF>:RET29 cytochrome oxidase subunit I (COI) gene, partial cds; mitochondrial	1390	Argyrozona	argyrozona	voucher	US<ZAF>:RET29	cytochrome	oxidase	subunit	I	(COI)	gene,	partial	cds;	mitochondrial
1391. Argyrozona argyrozona voucher US<ZAF>:SFGB cytochrome oxidase subunit I (COI) gene, partial cds; mitochondrial	1391	Argyrozona	argyrozona	voucher	US<ZAF>:SFGB	cytochrome	oxidase	subunit	I	(COI)	gene,	partial	cds;	mitochondrial
1392. Chrysoblephus laticeps voucher US<ZAF>:RET31 cytochrome oxidase subunit I (COI) gene, partial cds; mitochondrial	1392	Chrysoblephus	laticeps	voucher	US<ZAF>:RET31	cytochrome	oxidase	subunit	I	(COI)	gene,	partial	cds;	mitochondrial
1393. Chrysoblephus laticeps voucher US<ZAF>:RET27 cytochrome oxidase subunit I (COI) gene, partial cds; mitochondrial	1393	Chrysoblephus	laticeps	voucher	US<ZAF>:RET27	cytochrome	oxidase	subunit	I	(COI)	gene,	partial	cds;	mitochondrial
1394. Chrysoblephus laticeps voucher US<ZAF>:ROGB cytochrome oxidase subunit I (COI) gene, partial cds; mitochondrial	1394	Chrysoblephus	laticeps	voucher	US<ZAF>:ROGB	cytochrome	oxidase	subunit	I	(COI)	gene,	partial	cds;	mitochondrial
1395. Helicolenus dactylopterus voucher US<ZAF>:RET36 cytochrome oxidase subunit I (COI) gene, partial cds; mitochondrial	1395	Helicolenus	dactylopterus	voucher	US<ZAF>:RET36	cytochrome	oxidase	subunit	I	(COI)	gene,	partial	cds;	mitochondrial
1396. Helicolenus dactylopterus voucher US<ZAF>:RET35 cytochrome oxidase subunit I (COI) gene, partial cds; mitochondrial	1396	Helicolenus	dactylopterus	voucher	US<ZAF>:RET35	cytochrome	oxidase	subunit	I	(COI)	gene,	partial	cds;	mitochondrial
1397. Helicolenus dactylopterus voucher US<ZAF>:RET34 cytochrome oxidase subunit I (COI) gene, partial cds; mitochondrial	1397	Helicolenus	dactylopterus	voucher	US<ZAF>:RET34	cytochrome	oxidase	subunit	I	(COI)	gene,	partial	cds;	mitochondrial
1398. Genypterus capensis voucher US<ZAF>:KIJ cytochrome oxidase subunit I (COI) gene, partial cds; mitochondrial	1398	Genypterus	capensis	voucher	US<ZAF>:KIJ	cytochrome	oxidase	subunit	I	(COI)	gene,	partial	cds;	mitochondrial
1399. Genypterus capensis voucher US<ZAF>:09070 cytochrome oxidase subunit I (COI) gene, partial cds; mitochondrial	1399	Genypterus	capensis	voucher	US<ZAF>:09070	cytochrome	oxidase	subunit	I	(COI)	gene,	partial	cds;	mitochondrial
1400. Genypterus capensis voucher US<ZAF>:RET3 cytochrome oxidase subunit I (COI) gene, partial cds; mitochondrial	1400	Genypterus	capensis	voucher	US<ZAF>:RET3	cytochrome	oxidase	subunit	I	(COI)	gene,	partial	cds;	mitochondrial
1401. Genypterus capensis voucher US<ZAF>:RET12 cytochrome oxidase subunit I (COI) gene, partial cds; mitochondrial	1401	Genypterus	capensis	voucher	US<ZAF>:RET12	cytochrome	oxidase	subunit	I	(COI)	gene,	partial	cds;	mitochondrial
1402. Genypterus capensis voucher US<ZAF>:09066 cytochrome oxidase subunit I (COI) gene, partial cds; mitochondrial	1402	Genypterus	capensis	voucher	US<ZAF>:09066	cytochrome	oxidase	subunit	I	(COI)	gene,	partial	cds;	mitochondrial
1403. Genypterus capensis voucher US<ZAF>:09055 cytochrome oxidase subunit I (COI) gene, partial cds; mitochondrial	1403	Genypterus	capensis	voucher	US<ZAF>:09055	cytochrome	oxidase	subunit	I	(COI)	gene,	partial	cds;	mitochondrial
1404. Genypterus capensis voucher US<ZAF>:09054 cytochrome oxidase subunit I (COI) gene, partial cds; mitochondrial	1404	Genypterus	capensis	voucher	US<ZAF>:09054	cytochrome	oxidase	subunit	I	(COI)	gene,	partial	cds;	mitochondrial
1405. Genypterus capensis voucher US<ZAF>:09049 cytochrome oxidase subunit I (COI) gene, partial cds; mitochondrial	1405	Genypterus	capensis	voucher	US<ZAF>:09049	cytochrome	oxidase	subunit	I	(COI)	gene,	partial	cds;	mitochondrial
1406. Genypterus capensis voucher US<ZAF>:09048 cytochrome oxidase subunit I (COI) gene, partial cds; mitochondrial	1406	Genypterus	capensis	voucher	US<ZAF>:09048	cytochrome	oxidase	subunit	I	(COI)	gene,	partial	cds;	mitochondrial
1407. Genypterus capensis voucher US<ZAF>:09047 cytochrome oxidase subunit I (COI) gene, partial cds; mitochondrial	1407	Genypterus	capensis	voucher	US<ZAF>:09047	cytochrome	oxidase	subunit	I	(COI)	gene,	partial	cds;	mitochondrial
1408. Genypterus capensis voucher US<ZAF>:09030 cytochrome oxidase subunit I (COI) gene, partial cds; mitochondrial	1408	Genypterus	capensis	voucher	US<ZAF>:09030	cytochrome	oxidase	subunit	I	(COI)	gene,	partial	cds;	mitochondrial
1409. Genypterus capensis voucher US<ZAF>:09013 cytochrome oxidase subunit I (COI) gene, partial cds; mitochondrial	1409	Genypterus	capensis	voucher	US<ZAF>:09013	cytochrome	oxidase	subunit	I	(COI)	gene,	partial	cds;	mitochondrial
1410. Seriola lalandi voucher US<ZAF>:RET38 cytochrome oxidase subunit I (COI) gene, partial cds; mitochondrial	1410	Seriola	lalandi	voucher	US<ZAF>:RET38	cytochrome	oxidase	subunit	I	(COI)	gene,	partial	cds;	mitochondrial
1411. Seriola lalandi voucher US<ZAF>:09032 cytochrome oxidase subunit I (COI) gene, partial cds; mitochondrial	1411	Seriola	lalandi	voucher	US<ZAF>:09032	cytochrome	oxidase	subunit	I	(COI)	gene,	partial	cds;	mitochondrial
1412. Seriola lalandi voucher US<ZAF>:RET4 cytochrome oxidase subunit I (COI) gene, partial cds; mitochondrial	1412	Seriola	lalandi	voucher	US<ZAF>:RET4	cytochrome	oxidase	subunit	I	(COI)	gene,	partial	cds;	mitochondrial
1413. Seriola lalandi voucher US<ZAF>:RET2 cytochrome oxidase subunit I (COI) gene, partial cds; mitochondrial	1413	Seriola	lalandi	voucher	US<ZAF>:RET2	cytochrome	oxidase	subunit	I	(COI)	gene,	partial	cds;	mitochondrial
1414. Lepidocybium flavobrunneum voucher US<ZAF>:SS3 cytochrome oxidase subunit I (COI) gene, partial cds; mitochondrial	1414	Lepidocybium	flavobrunneum	voucher	US<ZAF>:SS3	cytochrome	oxidase	subunit	I	(COI)	gene,	partial	cds;	mitochondrial
1415. Lepidocybium flavobrunneum voucher US<ZAF>:SS2 cytochrome oxidase subunit I (COI) gene, partial cds; mitochondrial	1415	Lepidocybium	flavobrunneum	voucher	US<ZAF>:SS2	cytochrome	oxidase	subunit	I	(COI)	gene,	partial	cds;	mitochondrial
1416. Lepidocybium flavobrunneum voucher US<ZAF>:SS1 cytochrome oxidase subunit I (COI) gene, partial cds; mitochondrial	1416	Lepidocybium	flavobrunneum	voucher	US<ZAF>:SS1	cytochrome	oxidase	subunit	I	(COI)	gene,	partial	cds;	mitochondrial
1417. Ruvettus pretiosus voucher US<ZAF>:09060 cytochrome oxidase subunit I (COI) gene, partial cds; mitochondrial	1417	Ruvettus	pretiosus	voucher	US<ZAF>:09060	cytochrome	oxidase	subunit	I	(COI)	gene,	partial	cds;	mitochondrial
1418. Ruvettus pretiosus voucher US<ZAF>:RS2 cytochrome oxidase subunit I (COI) gene, partial cds; mitochondrial	1418	Ruvettus	pretiosus	voucher	US<ZAF>:RS2	cytochrome	oxidase	subunit	I	(COI)	gene,	partial	cds;	mitochondrial
1419. Ruvettus pretiosus voucher US<ZAF>:RS1 cytochrome oxidase subunit I (COI) gene, partial cds; mitochondrial	1419	Ruvettus	pretiosus	voucher	US<ZAF>:RS1	cytochrome	oxidase	subunit	I	(COI)	gene,	partial	cds;	mitochondrial
1420. Argyrosomus japonicus voucher US<ZAF>:DK3 cytochrome oxidase subunit I (COI) gene, partial cds; mitochondrial	1420	Argyrosomus	japonicus	voucher	US<ZAF>:DK3	cytochrome	oxidase	subunit	I	(COI)	gene,	partial	cds;	mitochondrial
1421. Argyrosomus japonicus voucher US<ZAF>:DK2 cytochrome oxidase subunit I (COI) gene, partial cds; mitochondrial	1421	Argyrosomus	japonicus	voucher	US<ZAF>:DK2	cytochrome	oxidase	subunit	I	(COI)	gene,	partial	cds;	mitochondrial
1422. Argyrosomus japonicus voucher US<ZAF>:DK1 cytochrome oxidase subunit I (COI) gene, partial cds; mitochondrial	1422	Argyrosomus	japonicus	voucher	US<ZAF>:DK1	cytochrome	oxidase	subunit	I	(COI)	gene,	partial	cds;	mitochondrial
1423. Argyrosomus inodorus voucher US<ZAF>:RET22 cytochrome oxidase subunit I (COI) gene, partial cds; mitochondrial	1423	Argyrosomus	inodorus	voucher	US<ZAF>:RET22	cytochrome	oxidase	subunit	I	(COI)	gene,	partial	cds;	mitochondrial
1424. Argyrosomus inodorus voucher US<ZAF>:RET37 cytochrome oxidase subunit I (COI) gene, partial cds; mitochondrial	1424	Argyrosomus	inodorus	voucher	US<ZAF>:RET37	cytochrome	oxidase	subunit	I	(COI)	gene,	partial	cds;	mitochondrial
1425. Argyrosomus inodorus voucher US<ZAF>:GGK cytochrome oxidase subunit I (COI) gene, partial cds; mitochondrial	1425	Argyrosomus	inodorus	voucher	US<ZAF>:GGK	cytochrome	oxidase	subunit	I	(COI)	gene,	partial	cds;	mitochondrial
1426. Argyrosomus inodorus voucher US<ZAF>:RET7 cytochrome oxidase subunit I (COI) gene, partial cds; mitochondrial	1426	Argyrosomus	inodorus	voucher	US<ZAF>:RET7	cytochrome	oxidase	subunit	I	(COI)	gene,	partial	cds;	mitochondrial
1427. Argyrosomus inodorus voucher US<ZAF>:PPK cytochrome oxidase subunit I (COI) gene, partial cds; mitochondrial	1427	Argyrosomus	inodorus	voucher	US<ZAF>:PPK	cytochrome	oxidase	subunit	I	(COI)	gene,	partial	cds;	mitochondrial
1428. Argyrosomus inodorus voucher US<ZAF>:MG2 cytochrome oxidase subunit I (COI) gene, partial cds; mitochondrial	1428	Argyrosomus	inodorus	voucher	US<ZAF>:MG2	cytochrome	oxidase	subunit	I	(COI)	gene,	partial	cds;	mitochondrial
1429. Argyrosomus inodorus voucher US<ZAF>:MG1 cytochrome oxidase subunit I (COI) gene, partial cds; mitochondrial	1429	Argyrosomus	inodorus	voucher	US<ZAF>:MG1	cytochrome	oxidase	subunit	I	(COI)	gene,	partial	cds;	mitochondrial
1430. Gasterochisma melampus voucher US<ZAF>:09058 cytochrome oxidase subunit I (COI) gene, partial cds; mitochondrial	1430	Gasterochisma	melampus	voucher	US<ZAF>:09058	cytochrome	oxidase	subunit	I	(COI)	gene,	partial	cds;	mitochondrial
1431. Gasterochisma melampus voucher US<ZAF>:PP2 cytochrome oxidase subunit I (COI) gene, partial cds; mitochondrial	1431	Gasterochisma	melampus	voucher	US<ZAF>:PP2	cytochrome	oxidase	subunit	I	(COI)	gene,	partial	cds;	mitochondrial
1432. Gasterochisma melampus voucher US<ZAF>:PP1 cytochrome oxidase subunit I (COI) gene, partial cds; mitochondrial	1432	Gasterochisma	melampus	voucher	US<ZAF>:PP1	cytochrome	oxidase	subunit	I	(COI)	gene,	partial	cds;	mitochondrial
1433. Coryphaena hippurus voucher US<ZAF>:09072 cytochrome oxidase subunit I (COI) gene, partial cds; mitochondrial	1433	Coryphaena	hippurus	voucher	US<ZAF>:09072	cytochrome	oxidase	subunit	I	(COI)	gene,	partial	cds;	mitochondrial
1434. Coryphaena hippurus voucher US<ZAF>:09053 cytochrome oxidase subunit I (COI) gene, partial cds; mitochondrial	1434	Coryphaena	hippurus	voucher	US<ZAF>:09053	cytochrome	oxidase	subunit	I	(COI)	gene,	partial	cds;	mitochondrial
1435. Coryphaena hippurus voucher US<ZAF>:RET6 cytochrome oxidase subunit I (COI) gene, partial cds; mitochondrial	1435	Coryphaena	hippurus	voucher	US<ZAF>:RET6	cytochrome	oxidase	subunit	I	(COI)	gene,	partial	cds;	mitochondrial
1436. Coryphaena hippurus voucher US<ZAF>:09014 cytochrome oxidase subunit I (COI) gene, partial cds; mitochondrial	1436	Coryphaena	hippurus	voucher	US<ZAF>:09014	cytochrome	oxidase	subunit	I	(COI)	gene,	partial	cds;	mitochondrial
1437. Epigonus telescopus voucher US<ZAF>:038A2 cytochrome oxidase subunit I (COI) gene, partial cds; mitochondrial	1437	Epigonus	telescopus	voucher	US<ZAF>:038A2	cytochrome	oxidase	subunit	I	(COI)	gene,	partial	cds;	mitochondrial
1438. Epigonus telescopus voucher US<ZAF>:038A1 cytochrome oxidase subunit I (COI) gene, partial cds; mitochondrial	1438	Epigonus	telescopus	voucher	US<ZAF>:038A1	cytochrome	oxidase	subunit	I	(COI)	gene,	partial	cds;	mitochondrial
1439. Epigonus telescopus voucher US<ZAF>:PP206 cytochrome oxidase subunit I (COI) gene, partial cds; mitochondrial	1439	Epigonus	telescopus	voucher	US<ZAF>:PP206	cytochrome	oxidase	subunit	I	(COI)	gene,	partial	cds;	mitochondrial
1440. Atractoscion aequidens voucher US<ZAF>:RET32 cytochrome oxidase subunit I (COI) gene, partial cds; mitochondrial	1440	Atractoscion	aequidens	voucher	US<ZAF>:RET32	cytochrome	oxidase	subunit	I	(COI)	gene,	partial	cds;	mitochondrial
1441. Atractoscion aequidens voucher US<ZAF>:RET28 cytochrome oxidase subunit I (COI) gene, partial cds; mitochondrial	1441	Atractoscion	aequidens	voucher	US<ZAF>:RET28	cytochrome	oxidase	subunit	I	(COI)	gene,	partial	cds;	mitochondrial
1442. Atractoscion aequidens voucher US<ZAF>:RET9 cytochrome oxidase subunit I (COI) gene, partial cds; mitochondrial	1442	Atractoscion	aequidens	voucher	US<ZAF>:RET9	cytochrome	oxidase	subunit	I	(COI)	gene,	partial	cds;	mitochondrial
1443. Atractoscion aequidens voucher US<ZAF>:RET1 cytochrome oxidase subunit I (COI) gene, partial cds; mitochondrial	1443	Atractoscion	aequidens	voucher	US<ZAF>:RET1	cytochrome	oxidase	subunit	I	(COI)	gene,	partial	cds;	mitochondrial
1444. Atractoscion aequidens voucher US<ZAF>:BMPP cytochrome oxidase subunit I (COI) gene, partial cds; mitochondrial	1444	Atractoscion	aequidens	voucher	US<ZAF>:BMPP	cytochrome	oxidase	subunit	I	(COI)	gene,	partial	cds;	mitochondrial
1445. Pachymetopon blochii voucher US<ZAF>:FVC14 cytochrome oxidase subunit I (COI) gene, partial cds; mitochondrial	1445	Pachymetopon	blochii	voucher	US<ZAF>:FVC14	cytochrome	oxidase	subunit	I	(COI)	gene,	partial	cds;	mitochondrial
1446. Pachymetopon blochii voucher US<ZAF>:RET15 cytochrome oxidase subunit I (COI) gene, partial cds; mitochondrial	1446	Pachymetopon	blochii	voucher	US<ZAF>:RET15	cytochrome	oxidase	subunit	I	(COI)	gene,	partial	cds;	mitochondrial
1447. Pachymetopon blochii voucher US<ZAF>:RET14 cytochrome oxidase subunit I (COI) gene, partial cds; mitochondrial	1447	Pachymetopon	blochii	voucher	US<ZAF>:RET14	cytochrome	oxidase	subunit	I	(COI)	gene,	partial	cds;	mitochondrial
1448. Merluccius capensis voucher US<ZAF>:SHIJ3 cytochrome oxidase subunit I (COI) gene, partial cds; mitochondrial	1448	Merluccius	capensis	voucher	US<ZAF>:SHIJ3	cytochrome	oxidase	subunit	I	(COI)	gene,	partial	cds;	mitochondrial
1449. Merluccius capensis voucher US<ZAF>:SHIJ2 cytochrome oxidase subunit I (COI) gene, partial cds; mitochondrial	1449	Merluccius	capensis	voucher	US<ZAF>:SHIJ2	cytochrome	oxidase	subunit	I	(COI)	gene,	partial	cds;	mitochondrial
1450. Merluccius capensis voucher US<ZAF>:SHIJ1 cytochrome oxidase subunit I (COI) gene, partial cds; mitochondrial	1450	Merluccius	capensis	voucher	US<ZAF>:SHIJ1	cytochrome	oxidase	subunit	I	(COI)	gene,	partial	cds;	mitochondrial
1451. Merluccius paradoxus voucher US<ZAF>:SH1906B cytochrome oxidase subunit I (COI) gene, partial cds; mitochondrial	1451	Merluccius	paradoxus	voucher	US<ZAF>:SH1906B	cytochrome	oxidase	subunit	I	(COI)	gene,	partial	cds;	mitochondrial
1452. Merluccius paradoxus voucher US<ZAF>:SH1906A cytochrome oxidase subunit I (COI) gene, partial cds; mitochondrial	1452	Merluccius	paradoxus	voucher	US<ZAF>:SH1906A	cytochrome	oxidase	subunit	I	(COI)	gene,	partial	cds;	mitochondrial
1453. Merluccius paradoxus voucher US<ZAF>:BH1 cytochrome oxidase subunit I (COI) gene, partial cds; mitochondrial	1453	Merluccius	paradoxus	voucher	US<ZAF>:BH1	cytochrome	oxidase	subunit	I	(COI)	gene,	partial	cds;	mitochondrial
1454. Merluccius paradoxus voucher US<ZAF>:SH1959B cytochrome oxidase subunit I (COI) gene, partial cds; mitochondrial	1454	Merluccius	paradoxus	voucher	US<ZAF>:SH1959B	cytochrome	oxidase	subunit	I	(COI)	gene,	partial	cds;	mitochondrial
1455. Merluccius paradoxus voucher US<ZAF>:SH1959A cytochrome oxidase subunit I (COI) gene, partial cds; mitochondrial	1455	Merluccius	paradoxus	voucher	US<ZAF>:SH1959A	cytochrome	oxidase	subunit	I	(COI)	gene,	partial	cds;	mitochondrial
1456. Merluccius paradoxus voucher US<ZAF>:DHIJ2 cytochrome oxidase subunit I (COI) gene, partial cds; mitochondrial	1456	Merluccius	paradoxus	voucher	US<ZAF>:DHIJ2	cytochrome	oxidase	subunit	I	(COI)	gene,	partial	cds;	mitochondrial
1457. Merluccius paradoxus voucher US<ZAF>:DHIJ1 cytochrome oxidase subunit I (COI) gene, partial cds; mitochondrial	1457	Merluccius	paradoxus	voucher	US<ZAF>:DHIJ1	cytochrome	oxidase	subunit	I	(COI)	gene,	partial	cds;	mitochondrial
1458. Austroglossus pectoralis voucher US<ZAF>:RET30 cytochrome oxidase subunit I (COI) gene, partial cds; mitochondrial	1458	Austroglossus	pectoralis	voucher	US<ZAF>:RET30	cytochrome	oxidase	subunit	I	(COI)	gene,	partial	cds;	mitochondrial
1459. Austroglossus pectoralis voucher US<ZAF>:GBA3 cytochrome oxidase subunit I (COI) gene, partial cds; mitochondrial	1459	Austroglossus	pectoralis	voucher	US<ZAF>:GBA3	cytochrome	oxidase	subunit	I	(COI)	gene,	partial	cds;	mitochondrial
1460. Austroglossus pectoralis voucher US<ZAF>:GBA2 cytochrome oxidase subunit I (COI) gene, partial cds; mitochondrial	1460	Austroglossus	pectoralis	voucher	US<ZAF>:GBA2	cytochrome	oxidase	subunit	I	(COI)	gene,	partial	cds;	mitochondrial
1461. Austroglossus pectoralis voucher US<ZAF>:GBA1 cytochrome oxidase subunit I (COI) gene, partial cds; mitochondrial	1461	Austroglossus	pectoralis	voucher	US<ZAF>:GBA1	cytochrome	oxidase	subunit	I	(COI)	gene,	partial	cds;	mitochondrial
1462. Austroglossus microlepis voucher US<ZAF>:09052 cytochrome oxidase subunit I (COI) gene, partial cds; mitochondrial	1462	Austroglossus	microlepis	voucher	US<ZAF>:09052	cytochrome	oxidase	subunit	I	(COI)	gene,	partial	cds;	mitochondrial
1463. Austroglossus microlepis voucher US<ZAF>:09051 cytochrome oxidase subunit I (COI) gene, partial cds; mitochondrial	1463	Austroglossus	microlepis	voucher	US<ZAF>:09051	cytochrome	oxidase	subunit	I	(COI)	gene,	partial	cds;	mitochondrial
1464. Austroglossus microlepis voucher US<ZAF>:09045 cytochrome oxidase subunit I (COI) gene, partial cds; mitochondrial	1464	Austroglossus	microlepis	voucher	US<ZAF>:09045	cytochrome	oxidase	subunit	I	(COI)	gene,	partial	cds;	mitochondrial
1465. Austroglossus microlepis voucher US<ZAF>:09035 cytochrome oxidase subunit I (COI) gene, partial cds; mitochondrial	1465	Austroglossus	microlepis	voucher	US<ZAF>:09035	cytochrome	oxidase	subunit	I	(COI)	gene,	partial	cds;	mitochondrial
1466. Austroglossus microlepis voucher US<ZAF>:09023 cytochrome oxidase subunit I (COI) gene, partial cds; mitochondrial	1466	Austroglossus	microlepis	voucher	US<ZAF>:09023	cytochrome	oxidase	subunit	I	(COI)	gene,	partial	cds;	mitochondrial
1467. Gobionotothen marionensis clone MI11107 ribosomal protein S7 (S7) gene, intron	1467	Gobionotothen	marionensis	clone	MI11107	ribosomal	protein	S7	(S7)	gene,	intron
1468. Gobionotothen marionensis clone MI11043 ribosomal protein S7 (S7) gene, intron	1468	Gobionotothen	marionensis	clone	MI11043	ribosomal	protein	S7	(S7)	gene,	intron
1469. Gobionotothen marionensis clone MI11112 ribosomal protein S7 (S7) gene, intron	1469	Gobionotothen	marionensis	clone	MI11112	ribosomal	protein	S7	(S7)	gene,	intron
1470. Gobionotothen marionensis clone MI11098 ribosomal protein S7 (S7) gene, intron	1470	Gobionotothen	marionensis	clone	MI11098	ribosomal	protein	S7	(S7)	gene,	intron
1471. Lepidonotothen larseni clone MI11071 ribosomal protein S7 (S7) gene, intron	1471	Lepidonotothen	larseni	clone	MI11071	ribosomal	protein	S7	(S7)	gene,	intron
1472. Lepidonotothen larseni clone MI11070 ribosomal protein S7 (S7) gene, intron	1472	Lepidonotothen	larseni	clone	MI11070	ribosomal	protein	S7	(S7)	gene,	intron
1473. Lepidonotothen larseni clone MI11011 ribosomal protein S7 (S7) gene, intron	1473	Lepidonotothen	larseni	clone	MI11011	ribosomal	protein	S7	(S7)	gene,	intron
1474. Lepidonotothen squamifrons clone MI11017 ribosomal protein S7 (S7) gene, intron	1474	Lepidonotothen	squamifrons	clone	MI11017	ribosomal	protein	S7	(S7)	gene,	intron
1475. Lepidonotothen squamifrons clone MI11081 ribosomal protein S7 (S7) gene, intron	1475	Lepidonotothen	squamifrons	clone	MI11081	ribosomal	protein	S7	(S7)	gene,	intron
1476. Gobionotothen marionensis clone MI11107 NADH dehydrogenase subunit 2 (ND2) gene, complete cds; mitochondrial	1476	Gobionotothen	marionensis	clone	MI11107	NADH	dehydrogenase	subunit	2	(ND2)	gene,	complete	cds;	mitochondrial
1477. Gobionotothen marionensis clone MI11098 NADH dehydrogenase subunit 2 (ND2) gene, complete cds; mitochondrial	1477	Gobionotothen	marionensis	clone	MI11098	NADH	dehydrogenase	subunit	2	(ND2)	gene,	complete	cds;	mitochondrial
1478. Gobionotothen marionensis clone MI11043 NADH dehydrogenase subunit 2 (ND2) gene, complete cds; mitochondrial	1478	Gobionotothen	marionensis	clone	MI11043	NADH	dehydrogenase	subunit	2	(ND2)	gene,	complete	cds;	mitochondrial
1479. Gobionotothen marionensis clone MI11112 NADH dehydrogenase subunit 2 (ND2) gene, complete cds; mitochondrial	1479	Gobionotothen	marionensis	clone	MI11112	NADH	dehydrogenase	subunit	2	(ND2)	gene,	complete	cds;	mitochondrial
1480. Lepidonotothen larseni clone MI11071 NADH dehydrogenase subunit 2 (ND2) gene, complete cds; mitochondrial	1480	Lepidonotothen	larseni	clone	MI11071	NADH	dehydrogenase	subunit	2	(ND2)	gene,	complete	cds;	mitochondrial
1481. Lepidonotothen larseni clone MI11070 NADH dehydrogenase subunit 2 (ND2) gene, complete cds; mitochondrial	1481	Lepidonotothen	larseni	clone	MI11070	NADH	dehydrogenase	subunit	2	(ND2)	gene,	complete	cds;	mitochondrial
1482. Lepidonotothen larseni clone MI11011 NADH dehydrogenase subunit 2 (ND2) gene, complete cds; mitochondrial	1482	Lepidonotothen	larseni	clone	MI11011	NADH	dehydrogenase	subunit	2	(ND2)	gene,	complete	cds;	mitochondrial
1483. Lepidonotothen squamifrons clone MI11084 NADH dehydrogenase subunit 2 (ND2) gene, complete cds; mitochondrial	1483	Lepidonotothen	squamifrons	clone	MI11084	NADH	dehydrogenase	subunit	2	(ND2)	gene,	complete	cds;	mitochondrial
1484. Lepidonotothen squamifrons clone MI11095 NADH dehydrogenase subunit 2 (ND2) gene, complete cds; mitochondrial	1484	Lepidonotothen	squamifrons	clone	MI11095	NADH	dehydrogenase	subunit	2	(ND2)	gene,	complete	cds;	mitochondrial
1485. Lepidonotothen squamifrons clone MI11017 NADH dehydrogenase subunit 2 (ND2) gene, complete cds; mitochondrial	1485	Lepidonotothen	squamifrons	clone	MI11017	NADH	dehydrogenase	subunit	2	(ND2)	gene,	complete	cds;	mitochondrial
1486. Lepidonotothen squamifrons clone MI11081 NADH dehydrogenase subunit 2 (ND2) gene, complete cds; mitochondrial	1486	Lepidonotothen	squamifrons	clone	MI11081	NADH	dehydrogenase	subunit	2	(ND2)	gene,	complete	cds;	mitochondrial
1487. Gobionotothen marionensis clone MI11107 cytochrome oxidase subunit 1 (COI) gene, partial cds; mitochondrial	1487	Gobionotothen	marionensis	clone	MI11107	cytochrome	oxidase	subunit	1	(COI)	gene,	partial	cds;	mitochondrial
1488. Gobionotothen marionensis clone MI11043 cytochrome oxidase subunit 1 (COI) gene, partial cds; mitochondrial	1488	Gobionotothen	marionensis	clone	MI11043	cytochrome	oxidase	subunit	1	(COI)	gene,	partial	cds;	mitochondrial
1489. Gobionotothen marionensis clone MI11112 cytochrome oxidase subunit 1 (COI) gene, partial cds; mitochondrial	1489	Gobionotothen	marionensis	clone	MI11112	cytochrome	oxidase	subunit	1	(COI)	gene,	partial	cds;	mitochondrial
1490. Gobionotothen marionensis clone MI11098 cytochrome oxidase subunit 1 (COI) gene, partial cds; mitochondrial	1490	Gobionotothen	marionensis	clone	MI11098	cytochrome	oxidase	subunit	1	(COI)	gene,	partial	cds;	mitochondrial
1491. Lepidonotothen larseni clone MI11071 cytochrome oxidase subunit 1 (COI) gene, partial cds; mitochondrial	1491	Lepidonotothen	larseni	clone	MI11071	cytochrome	oxidase	subunit	1	(COI)	gene,	partial	cds;	mitochondrial
1492. Lepidonotothen larseni clone MI11070 cytochrome oxidase subunit 1 (COI) gene, partial cds; mitochondrial	1492	Lepidonotothen	larseni	clone	MI11070	cytochrome	oxidase	subunit	1	(COI)	gene,	partial	cds;	mitochondrial
1493. Lepidonotothen larseni clone MI11011 cytochrome oxidase subunit 1 (COI) gene, partial cds; mitochondrial	1493	Lepidonotothen	larseni	clone	MI11011	cytochrome	oxidase	subunit	1	(COI)	gene,	partial	cds;	mitochondrial
1494. Lepidonotothen squamifrons clone MI11084 cytochrome oxidase subunit 1 (COI) gene, partial cds; mitochondrial	1494	Lepidonotothen	squamifrons	clone	MI11084	cytochrome	oxidase	subunit	1	(COI)	gene,	partial	cds;	mitochondrial
1495. Lepidonotothen squamifrons clone MI11095 cytochrome oxidase subunit 1 (COI) gene, partial cds; mitochondrial	1495	Lepidonotothen	squamifrons	clone	MI11095	cytochrome	oxidase	subunit	1	(COI)	gene,	partial	cds;	mitochondrial
1496. Lepidonotothen squamifrons clone MI11017 cytochrome oxidase subunit 1 (COI) gene, partial cds; mitochondrial	1496	Lepidonotothen	squamifrons	clone	MI11017	cytochrome	oxidase	subunit	1	(COI)	gene,	partial	cds;	mitochondrial
1497. Lepidonotothen squamifrons clone MI11081 cytochrome oxidase subunit 1 (COI) gene, partial cds; mitochondrial	1497	Lepidonotothen	squamifrons	clone	MI11081	cytochrome	oxidase	subunit	1	(COI)	gene,	partial	cds;	mitochondrial
1498. Upeneus vittatus voucher SAIAB:190806-1 cytochrome c oxidase subunit I (COI) gene, partial cds; mitochondrial	1498	Upeneus	vittatus	voucher	SAIAB:190806-1	cytochrome	c	oxidase	subunit	I	(COI)	gene,	partial	cds;	mitochondrial
1499. Upeneus suahelicus voucher SAIAB:186414-4 cytochrome c oxidase subunit I (COI) gene, partial cds; mitochondrial	1499	Upeneus	suahelicus	voucher	SAIAB:186414-4	cytochrome	c	oxidase	subunit	I	(COI)	gene,	partial	cds;	mitochondrial
1500. Upeneus suahelicus voucher SAIAB:186414-3 cytochrome c oxidase subunit I (COI) gene, partial cds; mitochondrial	1500	Upeneus	suahelicus	voucher	SAIAB:186414-3	cytochrome	c	oxidase	subunit	I	(COI)	gene,	partial	cds;	mitochondrial
1501. Upeneus suahelicus voucher SAIAB:186414-2 cytochrome c oxidase subunit I (COI) gene, partial cds; mitochondrial	1501	Upeneus	suahelicus	voucher	SAIAB:186414-2	cytochrome	c	oxidase	subunit	I	(COI)	gene,	partial	cds;	mitochondrial
1502. Upeneus suahelicus voucher SAIAB:186414-1 cytochrome c oxidase subunit I (COI) gene, partial cds; mitochondrial	1502	Upeneus	suahelicus	voucher	SAIAB:186414-1	cytochrome	c	oxidase	subunit	I	(COI)	gene,	partial	cds;	mitochondrial
1503. Cymatoceps nasutus isolate E38 S7 ribosomal protein (S7) gene, intron 1	1503	Cymatoceps	nasutus	isolate	E38	S7	ribosomal	protein	(S7)	gene,	intron	1
1504. Cymatoceps nasutus isolate E37 S7 ribosomal protein (S7) gene, intron 1	1504	Cymatoceps	nasutus	isolate	E37	S7	ribosomal	protein	(S7)	gene,	intron	1
1505. Cymatoceps nasutus isolate E35 S7 ribosomal protein (S7) gene, intron 1	1505	Cymatoceps	nasutus	isolate	E35	S7	ribosomal	protein	(S7)	gene,	intron	1
1506. Cymatoceps nasutus isolate F28 S7 ribosomal protein (S7) gene, intron 1	1506	Cymatoceps	nasutus	isolate	F28	S7	ribosomal	protein	(S7)	gene,	intron	1
1507. Cymatoceps nasutus isolate F27 S7 ribosomal protein (S7) gene, intron 1	1507	Cymatoceps	nasutus	isolate	F27	S7	ribosomal	protein	(S7)	gene,	intron	1
1508. Cymatoceps nasutus isolate F26 S7 ribosomal protein (S7) gene, intron 1	1508	Cymatoceps	nasutus	isolate	F26	S7	ribosomal	protein	(S7)	gene,	intron	1
1509. Cymatoceps nasutus isolate F25 S7 ribosomal protein (S7) gene, intron 1	1509	Cymatoceps	nasutus	isolate	F25	S7	ribosomal	protein	(S7)	gene,	intron	1
1510. Cymatoceps nasutus isolate F24 S7 ribosomal protein (S7) gene, intron 1	1510	Cymatoceps	nasutus	isolate	F24	S7	ribosomal	protein	(S7)	gene,	intron	1
1511. Cymatoceps nasutus isolate F23 S7 ribosomal protein (S7) gene, intron 1	1511	Cymatoceps	nasutus	isolate	F23	S7	ribosomal	protein	(S7)	gene,	intron	1
1512. Cymatoceps nasutus isolate F22 S7 ribosomal protein (S7) gene, intron 1	1512	Cymatoceps	nasutus	isolate	F22	S7	ribosomal	protein	(S7)	gene,	intron	1
1513. Cymatoceps nasutus isolate F21 S7 ribosomal protein (S7) gene, intron 1	1513	Cymatoceps	nasutus	isolate	F21	S7	ribosomal	protein	(S7)	gene,	intron	1
1514. Cymatoceps nasutus isolate F20 S7 ribosomal protein (S7) gene, intron 1	1514	Cymatoceps	nasutus	isolate	F20	S7	ribosomal	protein	(S7)	gene,	intron	1
1515. Cymatoceps nasutus isolate F19 S7 ribosomal protein (S7) gene, intron 1	1515	Cymatoceps	nasutus	isolate	F19	S7	ribosomal	protein	(S7)	gene,	intron	1
1516. Cymatoceps nasutus isolate F18 S7 ribosomal protein (S7) gene, intron 1	1516	Cymatoceps	nasutus	isolate	F18	S7	ribosomal	protein	(S7)	gene,	intron	1
1517. Cymatoceps nasutus isolate F17 S7 ribosomal protein (S7) gene, intron 1	1517	Cymatoceps	nasutus	isolate	F17	S7	ribosomal	protein	(S7)	gene,	intron	1
1518. Cymatoceps nasutus isolate E9 S7 ribosomal protein (S7) gene, intron 1	1518	Cymatoceps	nasutus	isolate	E9	S7	ribosomal	protein	(S7)	gene,	intron	1
1519. Cymatoceps nasutus isolate E8 S7 ribosomal protein (S7) gene, intron 1	1519	Cymatoceps	nasutus	isolate	E8	S7	ribosomal	protein	(S7)	gene,	intron	1
1520. Cymatoceps nasutus isolate E7 S7 ribosomal protein (S7) gene, intron 1	1520	Cymatoceps	nasutus	isolate	E7	S7	ribosomal	protein	(S7)	gene,	intron	1
1521. Cymatoceps nasutus isolate E56 S7 ribosomal protein (S7) gene, intron 1	1521	Cymatoceps	nasutus	isolate	E56	S7	ribosomal	protein	(S7)	gene,	intron	1
1522. Cymatoceps nasutus isolate E55 S7 ribosomal protein (S7) gene, intron 1	1522	Cymatoceps	nasutus	isolate	E55	S7	ribosomal	protein	(S7)	gene,	intron	1
1523. Cymatoceps nasutus isolate E54 S7 ribosomal protein (S7) gene, intron 1	1523	Cymatoceps	nasutus	isolate	E54	S7	ribosomal	protein	(S7)	gene,	intron	1
1524. Cymatoceps nasutus isolate E53 S7 ribosomal protein (S7) gene, intron 1	1524	Cymatoceps	nasutus	isolate	E53	S7	ribosomal	protein	(S7)	gene,	intron	1
1525. Cymatoceps nasutus isolate E52 S7 ribosomal protein (S7) gene, intron 1	1525	Cymatoceps	nasutus	isolate	E52	S7	ribosomal	protein	(S7)	gene,	intron	1
1526. Cymatoceps nasutus isolate E51 S7 ribosomal protein (S7) gene, intron 1	1526	Cymatoceps	nasutus	isolate	E51	S7	ribosomal	protein	(S7)	gene,	intron	1
1527. Cymatoceps nasutus isolate E50 S7 ribosomal protein (S7) gene, intron 1	1527	Cymatoceps	nasutus	isolate	E50	S7	ribosomal	protein	(S7)	gene,	intron	1
1528. Cymatoceps nasutus isolate E5 S7 ribosomal protein (S7) gene, intron 1	1528	Cymatoceps	nasutus	isolate	E5	S7	ribosomal	protein	(S7)	gene,	intron	1
1529. Cymatoceps nasutus isolate E49 S7 ribosomal protein (S7) gene, intron 1	1529	Cymatoceps	nasutus	isolate	E49	S7	ribosomal	protein	(S7)	gene,	intron	1
1530. Cymatoceps nasutus isolate E48 S7 ribosomal protein (S7) gene, intron 1	1530	Cymatoceps	nasutus	isolate	E48	S7	ribosomal	protein	(S7)	gene,	intron	1
1531. Cymatoceps nasutus isolate E47 S7 ribosomal protein (S7) gene, intron 1	1531	Cymatoceps	nasutus	isolate	E47	S7	ribosomal	protein	(S7)	gene,	intron	1
1532. Cymatoceps nasutus isolate E46 S7 ribosomal protein (S7) gene, intron 1	1532	Cymatoceps	nasutus	isolate	E46	S7	ribosomal	protein	(S7)	gene,	intron	1
1533. Cymatoceps nasutus isolate E45 S7 ribosomal protein (S7) gene, intron 1	1533	Cymatoceps	nasutus	isolate	E45	S7	ribosomal	protein	(S7)	gene,	intron	1
1534. Cymatoceps nasutus isolate E44 S7 ribosomal protein (S7) gene, intron 1	1534	Cymatoceps	nasutus	isolate	E44	S7	ribosomal	protein	(S7)	gene,	intron	1
1535. Cymatoceps nasutus isolate E43 S7 ribosomal protein (S7) gene, intron 1	1535	Cymatoceps	nasutus	isolate	E43	S7	ribosomal	protein	(S7)	gene,	intron	1
1536. Cymatoceps nasutus isolate E42 S7 ribosomal protein (S7) gene, intron 1	1536	Cymatoceps	nasutus	isolate	E42	S7	ribosomal	protein	(S7)	gene,	intron	1
1537. Cymatoceps nasutus isolate E41 S7 ribosomal protein (S7) gene, intron 1	1537	Cymatoceps	nasutus	isolate	E41	S7	ribosomal	protein	(S7)	gene,	intron	1
1538. Cymatoceps nasutus isolate E34 S7 ribosomal protein (S7) gene, intron 1	1538	Cymatoceps	nasutus	isolate	E34	S7	ribosomal	protein	(S7)	gene,	intron	1
1539. Cymatoceps nasutus isolate E33 S7 ribosomal protein (S7) gene, intron 1	1539	Cymatoceps	nasutus	isolate	E33	S7	ribosomal	protein	(S7)	gene,	intron	1
1540. Cymatoceps nasutus isolate E32 S7 ribosomal protein (S7) gene, intron 1	1540	Cymatoceps	nasutus	isolate	E32	S7	ribosomal	protein	(S7)	gene,	intron	1
1541. Cymatoceps nasutus isolate E31 S7 ribosomal protein (S7) gene, intron 1	1541	Cymatoceps	nasutus	isolate	E31	S7	ribosomal	protein	(S7)	gene,	intron	1
1542. Cymatoceps nasutus isolate E30 S7 ribosomal protein (S7) gene, intron 1	1542	Cymatoceps	nasutus	isolate	E30	S7	ribosomal	protein	(S7)	gene,	intron	1
1543. Cymatoceps nasutus isolate E3 S7 ribosomal protein (S7) gene, intron 1	1543	Cymatoceps	nasutus	isolate	E3	S7	ribosomal	protein	(S7)	gene,	intron	1
1544. Cymatoceps nasutus isolate E29 S7 ribosomal protein (S7) gene, intron 1	1544	Cymatoceps	nasutus	isolate	E29	S7	ribosomal	protein	(S7)	gene,	intron	1
1545. Cymatoceps nasutus isolate E27 S7 ribosomal protein (S7) gene, intron 1	1545	Cymatoceps	nasutus	isolate	E27	S7	ribosomal	protein	(S7)	gene,	intron	1
1546. Cymatoceps nasutus isolate E26 S7 ribosomal protein (S7) gene, intron 1	1546	Cymatoceps	nasutus	isolate	E26	S7	ribosomal	protein	(S7)	gene,	intron	1
1547. Cymatoceps nasutus isolate E25 S7 ribosomal protein (S7) gene, intron 1	1547	Cymatoceps	nasutus	isolate	E25	S7	ribosomal	protein	(S7)	gene,	intron	1
1548. Cymatoceps nasutus isolate E24 S7 ribosomal protein (S7) gene, intron 1	1548	Cymatoceps	nasutus	isolate	E24	S7	ribosomal	protein	(S7)	gene,	intron	1
1549. Cymatoceps nasutus isolate E23 S7 ribosomal protein (S7) gene, intron 1	1549	Cymatoceps	nasutus	isolate	E23	S7	ribosomal	protein	(S7)	gene,	intron	1
1550. Cymatoceps nasutus isolate E22 S7 ribosomal protein (S7) gene, intron 1	1550	Cymatoceps	nasutus	isolate	E22	S7	ribosomal	protein	(S7)	gene,	intron	1
1551. Cymatoceps nasutus isolate E21 S7 ribosomal protein (S7) gene, intron 1	1551	Cymatoceps	nasutus	isolate	E21	S7	ribosomal	protein	(S7)	gene,	intron	1
1552. Cymatoceps nasutus isolate E20 S7 ribosomal protein (S7) gene, intron 1	1552	Cymatoceps	nasutus	isolate	E20	S7	ribosomal	protein	(S7)	gene,	intron	1
1553. Cymatoceps nasutus isolate E2 S7 ribosomal protein (S7) gene, intron 1	1553	Cymatoceps	nasutus	isolate	E2	S7	ribosomal	protein	(S7)	gene,	intron	1
1554. Cymatoceps nasutus isolate E19 S7 ribosomal protein (S7) gene, intron 1	1554	Cymatoceps	nasutus	isolate	E19	S7	ribosomal	protein	(S7)	gene,	intron	1
1555. Cymatoceps nasutus isolate E18 S7 ribosomal protein (S7) gene, intron 1	1555	Cymatoceps	nasutus	isolate	E18	S7	ribosomal	protein	(S7)	gene,	intron	1
1556. Cymatoceps nasutus isolate E17 S7 ribosomal protein (S7) gene, intron 1	1556	Cymatoceps	nasutus	isolate	E17	S7	ribosomal	protein	(S7)	gene,	intron	1
1557. Cymatoceps nasutus isolate E16 S7 ribosomal protein (S7) gene, intron 1	1557	Cymatoceps	nasutus	isolate	E16	S7	ribosomal	protein	(S7)	gene,	intron	1
1558. Cymatoceps nasutus isolate E15 S7 ribosomal protein (S7) gene, intron 1	1558	Cymatoceps	nasutus	isolate	E15	S7	ribosomal	protein	(S7)	gene,	intron	1
1559. Cymatoceps nasutus isolate E14 S7 ribosomal protein (S7) gene, intron 1	1559	Cymatoceps	nasutus	isolate	E14	S7	ribosomal	protein	(S7)	gene,	intron	1
1560. Cymatoceps nasutus isolate E13 S7 ribosomal protein (S7) gene, intron 1	1560	Cymatoceps	nasutus	isolate	E13	S7	ribosomal	protein	(S7)	gene,	intron	1
1561. Cymatoceps nasutus isolate E12 S7 ribosomal protein (S7) gene, intron 1	1561	Cymatoceps	nasutus	isolate	E12	S7	ribosomal	protein	(S7)	gene,	intron	1
1562. Cymatoceps nasutus isolate E11 S7 ribosomal protein (S7) gene, intron 1	1562	Cymatoceps	nasutus	isolate	E11	S7	ribosomal	protein	(S7)	gene,	intron	1
1563. Cymatoceps nasutus isolate E10 S7 ribosomal protein (S7) gene, intron 1	1563	Cymatoceps	nasutus	isolate	E10	S7	ribosomal	protein	(S7)	gene,	intron	1
1564. Cymatoceps nasutus isolate D86 S7 ribosomal protein (S7) gene, intron 1	1564	Cymatoceps	nasutus	isolate	D86	S7	ribosomal	protein	(S7)	gene,	intron	1
1565. Cymatoceps nasutus isolate D85 S7 ribosomal protein (S7) gene, intron 1	1565	Cymatoceps	nasutus	isolate	D85	S7	ribosomal	protein	(S7)	gene,	intron	1
1566. Cymatoceps nasutus isolate D84 S7 ribosomal protein (S7) gene, intron 1	1566	Cymatoceps	nasutus	isolate	D84	S7	ribosomal	protein	(S7)	gene,	intron	1
1567. Cymatoceps nasutus isolate D83 S7 ribosomal protein (S7) gene, intron 1	1567	Cymatoceps	nasutus	isolate	D83	S7	ribosomal	protein	(S7)	gene,	intron	1
1568. Cymatoceps nasutus isolate D81 S7 ribosomal protein (S7) gene, intron 1	1568	Cymatoceps	nasutus	isolate	D81	S7	ribosomal	protein	(S7)	gene,	intron	1
1569. Cymatoceps nasutus isolate D80 S7 ribosomal protein (S7) gene, intron 1	1569	Cymatoceps	nasutus	isolate	D80	S7	ribosomal	protein	(S7)	gene,	intron	1
1570. Cymatoceps nasutus isolate D79 S7 ribosomal protein (S7) gene, intron 1	1570	Cymatoceps	nasutus	isolate	D79	S7	ribosomal	protein	(S7)	gene,	intron	1
1571. Cymatoceps nasutus isolate D78 S7 ribosomal protein (S7) gene, intron 1	1571	Cymatoceps	nasutus	isolate	D78	S7	ribosomal	protein	(S7)	gene,	intron	1
1572. Cymatoceps nasutus isolate D77 S7 ribosomal protein (S7) gene, intron 1	1572	Cymatoceps	nasutus	isolate	D77	S7	ribosomal	protein	(S7)	gene,	intron	1
1573. Cymatoceps nasutus isolate D76 S7 ribosomal protein (S7) gene, intron 1	1573	Cymatoceps	nasutus	isolate	D76	S7	ribosomal	protein	(S7)	gene,	intron	1
1574. Cymatoceps nasutus isolate D75 S7 ribosomal protein (S7) gene, intron 1	1574	Cymatoceps	nasutus	isolate	D75	S7	ribosomal	protein	(S7)	gene,	intron	1
1575. Cymatoceps nasutus isolate D74 S7 ribosomal protein (S7) gene, intron 1	1575	Cymatoceps	nasutus	isolate	D74	S7	ribosomal	protein	(S7)	gene,	intron	1
1576. Cymatoceps nasutus isolate D73 S7 ribosomal protein (S7) gene, intron 1	1576	Cymatoceps	nasutus	isolate	D73	S7	ribosomal	protein	(S7)	gene,	intron	1
1577. Cymatoceps nasutus isolate D60 S7 ribosomal protein (S7) gene, intron 1	1577	Cymatoceps	nasutus	isolate	D60	S7	ribosomal	protein	(S7)	gene,	intron	1
1578. Cymatoceps nasutus isolate D59 S7 ribosomal protein (S7) gene, intron 1	1578	Cymatoceps	nasutus	isolate	D59	S7	ribosomal	protein	(S7)	gene,	intron	1
1579. Cymatoceps nasutus isolate D58 S7 ribosomal protein (S7) gene, intron 1	1579	Cymatoceps	nasutus	isolate	D58	S7	ribosomal	protein	(S7)	gene,	intron	1
1580. Cymatoceps nasutus isolate D57 S7 ribosomal protein (S7) gene, intron 1	1580	Cymatoceps	nasutus	isolate	D57	S7	ribosomal	protein	(S7)	gene,	intron	1
1581. Cymatoceps nasutus isolate E96 S7 ribosomal protein (S7) gene, intron 1	1581	Cymatoceps	nasutus	isolate	E96	S7	ribosomal	protein	(S7)	gene,	intron	1
1582. Cymatoceps nasutus isolate E63 S7 ribosomal protein (S7) gene, intron 1	1582	Cymatoceps	nasutus	isolate	E63	S7	ribosomal	protein	(S7)	gene,	intron	1
1583. Cymatoceps nasutus isolate E60 S7 ribosomal protein (S7) gene, intron 1	1583	Cymatoceps	nasutus	isolate	E60	S7	ribosomal	protein	(S7)	gene,	intron	1
1584. Cymatoceps nasutus isolate E59 S7 ribosomal protein (S7) gene, intron 1	1584	Cymatoceps	nasutus	isolate	E59	S7	ribosomal	protein	(S7)	gene,	intron	1
1585. Cymatoceps nasutus isolate E58 S7 ribosomal protein (S7) gene, intron 1	1585	Cymatoceps	nasutus	isolate	E58	S7	ribosomal	protein	(S7)	gene,	intron	1
1586. Cymatoceps nasutus isolate D54 S7 ribosomal protein (S7) gene, intron 1	1586	Cymatoceps	nasutus	isolate	D54	S7	ribosomal	protein	(S7)	gene,	intron	1
1587. Cymatoceps nasutus isolate D53 S7 ribosomal protein (S7) gene, intron 1	1587	Cymatoceps	nasutus	isolate	D53	S7	ribosomal	protein	(S7)	gene,	intron	1
1588. Cymatoceps nasutus isolate D52 S7 ribosomal protein (S7) gene, intron 1	1588	Cymatoceps	nasutus	isolate	D52	S7	ribosomal	protein	(S7)	gene,	intron	1
1589. Cymatoceps nasutus isolate B17 S7 ribosomal protein (S7) gene, intron 1	1589	Cymatoceps	nasutus	isolate	B17	S7	ribosomal	protein	(S7)	gene,	intron	1
1590. Cymatoceps nasutus isolate E97 S7 ribosomal protein (S7) gene, intron 1	1590	Cymatoceps	nasutus	isolate	E97	S7	ribosomal	protein	(S7)	gene,	intron	1
1591. Cymatoceps nasutus isolate E95 S7 ribosomal protein (S7) gene, intron 1	1591	Cymatoceps	nasutus	isolate	E95	S7	ribosomal	protein	(S7)	gene,	intron	1
1592. Cymatoceps nasutus isolate E94 S7 ribosomal protein (S7) gene, intron 1	1592	Cymatoceps	nasutus	isolate	E94	S7	ribosomal	protein	(S7)	gene,	intron	1
1593. Cymatoceps nasutus isolate E93 S7 ribosomal protein (S7) gene, intron 1	1593	Cymatoceps	nasutus	isolate	E93	S7	ribosomal	protein	(S7)	gene,	intron	1
1594. Cymatoceps nasutus isolate E64 S7 ribosomal protein (S7) gene, intron 1	1594	Cymatoceps	nasutus	isolate	E64	S7	ribosomal	protein	(S7)	gene,	intron	1
1595. Cymatoceps nasutus isolate E62 S7 ribosomal protein (S7) gene, intron 1	1595	Cymatoceps	nasutus	isolate	E62	S7	ribosomal	protein	(S7)	gene,	intron	1
1596. Cymatoceps nasutus isolate E61 S7 ribosomal protein (S7) gene, intron 1	1596	Cymatoceps	nasutus	isolate	E61	S7	ribosomal	protein	(S7)	gene,	intron	1
1597. Cymatoceps nasutus isolate E57 S7 ribosomal protein (S7) gene, intron 1	1597	Cymatoceps	nasutus	isolate	E57	S7	ribosomal	protein	(S7)	gene,	intron	1
1598. Cymatoceps nasutus isolate G6 S7 ribosomal protein (S7) gene, intron 1	1598	Cymatoceps	nasutus	isolate	G6	S7	ribosomal	protein	(S7)	gene,	intron	1
1599. Cymatoceps nasutus isolate G5 S7 ribosomal protein (S7) gene, intron 1	1599	Cymatoceps	nasutus	isolate	G5	S7	ribosomal	protein	(S7)	gene,	intron	1
1600. Cymatoceps nasutus isolate G4 S7 ribosomal protein (S7) gene, intron 1	1600	Cymatoceps	nasutus	isolate	G4	S7	ribosomal	protein	(S7)	gene,	intron	1
1601. Cymatoceps nasutus isolate G3 S7 ribosomal protein (S7) gene, intron 1	1601	Cymatoceps	nasutus	isolate	G3	S7	ribosomal	protein	(S7)	gene,	intron	1
1602. Cymatoceps nasutus isolate G2 S7 ribosomal protein (S7) gene, intron 1	1602	Cymatoceps	nasutus	isolate	G2	S7	ribosomal	protein	(S7)	gene,	intron	1
1603. Cymatoceps nasutus isolate G1 S7 ribosomal protein (S7) gene, intron 1	1603	Cymatoceps	nasutus	isolate	G1	S7	ribosomal	protein	(S7)	gene,	intron	1
1604. Cymatoceps nasutus isolate F100 S7 ribosomal protein (S7) gene, intron 1	1604	Cymatoceps	nasutus	isolate	F100	S7	ribosomal	protein	(S7)	gene,	intron	1
1605. Cymatoceps nasutus isolate F99 S7 ribosomal protein (S7) gene, intron 1	1605	Cymatoceps	nasutus	isolate	F99	S7	ribosomal	protein	(S7)	gene,	intron	1
1606. Cymatoceps nasutus isolate F98 S7 ribosomal protein (S7) gene, intron 1	1606	Cymatoceps	nasutus	isolate	F98	S7	ribosomal	protein	(S7)	gene,	intron	1
1607. Cymatoceps nasutus isolate F97 S7 ribosomal protein (S7) gene, intron 1	1607	Cymatoceps	nasutus	isolate	F97	S7	ribosomal	protein	(S7)	gene,	intron	1
1608. Cymatoceps nasutus isolate F96 S7 ribosomal protein (S7) gene, intron 1	1608	Cymatoceps	nasutus	isolate	F96	S7	ribosomal	protein	(S7)	gene,	intron	1
1609. Cymatoceps nasutus isolate F95 S7 ribosomal protein (S7) gene, intron 1	1609	Cymatoceps	nasutus	isolate	F95	S7	ribosomal	protein	(S7)	gene,	intron	1
1610. Cymatoceps nasutus isolate F94 S7 ribosomal protein (S7) gene, intron 1	1610	Cymatoceps	nasutus	isolate	F94	S7	ribosomal	protein	(S7)	gene,	intron	1
1611. Cymatoceps nasutus isolate F93 S7 ribosomal protein (S7) gene, intron 1	1611	Cymatoceps	nasutus	isolate	F93	S7	ribosomal	protein	(S7)	gene,	intron	1
1612. Cymatoceps nasutus isolate F91 S7 ribosomal protein (S7) gene, intron 1	1612	Cymatoceps	nasutus	isolate	F91	S7	ribosomal	protein	(S7)	gene,	intron	1
1613. Cymatoceps nasutus isolate F90 S7 ribosomal protein (S7) gene, intron 1	1613	Cymatoceps	nasutus	isolate	F90	S7	ribosomal	protein	(S7)	gene,	intron	1
1614. Cymatoceps nasutus isolate F89 S7 ribosomal protein (S7) gene, intron 1	1614	Cymatoceps	nasutus	isolate	F89	S7	ribosomal	protein	(S7)	gene,	intron	1
1615. Cymatoceps nasutus isolate F88 S7 ribosomal protein (S7) gene, intron 1	1615	Cymatoceps	nasutus	isolate	F88	S7	ribosomal	protein	(S7)	gene,	intron	1
1616. Cymatoceps nasutus isolate F87 S7 ribosomal protein (S7) gene, intron 1	1616	Cymatoceps	nasutus	isolate	F87	S7	ribosomal	protein	(S7)	gene,	intron	1
1617. Cymatoceps nasutus isolate F86 S7 ribosomal protein (S7) gene, intron 1	1617	Cymatoceps	nasutus	isolate	F86	S7	ribosomal	protein	(S7)	gene,	intron	1
1618. Cymatoceps nasutus isolate F85 S7 ribosomal protein (S7) gene, intron 1	1618	Cymatoceps	nasutus	isolate	F85	S7	ribosomal	protein	(S7)	gene,	intron	1
1619. Cymatoceps nasutus isolate F84 S7 ribosomal protein (S7) gene, intron 1	1619	Cymatoceps	nasutus	isolate	F84	S7	ribosomal	protein	(S7)	gene,	intron	1
1620. Cymatoceps nasutus isolate F83 S7 ribosomal protein (S7) gene, intron 1	1620	Cymatoceps	nasutus	isolate	F83	S7	ribosomal	protein	(S7)	gene,	intron	1
1621. Cymatoceps nasutus isolate F82 S7 ribosomal protein (S7) gene, intron 1	1621	Cymatoceps	nasutus	isolate	F82	S7	ribosomal	protein	(S7)	gene,	intron	1
1622. Cymatoceps nasutus isolate F81 S7 ribosomal protein (S7) gene, intron 1	1622	Cymatoceps	nasutus	isolate	F81	S7	ribosomal	protein	(S7)	gene,	intron	1
1623. Cymatoceps nasutus isolate F67 S7 ribosomal protein (S7) gene, intron 1	1623	Cymatoceps	nasutus	isolate	F67	S7	ribosomal	protein	(S7)	gene,	intron	1
1624. Cymatoceps nasutus isolate F66 S7 ribosomal protein (S7) gene, intron 1	1624	Cymatoceps	nasutus	isolate	F66	S7	ribosomal	protein	(S7)	gene,	intron	1
1625. Cymatoceps nasutus isolate F62 S7 ribosomal protein (S7) gene, intron 1	1625	Cymatoceps	nasutus	isolate	F62	S7	ribosomal	protein	(S7)	gene,	intron	1
1626. Cymatoceps nasutus isolate F61 S7 ribosomal protein (S7) gene, intron 1	1626	Cymatoceps	nasutus	isolate	F61	S7	ribosomal	protein	(S7)	gene,	intron	1
1627. Cymatoceps nasutus isolate F60 S7 ribosomal protein (S7) gene, intron 1	1627	Cymatoceps	nasutus	isolate	F60	S7	ribosomal	protein	(S7)	gene,	intron	1
1628. Cymatoceps nasutus isolate F45 S7 ribosomal protein (S7) gene, intron 1	1628	Cymatoceps	nasutus	isolate	F45	S7	ribosomal	protein	(S7)	gene,	intron	1
1629. Cymatoceps nasutus isolate F44 S7 ribosomal protein (S7) gene, intron 1	1629	Cymatoceps	nasutus	isolate	F44	S7	ribosomal	protein	(S7)	gene,	intron	1
1630. Cymatoceps nasutus isolate F43 S7 ribosomal protein (S7) gene, intron 1	1630	Cymatoceps	nasutus	isolate	F43	S7	ribosomal	protein	(S7)	gene,	intron	1
1631. Cymatoceps nasutus isolate F42 S7 ribosomal protein (S7) gene, intron 1	1631	Cymatoceps	nasutus	isolate	F42	S7	ribosomal	protein	(S7)	gene,	intron	1
1632. Cymatoceps nasutus isolate F41 S7 ribosomal protein (S7) gene, intron 1	1632	Cymatoceps	nasutus	isolate	F41	S7	ribosomal	protein	(S7)	gene,	intron	1
1633. Cymatoceps nasutus isolate F40 S7 ribosomal protein (S7) gene, intron 1	1633	Cymatoceps	nasutus	isolate	F40	S7	ribosomal	protein	(S7)	gene,	intron	1
1634. Cymatoceps nasutus isolate F65 S7 ribosomal protein (S7) gene, intron 1	1634	Cymatoceps	nasutus	isolate	F65	S7	ribosomal	protein	(S7)	gene,	intron	1
1635. Cymatoceps nasutus isolate F64 S7 ribosomal protein (S7) gene, intron 1	1635	Cymatoceps	nasutus	isolate	F64	S7	ribosomal	protein	(S7)	gene,	intron	1
1636. Cymatoceps nasutus isolate F63 S7 ribosomal protein (S7) gene, intron 1	1636	Cymatoceps	nasutus	isolate	F63	S7	ribosomal	protein	(S7)	gene,	intron	1
1637. Cymatoceps nasutus isolate E36 S7 ribosomal protein (S7) gene, intron 1	1637	Cymatoceps	nasutus	isolate	E36	S7	ribosomal	protein	(S7)	gene,	intron	1
1638. Cymatoceps nasutus isolate Y99 S7 ribosomal protein (S7) gene, intron 1	1638	Cymatoceps	nasutus	isolate	Y99	S7	ribosomal	protein	(S7)	gene,	intron	1
1639. Cymatoceps nasutus isolate X52 S7 ribosomal protein (S7) gene, intron 1	1639	Cymatoceps	nasutus	isolate	X52	S7	ribosomal	protein	(S7)	gene,	intron	1
1640. Cymatoceps nasutus isolate V82 S7 ribosomal protein (S7) gene, intron 1	1640	Cymatoceps	nasutus	isolate	V82	S7	ribosomal	protein	(S7)	gene,	intron	1
1641. Cymatoceps nasutus isolate V74 S7 ribosomal protein (S7) gene, intron 1	1641	Cymatoceps	nasutus	isolate	V74	S7	ribosomal	protein	(S7)	gene,	intron	1
[truncated: 15,747 more rows]
[truncated: 150 more columns]

## Sheet: Assessment
Gene Region	Number of Records
[truncated: 88 more rows]
