# Supplementary material for: An overview of DNA barcoding of biodiversity in South Africa
Source: PLoS One. 2026 Apr 21;21(4):e0345173. doi: 10.1371/journal.pone.0345173 (PMC13098986; doi:10.1371/journal.pone.0345173)
Supplement: S1 File — The data was downloaded in a text format and transferred to Microsoft excel for analysis. (ZIP) [file pone.0345173.s011.zip › S1_File/Fungae.xlsx]

## Sheet: Fungae Orig Data
Fungae Original Data from GenBank	Number of Words
1. Pseudoteratosphaeria ohnowa strain CPC 1005 from South Africa 18S small subunit ribosomal RNA gene, partial sequence	17
2,105 bp linear DNA	4
GU214610.1 GI:284159023	2
	0
2. Teratosphaeria nubilosa strain CPC 933 from South Africa 18S small subunit ribosomal RNA gene, partial sequence	17
1,753 bp linear DNA	4
GU214608.1 GI:284159021	2
	0
3. Parateratosphaeria bellula strain CPC 1821 from South Africa 18S small subunit ribosomal RNA gene, partial sequence	17
1,731 bp linear DNA	4
GU214601.1 GI:284159014	2
	0
4. Septoria protearum strain CPC 1470 from South Africa 18S small subunit ribosomal RNA gene, partial sequence	17
1,731 bp linear DNA	4
GU214588.1 GI:284159001	2
	0
5. Teratosphaeria stellenboschiana strain CPC 10886 from South Africa 18S small subunit ribosomal RNA gene, partial sequence	17
1,727 bp linear DNA	4
GU214583.1 GI:284158996	2
	0
6. Ramularia grevilleana strain CPC 656 from South Africa 18S small subunit ribosomal RNA gene, partial sequence	17
1,745 bp linear DNA	4
GU214578.1 GI:284158991	2
	0
7. Devriesia sp. CPC 11876 from South Africa 18S small subunit ribosomal RNA gene, partial sequence	16
1,787 bp linear DNA	4
GU214564.1 GI:284158977	2
	0
8. Mycosphaerella sp. CBS 111167 strain CPC 1225 from South Africa 18S small subunit ribosomal RNA gene, partial sequence	19
1,739 bp linear DNA	4
GU214553.1 GI:284158966	2
	0
9. Mycosphaerella sp. CBS 111166 strain CPC 1224 from South Africa 18S small subunit ribosomal RNA gene, partial sequence	19
1,776 bp linear DNA	4
GU214552.1 GI:284158965	2
	0
10. Mycosphaerella marasasii strain CPC 348 from South Africa 18S small subunit ribosomal RNA gene, partial sequence	17
1,763 bp linear DNA	4
GU214548.1 GI:284158961	2
	0
11. Pallidocercospora irregulariramosa strain CPC 1362 from South Africa 18S small subunit ribosomal RNA gene, partial sequence	17
1,741 bp linear DNA	4
GU214544.1 GI:284158957	2
	0
12. Devonomyces endophyticus strain CPC 1193 from South Africa 18S small subunit ribosomal RNA gene, partial sequence	17
1,786 bp linear DNA	4
GU214538.1 GI:284158951	2
	0
13. Amycosphaerella africana strain CPC 850 from South Africa 18S small subunit ribosomal RNA gene, partial sequence	17
1,727 bp linear DNA	4
GU214537.1 GI:284158950	2
	0
14. Amycosphaerella africana strain CPC 794 from South Africa 18S small subunit ribosomal RNA gene, partial sequence	17
1,737 bp linear DNA	4
GU214536.1 GI:284158949	2
	0
15. Uwebraunia dekkeri strain CPC 1188 from South Africa 18S small subunit ribosomal RNA gene, partial sequence	17
1,752 bp linear DNA	4
GU214530.1 GI:284158943	2
	0
16. Uwebraunia dekkeri strain CPC 825 from South Africa 18S small subunit ribosomal RNA gene, partial sequence	17
1,731 bp linear DNA	4
GU214528.1 GI:284158941	2
	0
17. Uwebraunia communis strain CPC 831 from South Africa 18S small subunit ribosomal RNA gene, partial sequence	17
1,745 bp linear DNA	4
GU214525.1 GI:284158938	2
	0
18. Neocatenulostroma microsporum strain CPC 1832 from South Africa 18S small subunit ribosomal RNA gene, partial sequence	17
1,731 bp linear DNA	4
GU214520.1 GI:284158933	2
	0
19. Teratosphaeria macowanii strain CPC 1872 from South Africa 18S small subunit ribosomal RNA gene, partial sequence	17
2,126 bp linear DNA	4
GU214519.1 GI:284158932	2
	0
20. Catenulostroma elginense strain CPC 1958 from South Africa 18S small subunit ribosomal RNA gene, partial sequence	17
1,749 bp linear DNA	4
GU214517.1 GI:284158930	2
	0
21. Batcheloromyces leucadendri strain CPC 1837 from South Africa 18S small subunit ribosomal RNA gene, partial sequence	17
2,481 bp linear DNA	4
GU214515.1 GI:284158928	2
	0
22. Cryphonectria radicalis isolate CMW 10477 beta tubulin genes, partial cds	11
1,017 bp linear DNA	4
AH011607.4 GI:1015623998	2
	0
23. Fusarium circinatum strain FSP 34 chromosome 12, whole genome shotgun sequence	12
526,391 bp linear DNA	4
CM010400.1 GI:1440554725	2
	0
24. Fusarium circinatum strain FSP 34 chromosome 1, whole genome shotgun sequence	12
6,191,809 bp linear DNA	4
CM004511.1 GI:1049179935	2
	0
25. Fusarium circinatum strain FSP 34 chromosome 10, whole genome shotgun sequence	12
2,372,785 bp linear DNA	4
CM004520.1 GI:1049179934	2
	0
26. Fusarium circinatum strain FSP 34 chromosome 11, whole genome shotgun sequence	12
2,064,197 bp linear DNA	4
CM004521.1 GI:1049179933	2
	0
27. Fusarium circinatum strain FSP 34 chromosome 2, whole genome shotgun sequence	12
4,774,899 bp linear DNA	4
CM004512.1 GI:1049179932	2
	0
28. Fusarium circinatum strain FSP 34 chromosome 3, whole genome shotgun sequence	12
4,758,267 bp linear DNA	4
CM004513.1 GI:1049179931	2
	0
29. Fusarium circinatum strain FSP 34 chromosome 4, whole genome shotgun sequence	12
4,141,359 bp linear DNA	4
CM004514.1 GI:1049179930	2
	0
30. Fusarium circinatum strain FSP 34 chromosome 5, whole genome shotgun sequence	12
4,400,171 bp linear DNA	4
CM004515.1 GI:1049179929	2
	0
31. Fusarium circinatum strain FSP 34 chromosome 6, whole genome shotgun sequence	12
4,055,048 bp linear DNA	4
CM004516.1 GI:1049179928	2
	0
32. Fusarium circinatum strain FSP 34 chromosome 7, whole genome shotgun sequence	12
3,473,953 bp linear DNA	4
CM004517.1 GI:1049179927	2
	0
33. Fusarium circinatum strain FSP 34 chromosome 8, whole genome shotgun sequence	12
3,085,006 bp linear DNA	4
CM004518.1 GI:1049179926	2
	0
34. Fusarium circinatum strain FSP 34 chromosome 9, whole genome shotgun sequence	12
2,773,753 bp linear DNA	4
CM004519.1 GI:1049179925	2
	0
35. Teratosphaeria macowanii strain CPC 1488 18S small subunit ribosomal RNA gene, partial sequence	14
2,138 bp linear DNA	4
AY251118.2 GI:283828009	2
	0
36. Ceratocystis oblonga isolate CMW23802 translation elongation factor 1-alpha gene, partial sequence	12
809 bp linear DNA	4
EU244952.2 GI:313127685	2
	0
37. Ceratocystis oblonga isolate CMW23803 translation elongation factor 1-alpha gene, partial sequence	12
809 bp linear DNA	4
EU244951.2 GI:313127684	2
	0
38. Calonectria morganii strain ATCC 46300 beta tubulin gene, partial cds	11
521 bp linear DNA	4
AF210873.3 GI:11125725	2
	0
39. Calonectria multiseptata strain STE-U 1589 beta-tubulin-like gene, partial sequence	10
514 bp linear DNA	4
AF210865.2 GI:11038439	2
	0
40. Calonectria scoparia strain STE-U 1951 beta-tubulin-like gene, partial sequence	10
508 bp linear DNA	4
AF210859.2 GI:11038438	2
	0
41. Ceratocystis pirilliformis isolate CMW6569 translation elongation factor 1-alpha gene, partial cds	12
747 bp linear DNA	4
AY528982.3 GI:312281437	2
	0
42. Ceratocystis albifundus isolate CMW39133 18S ribosomal RNA gene, partial sequence; internal transcribed spacer 1, 5.8S ribosomal RNA gene, and internal transcribed spacer 2, complete sequence; and 28S ribosomal RNA gene, partial sequence	33
694 bp linear DNA	4
KF147148.2 GI:819021019	2
	0
43. Ceratocystis albifundus isolate CMW39132 18S ribosomal RNA gene, partial sequence; internal transcribed spacer 1, 5.8S ribosomal RNA gene, and internal transcribed spacer 2, complete sequence; and 28S ribosomal RNA gene, partial sequence	33
694 bp linear DNA	4
KF147147.2 GI:819021016	2
	0
44. Ceratocystis albifundus isolate CMW39131 18S ribosomal RNA gene, partial sequence; internal transcribed spacer 1, 5.8S ribosomal RNA gene, and internal transcribed spacer 2, complete sequence; and 28S ribosomal RNA gene, partial sequence	33
694 bp linear DNA	4
KF147146.2 GI:819021014	2
	0
45. Ceratocystis albifundus isolate CMW39130 18S ribosomal RNA gene, partial sequence; internal transcribed spacer 1, 5.8S ribosomal RNA gene, and internal transcribed spacer 2, complete sequence; and 28S ribosomal RNA gene, partial sequence	33
695 bp linear DNA	4
KF147145.2 GI:819021011	2
	0
46. Ceratocystis albifundus isolate CMW39129 18S ribosomal RNA gene, partial sequence; internal transcribed spacer 1, 5.8S ribosomal RNA gene, and internal transcribed spacer 2, complete sequence; and 28S ribosomal RNA gene, partial sequence	33
694 bp linear DNA	4
KF147144.2 GI:819020982	2
	0
47. Penicillium ortum CBS 135669 ITS region; from TYPE material	10
528 bp linear DNA	4
NR_138304.1 GI:1050870802	2
	0
48. Penicillium annulatum CBS 135126 ITS region; from TYPE material	10
525 bp linear DNA	4
NR_138303.1 GI:1050870801	2
	0
49. Diversimorbus metrosideri CMW 37322 ITS region; from TYPE material	10
610 bp linear DNA	4
NR_153977.1 GI:1351336845	2
	0
50. Holocryphia capensis CMW 37887 ITS region; from TYPE material	10
603 bp linear DNA	4
NR_154057.1 GI:1351336923	2
	0
51. Holocryphia mzansi CMW 37337 ITS region; from TYPE material	10
607 bp linear DNA	4
NR_154056.1 GI:1351336922	2
	0
52. Holocryphia gleniana CMW 37334 ITS region; from TYPE material	10
608 bp linear DNA	4
NR_154055.1 GI:1351336921	2
	0
53. Penicillium ortum strain CV95 18S ribosomal RNA gene, partial sequence; internal transcribed spacer 1, 5.8S ribosomal RNA gene, and internal transcribed spacer 2, complete sequence; and 28S ribosomal RNA gene, partial sequence	33
528 bp linear DNA	4
JX091430.1 GI:452850353	2
	0
54. Penicillium ortum strain CV71 18S ribosomal RNA gene, partial sequence; internal transcribed spacer 1, 5.8S ribosomal RNA gene, and internal transcribed spacer 2, complete sequence; and 28S ribosomal RNA gene, partial sequence	33
528 bp linear DNA	4
JX091429.1 GI:452850352	2
	0
55. Penicillium ortum strain CV391 18S ribosomal RNA gene, partial sequence; internal transcribed spacer 1, 5.8S ribosomal RNA gene, and internal transcribed spacer 2, complete sequence; and 28S ribosomal RNA gene, partial sequence	33
528 bp linear DNA	4
JX091428.1 GI:452850351	2
	0
56. Penicillium ortum strain CV102 18S ribosomal RNA gene, partial sequence; internal transcribed spacer 1, 5.8S ribosomal RNA gene, and internal transcribed spacer 2, complete sequence; and 28S ribosomal RNA gene, partial sequence	33
528 bp linear DNA	4
JX091427.1 GI:452850350	2
	0
57. Penicillium annulatum strain CV37 18S ribosomal RNA gene, partial sequence; internal transcribed spacer 1, 5.8S ribosomal RNA gene, and internal transcribed spacer 2, complete sequence; and 28S ribosomal RNA gene, partial sequence	33
525 bp linear DNA	4
JX091426.1 GI:452850349	2
	0
58. Penicillium annulatum strain CV187 18S ribosomal RNA gene, partial sequence; internal transcribed spacer 1, 5.8S ribosomal RNA gene, and internal transcribed spacer 2, complete sequence; and 28S ribosomal RNA gene, partial sequence	33
525 bp linear DNA	4
JX091425.1 GI:452850348	2
	0
59. Penicillium annulatum strain CV1707 18S ribosomal RNA gene, partial sequence; internal transcribed spacer 1, 5.8S ribosomal RNA gene, and internal transcribed spacer 2, complete sequence; and 28S ribosomal RNA gene, partial sequence	33
525 bp linear DNA	4
JX091424.1 GI:452850347	2
	0
60. Holocryphia sp. SFC-2012b strain CMW37342 translation elongation factor 1 alpha gene, partial cds	14
351 bp linear DNA	4
JQ863063.1 GI:437039515	2
	0
61. Holocryphia sp. SFC-2012b strain CMW37341 translation elongation factor 1 alpha gene, partial cds	14
351 bp linear DNA	4
JQ863062.1 GI:437039512	2
	0
62. Holocryphia sp. SFC-2012b strain CMW37340 translation elongation factor 1 alpha gene, partial cds	14
351 bp linear DNA	4
JQ863061.1 GI:437039509	2
	0
63. Holocryphia sp. SFC-2012b strain CMW37339 translation elongation factor 1 alpha gene, partial cds	14
351 bp linear DNA	4
JQ863060.1 GI:437039506	2
	0
64. Holocryphia sp. SFC-2012b strain CMW37333 translation elongation factor 1 alpha gene, partial cds	14
351 bp linear DNA	4
JQ863059.1 GI:437039503	2
	0
65. Holocryphia sp. SFC-2012b strain CMW37332 translation elongation factor 1 alpha gene, partial cds	14
351 bp linear DNA	4
JQ863058.1 GI:437039500	2
	0
66. Holocryphia sp. SFC-2012b strain CMW37331 translation elongation factor 1 alpha gene, partial cds	14
351 bp linear DNA	4
JQ863057.1 GI:437039497	2
	0
67. Holocryphia sp. SFC-2012b strain CMW37329 translation elongation factor 1 alpha gene, partial cds	14
351 bp linear DNA	4
JQ863056.1 GI:437039494	2
	0
68. Holocryphia sp. SFC-2012b strain CMW37328 translation elongation factor 1 alpha gene, partial cds	14
351 bp linear DNA	4
JQ863055.1 GI:437039491	2
	0
69. Holocryphia sp. SFC-2012b strain CMW37327 translation elongation factor 1 alpha gene, partial cds	14
351 bp linear DNA	4
JQ863054.1 GI:437039488	2
	0
70. Holocryphia sp. SFC-2012b strain CMW37326 translation elongation factor 1 alpha gene, partial cds	14
351 bp linear DNA	4
JQ863053.1 GI:437039476	2
	0
71. Holocryphia sp. SFC-2012b strain CMW37888 translation elongation factor 1 alpha gene, partial cds	14
351 bp linear DNA	4
JQ863052.1 GI:437039473	2
	0
72. Holocryphia sp. SFC-2012c strain CMW37338 translation elongation factor 1 alpha gene, partial cds	14
346 bp linear DNA	4
JQ863039.1 GI:437039425	2
	0
73. Holocryphia sp. SFC-2012d strain CMW37336 translation elongation factor 1 alpha gene, partial cds	14
356 bp linear DNA	4
JQ863033.1 GI:437039412	2
	0
74. Holocryphia sp. SFC-2012d strain CMW37335 translation elongation factor 1 alpha gene, partial cds	14
356 bp linear DNA	4
JQ863032.1 GI:437039410	2
	0
75. Holocryphia sp. SFC-2012b strain CMW37342 calmodulin gene, partial cds	10
472 bp linear DNA	4
JQ863026.1 GI:437039373	2
	0
76. Holocryphia sp. SFC-2012b strain CMW37341 calmodulin gene, partial cds	10
472 bp linear DNA	4
JQ863025.1 GI:437039371	2
	0
77. Holocryphia sp. SFC-2012b strain CMW37340 calmodulin gene, partial cds	10
472 bp linear DNA	4
JQ863024.1 GI:437039369	2
	0
78. Holocryphia sp. SFC-2012b strain CMW37339 calmodulin gene, partial cds	10
472 bp linear DNA	4
JQ863023.1 GI:437039367	2
	0
79. Holocryphia sp. SFC-2012b strain CMW37333 calmodulin gene, partial cds	10
472 bp linear DNA	4
JQ863022.1 GI:437039365	2
	0
80. Holocryphia sp. SFC-2012b strain CMW37332 calmodulin gene, partial cds	10
472 bp linear DNA	4
JQ863021.1 GI:437039363	2
	0
81. Holocryphia sp. SFC-2012b strain CMW37331 calmodulin gene, partial cds	10
472 bp linear DNA	4
JQ863020.1 GI:437039361	2
	0
82. Holocryphia sp. SFC-2012b strain CMW37329 calmodulin gene, partial cds	10
472 bp linear DNA	4
JQ863019.1 GI:437039359	2
	0
83. Holocryphia sp. SFC-2012b strain CMW37328 calmodulin gene, partial cds	10
472 bp linear DNA	4
JQ863018.1 GI:437039357	2
	0
84. Holocryphia sp. SFC-2012b strain CMW37327 calmodulin gene, partial cds	10
472 bp linear DNA	4
JQ863017.1 GI:437039346	2
	0
85. Holocryphia sp. SFC-2012b strain CMW37326 calmodulin gene, partial cds	10
472 bp linear DNA	4
JQ863016.1 GI:437039343	2
	0
86. Holocryphia sp. SFC-2012b strain CMW37888 calmodulin gene, partial cds	10
472 bp linear DNA	4
JQ863015.1 GI:437039340	2
	0
87. Holocryphia sp. SFC-2012c strain CMW37338 calmodulin gene, partial cds	10
471 bp linear DNA	4
JQ863002.1 GI:437039297	2
	0
88. Holocryphia sp. SFC-2012d strain CMW37336 calmodulin gene, partial cds	10
473 bp linear DNA	4
JQ862996.1 GI:437039280	2
	0
89. Holocryphia sp. SFC-2012d strain CMW37335 calmodulin gene, partial cds	10
473 bp linear DNA	4
JQ862995.1 GI:437039277	2
	0
90. Holocryphia sp. SFC-2012b strain CMW37342 actin gene, partial cds	10
330 bp linear DNA	4
JQ862989.1 GI:437039210	2
	0
91. Holocryphia sp. SFC-2012b strain CMW37341 actin gene, partial cds	10
330 bp linear DNA	4
JQ862988.1 GI:437039207	2
	0
92. Holocryphia sp. SFC-2012b strain CMW37340 actin gene, partial cds	10
330 bp linear DNA	4
JQ862987.1 GI:437039204	2
	0
93. Holocryphia sp. SFC-2012b strain CMW37339 actin gene, partial cds	10
330 bp linear DNA	4
JQ862986.1 GI:437039201	2
	0
94. Holocryphia sp. SFC-2012b strain CMW37333 actin gene, partial cds	10
330 bp linear DNA	4
JQ862985.1 GI:437039198	2
	0
95. Holocryphia sp. SFC-2012b strain CMW37332 actin gene, partial cds	10
330 bp linear DNA	4
JQ862984.1 GI:437039195	2
	0
96. Holocryphia sp. SFC-2012b strain CMW37331 actin gene, partial cds	10
330 bp linear DNA	4
JQ862983.1 GI:437039193	2
	0
97. Holocryphia sp. SFC-2012b strain CMW37329 actin gene, partial cds	10
330 bp linear DNA	4
JQ862982.1 GI:437039191	2
	0
98. Holocryphia sp. SFC-2012b strain CMW37328 actin gene, partial cds	10
330 bp linear DNA	4
JQ862981.1 GI:437039189	2
	0
99. Holocryphia sp. SFC-2012b strain CMW37327 actin gene, partial cds	10
330 bp linear DNA	4
JQ862980.1 GI:437039187	2
	0
100. Holocryphia sp. SFC-2012b strain CMW37326 actin gene, partial cds	10
330 bp linear DNA	4
JQ862979.1 GI:437039185	2
	0
101. Holocryphia sp. SFC-2012b strain CMW37888 actin gene, partial cds	10
330 bp linear DNA	4
JQ862978.1 GI:437039183	2
	0
102. Holocryphia sp. SFC-2012c strain CMW37338 actin gene, partial cds	10
328 bp linear DNA	4
JQ862965.1 GI:437039149	2
	0
103. Holocryphia sp. SFC-2012d strain CMW37336 actin gene, partial cds	10
330 bp linear DNA	4
JQ862959.1 GI:437039130	2
	0
104. Holocryphia sp. SFC-2012d strain CMW37335 actin gene, partial cds	10
330 bp linear DNA	4
JQ862958.1 GI:437039127	2
	0
105. Holocryphia sp. SFC-2012b strain CMW37342 beta-tubulin gene, exons 4 through 6 and partial cds	15
526 bp linear DNA	4
JQ862948.1 GI:437039073	2
	0
106. Holocryphia sp. SFC-2012b strain CMW37341 beta-tubulin gene, exons 4 through 6 and partial cds	15
526 bp linear DNA	4
JQ862947.1 GI:437039070	2
	0
107. Holocryphia sp. SFC-2012b strain CMW37340 beta-tubulin gene, exons 4 through 6 and partial cds	15
526 bp linear DNA	4
JQ862946.1 GI:437039064	2
	0
108. Holocryphia sp. SFC-2012b strain CMW37339 beta-tubulin gene, exons 4 through 6 and partial cds	15
526 bp linear DNA	4
JQ862945.1 GI:437039061	2
	0
109. Holocryphia sp. SFC-2012b strain CMW37333 beta-tubulin gene, exons 4 through 6 and partial cds	15
526 bp linear DNA	4
JQ862944.1 GI:437039057	2
	0
110. Holocryphia sp. SFC-2012b strain CMW37332 beta-tubulin gene, exons 4 through 6 and partial cds	15
526 bp linear DNA	4
JQ862943.1 GI:437039054	2
	0
111. Holocryphia sp. SFC-2012b strain CMW37331 beta-tubulin gene, exons 4 through 6 and partial cds	15
526 bp linear DNA	4
JQ862942.1 GI:437039051	2
	0
112. Holocryphia sp. SFC-2012b strain CMW37329 beta-tubulin gene, exons 4 through 6 and partial cds	15
526 bp linear DNA	4
JQ862941.1 GI:437039048	2
	0
113. Holocryphia sp. SFC-2012b strain CMW37328 beta-tubulin gene, exons 4 through 6 and partial cds	15
526 bp linear DNA	4
JQ862940.1 GI:437039045	2
	0
114. Holocryphia sp. SFC-2012b strain CMW37327 beta-tubulin gene, exons 4 through 6 and partial cds	15
526 bp linear DNA	4
JQ862939.1 GI:437039043	2
	0
115. Holocryphia sp. SFC-2012b strain CMW37326 beta-tubulin gene, exons 4 through 6 and partial cds	15
526 bp linear DNA	4
JQ862938.1 GI:437039041	2
	0
116. Holocryphia sp. SFC-2012b strain CMW37888 beta-tubulin gene, exons 4 through 6 and partial cds	15
526 bp linear DNA	4
JQ862937.1 GI:437039039	2
	0
117. Holocryphia sp. SFC-2012c strain CMW37338 beta-tubulin gene, exons 4 through 6 and partial cds	15
527 bp linear DNA	4
JQ862924.1 GI:437039004	2
	0
118. Holocryphia sp. SFC-2012d strain CMW37336 beta-tubulin gene, exons 4, 5, 7 and partial cds	15
527 bp linear DNA	4
JQ862918.1 GI:437038986	2
	0
119. Holocryphia sp. SFC-2012d strain CMW37335 beta-tubulin gene, exons 4 through 6 and partial cds	15
527 bp linear DNA	4
JQ862917.1 GI:437038983	2
	0
120. Holocryphia sp. SFC-2012b strain CMW37342 beta-tubulin gene, exons 6, 7 and partial cds	14
533 bp linear DNA	4
JQ862907.1 GI:437038929	2
	0
121. Holocryphia sp. SFC-2012b strain CMW37341 beta-tubulin gene, exons 6, 7 and partial cds	14
533 bp linear DNA	4
JQ862906.1 GI:437038913	2
	0
122. Holocryphia sp. SFC-2012b strain CMW37340 beta-tubulin gene, exons 6, 7 and partial cds	14
533 bp linear DNA	4
JQ862905.1 GI:437038910	2
	0
123. Holocryphia sp. SFC-2012b strain CMW37339 beta-tubulin gene, exons 6, 7 and partial cds	14
533 bp linear DNA	4
JQ862904.1 GI:437038907	2
	0
124. Holocryphia sp. SFC-2012b strain CMW37333 beta-tubulin gene, exons 6, 7 and partial cds	14
533 bp linear DNA	4
JQ862903.1 GI:437038905	2
	0
125. Holocryphia sp. SFC-2012b strain CMW37332 beta-tubulin gene, exons 6, 7 and partial cds	14
533 bp linear DNA	4
JQ862902.1 GI:437038903	2
	0
126. Holocryphia sp. SFC-2012b strain CMW37331 beta-tubulin gene, exons 6, 7 and partial cds	14
533 bp linear DNA	4
JQ862901.1 GI:437038901	2
	0
127. Holocryphia sp. SFC-2012b strain CMW37329 beta-tubulin gene, exons 6, 7 and partial cds	14
533 bp linear DNA	4
JQ862900.1 GI:437038899	2
	0
128. Holocryphia sp. SFC-2012b strain CMW37328 beta-tubulin gene, exons 6, 7 and partial cds	14
533 bp linear DNA	4
JQ862899.1 GI:437038897	2
	0
129. Holocryphia sp. SFC-2012b strain CMW37327 beta-tubulin gene, exons 6, 7 and partial cds	14
533 bp linear DNA	4
JQ862898.1 GI:437038895	2
	0
130. Holocryphia sp. SFC-2012b strain CMW37326 beta-tubulin gene, exons 6, 7 and partial cds	14
533 bp linear DNA	4
JQ862897.1 GI:437038893	2
	0
131. Holocryphia sp. SFC-2012b strain CMW37888 beta-tubulin gene, exons 6, 7 and partial cds	14
533 bp linear DNA	4
JQ862896.1 GI:437038891	2
	0
132. Holocryphia sp. SFC-2012c strain CMW37338 beta-tubulin gene, exons 6, 7 and partial cds	14
542 bp linear DNA	4
JQ862883.1 GI:437038859	2
	0
133. Holocryphia sp. SFC-2012d strain CMW37336 beta-tubulin gene, exons 6, 7 and partial cds	14
546 bp linear DNA	4
JQ862877.1 GI:437038841	2
	0
134. Holocryphia sp. SFC-2012d strain CMW37335 beta-tubulin gene, exons 6, 7 and partial cds	14
546 bp linear DNA	4
JQ862876.1 GI:437038838	2
	0
135. Holocryphia sp. SFC-2012b strain CMW37342 18S ribosomal RNA gene, partial sequence; internal transcribed spacer 1, 5.8S ribosomal RNA gene, and internal transcribed spacer 2, complete sequence; and 28S ribosomal RNA gene, partial sequence	34
607 bp linear DNA	4
JQ862866.1 GI:437038807	2
	0
136. Holocryphia sp. SFC-2012b strain CMW37341 18S ribosomal RNA gene, partial sequence; internal transcribed spacer 1, 5.8S ribosomal RNA gene, and internal transcribed spacer 2, complete sequence; and 28S ribosomal RNA gene, partial sequence	34
607 bp linear DNA	4
JQ862865.1 GI:437038806	2
	0
137. Holocryphia sp. SFC-2012b strain CMW37340 18S ribosomal RNA gene, partial sequence; internal transcribed spacer 1, 5.8S ribosomal RNA gene, and internal transcribed spacer 2, complete sequence; and 28S ribosomal RNA gene, partial sequence	34
607 bp linear DNA	4
JQ862864.1 GI:437038805	2
	0
138. Holocryphia sp. SFC-2012b strain CMW37339 18S ribosomal RNA gene, partial sequence; internal transcribed spacer 1, 5.8S ribosomal RNA gene, and internal transcribed spacer 2, complete sequence; and 28S ribosomal RNA gene, partial sequence	34
607 bp linear DNA	4
JQ862863.1 GI:437038804	2
	0
139. Holocryphia sp. SFC-2012b strain CMW37333 18S ribosomal RNA gene, partial sequence; internal transcribed spacer 1, 5.8S ribosomal RNA gene, and internal transcribed spacer 2, complete sequence; and 28S ribosomal RNA gene, partial sequence	34
608 bp linear DNA	4
JQ862862.1 GI:437038802	2
	0
140. Holocryphia sp. SFC-2012b strain CMW37332 18S ribosomal RNA gene, partial sequence; internal transcribed spacer 1, 5.8S ribosomal RNA gene, and internal transcribed spacer 2, complete sequence; and 28S ribosomal RNA gene, partial sequence	34
608 bp linear DNA	4
JQ862861.1 GI:437038800	2
	0
141. Holocryphia sp. SFC-2012b strain CMW37331 18S ribosomal RNA gene, partial sequence; internal transcribed spacer 1, 5.8S ribosomal RNA gene, and internal transcribed spacer 2, complete sequence; and 28S ribosomal RNA gene, partial sequence	34
603 bp linear DNA	4
JQ862860.1 GI:437038799	2
	0
142. Holocryphia sp. SFC-2012b strain CMW37329 18S ribosomal RNA gene, partial sequence; internal transcribed spacer 1, 5.8S ribosomal RNA gene, and internal transcribed spacer 2, complete sequence; and 28S ribosomal RNA gene, partial sequence	34
603 bp linear DNA	4
JQ862859.1 GI:437038798	2
	0
143. Holocryphia sp. SFC-2012b strain CMW37328 18S ribosomal RNA gene, partial sequence; internal transcribed spacer 1, 5.8S ribosomal RNA gene, and internal transcribed spacer 2, complete sequence; and 28S ribosomal RNA gene, partial sequence	34
603 bp linear DNA	4
JQ862858.1 GI:437038797	2
	0
144. Holocryphia sp. SFC-2012b strain CMW37327 18S ribosomal RNA gene, partial sequence; internal transcribed spacer 1, 5.8S ribosomal RNA gene, and internal transcribed spacer 2, complete sequence; and 28S ribosomal RNA gene, partial sequence	34
603 bp linear DNA	4
JQ862857.1 GI:437038796	2
	0
145. Holocryphia sp. SFC-2012b strain CMW37326 18S ribosomal RNA gene, partial sequence; internal transcribed spacer 1, 5.8S ribosomal RNA gene, and internal transcribed spacer 2, complete sequence; and 28S ribosomal RNA gene, partial sequence	34
603 bp linear DNA	4
JQ862856.1 GI:437038795	2
	0
146. Holocryphia sp. SFC-2012b strain CMW37888 18S ribosomal RNA gene, partial sequence; internal transcribed spacer 1, 5.8S ribosomal RNA gene, and internal transcribed spacer 2, complete sequence; and 28S ribosomal RNA gene, partial sequence	34
603 bp linear DNA	4
JQ862855.1 GI:437038794	2
	0
147. Holocryphia sp. SFC-2012c strain CMW37338 18S ribosomal RNA gene, partial sequence; internal transcribed spacer 1, 5.8S ribosomal RNA gene, and internal transcribed spacer 2, complete sequence; and 28S ribosomal RNA gene, partial sequence	34
607 bp linear DNA	4
JQ862842.1 GI:437038781	2
	0
148. Holocryphia sp. SFC-2012d strain CMW37336 18S ribosomal RNA gene, partial sequence; internal transcribed spacer 1, 5.8S ribosomal RNA gene, and internal transcribed spacer 2, complete sequence; and 28S ribosomal RNA gene, partial sequence	34
608 bp linear DNA	4
JQ862836.1 GI:437038771	2
	0
149. Holocryphia sp. SFC-2012d strain CMW37335 18S ribosomal RNA gene, partial sequence; internal transcribed spacer 1, 5.8S ribosomal RNA gene, and internal transcribed spacer 2, complete sequence; and 28S ribosomal RNA gene, partial sequence	34
608 bp linear DNA	4
JQ862835.1 GI:437038769	2
	0
150. Holocryphia sp. SFC-2012b strain CMW37342 28S large subunit ribosomal RNA gene, partial sequence	14
1,305 bp linear DNA	4
JQ862823.1 GI:437038718	2
	0
151. Holocryphia sp. SFC-2012b strain CMW37341 28S large subunit ribosomal RNA gene, partial sequence	14
1,305 bp linear DNA	4
JQ862822.1 GI:437038716	2
	0
152. Holocryphia sp. SFC-2012b strain CMW37340 28S large subunit ribosomal RNA gene, partial sequence	14
1,305 bp linear DNA	4
JQ862821.1 GI:437038714	2
	0
153. Holocryphia sp. SFC-2012b strain CMW37339 28S large subunit ribosomal RNA gene, partial sequence	14
1,305 bp linear DNA	4
JQ862820.1 GI:437038712	2
	0
154. Holocryphia sp. SFC-2012b strain CMW37333 28S large subunit ribosomal RNA gene, partial sequence	14
1,305 bp linear DNA	4
JQ862819.1 GI:437038710	2
	0
155. Holocryphia sp. SFC-2012b strain CMW37332 28S large subunit ribosomal RNA gene, partial sequence	14
1,305 bp linear DNA	4
JQ862818.1 GI:437038708	2
	0
156. Holocryphia sp. SFC-2012b strain CMW37331 28S large subunit ribosomal RNA gene, partial sequence	14
1,305 bp linear DNA	4
JQ862817.1 GI:437038706	2
	0
157. Holocryphia sp. SFC-2012b strain CMW37329 28S large subunit ribosomal RNA gene, partial sequence	14
1,305 bp linear DNA	4
JQ862816.1 GI:437038704	2
	0
158. Holocryphia sp. SFC-2012b strain CMW37328 28S large subunit ribosomal RNA gene, partial sequence	14
1,305 bp linear DNA	4
JQ862815.1 GI:437038702	2
	0
159. Holocryphia sp. SFC-2012b strain CMW37327 28S large subunit ribosomal RNA gene, partial sequence	14
1,305 bp linear DNA	4
JQ862814.1 GI:437038700	2
	0
160. Holocryphia sp. SFC-2012b strain CMW37326 28S large subunit ribosomal RNA gene, partial sequence	14
1,305 bp linear DNA	4
JQ862813.1 GI:437038698	2
	0
161. Holocryphia sp. SFC-2012b strain CMW37888 28S large subunit ribosomal RNA gene, partial sequence	14
1,305 bp linear DNA	4
JQ862812.1 GI:437038696	2
	0
162. Holocryphia sp. SFC-2012c strain CMW37338 28S large subunit ribosomal RNA gene, partial sequence	14
1,305 bp linear DNA	4
JQ862799.1 GI:437038670	2
	0
163. Holocryphia sp. SFC-2012d strain CMW37336 28S large subunit ribosomal RNA gene, partial sequence	14
1,305 bp linear DNA	4
JQ862793.1 GI:437038659	2
	0
164. Holocryphia sp. SFC-2012d strain CMW37335 28S large subunit ribosomal RNA gene, partial sequence	14
1,305 bp linear DNA	4
JQ862792.1 GI:437038658	2
	0
165. Holocryphia sp. SFC-2012b strain CMW37887 translation elongation factor 1 alpha gene, partial cds	14
351 bp linear DNA	4
JQ863051.1 GI:437039456	2
	0
166. Holocryphia sp. SFC-2012c strain CMW37337 translation elongation factor 1 alpha gene, partial cds	14
346 bp linear DNA	4
JQ863038.1 GI:437039423	2
	0
167. Holocryphia eucalypti strain CMW14545 translation elongation factor 1 alpha gene, partial cds	13
348 bp linear DNA	4
JQ863037.1 GI:437039421	2
	0
168. Holocryphia eucalypti strain CMW7036 translation elongation factor 1 alpha gene, partial cds	13
348 bp linear DNA	4
JQ863036.1 GI:437039419	2
	0
169. Holocryphia eucalypti strain CMW7035 translation elongation factor 1 alpha gene, partial cds	13
348 bp linear DNA	4
JQ863035.1 GI:437039416	2
	0
170. Holocryphia eucalypti strain CMW7033 translation elongation factor 1 alpha gene, partial cds	13
348 bp linear DNA	4
JQ863034.1 GI:437039414	2
	0
171. Holocryphia sp. SFC-2012d strain CMW37334 translation elongation factor 1 alpha gene, partial cds	14
356 bp linear DNA	4
JQ863031.1 GI:437039408	2
	0
172. Holocryphia sp. SFC-2012b strain CMW37887 calmodulin gene, partial cds	10
472 bp linear DNA	4
JQ863014.1 GI:437039337	2
	0
173. Holocryphia sp. SFC-2012c strain CMW37337 calmodulin gene, partial cds	10
471 bp linear DNA	4
JQ863001.1 GI:437039295	2
	0
174. Holocryphia eucalypti strain CMW14545 calmodulin gene, partial cds	9
471 bp linear DNA	4
JQ863000.1 GI:437039292	2
	0
175. Holocryphia eucalypti strain CMW7036 calmodulin gene, partial cds	9
471 bp linear DNA	4
JQ862999.1 GI:437039289	2
	0
176. Holocryphia eucalypti strain CMW7035 calmodulin gene, partial cds	9
471 bp linear DNA	4
JQ862998.1 GI:437039286	2
	0
177. Holocryphia eucalypti strain CMW7033 calmodulin gene, partial cds	9
471 bp linear DNA	4
JQ862997.1 GI:437039283	2
	0
178. Holocryphia sp. SFC-2012d strain CMW37334 calmodulin gene, partial cds	10
473 bp linear DNA	4
JQ862994.1 GI:437039274	2
	0
179. Holocryphia sp. SFC-2012b strain CMW37887 actin gene, partial cds	10
330 bp linear DNA	4
JQ862977.1 GI:437039181	2
	0
180. Holocryphia sp. SFC-2012c strain CMW37337 actin gene, partial cds	10
328 bp linear DNA	4
JQ862964.1 GI:437039145	2
	0
181. Holocryphia eucalypti strain CMW14545 actin gene, partial cds	9
328 bp linear DNA	4
JQ862963.1 GI:437039142	2
	0
182. Holocryphia eucalypti strain CMW7036 actin gene, partial cds	9
328 bp linear DNA	4
JQ862962.1 GI:437039139	2
	0
183. Holocryphia eucalypti strain CMW7035 actin gene, partial cds	9
328 bp linear DNA	4
JQ862961.1 GI:437039136	2
	0
184. Holocryphia eucalypti strain CMW7033 actin gene, partial cds	9
328 bp linear DNA	4
JQ862960.1 GI:437039133	2
	0
185. Holocryphia sp. SFC-2012d strain CMW37334 actin gene, partial cds	10
330 bp linear DNA	4
JQ862957.1 GI:437039124	2
	0
186. Cryphonectriaceae sp. SFC-2012a strain CMW37325 beta-tubulin gene, exons 4 through 6 and partial cds	15
505 bp linear DNA	4
JQ862956.1 GI:437039097	2
	0
187. Cryphonectriaceae sp. SFC-2012a strain CMW37324 beta-tubulin gene, exons 4 through 6 and partial cds	15
505 bp linear DNA	4
JQ862955.1 GI:437039094	2
	0
188. Cryphonectriaceae sp. SFC-2012a strain CMW37323 beta-tubulin gene, exons 4 through 6 and partial cds	15
505 bp linear DNA	4
JQ862954.1 GI:437039091	2
	0
189. Cryphonectriaceae sp. SFC-2012a strain CMW37322 beta-tubulin gene, exons 4 through 6 and partial cds	15
505 bp linear DNA	4
JQ862953.1 GI:437039088	2
	0
190. Cryphonectriaceae sp. SFC-2012a strain CMW37321 beta-tubulin gene, exons 4 through 6 and partial cds	15
505 bp linear DNA	4
JQ862952.1 GI:437039085	2
	0
191. Cryphonectriaceae sp. SFC-2012a strain CMW37320 beta-tubulin gene, exons 4 through 6 and partial cds	15
505 bp linear DNA	4
JQ862951.1 GI:437039082	2
	0
192. Holocryphia sp. SFC-2012b strain CMW37887 beta-tubulin gene, exons 4 through 6 and partial cds	15
526 bp linear DNA	4
JQ862936.1 GI:437039037	2
	0
193. Holocryphia sp. SFC-2012c strain CMW37337 beta-tubulin gene, exons 4 through 6 and partial cds	15
527 bp linear DNA	4
JQ862923.1 GI:437039001	2
	0
194. Holocryphia eucalypti strain CMW14545 beta-tubulin gene, exons 4 through 6 and partial cds	14
526 bp linear DNA	4
JQ862922.1 GI:437038998	2
	0
195. Holocryphia eucalypti strain CMW7036 beta-tubulin gene, exons 4 through 6 and partial cds	14
526 bp linear DNA	4
JQ862921.1 GI:437038995	2
	0
196. Holocryphia eucalypti strain CMW7035 beta-tubulin gene, exons 4 through 6 and partial cds	14
526 bp linear DNA	4
JQ862920.1 GI:437038992	2
	0
197. Holocryphia eucalypti strain CMW7033 beta-tubulin gene, exons 4 through 6 and partial cds	14
526 bp linear DNA	4
JQ862919.1 GI:437038989	2
	0
198. Holocryphia sp. SFC-2012d strain CMW37334 beta-tubulin gene, exons 4 through 6 and partial cds	15
527 bp linear DNA	4
JQ862916.1 GI:437038980	2
	0
199. Cryphonectriaceae sp. SFC-2012a strain CMW37325 beta-tubulin gene, exons 6, 7 and partial cds	14
538 bp linear DNA	4
JQ862915.1 GI:437038950	2
	0
200. Cryphonectriaceae sp. SFC-2012a strain CMW37324 beta-tubulin gene, exons 6, 7 and partial cds	14
538 bp linear DNA	4
JQ862914.1 GI:437038947	2
	0
201. Cryphonectriaceae sp. SFC-2012a strain CMW37323 beta-tubulin gene, exons 6, 7 and partial cds	14
538 bp linear DNA	4
JQ862913.1 GI:437038944	2
	0
202. Cryphonectriaceae sp. SFC-2012a strain CMW37322 beta-tubulin gene, exons 6, 7 and partial cds	14
538 bp linear DNA	4
JQ862912.1 GI:437038940	2
	0
203. Cryphonectriaceae sp. SFC-2012a strain CMW37321 beta-tubulin gene, exons 6, 7 and partial cds	14
538 bp linear DNA	4
JQ862911.1 GI:437038938	2
	0
204. Cryphonectriaceae sp. SFC-2012a strain CMW37320 beta-tubulin gene, exons 6, 7 and partial cds	14
538 bp linear DNA	4
JQ862910.1 GI:437038936	2
	0
205. Holocryphia sp. SFC-2012b strain CMW37887 beta-tubulin gene, exons 6, 7 and partial cds	14
533 bp linear DNA	4
JQ862895.1 GI:437038889	2
	0
206. Holocryphia sp. SFC-2012c strain CMW37337 beta-tubulin gene, exons 6, 7 and partial cds	14
542 bp linear DNA	4
JQ862882.1 GI:437038856	2
	0
207. Holocryphia eucalypti strain CMW14545 beta-tubulin gene, exons 6, 7 and partial cds	13
542 bp linear DNA	4
JQ862881.1 GI:437038853	2
	0
208. Holocryphia eucalypti strain CMW7036 beta-tubulin gene, exons 6, 7 and partial cds	13
542 bp linear DNA	4
JQ862880.1 GI:437038850	2
	0
209. Holocryphia eucalypti strain CMW7035 beta-tubulin gene, exons 6, 7 and partial cds	13
542 bp linear DNA	4
JQ862879.1 GI:437038847	2
	0
210. Holocryphia eucalypti strain CMW7033 beta-tubulin gene, exons 6, 7 and partial cds	13
542 bp linear DNA	4
JQ862878.1 GI:437038844	2
	0
211. Holocryphia sp. SFC-2012d strain CMW37334 beta-tubulin gene, exons 6, 7 and partial cds	14
546 bp linear DNA	4
JQ862875.1 GI:437038835	2
	0
212. Cryphonectriaceae sp. SFC-2012a strain CMW37325 18S ribosomal RNA gene, partial sequence; internal transcribed spacer 1, 5.8S ribosomal RNA gene, and internal transcribed spacer 2, complete sequence; and 28S ribosomal RNA gene, partial sequence	34
610 bp linear DNA	4
JQ862874.1 GI:437038828	2
	0
213. Cryphonectriaceae sp. SFC-2012a strain CMW37324 18S ribosomal RNA gene, partial sequence; internal transcribed spacer 1, 5.8S ribosomal RNA gene, and internal transcribed spacer 2, complete sequence; and 28S ribosomal RNA gene, partial sequence	34
610 bp linear DNA	4
JQ862873.1 GI:437038827	2
	0
214. Cryphonectriaceae sp. SFC-2012a strain CMW37323 18S ribosomal RNA gene, partial sequence; internal transcribed spacer 1, 5.8S ribosomal RNA gene, and internal transcribed spacer 2, complete sequence; and 28S ribosomal RNA gene, partial sequence	34
610 bp linear DNA	4
JQ862872.1 GI:437038825	2
	0
215. Cryphonectriaceae sp. SFC-2012a strain CMW37322 18S ribosomal RNA gene, partial sequence; internal transcribed spacer 1, 5.8S ribosomal RNA gene, and internal transcribed spacer 2, complete sequence; and 28S ribosomal RNA gene, partial sequence	34
610 bp linear DNA	4
JQ862871.1 GI:437038812	2
	0
216. Cryphonectriaceae sp. SFC-2012a strain CMW37321 18S ribosomal RNA gene, partial sequence; internal transcribed spacer 1, 5.8S ribosomal RNA gene, and internal transcribed spacer 2, complete sequence; and 28S ribosomal RNA gene, partial sequence	34
610 bp linear DNA	4
JQ862870.1 GI:437038811	2
	0
217. Cryphonectriaceae sp. SFC-2012a strain CMW37320 18S ribosomal RNA gene, partial sequence; internal transcribed spacer 1, 5.8S ribosomal RNA gene, and internal transcribed spacer 2, complete sequence; and 28S ribosomal RNA gene, partial sequence	34
610 bp linear DNA	4
JQ862869.1 GI:437038810	2
	0
218. Holocryphia sp. SFC-2012b strain CMW37887 18S ribosomal RNA gene, partial sequence; internal transcribed spacer 1, 5.8S ribosomal RNA gene, and internal transcribed spacer 2, complete sequence; and 28S ribosomal RNA gene, partial sequence	34
603 bp linear DNA	4
JQ862854.1 GI:437038793	2
	0
219. Holocryphia sp. SFC-2012c strain CMW37337 18S ribosomal RNA gene, partial sequence; internal transcribed spacer 1, 5.8S ribosomal RNA gene, and internal transcribed spacer 2, complete sequence; and 28S ribosomal RNA gene, partial sequence	34
607 bp linear DNA	4
JQ862841.1 GI:437038780	2
	0
220. Holocryphia eucalypti strain CMW14545 18S ribosomal RNA gene, partial sequence; internal transcribed spacer 1, 5.8S ribosomal RNA gene, and internal transcribed spacer 2, complete sequence; and 28S ribosomal RNA gene, partial sequence	33
607 bp linear DNA	4
JQ862840.1 GI:437038779	2
	0
221. Holocryphia eucalypti strain CMW7036 18S ribosomal RNA gene, partial sequence; internal transcribed spacer 1, 5.8S ribosomal RNA gene, and internal transcribed spacer 2, complete sequence; and 28S ribosomal RNA gene, partial sequence	33
607 bp linear DNA	4
JQ862839.1 GI:437038777	2
	0
222. Holocryphia eucalypti strain CMW7035 18S ribosomal RNA gene, partial sequence; internal transcribed spacer 1, 5.8S ribosomal RNA gene, and internal transcribed spacer 2, complete sequence; and 28S ribosomal RNA gene, partial sequence	33
607 bp linear DNA	4
JQ862838.1 GI:437038775	2
	0
223. Holocryphia eucalypti strain CMW7033 18S ribosomal RNA gene, partial sequence; internal transcribed spacer 1, 5.8S ribosomal RNA gene, and internal transcribed spacer 2, complete sequence; and 28S ribosomal RNA gene, partial sequence	33
607 bp linear DNA	4
JQ862837.1 GI:437038773	2
	0
224. Holocryphia sp. SFC-2012d strain CMW37334 18S ribosomal RNA gene, partial sequence; internal transcribed spacer 1, 5.8S ribosomal RNA gene, and internal transcribed spacer 2, complete sequence; and 28S ribosomal RNA gene, partial sequence	34
608 bp linear DNA	4
JQ862834.1 GI:437038767	2
	0
225. Cryphonectriaceae sp. SFC-2012a strain CMW37325 28S large subunit ribosomal RNA gene, partial sequence	14
1,305 bp linear DNA	4
JQ862831.1 GI:437038734	2
	0
226. Cryphonectriaceae sp. SFC-2012a strain CMW37324 28S large subunit ribosomal RNA gene, partial sequence	14
1,305 bp linear DNA	4
JQ862830.1 GI:437038732	2
	0
227. Cryphonectriaceae sp. SFC-2012a strain CMW37323 28S large subunit ribosomal RNA gene, partial sequence	14
1,305 bp linear DNA	4
JQ862829.1 GI:437038730	2
	0
228. Cryphonectriaceae sp. SFC-2012a strain CMW37322 28S large subunit ribosomal RNA gene, partial sequence	14
1,305 bp linear DNA	4
JQ862828.1 GI:437038728	2
	0
229. Cryphonectriaceae sp. SFC-2012a strain CMW37321 28S large subunit ribosomal RNA gene, partial sequence	14
1,305 bp linear DNA	4
JQ862827.1 GI:437038726	2
	0
230. Cryphonectriaceae sp. SFC-2012a strain CMW37320 28S large subunit ribosomal RNA gene, partial sequence	14
1,305 bp linear DNA	4
JQ862826.1 GI:437038724	2
	0
231. Holocryphia sp. SFC-2012b strain CMW37887 28S large subunit ribosomal RNA gene, partial sequence	14
1,305 bp linear DNA	4
JQ862811.1 GI:437038694	2
	0
232. Holocryphia sp. SFC-2012c strain CMW37337 28S large subunit ribosomal RNA gene, partial sequence	14
1,305 bp linear DNA	4
JQ862798.1 GI:437038668	2
	0
233. Holocryphia eucalypti strain CMW14545 28S large subunit ribosomal RNA gene, partial sequence	13
1,305 bp linear DNA	4
JQ862797.1 GI:437038666	2
	0
234. Holocryphia eucalypti strain CMW7036 28S large subunit ribosomal RNA gene, partial sequence	13
1,305 bp linear DNA	4
JQ862796.1 GI:437038664	2
	0
235. Holocryphia eucalypti strain CMW7035 28S large subunit ribosomal RNA gene, partial sequence	13
1,305 bp linear DNA	4
JQ862795.1 GI:437038661	2
	0
236. Holocryphia eucalypti strain CMW7033 28S large subunit ribosomal RNA gene, partial sequence	13
1,305 bp linear DNA	4
JQ862794.1 GI:437038660	2
	0
237. Holocryphia sp. SFC-2012d strain CMW37334 28S large subunit ribosomal RNA gene, partial sequence	14
1,305 bp linear DNA	4
JQ862791.1 GI:437038657	2
	0
238. Ceratocystis pirilliformis strain CMW6569 internal transcribed spacer 1, partial sequence; 5.8S ribosomal RNA gene, complete sequence; and internal transcribed spacer 2, partial sequence	24
515 bp linear DNA	4
AF427104.2 GI:312281457	2
	0
239. Ceratocystis fimbriata strain CMW1547 internal transcribed spacer 1, partial sequence; 5.8S ribosomal RNA gene, complete sequence; and internal transcribed spacer 2, partial sequence	24
590 bp linear DNA	4
AF264904.2 GI:14722989	2
	0
240. Spencermartinsia capri-amissi CBS 121878 ITS region; from TYPE material	10
482 bp linear DNA	4
NR_136996.1 GI:1028916607	2
	0
241. Penicillium cuddlyae strain CMV016A6 18S ribosomal RNA gene, partial sequence; internal transcribed spacer 1, 5.8S ribosomal RNA gene, and internal transcribed spacer 2, complete sequence; and 28S ribosomal RNA gene, partial sequence	33
731 bp linear DNA	4
MK951942.1 GI:1793627264	2
	0
242. Talaromyces sp. strain CMV016A5 18S ribosomal RNA gene, partial sequence; internal transcribed spacer 1, 5.8S ribosomal RNA gene, and internal transcribed spacer 2, complete sequence; and 28S ribosomal RNA gene, partial sequence	33
748 bp linear DNA	4
MK951941.1 GI:1793627263	2
	0
243. Talaromyces clemensii strain CMV016A4 18S ribosomal RNA gene, partial sequence; internal transcribed spacer 1, 5.8S ribosomal RNA gene, and internal transcribed spacer 2, complete sequence; and 28S ribosomal RNA gene, partial sequence	33
739 bp linear DNA	4
MK951940.1 GI:1793627262	2
	0
244. Aspergillus brasiliensis strain CMV015B5 18S ribosomal RNA gene, partial sequence; internal transcribed spacer 1, 5.8S ribosomal RNA gene, and internal transcribed spacer 2, complete sequence; and 28S ribosomal RNA gene, partial sequence	33
747 bp linear DNA	4
MK951939.1 GI:1793627261	2
	0
245. Penicillium caperatum strain CMV013G5 18S ribosomal RNA gene, partial sequence; internal transcribed spacer 1, 5.8S ribosomal RNA gene, and internal transcribed spacer 2, complete sequence; and 28S ribosomal RNA gene, partial sequence	33
734 bp linear DNA	4
MK951938.1 GI:1793627260	2
	0
246. Penicillium caperatum strain CMV013G2 18S ribosomal RNA gene, partial sequence; internal transcribed spacer 1, 5.8S ribosomal RNA gene, and internal transcribed spacer 2, complete sequence; and 28S ribosomal RNA gene, partial sequence	33
734 bp linear DNA	4
MK951937.1 GI:1793627259	2
	0
247. Talaromyces sp. strain CMV013D9 18S ribosomal RNA gene, partial sequence; internal transcribed spacer 1, 5.8S ribosomal RNA gene, and internal transcribed spacer 2, complete sequence; and 28S ribosomal RNA gene, partial sequence	33
739 bp linear DNA	4
MK951936.1 GI:1793627258	2
	0
248. Penicillium cyaneum strain CMV013C9 18S ribosomal RNA gene, partial sequence; internal transcribed spacer 1, 5.8S ribosomal RNA gene, and internal transcribed spacer 2, complete sequence; and 28S ribosomal RNA gene, partial sequence	33
733 bp linear DNA	4
MK951935.1 GI:1793627257	2
	0
249. Aspergillus flavus strain CMV017B5 calmodulin gene, partial cds	9
554 bp linear DNA	4
MK951931.1 GI:1793626970	2
	0
250. Aspergillus insuetus strain CMV017B4 calmodulin gene, partial cds	9
512 bp linear DNA	4
MK951930.1 GI:1793626968	2
	0
251. Aspergillus flavus strain CMV017B3 calmodulin gene, partial cds	9
553 bp linear DNA	4
MK951929.1 GI:1793626966	2
	0
252. Aspergillus rugulosus strain CMV017B2 calmodulin gene, partial cds	9
504 bp linear DNA	4
MK951928.1 GI:1793626964	2
	0
253. Aspergillus neotritici strain CMV017B1 calmodulin gene, partial cds	9
448 bp linear DNA	4
MK951927.1 GI:1793626962	2
	0
254. Aspergillus flavus strain CMV017A9 calmodulin gene, partial cds	9
554 bp linear DNA	4
MK951926.1 GI:1793626960	2
	0
255. Aspergillus flavus strain CMV017A8 calmodulin gene, partial cds	9
553 bp linear DNA	4
MK951925.1 GI:1793626958	2
	0
256. Aspergillus flavus strain CMV017A7 calmodulin gene, partial cds	9
554 bp linear DNA	4
MK951924.1 GI:1793626956	2
	0
257. Aspergillus montevidensis strain CMV017A6 calmodulin gene, partial cds	9
549 bp linear DNA	4
MK951923.1 GI:1793626954	2
	0
258. Aspergillus pseudoustus strain CMV017A5 calmodulin gene, partial cds	9
535 bp linear DNA	4
MK951922.1 GI:1793626952	2
	0
259. Aspergillus pseudoustus strain CMV017A4 calmodulin gene, partial cds	9
535 bp linear DNA	4
MK951921.1 GI:1793626950	2
	0
260. Aspergillus pseudoglaucus strain CMV017A3 calmodulin gene, partial cds	9
567 bp linear DNA	4
MK951920.1 GI:1793626948	2
	0
261. Aspergillus flavus strain CMV017A2 calmodulin gene, partial cds	9
553 bp linear DNA	4
MK951919.1 GI:1793626946	2
	0
262. Aspergillus pseudoglaucus strain CMV017A1 calmodulin gene, partial cds	9
567 bp linear DNA	4
MK951918.1 GI:1793626944	2
	0
263. Aspergillus fumigatus strain CMV016I8 calmodulin gene, partial cds	9
549 bp linear DNA	4
MK951917.1 GI:1793626942	2
	0
264. Aspergillus neotritici strain CMV016I7 calmodulin gene, partial cds	9
448 bp linear DNA	4
MK951916.1 GI:1793626940	2
	0
265. Aspergillus protuberus strain CMV016F8 calmodulin gene, partial cds	9
506 bp linear DNA	4
MK951915.1 GI:1793626938	2
	0
266. Aspergillus wentii strain CMV016E7 calmodulin gene, partial cds	9
551 bp linear DNA	4
MK951914.1 GI:1793626936	2
	0
267. Aspergillus flavus strain CMV016E4 calmodulin gene, partial cds	9
554 bp linear DNA	4
MK951913.1 GI:1793626934	2
	0
268. Aspergillus pseudoglaucus strain CMV016D9 calmodulin gene, partial cds	9
567 bp linear DNA	4
MK951912.1 GI:1793626932	2
	0
269. Aspergillus chevalieri strain CMV016D7 calmodulin gene, partial cds	9
567 bp linear DNA	4
MK951911.1 GI:1793626930	2
	0
270. Aspergillus flavus strain CMV016D6 calmodulin gene, partial cds	9
554 bp linear DNA	4
MK951910.1 GI:1793626928	2
	0
271. Aspergillus welwitschiae strain CMV016A7 calmodulin gene, partial cds	9
554 bp linear DNA	4
MK951909.1 GI:1793626926	2
	0
272. Penicillium cuddlyae strain CMV016A6 calmodulin gene, partial cds	9
509 bp linear DNA	4
MK951908.1 GI:1793626924	2
	0
273. Talaromyces sp. strain CMV016A5 calmodulin gene, partial cds	9
473 bp linear DNA	4
MK951907.1 GI:1793626922	2
	0
274. Talaromyces clemensii strain CMV016A4 calmodulin gene, partial cds	9
425 bp linear DNA	4
MK951906.1 GI:1793626920	2
	0
275. Aspergillus fumigatus strain CMV015D9 calmodulin gene, partial cds	9
547 bp linear DNA	4
MK951905.1 GI:1793626918	2
	0
276. Aspergillus fumigatus strain CMV015D8 calmodulin gene, partial cds	9
549 bp linear DNA	4
MK951904.1 GI:1793626916	2
	0
277. Aspergillus neoniger strain CMV015D7 calmodulin gene, partial cds	9
553 bp linear DNA	4
MK951903.1 GI:1793626914	2
	0
278. Aspergillus neoniger strain CMV015D6 calmodulin gene, partial cds	9
553 bp linear DNA	4
MK951902.1 GI:1793626912	2
	0
279. Aspergillus tubingensis strain CMV015D5 calmodulin gene, partial cds	9
554 bp linear DNA	4
MK951901.1 GI:1793626910	2
	0
280. Aspergillus tubingensis strain CMV015D4 calmodulin gene, partial cds	9
554 bp linear DNA	4
MK951900.1 GI:1793626908	2
	0
281. Aspergillus neoniger strain CMV015D3 calmodulin gene, partial cds	9
553 bp linear DNA	4
MK951899.1 GI:1793626906	2
	0
282. Aspergillus tubingensis strain CMV015D2 calmodulin gene, partial cds	9
554 bp linear DNA	4
MK951898.1 GI:1793626904	2
	0
283. Aspergillus niger strain CMV015D1 calmodulin gene, partial cds	9
555 bp linear DNA	4
MK951897.1 GI:1793626902	2
	0
284. Aspergillus flavus strain CMV015C9 calmodulin gene, partial cds	9
554 bp linear DNA	4
MK951896.1 GI:1793626900	2
	0
285. Aspergillus flavus strain CMV015C7 calmodulin gene, partial cds	9
554 bp linear DNA	4
MK951895.1 GI:1793626898	2
	0
286. Aspergillus flavus strain CMV015C6 calmodulin gene, partial cds	9
553 bp linear DNA	4
MK951894.1 GI:1793626896	2
	0
287. Aspergillus fumigatus strain CMV015C5 calmodulin gene, partial cds	9
549 bp linear DNA	4
MK951893.1 GI:1793626894	2
	0
288. Aspergillus fumigatus strain CMV015C3 calmodulin gene, partial cds	9
549 bp linear DNA	4
MK951892.1 GI:1793626892	2
	0
289. Aspergillus fumigatus strain CMV015C2 calmodulin gene, partial cds	9
549 bp linear DNA	4
MK951891.1 GI:1793626890	2
	0
290. Aspergillus fumigatus strain CMV015C1 calmodulin gene, partial cds	9
549 bp linear DNA	4
MK951890.1 GI:1793626888	2
	0
291. Aspergillus sydowii strain CMV015B9 calmodulin gene, partial cds	9
505 bp linear DNA	4
MK951889.1 GI:1793626886	2
	0
292. Aspergillus brasiliensis strain CMV015B5 calmodulin gene, partial cds	9
551 bp linear DNA	4
MK951888.1 GI:1793626884	2
	0
293. Aspergillus quadrilineatus strain CMV015B3 calmodulin gene, partial cds	9
504 bp linear DNA	4
MK951887.1 GI:1793626882	2
	0
294. Penicillium caperatum strain CMV013G5 calmodulin gene, partial cds	9
555 bp linear DNA	4
MK951886.1 GI:1793626880	2
	0
295. Penicillium caperatum strain CMV013G2 calmodulin gene, partial cds	9
555 bp linear DNA	4
MK951885.1 GI:1793626878	2
	0
296. Penicillium cyaneum strain CMV013C9 calmodulin gene, partial cds	9
501 bp linear DNA	4
MK951884.1 GI:1793626876	2
	0
297. Penicillium nalgiovense strain CMV017E5 beta-tubulin gene, partial cds	9
395 bp linear DNA	4
MK951879.1 GI:1793626372	2
	0
298. Penicillium bilaiae strain CMV017E4 beta-tubulin gene, partial cds	9
425 bp linear DNA	4
MK951878.1 GI:1793626370	2
	0
299. Penicillium sp. strain CMV017E3 beta-tubulin gene, partial cds	9
447 bp linear DNA	4
MK951877.1 GI:1793626368	2
	0
300. Penicillium nalgiovense strain CMV017E2 beta-tubulin gene, partial cds	9
380 bp linear DNA	4
MK951876.1 GI:1793626366	2
	0
301. Penicillium manginii strain CMV017D9 beta-tubulin gene, partial cds	9
429 bp linear DNA	4
MK951875.1 GI:1793626364	2
	0
302. Penicillium italicum strain CMV017D8 beta-tubulin gene, partial cds	9
416 bp linear DNA	4
MK951874.1 GI:1793626362	2
	0
303. Penicillium biforme strain CMV017D7 beta-tubulin gene, partial cds	9
405 bp linear DNA	4
MK951873.1 GI:1793626360	2
	0
304. Penicillium oxalicum strain CMV017D6 beta-tubulin gene, partial cds	9
431 bp linear DNA	4
MK951872.1 GI:1793626358	2
	0
305. Penicillium lanosocoeruleum strain CMV017D5 beta-tubulin gene, partial cds	9
416 bp linear DNA	4
MK951871.1 GI:1793626356	2
	0
306. Talaromyces stollii strain CMV017D4 beta-tubulin gene, partial cds	9
401 bp linear DNA	4
MK951870.1 GI:1793626354	2
	0
307. Penicillium nalgiovense strain CMV017D3 beta-tubulin gene, partial cds	9
382 bp linear DNA	4
MK951869.1 GI:1793626352	2
	0
308. Penicillium solitum strain CMV017C9 beta-tubulin gene, partial cds	9
421 bp linear DNA	4
MK951868.1 GI:1793626350	2
	0
309. Penicillium brevicompactum strain CMV017C8 beta-tubulin gene, partial cds	9
428 bp linear DNA	4
MK951867.1 GI:1793626348	2
	0
310. Penicillium rubens strain CMV017C7 beta-tubulin gene, partial cds	9
405 bp linear DNA	4
MK951866.1 GI:1793626346	2
	0
311. Penicillium polonicum strain CMV017C6 beta-tubulin gene, partial cds	9
425 bp linear DNA	4
MK951865.1 GI:1793626344	2
	0
312. Penicillium coprophilum strain CMV017C5 beta-tubulin gene, partial cds	9
412 bp linear DNA	4
MK951864.1 GI:1793626342	2
	0
313. Penicillium lanosocoeruleum strain CMV017C4 beta-tubulin gene, partial cds	9
416 bp linear DNA	4
MK951863.1 GI:1793626340	2
	0
314. Penicillium roqueforti strain CMV017C3 beta-tubulin gene, partial cds	9
415 bp linear DNA	4
MK951862.1 GI:1793626338	2
	0
315. Penicillium sclerotiorum strain CMV017C2 beta-tubulin gene, partial cds	9
434 bp linear DNA	4
MK951861.1 GI:1793626336	2
	0
316. Talaromyces amestolkiae strain CMV017C1 beta-tubulin gene, partial cds	9
400 bp linear DNA	4
MK951860.1 GI:1793626334	2
	0
317. Penicillium cairnsense strain CMV017B9 beta-tubulin gene, partial cds	9
429 bp linear DNA	4
MK951859.1 GI:1793626332	2
	0
318. Penicillium crustosum strain CMV017B8 beta-tubulin gene, partial cds	9
401 bp linear DNA	4
MK951858.1 GI:1793626330	2
	0
319. Talaromyces atroroseus strain CMV017B7 beta-tubulin gene, partial cds	9
370 bp linear DNA	4
MK951857.1 GI:1793626328	2
	0
320. Penicillium aurantiogriseum strain CMV017B6 beta-tubulin gene, partial cds	9
424 bp linear DNA	4
MK951856.1 GI:1793626326	2
	0
321. Penicillium polonicum strain CMV016I5 beta-tubulin gene, partial cds	9
419 bp linear DNA	4
MK951855.1 GI:1793626324	2
	0
322. Penicillium ochrosalmoneum strain CMV016I1 beta-tubulin gene, partial cds	9
415 bp linear DNA	4
MK951854.1 GI:1793626322	2
	0
323. Penicillium corylophilum strain CMV016H9 beta-tubulin gene, partial cds	9
414 bp linear DNA	4
MK951853.1 GI:1793626320	2
	0
324. Penicillium capsulatum strain CMV016H8 beta-tubulin gene, partial cds	9
439 bp linear DNA	4
MK951852.1 GI:1793626318	2
	0
325. Penicillium glabrum strain CMV016H7 beta-tubulin gene, partial cds	9
411 bp linear DNA	4
MK951851.1 GI:1793626316	2
	0
326. Penicillium glabrum strain CMV016H6 beta-tubulin gene, partial cds	9
405 bp linear DNA	4
MK951850.1 GI:1793626314	2
	0
327. Penicillium glabrum strain CMV016H5 beta-tubulin gene, partial cds	9
411 bp linear DNA	4
MK951849.1 GI:1793626312	2
	0
328. Penicillium glabrum strain CMV016F7 beta-tubulin gene, partial cds	9
411 bp linear DNA	4
MK951848.1 GI:1793626310	2
	0
329. Talaromyces wortmannii strain CMV016F6 beta-tubulin gene, partial cds	9
386 bp linear DNA	4
MK951847.1 GI:1793626308	2
	0
330. Talaromyces wortmannii strain CMV016F5 beta-tubulin gene, partial cds	9
387 bp linear DNA	4
MK951846.1 GI:1793626306	2
	0
331. Penicillium glabrum strain CMV016F3 beta-tubulin gene, partial cds	9
411 bp linear DNA	4
MK951845.1 GI:1793626304	2
	0
332. Penicillium fellutanum strain CMV016F2 beta-tubulin gene, partial cds	9
421 bp linear DNA	4
MK951844.1 GI:1793626302	2
	0
333. Penicillium charlesii strain CMV016F1 beta-tubulin gene, partial cds	9
420 bp linear DNA	4
MK951843.1 GI:1793626300	2
	0
334. Talaromyces wortmannii strain CMV016E9 beta-tubulin gene, partial cds	9
386 bp linear DNA	4
MK951842.1 GI:1793626298	2
	0
335. Penicillium glabrum strain CMV016E8 beta-tubulin gene, partial cds	9
411 bp linear DNA	4
MK951841.1 GI:1793626296	2
	0
336. Penicillium rubens strain CMV016E6 beta-tubulin gene, partial cds	9
388 bp linear DNA	4
MK951840.1 GI:1793626294	2
	0
337. Penicillium crustosum strain CMV016E3 beta-tubulin gene, partial cds	9
384 bp linear DNA	4
MK951839.1 GI:1793626292	2
	0
338. Penicillium glabrum strain CMV016E1 beta-tubulin gene, partial cds	9
411 bp linear DNA	4
MK951838.1 GI:1793626290	2
	0
339. Talaromyces tratensis strain CMV016D5 beta-tubulin gene, partial cds	9
394 bp linear DNA	4
MK951837.1 GI:1793626288	2
	0
340. Penicillium rubens strain CMV016A8 beta-tubulin gene, partial cds	9
414 bp linear DNA	4
MK951836.1 GI:1793626286	2
	0
341. Penicillium cuddlyae strain CMV016A6 beta-tubulin gene, partial cds	9
433 bp linear DNA	4
MK951835.1 GI:1793626284	2
	0
342. Talaromyces sp. strain CMV016A5 beta-tubulin gene, partial cds	9
374 bp linear DNA	4
MK951834.1 GI:1793626282	2
	0
343. Talaromyces clemensii strain CMV016A4 beta-tubulin gene, partial cds	9
422 bp linear DNA	4
MK951833.1 GI:1793626280	2
	0
344. Penicillium sumatraense strain CMV015F2 beta-tubulin gene, partial cds	9
430 bp linear DNA	4
MK951832.1 GI:1793626278	2
	0
345. Penicillium spinulosum strain CMV015F1 beta-tubulin gene, partial cds	9
411 bp linear DNA	4
MK951831.1 GI:1793626276	2
	0
346. Talaromyces wortmannii strain CMV015E9 beta-tubulin gene, partial cds	9
386 bp linear DNA	4
MK951830.1 GI:1793626274	2
	0
347. Penicillium glabrum strain CMV015E8 beta-tubulin gene, partial cds	9
411 bp linear DNA	4
MK951829.1 GI:1793626272	2
	0
348. Penicillium glabrum strain CMV015E7 beta-tubulin gene, partial cds	9
411 bp linear DNA	4
MK951828.1 GI:1793626270	2
	0
349. Penicillium cremeogriseum strain CMV015E6 beta-tubulin gene, partial cds	9
465 bp linear DNA	4
MK951827.1 GI:1793626268	2
	0
350. Penicillium glabrum strain CMV015E5 beta-tubulin gene, partial cds	9
411 bp linear DNA	4
MK951826.1 GI:1793626266	2
	0
351. Talaromyces trachyspermus strain CMV012E7 calmodulin gene, partial cds	9
511 bp linear DNA	4
MK451698.1 GI:1735345634	2
	0
352. Talaromyces trachyspermus strain CMV012E6 calmodulin gene, partial cds	9
511 bp linear DNA	4
MK451697.1 GI:1735345632	2
	0
353. Talaromyces sp. CMV-2019d strain CMV006G5 calmodulin gene, partial cds	10
477 bp linear DNA	4
MK451693.1 GI:1735345624	2
	0
354. Talaromyces sp. CMV-2019c strain CMV011E1 calmodulin gene, partial cds	10
528 bp linear DNA	4
MK451692.1 GI:1735345622	2
	0
355. Talaromyces sp. CMV-2019a strain CMV012F1 calmodulin gene, partial cds	10
488 bp linear DNA	4
MK451690.1 GI:1735345618	2
	0
356. Talaromyces sp. CMV-2019a strain CMV001F6 calmodulin gene, partial cds	10
569 bp linear DNA	4
MK451688.1 GI:1735345614	2
	0
357. Talaromyces ricevillensis strain CMV011C8 calmodulin gene, partial cds	9
491 bp linear DNA	4
MK451687.1 GI:1735345612	2
	0
358. Talaromyces minioluteus strain CMV011H5 calmodulin gene, partial cds	9
476 bp linear DNA	4
MK451684.1 GI:1735345606	2
	0
359. Talaromyces funiculosus strain CMV011D9 calmodulin gene, partial cds	9
477 bp linear DNA	4
MK451682.1 GI:1735345602	2
	0
360. Talaromyces assiutensis strain CMV012E5 calmodulin gene, partial cds	9
509 bp linear DNA	4
MK451678.1 GI:1735345594	2
	0
361. Talaromyces assiutensis strain CMV012E4 calmodulin gene, partial cds	9
509 bp linear DNA	4
MK451677.1 GI:1735345592	2
	0
362. Talaromyces assiutensis strain CMV007A4 calmodulin gene, partial cds	9
509 bp linear DNA	4
MK451676.1 GI:1735345590	2
	0
363. Talaromyces adpressus strain CMV011C5 calmodulin gene, partial cds	9
482 bp linear DNA	4
MK451673.1 GI:1735345584	2
	0
364. Penicillium vanluykii strain CMV006I7 calmodulin gene, partial cds	9
520 bp linear DNA	4
MK451672.1 GI:1735345582	2
	0
365. Penicillium vanluykii strain CMV002I5 calmodulin gene, partial cds	9
601 bp linear DNA	4
MK451671.1 GI:1735345580	2
	0
366. Penicillium vanluykii strain CMV002A6 calmodulin gene, partial cds	9
509 bp linear DNA	4
MK451670.1 GI:1735345578	2
	0
367. Penicillium turbatum strain CMV012G2 calmodulin gene, partial cds	9
513 bp linear DNA	4
MK451669.1 GI:1735345576	2
	0
368. Penicillium turbatum strain CMV003F6 calmodulin gene, partial cds	9
513 bp linear DNA	4
MK451667.1 GI:1735345572	2
	0
369. Penicillium sp. CMV-2019a strain CMV007E3 calmodulin gene, partial cds	10
563 bp linear DNA	4
MK451666.1 GI:1735345570	2
	0
370. Penicillium magnielliptisporum strain CMV007I1 calmodulin gene, partial cds	9
511 bp linear DNA	4
MK451665.1 GI:1735345568	2
	0
371. Penicillium mexicanum strain CMV002H6 calmodulin gene, partial cds	9
509 bp linear DNA	4
MK451664.1 GI:1735345566	2
	0
372. Penicillium mexicanum strain CMV001D9 calmodulin gene, partial cds	9
509 bp linear DNA	4
MK451663.1 GI:1735345564	2
	0
373. Penicillium marthae-christenseniae strain CMV011I2 calmodulin gene, partial cds	9
557 bp linear DNA	4
MK451662.1 GI:1735345562	2
	0
374. Penicillium alfredii strain CMV001D8 calmodulin gene, partial cds	9
512 bp linear DNA	4
MK451661.1 GI:1735345560	2
	0
375. Penicillium lunae strain CMV006E6 calmodulin gene, partial cds	9
510 bp linear DNA	4
MK451660.1 GI:1735345558	2
	0
376. Penicillium dunedinense strain CMV006F1 calmodulin gene, partial cds	9
459 bp linear DNA	4
MK451659.1 GI:1735345556	2
	0
377. Penicillium sublectaticum strain CMV004H2 calmodulin gene, partial cds	9
513 bp linear DNA	4
MK451658.1 GI:1735345554	2
	0
378. Penicillium sp. CMV-2019c strain CMV002E6 calmodulin gene, partial cds	10
432 bp linear DNA	4
MK451657.1 GI:1735345552	2
	0
379. Penicillium sp. CMV-2019b strain CMV011G3 calmodulin gene, partial cds	10
559 bp linear DNA	4
MK451654.1 GI:1735345546	2
	0
380. Penicillium sp. CMV-2019b strain CMV003G1 calmodulin gene, partial cds	10
559 bp linear DNA	4
MK451653.1 GI:1735345544	2
	0
381. Penicillium aeris strain CMV011G8 calmodulin gene, partial cds	9
517 bp linear DNA	4
MK451652.1 GI:1735345542	2
	0
382. Penicillium longicatenatum strain CMV012F9 calmodulin gene, partial cds	9
549 bp linear DNA	4
MK451651.1 GI:1735345540	2
	0
383. Penicillium setosum strain CMV012F3 calmodulin gene, partial cds	9
562 bp linear DNA	4
MK451649.1 GI:1735345536	2
	0
384. Penicillium soliforme strain CMV006F4 calmodulin gene, partial cds	9
572 bp linear DNA	4
MK451647.1 GI:1735345532	2
	0
385. Penicillium soliforme strain CMV004H9 calmodulin gene, partial cds	9
574 bp linear DNA	4
MK451646.1 GI:1735345530	2
	0
386. Penicillium sajarovii strain CMV008B8 calmodulin gene, partial cds	9
550 bp linear DNA	4
MK451645.1 GI:1735345528	2
	0
387. Penicillium raperi strain CMV012C2 calmodulin gene, partial cds	9
559 bp linear DNA	4
MK451644.1 GI:1735345526	2
	0
388. Penicillium raperi strain CMV006I2 calmodulin gene, partial cds	9
561 bp linear DNA	4
MK451643.1 GI:1735345524	2
	0
389. Penicillium raperi strain CMV006I1 calmodulin gene, partial cds	9
561 bp linear DNA	4
MK451642.1 GI:1735345522	2
	0
390. Penicillium raperi strain CMV006H9 calmodulin gene, partial cds	9
561 bp linear DNA	4
MK451641.1 GI:1735345520	2
	0
391. Penicillium raperi strain CMV006G7 calmodulin gene, partial cds	9
562 bp linear DNA	4
MK451640.1 GI:1735345518	2
	0
392. Penicillium raistrickii strain CMV006B7 calmodulin gene, partial cds	9
470 bp linear DNA	4
MK451639.1 GI:1735345516	2
	0
393. Penicillium pulvillorum strain CMV007G4 calmodulin gene, partial cds	9
567 bp linear DNA	4
MK451638.1 GI:1735345514	2
	0
394. Penicillium polonicum strain CMV002H7 calmodulin gene, partial cds	9
513 bp linear DNA	4
MK451637.1 GI:1735345512	2
	0
395. Penicillium polonicum strain CMV001E3 calmodulin gene, partial cds	9
513 bp linear DNA	4
MK451636.1 GI:1735345510	2
	0
396. Penicillium polonicum strain CMV001E2 calmodulin gene, partial cds	9
513 bp linear DNA	4
MK451635.1 GI:1735345508	2
	0
397. Penicillium ortum strain CMV007H9 calmodulin gene, partial cds	9
639 bp linear DNA	4
MK451633.1 GI:1735345504	2
	0
398. Penicillium ortum strain CMV007G5 calmodulin gene, partial cds	9
638 bp linear DNA	4
MK451632.1 GI:1735345502	2
	0
399. Penicillium onobense strain CMV006B5 calmodulin gene, partial cds	9
560 bp linear DNA	4
MK451630.1 GI:1735345498	2
	0
400. Penicillium ochrochloron strain CMV001E7 calmodulin gene, partial cds	9
543 bp linear DNA	4
MK451629.1 GI:1735345496	2
	0
401. Penicillium nalgiovense strain CMV012B7 calmodulin gene, partial cds	9
520 bp linear DNA	4
MK451628.1 GI:1735345494	2
	0
402. Penicillium madriti strain CMV001F8 calmodulin gene, partial cds	9
496 bp linear DNA	4
MK451627.1 GI:1735345492	2
	0
403. Penicillium lineolatum strain CMV011I1 calmodulin gene, partial cds	9
563 bp linear DNA	4
MK451626.1 GI:1735345490	2
	0
404. Penicillium lineolatum strain CMV011H3 calmodulin gene, partial cds	9
563 bp linear DNA	4
MK451625.1 GI:1735345488	2
	0
405. Penicillium lanosocoeruleum strain CMV005D5 calmodulin gene, partial cds	9
449 bp linear DNA	4
MK451624.1 GI:1735345486	2
	0
406. Penicillium koreense strain CMV006G6 calmodulin gene, partial cds	9
560 bp linear DNA	4
MK451623.1 GI:1735345484	2
	0
407. Penicillium kewense strain CMV012A2 calmodulin gene, partial cds	9
515 bp linear DNA	4
MK451622.1 GI:1735345482	2
	0
408. Penicillium javanicum strain CMV011H2 calmodulin gene, partial cds	9
561 bp linear DNA	4
MK451621.1 GI:1735345480	2
	0
409. Penicillium javanicum strain CMV003F5 calmodulin gene, partial cds	9
561 bp linear DNA	4
MK451620.1 GI:1735345478	2
	0
410. Penicillium halotolerans strain CMV012F5 calmodulin gene, partial cds	9
521 bp linear DNA	4
MK451617.1 GI:1735345472	2
	0
411. Penicillium flavigenum strain CMV002E7 calmodulin gene, partial cds	9
520 bp linear DNA	4
MK451616.1 GI:1735345470	2
	0
412. Penicillium ehrlichii strain CMV012E8 calmodulin gene, partial cds	9
556 bp linear DNA	4
MK451615.1 GI:1735345468	2
	0
413. Penicillium digitatum strain CMV010G4 calmodulin gene, partial cds	9
512 bp linear DNA	4
MK451614.1 GI:1735345466	2
	0
414. Penicillium decumbens strain CMV010H3 calmodulin gene, partial cds	9
511 bp linear DNA	4
MK451613.1 GI:1735345464	2
	0
415. Penicillium crocicola strain CMV008C1 calmodulin gene, partial cds	9
512 bp linear DNA	4
MK451611.1 GI:1735345460	2
	0
416. Penicillium cremeogriseum strain CMV006B9 calmodulin gene, partial cds	9
561 bp linear DNA	4
MK451610.1 GI:1735345458	2
	0
417. Penicillium corylophilum strain CMV006B8 calmodulin gene, partial cds	9
588 bp linear DNA	4
MK451609.1 GI:1735345456	2
	0
418. Penicillium corylophilum strain CMV006B4 calmodulin gene, partial cds	9
507 bp linear DNA	4
MK451608.1 GI:1735345454	2
	0
419. Penicillium coprophilum strain CMV010C3 calmodulin gene, partial cds	9
480 bp linear DNA	4
MK451607.1 GI:1735345452	2
	0
420. Penicillium commune strain CMV003D9 calmodulin gene, partial cds	9
516 bp linear DNA	4
MK451604.1 GI:1735345446	2
	0
421. Penicillium cluniae (nom. inval.) strain CMV012D7 calmodulin gene, partial cds	11
568 bp linear DNA	4
MK451603.1 GI:1735345444	2
	0
422. Penicillium cluniae (nom. inval.) strain CMV005D4 calmodulin gene, partial cds	11
568 bp linear DNA	4
MK451602.1 GI:1735345442	2
	0
423. Penicillium cluniae (nom. inval.) strain CMV004H8 calmodulin gene, partial cds	11
531 bp linear DNA	4
MK451601.1 GI:1735345440	2
	0
424. Penicillium clavigerum strain CMV012B3 calmodulin gene, partial cds	9
508 bp linear DNA	4
MK451600.1 GI:1735345438	2
	0
425. Penicillium clavigerum strain CMV011E7 calmodulin gene, partial cds	9
508 bp linear DNA	4
MK451599.1 GI:1735345436	2
	0
426. Penicillium cinnamopurpureum strain CMV003F4 calmodulin gene, partial cds	9
472 bp linear DNA	4
MK451598.1 GI:1735345434	2
	0
427. Penicillium chrysogenum strain CMV001H5 calmodulin gene, partial cds	9
517 bp linear DNA	4
MK451597.1 GI:1735345432	2
	0
428. Penicillium chermesinum strain CMV011D8 calmodulin gene, partial cds	9
510 bp linear DNA	4
MK451596.1 GI:1735345430	2
	0
429. Penicillium chalabudae strain CMV010C2 calmodulin gene, partial cds	9
496 bp linear DNA	4
MK451595.1 GI:1735345428	2
	0
430. Penicillium caperatum strain CMV012C4 calmodulin gene, partial cds	9
564 bp linear DNA	4
MK451593.1 GI:1735345424	2
	0
431. Penicillium caperatum strain CMV001H1 calmodulin gene, partial cds	9
558 bp linear DNA	4
MK451592.1 GI:1735345422	2
	0
432. Penicillium camemberti strain CMV011B1 calmodulin gene, partial cds	9
516 bp linear DNA	4
MK451591.1 GI:1735345420	2
	0
433. Penicillium brevistipitatum strain CMV005G1 calmodulin gene, partial cds	9
509 bp linear DNA	4
MK451587.1 GI:1735345412	2
	0
434. Penicillium brevicompactum strain CMV005G8 calmodulin gene, partial cds	9
457 bp linear DNA	4
MK451586.1 GI:1735345410	2
	0
435. Penicillium brasilianum strain CMV011H7 calmodulin gene, partial cds	9
561 bp linear DNA	4
MK451585.1 GI:1735345408	2
	0
436. Penicillium brasilianum strain CMV002C3 calmodulin gene, partial cds	9
642 bp linear DNA	4
MK451584.1 GI:1735345406	2
	0
437. Penicillium bilaiae strain CMV012C3 calmodulin gene, partial cds	9
525 bp linear DNA	4
MK451583.1 GI:1735345404	2
	0
438. Penicillium bilaiae strain CMV010H7 calmodulin gene, partial cds	9
525 bp linear DNA	4
MK451582.1 GI:1735345402	2
	0
439. Penicillium biforme strain CMV012B6 calmodulin gene, partial cds	9
516 bp linear DNA	4
MK451581.1 GI:1735345400	2
	0
440. Penicillium balearicum strain CMV007I5 calmodulin gene, partial cds	9
519 bp linear DNA	4
MK451580.1 GI:1735345398	2
	0
441. Penicillium anatolicum strain CMV011H1 calmodulin gene, partial cds	9
701 bp linear DNA	4
MK451579.1 GI:1735345396	2
	0
442. Penicillium allii strain CMV003F3 calmodulin gene, partial cds	9
512 bp linear DNA	4
MK451578.1 GI:1735345394	2
	0
443. Penicillium allii strain CMV001E5 calmodulin gene, partial cds	9
513 bp linear DNA	4
MK451577.1 GI:1735345392	2
	0
444. Aspergillus welwitschiae strain CMV011A8 calmodulin gene, partial cds	9
555 bp linear DNA	4
MK451568.1 GI:1735345374	2
	0
445. Aspergillus welwitschiae strain CMV010I5 calmodulin gene, partial cds	9
555 bp linear DNA	4
MK451567.1 GI:1735345372	2
	0
446. Aspergillus welwitschiae strain CMV010B7 calmodulin gene, partial cds	9
555 bp linear DNA	4
MK451565.1 GI:1735345368	2
	0
447. Aspergillus welwitschiae strain CMV008D9 calmodulin gene, partial cds	9
555 bp linear DNA	4
MK451564.1 GI:1735345366	2
	0
448. Aspergillus welwitschiae strain CMV006G3 calmodulin gene, partial cds	9
555 bp linear DNA	4
MK451563.1 GI:1735345364	2
	0
449. Aspergillus welwitschiae strain CMV006G2 calmodulin gene, partial cds	9
555 bp linear DNA	4
MK451562.1 GI:1735345362	2
	0
450. Aspergillus welwitschiae strain CMV005H5 calmodulin gene, partial cds	9
555 bp linear DNA	4
MK451560.1 GI:1735345358	2
	0
451. Aspergillus welwitschiae strain CMV005F6 calmodulin gene, partial cds	9
555 bp linear DNA	4
MK451559.1 GI:1735345356	2
	0
452. Aspergillus welwitschiae strain CMV005E3 calmodulin gene, partial cds	9
555 bp linear DNA	4
MK451558.1 GI:1735345354	2
	0
453. Aspergillus welwitschiae strain CMV005D2 calmodulin gene, partial cds	9
555 bp linear DNA	4
MK451557.1 GI:1735345352	2
	0
454. Aspergillus welwitschiae strain CMV005D1 calmodulin gene, partial cds	9
555 bp linear DNA	4
MK451556.1 GI:1735345350	2
	0
455. Aspergillus welwitschiae strain CMV005C8 calmodulin gene, partial cds	9
555 bp linear DNA	4
MK451555.1 GI:1735345348	2
	0
456. Aspergillus welwitschiae strain CMV005C1 calmodulin gene, partial cds	9
555 bp linear DNA	4
MK451554.1 GI:1735345346	2
	0
457. Aspergillus welwitschiae strain CMV005B5 calmodulin gene, partial cds	9
555 bp linear DNA	4
MK451553.1 GI:1735345344	2
	0
458. Aspergillus welwitschiae strain CMV005B1 calmodulin gene, partial cds	9
555 bp linear DNA	4
MK451552.1 GI:1735345342	2
	0
459. Aspergillus welwitschiae strain CMV005A2 calmodulin gene, partial cds	9
555 bp linear DNA	4
MK451551.1 GI:1735345340	2
	0
460. Aspergillus welwitschiae strain CMV004I9 calmodulin gene, partial cds	9
555 bp linear DNA	4
MK451550.1 GI:1735345338	2
	0
461. Aspergillus welwitschiae strain CMV004I7 calmodulin gene, partial cds	9
555 bp linear DNA	4
MK451549.1 GI:1735345336	2
	0
462. Aspergillus welwitschiae strain CMV004I5 calmodulin gene, partial cds	9
555 bp linear DNA	4
MK451548.1 GI:1735345334	2
	0
463. Aspergillus welwitschiae strain CMV004I2 calmodulin gene, partial cds	9
554 bp linear DNA	4
MK451547.1 GI:1735345332	2
	0
464. Aspergillus welwitschiae strain CMV004I1 calmodulin gene, partial cds	9
555 bp linear DNA	4
MK451546.1 GI:1735345330	2
	0
465. Aspergillus udagawae strain CMV012D5 calmodulin gene, partial cds	9
553 bp linear DNA	4
MK451545.1 GI:1735345328	2
	0
466. Aspergillus tubingensis strain CMV001B7 calmodulin gene, partial cds	9
555 bp linear DNA	4
MK451540.1 GI:1735345318	2
	0
467. Aspergillus piperis strain CMV011A9 calmodulin gene, partial cds	9
554 bp linear DNA	4
MK451493.1 GI:1735345224	2
	0
468. Aspergillus piperis strain CMV010I3 calmodulin gene, partial cds	9
554 bp linear DNA	4
MK451492.1 GI:1735345222	2
	0
469. Aspergillus piperis strain CMV005C9 calmodulin gene, partial cds	9
554 bp linear DNA	4
MK451491.1 GI:1735345220	2
	0
470. Aspergillus piperis strain CMV005C2 calmodulin gene, partial cds	9
554 bp linear DNA	4
MK451490.1 GI:1735345218	2
	0
471. Aspergillus niger strain CMV010I6 calmodulin gene, partial cds	9
556 bp linear DNA	4
MK451472.1 GI:1735345182	2
	0
472. Aspergillus niger strain CMV010I4 calmodulin gene, partial cds	9
556 bp linear DNA	4
MK451471.1 GI:1735345180	2
	0
473. Aspergillus niger strain CMV006F7 calmodulin gene, partial cds	9
556 bp linear DNA	4
MK451470.1 GI:1735345178	2
	0
474. Aspergillus niger strain CMV006D8 calmodulin gene, partial cds	9
556 bp linear DNA	4
MK451469.1 GI:1735345176	2
	0
475. Aspergillus niger strain CMV005G9 calmodulin gene, partial cds	9
556 bp linear DNA	4
MK451468.1 GI:1735345174	2
	0
476. Aspergillus niger strain CMV005F3 calmodulin gene, partial cds	9
556 bp linear DNA	4
MK451467.1 GI:1735345172	2
	0
477. Aspergillus niger strain CMV005C7 calmodulin gene, partial cds	9
556 bp linear DNA	4
MK451466.1 GI:1735345170	2
	0
478. Aspergillus niger strain CMV005C5 calmodulin gene, partial cds	9
556 bp linear DNA	4
MK451465.1 GI:1735345168	2
	0
479. Aspergillus niger strain CMV005B7 calmodulin gene, partial cds	9
556 bp linear DNA	4
MK451464.1 GI:1735345166	2
	0
480. Aspergillus niger strain CMV005B4 calmodulin gene, partial cds	9
556 bp linear DNA	4
MK451463.1 GI:1735345164	2
	0
481. Aspergillus niger strain CMV005B2 calmodulin gene, partial cds	9
556 bp linear DNA	4
MK451462.1 GI:1735345162	2
	0
482. Aspergillus niger strain CMV005A7 calmodulin gene, partial cds	9
556 bp linear DNA	4
MK451461.1 GI:1735345160	2
	0
483. Aspergillus niger strain CMV005A4 calmodulin gene, partial cds	9
556 bp linear DNA	4
MK451460.1 GI:1735345158	2
	0
484. Aspergillus niger strain CMV004I6 calmodulin gene, partial cds	9
556 bp linear DNA	4
MK451459.1 GI:1735345156	2
	0
485. Aspergillus niger strain CMV004I3 calmodulin gene, partial cds	9
556 bp linear DNA	4
MK451458.1 GI:1735345154	2
	0
486. Aspergillus niger strain CMV004B7 calmodulin gene, partial cds	9
637 bp linear DNA	4
MK451457.1 GI:1735345152	2
	0
487. Aspergillus neoniger strain CMV012D1 calmodulin gene, partial cds	9
554 bp linear DNA	4
MK451455.1 GI:1735345148	2
	0
488. Aspergillus neoniger strain CMV005B8 calmodulin gene, partial cds	9
553 bp linear DNA	4
MK451454.1 GI:1735345146	2
	0
489. Aspergillus neoniger strain CMV005B6 calmodulin gene, partial cds	9
554 bp linear DNA	4
MK451453.1 GI:1735345144	2
	0
490. Aspergillus neoniger strain CMV005B3 calmodulin gene, partial cds	9
554 bp linear DNA	4
MK451452.1 GI:1735345142	2
	0
491. Aspergillus neoniger strain CMV005A9 calmodulin gene, partial cds	9
554 bp linear DNA	4
MK451451.1 GI:1735345140	2
	0
492. Aspergillus neoniger strain CMV005A8 calmodulin gene, partial cds	9
554 bp linear DNA	4
MK451450.1 GI:1735345138	2
	0
493. Aspergillus neoniger strain CMV005A1 calmodulin gene, partial cds	9
554 bp linear DNA	4
MK451449.1 GI:1735345136	2
	0
494. Aspergillus neoniger strain CMV004I4 calmodulin gene, partial cds	9
554 bp linear DNA	4
MK451448.1 GI:1735345134	2
	0
495. Aspergillus japonicus strain CMV006F6 calmodulin gene, partial cds	9
525 bp linear DNA	4
MK451432.1 GI:1735345102	2
	0
496. Aspergillus japonicus strain CMV005H8 calmodulin gene, partial cds	9
525 bp linear DNA	4
MK451431.1 GI:1735345100	2
	0
497. Aspergillus japonicus strain CMV005H7 calmodulin gene, partial cds	9
525 bp linear DNA	4
MK451430.1 GI:1735345098	2
	0
498. Aspergillus germanicus strain CMV012D4 calmodulin gene, partial cds	9
547 bp linear DNA	4
MK451417.1 GI:1735345072	2
	0
499. Aspergillus brunneoviolaceus strain CMV011A3 calmodulin gene, partial cds	9
531 bp linear DNA	4
MK451328.1 GI:1735344894	2
	0
500. Aspergillus brasiliensis strain CMV010B8 calmodulin gene, partial cds	9
552 bp linear DNA	4
MK451326.1 GI:1735344890	2
[truncated: 528,544+ more rows]

## Sheet: Filtered Data
Filtered Records for Fungae
1. Pseudoteratosphaeria ohnowa strain CPC 1005 from South Africa 18S small subunit ribosomal RNA gene, partial sequence	1	Pseudoteratosphaeria	ohnowa	strain	CPC	1005	from	South	Africa	18S	small	subunit	ribosomal	RNA	gene,	partial	sequence
2. Teratosphaeria nubilosa strain CPC 933 from South Africa 18S small subunit ribosomal RNA gene, partial sequence	2	Teratosphaeria	nubilosa	strain	CPC	933	from	South	Africa	18S	small	subunit	ribosomal	RNA	gene,	partial	sequence
3. Parateratosphaeria bellula strain CPC 1821 from South Africa 18S small subunit ribosomal RNA gene, partial sequence	3	Parateratosphaeria	bellula	strain	CPC	1821	from	South	Africa	18S	small	subunit	ribosomal	RNA	gene,	partial	sequence
4. Septoria protearum strain CPC 1470 from South Africa 18S small subunit ribosomal RNA gene, partial sequence	4	Septoria	protearum	strain	CPC	1470	from	South	Africa	18S	small	subunit	ribosomal	RNA	gene,	partial	sequence
5. Teratosphaeria stellenboschiana strain CPC 10886 from South Africa 18S small subunit ribosomal RNA gene, partial sequence	5	Teratosphaeria	stellenboschiana	strain	CPC	10886	from	South	Africa	18S	small	subunit	ribosomal	RNA	gene,	partial	sequence
6. Ramularia grevilleana strain CPC 656 from South Africa 18S small subunit ribosomal RNA gene, partial sequence	6	Ramularia	grevilleana	strain	CPC	656	from	South	Africa	18S	small	subunit	ribosomal	RNA	gene,	partial	sequence
7. Devriesia sp. CPC 11876 from South Africa 18S small subunit ribosomal RNA gene, partial sequence	7	Devriesia	sp.	CPC	11876	from	South	Africa	18S	small	subunit	ribosomal	RNA	gene,	partial	sequence
8. Mycosphaerella sp. CBS 111167 strain CPC 1225 from South Africa 18S small subunit ribosomal RNA gene, partial sequence	8	Mycosphaerella	sp.	CBS	111167	strain	CPC	1225	from	South	Africa	18S	small	subunit	ribosomal	RNA	gene,	partial	sequence
9. Mycosphaerella sp. CBS 111166 strain CPC 1224 from South Africa 18S small subunit ribosomal RNA gene, partial sequence	9	Mycosphaerella	sp.	CBS	111166	strain	CPC	1224	from	South	Africa	18S	small	subunit	ribosomal	RNA	gene,	partial	sequence
10. Mycosphaerella marasasii strain CPC 348 from South Africa 18S small subunit ribosomal RNA gene, partial sequence	10	Mycosphaerella	marasasii	strain	CPC	348	from	South	Africa	18S	small	subunit	ribosomal	RNA	gene,	partial	sequence
11. Pallidocercospora irregulariramosa strain CPC 1362 from South Africa 18S small subunit ribosomal RNA gene, partial sequence	11	Pallidocercospora	irregulariramosa	strain	CPC	1362	from	South	Africa	18S	small	subunit	ribosomal	RNA	gene,	partial	sequence
12. Devonomyces endophyticus strain CPC 1193 from South Africa 18S small subunit ribosomal RNA gene, partial sequence	12	Devonomyces	endophyticus	strain	CPC	1193	from	South	Africa	18S	small	subunit	ribosomal	RNA	gene,	partial	sequence
13. Amycosphaerella africana strain CPC 850 from South Africa 18S small subunit ribosomal RNA gene, partial sequence	13	Amycosphaerella	africana	strain	CPC	850	from	South	Africa	18S	small	subunit	ribosomal	RNA	gene,	partial	sequence
14. Amycosphaerella africana strain CPC 794 from South Africa 18S small subunit ribosomal RNA gene, partial sequence	14	Amycosphaerella	africana	strain	CPC	794	from	South	Africa	18S	small	subunit	ribosomal	RNA	gene,	partial	sequence
15. Uwebraunia dekkeri strain CPC 1188 from South Africa 18S small subunit ribosomal RNA gene, partial sequence	15	Uwebraunia	dekkeri	strain	CPC	1188	from	South	Africa	18S	small	subunit	ribosomal	RNA	gene,	partial	sequence
16. Uwebraunia dekkeri strain CPC 825 from South Africa 18S small subunit ribosomal RNA gene, partial sequence	16	Uwebraunia	dekkeri	strain	CPC	825	from	South	Africa	18S	small	subunit	ribosomal	RNA	gene,	partial	sequence
17. Uwebraunia communis strain CPC 831 from South Africa 18S small subunit ribosomal RNA gene, partial sequence	17	Uwebraunia	communis	strain	CPC	831	from	South	Africa	18S	small	subunit	ribosomal	RNA	gene,	partial	sequence
18. Neocatenulostroma microsporum strain CPC 1832 from South Africa 18S small subunit ribosomal RNA gene, partial sequence	18	Neocatenulostroma	microsporum	strain	CPC	1832	from	South	Africa	18S	small	subunit	ribosomal	RNA	gene,	partial	sequence
19. Teratosphaeria macowanii strain CPC 1872 from South Africa 18S small subunit ribosomal RNA gene, partial sequence	19	Teratosphaeria	macowanii	strain	CPC	1872	from	South	Africa	18S	small	subunit	ribosomal	RNA	gene,	partial	sequence
20. Catenulostroma elginense strain CPC 1958 from South Africa 18S small subunit ribosomal RNA gene, partial sequence	20	Catenulostroma	elginense	strain	CPC	1958	from	South	Africa	18S	small	subunit	ribosomal	RNA	gene,	partial	sequence
21. Batcheloromyces leucadendri strain CPC 1837 from South Africa 18S small subunit ribosomal RNA gene, partial sequence	21	Batcheloromyces	leucadendri	strain	CPC	1837	from	South	Africa	18S	small	subunit	ribosomal	RNA	gene,	partial	sequence
22. Cryphonectria radicalis isolate CMW 10477 beta tubulin genes, partial cds	22	Cryphonectria	radicalis	isolate	CMW	10477	beta	tubulin	genes,	partial	cds
23. Fusarium circinatum strain FSP 34 chromosome 12, whole genome shotgun sequence	23	Fusarium	circinatum	strain	FSP	34	chromosome	12,	whole	genome	shotgun	sequence
24. Fusarium circinatum strain FSP 34 chromosome 1, whole genome shotgun sequence	24	Fusarium	circinatum	strain	FSP	34	chromosome	1,	whole	genome	shotgun	sequence
25. Fusarium circinatum strain FSP 34 chromosome 10, whole genome shotgun sequence	25	Fusarium	circinatum	strain	FSP	34	chromosome	10,	whole	genome	shotgun	sequence
26. Fusarium circinatum strain FSP 34 chromosome 11, whole genome shotgun sequence	26	Fusarium	circinatum	strain	FSP	34	chromosome	11,	whole	genome	shotgun	sequence
27. Fusarium circinatum strain FSP 34 chromosome 2, whole genome shotgun sequence	27	Fusarium	circinatum	strain	FSP	34	chromosome	2,	whole	genome	shotgun	sequence
28. Fusarium circinatum strain FSP 34 chromosome 3, whole genome shotgun sequence	28	Fusarium	circinatum	strain	FSP	34	chromosome	3,	whole	genome	shotgun	sequence
29. Fusarium circinatum strain FSP 34 chromosome 4, whole genome shotgun sequence	29	Fusarium	circinatum	strain	FSP	34	chromosome	4,	whole	genome	shotgun	sequence
30. Fusarium circinatum strain FSP 34 chromosome 5, whole genome shotgun sequence	30	Fusarium	circinatum	strain	FSP	34	chromosome	5,	whole	genome	shotgun	sequence
31. Fusarium circinatum strain FSP 34 chromosome 6, whole genome shotgun sequence	31	Fusarium	circinatum	strain	FSP	34	chromosome	6,	whole	genome	shotgun	sequence
32. Fusarium circinatum strain FSP 34 chromosome 7, whole genome shotgun sequence	32	Fusarium	circinatum	strain	FSP	34	chromosome	7,	whole	genome	shotgun	sequence
33. Fusarium circinatum strain FSP 34 chromosome 8, whole genome shotgun sequence	33	Fusarium	circinatum	strain	FSP	34	chromosome	8,	whole	genome	shotgun	sequence
34. Fusarium circinatum strain FSP 34 chromosome 9, whole genome shotgun sequence	34	Fusarium	circinatum	strain	FSP	34	chromosome	9,	whole	genome	shotgun	sequence
35. Teratosphaeria macowanii strain CPC 1488 18S small subunit ribosomal RNA gene, partial sequence	35	Teratosphaeria	macowanii	strain	CPC	1488	18S	small	subunit	ribosomal	RNA	gene,	partial	sequence
36. Ceratocystis oblonga isolate CMW23802 translation elongation factor 1-alpha gene, partial sequence	36	Ceratocystis	oblonga	isolate	CMW23802	translation	elongation	factor	1-alpha	gene,	partial	sequence
37. Ceratocystis oblonga isolate CMW23803 translation elongation factor 1-alpha gene, partial sequence	37	Ceratocystis	oblonga	isolate	CMW23803	translation	elongation	factor	1-alpha	gene,	partial	sequence
38. Calonectria morganii strain ATCC 46300 beta tubulin gene, partial cds	38	Calonectria	morganii	strain	ATCC	46300	beta	tubulin	gene,	partial	cds
39. Calonectria multiseptata strain STE-U 1589 beta-tubulin-like gene, partial sequence	39	Calonectria	multiseptata	strain	STE-U	1589	beta-tubulin-like	gene,	partial	sequence
40. Calonectria scoparia strain STE-U 1951 beta-tubulin-like gene, partial sequence	40	Calonectria	scoparia	strain	STE-U	1951	beta-tubulin-like	gene,	partial	sequence
41. Ceratocystis pirilliformis isolate CMW6569 translation elongation factor 1-alpha gene, partial cds	41	Ceratocystis	pirilliformis	isolate	CMW6569	translation	elongation	factor	1-alpha	gene,	partial	cds
42. Ceratocystis albifundus isolate CMW39133 18S ribosomal RNA gene, partial sequence; internal transcribed spacer 1, 5.8S ribosomal RNA gene, and internal transcribed spacer 2, complete sequence; and 28S ribosomal RNA gene, partial sequence	42	Ceratocystis	albifundus	isolate	CMW39133	18S	ribosomal	RNA	gene,	partial	sequence;	internal	transcribed	spacer	1,	5.8S	ribosomal	RNA	gene,	and	internal	transcribed	spacer	2,	complete	sequence;	and	28S	ribosomal	RNA	gene,	partial	sequence
43. Ceratocystis albifundus isolate CMW39132 18S ribosomal RNA gene, partial sequence; internal transcribed spacer 1, 5.8S ribosomal RNA gene, and internal transcribed spacer 2, complete sequence; and 28S ribosomal RNA gene, partial sequence	43	Ceratocystis	albifundus	isolate	CMW39132	18S	ribosomal	RNA	gene,	partial	sequence;	internal	transcribed	spacer	1,	5.8S	ribosomal	RNA	gene,	and	internal	transcribed	spacer	2,	complete	sequence;	and	28S	ribosomal	RNA	gene,	partial	sequence
44. Ceratocystis albifundus isolate CMW39131 18S ribosomal RNA gene, partial sequence; internal transcribed spacer 1, 5.8S ribosomal RNA gene, and internal transcribed spacer 2, complete sequence; and 28S ribosomal RNA gene, partial sequence	44	Ceratocystis	albifundus	isolate	CMW39131	18S	ribosomal	RNA	gene,	partial	sequence;	internal	transcribed	spacer	1,	5.8S	ribosomal	RNA	gene,	and	internal	transcribed	spacer	2,	complete	sequence;	and	28S	ribosomal	RNA	gene,	partial	sequence
45. Ceratocystis albifundus isolate CMW39130 18S ribosomal RNA gene, partial sequence; internal transcribed spacer 1, 5.8S ribosomal RNA gene, and internal transcribed spacer 2, complete sequence; and 28S ribosomal RNA gene, partial sequence	45	Ceratocystis	albifundus	isolate	CMW39130	18S	ribosomal	RNA	gene,	partial	sequence;	internal	transcribed	spacer	1,	5.8S	ribosomal	RNA	gene,	and	internal	transcribed	spacer	2,	complete	sequence;	and	28S	ribosomal	RNA	gene,	partial	sequence
46. Ceratocystis albifundus isolate CMW39129 18S ribosomal RNA gene, partial sequence; internal transcribed spacer 1, 5.8S ribosomal RNA gene, and internal transcribed spacer 2, complete sequence; and 28S ribosomal RNA gene, partial sequence	46	Ceratocystis	albifundus	isolate	CMW39129	18S	ribosomal	RNA	gene,	partial	sequence;	internal	transcribed	spacer	1,	5.8S	ribosomal	RNA	gene,	and	internal	transcribed	spacer	2,	complete	sequence;	and	28S	ribosomal	RNA	gene,	partial	sequence
47. Penicillium ortum CBS 135669 ITS region; from TYPE material	47	Penicillium	ortum	CBS	135669	ITS	region;	from	TYPE	material
48. Penicillium annulatum CBS 135126 ITS region; from TYPE material	48	Penicillium	annulatum	CBS	135126	ITS	region;	from	TYPE	material
49. Diversimorbus metrosideri CMW 37322 ITS region; from TYPE material	49	Diversimorbus	metrosideri	CMW	37322	ITS	region;	from	TYPE	material
50. Holocryphia capensis CMW 37887 ITS region; from TYPE material	50	Holocryphia	capensis	CMW	37887	ITS	region;	from	TYPE	material
51. Holocryphia mzansi CMW 37337 ITS region; from TYPE material	51	Holocryphia	mzansi	CMW	37337	ITS	region;	from	TYPE	material
52. Holocryphia gleniana CMW 37334 ITS region; from TYPE material	52	Holocryphia	gleniana	CMW	37334	ITS	region;	from	TYPE	material
53. Penicillium ortum strain CV95 18S ribosomal RNA gene, partial sequence; internal transcribed spacer 1, 5.8S ribosomal RNA gene, and internal transcribed spacer 2, complete sequence; and 28S ribosomal RNA gene, partial sequence	53	Penicillium	ortum	strain	CV95	18S	ribosomal	RNA	gene,	partial	sequence;	internal	transcribed	spacer	1,	5.8S	ribosomal	RNA	gene,	and	internal	transcribed	spacer	2,	complete	sequence;	and	28S	ribosomal	RNA	gene,	partial	sequence
54. Penicillium ortum strain CV71 18S ribosomal RNA gene, partial sequence; internal transcribed spacer 1, 5.8S ribosomal RNA gene, and internal transcribed spacer 2, complete sequence; and 28S ribosomal RNA gene, partial sequence	54	Penicillium	ortum	strain	CV71	18S	ribosomal	RNA	gene,	partial	sequence;	internal	transcribed	spacer	1,	5.8S	ribosomal	RNA	gene,	and	internal	transcribed	spacer	2,	complete	sequence;	and	28S	ribosomal	RNA	gene,	partial	sequence
55. Penicillium ortum strain CV391 18S ribosomal RNA gene, partial sequence; internal transcribed spacer 1, 5.8S ribosomal RNA gene, and internal transcribed spacer 2, complete sequence; and 28S ribosomal RNA gene, partial sequence	55	Penicillium	ortum	strain	CV391	18S	ribosomal	RNA	gene,	partial	sequence;	internal	transcribed	spacer	1,	5.8S	ribosomal	RNA	gene,	and	internal	transcribed	spacer	2,	complete	sequence;	and	28S	ribosomal	RNA	gene,	partial	sequence
56. Penicillium ortum strain CV102 18S ribosomal RNA gene, partial sequence; internal transcribed spacer 1, 5.8S ribosomal RNA gene, and internal transcribed spacer 2, complete sequence; and 28S ribosomal RNA gene, partial sequence	56	Penicillium	ortum	strain	CV102	18S	ribosomal	RNA	gene,	partial	sequence;	internal	transcribed	spacer	1,	5.8S	ribosomal	RNA	gene,	and	internal	transcribed	spacer	2,	complete	sequence;	and	28S	ribosomal	RNA	gene,	partial	sequence
57. Penicillium annulatum strain CV37 18S ribosomal RNA gene, partial sequence; internal transcribed spacer 1, 5.8S ribosomal RNA gene, and internal transcribed spacer 2, complete sequence; and 28S ribosomal RNA gene, partial sequence	57	Penicillium	annulatum	strain	CV37	18S	ribosomal	RNA	gene,	partial	sequence;	internal	transcribed	spacer	1,	5.8S	ribosomal	RNA	gene,	and	internal	transcribed	spacer	2,	complete	sequence;	and	28S	ribosomal	RNA	gene,	partial	sequence
58. Penicillium annulatum strain CV187 18S ribosomal RNA gene, partial sequence; internal transcribed spacer 1, 5.8S ribosomal RNA gene, and internal transcribed spacer 2, complete sequence; and 28S ribosomal RNA gene, partial sequence	58	Penicillium	annulatum	strain	CV187	18S	ribosomal	RNA	gene,	partial	sequence;	internal	transcribed	spacer	1,	5.8S	ribosomal	RNA	gene,	and	internal	transcribed	spacer	2,	complete	sequence;	and	28S	ribosomal	RNA	gene,	partial	sequence
59. Penicillium annulatum strain CV1707 18S ribosomal RNA gene, partial sequence; internal transcribed spacer 1, 5.8S ribosomal RNA gene, and internal transcribed spacer 2, complete sequence; and 28S ribosomal RNA gene, partial sequence	59	Penicillium	annulatum	strain	CV1707	18S	ribosomal	RNA	gene,	partial	sequence;	internal	transcribed	spacer	1,	5.8S	ribosomal	RNA	gene,	and	internal	transcribed	spacer	2,	complete	sequence;	and	28S	ribosomal	RNA	gene,	partial	sequence
60. Holocryphia sp. SFC-2012b strain CMW37342 translation elongation factor 1 alpha gene, partial cds	60	Holocryphia	sp.	SFC-2012b	strain	CMW37342	translation	elongation	factor	1	alpha	gene,	partial	cds
61. Holocryphia sp. SFC-2012b strain CMW37341 translation elongation factor 1 alpha gene, partial cds	61	Holocryphia	sp.	SFC-2012b	strain	CMW37341	translation	elongation	factor	1	alpha	gene,	partial	cds
62. Holocryphia sp. SFC-2012b strain CMW37340 translation elongation factor 1 alpha gene, partial cds	62	Holocryphia	sp.	SFC-2012b	strain	CMW37340	translation	elongation	factor	1	alpha	gene,	partial	cds
63. Holocryphia sp. SFC-2012b strain CMW37339 translation elongation factor 1 alpha gene, partial cds	63	Holocryphia	sp.	SFC-2012b	strain	CMW37339	translation	elongation	factor	1	alpha	gene,	partial	cds
64. Holocryphia sp. SFC-2012b strain CMW37333 translation elongation factor 1 alpha gene, partial cds	64	Holocryphia	sp.	SFC-2012b	strain	CMW37333	translation	elongation	factor	1	alpha	gene,	partial	cds
65. Holocryphia sp. SFC-2012b strain CMW37332 translation elongation factor 1 alpha gene, partial cds	65	Holocryphia	sp.	SFC-2012b	strain	CMW37332	translation	elongation	factor	1	alpha	gene,	partial	cds
66. Holocryphia sp. SFC-2012b strain CMW37331 translation elongation factor 1 alpha gene, partial cds	66	Holocryphia	sp.	SFC-2012b	strain	CMW37331	translation	elongation	factor	1	alpha	gene,	partial	cds
67. Holocryphia sp. SFC-2012b strain CMW37329 translation elongation factor 1 alpha gene, partial cds	67	Holocryphia	sp.	SFC-2012b	strain	CMW37329	translation	elongation	factor	1	alpha	gene,	partial	cds
68. Holocryphia sp. SFC-2012b strain CMW37328 translation elongation factor 1 alpha gene, partial cds	68	Holocryphia	sp.	SFC-2012b	strain	CMW37328	translation	elongation	factor	1	alpha	gene,	partial	cds
69. Holocryphia sp. SFC-2012b strain CMW37327 translation elongation factor 1 alpha gene, partial cds	69	Holocryphia	sp.	SFC-2012b	strain	CMW37327	translation	elongation	factor	1	alpha	gene,	partial	cds
70. Holocryphia sp. SFC-2012b strain CMW37326 translation elongation factor 1 alpha gene, partial cds	70	Holocryphia	sp.	SFC-2012b	strain	CMW37326	translation	elongation	factor	1	alpha	gene,	partial	cds
71. Holocryphia sp. SFC-2012b strain CMW37888 translation elongation factor 1 alpha gene, partial cds	71	Holocryphia	sp.	SFC-2012b	strain	CMW37888	translation	elongation	factor	1	alpha	gene,	partial	cds
72. Holocryphia sp. SFC-2012c strain CMW37338 translation elongation factor 1 alpha gene, partial cds	72	Holocryphia	sp.	SFC-2012c	strain	CMW37338	translation	elongation	factor	1	alpha	gene,	partial	cds
73. Holocryphia sp. SFC-2012d strain CMW37336 translation elongation factor 1 alpha gene, partial cds	73	Holocryphia	sp.	SFC-2012d	strain	CMW37336	translation	elongation	factor	1	alpha	gene,	partial	cds
74. Holocryphia sp. SFC-2012d strain CMW37335 translation elongation factor 1 alpha gene, partial cds	74	Holocryphia	sp.	SFC-2012d	strain	CMW37335	translation	elongation	factor	1	alpha	gene,	partial	cds
75. Holocryphia sp. SFC-2012b strain CMW37342 calmodulin gene, partial cds	75	Holocryphia	sp.	SFC-2012b	strain	CMW37342	calmodulin	gene,	partial	cds
76. Holocryphia sp. SFC-2012b strain CMW37341 calmodulin gene, partial cds	76	Holocryphia	sp.	SFC-2012b	strain	CMW37341	calmodulin	gene,	partial	cds
77. Holocryphia sp. SFC-2012b strain CMW37340 calmodulin gene, partial cds	77	Holocryphia	sp.	SFC-2012b	strain	CMW37340	calmodulin	gene,	partial	cds
78. Holocryphia sp. SFC-2012b strain CMW37339 calmodulin gene, partial cds	78	Holocryphia	sp.	SFC-2012b	strain	CMW37339	calmodulin	gene,	partial	cds
79. Holocryphia sp. SFC-2012b strain CMW37333 calmodulin gene, partial cds	79	Holocryphia	sp.	SFC-2012b	strain	CMW37333	calmodulin	gene,	partial	cds
80. Holocryphia sp. SFC-2012b strain CMW37332 calmodulin gene, partial cds	80	Holocryphia	sp.	SFC-2012b	strain	CMW37332	calmodulin	gene,	partial	cds
81. Holocryphia sp. SFC-2012b strain CMW37331 calmodulin gene, partial cds	81	Holocryphia	sp.	SFC-2012b	strain	CMW37331	calmodulin	gene,	partial	cds
82. Holocryphia sp. SFC-2012b strain CMW37329 calmodulin gene, partial cds	82	Holocryphia	sp.	SFC-2012b	strain	CMW37329	calmodulin	gene,	partial	cds
83. Holocryphia sp. SFC-2012b strain CMW37328 calmodulin gene, partial cds	83	Holocryphia	sp.	SFC-2012b	strain	CMW37328	calmodulin	gene,	partial	cds
84. Holocryphia sp. SFC-2012b strain CMW37327 calmodulin gene, partial cds	84	Holocryphia	sp.	SFC-2012b	strain	CMW37327	calmodulin	gene,	partial	cds
85. Holocryphia sp. SFC-2012b strain CMW37326 calmodulin gene, partial cds	85	Holocryphia	sp.	SFC-2012b	strain	CMW37326	calmodulin	gene,	partial	cds
86. Holocryphia sp. SFC-2012b strain CMW37888 calmodulin gene, partial cds	86	Holocryphia	sp.	SFC-2012b	strain	CMW37888	calmodulin	gene,	partial	cds
87. Holocryphia sp. SFC-2012c strain CMW37338 calmodulin gene, partial cds	87	Holocryphia	sp.	SFC-2012c	strain	CMW37338	calmodulin	gene,	partial	cds
88. Holocryphia sp. SFC-2012d strain CMW37336 calmodulin gene, partial cds	88	Holocryphia	sp.	SFC-2012d	strain	CMW37336	calmodulin	gene,	partial	cds
89. Holocryphia sp. SFC-2012d strain CMW37335 calmodulin gene, partial cds	89	Holocryphia	sp.	SFC-2012d	strain	CMW37335	calmodulin	gene,	partial	cds
90. Holocryphia sp. SFC-2012b strain CMW37342 actin gene, partial cds	90	Holocryphia	sp.	SFC-2012b	strain	CMW37342	actin	gene,	partial	cds
91. Holocryphia sp. SFC-2012b strain CMW37341 actin gene, partial cds	91	Holocryphia	sp.	SFC-2012b	strain	CMW37341	actin	gene,	partial	cds
92. Holocryphia sp. SFC-2012b strain CMW37340 actin gene, partial cds	92	Holocryphia	sp.	SFC-2012b	strain	CMW37340	actin	gene,	partial	cds
93. Holocryphia sp. SFC-2012b strain CMW37339 actin gene, partial cds	93	Holocryphia	sp.	SFC-2012b	strain	CMW37339	actin	gene,	partial	cds
94. Holocryphia sp. SFC-2012b strain CMW37333 actin gene, partial cds	94	Holocryphia	sp.	SFC-2012b	strain	CMW37333	actin	gene,	partial	cds
95. Holocryphia sp. SFC-2012b strain CMW37332 actin gene, partial cds	95	Holocryphia	sp.	SFC-2012b	strain	CMW37332	actin	gene,	partial	cds
96. Holocryphia sp. SFC-2012b strain CMW37331 actin gene, partial cds	96	Holocryphia	sp.	SFC-2012b	strain	CMW37331	actin	gene,	partial	cds
97. Holocryphia sp. SFC-2012b strain CMW37329 actin gene, partial cds	97	Holocryphia	sp.	SFC-2012b	strain	CMW37329	actin	gene,	partial	cds
98. Holocryphia sp. SFC-2012b strain CMW37328 actin gene, partial cds	98	Holocryphia	sp.	SFC-2012b	strain	CMW37328	actin	gene,	partial	cds
99. Holocryphia sp. SFC-2012b strain CMW37327 actin gene, partial cds	99	Holocryphia	sp.	SFC-2012b	strain	CMW37327	actin	gene,	partial	cds
100. Holocryphia sp. SFC-2012b strain CMW37326 actin gene, partial cds	100	Holocryphia	sp.	SFC-2012b	strain	CMW37326	actin	gene,	partial	cds
101. Holocryphia sp. SFC-2012b strain CMW37888 actin gene, partial cds	101	Holocryphia	sp.	SFC-2012b	strain	CMW37888	actin	gene,	partial	cds
102. Holocryphia sp. SFC-2012c strain CMW37338 actin gene, partial cds	102	Holocryphia	sp.	SFC-2012c	strain	CMW37338	actin	gene,	partial	cds
103. Holocryphia sp. SFC-2012d strain CMW37336 actin gene, partial cds	103	Holocryphia	sp.	SFC-2012d	strain	CMW37336	actin	gene,	partial	cds
104. Holocryphia sp. SFC-2012d strain CMW37335 actin gene, partial cds	104	Holocryphia	sp.	SFC-2012d	strain	CMW37335	actin	gene,	partial	cds
105. Holocryphia sp. SFC-2012b strain CMW37342 beta-tubulin gene, exons 4 through 6 and partial cds	105	Holocryphia	sp.	SFC-2012b	strain	CMW37342	beta-tubulin	gene,	exons	4	through	6	and	partial	cds
106. Holocryphia sp. SFC-2012b strain CMW37341 beta-tubulin gene, exons 4 through 6 and partial cds	106	Holocryphia	sp.	SFC-2012b	strain	CMW37341	beta-tubulin	gene,	exons	4	through	6	and	partial	cds
107. Holocryphia sp. SFC-2012b strain CMW37340 beta-tubulin gene, exons 4 through 6 and partial cds	107	Holocryphia	sp.	SFC-2012b	strain	CMW37340	beta-tubulin	gene,	exons	4	through	6	and	partial	cds
108. Holocryphia sp. SFC-2012b strain CMW37339 beta-tubulin gene, exons 4 through 6 and partial cds	108	Holocryphia	sp.	SFC-2012b	strain	CMW37339	beta-tubulin	gene,	exons	4	through	6	and	partial	cds
109. Holocryphia sp. SFC-2012b strain CMW37333 beta-tubulin gene, exons 4 through 6 and partial cds	109	Holocryphia	sp.	SFC-2012b	strain	CMW37333	beta-tubulin	gene,	exons	4	through	6	and	partial	cds
110. Holocryphia sp. SFC-2012b strain CMW37332 beta-tubulin gene, exons 4 through 6 and partial cds	110	Holocryphia	sp.	SFC-2012b	strain	CMW37332	beta-tubulin	gene,	exons	4	through	6	and	partial	cds
111. Holocryphia sp. SFC-2012b strain CMW37331 beta-tubulin gene, exons 4 through 6 and partial cds	111	Holocryphia	sp.	SFC-2012b	strain	CMW37331	beta-tubulin	gene,	exons	4	through	6	and	partial	cds
112. Holocryphia sp. SFC-2012b strain CMW37329 beta-tubulin gene, exons 4 through 6 and partial cds	112	Holocryphia	sp.	SFC-2012b	strain	CMW37329	beta-tubulin	gene,	exons	4	through	6	and	partial	cds
113. Holocryphia sp. SFC-2012b strain CMW37328 beta-tubulin gene, exons 4 through 6 and partial cds	113	Holocryphia	sp.	SFC-2012b	strain	CMW37328	beta-tubulin	gene,	exons	4	through	6	and	partial	cds
114. Holocryphia sp. SFC-2012b strain CMW37327 beta-tubulin gene, exons 4 through 6 and partial cds	114	Holocryphia	sp.	SFC-2012b	strain	CMW37327	beta-tubulin	gene,	exons	4	through	6	and	partial	cds
115. Holocryphia sp. SFC-2012b strain CMW37326 beta-tubulin gene, exons 4 through 6 and partial cds	115	Holocryphia	sp.	SFC-2012b	strain	CMW37326	beta-tubulin	gene,	exons	4	through	6	and	partial	cds
116. Holocryphia sp. SFC-2012b strain CMW37888 beta-tubulin gene, exons 4 through 6 and partial cds	116	Holocryphia	sp.	SFC-2012b	strain	CMW37888	beta-tubulin	gene,	exons	4	through	6	and	partial	cds
117. Holocryphia sp. SFC-2012c strain CMW37338 beta-tubulin gene, exons 4 through 6 and partial cds	117	Holocryphia	sp.	SFC-2012c	strain	CMW37338	beta-tubulin	gene,	exons	4	through	6	and	partial	cds
118. Holocryphia sp. SFC-2012d strain CMW37336 beta-tubulin gene, exons 4, 5, 7 and partial cds	118	Holocryphia	sp.	SFC-2012d	strain	CMW37336	beta-tubulin	gene,	exons	4,	5,	7	and	partial	cds
119. Holocryphia sp. SFC-2012d strain CMW37335 beta-tubulin gene, exons 4 through 6 and partial cds	119	Holocryphia	sp.	SFC-2012d	strain	CMW37335	beta-tubulin	gene,	exons	4	through	6	and	partial	cds
120. Holocryphia sp. SFC-2012b strain CMW37342 beta-tubulin gene, exons 6, 7 and partial cds	120	Holocryphia	sp.	SFC-2012b	strain	CMW37342	beta-tubulin	gene,	exons	6,	7	and	partial	cds
121. Holocryphia sp. SFC-2012b strain CMW37341 beta-tubulin gene, exons 6, 7 and partial cds	121	Holocryphia	sp.	SFC-2012b	strain	CMW37341	beta-tubulin	gene,	exons	6,	7	and	partial	cds
122. Holocryphia sp. SFC-2012b strain CMW37340 beta-tubulin gene, exons 6, 7 and partial cds	122	Holocryphia	sp.	SFC-2012b	strain	CMW37340	beta-tubulin	gene,	exons	6,	7	and	partial	cds
123. Holocryphia sp. SFC-2012b strain CMW37339 beta-tubulin gene, exons 6, 7 and partial cds	123	Holocryphia	sp.	SFC-2012b	strain	CMW37339	beta-tubulin	gene,	exons	6,	7	and	partial	cds
124. Holocryphia sp. SFC-2012b strain CMW37333 beta-tubulin gene, exons 6, 7 and partial cds	124	Holocryphia	sp.	SFC-2012b	strain	CMW37333	beta-tubulin	gene,	exons	6,	7	and	partial	cds
125. Holocryphia sp. SFC-2012b strain CMW37332 beta-tubulin gene, exons 6, 7 and partial cds	125	Holocryphia	sp.	SFC-2012b	strain	CMW37332	beta-tubulin	gene,	exons	6,	7	and	partial	cds
126. Holocryphia sp. SFC-2012b strain CMW37331 beta-tubulin gene, exons 6, 7 and partial cds	126	Holocryphia	sp.	SFC-2012b	strain	CMW37331	beta-tubulin	gene,	exons	6,	7	and	partial	cds
127. Holocryphia sp. SFC-2012b strain CMW37329 beta-tubulin gene, exons 6, 7 and partial cds	127	Holocryphia	sp.	SFC-2012b	strain	CMW37329	beta-tubulin	gene,	exons	6,	7	and	partial	cds
128. Holocryphia sp. SFC-2012b strain CMW37328 beta-tubulin gene, exons 6, 7 and partial cds	128	Holocryphia	sp.	SFC-2012b	strain	CMW37328	beta-tubulin	gene,	exons	6,	7	and	partial	cds
129. Holocryphia sp. SFC-2012b strain CMW37327 beta-tubulin gene, exons 6, 7 and partial cds	129	Holocryphia	sp.	SFC-2012b	strain	CMW37327	beta-tubulin	gene,	exons	6,	7	and	partial	cds
130. Holocryphia sp. SFC-2012b strain CMW37326 beta-tubulin gene, exons 6, 7 and partial cds	130	Holocryphia	sp.	SFC-2012b	strain	CMW37326	beta-tubulin	gene,	exons	6,	7	and	partial	cds
131. Holocryphia sp. SFC-2012b strain CMW37888 beta-tubulin gene, exons 6, 7 and partial cds	131	Holocryphia	sp.	SFC-2012b	strain	CMW37888	beta-tubulin	gene,	exons	6,	7	and	partial	cds
132. Holocryphia sp. SFC-2012c strain CMW37338 beta-tubulin gene, exons 6, 7 and partial cds	132	Holocryphia	sp.	SFC-2012c	strain	CMW37338	beta-tubulin	gene,	exons	6,	7	and	partial	cds
133. Holocryphia sp. SFC-2012d strain CMW37336 beta-tubulin gene, exons 6, 7 and partial cds	133	Holocryphia	sp.	SFC-2012d	strain	CMW37336	beta-tubulin	gene,	exons	6,	7	and	partial	cds
134. Holocryphia sp. SFC-2012d strain CMW37335 beta-tubulin gene, exons 6, 7 and partial cds	134	Holocryphia	sp.	SFC-2012d	strain	CMW37335	beta-tubulin	gene,	exons	6,	7	and	partial	cds
135. Holocryphia sp. SFC-2012b strain CMW37342 18S ribosomal RNA gene, partial sequence; internal transcribed spacer 1, 5.8S ribosomal RNA gene, and internal transcribed spacer 2, complete sequence; and 28S ribosomal RNA gene, partial sequence	135	Holocryphia	sp.	SFC-2012b	strain	CMW37342	18S	ribosomal	RNA	gene,	partial	sequence;	internal	transcribed	spacer	1,	5.8S	ribosomal	RNA	gene,	and	internal	transcribed	spacer	2,	complete	sequence;	and	28S	ribosomal	RNA	gene,	partial	sequence
136. Holocryphia sp. SFC-2012b strain CMW37341 18S ribosomal RNA gene, partial sequence; internal transcribed spacer 1, 5.8S ribosomal RNA gene, and internal transcribed spacer 2, complete sequence; and 28S ribosomal RNA gene, partial sequence	136	Holocryphia	sp.	SFC-2012b	strain	CMW37341	18S	ribosomal	RNA	gene,	partial	sequence;	internal	transcribed	spacer	1,	5.8S	ribosomal	RNA	gene,	and	internal	transcribed	spacer	2,	complete	sequence;	and	28S	ribosomal	RNA	gene,	partial	sequence
137. Holocryphia sp. SFC-2012b strain CMW37340 18S ribosomal RNA gene, partial sequence; internal transcribed spacer 1, 5.8S ribosomal RNA gene, and internal transcribed spacer 2, complete sequence; and 28S ribosomal RNA gene, partial sequence	137	Holocryphia	sp.	SFC-2012b	strain	CMW37340	18S	ribosomal	RNA	gene,	partial	sequence;	internal	transcribed	spacer	1,	5.8S	ribosomal	RNA	gene,	and	internal	transcribed	spacer	2,	complete	sequence;	and	28S	ribosomal	RNA	gene,	partial	sequence
138. Holocryphia sp. SFC-2012b strain CMW37339 18S ribosomal RNA gene, partial sequence; internal transcribed spacer 1, 5.8S ribosomal RNA gene, and internal transcribed spacer 2, complete sequence; and 28S ribosomal RNA gene, partial sequence	138	Holocryphia	sp.	SFC-2012b	strain	CMW37339	18S	ribosomal	RNA	gene,	partial	sequence;	internal	transcribed	spacer	1,	5.8S	ribosomal	RNA	gene,	and	internal	transcribed	spacer	2,	complete	sequence;	and	28S	ribosomal	RNA	gene,	partial	sequence
139. Holocryphia sp. SFC-2012b strain CMW37333 18S ribosomal RNA gene, partial sequence; internal transcribed spacer 1, 5.8S ribosomal RNA gene, and internal transcribed spacer 2, complete sequence; and 28S ribosomal RNA gene, partial sequence	139	Holocryphia	sp.	SFC-2012b	strain	CMW37333	18S	ribosomal	RNA	gene,	partial	sequence;	internal	transcribed	spacer	1,	5.8S	ribosomal	RNA	gene,	and	internal	transcribed	spacer	2,	complete	sequence;	and	28S	ribosomal	RNA	gene,	partial	sequence
140. Holocryphia sp. SFC-2012b strain CMW37332 18S ribosomal RNA gene, partial sequence; internal transcribed spacer 1, 5.8S ribosomal RNA gene, and internal transcribed spacer 2, complete sequence; and 28S ribosomal RNA gene, partial sequence	140	Holocryphia	sp.	SFC-2012b	strain	CMW37332	18S	ribosomal	RNA	gene,	partial	sequence;	internal	transcribed	spacer	1,	5.8S	ribosomal	RNA	gene,	and	internal	transcribed	spacer	2,	complete	sequence;	and	28S	ribosomal	RNA	gene,	partial	sequence
141. Holocryphia sp. SFC-2012b strain CMW37331 18S ribosomal RNA gene, partial sequence; internal transcribed spacer 1, 5.8S ribosomal RNA gene, and internal transcribed spacer 2, complete sequence; and 28S ribosomal RNA gene, partial sequence	141	Holocryphia	sp.	SFC-2012b	strain	CMW37331	18S	ribosomal	RNA	gene,	partial	sequence;	internal	transcribed	spacer	1,	5.8S	ribosomal	RNA	gene,	and	internal	transcribed	spacer	2,	complete	sequence;	and	28S	ribosomal	RNA	gene,	partial	sequence
142. Holocryphia sp. SFC-2012b strain CMW37329 18S ribosomal RNA gene, partial sequence; internal transcribed spacer 1, 5.8S ribosomal RNA gene, and internal transcribed spacer 2, complete sequence; and 28S ribosomal RNA gene, partial sequence	142	Holocryphia	sp.	SFC-2012b	strain	CMW37329	18S	ribosomal	RNA	gene,	partial	sequence;	internal	transcribed	spacer	1,	5.8S	ribosomal	RNA	gene,	and	internal	transcribed	spacer	2,	complete	sequence;	and	28S	ribosomal	RNA	gene,	partial	sequence
143. Holocryphia sp. SFC-2012b strain CMW37328 18S ribosomal RNA gene, partial sequence; internal transcribed spacer 1, 5.8S ribosomal RNA gene, and internal transcribed spacer 2, complete sequence; and 28S ribosomal RNA gene, partial sequence	143	Holocryphia	sp.	SFC-2012b	strain	CMW37328	18S	ribosomal	RNA	gene,	partial	sequence;	internal	transcribed	spacer	1,	5.8S	ribosomal	RNA	gene,	and	internal	transcribed	spacer	2,	complete	sequence;	and	28S	ribosomal	RNA	gene,	partial	sequence
144. Holocryphia sp. SFC-2012b strain CMW37327 18S ribosomal RNA gene, partial sequence; internal transcribed spacer 1, 5.8S ribosomal RNA gene, and internal transcribed spacer 2, complete sequence; and 28S ribosomal RNA gene, partial sequence	144	Holocryphia	sp.	SFC-2012b	strain	CMW37327	18S	ribosomal	RNA	gene,	partial	sequence;	internal	transcribed	spacer	1,	5.8S	ribosomal	RNA	gene,	and	internal	transcribed	spacer	2,	complete	sequence;	and	28S	ribosomal	RNA	gene,	partial	sequence
145. Holocryphia sp. SFC-2012b strain CMW37326 18S ribosomal RNA gene, partial sequence; internal transcribed spacer 1, 5.8S ribosomal RNA gene, and internal transcribed spacer 2, complete sequence; and 28S ribosomal RNA gene, partial sequence	145	Holocryphia	sp.	SFC-2012b	strain	CMW37326	18S	ribosomal	RNA	gene,	partial	sequence;	internal	transcribed	spacer	1,	5.8S	ribosomal	RNA	gene,	and	internal	transcribed	spacer	2,	complete	sequence;	and	28S	ribosomal	RNA	gene,	partial	sequence
146. Holocryphia sp. SFC-2012b strain CMW37888 18S ribosomal RNA gene, partial sequence; internal transcribed spacer 1, 5.8S ribosomal RNA gene, and internal transcribed spacer 2, complete sequence; and 28S ribosomal RNA gene, partial sequence	146	Holocryphia	sp.	SFC-2012b	strain	CMW37888	18S	ribosomal	RNA	gene,	partial	sequence;	internal	transcribed	spacer	1,	5.8S	ribosomal	RNA	gene,	and	internal	transcribed	spacer	2,	complete	sequence;	and	28S	ribosomal	RNA	gene,	partial	sequence
147. Holocryphia sp. SFC-2012c strain CMW37338 18S ribosomal RNA gene, partial sequence; internal transcribed spacer 1, 5.8S ribosomal RNA gene, and internal transcribed spacer 2, complete sequence; and 28S ribosomal RNA gene, partial sequence	147	Holocryphia	sp.	SFC-2012c	strain	CMW37338	18S	ribosomal	RNA	gene,	partial	sequence;	internal	transcribed	spacer	1,	5.8S	ribosomal	RNA	gene,	and	internal	transcribed	spacer	2,	complete	sequence;	and	28S	ribosomal	RNA	gene,	partial	sequence
148. Holocryphia sp. SFC-2012d strain CMW37336 18S ribosomal RNA gene, partial sequence; internal transcribed spacer 1, 5.8S ribosomal RNA gene, and internal transcribed spacer 2, complete sequence; and 28S ribosomal RNA gene, partial sequence	148	Holocryphia	sp.	SFC-2012d	strain	CMW37336	18S	ribosomal	RNA	gene,	partial	sequence;	internal	transcribed	spacer	1,	5.8S	ribosomal	RNA	gene,	and	internal	transcribed	spacer	2,	complete	sequence;	and	28S	ribosomal	RNA	gene,	partial	sequence
149. Holocryphia sp. SFC-2012d strain CMW37335 18S ribosomal RNA gene, partial sequence; internal transcribed spacer 1, 5.8S ribosomal RNA gene, and internal transcribed spacer 2, complete sequence; and 28S ribosomal RNA gene, partial sequence	149	Holocryphia	sp.	SFC-2012d	strain	CMW37335	18S	ribosomal	RNA	gene,	partial	sequence;	internal	transcribed	spacer	1,	5.8S	ribosomal	RNA	gene,	and	internal	transcribed	spacer	2,	complete	sequence;	and	28S	ribosomal	RNA	gene,	partial	sequence
150. Holocryphia sp. SFC-2012b strain CMW37342 28S large subunit ribosomal RNA gene, partial sequence	150	Holocryphia	sp.	SFC-2012b	strain	CMW37342	28S	large	subunit	ribosomal	RNA	gene,	partial	sequence
151. Holocryphia sp. SFC-2012b strain CMW37341 28S large subunit ribosomal RNA gene, partial sequence	151	Holocryphia	sp.	SFC-2012b	strain	CMW37341	28S	large	subunit	ribosomal	RNA	gene,	partial	sequence
152. Holocryphia sp. SFC-2012b strain CMW37340 28S large subunit ribosomal RNA gene, partial sequence	152	Holocryphia	sp.	SFC-2012b	strain	CMW37340	28S	large	subunit	ribosomal	RNA	gene,	partial	sequence
153. Holocryphia sp. SFC-2012b strain CMW37339 28S large subunit ribosomal RNA gene, partial sequence	153	Holocryphia	sp.	SFC-2012b	strain	CMW37339	28S	large	subunit	ribosomal	RNA	gene,	partial	sequence
154. Holocryphia sp. SFC-2012b strain CMW37333 28S large subunit ribosomal RNA gene, partial sequence	154	Holocryphia	sp.	SFC-2012b	strain	CMW37333	28S	large	subunit	ribosomal	RNA	gene,	partial	sequence
155. Holocryphia sp. SFC-2012b strain CMW37332 28S large subunit ribosomal RNA gene, partial sequence	155	Holocryphia	sp.	SFC-2012b	strain	CMW37332	28S	large	subunit	ribosomal	RNA	gene,	partial	sequence
156. Holocryphia sp. SFC-2012b strain CMW37331 28S large subunit ribosomal RNA gene, partial sequence	156	Holocryphia	sp.	SFC-2012b	strain	CMW37331	28S	large	subunit	ribosomal	RNA	gene,	partial	sequence
157. Holocryphia sp. SFC-2012b strain CMW37329 28S large subunit ribosomal RNA gene, partial sequence	157	Holocryphia	sp.	SFC-2012b	strain	CMW37329	28S	large	subunit	ribosomal	RNA	gene,	partial	sequence
158. Holocryphia sp. SFC-2012b strain CMW37328 28S large subunit ribosomal RNA gene, partial sequence	158	Holocryphia	sp.	SFC-2012b	strain	CMW37328	28S	large	subunit	ribosomal	RNA	gene,	partial	sequence
159. Holocryphia sp. SFC-2012b strain CMW37327 28S large subunit ribosomal RNA gene, partial sequence	159	Holocryphia	sp.	SFC-2012b	strain	CMW37327	28S	large	subunit	ribosomal	RNA	gene,	partial	sequence
160. Holocryphia sp. SFC-2012b strain CMW37326 28S large subunit ribosomal RNA gene, partial sequence	160	Holocryphia	sp.	SFC-2012b	strain	CMW37326	28S	large	subunit	ribosomal	RNA	gene,	partial	sequence
161. Holocryphia sp. SFC-2012b strain CMW37888 28S large subunit ribosomal RNA gene, partial sequence	161	Holocryphia	sp.	SFC-2012b	strain	CMW37888	28S	large	subunit	ribosomal	RNA	gene,	partial	sequence
162. Holocryphia sp. SFC-2012c strain CMW37338 28S large subunit ribosomal RNA gene, partial sequence	162	Holocryphia	sp.	SFC-2012c	strain	CMW37338	28S	large	subunit	ribosomal	RNA	gene,	partial	sequence
163. Holocryphia sp. SFC-2012d strain CMW37336 28S large subunit ribosomal RNA gene, partial sequence	163	Holocryphia	sp.	SFC-2012d	strain	CMW37336	28S	large	subunit	ribosomal	RNA	gene,	partial	sequence
164. Holocryphia sp. SFC-2012d strain CMW37335 28S large subunit ribosomal RNA gene, partial sequence	164	Holocryphia	sp.	SFC-2012d	strain	CMW37335	28S	large	subunit	ribosomal	RNA	gene,	partial	sequence
165. Holocryphia sp. SFC-2012b strain CMW37887 translation elongation factor 1 alpha gene, partial cds	165	Holocryphia	sp.	SFC-2012b	strain	CMW37887	translation	elongation	factor	1	alpha	gene,	partial	cds
166. Holocryphia sp. SFC-2012c strain CMW37337 translation elongation factor 1 alpha gene, partial cds	166	Holocryphia	sp.	SFC-2012c	strain	CMW37337	translation	elongation	factor	1	alpha	gene,	partial	cds
167. Holocryphia eucalypti strain CMW14545 translation elongation factor 1 alpha gene, partial cds	167	Holocryphia	eucalypti	strain	CMW14545	translation	elongation	factor	1	alpha	gene,	partial	cds
168. Holocryphia eucalypti strain CMW7036 translation elongation factor 1 alpha gene, partial cds	168	Holocryphia	eucalypti	strain	CMW7036	translation	elongation	factor	1	alpha	gene,	partial	cds
169. Holocryphia eucalypti strain CMW7035 translation elongation factor 1 alpha gene, partial cds	169	Holocryphia	eucalypti	strain	CMW7035	translation	elongation	factor	1	alpha	gene,	partial	cds
170. Holocryphia eucalypti strain CMW7033 translation elongation factor 1 alpha gene, partial cds	170	Holocryphia	eucalypti	strain	CMW7033	translation	elongation	factor	1	alpha	gene,	partial	cds
171. Holocryphia sp. SFC-2012d strain CMW37334 translation elongation factor 1 alpha gene, partial cds	171	Holocryphia	sp.	SFC-2012d	strain	CMW37334	translation	elongation	factor	1	alpha	gene,	partial	cds
172. Holocryphia sp. SFC-2012b strain CMW37887 calmodulin gene, partial cds	172	Holocryphia	sp.	SFC-2012b	strain	CMW37887	calmodulin	gene,	partial	cds
173. Holocryphia sp. SFC-2012c strain CMW37337 calmodulin gene, partial cds	173	Holocryphia	sp.	SFC-2012c	strain	CMW37337	calmodulin	gene,	partial	cds
174. Holocryphia eucalypti strain CMW14545 calmodulin gene, partial cds	174	Holocryphia	eucalypti	strain	CMW14545	calmodulin	gene,	partial	cds
175. Holocryphia eucalypti strain CMW7036 calmodulin gene, partial cds	175	Holocryphia	eucalypti	strain	CMW7036	calmodulin	gene,	partial	cds
176. Holocryphia eucalypti strain CMW7035 calmodulin gene, partial cds	176	Holocryphia	eucalypti	strain	CMW7035	calmodulin	gene,	partial	cds
177. Holocryphia eucalypti strain CMW7033 calmodulin gene, partial cds	177	Holocryphia	eucalypti	strain	CMW7033	calmodulin	gene,	partial	cds
178. Holocryphia sp. SFC-2012d strain CMW37334 calmodulin gene, partial cds	178	Holocryphia	sp.	SFC-2012d	strain	CMW37334	calmodulin	gene,	partial	cds
179. Holocryphia sp. SFC-2012b strain CMW37887 actin gene, partial cds	179	Holocryphia	sp.	SFC-2012b	strain	CMW37887	actin	gene,	partial	cds
180. Holocryphia sp. SFC-2012c strain CMW37337 actin gene, partial cds	180	Holocryphia	sp.	SFC-2012c	strain	CMW37337	actin	gene,	partial	cds
181. Holocryphia eucalypti strain CMW14545 actin gene, partial cds	181	Holocryphia	eucalypti	strain	CMW14545	actin	gene,	partial	cds
182. Holocryphia eucalypti strain CMW7036 actin gene, partial cds	182	Holocryphia	eucalypti	strain	CMW7036	actin	gene,	partial	cds
183. Holocryphia eucalypti strain CMW7035 actin gene, partial cds	183	Holocryphia	eucalypti	strain	CMW7035	actin	gene,	partial	cds
184. Holocryphia eucalypti strain CMW7033 actin gene, partial cds	184	Holocryphia	eucalypti	strain	CMW7033	actin	gene,	partial	cds
185. Holocryphia sp. SFC-2012d strain CMW37334 actin gene, partial cds	185	Holocryphia	sp.	SFC-2012d	strain	CMW37334	actin	gene,	partial	cds
186. Cryphonectriaceae sp. SFC-2012a strain CMW37325 beta-tubulin gene, exons 4 through 6 and partial cds	186	Cryphonectriaceae	sp.	SFC-2012a	strain	CMW37325	beta-tubulin	gene,	exons	4	through	6	and	partial	cds
187. Cryphonectriaceae sp. SFC-2012a strain CMW37324 beta-tubulin gene, exons 4 through 6 and partial cds	187	Cryphonectriaceae	sp.	SFC-2012a	strain	CMW37324	beta-tubulin	gene,	exons	4	through	6	and	partial	cds
188. Cryphonectriaceae sp. SFC-2012a strain CMW37323 beta-tubulin gene, exons 4 through 6 and partial cds	188	Cryphonectriaceae	sp.	SFC-2012a	strain	CMW37323	beta-tubulin	gene,	exons	4	through	6	and	partial	cds
189. Cryphonectriaceae sp. SFC-2012a strain CMW37322 beta-tubulin gene, exons 4 through 6 and partial cds	189	Cryphonectriaceae	sp.	SFC-2012a	strain	CMW37322	beta-tubulin	gene,	exons	4	through	6	and	partial	cds
190. Cryphonectriaceae sp. SFC-2012a strain CMW37321 beta-tubulin gene, exons 4 through 6 and partial cds	190	Cryphonectriaceae	sp.	SFC-2012a	strain	CMW37321	beta-tubulin	gene,	exons	4	through	6	and	partial	cds
191. Cryphonectriaceae sp. SFC-2012a strain CMW37320 beta-tubulin gene, exons 4 through 6 and partial cds	191	Cryphonectriaceae	sp.	SFC-2012a	strain	CMW37320	beta-tubulin	gene,	exons	4	through	6	and	partial	cds
192. Holocryphia sp. SFC-2012b strain CMW37887 beta-tubulin gene, exons 4 through 6 and partial cds	192	Holocryphia	sp.	SFC-2012b	strain	CMW37887	beta-tubulin	gene,	exons	4	through	6	and	partial	cds
193. Holocryphia sp. SFC-2012c strain CMW37337 beta-tubulin gene, exons 4 through 6 and partial cds	193	Holocryphia	sp.	SFC-2012c	strain	CMW37337	beta-tubulin	gene,	exons	4	through	6	and	partial	cds
194. Holocryphia eucalypti strain CMW14545 beta-tubulin gene, exons 4 through 6 and partial cds	194	Holocryphia	eucalypti	strain	CMW14545	beta-tubulin	gene,	exons	4	through	6	and	partial	cds
195. Holocryphia eucalypti strain CMW7036 beta-tubulin gene, exons 4 through 6 and partial cds	195	Holocryphia	eucalypti	strain	CMW7036	beta-tubulin	gene,	exons	4	through	6	and	partial	cds
196. Holocryphia eucalypti strain CMW7035 beta-tubulin gene, exons 4 through 6 and partial cds	196	Holocryphia	eucalypti	strain	CMW7035	beta-tubulin	gene,	exons	4	through	6	and	partial	cds
197. Holocryphia eucalypti strain CMW7033 beta-tubulin gene, exons 4 through 6 and partial cds	197	Holocryphia	eucalypti	strain	CMW7033	beta-tubulin	gene,	exons	4	through	6	and	partial	cds
198. Holocryphia sp. SFC-2012d strain CMW37334 beta-tubulin gene, exons 4 through 6 and partial cds	198	Holocryphia	sp.	SFC-2012d	strain	CMW37334	beta-tubulin	gene,	exons	4	through	6	and	partial	cds
199. Cryphonectriaceae sp. SFC-2012a strain CMW37325 beta-tubulin gene, exons 6, 7 and partial cds	199	Cryphonectriaceae	sp.	SFC-2012a	strain	CMW37325	beta-tubulin	gene,	exons	6,	7	and	partial	cds
200. Cryphonectriaceae sp. SFC-2012a strain CMW37324 beta-tubulin gene, exons 6, 7 and partial cds	200	Cryphonectriaceae	sp.	SFC-2012a	strain	CMW37324	beta-tubulin	gene,	exons	6,	7	and	partial	cds
201. Cryphonectriaceae sp. SFC-2012a strain CMW37323 beta-tubulin gene, exons 6, 7 and partial cds	201	Cryphonectriaceae	sp.	SFC-2012a	strain	CMW37323	beta-tubulin	gene,	exons	6,	7	and	partial	cds
202. Cryphonectriaceae sp. SFC-2012a strain CMW37322 beta-tubulin gene, exons 6, 7 and partial cds	202	Cryphonectriaceae	sp.	SFC-2012a	strain	CMW37322	beta-tubulin	gene,	exons	6,	7	and	partial	cds
203. Cryphonectriaceae sp. SFC-2012a strain CMW37321 beta-tubulin gene, exons 6, 7 and partial cds	203	Cryphonectriaceae	sp.	SFC-2012a	strain	CMW37321	beta-tubulin	gene,	exons	6,	7	and	partial	cds
204. Cryphonectriaceae sp. SFC-2012a strain CMW37320 beta-tubulin gene, exons 6, 7 and partial cds	204	Cryphonectriaceae	sp.	SFC-2012a	strain	CMW37320	beta-tubulin	gene,	exons	6,	7	and	partial	cds
205. Holocryphia sp. SFC-2012b strain CMW37887 beta-tubulin gene, exons 6, 7 and partial cds	205	Holocryphia	sp.	SFC-2012b	strain	CMW37887	beta-tubulin	gene,	exons	6,	7	and	partial	cds
206. Holocryphia sp. SFC-2012c strain CMW37337 beta-tubulin gene, exons 6, 7 and partial cds	206	Holocryphia	sp.	SFC-2012c	strain	CMW37337	beta-tubulin	gene,	exons	6,	7	and	partial	cds
207. Holocryphia eucalypti strain CMW14545 beta-tubulin gene, exons 6, 7 and partial cds	207	Holocryphia	eucalypti	strain	CMW14545	beta-tubulin	gene,	exons	6,	7	and	partial	cds
208. Holocryphia eucalypti strain CMW7036 beta-tubulin gene, exons 6, 7 and partial cds	208	Holocryphia	eucalypti	strain	CMW7036	beta-tubulin	gene,	exons	6,	7	and	partial	cds
209. Holocryphia eucalypti strain CMW7035 beta-tubulin gene, exons 6, 7 and partial cds	209	Holocryphia	eucalypti	strain	CMW7035	beta-tubulin	gene,	exons	6,	7	and	partial	cds
210. Holocryphia eucalypti strain CMW7033 beta-tubulin gene, exons 6, 7 and partial cds	210	Holocryphia	eucalypti	strain	CMW7033	beta-tubulin	gene,	exons	6,	7	and	partial	cds
211. Holocryphia sp. SFC-2012d strain CMW37334 beta-tubulin gene, exons 6, 7 and partial cds	211	Holocryphia	sp.	SFC-2012d	strain	CMW37334	beta-tubulin	gene,	exons	6,	7	and	partial	cds
212. Cryphonectriaceae sp. SFC-2012a strain CMW37325 18S ribosomal RNA gene, partial sequence; internal transcribed spacer 1, 5.8S ribosomal RNA gene, and internal transcribed spacer 2, complete sequence; and 28S ribosomal RNA gene, partial sequence	212	Cryphonectriaceae	sp.	SFC-2012a	strain	CMW37325	18S	ribosomal	RNA	gene,	partial	sequence;	internal	transcribed	spacer	1,	5.8S	ribosomal	RNA	gene,	and	internal	transcribed	spacer	2,	complete	sequence;	and	28S	ribosomal	RNA	gene,	partial	sequence
213. Cryphonectriaceae sp. SFC-2012a strain CMW37324 18S ribosomal RNA gene, partial sequence; internal transcribed spacer 1, 5.8S ribosomal RNA gene, and internal transcribed spacer 2, complete sequence; and 28S ribosomal RNA gene, partial sequence	213	Cryphonectriaceae	sp.	SFC-2012a	strain	CMW37324	18S	ribosomal	RNA	gene,	partial	sequence;	internal	transcribed	spacer	1,	5.8S	ribosomal	RNA	gene,	and	internal	transcribed	spacer	2,	complete	sequence;	and	28S	ribosomal	RNA	gene,	partial	sequence
214. Cryphonectriaceae sp. SFC-2012a strain CMW37323 18S ribosomal RNA gene, partial sequence; internal transcribed spacer 1, 5.8S ribosomal RNA gene, and internal transcribed spacer 2, complete sequence; and 28S ribosomal RNA gene, partial sequence	214	Cryphonectriaceae	sp.	SFC-2012a	strain	CMW37323	18S	ribosomal	RNA	gene,	partial	sequence;	internal	transcribed	spacer	1,	5.8S	ribosomal	RNA	gene,	and	internal	transcribed	spacer	2,	complete	sequence;	and	28S	ribosomal	RNA	gene,	partial	sequence
215. Cryphonectriaceae sp. SFC-2012a strain CMW37322 18S ribosomal RNA gene, partial sequence; internal transcribed spacer 1, 5.8S ribosomal RNA gene, and internal transcribed spacer 2, complete sequence; and 28S ribosomal RNA gene, partial sequence	215	Cryphonectriaceae	sp.	SFC-2012a	strain	CMW37322	18S	ribosomal	RNA	gene,	partial	sequence;	internal	transcribed	spacer	1,	5.8S	ribosomal	RNA	gene,	and	internal	transcribed	spacer	2,	complete	sequence;	and	28S	ribosomal	RNA	gene,	partial	sequence
216. Cryphonectriaceae sp. SFC-2012a strain CMW37321 18S ribosomal RNA gene, partial sequence; internal transcribed spacer 1, 5.8S ribosomal RNA gene, and internal transcribed spacer 2, complete sequence; and 28S ribosomal RNA gene, partial sequence	216	Cryphonectriaceae	sp.	SFC-2012a	strain	CMW37321	18S	ribosomal	RNA	gene,	partial	sequence;	internal	transcribed	spacer	1,	5.8S	ribosomal	RNA	gene,	and	internal	transcribed	spacer	2,	complete	sequence;	and	28S	ribosomal	RNA	gene,	partial	sequence
217. Cryphonectriaceae sp. SFC-2012a strain CMW37320 18S ribosomal RNA gene, partial sequence; internal transcribed spacer 1, 5.8S ribosomal RNA gene, and internal transcribed spacer 2, complete sequence; and 28S ribosomal RNA gene, partial sequence	217	Cryphonectriaceae	sp.	SFC-2012a	strain	CMW37320	18S	ribosomal	RNA	gene,	partial	sequence;	internal	transcribed	spacer	1,	5.8S	ribosomal	RNA	gene,	and	internal	transcribed	spacer	2,	complete	sequence;	and	28S	ribosomal	RNA	gene,	partial	sequence
218. Holocryphia sp. SFC-2012b strain CMW37887 18S ribosomal RNA gene, partial sequence; internal transcribed spacer 1, 5.8S ribosomal RNA gene, and internal transcribed spacer 2, complete sequence; and 28S ribosomal RNA gene, partial sequence	218	Holocryphia	sp.	SFC-2012b	strain	CMW37887	18S	ribosomal	RNA	gene,	partial	sequence;	internal	transcribed	spacer	1,	5.8S	ribosomal	RNA	gene,	and	internal	transcribed	spacer	2,	complete	sequence;	and	28S	ribosomal	RNA	gene,	partial	sequence
219. Holocryphia sp. SFC-2012c strain CMW37337 18S ribosomal RNA gene, partial sequence; internal transcribed spacer 1, 5.8S ribosomal RNA gene, and internal transcribed spacer 2, complete sequence; and 28S ribosomal RNA gene, partial sequence	219	Holocryphia	sp.	SFC-2012c	strain	CMW37337	18S	ribosomal	RNA	gene,	partial	sequence;	internal	transcribed	spacer	1,	5.8S	ribosomal	RNA	gene,	and	internal	transcribed	spacer	2,	complete	sequence;	and	28S	ribosomal	RNA	gene,	partial	sequence
220. Holocryphia eucalypti strain CMW14545 18S ribosomal RNA gene, partial sequence; internal transcribed spacer 1, 5.8S ribosomal RNA gene, and internal transcribed spacer 2, complete sequence; and 28S ribosomal RNA gene, partial sequence	220	Holocryphia	eucalypti	strain	CMW14545	18S	ribosomal	RNA	gene,	partial	sequence;	internal	transcribed	spacer	1,	5.8S	ribosomal	RNA	gene,	and	internal	transcribed	spacer	2,	complete	sequence;	and	28S	ribosomal	RNA	gene,	partial	sequence
221. Holocryphia eucalypti strain CMW7036 18S ribosomal RNA gene, partial sequence; internal transcribed spacer 1, 5.8S ribosomal RNA gene, and internal transcribed spacer 2, complete sequence; and 28S ribosomal RNA gene, partial sequence	221	Holocryphia	eucalypti	strain	CMW7036	18S	ribosomal	RNA	gene,	partial	sequence;	internal	transcribed	spacer	1,	5.8S	ribosomal	RNA	gene,	and	internal	transcribed	spacer	2,	complete	sequence;	and	28S	ribosomal	RNA	gene,	partial	sequence
222. Holocryphia eucalypti strain CMW7035 18S ribosomal RNA gene, partial sequence; internal transcribed spacer 1, 5.8S ribosomal RNA gene, and internal transcribed spacer 2, complete sequence; and 28S ribosomal RNA gene, partial sequence	222	Holocryphia	eucalypti	strain	CMW7035	18S	ribosomal	RNA	gene,	partial	sequence;	internal	transcribed	spacer	1,	5.8S	ribosomal	RNA	gene,	and	internal	transcribed	spacer	2,	complete	sequence;	and	28S	ribosomal	RNA	gene,	partial	sequence
223. Holocryphia eucalypti strain CMW7033 18S ribosomal RNA gene, partial sequence; internal transcribed spacer 1, 5.8S ribosomal RNA gene, and internal transcribed spacer 2, complete sequence; and 28S ribosomal RNA gene, partial sequence	223	Holocryphia	eucalypti	strain	CMW7033	18S	ribosomal	RNA	gene,	partial	sequence;	internal	transcribed	spacer	1,	5.8S	ribosomal	RNA	gene,	and	internal	transcribed	spacer	2,	complete	sequence;	and	28S	ribosomal	RNA	gene,	partial	sequence
224. Holocryphia sp. SFC-2012d strain CMW37334 18S ribosomal RNA gene, partial sequence; internal transcribed spacer 1, 5.8S ribosomal RNA gene, and internal transcribed spacer 2, complete sequence; and 28S ribosomal RNA gene, partial sequence	224	Holocryphia	sp.	SFC-2012d	strain	CMW37334	18S	ribosomal	RNA	gene,	partial	sequence;	internal	transcribed	spacer	1,	5.8S	ribosomal	RNA	gene,	and	internal	transcribed	spacer	2,	complete	sequence;	and	28S	ribosomal	RNA	gene,	partial	sequence
225. Cryphonectriaceae sp. SFC-2012a strain CMW37325 28S large subunit ribosomal RNA gene, partial sequence	225	Cryphonectriaceae	sp.	SFC-2012a	strain	CMW37325	28S	large	subunit	ribosomal	RNA	gene,	partial	sequence
226. Cryphonectriaceae sp. SFC-2012a strain CMW37324 28S large subunit ribosomal RNA gene, partial sequence	226	Cryphonectriaceae	sp.	SFC-2012a	strain	CMW37324	28S	large	subunit	ribosomal	RNA	gene,	partial	sequence
227. Cryphonectriaceae sp. SFC-2012a strain CMW37323 28S large subunit ribosomal RNA gene, partial sequence	227	Cryphonectriaceae	sp.	SFC-2012a	strain	CMW37323	28S	large	subunit	ribosomal	RNA	gene,	partial	sequence
228. Cryphonectriaceae sp. SFC-2012a strain CMW37322 28S large subunit ribosomal RNA gene, partial sequence	228	Cryphonectriaceae	sp.	SFC-2012a	strain	CMW37322	28S	large	subunit	ribosomal	RNA	gene,	partial	sequence
229. Cryphonectriaceae sp. SFC-2012a strain CMW37321 28S large subunit ribosomal RNA gene, partial sequence	229	Cryphonectriaceae	sp.	SFC-2012a	strain	CMW37321	28S	large	subunit	ribosomal	RNA	gene,	partial	sequence
230. Cryphonectriaceae sp. SFC-2012a strain CMW37320 28S large subunit ribosomal RNA gene, partial sequence	230	Cryphonectriaceae	sp.	SFC-2012a	strain	CMW37320	28S	large	subunit	ribosomal	RNA	gene,	partial	sequence
231. Holocryphia sp. SFC-2012b strain CMW37887 28S large subunit ribosomal RNA gene, partial sequence	231	Holocryphia	sp.	SFC-2012b	strain	CMW37887	28S	large	subunit	ribosomal	RNA	gene,	partial	sequence
232. Holocryphia sp. SFC-2012c strain CMW37337 28S large subunit ribosomal RNA gene, partial sequence	232	Holocryphia	sp.	SFC-2012c	strain	CMW37337	28S	large	subunit	ribosomal	RNA	gene,	partial	sequence
233. Holocryphia eucalypti strain CMW14545 28S large subunit ribosomal RNA gene, partial sequence	233	Holocryphia	eucalypti	strain	CMW14545	28S	large	subunit	ribosomal	RNA	gene,	partial	sequence
234. Holocryphia eucalypti strain CMW7036 28S large subunit ribosomal RNA gene, partial sequence	234	Holocryphia	eucalypti	strain	CMW7036	28S	large	subunit	ribosomal	RNA	gene,	partial	sequence
235. Holocryphia eucalypti strain CMW7035 28S large subunit ribosomal RNA gene, partial sequence	235	Holocryphia	eucalypti	strain	CMW7035	28S	large	subunit	ribosomal	RNA	gene,	partial	sequence
236. Holocryphia eucalypti strain CMW7033 28S large subunit ribosomal RNA gene, partial sequence	236	Holocryphia	eucalypti	strain	CMW7033	28S	large	subunit	ribosomal	RNA	gene,	partial	sequence
237. Holocryphia sp. SFC-2012d strain CMW37334 28S large subunit ribosomal RNA gene, partial sequence	237	Holocryphia	sp.	SFC-2012d	strain	CMW37334	28S	large	subunit	ribosomal	RNA	gene,	partial	sequence
238. Ceratocystis pirilliformis strain CMW6569 internal transcribed spacer 1, partial sequence; 5.8S ribosomal RNA gene, complete sequence; and internal transcribed spacer 2, partial sequence	238	Ceratocystis	pirilliformis	strain	CMW6569	internal	transcribed	spacer	1,	partial	sequence;	5.8S	ribosomal	RNA	gene,	complete	sequence;	and	internal	transcribed	spacer	2,	partial	sequence
239. Ceratocystis fimbriata strain CMW1547 internal transcribed spacer 1, partial sequence; 5.8S ribosomal RNA gene, complete sequence; and internal transcribed spacer 2, partial sequence	239	Ceratocystis	fimbriata	strain	CMW1547	internal	transcribed	spacer	1,	partial	sequence;	5.8S	ribosomal	RNA	gene,	complete	sequence;	and	internal	transcribed	spacer	2,	partial	sequence
240. Spencermartinsia capri-amissi CBS 121878 ITS region; from TYPE material	240	Spencermartinsia	capri-amissi	CBS	121878	ITS	region;	from	TYPE	material
241. Penicillium cuddlyae strain CMV016A6 18S ribosomal RNA gene, partial sequence; internal transcribed spacer 1, 5.8S ribosomal RNA gene, and internal transcribed spacer 2, complete sequence; and 28S ribosomal RNA gene, partial sequence	241	Penicillium	cuddlyae	strain	CMV016A6	18S	ribosomal	RNA	gene,	partial	sequence;	internal	transcribed	spacer	1,	5.8S	ribosomal	RNA	gene,	and	internal	transcribed	spacer	2,	complete	sequence;	and	28S	ribosomal	RNA	gene,	partial	sequence
242. Talaromyces sp. strain CMV016A5 18S ribosomal RNA gene, partial sequence; internal transcribed spacer 1, 5.8S ribosomal RNA gene, and internal transcribed spacer 2, complete sequence; and 28S ribosomal RNA gene, partial sequence	242	Talaromyces	sp.	strain	CMV016A5	18S	ribosomal	RNA	gene,	partial	sequence;	internal	transcribed	spacer	1,	5.8S	ribosomal	RNA	gene,	and	internal	transcribed	spacer	2,	complete	sequence;	and	28S	ribosomal	RNA	gene,	partial	sequence
243. Talaromyces clemensii strain CMV016A4 18S ribosomal RNA gene, partial sequence; internal transcribed spacer 1, 5.8S ribosomal RNA gene, and internal transcribed spacer 2, complete sequence; and 28S ribosomal RNA gene, partial sequence	243	Talaromyces	clemensii	strain	CMV016A4	18S	ribosomal	RNA	gene,	partial	sequence;	internal	transcribed	spacer	1,	5.8S	ribosomal	RNA	gene,	and	internal	transcribed	spacer	2,	complete	sequence;	and	28S	ribosomal	RNA	gene,	partial	sequence
244. Aspergillus brasiliensis strain CMV015B5 18S ribosomal RNA gene, partial sequence; internal transcribed spacer 1, 5.8S ribosomal RNA gene, and internal transcribed spacer 2, complete sequence; and 28S ribosomal RNA gene, partial sequence	244	Aspergillus	brasiliensis	strain	CMV015B5	18S	ribosomal	RNA	gene,	partial	sequence;	internal	transcribed	spacer	1,	5.8S	ribosomal	RNA	gene,	and	internal	transcribed	spacer	2,	complete	sequence;	and	28S	ribosomal	RNA	gene,	partial	sequence
245. Penicillium caperatum strain CMV013G5 18S ribosomal RNA gene, partial sequence; internal transcribed spacer 1, 5.8S ribosomal RNA gene, and internal transcribed spacer 2, complete sequence; and 28S ribosomal RNA gene, partial sequence	245	Penicillium	caperatum	strain	CMV013G5	18S	ribosomal	RNA	gene,	partial	sequence;	internal	transcribed	spacer	1,	5.8S	ribosomal	RNA	gene,	and	internal	transcribed	spacer	2,	complete	sequence;	and	28S	ribosomal	RNA	gene,	partial	sequence
246. Penicillium caperatum strain CMV013G2 18S ribosomal RNA gene, partial sequence; internal transcribed spacer 1, 5.8S ribosomal RNA gene, and internal transcribed spacer 2, complete sequence; and 28S ribosomal RNA gene, partial sequence	246	Penicillium	caperatum	strain	CMV013G2	18S	ribosomal	RNA	gene,	partial	sequence;	internal	transcribed	spacer	1,	5.8S	ribosomal	RNA	gene,	and	internal	transcribed	spacer	2,	complete	sequence;	and	28S	ribosomal	RNA	gene,	partial	sequence
247. Talaromyces sp. strain CMV013D9 18S ribosomal RNA gene, partial sequence; internal transcribed spacer 1, 5.8S ribosomal RNA gene, and internal transcribed spacer 2, complete sequence; and 28S ribosomal RNA gene, partial sequence	247	Talaromyces	sp.	strain	CMV013D9	18S	ribosomal	RNA	gene,	partial	sequence;	internal	transcribed	spacer	1,	5.8S	ribosomal	RNA	gene,	and	internal	transcribed	spacer	2,	complete	sequence;	and	28S	ribosomal	RNA	gene,	partial	sequence
248. Penicillium cyaneum strain CMV013C9 18S ribosomal RNA gene, partial sequence; internal transcribed spacer 1, 5.8S ribosomal RNA gene, and internal transcribed spacer 2, complete sequence; and 28S ribosomal RNA gene, partial sequence	248	Penicillium	cyaneum	strain	CMV013C9	18S	ribosomal	RNA	gene,	partial	sequence;	internal	transcribed	spacer	1,	5.8S	ribosomal	RNA	gene,	and	internal	transcribed	spacer	2,	complete	sequence;	and	28S	ribosomal	RNA	gene,	partial	sequence
249. Aspergillus flavus strain CMV017B5 calmodulin gene, partial cds	249	Aspergillus	flavus	strain	CMV017B5	calmodulin	gene,	partial	cds
250. Aspergillus insuetus strain CMV017B4 calmodulin gene, partial cds	250	Aspergillus	insuetus	strain	CMV017B4	calmodulin	gene,	partial	cds
251. Aspergillus flavus strain CMV017B3 calmodulin gene, partial cds	251	Aspergillus	flavus	strain	CMV017B3	calmodulin	gene,	partial	cds
252. Aspergillus rugulosus strain CMV017B2 calmodulin gene, partial cds	252	Aspergillus	rugulosus	strain	CMV017B2	calmodulin	gene,	partial	cds
253. Aspergillus neotritici strain CMV017B1 calmodulin gene, partial cds	253	Aspergillus	neotritici	strain	CMV017B1	calmodulin	gene,	partial	cds
254. Aspergillus flavus strain CMV017A9 calmodulin gene, partial cds	254	Aspergillus	flavus	strain	CMV017A9	calmodulin	gene,	partial	cds
255. Aspergillus flavus strain CMV017A8 calmodulin gene, partial cds	255	Aspergillus	flavus	strain	CMV017A8	calmodulin	gene,	partial	cds
256. Aspergillus flavus strain CMV017A7 calmodulin gene, partial cds	256	Aspergillus	flavus	strain	CMV017A7	calmodulin	gene,	partial	cds
257. Aspergillus montevidensis strain CMV017A6 calmodulin gene, partial cds	257	Aspergillus	montevidensis	strain	CMV017A6	calmodulin	gene,	partial	cds
258. Aspergillus pseudoustus strain CMV017A5 calmodulin gene, partial cds	258	Aspergillus	pseudoustus	strain	CMV017A5	calmodulin	gene,	partial	cds
259. Aspergillus pseudoustus strain CMV017A4 calmodulin gene, partial cds	259	Aspergillus	pseudoustus	strain	CMV017A4	calmodulin	gene,	partial	cds
260. Aspergillus pseudoglaucus strain CMV017A3 calmodulin gene, partial cds	260	Aspergillus	pseudoglaucus	strain	CMV017A3	calmodulin	gene,	partial	cds
261. Aspergillus flavus strain CMV017A2 calmodulin gene, partial cds	261	Aspergillus	flavus	strain	CMV017A2	calmodulin	gene,	partial	cds
262. Aspergillus pseudoglaucus strain CMV017A1 calmodulin gene, partial cds	262	Aspergillus	pseudoglaucus	strain	CMV017A1	calmodulin	gene,	partial	cds
263. Aspergillus fumigatus strain CMV016I8 calmodulin gene, partial cds	263	Aspergillus	fumigatus	strain	CMV016I8	calmodulin	gene,	partial	cds
264. Aspergillus neotritici strain CMV016I7 calmodulin gene, partial cds	264	Aspergillus	neotritici	strain	CMV016I7	calmodulin	gene,	partial	cds
265. Aspergillus protuberus strain CMV016F8 calmodulin gene, partial cds	265	Aspergillus	protuberus	strain	CMV016F8	calmodulin	gene,	partial	cds
266. Aspergillus wentii strain CMV016E7 calmodulin gene, partial cds	266	Aspergillus	wentii	strain	CMV016E7	calmodulin	gene,	partial	cds
267. Aspergillus flavus strain CMV016E4 calmodulin gene, partial cds	267	Aspergillus	flavus	strain	CMV016E4	calmodulin	gene,	partial	cds
268. Aspergillus pseudoglaucus strain CMV016D9 calmodulin gene, partial cds	268	Aspergillus	pseudoglaucus	strain	CMV016D9	calmodulin	gene,	partial	cds
269. Aspergillus chevalieri strain CMV016D7 calmodulin gene, partial cds	269	Aspergillus	chevalieri	strain	CMV016D7	calmodulin	gene,	partial	cds
270. Aspergillus flavus strain CMV016D6 calmodulin gene, partial cds	270	Aspergillus	flavus	strain	CMV016D6	calmodulin	gene,	partial	cds
271. Aspergillus welwitschiae strain CMV016A7 calmodulin gene, partial cds	271	Aspergillus	welwitschiae	strain	CMV016A7	calmodulin	gene,	partial	cds
272. Penicillium cuddlyae strain CMV016A6 calmodulin gene, partial cds	272	Penicillium	cuddlyae	strain	CMV016A6	calmodulin	gene,	partial	cds
273. Talaromyces sp. strain CMV016A5 calmodulin gene, partial cds	273	Talaromyces	sp.	strain	CMV016A5	calmodulin	gene,	partial	cds
274. Talaromyces clemensii strain CMV016A4 calmodulin gene, partial cds	274	Talaromyces	clemensii	strain	CMV016A4	calmodulin	gene,	partial	cds
275. Aspergillus fumigatus strain CMV015D9 calmodulin gene, partial cds	275	Aspergillus	fumigatus	strain	CMV015D9	calmodulin	gene,	partial	cds
276. Aspergillus fumigatus strain CMV015D8 calmodulin gene, partial cds	276	Aspergillus	fumigatus	strain	CMV015D8	calmodulin	gene,	partial	cds
277. Aspergillus neoniger strain CMV015D7 calmodulin gene, partial cds	277	Aspergillus	neoniger	strain	CMV015D7	calmodulin	gene,	partial	cds
278. Aspergillus neoniger strain CMV015D6 calmodulin gene, partial cds	278	Aspergillus	neoniger	strain	CMV015D6	calmodulin	gene,	partial	cds
279. Aspergillus tubingensis strain CMV015D5 calmodulin gene, partial cds	279	Aspergillus	tubingensis	strain	CMV015D5	calmodulin	gene,	partial	cds
280. Aspergillus tubingensis strain CMV015D4 calmodulin gene, partial cds	280	Aspergillus	tubingensis	strain	CMV015D4	calmodulin	gene,	partial	cds
281. Aspergillus neoniger strain CMV015D3 calmodulin gene, partial cds	281	Aspergillus	neoniger	strain	CMV015D3	calmodulin	gene,	partial	cds
282. Aspergillus tubingensis strain CMV015D2 calmodulin gene, partial cds	282	Aspergillus	tubingensis	strain	CMV015D2	calmodulin	gene,	partial	cds
283. Aspergillus niger strain CMV015D1 calmodulin gene, partial cds	283	Aspergillus	niger	strain	CMV015D1	calmodulin	gene,	partial	cds
284. Aspergillus flavus strain CMV015C9 calmodulin gene, partial cds	284	Aspergillus	flavus	strain	CMV015C9	calmodulin	gene,	partial	cds
285. Aspergillus flavus strain CMV015C7 calmodulin gene, partial cds	285	Aspergillus	flavus	strain	CMV015C7	calmodulin	gene,	partial	cds
286. Aspergillus flavus strain CMV015C6 calmodulin gene, partial cds	286	Aspergillus	flavus	strain	CMV015C6	calmodulin	gene,	partial	cds
287. Aspergillus fumigatus strain CMV015C5 calmodulin gene, partial cds	287	Aspergillus	fumigatus	strain	CMV015C5	calmodulin	gene,	partial	cds
288. Aspergillus fumigatus strain CMV015C3 calmodulin gene, partial cds	288	Aspergillus	fumigatus	strain	CMV015C3	calmodulin	gene,	partial	cds
289. Aspergillus fumigatus strain CMV015C2 calmodulin gene, partial cds	289	Aspergillus	fumigatus	strain	CMV015C2	calmodulin	gene,	partial	cds
290. Aspergillus fumigatus strain CMV015C1 calmodulin gene, partial cds	290	Aspergillus	fumigatus	strain	CMV015C1	calmodulin	gene,	partial	cds
291. Aspergillus sydowii strain CMV015B9 calmodulin gene, partial cds	291	Aspergillus	sydowii	strain	CMV015B9	calmodulin	gene,	partial	cds
292. Aspergillus brasiliensis strain CMV015B5 calmodulin gene, partial cds	292	Aspergillus	brasiliensis	strain	CMV015B5	calmodulin	gene,	partial	cds
293. Aspergillus quadrilineatus strain CMV015B3 calmodulin gene, partial cds	293	Aspergillus	quadrilineatus	strain	CMV015B3	calmodulin	gene,	partial	cds
294. Penicillium caperatum strain CMV013G5 calmodulin gene, partial cds	294	Penicillium	caperatum	strain	CMV013G5	calmodulin	gene,	partial	cds
295. Penicillium caperatum strain CMV013G2 calmodulin gene, partial cds	295	Penicillium	caperatum	strain	CMV013G2	calmodulin	gene,	partial	cds
296. Penicillium cyaneum strain CMV013C9 calmodulin gene, partial cds	296	Penicillium	cyaneum	strain	CMV013C9	calmodulin	gene,	partial	cds
297. Penicillium nalgiovense strain CMV017E5 beta-tubulin gene, partial cds	297	Penicillium	nalgiovense	strain	CMV017E5	beta-tubulin	gene,	partial	cds
298. Penicillium bilaiae strain CMV017E4 beta-tubulin gene, partial cds	298	Penicillium	bilaiae	strain	CMV017E4	beta-tubulin	gene,	partial	cds
299. Penicillium sp. strain CMV017E3 beta-tubulin gene, partial cds	299	Penicillium	sp.	strain	CMV017E3	beta-tubulin	gene,	partial	cds
300. Penicillium nalgiovense strain CMV017E2 beta-tubulin gene, partial cds	300	Penicillium	nalgiovense	strain	CMV017E2	beta-tubulin	gene,	partial	cds
301. Penicillium manginii strain CMV017D9 beta-tubulin gene, partial cds	301	Penicillium	manginii	strain	CMV017D9	beta-tubulin	gene,	partial	cds
302. Penicillium italicum strain CMV017D8 beta-tubulin gene, partial cds	302	Penicillium	italicum	strain	CMV017D8	beta-tubulin	gene,	partial	cds
303. Penicillium biforme strain CMV017D7 beta-tubulin gene, partial cds	303	Penicillium	biforme	strain	CMV017D7	beta-tubulin	gene,	partial	cds
304. Penicillium oxalicum strain CMV017D6 beta-tubulin gene, partial cds	304	Penicillium	oxalicum	strain	CMV017D6	beta-tubulin	gene,	partial	cds
305. Penicillium lanosocoeruleum strain CMV017D5 beta-tubulin gene, partial cds	305	Penicillium	lanosocoeruleum	strain	CMV017D5	beta-tubulin	gene,	partial	cds
306. Talaromyces stollii strain CMV017D4 beta-tubulin gene, partial cds	306	Talaromyces	stollii	strain	CMV017D4	beta-tubulin	gene,	partial	cds
307. Penicillium nalgiovense strain CMV017D3 beta-tubulin gene, partial cds	307	Penicillium	nalgiovense	strain	CMV017D3	beta-tubulin	gene,	partial	cds
308. Penicillium solitum strain CMV017C9 beta-tubulin gene, partial cds	308	Penicillium	solitum	strain	CMV017C9	beta-tubulin	gene,	partial	cds
309. Penicillium brevicompactum strain CMV017C8 beta-tubulin gene, partial cds	309	Penicillium	brevicompactum	strain	CMV017C8	beta-tubulin	gene,	partial	cds
310. Penicillium rubens strain CMV017C7 beta-tubulin gene, partial cds	310	Penicillium	rubens	strain	CMV017C7	beta-tubulin	gene,	partial	cds
311. Penicillium polonicum strain CMV017C6 beta-tubulin gene, partial cds	311	Penicillium	polonicum	strain	CMV017C6	beta-tubulin	gene,	partial	cds
312. Penicillium coprophilum strain CMV017C5 beta-tubulin gene, partial cds	312	Penicillium	coprophilum	strain	CMV017C5	beta-tubulin	gene,	partial	cds
313. Penicillium lanosocoeruleum strain CMV017C4 beta-tubulin gene, partial cds	313	Penicillium	lanosocoeruleum	strain	CMV017C4	beta-tubulin	gene,	partial	cds
314. Penicillium roqueforti strain CMV017C3 beta-tubulin gene, partial cds	314	Penicillium	roqueforti	strain	CMV017C3	beta-tubulin	gene,	partial	cds
315. Penicillium sclerotiorum strain CMV017C2 beta-tubulin gene, partial cds	315	Penicillium	sclerotiorum	strain	CMV017C2	beta-tubulin	gene,	partial	cds
316. Talaromyces amestolkiae strain CMV017C1 beta-tubulin gene, partial cds	316	Talaromyces	amestolkiae	strain	CMV017C1	beta-tubulin	gene,	partial	cds
317. Penicillium cairnsense strain CMV017B9 beta-tubulin gene, partial cds	317	Penicillium	cairnsense	strain	CMV017B9	beta-tubulin	gene,	partial	cds
318. Penicillium crustosum strain CMV017B8 beta-tubulin gene, partial cds	318	Penicillium	crustosum	strain	CMV017B8	beta-tubulin	gene,	partial	cds
319. Talaromyces atroroseus strain CMV017B7 beta-tubulin gene, partial cds	319	Talaromyces	atroroseus	strain	CMV017B7	beta-tubulin	gene,	partial	cds
320. Penicillium aurantiogriseum strain CMV017B6 beta-tubulin gene, partial cds	320	Penicillium	aurantiogriseum	strain	CMV017B6	beta-tubulin	gene,	partial	cds
321. Penicillium polonicum strain CMV016I5 beta-tubulin gene, partial cds	321	Penicillium	polonicum	strain	CMV016I5	beta-tubulin	gene,	partial	cds
322. Penicillium ochrosalmoneum strain CMV016I1 beta-tubulin gene, partial cds	322	Penicillium	ochrosalmoneum	strain	CMV016I1	beta-tubulin	gene,	partial	cds
323. Penicillium corylophilum strain CMV016H9 beta-tubulin gene, partial cds	323	Penicillium	corylophilum	strain	CMV016H9	beta-tubulin	gene,	partial	cds
324. Penicillium capsulatum strain CMV016H8 beta-tubulin gene, partial cds	324	Penicillium	capsulatum	strain	CMV016H8	beta-tubulin	gene,	partial	cds
325. Penicillium glabrum strain CMV016H7 beta-tubulin gene, partial cds	325	Penicillium	glabrum	strain	CMV016H7	beta-tubulin	gene,	partial	cds
326. Penicillium glabrum strain CMV016H6 beta-tubulin gene, partial cds	326	Penicillium	glabrum	strain	CMV016H6	beta-tubulin	gene,	partial	cds
327. Penicillium glabrum strain CMV016H5 beta-tubulin gene, partial cds	327	Penicillium	glabrum	strain	CMV016H5	beta-tubulin	gene,	partial	cds
328. Penicillium glabrum strain CMV016F7 beta-tubulin gene, partial cds	328	Penicillium	glabrum	strain	CMV016F7	beta-tubulin	gene,	partial	cds
329. Talaromyces wortmannii strain CMV016F6 beta-tubulin gene, partial cds	329	Talaromyces	wortmannii	strain	CMV016F6	beta-tubulin	gene,	partial	cds
330. Talaromyces wortmannii strain CMV016F5 beta-tubulin gene, partial cds	330	Talaromyces	wortmannii	strain	CMV016F5	beta-tubulin	gene,	partial	cds
331. Penicillium glabrum strain CMV016F3 beta-tubulin gene, partial cds	331	Penicillium	glabrum	strain	CMV016F3	beta-tubulin	gene,	partial	cds
332. Penicillium fellutanum strain CMV016F2 beta-tubulin gene, partial cds	332	Penicillium	fellutanum	strain	CMV016F2	beta-tubulin	gene,	partial	cds
333. Penicillium charlesii strain CMV016F1 beta-tubulin gene, partial cds	333	Penicillium	charlesii	strain	CMV016F1	beta-tubulin	gene,	partial	cds
334. Talaromyces wortmannii strain CMV016E9 beta-tubulin gene, partial cds	334	Talaromyces	wortmannii	strain	CMV016E9	beta-tubulin	gene,	partial	cds
335. Penicillium glabrum strain CMV016E8 beta-tubulin gene, partial cds	335	Penicillium	glabrum	strain	CMV016E8	beta-tubulin	gene,	partial	cds
336. Penicillium rubens strain CMV016E6 beta-tubulin gene, partial cds	336	Penicillium	rubens	strain	CMV016E6	beta-tubulin	gene,	partial	cds
337. Penicillium crustosum strain CMV016E3 beta-tubulin gene, partial cds	337	Penicillium	crustosum	strain	CMV016E3	beta-tubulin	gene,	partial	cds
338. Penicillium glabrum strain CMV016E1 beta-tubulin gene, partial cds	338	Penicillium	glabrum	strain	CMV016E1	beta-tubulin	gene,	partial	cds
339. Talaromyces tratensis strain CMV016D5 beta-tubulin gene, partial cds	339	Talaromyces	tratensis	strain	CMV016D5	beta-tubulin	gene,	partial	cds
340. Penicillium rubens strain CMV016A8 beta-tubulin gene, partial cds	340	Penicillium	rubens	strain	CMV016A8	beta-tubulin	gene,	partial	cds
341. Penicillium cuddlyae strain CMV016A6 beta-tubulin gene, partial cds	341	Penicillium	cuddlyae	strain	CMV016A6	beta-tubulin	gene,	partial	cds
342. Talaromyces sp. strain CMV016A5 beta-tubulin gene, partial cds	342	Talaromyces	sp.	strain	CMV016A5	beta-tubulin	gene,	partial	cds
343. Talaromyces clemensii strain CMV016A4 beta-tubulin gene, partial cds	343	Talaromyces	clemensii	strain	CMV016A4	beta-tubulin	gene,	partial	cds
344. Penicillium sumatraense strain CMV015F2 beta-tubulin gene, partial cds	344	Penicillium	sumatraense	strain	CMV015F2	beta-tubulin	gene,	partial	cds
345. Penicillium spinulosum strain CMV015F1 beta-tubulin gene, partial cds	345	Penicillium	spinulosum	strain	CMV015F1	beta-tubulin	gene,	partial	cds
346. Talaromyces wortmannii strain CMV015E9 beta-tubulin gene, partial cds	346	Talaromyces	wortmannii	strain	CMV015E9	beta-tubulin	gene,	partial	cds
347. Penicillium glabrum strain CMV015E8 beta-tubulin gene, partial cds	347	Penicillium	glabrum	strain	CMV015E8	beta-tubulin	gene,	partial	cds
348. Penicillium glabrum strain CMV015E7 beta-tubulin gene, partial cds	348	Penicillium	glabrum	strain	CMV015E7	beta-tubulin	gene,	partial	cds
349. Penicillium cremeogriseum strain CMV015E6 beta-tubulin gene, partial cds	349	Penicillium	cremeogriseum	strain	CMV015E6	beta-tubulin	gene,	partial	cds
350. Penicillium glabrum strain CMV015E5 beta-tubulin gene, partial cds	350	Penicillium	glabrum	strain	CMV015E5	beta-tubulin	gene,	partial	cds
351. Talaromyces trachyspermus strain CMV012E7 calmodulin gene, partial cds	351	Talaromyces	trachyspermus	strain	CMV012E7	calmodulin	gene,	partial	cds
352. Talaromyces trachyspermus strain CMV012E6 calmodulin gene, partial cds	352	Talaromyces	trachyspermus	strain	CMV012E6	calmodulin	gene,	partial	cds
353. Talaromyces sp. CMV-2019d strain CMV006G5 calmodulin gene, partial cds	353	Talaromyces	sp.	CMV-2019d	strain	CMV006G5	calmodulin	gene,	partial	cds
354. Talaromyces sp. CMV-2019c strain CMV011E1 calmodulin gene, partial cds	354	Talaromyces	sp.	CMV-2019c	strain	CMV011E1	calmodulin	gene,	partial	cds
355. Talaromyces sp. CMV-2019a strain CMV012F1 calmodulin gene, partial cds	355	Talaromyces	sp.	CMV-2019a	strain	CMV012F1	calmodulin	gene,	partial	cds
356. Talaromyces sp. CMV-2019a strain CMV001F6 calmodulin gene, partial cds	356	Talaromyces	sp.	CMV-2019a	strain	CMV001F6	calmodulin	gene,	partial	cds
357. Talaromyces ricevillensis strain CMV011C8 calmodulin gene, partial cds	357	Talaromyces	ricevillensis	strain	CMV011C8	calmodulin	gene,	partial	cds
358. Talaromyces minioluteus strain CMV011H5 calmodulin gene, partial cds	358	Talaromyces	minioluteus	strain	CMV011H5	calmodulin	gene,	partial	cds
359. Talaromyces funiculosus strain CMV011D9 calmodulin gene, partial cds	359	Talaromyces	funiculosus	strain	CMV011D9	calmodulin	gene,	partial	cds
360. Talaromyces assiutensis strain CMV012E5 calmodulin gene, partial cds	360	Talaromyces	assiutensis	strain	CMV012E5	calmodulin	gene,	partial	cds
361. Talaromyces assiutensis strain CMV012E4 calmodulin gene, partial cds	361	Talaromyces	assiutensis	strain	CMV012E4	calmodulin	gene,	partial	cds
362. Talaromyces assiutensis strain CMV007A4 calmodulin gene, partial cds	362	Talaromyces	assiutensis	strain	CMV007A4	calmodulin	gene,	partial	cds
363. Talaromyces adpressus strain CMV011C5 calmodulin gene, partial cds	363	Talaromyces	adpressus	strain	CMV011C5	calmodulin	gene,	partial	cds
364. Penicillium vanluykii strain CMV006I7 calmodulin gene, partial cds	364	Penicillium	vanluykii	strain	CMV006I7	calmodulin	gene,	partial	cds
365. Penicillium vanluykii strain CMV002I5 calmodulin gene, partial cds	365	Penicillium	vanluykii	strain	CMV002I5	calmodulin	gene,	partial	cds
366. Penicillium vanluykii strain CMV002A6 calmodulin gene, partial cds	366	Penicillium	vanluykii	strain	CMV002A6	calmodulin	gene,	partial	cds
367. Penicillium turbatum strain CMV012G2 calmodulin gene, partial cds	367	Penicillium	turbatum	strain	CMV012G2	calmodulin	gene,	partial	cds
368. Penicillium turbatum strain CMV003F6 calmodulin gene, partial cds	368	Penicillium	turbatum	strain	CMV003F6	calmodulin	gene,	partial	cds
369. Penicillium sp. CMV-2019a strain CMV007E3 calmodulin gene, partial cds	369	Penicillium	sp.	CMV-2019a	strain	CMV007E3	calmodulin	gene,	partial	cds
370. Penicillium magnielliptisporum strain CMV007I1 calmodulin gene, partial cds	370	Penicillium	magnielliptisporum	strain	CMV007I1	calmodulin	gene,	partial	cds
371. Penicillium mexicanum strain CMV002H6 calmodulin gene, partial cds	371	Penicillium	mexicanum	strain	CMV002H6	calmodulin	gene,	partial	cds
372. Penicillium mexicanum strain CMV001D9 calmodulin gene, partial cds	372	Penicillium	mexicanum	strain	CMV001D9	calmodulin	gene,	partial	cds
373. Penicillium marthae-christenseniae strain CMV011I2 calmodulin gene, partial cds	373	Penicillium	marthae-christenseniae	strain	CMV011I2	calmodulin	gene,	partial	cds
374. Penicillium alfredii strain CMV001D8 calmodulin gene, partial cds	374	Penicillium	alfredii	strain	CMV001D8	calmodulin	gene,	partial	cds
375. Penicillium lunae strain CMV006E6 calmodulin gene, partial cds	375	Penicillium	lunae	strain	CMV006E6	calmodulin	gene,	partial	cds
376. Penicillium dunedinense strain CMV006F1 calmodulin gene, partial cds	376	Penicillium	dunedinense	strain	CMV006F1	calmodulin	gene,	partial	cds
377. Penicillium sublectaticum strain CMV004H2 calmodulin gene, partial cds	377	Penicillium	sublectaticum	strain	CMV004H2	calmodulin	gene,	partial	cds
378. Penicillium sp. CMV-2019c strain CMV002E6 calmodulin gene, partial cds	378	Penicillium	sp.	CMV-2019c	strain	CMV002E6	calmodulin	gene,	partial	cds
379. Penicillium sp. CMV-2019b strain CMV011G3 calmodulin gene, partial cds	379	Penicillium	sp.	CMV-2019b	strain	CMV011G3	calmodulin	gene,	partial	cds
380. Penicillium sp. CMV-2019b strain CMV003G1 calmodulin gene, partial cds	380	Penicillium	sp.	CMV-2019b	strain	CMV003G1	calmodulin	gene,	partial	cds
381. Penicillium aeris strain CMV011G8 calmodulin gene, partial cds	381	Penicillium	aeris	strain	CMV011G8	calmodulin	gene,	partial	cds
382. Penicillium longicatenatum strain CMV012F9 calmodulin gene, partial cds	382	Penicillium	longicatenatum	strain	CMV012F9	calmodulin	gene,	partial	cds
383. Penicillium setosum strain CMV012F3 calmodulin gene, partial cds	383	Penicillium	setosum	strain	CMV012F3	calmodulin	gene,	partial	cds
384. Penicillium soliforme strain CMV006F4 calmodulin gene, partial cds	384	Penicillium	soliforme	strain	CMV006F4	calmodulin	gene,	partial	cds
385. Penicillium soliforme strain CMV004H9 calmodulin gene, partial cds	385	Penicillium	soliforme	strain	CMV004H9	calmodulin	gene,	partial	cds
386. Penicillium sajarovii strain CMV008B8 calmodulin gene, partial cds	386	Penicillium	sajarovii	strain	CMV008B8	calmodulin	gene,	partial	cds
387. Penicillium raperi strain CMV012C2 calmodulin gene, partial cds	387	Penicillium	raperi	strain	CMV012C2	calmodulin	gene,	partial	cds
388. Penicillium raperi strain CMV006I2 calmodulin gene, partial cds	388	Penicillium	raperi	strain	CMV006I2	calmodulin	gene,	partial	cds
389. Penicillium raperi strain CMV006I1 calmodulin gene, partial cds	389	Penicillium	raperi	strain	CMV006I1	calmodulin	gene,	partial	cds
390. Penicillium raperi strain CMV006H9 calmodulin gene, partial cds	390	Penicillium	raperi	strain	CMV006H9	calmodulin	gene,	partial	cds
391. Penicillium raperi strain CMV006G7 calmodulin gene, partial cds	391	Penicillium	raperi	strain	CMV006G7	calmodulin	gene,	partial	cds
392. Penicillium raistrickii strain CMV006B7 calmodulin gene, partial cds	392	Penicillium	raistrickii	strain	CMV006B7	calmodulin	gene,	partial	cds
393. Penicillium pulvillorum strain CMV007G4 calmodulin gene, partial cds	393	Penicillium	pulvillorum	strain	CMV007G4	calmodulin	gene,	partial	cds
394. Penicillium polonicum strain CMV002H7 calmodulin gene, partial cds	394	Penicillium	polonicum	strain	CMV002H7	calmodulin	gene,	partial	cds
395. Penicillium polonicum strain CMV001E3 calmodulin gene, partial cds	395	Penicillium	polonicum	strain	CMV001E3	calmodulin	gene,	partial	cds
396. Penicillium polonicum strain CMV001E2 calmodulin gene, partial cds	396	Penicillium	polonicum	strain	CMV001E2	calmodulin	gene,	partial	cds
397. Penicillium ortum strain CMV007H9 calmodulin gene, partial cds	397	Penicillium	ortum	strain	CMV007H9	calmodulin	gene,	partial	cds
398. Penicillium ortum strain CMV007G5 calmodulin gene, partial cds	398	Penicillium	ortum	strain	CMV007G5	calmodulin	gene,	partial	cds
399. Penicillium onobense strain CMV006B5 calmodulin gene, partial cds	399	Penicillium	onobense	strain	CMV006B5	calmodulin	gene,	partial	cds
400. Penicillium ochrochloron strain CMV001E7 calmodulin gene, partial cds	400	Penicillium	ochrochloron	strain	CMV001E7	calmodulin	gene,	partial	cds
401. Penicillium nalgiovense strain CMV012B7 calmodulin gene, partial cds	401	Penicillium	nalgiovense	strain	CMV012B7	calmodulin	gene,	partial	cds
402. Penicillium madriti strain CMV001F8 calmodulin gene, partial cds	402	Penicillium	madriti	strain	CMV001F8	calmodulin	gene,	partial	cds
403. Penicillium lineolatum strain CMV011I1 calmodulin gene, partial cds	403	Penicillium	lineolatum	strain	CMV011I1	calmodulin	gene,	partial	cds
404. Penicillium lineolatum strain CMV011H3 calmodulin gene, partial cds	404	Penicillium	lineolatum	strain	CMV011H3	calmodulin	gene,	partial	cds
405. Penicillium lanosocoeruleum strain CMV005D5 calmodulin gene, partial cds	405	Penicillium	lanosocoeruleum	strain	CMV005D5	calmodulin	gene,	partial	cds
406. Penicillium koreense strain CMV006G6 calmodulin gene, partial cds	406	Penicillium	koreense	strain	CMV006G6	calmodulin	gene,	partial	cds
407. Penicillium kewense strain CMV012A2 calmodulin gene, partial cds	407	Penicillium	kewense	strain	CMV012A2	calmodulin	gene,	partial	cds
408. Penicillium javanicum strain CMV011H2 calmodulin gene, partial cds	408	Penicillium	javanicum	strain	CMV011H2	calmodulin	gene,	partial	cds
409. Penicillium javanicum strain CMV003F5 calmodulin gene, partial cds	409	Penicillium	javanicum	strain	CMV003F5	calmodulin	gene,	partial	cds
410. Penicillium halotolerans strain CMV012F5 calmodulin gene, partial cds	410	Penicillium	halotolerans	strain	CMV012F5	calmodulin	gene,	partial	cds
411. Penicillium flavigenum strain CMV002E7 calmodulin gene, partial cds	411	Penicillium	flavigenum	strain	CMV002E7	calmodulin	gene,	partial	cds
412. Penicillium ehrlichii strain CMV012E8 calmodulin gene, partial cds	412	Penicillium	ehrlichii	strain	CMV012E8	calmodulin	gene,	partial	cds
413. Penicillium digitatum strain CMV010G4 calmodulin gene, partial cds	413	Penicillium	digitatum	strain	CMV010G4	calmodulin	gene,	partial	cds
414. Penicillium decumbens strain CMV010H3 calmodulin gene, partial cds	414	Penicillium	decumbens	strain	CMV010H3	calmodulin	gene,	partial	cds
415. Penicillium crocicola strain CMV008C1 calmodulin gene, partial cds	415	Penicillium	crocicola	strain	CMV008C1	calmodulin	gene,	partial	cds
416. Penicillium cremeogriseum strain CMV006B9 calmodulin gene, partial cds	416	Penicillium	cremeogriseum	strain	CMV006B9	calmodulin	gene,	partial	cds
417. Penicillium corylophilum strain CMV006B8 calmodulin gene, partial cds	417	Penicillium	corylophilum	strain	CMV006B8	calmodulin	gene,	partial	cds
418. Penicillium corylophilum strain CMV006B4 calmodulin gene, partial cds	418	Penicillium	corylophilum	strain	CMV006B4	calmodulin	gene,	partial	cds
419. Penicillium coprophilum strain CMV010C3 calmodulin gene, partial cds	419	Penicillium	coprophilum	strain	CMV010C3	calmodulin	gene,	partial	cds
420. Penicillium commune strain CMV003D9 calmodulin gene, partial cds	420	Penicillium	commune	strain	CMV003D9	calmodulin	gene,	partial	cds
421. Penicillium cluniae (nom. inval.) strain CMV012D7 calmodulin gene, partial cds	421	Penicillium	cluniae	(nom.	inval.)	strain	CMV012D7	calmodulin	gene,	partial	cds
422. Penicillium cluniae (nom. inval.) strain CMV005D4 calmodulin gene, partial cds	422	Penicillium	cluniae	(nom.	inval.)	strain	CMV005D4	calmodulin	gene,	partial	cds
423. Penicillium cluniae (nom. inval.) strain CMV004H8 calmodulin gene, partial cds	423	Penicillium	cluniae	(nom.	inval.)	strain	CMV004H8	calmodulin	gene,	partial	cds
424. Penicillium clavigerum strain CMV012B3 calmodulin gene, partial cds	424	Penicillium	clavigerum	strain	CMV012B3	calmodulin	gene,	partial	cds
425. Penicillium clavigerum strain CMV011E7 calmodulin gene, partial cds	425	Penicillium	clavigerum	strain	CMV011E7	calmodulin	gene,	partial	cds
426. Penicillium cinnamopurpureum strain CMV003F4 calmodulin gene, partial cds	426	Penicillium	cinnamopurpureum	strain	CMV003F4	calmodulin	gene,	partial	cds
427. Penicillium chrysogenum strain CMV001H5 calmodulin gene, partial cds	427	Penicillium	chrysogenum	strain	CMV001H5	calmodulin	gene,	partial	cds
428. Penicillium chermesinum strain CMV011D8 calmodulin gene, partial cds	428	Penicillium	chermesinum	strain	CMV011D8	calmodulin	gene,	partial	cds
429. Penicillium chalabudae strain CMV010C2 calmodulin gene, partial cds	429	Penicillium	chalabudae	strain	CMV010C2	calmodulin	gene,	partial	cds
430. Penicillium caperatum strain CMV012C4 calmodulin gene, partial cds	430	Penicillium	caperatum	strain	CMV012C4	calmodulin	gene,	partial	cds
431. Penicillium caperatum strain CMV001H1 calmodulin gene, partial cds	431	Penicillium	caperatum	strain	CMV001H1	calmodulin	gene,	partial	cds
432. Penicillium camemberti strain CMV011B1 calmodulin gene, partial cds	432	Penicillium	camemberti	strain	CMV011B1	calmodulin	gene,	partial	cds
433. Penicillium brevistipitatum strain CMV005G1 calmodulin gene, partial cds	433	Penicillium	brevistipitatum	strain	CMV005G1	calmodulin	gene,	partial	cds
434. Penicillium brevicompactum strain CMV005G8 calmodulin gene, partial cds	434	Penicillium	brevicompactum	strain	CMV005G8	calmodulin	gene,	partial	cds
435. Penicillium brasilianum strain CMV011H7 calmodulin gene, partial cds	435	Penicillium	brasilianum	strain	CMV011H7	calmodulin	gene,	partial	cds
436. Penicillium brasilianum strain CMV002C3 calmodulin gene, partial cds	436	Penicillium	brasilianum	strain	CMV002C3	calmodulin	gene,	partial	cds
437. Penicillium bilaiae strain CMV012C3 calmodulin gene, partial cds	437	Penicillium	bilaiae	strain	CMV012C3	calmodulin	gene,	partial	cds
438. Penicillium bilaiae strain CMV010H7 calmodulin gene, partial cds	438	Penicillium	bilaiae	strain	CMV010H7	calmodulin	gene,	partial	cds
439. Penicillium biforme strain CMV012B6 calmodulin gene, partial cds	439	Penicillium	biforme	strain	CMV012B6	calmodulin	gene,	partial	cds
440. Penicillium balearicum strain CMV007I5 calmodulin gene, partial cds	440	Penicillium	balearicum	strain	CMV007I5	calmodulin	gene,	partial	cds
441. Penicillium anatolicum strain CMV011H1 calmodulin gene, partial cds	441	Penicillium	anatolicum	strain	CMV011H1	calmodulin	gene,	partial	cds
442. Penicillium allii strain CMV003F3 calmodulin gene, partial cds	442	Penicillium	allii	strain	CMV003F3	calmodulin	gene,	partial	cds
443. Penicillium allii strain CMV001E5 calmodulin gene, partial cds	443	Penicillium	allii	strain	CMV001E5	calmodulin	gene,	partial	cds
444. Aspergillus welwitschiae strain CMV011A8 calmodulin gene, partial cds	444	Aspergillus	welwitschiae	strain	CMV011A8	calmodulin	gene,	partial	cds
445. Aspergillus welwitschiae strain CMV010I5 calmodulin gene, partial cds	445	Aspergillus	welwitschiae	strain	CMV010I5	calmodulin	gene,	partial	cds
446. Aspergillus welwitschiae strain CMV010B7 calmodulin gene, partial cds	446	Aspergillus	welwitschiae	strain	CMV010B7	calmodulin	gene,	partial	cds
447. Aspergillus welwitschiae strain CMV008D9 calmodulin gene, partial cds	447	Aspergillus	welwitschiae	strain	CMV008D9	calmodulin	gene,	partial	cds
448. Aspergillus welwitschiae strain CMV006G3 calmodulin gene, partial cds	448	Aspergillus	welwitschiae	strain	CMV006G3	calmodulin	gene,	partial	cds
449. Aspergillus welwitschiae strain CMV006G2 calmodulin gene, partial cds	449	Aspergillus	welwitschiae	strain	CMV006G2	calmodulin	gene,	partial	cds
450. Aspergillus welwitschiae strain CMV005H5 calmodulin gene, partial cds	450	Aspergillus	welwitschiae	strain	CMV005H5	calmodulin	gene,	partial	cds
451. Aspergillus welwitschiae strain CMV005F6 calmodulin gene, partial cds	451	Aspergillus	welwitschiae	strain	CMV005F6	calmodulin	gene,	partial	cds
452. Aspergillus welwitschiae strain CMV005E3 calmodulin gene, partial cds	452	Aspergillus	welwitschiae	strain	CMV005E3	calmodulin	gene,	partial	cds
453. Aspergillus welwitschiae strain CMV005D2 calmodulin gene, partial cds	453	Aspergillus	welwitschiae	strain	CMV005D2	calmodulin	gene,	partial	cds
454. Aspergillus welwitschiae strain CMV005D1 calmodulin gene, partial cds	454	Aspergillus	welwitschiae	strain	CMV005D1	calmodulin	gene,	partial	cds
455. Aspergillus welwitschiae strain CMV005C8 calmodulin gene, partial cds	455	Aspergillus	welwitschiae	strain	CMV005C8	calmodulin	gene,	partial	cds
456. Aspergillus welwitschiae strain CMV005C1 calmodulin gene, partial cds	456	Aspergillus	welwitschiae	strain	CMV005C1	calmodulin	gene,	partial	cds
457. Aspergillus welwitschiae strain CMV005B5 calmodulin gene, partial cds	457	Aspergillus	welwitschiae	strain	CMV005B5	calmodulin	gene,	partial	cds
458. Aspergillus welwitschiae strain CMV005B1 calmodulin gene, partial cds	458	Aspergillus	welwitschiae	strain	CMV005B1	calmodulin	gene,	partial	cds
459. Aspergillus welwitschiae strain CMV005A2 calmodulin gene, partial cds	459	Aspergillus	welwitschiae	strain	CMV005A2	calmodulin	gene,	partial	cds
460. Aspergillus welwitschiae strain CMV004I9 calmodulin gene, partial cds	460	Aspergillus	welwitschiae	strain	CMV004I9	calmodulin	gene,	partial	cds
461. Aspergillus welwitschiae strain CMV004I7 calmodulin gene, partial cds	461	Aspergillus	welwitschiae	strain	CMV004I7	calmodulin	gene,	partial	cds
462. Aspergillus welwitschiae strain CMV004I5 calmodulin gene, partial cds	462	Aspergillus	welwitschiae	strain	CMV004I5	calmodulin	gene,	partial	cds
463. Aspergillus welwitschiae strain CMV004I2 calmodulin gene, partial cds	463	Aspergillus	welwitschiae	strain	CMV004I2	calmodulin	gene,	partial	cds
464. Aspergillus welwitschiae strain CMV004I1 calmodulin gene, partial cds	464	Aspergillus	welwitschiae	strain	CMV004I1	calmodulin	gene,	partial	cds
465. Aspergillus udagawae strain CMV012D5 calmodulin gene, partial cds	465	Aspergillus	udagawae	strain	CMV012D5	calmodulin	gene,	partial	cds
466. Aspergillus tubingensis strain CMV001B7 calmodulin gene, partial cds	466	Aspergillus	tubingensis	strain	CMV001B7	calmodulin	gene,	partial	cds
467. Aspergillus piperis strain CMV011A9 calmodulin gene, partial cds	467	Aspergillus	piperis	strain	CMV011A9	calmodulin	gene,	partial	cds
468. Aspergillus piperis strain CMV010I3 calmodulin gene, partial cds	468	Aspergillus	piperis	strain	CMV010I3	calmodulin	gene,	partial	cds
469. Aspergillus piperis strain CMV005C9 calmodulin gene, partial cds	469	Aspergillus	piperis	strain	CMV005C9	calmodulin	gene,	partial	cds
470. Aspergillus piperis strain CMV005C2 calmodulin gene, partial cds	470	Aspergillus	piperis	strain	CMV005C2	calmodulin	gene,	partial	cds
471. Aspergillus niger strain CMV010I6 calmodulin gene, partial cds	471	Aspergillus	niger	strain	CMV010I6	calmodulin	gene,	partial	cds
472. Aspergillus niger strain CMV010I4 calmodulin gene, partial cds	472	Aspergillus	niger	strain	CMV010I4	calmodulin	gene,	partial	cds
473. Aspergillus niger strain CMV006F7 calmodulin gene, partial cds	473	Aspergillus	niger	strain	CMV006F7	calmodulin	gene,	partial	cds
474. Aspergillus niger strain CMV006D8 calmodulin gene, partial cds	474	Aspergillus	niger	strain	CMV006D8	calmodulin	gene,	partial	cds
475. Aspergillus niger strain CMV005G9 calmodulin gene, partial cds	475	Aspergillus	niger	strain	CMV005G9	calmodulin	gene,	partial	cds
476. Aspergillus niger strain CMV005F3 calmodulin gene, partial cds	476	Aspergillus	niger	strain	CMV005F3	calmodulin	gene,	partial	cds
477. Aspergillus niger strain CMV005C7 calmodulin gene, partial cds	477	Aspergillus	niger	strain	CMV005C7	calmodulin	gene,	partial	cds
478. Aspergillus niger strain CMV005C5 calmodulin gene, partial cds	478	Aspergillus	niger	strain	CMV005C5	calmodulin	gene,	partial	cds
479. Aspergillus niger strain CMV005B7 calmodulin gene, partial cds	479	Aspergillus	niger	strain	CMV005B7	calmodulin	gene,	partial	cds
480. Aspergillus niger strain CMV005B4 calmodulin gene, partial cds	480	Aspergillus	niger	strain	CMV005B4	calmodulin	gene,	partial	cds
481. Aspergillus niger strain CMV005B2 calmodulin gene, partial cds	481	Aspergillus	niger	strain	CMV005B2	calmodulin	gene,	partial	cds
482. Aspergillus niger strain CMV005A7 calmodulin gene, partial cds	482	Aspergillus	niger	strain	CMV005A7	calmodulin	gene,	partial	cds
483. Aspergillus niger strain CMV005A4 calmodulin gene, partial cds	483	Aspergillus	niger	strain	CMV005A4	calmodulin	gene,	partial	cds
484. Aspergillus niger strain CMV004I6 calmodulin gene, partial cds	484	Aspergillus	niger	strain	CMV004I6	calmodulin	gene,	partial	cds
485. Aspergillus niger strain CMV004I3 calmodulin gene, partial cds	485	Aspergillus	niger	strain	CMV004I3	calmodulin	gene,	partial	cds
486. Aspergillus niger strain CMV004B7 calmodulin gene, partial cds	486	Aspergillus	niger	strain	CMV004B7	calmodulin	gene,	partial	cds
487. Aspergillus neoniger strain CMV012D1 calmodulin gene, partial cds	487	Aspergillus	neoniger	strain	CMV012D1	calmodulin	gene,	partial	cds
488. Aspergillus neoniger strain CMV005B8 calmodulin gene, partial cds	488	Aspergillus	neoniger	strain	CMV005B8	calmodulin	gene,	partial	cds
489. Aspergillus neoniger strain CMV005B6 calmodulin gene, partial cds	489	Aspergillus	neoniger	strain	CMV005B6	calmodulin	gene,	partial	cds
490. Aspergillus neoniger strain CMV005B3 calmodulin gene, partial cds	490	Aspergillus	neoniger	strain	CMV005B3	calmodulin	gene,	partial	cds
491. Aspergillus neoniger strain CMV005A9 calmodulin gene, partial cds	491	Aspergillus	neoniger	strain	CMV005A9	calmodulin	gene,	partial	cds
492. Aspergillus neoniger strain CMV005A8 calmodulin gene, partial cds	492	Aspergillus	neoniger	strain	CMV005A8	calmodulin	gene,	partial	cds
493. Aspergillus neoniger strain CMV005A1 calmodulin gene, partial cds	493	Aspergillus	neoniger	strain	CMV005A1	calmodulin	gene,	partial	cds
494. Aspergillus neoniger strain CMV004I4 calmodulin gene, partial cds	494	Aspergillus	neoniger	strain	CMV004I4	calmodulin	gene,	partial	cds
495. Aspergillus japonicus strain CMV006F6 calmodulin gene, partial cds	495	Aspergillus	japonicus	strain	CMV006F6	calmodulin	gene,	partial	cds
496. Aspergillus japonicus strain CMV005H8 calmodulin gene, partial cds	496	Aspergillus	japonicus	strain	CMV005H8	calmodulin	gene,	partial	cds
497. Aspergillus japonicus strain CMV005H7 calmodulin gene, partial cds	497	Aspergillus	japonicus	strain	CMV005H7	calmodulin	gene,	partial	cds
498. Aspergillus germanicus strain CMV012D4 calmodulin gene, partial cds	498	Aspergillus	germanicus	strain	CMV012D4	calmodulin	gene,	partial	cds
499. Aspergillus brunneoviolaceus strain CMV011A3 calmodulin gene, partial cds	499	Aspergillus	brunneoviolaceus	strain	CMV011A3	calmodulin	gene,	partial	cds
500. Aspergillus brasiliensis strain CMV010B8 calmodulin gene, partial cds	500	Aspergillus	brasiliensis	strain	CMV010B8	calmodulin	gene,	partial	cds
501. Aspergillus brasiliensis strain CMV007D1 calmodulin gene, partial cds	501	Aspergillus	brasiliensis	strain	CMV007D1	calmodulin	gene,	partial	cds
502. Aspergillus brasiliensis strain CMV004I8 calmodulin gene, partial cds	502	Aspergillus	brasiliensis	strain	CMV004I8	calmodulin	gene,	partial	cds
503. Aspergillus aculeatus strain CMV008F3 calmodulin gene, partial cds	503	Aspergillus	aculeatus	strain	CMV008F3	calmodulin	gene,	partial	cds
504. Aspergillus aculeatus strain CMV007C9 calmodulin gene, partial cds	504	Aspergillus	aculeatus	strain	CMV007C9	calmodulin	gene,	partial	cds
505. Aspergillus aculeatus strain CMV005F4 calmodulin gene, partial cds	505	Aspergillus	aculeatus	strain	CMV005F4	calmodulin	gene,	partial	cds
506. Aspergillus aculeatus strain CMV005F2 calmodulin gene, partial cds	506	Aspergillus	aculeatus	strain	CMV005F2	calmodulin	gene,	partial	cds
507. Aspergillus aculeatus strain CMV005F1 calmodulin gene, partial cds	507	Aspergillus	aculeatus	strain	CMV005F1	calmodulin	gene,	partial	cds
508. Talaromyces stollii strain CMV013G7 beta-tubulin gene, partial cds	508	Talaromyces	stollii	strain	CMV013G7	beta-tubulin	gene,	partial	cds
509. Penicillium brevicompactum strain CMV013G6 beta-tubulin gene, partial cds	509	Penicillium	brevicompactum	strain	CMV013G6	beta-tubulin	gene,	partial	cds
510. Penicillium caperatum strain CMV013G5 beta-tubulin gene, partial cds	510	Penicillium	caperatum	strain	CMV013G5	beta-tubulin	gene,	partial	cds
511. Penicillium charlesii strain CMV013G4 beta-tubulin gene, partial cds	511	Penicillium	charlesii	strain	CMV013G4	beta-tubulin	gene,	partial	cds
512. Penicillium caperatum strain CMV013G2 beta-tubulin gene, partial cds	512	Penicillium	caperatum	strain	CMV013G2	beta-tubulin	gene,	partial	cds
513. Penicillium crustosum strain CMV013G1 beta-tubulin gene, partial cds	513	Penicillium	crustosum	strain	CMV013G1	beta-tubulin	gene,	partial	cds
514. Penicillium brasilianum strain CMV013F9 beta-tubulin gene, partial cds	514	Penicillium	brasilianum	strain	CMV013F9	beta-tubulin	gene,	partial	cds
515. Penicillium crustosum strain CMV013F7 beta-tubulin gene, partial cds	515	Penicillium	crustosum	strain	CMV013F7	beta-tubulin	gene,	partial	cds
516. Penicillium cyaneum strain CMV013C9 beta-tubulin gene, partial cds	516	Penicillium	cyaneum	strain	CMV013C9	beta-tubulin	gene,	partial	cds
517. Talaromyces stollii strain CMV013A6 beta-tubulin gene, partial cds	517	Talaromyces	stollii	strain	CMV013A6	beta-tubulin	gene,	partial	cds
518. Penicillium chrysogenum strain CMV013A5 beta-tubulin gene, partial cds	518	Penicillium	chrysogenum	strain	CMV013A5	beta-tubulin	gene,	partial	cds
519. Penicillium chrysogenum strain CMV012H3 beta-tubulin gene, partial cds	519	Penicillium	chrysogenum	strain	CMV012H3	beta-tubulin	gene,	partial	cds
520. Penicillium turbatum strain CMV012G2 beta-tubulin gene, partial cds	520	Penicillium	turbatum	strain	CMV012G2	beta-tubulin	gene,	partial	cds
521. Penicillium longicatenatum strain CMV012F9 beta-tubulin gene, partial cds	521	Penicillium	longicatenatum	strain	CMV012F9	beta-tubulin	gene,	partial	cds
522. Talaromyces atroroseus strain CMV012F8 beta-tubulin gene, partial cds	522	Talaromyces	atroroseus	strain	CMV012F8	beta-tubulin	gene,	partial	cds
523. Penicillium charlesii strain CMV012F6 beta-tubulin gene, partial cds	523	Penicillium	charlesii	strain	CMV012F6	beta-tubulin	gene,	partial	cds
524. Penicillium halotolerans strain CMV012F5 beta-tubulin gene, partial cds	524	Penicillium	halotolerans	strain	CMV012F5	beta-tubulin	gene,	partial	cds
525. Penicillium setosum strain CMV012F3 beta-tubulin gene, partial cds	525	Penicillium	setosum	strain	CMV012F3	beta-tubulin	gene,	partial	cds
526. Talaromyces sp. CMV-2019a strain CMV012F1 beta-tubulin gene, partial cds	526	Talaromyces	sp.	CMV-2019a	strain	CMV012F1	beta-tubulin	gene,	partial	cds
527. Penicillium ehrlichii strain CMV012E8 beta-tubulin gene, partial cds	527	Penicillium	ehrlichii	strain	CMV012E8	beta-tubulin	gene,	partial	cds
528. Talaromyces trachyspermus strain CMV012E7 beta-tubulin gene, partial cds	528	Talaromyces	trachyspermus	strain	CMV012E7	beta-tubulin	gene,	partial	cds
529. Talaromyces trachyspermus strain CMV012E6 beta-tubulin gene, partial cds	529	Talaromyces	trachyspermus	strain	CMV012E6	beta-tubulin	gene,	partial	cds
530. Talaromyces assiutensis strain CMV012E5 beta-tubulin gene, partial cds	530	Talaromyces	assiutensis	strain	CMV012E5	beta-tubulin	gene,	partial	cds
531. Talaromyces assiutensis strain CMV012E4 beta-tubulin gene, partial cds	531	Talaromyces	assiutensis	strain	CMV012E4	beta-tubulin	gene,	partial	cds
532. Penicillium cluniae (nom. inval.) strain CMV012D7 beta-tubulin gene, partial cds	532	Penicillium	cluniae	(nom.	inval.)	strain	CMV012D7	beta-tubulin	gene,	partial	cds
533. Penicillium caperatum strain CMV012C4 beta-tubulin gene, partial cds	533	Penicillium	caperatum	strain	CMV012C4	beta-tubulin	gene,	partial	cds
534. Penicillium bilaiae strain CMV012C3 beta-tubulin gene, partial cds	534	Penicillium	bilaiae	strain	CMV012C3	beta-tubulin	gene,	partial	cds
535. Penicillium raperi strain CMV012C2 beta-tubulin gene, partial cds	535	Penicillium	raperi	strain	CMV012C2	beta-tubulin	gene,	partial	cds
536. Penicillium brevicompactum strain CMV012C1 beta-tubulin gene, partial cds	536	Penicillium	brevicompactum	strain	CMV012C1	beta-tubulin	gene,	partial	cds
537. Penicillium nalgiovense strain CMV012B9 beta-tubulin gene, partial cds	537	Penicillium	nalgiovense	strain	CMV012B9	beta-tubulin	gene,	partial	cds
538. Penicillium nalgiovense strain CMV012B8 beta-tubulin gene, partial cds	538	Penicillium	nalgiovense	strain	CMV012B8	beta-tubulin	gene,	partial	cds
539. Penicillium nalgiovense strain CMV012B7 beta-tubulin gene, partial cds	539	Penicillium	nalgiovense	strain	CMV012B7	beta-tubulin	gene,	partial	cds
540. Penicillium biforme strain CMV012B6 beta-tubulin gene, partial cds	540	Penicillium	biforme	strain	CMV012B6	beta-tubulin	gene,	partial	cds
541. Penicillium clavigerum strain CMV012B3 beta-tubulin gene, partial cds	541	Penicillium	clavigerum	strain	CMV012B3	beta-tubulin	gene,	partial	cds
542. Penicillium lapidosum strain CMV012A5 beta-tubulin gene, partial cds	542	Penicillium	lapidosum	strain	CMV012A5	beta-tubulin	gene,	partial	cds
543. Penicillium terrenum strain CMV012A4 beta-tubulin gene, partial cds	543	Penicillium	terrenum	strain	CMV012A4	beta-tubulin	gene,	partial	cds
544. Penicillium kewense strain CMV012A2 beta-tubulin gene, partial cds	544	Penicillium	kewense	strain	CMV012A2	beta-tubulin	gene,	partial	cds
545. Penicillium ochrosalmoneum strain CMV011I3 beta-tubulin gene, partial cds	545	Penicillium	ochrosalmoneum	strain	CMV011I3	beta-tubulin	gene,	partial	cds
546. Penicillium marthae-christenseniae strain CMV011I2 beta-tubulin gene, partial cds	546	Penicillium	marthae-christenseniae	strain	CMV011I2	beta-tubulin	gene,	partial	cds
547. Penicillium lineolatum strain CMV011I1 beta-tubulin gene, partial cds	547	Penicillium	lineolatum	strain	CMV011I1	beta-tubulin	gene,	partial	cds
548. Penicillium brasilianum strain CMV011H7 beta-tubulin gene, partial cds	548	Penicillium	brasilianum	strain	CMV011H7	beta-tubulin	gene,	partial	cds
549. Talaromyces minioluteus strain CMV011H5 beta-tubulin gene, partial cds	549	Talaromyces	minioluteus	strain	CMV011H5	beta-tubulin	gene,	partial	cds
550. Penicillium citreonigrum strain CMV011H4 beta-tubulin gene, partial cds	550	Penicillium	citreonigrum	strain	CMV011H4	beta-tubulin	gene,	partial	cds
551. Penicillium lineolatum strain CMV011H3 beta-tubulin gene, partial cds	551	Penicillium	lineolatum	strain	CMV011H3	beta-tubulin	gene,	partial	cds
552. Penicillium javanicum strain CMV011H2 beta-tubulin gene, partial cds	552	Penicillium	javanicum	strain	CMV011H2	beta-tubulin	gene,	partial	cds
553. Penicillium anatolicum strain CMV011H1 beta-tubulin gene, partial cds	553	Penicillium	anatolicum	strain	CMV011H1	beta-tubulin	gene,	partial	cds
554. Penicillium aeris strain CMV011G8 beta-tubulin gene, partial cds	554	Penicillium	aeris	strain	CMV011G8	beta-tubulin	gene,	partial	cds
555. Penicillium sp. CMV-2019b strain CMV011G3 beta-tubulin gene, partial cds	555	Penicillium	sp.	CMV-2019b	strain	CMV011G3	beta-tubulin	gene,	partial	cds
556. Talaromyces liani strain CMV011F4 beta-tubulin gene, partial cds	556	Talaromyces	liani	strain	CMV011F4	beta-tubulin	gene,	partial	cds
557. Talaromyces australis strain CMV011F3 beta-tubulin gene, partial cds	557	Talaromyces	australis	strain	CMV011F3	beta-tubulin	gene,	partial	cds
558. Talaromyces australis strain CMV011F2 beta-tubulin gene, partial cds	558	Talaromyces	australis	strain	CMV011F2	beta-tubulin	gene,	partial	cds
559. Talaromyces purpureogenus strain CMV011F1 beta-tubulin gene, partial cds	559	Talaromyces	purpureogenus	strain	CMV011F1	beta-tubulin	gene,	partial	cds
560. Talaromyces australis strain CMV011E9 beta-tubulin gene, partial cds	560	Talaromyces	australis	strain	CMV011E9	beta-tubulin	gene,	partial	cds
561. Penicillium clavigerum strain CMV011E7 beta-tubulin gene, partial cds	561	Penicillium	clavigerum	strain	CMV011E7	beta-tubulin	gene,	partial	cds
562. Penicillium crustosum strain CMV011E5 beta-tubulin gene, partial cds	562	Penicillium	crustosum	strain	CMV011E5	beta-tubulin	gene,	partial	cds
563. Talaromyces sp. CMV-2019c strain CMV011E1 beta-tubulin gene, partial cds	563	Talaromyces	sp.	CMV-2019c	strain	CMV011E1	beta-tubulin	gene,	partial	cds
564. Talaromyces funiculosus strain CMV011D9 beta-tubulin gene, partial cds	564	Talaromyces	funiculosus	strain	CMV011D9	beta-tubulin	gene,	partial	cds
565. Penicillium chermesinum strain CMV011D8 beta-tubulin gene, partial cds	565	Penicillium	chermesinum	strain	CMV011D8	beta-tubulin	gene,	partial	cds
566. Talaromyces liani strain CMV011D7 beta-tubulin gene, partial cds	566	Talaromyces	liani	strain	CMV011D7	beta-tubulin	gene,	partial	cds
567. Talaromyces stellenboschensis strain CMV011D4 beta-tubulin gene, partial cds	567	Talaromyces	stellenboschensis	strain	CMV011D4	beta-tubulin	gene,	partial	cds
568. Talaromyces stollii strain CMV011D3 beta-tubulin gene, partial cds	568	Talaromyces	stollii	strain	CMV011D3	beta-tubulin	gene,	partial	cds
569. Talaromyces purpureogenus strain CMV011D2 beta-tubulin gene, partial cds	569	Talaromyces	purpureogenus	strain	CMV011D2	beta-tubulin	gene,	partial	cds
570. Talaromyces amestolkiae strain CMV011C9 beta-tubulin gene, partial cds	570	Talaromyces	amestolkiae	strain	CMV011C9	beta-tubulin	gene,	partial	cds
571. Talaromyces ricevillensis strain CMV011C8 beta-tubulin gene, partial cds	571	Talaromyces	ricevillensis	strain	CMV011C8	beta-tubulin	gene,	partial	cds
572. Talaromyces purpureogenus strain CMV011C7 beta-tubulin gene, partial cds	572	Talaromyces	purpureogenus	strain	CMV011C7	beta-tubulin	gene,	partial	cds
573. Talaromyces pinophilus strain CMV011C6 beta-tubulin gene, partial cds	573	Talaromyces	pinophilus	strain	CMV011C6	beta-tubulin	gene,	partial	cds
574. Talaromyces adpressus strain CMV011C5 beta-tubulin gene, partial cds	574	Talaromyces	adpressus	strain	CMV011C5	beta-tubulin	gene,	partial	cds
575. Talaromyces radicus strain CMV011C4 beta-tubulin gene, partial cds	575	Talaromyces	radicus	strain	CMV011C4	beta-tubulin	gene,	partial	cds
576. Talaromyces atroroseus strain CMV011C3 beta-tubulin gene, partial cds	576	Talaromyces	atroroseus	strain	CMV011C3	beta-tubulin	gene,	partial	cds
577. Penicillium camemberti strain CMV011B1 beta-tubulin gene, partial cds	577	Penicillium	camemberti	strain	CMV011B1	beta-tubulin	gene,	partial	cds
578. Aspergillus piperis strain CMV011A9 beta-tubulin gene, partial cds	578	Aspergillus	piperis	strain	CMV011A9	beta-tubulin	gene,	partial	cds
579. Aspergillus welwitschiae strain CMV011A8 beta-tubulin gene, partial cds	579	Aspergillus	welwitschiae	strain	CMV011A8	beta-tubulin	gene,	partial	cds
580. Talaromyces amestolkiae strain CMV011A7 beta-tubulin gene, partial cds	580	Talaromyces	amestolkiae	strain	CMV011A7	beta-tubulin	gene,	partial	cds
581. Aspergillus brunneoviolaceus strain CMV011A3 beta-tubulin gene, partial cds	581	Aspergillus	brunneoviolaceus	strain	CMV011A3	beta-tubulin	gene,	partial	cds
582. Aspergillus niger strain CMV010I6 beta-tubulin gene, partial cds	582	Aspergillus	niger	strain	CMV010I6	beta-tubulin	gene,	partial	cds
583. Aspergillus welwitschiae strain CMV010I5 beta-tubulin gene, partial cds	583	Aspergillus	welwitschiae	strain	CMV010I5	beta-tubulin	gene,	partial	cds
584. Aspergillus niger strain CMV010I4 beta-tubulin gene, partial cds	584	Aspergillus	niger	strain	CMV010I4	beta-tubulin	gene,	partial	cds
585. Aspergillus piperis strain CMV010I3 beta-tubulin gene, partial cds	585	Aspergillus	piperis	strain	CMV010I3	beta-tubulin	gene,	partial	cds
586. Penicillium corylophilum strain CMV010H9 beta-tubulin gene, partial cds	586	Penicillium	corylophilum	strain	CMV010H9	beta-tubulin	gene,	partial	cds
587. Penicillium vanluykii strain CMV010H8 beta-tubulin gene, partial cds	587	Penicillium	vanluykii	strain	CMV010H8	beta-tubulin	gene,	partial	cds
588. Penicillium bilaiae strain CMV010H7 beta-tubulin gene, partial cds	588	Penicillium	bilaiae	strain	CMV010H7	beta-tubulin	gene,	partial	cds
589. Penicillium chrysogenum strain CMV010H5 beta-tubulin gene, partial cds	589	Penicillium	chrysogenum	strain	CMV010H5	beta-tubulin	gene,	partial	cds
590. Penicillium decumbens strain CMV010H3 beta-tubulin gene, partial cds	590	Penicillium	decumbens	strain	CMV010H3	beta-tubulin	gene,	partial	cds
591. Penicillium vanluykii strain CMV010H2 beta-tubulin gene, partial cds	591	Penicillium	vanluykii	strain	CMV010H2	beta-tubulin	gene,	partial	cds
592. Penicillium charlesii strain CMV010G8 beta-tubulin gene, partial cds	592	Penicillium	charlesii	strain	CMV010G8	beta-tubulin	gene,	partial	cds
593. Penicillium charlesii strain CMV010G5 beta-tubulin gene, partial cds	593	Penicillium	charlesii	strain	CMV010G5	beta-tubulin	gene,	partial	cds
594. Penicillium digitatum strain CMV010G4 beta-tubulin gene, partial cds	594	Penicillium	digitatum	strain	CMV010G4	beta-tubulin	gene,	partial	cds
595. Talaromyces amestolkiae strain CMV010D6 beta-tubulin gene, partial cds	595	Talaromyces	amestolkiae	strain	CMV010D6	beta-tubulin	gene,	partial	cds
596. Penicillium coprophilum strain CMV010C3 beta-tubulin gene, partial cds	596	Penicillium	coprophilum	strain	CMV010C3	beta-tubulin	gene,	partial	cds
597. Penicillium chalabudae strain CMV010C2 beta-tubulin gene, partial cds	597	Penicillium	chalabudae	strain	CMV010C2	beta-tubulin	gene,	partial	cds
598. Penicillium vagum strain CMV010C1 beta-tubulin gene, partial cds	598	Penicillium	vagum	strain	CMV010C1	beta-tubulin	gene,	partial	cds
599. Aspergillus brasiliensis strain CMV010B8 beta-tubulin gene, partial cds	599	Aspergillus	brasiliensis	strain	CMV010B8	beta-tubulin	gene,	partial	cds
600. Penicillium bialowiezense strain CMV009C2 beta-tubulin gene, partial cds	600	Penicillium	bialowiezense	strain	CMV009C2	beta-tubulin	gene,	partial	cds
601. Aspergillus aculeatus strain CMV008F3 beta-tubulin gene, partial cds	601	Aspergillus	aculeatus	strain	CMV008F3	beta-tubulin	gene,	partial	cds
602. Penicillium corylophilum strain CMV008E9 beta-tubulin gene, partial cds	602	Penicillium	corylophilum	strain	CMV008E9	beta-tubulin	gene,	partial	cds
603. Talaromyces amestolkiae strain CMV008E5 beta-tubulin gene, partial cds	603	Talaromyces	amestolkiae	strain	CMV008E5	beta-tubulin	gene,	partial	cds
604. Penicillium corylophilum strain CMV008C4 beta-tubulin gene, partial cds	604	Penicillium	corylophilum	strain	CMV008C4	beta-tubulin	gene,	partial	cds
605. Penicillium citreosulfuratum strain CMV008C3 beta-tubulin gene, partial cds	605	Penicillium	citreosulfuratum	strain	CMV008C3	beta-tubulin	gene,	partial	cds
606. Penicillium crocicola strain CMV008C1 beta-tubulin gene, partial cds	606	Penicillium	crocicola	strain	CMV008C1	beta-tubulin	gene,	partial	cds
607. Penicillium rudallense strain CMV008B9 beta-tubulin gene, partial cds	607	Penicillium	rudallense	strain	CMV008B9	beta-tubulin	gene,	partial	cds
608. Penicillium sajarovii strain CMV008B8 beta-tubulin gene, partial cds	608	Penicillium	sajarovii	strain	CMV008B8	beta-tubulin	gene,	partial	cds
609. Penicillium rudallense strain CMV008B6 beta-tubulin gene, partial cds	609	Penicillium	rudallense	strain	CMV008B6	beta-tubulin	gene,	partial	cds
610. Penicillium glabrum strain CMV008B5 beta-tubulin gene, partial cds	610	Penicillium	glabrum	strain	CMV008B5	beta-tubulin	gene,	partial	cds
611. Penicillium roqueforti strain CMV007I6 beta-tubulin gene, partial cds	611	Penicillium	roqueforti	strain	CMV007I6	beta-tubulin	gene,	partial	cds
612. Penicillium balearicum strain CMV007I5 beta-tubulin gene, partial cds	612	Penicillium	balearicum	strain	CMV007I5	beta-tubulin	gene,	partial	cds
613. Penicillium magnielliptisporum strain CMV007I1 beta-tubulin gene, partial cds	613	Penicillium	magnielliptisporum	strain	CMV007I1	beta-tubulin	gene,	partial	cds
614. Penicillium ortum strain CMV007H9 beta-tubulin gene, partial cds	614	Penicillium	ortum	strain	CMV007H9	beta-tubulin	gene,	partial	cds
615. Penicillium griseofulvum strain CMV007H2 beta-tubulin gene, partial cds	615	Penicillium	griseofulvum	strain	CMV007H2	beta-tubulin	gene,	partial	cds
616. Penicillium corylophilum strain CMV007G7 beta-tubulin gene, partial cds	616	Penicillium	corylophilum	strain	CMV007G7	beta-tubulin	gene,	partial	cds
617. Penicillium ortum strain CMV007G5 beta-tubulin gene, partial cds	617	Penicillium	ortum	strain	CMV007G5	beta-tubulin	gene,	partial	cds
618. Penicillium pulvillorum strain CMV007G4 beta-tubulin gene, partial cds	618	Penicillium	pulvillorum	strain	CMV007G4	beta-tubulin	gene,	partial	cds
619. Talaromyces pinophilus strain CMV007G3 beta-tubulin gene, partial cds	619	Talaromyces	pinophilus	strain	CMV007G3	beta-tubulin	gene,	partial	cds
620. Penicillium sp. CMV-2019a strain CMV007E3 beta-tubulin gene, partial cds	620	Penicillium	sp.	CMV-2019a	strain	CMV007E3	beta-tubulin	gene,	partial	cds
621. Talaromyces aculeatus strain CMV007E2 beta-tubulin gene, partial cds	621	Talaromyces	aculeatus	strain	CMV007E2	beta-tubulin	gene,	partial	cds
622. Talaromyces stollii strain CMV007D2 beta-tubulin gene, partial cds	622	Talaromyces	stollii	strain	CMV007D2	beta-tubulin	gene,	partial	cds
623. Aspergillus brasiliensis strain CMV007D1 beta-tubulin gene, partial cds	623	Aspergillus	brasiliensis	strain	CMV007D1	beta-tubulin	gene,	partial	cds
624. Aspergillus aculeatus strain CMV007C9 beta-tubulin gene, partial cds	624	Aspergillus	aculeatus	strain	CMV007C9	beta-tubulin	gene,	partial	cds
625. Talaromyces assiutensis strain CMV007A4 beta-tubulin gene, partial cds	625	Talaromyces	assiutensis	strain	CMV007A4	beta-tubulin	gene,	partial	cds
626. Penicillium rubens strain CMV007A2 beta-tubulin gene, partial cds	626	Penicillium	rubens	strain	CMV007A2	beta-tubulin	gene,	partial	cds
627. Talaromyces amestolkiae strain CMV007A1 beta-tubulin gene, partial cds	627	Talaromyces	amestolkiae	strain	CMV007A1	beta-tubulin	gene,	partial	cds
628. Penicillium brevicompactum strain CMV006I9 beta-tubulin gene, partial cds	628	Penicillium	brevicompactum	strain	CMV006I9	beta-tubulin	gene,	partial	cds
629. Penicillium citreosulfuratum strain CMV006I8 beta-tubulin gene, partial cds	629	Penicillium	citreosulfuratum	strain	CMV006I8	beta-tubulin	gene,	partial	cds
630. Penicillium vanluykii strain CMV006I7 beta-tubulin gene, partial cds	630	Penicillium	vanluykii	strain	CMV006I7	beta-tubulin	gene,	partial	cds
631. Penicillium corylophilum strain CMV006I6 beta-tubulin gene, partial cds	631	Penicillium	corylophilum	strain	CMV006I6	beta-tubulin	gene,	partial	cds
632. Penicillium rubens strain CMV006I5 beta-tubulin gene, partial cds	632	Penicillium	rubens	strain	CMV006I5	beta-tubulin	gene,	partial	cds
633. Penicillium rubens strain CMV006I4 beta-tubulin gene, partial cds	633	Penicillium	rubens	strain	CMV006I4	beta-tubulin	gene,	partial	cds
634. Penicillium raperi strain CMV006I2 beta-tubulin gene, partial cds	634	Penicillium	raperi	strain	CMV006I2	beta-tubulin	gene,	partial	cds
635. Penicillium raperi strain CMV006I1 beta-tubulin gene, partial cds	635	Penicillium	raperi	strain	CMV006I1	beta-tubulin	gene,	partial	cds
636. Penicillium raperi strain CMV006H9 beta-tubulin gene, partial cds	636	Penicillium	raperi	strain	CMV006H9	beta-tubulin	gene,	partial	cds
637. Penicillium chrysogenum strain CMV006H8 beta-tubulin gene, partial cds	637	Penicillium	chrysogenum	strain	CMV006H8	beta-tubulin	gene,	partial	cds
638. Penicillium roqueforti strain CMV006H7 beta-tubulin gene, partial cds	638	Penicillium	roqueforti	strain	CMV006H7	beta-tubulin	gene,	partial	cds
639. Talaromyces stollii strain CMV006H1 beta-tubulin gene, partial cds	639	Talaromyces	stollii	strain	CMV006H1	beta-tubulin	gene,	partial	cds
640. Penicillium raperi strain CMV006G7 beta-tubulin gene, partial cds	640	Penicillium	raperi	strain	CMV006G7	beta-tubulin	gene,	partial	cds
641. Penicillium koreense strain CMV006G6 beta-tubulin gene, partial cds	641	Penicillium	koreense	strain	CMV006G6	beta-tubulin	gene,	partial	cds
642. Talaromyces sp. CMV-2019d strain CMV006G5 beta-tubulin gene, partial cds	642	Talaromyces	sp.	CMV-2019d	strain	CMV006G5	beta-tubulin	gene,	partial	cds
643. Aspergillus welwitschiae strain CMV006G2 beta-tubulin gene, partial cds	643	Aspergillus	welwitschiae	strain	CMV006G2	beta-tubulin	gene,	partial	cds
644. Aspergillus niger strain CMV006F7 beta-tubulin gene, partial cds	644	Aspergillus	niger	strain	CMV006F7	beta-tubulin	gene,	partial	cds
645. Aspergillus japonicus strain CMV006F6 beta-tubulin gene, partial cds	645	Aspergillus	japonicus	strain	CMV006F6	beta-tubulin	gene,	partial	cds
646. Penicillium soliforme strain CMV006F4 beta-tubulin gene, partial cds	646	Penicillium	soliforme	strain	CMV006F4	beta-tubulin	gene,	partial	cds
647. Penicillium atrolazulinum strain CMV006F3 beta-tubulin gene, partial cds	647	Penicillium	atrolazulinum	strain	CMV006F3	beta-tubulin	gene,	partial	cds
648. Talaromyces pinophilus strain CMV006F2 beta-tubulin gene, partial cds	648	Talaromyces	pinophilus	strain	CMV006F2	beta-tubulin	gene,	partial	cds
649. Penicillium dunedinense strain CMV006F1 beta-tubulin gene, partial cds	649	Penicillium	dunedinense	strain	CMV006F1	beta-tubulin	gene,	partial	cds
650. Penicillium lunae strain CMV006E6 beta-tubulin gene, partial cds	650	Penicillium	lunae	strain	CMV006E6	beta-tubulin	gene,	partial	cds
651. Talaromyces stollii strain CMV006E5 beta-tubulin gene, partial cds	651	Talaromyces	stollii	strain	CMV006E5	beta-tubulin	gene,	partial	cds
652. Aspergillus niger strain CMV006D8 beta-tubulin gene, partial cds	652	Aspergillus	niger	strain	CMV006D8	beta-tubulin	gene,	partial	cds
653. Penicillium brevicompactum strain CMV006D6 beta-tubulin gene, partial cds	653	Penicillium	brevicompactum	strain	CMV006D6	beta-tubulin	gene,	partial	cds
654. Penicillium expansum strain CMV006D5 beta-tubulin gene, partial cds	654	Penicillium	expansum	strain	CMV006D5	beta-tubulin	gene,	partial	cds
655. Penicillium allii strain CMV006D4 beta-tubulin gene, partial cds	655	Penicillium	allii	strain	CMV006D4	beta-tubulin	gene,	partial	cds
656. Penicillium rubens strain CMV006C2 beta-tubulin gene, partial cds	656	Penicillium	rubens	strain	CMV006C2	beta-tubulin	gene,	partial	cds
657. Penicillium cremeogriseum strain CMV006B9 beta-tubulin gene, partial cds	657	Penicillium	cremeogriseum	strain	CMV006B9	beta-tubulin	gene,	partial	cds
658. Penicillium corylophilum strain CMV006B8 beta-tubulin gene, partial cds	658	Penicillium	corylophilum	strain	CMV006B8	beta-tubulin	gene,	partial	cds
659. Penicillium raistrickii strain CMV006B7 beta-tubulin gene, partial cds	659	Penicillium	raistrickii	strain	CMV006B7	beta-tubulin	gene,	partial	cds
660. Penicillium sizovae strain CMV006B6 beta-tubulin gene, partial cds	660	Penicillium	sizovae	strain	CMV006B6	beta-tubulin	gene,	partial	cds
661. Penicillium onobense strain CMV006B5 beta-tubulin gene, partial cds	661	Penicillium	onobense	strain	CMV006B5	beta-tubulin	gene,	partial	cds
662. Penicillium corylophilum strain CMV006B4 beta-tubulin gene, partial cds	662	Penicillium	corylophilum	strain	CMV006B4	beta-tubulin	gene,	partial	cds
663. Penicillium melinii strain CMV006B1 beta-tubulin gene, partial cds	663	Penicillium	melinii	strain	CMV006B1	beta-tubulin	gene,	partial	cds
664. Penicillium brevicompactum strain CMV006A8 beta-tubulin gene, partial cds	664	Penicillium	brevicompactum	strain	CMV006A8	beta-tubulin	gene,	partial	cds
665. Penicillium brevicompactum strain CMV006A7 beta-tubulin gene, partial cds	665	Penicillium	brevicompactum	strain	CMV006A7	beta-tubulin	gene,	partial	cds
666. Penicillium allii strain CMV006A5 beta-tubulin gene, partial cds	666	Penicillium	allii	strain	CMV006A5	beta-tubulin	gene,	partial	cds
667. Penicillium expansum strain CMV006A4 beta-tubulin gene, partial cds	667	Penicillium	expansum	strain	CMV006A4	beta-tubulin	gene,	partial	cds
668. Penicillium crustosum strain CMV006A3 beta-tubulin gene, partial cds	668	Penicillium	crustosum	strain	CMV006A3	beta-tubulin	gene,	partial	cds
669. Penicillium crustosum strain CMV006A2 beta-tubulin gene, partial cds	669	Penicillium	crustosum	strain	CMV006A2	beta-tubulin	gene,	partial	cds
670. Aspergillus japonicus strain CMV005H8 beta-tubulin gene, partial cds	670	Aspergillus	japonicus	strain	CMV005H8	beta-tubulin	gene,	partial	cds
671. Aspergillus japonicus strain CMV005H7 beta-tubulin gene, partial cds	671	Aspergillus	japonicus	strain	CMV005H7	beta-tubulin	gene,	partial	cds
672. Aspergillus welwitschiae strain CMV005H5 beta-tubulin gene, partial cds	672	Aspergillus	welwitschiae	strain	CMV005H5	beta-tubulin	gene,	partial	cds
673. Aspergillus niger strain CMV005G9 beta-tubulin gene, partial cds	673	Aspergillus	niger	strain	CMV005G9	beta-tubulin	gene,	partial	cds
674. Penicillium brevicompactum strain CMV005G8 beta-tubulin gene, partial cds	674	Penicillium	brevicompactum	strain	CMV005G8	beta-tubulin	gene,	partial	cds
675. Penicillium griseofulvum strain CMV005G4 beta-tubulin gene, partial cds	675	Penicillium	griseofulvum	strain	CMV005G4	beta-tubulin	gene,	partial	cds
676. Penicillium griseofulvum strain CMV005G3 beta-tubulin gene, partial cds	676	Penicillium	griseofulvum	strain	CMV005G3	beta-tubulin	gene,	partial	cds
677. Penicillium griseofulvum strain CMV005G2 beta-tubulin gene, partial cds	677	Penicillium	griseofulvum	strain	CMV005G2	beta-tubulin	gene,	partial	cds
678. Penicillium brevistipitatum strain CMV005G1 beta-tubulin gene, partial cds	678	Penicillium	brevistipitatum	strain	CMV005G1	beta-tubulin	gene,	partial	cds
679. Penicillium griseofulvum strain CMV005F8 beta-tubulin gene, partial cds	679	Penicillium	griseofulvum	strain	CMV005F8	beta-tubulin	gene,	partial	cds
680. Penicillium griseofulvum strain CMV005F7 beta-tubulin gene, partial cds	680	Penicillium	griseofulvum	strain	CMV005F7	beta-tubulin	gene,	partial	cds
681. Aspergillus aculeatus strain CMV005F4 beta-tubulin gene, partial cds	681	Aspergillus	aculeatus	strain	CMV005F4	beta-tubulin	gene,	partial	cds
682. Aspergillus niger strain CMV005F3 beta-tubulin gene, partial cds	682	Aspergillus	niger	strain	CMV005F3	beta-tubulin	gene,	partial	cds
683. Aspergillus aculeatus strain CMV005F2 beta-tubulin gene, partial cds	683	Aspergillus	aculeatus	strain	CMV005F2	beta-tubulin	gene,	partial	cds
684. Aspergillus aculeatus strain CMV005F1 beta-tubulin gene, partial cds	684	Aspergillus	aculeatus	strain	CMV005F1	beta-tubulin	gene,	partial	cds
685. Talaromyces veerkampii strain CMV005D6 beta-tubulin gene, partial cds	685	Talaromyces	veerkampii	strain	CMV005D6	beta-tubulin	gene,	partial	cds
686. Penicillium lanosocoeruleum strain CMV005D5 beta-tubulin gene, partial cds	686	Penicillium	lanosocoeruleum	strain	CMV005D5	beta-tubulin	gene,	partial	cds
687. Penicillium cluniae (nom. inval.) strain CMV005D4 beta-tubulin gene, partial cds	687	Penicillium	cluniae	(nom.	inval.)	strain	CMV005D4	beta-tubulin	gene,	partial	cds
688. Aspergillus welwitschiae strain CMV005D2 beta-tubulin gene, partial cds	688	Aspergillus	welwitschiae	strain	CMV005D2	beta-tubulin	gene,	partial	cds
689. Aspergillus welwitschiae strain CMV005D1 beta-tubulin gene, partial cds	689	Aspergillus	welwitschiae	strain	CMV005D1	beta-tubulin	gene,	partial	cds
690. Aspergillus piperis strain CMV005C9 beta-tubulin gene, partial cds	690	Aspergillus	piperis	strain	CMV005C9	beta-tubulin	gene,	partial	cds
691. Aspergillus niger strain CMV005C7 beta-tubulin gene, partial cds	691	Aspergillus	niger	strain	CMV005C7	beta-tubulin	gene,	partial	cds
692. Aspergillus niger strain CMV005C5 beta-tubulin gene, partial cds	692	Aspergillus	niger	strain	CMV005C5	beta-tubulin	gene,	partial	cds
693. Aspergillus piperis strain CMV005C2 beta-tubulin gene, partial cds	693	Aspergillus	piperis	strain	CMV005C2	beta-tubulin	gene,	partial	cds
694. Aspergillus welwitschiae strain CMV005C1 beta-tubulin gene, partial cds	694	Aspergillus	welwitschiae	strain	CMV005C1	beta-tubulin	gene,	partial	cds
695. Aspergillus neoniger strain CMV005B8 beta-tubulin gene, partial cds	695	Aspergillus	neoniger	strain	CMV005B8	beta-tubulin	gene,	partial	cds
696. Aspergillus niger strain CMV005B7 beta-tubulin gene, partial cds	696	Aspergillus	niger	strain	CMV005B7	beta-tubulin	gene,	partial	cds
697. Aspergillus neoniger strain CMV005B6 beta-tubulin gene, partial cds	697	Aspergillus	neoniger	strain	CMV005B6	beta-tubulin	gene,	partial	cds
698. Aspergillus welwitschiae strain CMV005B5 beta-tubulin gene, partial cds	698	Aspergillus	welwitschiae	strain	CMV005B5	beta-tubulin	gene,	partial	cds
699. Aspergillus niger strain CMV005B4 beta-tubulin gene, partial cds	699	Aspergillus	niger	strain	CMV005B4	beta-tubulin	gene,	partial	cds
700. Aspergillus neoniger strain CMV005B3 beta-tubulin gene, partial cds	700	Aspergillus	neoniger	strain	CMV005B3	beta-tubulin	gene,	partial	cds
701. Aspergillus niger strain CMV005B2 beta-tubulin gene, partial cds	701	Aspergillus	niger	strain	CMV005B2	beta-tubulin	gene,	partial	cds
702. Aspergillus welwitschiae strain CMV005B1 beta-tubulin gene, partial cds	702	Aspergillus	welwitschiae	strain	CMV005B1	beta-tubulin	gene,	partial	cds
703. Aspergillus neoniger strain CMV005A9 beta-tubulin gene, partial cds	703	Aspergillus	neoniger	strain	CMV005A9	beta-tubulin	gene,	partial	cds
704. Aspergillus neoniger strain CMV005A8 beta-tubulin gene, partial cds	704	Aspergillus	neoniger	strain	CMV005A8	beta-tubulin	gene,	partial	cds
705. Aspergillus niger strain CMV005A7 beta-tubulin gene, partial cds	705	Aspergillus	niger	strain	CMV005A7	beta-tubulin	gene,	partial	cds
706. Aspergillus niger strain CMV005A4 beta-tubulin gene, partial cds	706	Aspergillus	niger	strain	CMV005A4	beta-tubulin	gene,	partial	cds
707. Aspergillus welwitschiae strain CMV005A2 beta-tubulin gene, partial cds	707	Aspergillus	welwitschiae	strain	CMV005A2	beta-tubulin	gene,	partial	cds
708. Aspergillus neoniger strain CMV005A1 beta-tubulin gene, partial cds	708	Aspergillus	neoniger	strain	CMV005A1	beta-tubulin	gene,	partial	cds
709. Aspergillus welwitschiae strain CMV004I9 beta-tubulin gene, partial cds	709	Aspergillus	welwitschiae	strain	CMV004I9	beta-tubulin	gene,	partial	cds
710. Aspergillus brasiliensis strain CMV004I8 beta-tubulin gene, partial cds	710	Aspergillus	brasiliensis	strain	CMV004I8	beta-tubulin	gene,	partial	cds
711. Aspergillus welwitschiae strain CMV004I7 beta-tubulin gene, partial cds	711	Aspergillus	welwitschiae	strain	CMV004I7	beta-tubulin	gene,	partial	cds
712. Aspergillus niger strain CMV004I6 beta-tubulin gene, partial cds	712	Aspergillus	niger	strain	CMV004I6	beta-tubulin	gene,	partial	cds
713. Aspergillus welwitschiae strain CMV004I5 beta-tubulin gene, partial cds	713	Aspergillus	welwitschiae	strain	CMV004I5	beta-tubulin	gene,	partial	cds
714. Aspergillus neoniger strain CMV004I4 beta-tubulin gene, partial cds	714	Aspergillus	neoniger	strain	CMV004I4	beta-tubulin	gene,	partial	cds
715. Aspergillus niger strain CMV004I3 beta-tubulin gene, partial cds	715	Aspergillus	niger	strain	CMV004I3	beta-tubulin	gene,	partial	cds
716. Aspergillus welwitschiae strain CMV004I2 beta-tubulin gene, partial cds	716	Aspergillus	welwitschiae	strain	CMV004I2	beta-tubulin	gene,	partial	cds
717. Aspergillus welwitschiae strain CMV004I1 beta-tubulin gene, partial cds	717	Aspergillus	welwitschiae	strain	CMV004I1	beta-tubulin	gene,	partial	cds
718. Penicillium soliforme strain CMV004H9 beta-tubulin gene, partial cds	718	Penicillium	soliforme	strain	CMV004H9	beta-tubulin	gene,	partial	cds
719. Penicillium cluniae (nom. inval.) strain CMV004H8 beta-tubulin gene, partial cds	719	Penicillium	cluniae	(nom.	inval.)	strain	CMV004H8	beta-tubulin	gene,	partial	cds
720. Penicillium crustosum strain CMV004H4 beta-tubulin gene, partial cds	720	Penicillium	crustosum	strain	CMV004H4	beta-tubulin	gene,	partial	cds
721. Penicillium sublectaticum strain CMV004H2 beta-tubulin gene, partial cds	721	Penicillium	sublectaticum	strain	CMV004H2	beta-tubulin	gene,	partial	cds
722. Aspergillus niger strain CMV004B7 beta-tubulin gene, partial cds	722	Aspergillus	niger	strain	CMV004B7	beta-tubulin	gene,	partial	cds
723. Talaromyces islandicus strain CMV003I9 beta-tubulin gene, partial cds	723	Talaromyces	islandicus	strain	CMV003I9	beta-tubulin	gene,	partial	cds
724. Penicillium roqueforti strain CMV003G8 beta-tubulin gene, partial cds	724	Penicillium	roqueforti	strain	CMV003G8	beta-tubulin	gene,	partial	cds
725. Penicillium digitatum strain CMV003G6 beta-tubulin gene, partial cds	725	Penicillium	digitatum	strain	CMV003G6	beta-tubulin	gene,	partial	cds
726. Talaromyces amestolkiae strain CMV003G5 beta-tubulin gene, partial cds	726	Talaromyces	amestolkiae	strain	CMV003G5	beta-tubulin	gene,	partial	cds
727. Penicillium allii strain CMV003G4 beta-tubulin gene, partial cds	727	Penicillium	allii	strain	CMV003G4	beta-tubulin	gene,	partial	cds
728. Penicillium sp. CMV-2019b strain CMV003G1 beta-tubulin gene, partial cds	728	Penicillium	sp.	CMV-2019b	strain	CMV003G1	beta-tubulin	gene,	partial	cds
729. Penicillium roqueforti strain CMV003F8 beta-tubulin gene, partial cds	729	Penicillium	roqueforti	strain	CMV003F8	beta-tubulin	gene,	partial	cds
730. Penicillium turbatum strain CMV003F6 beta-tubulin gene, partial cds	730	Penicillium	turbatum	strain	CMV003F6	beta-tubulin	gene,	partial	cds
731. Penicillium javanicum strain CMV003F5 beta-tubulin gene, partial cds	731	Penicillium	javanicum	strain	CMV003F5	beta-tubulin	gene,	partial	cds
732. Penicillium cinnamopurpureum strain CMV003F4 beta-tubulin gene, partial cds	732	Penicillium	cinnamopurpureum	strain	CMV003F4	beta-tubulin	gene,	partial	cds
733. Penicillium allii strain CMV003F3 beta-tubulin gene, partial cds	733	Penicillium	allii	strain	CMV003F3	beta-tubulin	gene,	partial	cds
734. Penicillium corylophilum strain CMV003F2 beta-tubulin gene, partial cds	734	Penicillium	corylophilum	strain	CMV003F2	beta-tubulin	gene,	partial	cds
735. Penicillium polonicum strain CMV003F1 beta-tubulin gene, partial cds	735	Penicillium	polonicum	strain	CMV003F1	beta-tubulin	gene,	partial	cds
736. Penicillium corylophilum strain CMV003E9 beta-tubulin gene, partial cds	736	Penicillium	corylophilum	strain	CMV003E9	beta-tubulin	gene,	partial	cds
737. Penicillium roqueforti strain CMV003E5 beta-tubulin gene, partial cds	737	Penicillium	roqueforti	strain	CMV003E5	beta-tubulin	gene,	partial	cds
738. Penicillium digitatum strain CMV003E4 beta-tubulin gene, partial cds	738	Penicillium	digitatum	strain	CMV003E4	beta-tubulin	gene,	partial	cds
739. Penicillium commune strain CMV003D9 beta-tubulin gene, partial cds	739	Penicillium	commune	strain	CMV003D9	beta-tubulin	gene,	partial	cds
740. Penicillium griseofulvum strain CMV003C1 beta-tubulin gene, partial cds	740	Penicillium	griseofulvum	strain	CMV003C1	beta-tubulin	gene,	partial	cds
741. Penicillium chrysogenum strain CMV003B9 beta-tubulin gene, partial cds	741	Penicillium	chrysogenum	strain	CMV003B9	beta-tubulin	gene,	partial	cds
742. Penicillium crustosum strain CMV003B8 beta-tubulin gene, partial cds	742	Penicillium	crustosum	strain	CMV003B8	beta-tubulin	gene,	partial	cds
743. Penicillium citrinum strain CMV003A3 beta-tubulin gene, partial cds	743	Penicillium	citrinum	strain	CMV003A3	beta-tubulin	gene,	partial	cds
744. Penicillium citrinum strain CMV003A2 beta-tubulin gene, partial cds	744	Penicillium	citrinum	strain	CMV003A2	beta-tubulin	gene,	partial	cds
745. Penicillium crustosum strain CMV002I8 beta-tubulin gene, partial cds	745	Penicillium	crustosum	strain	CMV002I8	beta-tubulin	gene,	partial	cds
746. Penicillium vanluykii strain CMV002I5 beta-tubulin gene, partial cds	746	Penicillium	vanluykii	strain	CMV002I5	beta-tubulin	gene,	partial	cds
747. Penicillium rubens strain CMV002I4 beta-tubulin gene, partial cds	747	Penicillium	rubens	strain	CMV002I4	beta-tubulin	gene,	partial	cds
748. Penicillium vanluykii strain CMV002I2 beta-tubulin gene, partial cds	748	Penicillium	vanluykii	strain	CMV002I2	beta-tubulin	gene,	partial	cds
749. Talaromyces amestolkiae strain CMV002I1 beta-tubulin gene, partial cds	749	Talaromyces	amestolkiae	strain	CMV002I1	beta-tubulin	gene,	partial	cds
750. Penicillium corylophilum strain CMV002H9 beta-tubulin gene, partial cds	750	Penicillium	corylophilum	strain	CMV002H9	beta-tubulin	gene,	partial	cds
751. Penicillium corylophilum strain CMV002H8 beta-tubulin gene, partial cds	751	Penicillium	corylophilum	strain	CMV002H8	beta-tubulin	gene,	partial	cds
752. Penicillium polonicum strain CMV002H7 beta-tubulin gene, partial cds	752	Penicillium	polonicum	strain	CMV002H7	beta-tubulin	gene,	partial	cds
753. Penicillium mexicanum strain CMV002H6 beta-tubulin gene, partial cds	753	Penicillium	mexicanum	strain	CMV002H6	beta-tubulin	gene,	partial	cds
754. Penicillium griseofulvum strain CMV002H5 beta-tubulin gene, partial cds	754	Penicillium	griseofulvum	strain	CMV002H5	beta-tubulin	gene,	partial	cds
755. Penicillium expansum strain CMV002H4 beta-tubulin gene, partial cds	755	Penicillium	expansum	strain	CMV002H4	beta-tubulin	gene,	partial	cds
756. Penicillium expansum strain CMV002H3 beta-tubulin gene, partial cds	756	Penicillium	expansum	strain	CMV002H3	beta-tubulin	gene,	partial	cds
757. Penicillium flavigenum strain CMV002E7 beta-tubulin gene, partial cds	757	Penicillium	flavigenum	strain	CMV002E7	beta-tubulin	gene,	partial	cds
758. Penicillium sp. CMV-2019c strain CMV002E6 beta-tubulin gene, partial cds	758	Penicillium	sp.	CMV-2019c	strain	CMV002E6	beta-tubulin	gene,	partial	cds
759. Penicillium brasilianum strain CMV002C3 beta-tubulin gene, partial cds	759	Penicillium	brasilianum	strain	CMV002C3	beta-tubulin	gene,	partial	cds
760. Talaromyces amestolkiae strain CMV002A8 beta-tubulin gene, partial cds	760	Talaromyces	amestolkiae	strain	CMV002A8	beta-tubulin	gene,	partial	cds
761. Talaromyces amestolkiae strain CMV002A7 beta-tubulin gene, partial cds	761	Talaromyces	amestolkiae	strain	CMV002A7	beta-tubulin	gene,	partial	cds
762. Penicillium vanluykii strain CMV002A6 beta-tubulin gene, partial cds	762	Penicillium	vanluykii	strain	CMV002A6	beta-tubulin	gene,	partial	cds
763. Penicillium crustosum strain CMV002A4 beta-tubulin gene, partial cds	763	Penicillium	crustosum	strain	CMV002A4	beta-tubulin	gene,	partial	cds
764. Talaromyces islandicus strain CMV001H7 beta-tubulin gene, partial cds	764	Talaromyces	islandicus	strain	CMV001H7	beta-tubulin	gene,	partial	cds
765. Penicillium chrysogenum strain CMV001H5 beta-tubulin gene, partial cds	765	Penicillium	chrysogenum	strain	CMV001H5	beta-tubulin	gene,	partial	cds
766. Penicillium rubens strain CMV001H4 beta-tubulin gene, partial cds	766	Penicillium	rubens	strain	CMV001H4	beta-tubulin	gene,	partial	cds
767. Penicillium rubens strain CMV001H3 beta-tubulin gene, partial cds	767	Penicillium	rubens	strain	CMV001H3	beta-tubulin	gene,	partial	cds
768. Penicillium crustosum strain CMV001H2 beta-tubulin gene, partial cds	768	Penicillium	crustosum	strain	CMV001H2	beta-tubulin	gene,	partial	cds
769. Penicillium caperatum strain CMV001H1 beta-tubulin gene, partial cds	769	Penicillium	caperatum	strain	CMV001H1	beta-tubulin	gene,	partial	cds
770. Talaromyces ucrainicus strain CMV001G7 beta-tubulin gene, partial cds	770	Talaromyces	ucrainicus	strain	CMV001G7	beta-tubulin	gene,	partial	cds
771. Talaromyces ucrainicus strain CMV001G6 beta-tubulin gene, partial cds	771	Talaromyces	ucrainicus	strain	CMV001G6	beta-tubulin	gene,	partial	cds
772. Penicillium madriti strain CMV001F8 beta-tubulin gene, partial cds	772	Penicillium	madriti	strain	CMV001F8	beta-tubulin	gene,	partial	cds
773. Talaromyces sp. CMV-2019a strain CMV001F6 beta-tubulin gene, partial cds	773	Talaromyces	sp.	CMV-2019a	strain	CMV001F6	beta-tubulin	gene,	partial	cds
774. Penicillium olsonii strain CMV001F5 beta-tubulin gene, partial cds	774	Penicillium	olsonii	strain	CMV001F5	beta-tubulin	gene,	partial	cds
775. Penicillium brevicompactum strain CMV001F4 beta-tubulin gene, partial cds	775	Penicillium	brevicompactum	strain	CMV001F4	beta-tubulin	gene,	partial	cds
776. Penicillium brevicompactum strain CMV001F3 beta-tubulin gene, partial cds	776	Penicillium	brevicompactum	strain	CMV001F3	beta-tubulin	gene,	partial	cds
777. Penicillium sizovae strain CMV001F2 beta-tubulin gene, partial cds	777	Penicillium	sizovae	strain	CMV001F2	beta-tubulin	gene,	partial	cds
778. Penicillium corylophilum strain CMV001F1 beta-tubulin gene, partial cds	778	Penicillium	corylophilum	strain	CMV001F1	beta-tubulin	gene,	partial	cds
779. Penicillium glabrum strain CMV001E9 beta-tubulin gene, partial cds	779	Penicillium	glabrum	strain	CMV001E9	beta-tubulin	gene,	partial	cds
780. Penicillium expansum strain CMV001E8 beta-tubulin gene, partial cds	780	Penicillium	expansum	strain	CMV001E8	beta-tubulin	gene,	partial	cds
781. Penicillium ochrochloron strain CMV001E7 beta-tubulin gene, partial cds	781	Penicillium	ochrochloron	strain	CMV001E7	beta-tubulin	gene,	partial	cds
782. Penicillium expansum strain CMV001E6 beta-tubulin gene, partial cds	782	Penicillium	expansum	strain	CMV001E6	beta-tubulin	gene,	partial	cds
783. Penicillium allii strain CMV001E5 beta-tubulin gene, partial cds	783	Penicillium	allii	strain	CMV001E5	beta-tubulin	gene,	partial	cds
784. Penicillium griseofulvum strain CMV001E4 beta-tubulin gene, partial cds	784	Penicillium	griseofulvum	strain	CMV001E4	beta-tubulin	gene,	partial	cds
785. Penicillium polonicum strain CMV001E3 beta-tubulin gene, partial cds	785	Penicillium	polonicum	strain	CMV001E3	beta-tubulin	gene,	partial	cds
786. Penicillium polonicum strain CMV001E2 beta-tubulin gene, partial cds	786	Penicillium	polonicum	strain	CMV001E2	beta-tubulin	gene,	partial	cds
787. Penicillium shearii strain CMV001E1 beta-tubulin gene, partial cds	787	Penicillium	shearii	strain	CMV001E1	beta-tubulin	gene,	partial	cds
788. Penicillium mexicanum strain CMV001D9 beta-tubulin gene, partial cds	788	Penicillium	mexicanum	strain	CMV001D9	beta-tubulin	gene,	partial	cds
789. Penicillium alfredii strain CMV001D8 beta-tubulin gene, partial cds	789	Penicillium	alfredii	strain	CMV001D8	beta-tubulin	gene,	partial	cds
790. Penicillium citrinum strain CMV001D5 beta-tubulin gene, partial cds	790	Penicillium	citrinum	strain	CMV001D5	beta-tubulin	gene,	partial	cds
791. Penicillium chrysogenum strain CMV001D4 beta-tubulin gene, partial cds	791	Penicillium	chrysogenum	strain	CMV001D4	beta-tubulin	gene,	partial	cds
792. Penicillium chrysogenum strain CMV001D1 beta-tubulin gene, partial cds	792	Penicillium	chrysogenum	strain	CMV001D1	beta-tubulin	gene,	partial	cds
793. Aspergillus tubingensis strain CMV001B7 beta-tubulin gene, partial cds	793	Aspergillus	tubingensis	strain	CMV001B7	beta-tubulin	gene,	partial	cds
794. Talaromyces stellenboschensis strain CBS 135666 RNA polymerase II second largest subunit gene, partial cds	794	Talaromyces	stellenboschensis	strain	CBS	135666	RNA	polymerase	II	second	largest	subunit	gene,	partial	cds
795. Talaromyces stellenboschensis strain CBS 135665 RNA polymerase II second largest subunit gene, partial cds	795	Talaromyces	stellenboschensis	strain	CBS	135665	RNA	polymerase	II	second	largest	subunit	gene,	partial	cds
796. Talaromyces sp. CMV-2019d strain CMV006G5 RNA polymerase II second largest subunit gene, partial cds	796	Talaromyces	sp.	CMV-2019d	strain	CMV006G5	RNA	polymerase	II	second	largest	subunit	gene,	partial	cds
797. Talaromyces sp. CMV-2019c strain CMV011E1 RNA polymerase II second largest subunit gene, partial cds	797	Talaromyces	sp.	CMV-2019c	strain	CMV011E1	RNA	polymerase	II	second	largest	subunit	gene,	partial	cds
798. Talaromyces sp. CMV-2019a strain CMV012F1 RNA polymerase II second largest subunit gene, partial cds	798	Talaromyces	sp.	CMV-2019a	strain	CMV012F1	RNA	polymerase	II	second	largest	subunit	gene,	partial	cds
799. Talaromyces sp. CMV-2019a strain CMV001F6 RNA polymerase II second largest subunit gene, partial cds	799	Talaromyces	sp.	CMV-2019a	strain	CMV001F6	RNA	polymerase	II	second	largest	subunit	gene,	partial	cds
800. Talaromyces ramulosus strain DTO181F6 RNA polymerase II second largest subunit gene, partial cds	800	Talaromyces	ramulosus	strain	DTO181F6	RNA	polymerase	II	second	largest	subunit	gene,	partial	cds
801. Talaromyces ptychoconidius strain DTO180F1 RNA polymerase II second largest subunit gene, partial cds	801	Talaromyces	ptychoconidius	strain	DTO180F1	RNA	polymerase	II	second	largest	subunit	gene,	partial	cds
802. Talaromyces ptychoconidius strain DTO180E9 RNA polymerase II second largest subunit gene, partial cds	802	Talaromyces	ptychoconidius	strain	DTO180E9	RNA	polymerase	II	second	largest	subunit	gene,	partial	cds
803. Talaromyces pinophilus strain DTO183I6 RNA polymerase II second largest subunit gene, partial cds	803	Talaromyces	pinophilus	strain	DTO183I6	RNA	polymerase	II	second	largest	subunit	gene,	partial	cds
804. Talaromyces funiculosus strain CMV011D9 RNA polymerase II second largest subunit gene, partial cds	804	Talaromyces	funiculosus	strain	CMV011D9	RNA	polymerase	II	second	largest	subunit	gene,	partial	cds
805. Talaromyces dendriticus strain DTO183G3 RNA polymerase II second largest subunit gene, partial cds	805	Talaromyces	dendriticus	strain	DTO183G3	RNA	polymerase	II	second	largest	subunit	gene,	partial	cds
806. Talaromyces chlorolomus strain DTO182A5 RNA polymerase II second largest subunit gene, partial cds	806	Talaromyces	chlorolomus	strain	DTO182A5	RNA	polymerase	II	second	largest	subunit	gene,	partial	cds
807. Talaromyces chlorolomus strain CV2803 RNA polymerase II second largest subunit gene, partial cds	807	Talaromyces	chlorolomus	strain	CV2803	RNA	polymerase	II	second	largest	subunit	gene,	partial	cds
808. Penicillium sp. CMV-2019a strain CMV007E3 RNA polymerase II second largest subunit gene, partial cds	808	Penicillium	sp.	CMV-2019a	strain	CMV007E3	RNA	polymerase	II	second	largest	subunit	gene,	partial	cds
809. Penicillium magnielliptisporum strain CMV007I1 RNA polymerase II second largest subunit gene, partial cds	809	Penicillium	magnielliptisporum	strain	CMV007I1	RNA	polymerase	II	second	largest	subunit	gene,	partial	cds
810. Penicillium mexicanum strain CMV002H6 RNA polymerase II second largest subunit gene, partial cds	810	Penicillium	mexicanum	strain	CMV002H6	RNA	polymerase	II	second	largest	subunit	gene,	partial	cds
811. Penicillium mexicanum strain CMV001D9 RNA polymerase II second largest subunit gene, partial cds	811	Penicillium	mexicanum	strain	CMV001D9	RNA	polymerase	II	second	largest	subunit	gene,	partial	cds
812. Penicillium marthae-christenseniae strain CMV011I2 RNA polymerase II second largest subunit gene, partial cds	812	Penicillium	marthae-christenseniae	strain	CMV011I2	RNA	polymerase	II	second	largest	subunit	gene,	partial	cds
813. Penicillium alfredii strain CMV001D8 RNA polymerase II second largest subunit gene, partial cds	813	Penicillium	alfredii	strain	CMV001D8	RNA	polymerase	II	second	largest	subunit	gene,	partial	cds
814. Penicillium lunae strain CMV006E6 RNA polymerase II second largest subunit gene, partial cds	814	Penicillium	lunae	strain	CMV006E6	RNA	polymerase	II	second	largest	subunit	gene,	partial	cds
815. Penicillium dunedinense strain CMV006F1 RNA polymerase II second largest subunit gene, partial cds	815	Penicillium	dunedinense	strain	CMV006F1	RNA	polymerase	II	second	largest	subunit	gene,	partial	cds
816. Penicillium sublectaticum strain CMV004H2 RNA polymerase II second largest subunit gene, partial cds	816	Penicillium	sublectaticum	strain	CMV004H2	RNA	polymerase	II	second	largest	subunit	gene,	partial	cds
817. Penicillium sp. CMV-2019c strain CMV002E6 RNA polymerase II second largest subunit gene, partial cds	817	Penicillium	sp.	CMV-2019c	strain	CMV002E6	RNA	polymerase	II	second	largest	subunit	gene,	partial	cds
818. Penicillium sp. CMV-2019b strain CMV011G3 RNA polymerase II second largest subunit gene, partial cds	818	Penicillium	sp.	CMV-2019b	strain	CMV011G3	RNA	polymerase	II	second	largest	subunit	gene,	partial	cds
819. Penicillium sp. CMV-2019b strain CMV003G1 RNA polymerase II second largest subunit gene, partial cds	819	Penicillium	sp.	CMV-2019b	strain	CMV003G1	RNA	polymerase	II	second	largest	subunit	gene,	partial	cds
820. Penicillium aeris strain CMV011G8 RNA polymerase II second largest subunit gene, partial cds	820	Penicillium	aeris	strain	CMV011G8	RNA	polymerase	II	second	largest	subunit	gene,	partial	cds
821. Penicillium longicatenatum strain CMV012F9 RNA polymerase II second largest subunit gene, partial cds	821	Penicillium	longicatenatum	strain	CMV012F9	RNA	polymerase	II	second	largest	subunit	gene,	partial	cds
822. Penicillium sajarovii strain CMV008B8 RNA polymerase II second largest subunit gene, partial cds	822	Penicillium	sajarovii	strain	CMV008B8	RNA	polymerase	II	second	largest	subunit	gene,	partial	cds
823. Penicillium raperi strain CMV006H9 RNA polymerase II second largest subunit gene, partial cds	823	Penicillium	raperi	strain	CMV006H9	RNA	polymerase	II	second	largest	subunit	gene,	partial	cds
824. Penicillium raperi strain CMV006G7 RNA polymerase II second largest subunit gene, partial cds	824	Penicillium	raperi	strain	CMV006G7	RNA	polymerase	II	second	largest	subunit	gene,	partial	cds
825. Penicillium polonicum strain CMV002H7 RNA polymerase II second largest subunit gene, partial cds	825	Penicillium	polonicum	strain	CMV002H7	RNA	polymerase	II	second	largest	subunit	gene,	partial	cds
826. Penicillium polonicum strain CMV001E3 RNA polymerase II second largest subunit gene, partial cds	826	Penicillium	polonicum	strain	CMV001E3	RNA	polymerase	II	second	largest	subunit	gene,	partial	cds
827. Penicillium polonicum strain CMV001E2 RNA polymerase II second largest subunit gene, partial cds	827	Penicillium	polonicum	strain	CMV001E2	RNA	polymerase	II	second	largest	subunit	gene,	partial	cds
828. Penicillium onobense strain CMV006B5 RNA polymerase II second largest subunit gene, partial cds	828	Penicillium	onobense	strain	CMV006B5	RNA	polymerase	II	second	largest	subunit	gene,	partial	cds
829. Penicillium melanoconidium strain DTO183A2 RNA polymerase II second largest subunit gene, partial cds	829	Penicillium	melanoconidium	strain	DTO183A2	RNA	polymerase	II	second	largest	subunit	gene,	partial	cds
830. Penicillium madriti strain CMV001F8 RNA polymerase II second largest subunit gene, partial cds	830	Penicillium	madriti	strain	CMV001F8	RNA	polymerase	II	second	largest	subunit	gene,	partial	cds
831. Penicillium koreense strain CMV006G6 RNA polymerase II second largest subunit gene, partial cds	831	Penicillium	koreense	strain	CMV006G6	RNA	polymerase	II	second	largest	subunit	gene,	partial	cds
832. Penicillium fellutanum strain DTO183F7 RNA polymerase II second largest subunit gene, partial cds	832	Penicillium	fellutanum	strain	DTO183F7	RNA	polymerase	II	second	largest	subunit	gene,	partial	cds
833. Penicillium expansum strain DTO180F7 RNA polymerase II second largest subunit gene, partial cds	833	Penicillium	expansum	strain	DTO180F7	RNA	polymerase	II	second	largest	subunit	gene,	partial	cds
834. Penicillium expansum strain DTO180F6 RNA polymerase II second largest subunit gene, partial cds	834	Penicillium	expansum	strain	DTO180F6	RNA	polymerase	II	second	largest	subunit	gene,	partial	cds
835. Penicillium cyaneum strain DTO183I5 RNA polymerase II second largest subunit gene, partial cds	835	Penicillium	cyaneum	strain	DTO183I5	RNA	polymerase	II	second	largest	subunit	gene,	partial	cds
836. Penicillium cyaneum strain DTO183I4 RNA polymerase II second largest subunit gene, partial cds	836	Penicillium	cyaneum	strain	DTO183I4	RNA	polymerase	II	second	largest	subunit	gene,	partial	cds
837. Penicillium cyaneum strain DTO183I3 RNA polymerase II second largest subunit gene, partial cds	837	Penicillium	cyaneum	strain	DTO183I3	RNA	polymerase	II	second	largest	subunit	gene,	partial	cds
838. Penicillium cyaneum strain DTO183H1 RNA polymerase II second largest subunit gene, partial cds	838	Penicillium	cyaneum	strain	DTO183H1	RNA	polymerase	II	second	largest	subunit	gene,	partial	cds
839. Penicillium crustosum strain DTO183C4 RNA polymerase II second largest subunit gene, partial cds	839	Penicillium	crustosum	strain	DTO183C4	RNA	polymerase	II	second	largest	subunit	gene,	partial	cds
840. Penicillium crustosum strain DTO182I3 RNA polymerase II second largest subunit gene, partial cds	840	Penicillium	crustosum	strain	DTO182I3	RNA	polymerase	II	second	largest	subunit	gene,	partial	cds
841. Penicillium crustosum strain DTO181D6 RNA polymerase II second largest subunit gene, partial cds	841	Penicillium	crustosum	strain	DTO181D6	RNA	polymerase	II	second	largest	subunit	gene,	partial	cds
842. Penicillium crustosum strain DTO181D2 RNA polymerase II second largest subunit gene, partial cds	842	Penicillium	crustosum	strain	DTO181D2	RNA	polymerase	II	second	largest	subunit	gene,	partial	cds
843. Penicillium clavigerum strain CMV012B3 RNA polymerase II second largest subunit gene, partial cds	843	Penicillium	clavigerum	strain	CMV012B3	RNA	polymerase	II	second	largest	subunit	gene,	partial	cds
844. Penicillium chermesinum strain CMV011D8 RNA polymerase II second largest subunit gene, partial cds	844	Penicillium	chermesinum	strain	CMV011D8	RNA	polymerase	II	second	largest	subunit	gene,	partial	cds
845. Penicillium charlesii strain DTO183G1 RNA polymerase II second largest subunit gene, partial cds	845	Penicillium	charlesii	strain	DTO183G1	RNA	polymerase	II	second	largest	subunit	gene,	partial	cds
846. Penicillium charlesii strain DTO183D9 RNA polymerase II second largest subunit gene, partial cds	846	Penicillium	charlesii	strain	DTO183D9	RNA	polymerase	II	second	largest	subunit	gene,	partial	cds
847. Penicillium charlesii strain DTO183D4 RNA polymerase II second largest subunit gene, partial cds	847	Penicillium	charlesii	strain	DTO183D4	RNA	polymerase	II	second	largest	subunit	gene,	partial	cds
848. Penicillium brevicompactum strain DTO183E1 RNA polymerase II second largest subunit gene, partial cds	848	Penicillium	brevicompactum	strain	DTO183E1	RNA	polymerase	II	second	largest	subunit	gene,	partial	cds
849. Penicillium brevicompactum strain DTO183B6 RNA polymerase II second largest subunit gene, partial cds	849	Penicillium	brevicompactum	strain	DTO183B6	RNA	polymerase	II	second	largest	subunit	gene,	partial	cds
850. Penicillium brevicompactum strain DTO181B4 RNA polymerase II second largest subunit gene, partial cds	850	Penicillium	brevicompactum	strain	DTO181B4	RNA	polymerase	II	second	largest	subunit	gene,	partial	cds
851. Penicillium brasilianum strain CMV002C3 RNA polymerase II second largest subunit gene, partial cds	851	Penicillium	brasilianum	strain	CMV002C3	RNA	polymerase	II	second	largest	subunit	gene,	partial	cds
852. Penicillium aurantiogriseum strain DTO180H8 RNA polymerase II second largest subunit gene, partial cds	852	Penicillium	aurantiogriseum	strain	DTO180H8	RNA	polymerase	II	second	largest	subunit	gene,	partial	cds
853. Penicillium aurantiogriseum strain DTO180H2 RNA polymerase II second largest subunit gene, partial cds	853	Penicillium	aurantiogriseum	strain	DTO180H2	RNA	polymerase	II	second	largest	subunit	gene,	partial	cds
854. Aspergillus welwitschiae strain CMV006G2 RNA polymerase II second largest subunit gene, partial cds	854	Aspergillus	welwitschiae	strain	CMV006G2	RNA	polymerase	II	second	largest	subunit	gene,	partial	cds
855. Aspergillus welwitschiae strain CMV005D1 RNA polymerase II second largest subunit gene, partial cds	855	Aspergillus	welwitschiae	strain	CMV005D1	RNA	polymerase	II	second	largest	subunit	gene,	partial	cds
856. Aspergillus welwitschiae strain CMV005B1 RNA polymerase II second largest subunit gene, partial cds	856	Aspergillus	welwitschiae	strain	CMV005B1	RNA	polymerase	II	second	largest	subunit	gene,	partial	cds
857. Aspergillus welwitschiae strain CMV004I5 RNA polymerase II second largest subunit gene, partial cds	857	Aspergillus	welwitschiae	strain	CMV004I5	RNA	polymerase	II	second	largest	subunit	gene,	partial	cds
858. Aspergillus welwitschiae strain CMV004I2 RNA polymerase II second largest subunit gene, partial cds	858	Aspergillus	welwitschiae	strain	CMV004I2	RNA	polymerase	II	second	largest	subunit	gene,	partial	cds
859. Aspergillus welwitschiae strain CMV004I1 RNA polymerase II second largest subunit gene, partial cds	859	Aspergillus	welwitschiae	strain	CMV004I1	RNA	polymerase	II	second	largest	subunit	gene,	partial	cds
860. Aspergillus tubingensis strain CMV001B7 RNA polymerase II second largest subunit gene, partial cds	860	Aspergillus	tubingensis	strain	CMV001B7	RNA	polymerase	II	second	largest	subunit	gene,	partial	cds
861. Aspergillus piperis strain CMV011A9 RNA polymerase II second largest subunit gene, partial cds	861	Aspergillus	piperis	strain	CMV011A9	RNA	polymerase	II	second	largest	subunit	gene,	partial	cds
862. Aspergillus piperis strain CMV010I3 RNA polymerase II second largest subunit gene, partial cds	862	Aspergillus	piperis	strain	CMV010I3	RNA	polymerase	II	second	largest	subunit	gene,	partial	cds
863. Aspergillus piperis strain CMV005C9 RNA polymerase II second largest subunit gene, partial cds	863	Aspergillus	piperis	strain	CMV005C9	RNA	polymerase	II	second	largest	subunit	gene,	partial	cds
864. Aspergillus piperis strain CMV005C2 RNA polymerase II second largest subunit gene, partial cds	864	Aspergillus	piperis	strain	CMV005C2	RNA	polymerase	II	second	largest	subunit	gene,	partial	cds
865. Aspergillus niger strain CMV005G9 RNA polymerase II second largest subunit gene, partial cds	865	Aspergillus	niger	strain	CMV005G9	RNA	polymerase	II	second	largest	subunit	gene,	partial	cds
866. Aspergillus niger strain CMV005B7 RNA polymerase II second largest subunit gene, partial cds	866	Aspergillus	niger	strain	CMV005B7	RNA	polymerase	II	second	largest	subunit	gene,	partial	cds
867. Aspergillus niger strain CMV005B2 RNA polymerase II second largest subunit gene, partial cds	867	Aspergillus	niger	strain	CMV005B2	RNA	polymerase	II	second	largest	subunit	gene,	partial	cds
868. Aspergillus niger strain CMV005A4 RNA polymerase II second largest subunit gene, partial cds	868	Aspergillus	niger	strain	CMV005A4	RNA	polymerase	II	second	largest	subunit	gene,	partial	cds
869. Aspergillus niger strain CMV004I6 RNA polymerase II second largest subunit gene, partial cds	869	Aspergillus	niger	strain	CMV004I6	RNA	polymerase	II	second	largest	subunit	gene,	partial	cds
870. Aspergillus niger strain CMV004I3 RNA polymerase II second largest subunit gene, partial cds	870	Aspergillus	niger	strain	CMV004I3	RNA	polymerase	II	second	largest	subunit	gene,	partial	cds
871. Aspergillus niger strain CMV004B7 RNA polymerase II second largest subunit gene, partial cds	871	Aspergillus	niger	strain	CMV004B7	RNA	polymerase	II	second	largest	subunit	gene,	partial	cds
872. Aspergillus neoniger strain CMV005B6 RNA polymerase II second largest subunit gene, partial cds	872	Aspergillus	neoniger	strain	CMV005B6	RNA	polymerase	II	second	largest	subunit	gene,	partial	cds
873. Aspergillus neoniger strain CMV005B3 RNA polymerase II second largest subunit gene, partial cds	873	Aspergillus	neoniger	strain	CMV005B3	RNA	polymerase	II	second	largest	subunit	gene,	partial	cds
874. Aspergillus neoniger strain CMV005A9 RNA polymerase II second largest subunit gene, partial cds	874	Aspergillus	neoniger	strain	CMV005A9	RNA	polymerase	II	second	largest	subunit	gene,	partial	cds
875. Aspergillus neoniger strain CMV005A8 RNA polymerase II second largest subunit gene, partial cds	875	Aspergillus	neoniger	strain	CMV005A8	RNA	polymerase	II	second	largest	subunit	gene,	partial	cds
876. Aspergillus neoniger strain CMV005A1 RNA polymerase II second largest subunit gene, partial cds	876	Aspergillus	neoniger	strain	CMV005A1	RNA	polymerase	II	second	largest	subunit	gene,	partial	cds
877. Aspergillus neoniger strain CMV004I4 RNA polymerase II second largest subunit gene, partial cds	877	Aspergillus	neoniger	strain	CMV004I4	RNA	polymerase	II	second	largest	subunit	gene,	partial	cds
878. Aspergillus japonicus strain CMV006F6 RNA polymerase II second largest subunit gene, partial cds	878	Aspergillus	japonicus	strain	CMV006F6	RNA	polymerase	II	second	largest	subunit	gene,	partial	cds
879. Aspergillus japonicus strain CMV005H8 RNA polymerase II second largest subunit gene, partial cds	879	Aspergillus	japonicus	strain	CMV005H8	RNA	polymerase	II	second	largest	subunit	gene,	partial	cds
880. Aspergillus japonicus strain CMV005H7 RNA polymerase II second largest subunit gene, partial cds	880	Aspergillus	japonicus	strain	CMV005H7	RNA	polymerase	II	second	largest	subunit	gene,	partial	cds
881. Aspergillus brunneoviolaceus strain CMV011A3 RNA polymerase II second largest subunit gene, partial cds	881	Aspergillus	brunneoviolaceus	strain	CMV011A3	RNA	polymerase	II	second	largest	subunit	gene,	partial	cds
882. Aspergillus brasiliensis strain CMV010B8 RNA polymerase II second largest subunit gene, partial cds	882	Aspergillus	brasiliensis	strain	CMV010B8	RNA	polymerase	II	second	largest	subunit	gene,	partial	cds
883. Aspergillus brasiliensis strain CMV007D1 RNA polymerase II second largest subunit gene, partial cds	883	Aspergillus	brasiliensis	strain	CMV007D1	RNA	polymerase	II	second	largest	subunit	gene,	partial	cds
884. Aspergillus brasiliensis strain CMV004I8 RNA polymerase II second largest subunit gene, partial cds	884	Aspergillus	brasiliensis	strain	CMV004I8	RNA	polymerase	II	second	largest	subunit	gene,	partial	cds
885. Aspergillus aculeatus strain CMV008F3 RNA polymerase II second largest subunit gene, partial cds	885	Aspergillus	aculeatus	strain	CMV008F3	RNA	polymerase	II	second	largest	subunit	gene,	partial	cds
886. Aspergillus aculeatus strain CMV007C9 RNA polymerase II second largest subunit gene, partial cds	886	Aspergillus	aculeatus	strain	CMV007C9	RNA	polymerase	II	second	largest	subunit	gene,	partial	cds
887. Aspergillus aculeatus strain CMV005F4 RNA polymerase II second largest subunit gene, partial cds	887	Aspergillus	aculeatus	strain	CMV005F4	RNA	polymerase	II	second	largest	subunit	gene,	partial	cds
888. Aspergillus aculeatus strain CMV005F1 RNA polymerase II second largest subunit gene, partial cds	888	Aspergillus	aculeatus	strain	CMV005F1	RNA	polymerase	II	second	largest	subunit	gene,	partial	cds
889. Talaromyces veerkampii strain CMV005D6 18S ribosomal RNA gene, partial sequence; internal transcribed spacer 1, 5.8S ribosomal RNA gene, and internal transcribed spacer 2, complete sequence; and 28S ribosomal RNA gene, partial sequence	889	Talaromyces	veerkampii	strain	CMV005D6	18S	ribosomal	RNA	gene,	partial	sequence;	internal	transcribed	spacer	1,	5.8S	ribosomal	RNA	gene,	and	internal	transcribed	spacer	2,	complete	sequence;	and	28S	ribosomal	RNA	gene,	partial	sequence
890. Talaromyces sp. CMV-2019d strain CMV006G5 18S ribosomal RNA gene, partial sequence; internal transcribed spacer 1, 5.8S ribosomal RNA gene, and internal transcribed spacer 2, complete sequence; and 28S ribosomal RNA gene, partial sequence	890	Talaromyces	sp.	CMV-2019d	strain	CMV006G5	18S	ribosomal	RNA	gene,	partial	sequence;	internal	transcribed	spacer	1,	5.8S	ribosomal	RNA	gene,	and	internal	transcribed	spacer	2,	complete	sequence;	and	28S	ribosomal	RNA	gene,	partial	sequence
891. Talaromyces sp. CMV-2019c strain CMV011E1 18S ribosomal RNA gene, partial sequence; internal transcribed spacer 1, 5.8S ribosomal RNA gene, and internal transcribed spacer 2, complete sequence; and 28S ribosomal RNA gene, partial sequence	891	Talaromyces	sp.	CMV-2019c	strain	CMV011E1	18S	ribosomal	RNA	gene,	partial	sequence;	internal	transcribed	spacer	1,	5.8S	ribosomal	RNA	gene,	and	internal	transcribed	spacer	2,	complete	sequence;	and	28S	ribosomal	RNA	gene,	partial	sequence
892. Talaromyces sp. CMV-2019a strain CMV012F1 18S ribosomal RNA gene, partial sequence; internal transcribed spacer 1, 5.8S ribosomal RNA gene, and internal transcribed spacer 2, complete sequence; and 28S ribosomal RNA gene, partial sequence	892	Talaromyces	sp.	CMV-2019a	strain	CMV012F1	18S	ribosomal	RNA	gene,	partial	sequence;	internal	transcribed	spacer	1,	5.8S	ribosomal	RNA	gene,	and	internal	transcribed	spacer	2,	complete	sequence;	and	28S	ribosomal	RNA	gene,	partial	sequence
893. Talaromyces sp. CMV-2019a strain CMV001F6 18S ribosomal RNA gene, partial sequence; internal transcribed spacer 1, 5.8S ribosomal RNA gene, and internal transcribed spacer 2, complete sequence; and 28S ribosomal RNA gene, partial sequence	893	Talaromyces	sp.	CMV-2019a	strain	CMV001F6	18S	ribosomal	RNA	gene,	partial	sequence;	internal	transcribed	spacer	1,	5.8S	ribosomal	RNA	gene,	and	internal	transcribed	spacer	2,	complete	sequence;	and	28S	ribosomal	RNA	gene,	partial	sequence
894. Talaromyces funiculosus strain CMV011D9 18S ribosomal RNA gene, partial sequence; internal transcribed spacer 1, 5.8S ribosomal RNA gene, and internal transcribed spacer 2, complete sequence; and 28S ribosomal RNA gene, partial sequence	894	Talaromyces	funiculosus	strain	CMV011D9	18S	ribosomal	RNA	gene,	partial	sequence;	internal	transcribed	spacer	1,	5.8S	ribosomal	RNA	gene,	and	internal	transcribed	spacer	2,	complete	sequence;	and	28S	ribosomal	RNA	gene,	partial	sequence
895. Talaromyces assiutensis strain CMV007A4 18S ribosomal RNA gene, partial sequence; internal transcribed spacer 1, 5.8S ribosomal RNA gene, and internal transcribed spacer 2, complete sequence; and 28S ribosomal RNA gene, partial sequence	895	Talaromyces	assiutensis	strain	CMV007A4	18S	ribosomal	RNA	gene,	partial	sequence;	internal	transcribed	spacer	1,	5.8S	ribosomal	RNA	gene,	and	internal	transcribed	spacer	2,	complete	sequence;	and	28S	ribosomal	RNA	gene,	partial	sequence
896. Talaromyces adpressus strain CMV011C5 18S ribosomal RNA gene, partial sequence; internal transcribed spacer 1, 5.8S ribosomal RNA gene, and internal transcribed spacer 2, complete sequence; and 28S ribosomal RNA gene, partial sequence	896	Talaromyces	adpressus	strain	CMV011C5	18S	ribosomal	RNA	gene,	partial	sequence;	internal	transcribed	spacer	1,	5.8S	ribosomal	RNA	gene,	and	internal	transcribed	spacer	2,	complete	sequence;	and	28S	ribosomal	RNA	gene,	partial	sequence
897. Penicillium turbatum strain CMV012G2 18S ribosomal RNA gene, partial sequence; internal transcribed spacer 1, 5.8S ribosomal RNA gene, and internal transcribed spacer 2, complete sequence; and 28S ribosomal RNA gene, partial sequence	897	Penicillium	turbatum	strain	CMV012G2	18S	ribosomal	RNA	gene,	partial	sequence;	internal	transcribed	spacer	1,	5.8S	ribosomal	RNA	gene,	and	internal	transcribed	spacer	2,	complete	sequence;	and	28S	ribosomal	RNA	gene,	partial	sequence
898. Penicillium turbatum strain CMV003F6 18S ribosomal RNA gene, partial sequence; internal transcribed spacer 1, 5.8S ribosomal RNA gene, and internal transcribed spacer 2, complete sequence; and 28S ribosomal RNA gene, partial sequence	898	Penicillium	turbatum	strain	CMV003F6	18S	ribosomal	RNA	gene,	partial	sequence;	internal	transcribed	spacer	1,	5.8S	ribosomal	RNA	gene,	and	internal	transcribed	spacer	2,	complete	sequence;	and	28S	ribosomal	RNA	gene,	partial	sequence
899. Penicillium sp. CMV-2019c strain CMV002E6 18S ribosomal RNA gene, partial sequence; internal transcribed spacer 1, 5.8S ribosomal RNA gene, and internal transcribed spacer 2, complete sequence; and 28S ribosomal RNA gene, partial sequence	899	Penicillium	sp.	CMV-2019c	strain	CMV002E6	18S	ribosomal	RNA	gene,	partial	sequence;	internal	transcribed	spacer	1,	5.8S	ribosomal	RNA	gene,	and	internal	transcribed	spacer	2,	complete	sequence;	and	28S	ribosomal	RNA	gene,	partial	sequence
900. Penicillium sp. CMV-2019b strain CMV011G3 18S ribosomal RNA gene, partial sequence; internal transcribed spacer 1, 5.8S ribosomal RNA gene, and internal transcribed spacer 2, complete sequence; and 28S ribosomal RNA gene, partial sequence	900	Penicillium	sp.	CMV-2019b	strain	CMV011G3	18S	ribosomal	RNA	gene,	partial	sequence;	internal	transcribed	spacer	1,	5.8S	ribosomal	RNA	gene,	and	internal	transcribed	spacer	2,	complete	sequence;	and	28S	ribosomal	RNA	gene,	partial	sequence
901. Penicillium sp. CMV-2019b strain CMV003G1 18S ribosomal RNA gene, partial sequence; internal transcribed spacer 1, 5.8S ribosomal RNA gene, and internal transcribed spacer 2, complete sequence; and 28S ribosomal RNA gene, partial sequence	901	Penicillium	sp.	CMV-2019b	strain	CMV003G1	18S	ribosomal	RNA	gene,	partial	sequence;	internal	transcribed	spacer	1,	5.8S	ribosomal	RNA	gene,	and	internal	transcribed	spacer	2,	complete	sequence;	and	28S	ribosomal	RNA	gene,	partial	sequence
902. Penicillium aeris strain CMV011G8 18S ribosomal RNA gene, partial sequence; internal transcribed spacer 1, 5.8S ribosomal RNA gene, and internal transcribed spacer 2, complete sequence; and 28S ribosomal RNA gene, partial sequence	902	Penicillium	aeris	strain	CMV011G8	18S	ribosomal	RNA	gene,	partial	sequence;	internal	transcribed	spacer	1,	5.8S	ribosomal	RNA	gene,	and	internal	transcribed	spacer	2,	complete	sequence;	and	28S	ribosomal	RNA	gene,	partial	sequence
903. Penicillium sp. CMV-2019a strain CMV007E3 18S ribosomal RNA gene, partial sequence; internal transcribed spacer 1, 5.8S ribosomal RNA gene, and internal transcribed spacer 2, complete sequence; and 28S ribosomal RNA gene, partial sequence	903	Penicillium	sp.	CMV-2019a	strain	CMV007E3	18S	ribosomal	RNA	gene,	partial	sequence;	internal	transcribed	spacer	1,	5.8S	ribosomal	RNA	gene,	and	internal	transcribed	spacer	2,	complete	sequence;	and	28S	ribosomal	RNA	gene,	partial	sequence
904. Penicillium magnielliptisporum strain CMV007I1 18S ribosomal RNA gene, partial sequence; internal transcribed spacer 1, 5.8S ribosomal RNA gene, and internal transcribed spacer 2, complete sequence; and 28S ribosomal RNA gene, partial sequence	904	Penicillium	magnielliptisporum	strain	CMV007I1	18S	ribosomal	RNA	gene,	partial	sequence;	internal	transcribed	spacer	1,	5.8S	ribosomal	RNA	gene,	and	internal	transcribed	spacer	2,	complete	sequence;	and	28S	ribosomal	RNA	gene,	partial	sequence
905. Penicillium mexicanum strain CMV002H6 18S ribosomal RNA gene, partial sequence; internal transcribed spacer 1, 5.8S ribosomal RNA gene, and internal transcribed spacer 2, complete sequence; and 28S ribosomal RNA gene, partial sequence	905	Penicillium	mexicanum	strain	CMV002H6	18S	ribosomal	RNA	gene,	partial	sequence;	internal	transcribed	spacer	1,	5.8S	ribosomal	RNA	gene,	and	internal	transcribed	spacer	2,	complete	sequence;	and	28S	ribosomal	RNA	gene,	partial	sequence
906. Penicillium mexicanum strain CMV001D9 18S ribosomal RNA gene, partial sequence; internal transcribed spacer 1, 5.8S ribosomal RNA gene, and internal transcribed spacer 2, complete sequence; and 28S ribosomal RNA gene, partial sequence	906	Penicillium	mexicanum	strain	CMV001D9	18S	ribosomal	RNA	gene,	partial	sequence;	internal	transcribed	spacer	1,	5.8S	ribosomal	RNA	gene,	and	internal	transcribed	spacer	2,	complete	sequence;	and	28S	ribosomal	RNA	gene,	partial	sequence
907. Penicillium marthae-christenseniae strain CMV011I2 18S ribosomal RNA gene, partial sequence; internal transcribed spacer 1, 5.8S ribosomal RNA gene, and internal transcribed spacer 2, complete sequence; and 28S ribosomal RNA gene, partial sequence	907	Penicillium	marthae-christenseniae	strain	CMV011I2	18S	ribosomal	RNA	gene,	partial	sequence;	internal	transcribed	spacer	1,	5.8S	ribosomal	RNA	gene,	and	internal	transcribed	spacer	2,	complete	sequence;	and	28S	ribosomal	RNA	gene,	partial	sequence
908. Penicillium alfredii strain CMV001D8 18S ribosomal RNA gene, partial sequence; internal transcribed spacer 1, 5.8S ribosomal RNA gene, and internal transcribed spacer 2, complete sequence; and 28S ribosomal RNA gene, partial sequence	908	Penicillium	alfredii	strain	CMV001D8	18S	ribosomal	RNA	gene,	partial	sequence;	internal	transcribed	spacer	1,	5.8S	ribosomal	RNA	gene,	and	internal	transcribed	spacer	2,	complete	sequence;	and	28S	ribosomal	RNA	gene,	partial	sequence
909. Penicillium lunae strain CMV006E6 18S ribosomal RNA gene, partial sequence; internal transcribed spacer 1, 5.8S ribosomal RNA gene, and internal transcribed spacer 2, complete sequence; and 28S ribosomal RNA gene, partial sequence	909	Penicillium	lunae	strain	CMV006E6	18S	ribosomal	RNA	gene,	partial	sequence;	internal	transcribed	spacer	1,	5.8S	ribosomal	RNA	gene,	and	internal	transcribed	spacer	2,	complete	sequence;	and	28S	ribosomal	RNA	gene,	partial	sequence
910. Penicillium dunedinense strain CMV006F1 18S ribosomal RNA gene, partial sequence; internal transcribed spacer 1, 5.8S ribosomal RNA gene, and internal transcribed spacer 2, complete sequence; and 28S ribosomal RNA gene, partial sequence	910	Penicillium	dunedinense	strain	CMV006F1	18S	ribosomal	RNA	gene,	partial	sequence;	internal	transcribed	spacer	1,	5.8S	ribosomal	RNA	gene,	and	internal	transcribed	spacer	2,	complete	sequence;	and	28S	ribosomal	RNA	gene,	partial	sequence
911. Penicillium sublectaticum strain CMV004H2 18S ribosomal RNA gene, partial sequence; internal transcribed spacer 1, 5.8S ribosomal RNA gene, and internal transcribed spacer 2, complete sequence; and 28S ribosomal RNA gene, partial sequence	911	Penicillium	sublectaticum	strain	CMV004H2	18S	ribosomal	RNA	gene,	partial	sequence;	internal	transcribed	spacer	1,	5.8S	ribosomal	RNA	gene,	and	internal	transcribed	spacer	2,	complete	sequence;	and	28S	ribosomal	RNA	gene,	partial	sequence
912. Penicillium longicatenatum strain CMV012F9 18S ribosomal RNA gene, partial sequence; internal transcribed spacer 1, 5.8S ribosomal RNA gene, and internal transcribed spacer 2, complete sequence; and 28S ribosomal RNA gene, partial sequence	912	Penicillium	longicatenatum	strain	CMV012F9	18S	ribosomal	RNA	gene,	partial	sequence;	internal	transcribed	spacer	1,	5.8S	ribosomal	RNA	gene,	and	internal	transcribed	spacer	2,	complete	sequence;	and	28S	ribosomal	RNA	gene,	partial	sequence
913. Penicillium soliforme strain CMV006F4 18S ribosomal RNA gene, partial sequence; internal transcribed spacer 1, 5.8S ribosomal RNA gene, and internal transcribed spacer 2, complete sequence; and 28S ribosomal RNA gene, partial sequence	913	Penicillium	soliforme	strain	CMV006F4	18S	ribosomal	RNA	gene,	partial	sequence;	internal	transcribed	spacer	1,	5.8S	ribosomal	RNA	gene,	and	internal	transcribed	spacer	2,	complete	sequence;	and	28S	ribosomal	RNA	gene,	partial	sequence
914. Penicillium soliforme strain CMV004H9 18S ribosomal RNA gene, partial sequence; internal transcribed spacer 1, 5.8S ribosomal RNA gene, and internal transcribed spacer 2, complete sequence; and 28S ribosomal RNA gene, partial sequence	914	Penicillium	soliforme	strain	CMV004H9	18S	ribosomal	RNA	gene,	partial	sequence;	internal	transcribed	spacer	1,	5.8S	ribosomal	RNA	gene,	and	internal	transcribed	spacer	2,	complete	sequence;	and	28S	ribosomal	RNA	gene,	partial	sequence
915. Penicillium setosum strain CMV012F3 18S ribosomal RNA gene, partial sequence; internal transcribed spacer 1, 5.8S ribosomal RNA gene, and internal transcribed spacer 2, complete sequence; and 28S ribosomal RNA gene, partial sequence	915	Penicillium	setosum	strain	CMV012F3	18S	ribosomal	RNA	gene,	partial	sequence;	internal	transcribed	spacer	1,	5.8S	ribosomal	RNA	gene,	and	internal	transcribed	spacer	2,	complete	sequence;	and	28S	ribosomal	RNA	gene,	partial	sequence
916. Penicillium sajarovii strain CMV008B8 18S ribosomal RNA gene, partial sequence; internal transcribed spacer 1, 5.8S ribosomal RNA gene, and internal transcribed spacer 2, complete sequence; and 28S ribosomal RNA gene, partial sequence	916	Penicillium	sajarovii	strain	CMV008B8	18S	ribosomal	RNA	gene,	partial	sequence;	internal	transcribed	spacer	1,	5.8S	ribosomal	RNA	gene,	and	internal	transcribed	spacer	2,	complete	sequence;	and	28S	ribosomal	RNA	gene,	partial	sequence
917. Penicillium raperi strain CMV012C2 18S ribosomal RNA gene, partial sequence; internal transcribed spacer 1, 5.8S ribosomal RNA gene, and internal transcribed spacer 2, complete sequence; and 28S ribosomal RNA gene, partial sequence	917	Penicillium	raperi	strain	CMV012C2	18S	ribosomal	RNA	gene,	partial	sequence;	internal	transcribed	spacer	1,	5.8S	ribosomal	RNA	gene,	and	internal	transcribed	spacer	2,	complete	sequence;	and	28S	ribosomal	RNA	gene,	partial	sequence
918. Penicillium raperi strain CMV006I2 18S ribosomal RNA gene, partial sequence; internal transcribed spacer 1, 5.8S ribosomal RNA gene, and internal transcribed spacer 2, complete sequence; and 28S ribosomal RNA gene, partial sequence	918	Penicillium	raperi	strain	CMV006I2	18S	ribosomal	RNA	gene,	partial	sequence;	internal	transcribed	spacer	1,	5.8S	ribosomal	RNA	gene,	and	internal	transcribed	spacer	2,	complete	sequence;	and	28S	ribosomal	RNA	gene,	partial	sequence
919. Penicillium raperi strain CMV006I1 18S ribosomal RNA gene, partial sequence; internal transcribed spacer 1, 5.8S ribosomal RNA gene, and internal transcribed spacer 2, complete sequence; and 28S ribosomal RNA gene, partial sequence	919	Penicillium	raperi	strain	CMV006I1	18S	ribosomal	RNA	gene,	partial	sequence;	internal	transcribed	spacer	1,	5.8S	ribosomal	RNA	gene,	and	internal	transcribed	spacer	2,	complete	sequence;	and	28S	ribosomal	RNA	gene,	partial	sequence
920. Penicillium raperi strain CMV006H9 18S ribosomal RNA gene, partial sequence; internal transcribed spacer 1, 5.8S ribosomal RNA gene, and internal transcribed spacer 2, complete sequence; and 28S ribosomal RNA gene, partial sequence	920	Penicillium	raperi	strain	CMV006H9	18S	ribosomal	RNA	gene,	partial	sequence;	internal	transcribed	spacer	1,	5.8S	ribosomal	RNA	gene,	and	internal	transcribed	spacer	2,	complete	sequence;	and	28S	ribosomal	RNA	gene,	partial	sequence
921. Penicillium raperi strain CMV006G7 18S ribosomal RNA gene, partial sequence; internal transcribed spacer 1, 5.8S ribosomal RNA gene, and internal transcribed spacer 2, complete sequence; and 28S ribosomal RNA gene, partial sequence	921	Penicillium	raperi	strain	CMV006G7	18S	ribosomal	RNA	gene,	partial	sequence;	internal	transcribed	spacer	1,	5.8S	ribosomal	RNA	gene,	and	internal	transcribed	spacer	2,	complete	sequence;	and	28S	ribosomal	RNA	gene,	partial	sequence
922. Penicillium raistrickii strain CMV006B7 18S ribosomal RNA gene, partial sequence; internal transcribed spacer 1, 5.8S ribosomal RNA gene, and internal transcribed spacer 2, complete sequence; and 28S ribosomal RNA gene, partial sequence	922	Penicillium	raistrickii	strain	CMV006B7	18S	ribosomal	RNA	gene,	partial	sequence;	internal	transcribed	spacer	1,	5.8S	ribosomal	RNA	gene,	and	internal	transcribed	spacer	2,	complete	sequence;	and	28S	ribosomal	RNA	gene,	partial	sequence
923. Penicillium pulvillorum strain CMV007G4 18S ribosomal RNA gene, partial sequence; internal transcribed spacer 1, 5.8S ribosomal RNA gene, and internal transcribed spacer 2, complete sequence; and 28S ribosomal RNA gene, partial sequence	923	Penicillium	pulvillorum	strain	CMV007G4	18S	ribosomal	RNA	gene,	partial	sequence;	internal	transcribed	spacer	1,	5.8S	ribosomal	RNA	gene,	and	internal	transcribed	spacer	2,	complete	sequence;	and	28S	ribosomal	RNA	gene,	partial	sequence
924. Penicillium ortum strain CMV007H9 18S ribosomal RNA gene, partial sequence; internal transcribed spacer 1, 5.8S ribosomal RNA gene, and internal transcribed spacer 2, complete sequence; and 28S ribosomal RNA gene, partial sequence	924	Penicillium	ortum	strain	CMV007H9	18S	ribosomal	RNA	gene,	partial	sequence;	internal	transcribed	spacer	1,	5.8S	ribosomal	RNA	gene,	and	internal	transcribed	spacer	2,	complete	sequence;	and	28S	ribosomal	RNA	gene,	partial	sequence
925. Penicillium ortum strain CMV007G5 18S ribosomal RNA gene, partial sequence; internal transcribed spacer 1, 5.8S ribosomal RNA gene, and internal transcribed spacer 2, complete sequence; and 28S ribosomal RNA gene, partial sequence	925	Penicillium	ortum	strain	CMV007G5	18S	ribosomal	RNA	gene,	partial	sequence;	internal	transcribed	spacer	1,	5.8S	ribosomal	RNA	gene,	and	internal	transcribed	spacer	2,	complete	sequence;	and	28S	ribosomal	RNA	gene,	partial	sequence
926. Penicillium onobense strain CMV006B5 18S ribosomal RNA gene, partial sequence; internal transcribed spacer 1, 5.8S ribosomal RNA gene, and internal transcribed spacer 2, complete sequence; and 28S ribosomal RNA gene, partial sequence	926	Penicillium	onobense	strain	CMV006B5	18S	ribosomal	RNA	gene,	partial	sequence;	internal	transcribed	spacer	1,	5.8S	ribosomal	RNA	gene,	and	internal	transcribed	spacer	2,	complete	sequence;	and	28S	ribosomal	RNA	gene,	partial	sequence
927. Penicillium ochrosalmoneum strain CMV011I3 18S ribosomal RNA gene, partial sequence; internal transcribed spacer 1, 5.8S ribosomal RNA gene, and internal transcribed spacer 2, complete sequence; and 28S ribosomal RNA gene, partial sequence	927	Penicillium	ochrosalmoneum	strain	CMV011I3	18S	ribosomal	RNA	gene,	partial	sequence;	internal	transcribed	spacer	1,	5.8S	ribosomal	RNA	gene,	and	internal	transcribed	spacer	2,	complete	sequence;	and	28S	ribosomal	RNA	gene,	partial	sequence
928. Penicillium ochrochloron strain CMV001E7 18S ribosomal RNA gene, partial sequence; internal transcribed spacer 1, 5.8S ribosomal RNA gene, and internal transcribed spacer 2, complete sequence; and 28S ribosomal RNA gene, partial sequence	928	Penicillium	ochrochloron	strain	CMV001E7	18S	ribosomal	RNA	gene,	partial	sequence;	internal	transcribed	spacer	1,	5.8S	ribosomal	RNA	gene,	and	internal	transcribed	spacer	2,	complete	sequence;	and	28S	ribosomal	RNA	gene,	partial	sequence
929. Penicillium madriti strain CMV001F8 18S ribosomal RNA gene, partial sequence; internal transcribed spacer 1, 5.8S ribosomal RNA gene, and internal transcribed spacer 2, complete sequence; and 28S ribosomal RNA gene, partial sequence	929	Penicillium	madriti	strain	CMV001F8	18S	ribosomal	RNA	gene,	partial	sequence;	internal	transcribed	spacer	1,	5.8S	ribosomal	RNA	gene,	and	internal	transcribed	spacer	2,	complete	sequence;	and	28S	ribosomal	RNA	gene,	partial	sequence
930. Penicillium lineolatum strain CMV011I1 18S ribosomal RNA gene, partial sequence; internal transcribed spacer 1, 5.8S ribosomal RNA gene, and internal transcribed spacer 2, complete sequence; and 28S ribosomal RNA gene, partial sequence	930	Penicillium	lineolatum	strain	CMV011I1	18S	ribosomal	RNA	gene,	partial	sequence;	internal	transcribed	spacer	1,	5.8S	ribosomal	RNA	gene,	and	internal	transcribed	spacer	2,	complete	sequence;	and	28S	ribosomal	RNA	gene,	partial	sequence
931. Penicillium lineolatum strain CMV011H3 18S ribosomal RNA gene, partial sequence; internal transcribed spacer 1, 5.8S ribosomal RNA gene, and internal transcribed spacer 2, complete sequence; and 28S ribosomal RNA gene, partial sequence	931	Penicillium	lineolatum	strain	CMV011H3	18S	ribosomal	RNA	gene,	partial	sequence;	internal	transcribed	spacer	1,	5.8S	ribosomal	RNA	gene,	and	internal	transcribed	spacer	2,	complete	sequence;	and	28S	ribosomal	RNA	gene,	partial	sequence
932. Penicillium lanosocoeruleum strain CMV005D5 18S ribosomal RNA gene, partial sequence; internal transcribed spacer 1, 5.8S ribosomal RNA gene, and internal transcribed spacer 2, complete sequence; and 28S ribosomal RNA gene, partial sequence	932	Penicillium	lanosocoeruleum	strain	CMV005D5	18S	ribosomal	RNA	gene,	partial	sequence;	internal	transcribed	spacer	1,	5.8S	ribosomal	RNA	gene,	and	internal	transcribed	spacer	2,	complete	sequence;	and	28S	ribosomal	RNA	gene,	partial	sequence
933. Penicillium koreense strain CMV006G6 18S ribosomal RNA gene, partial sequence; internal transcribed spacer 1, 5.8S ribosomal RNA gene, and internal transcribed spacer 2, complete sequence; and 28S ribosomal RNA gene, partial sequence	933	Penicillium	koreense	strain	CMV006G6	18S	ribosomal	RNA	gene,	partial	sequence;	internal	transcribed	spacer	1,	5.8S	ribosomal	RNA	gene,	and	internal	transcribed	spacer	2,	complete	sequence;	and	28S	ribosomal	RNA	gene,	partial	sequence
934. Penicillium javanicum strain CMV003F5 18S ribosomal RNA gene, partial sequence; internal transcribed spacer 1, 5.8S ribosomal RNA gene, and internal transcribed spacer 2, complete sequence; and 28S ribosomal RNA gene, partial sequence	934	Penicillium	javanicum	strain	CMV003F5	18S	ribosomal	RNA	gene,	partial	sequence;	internal	transcribed	spacer	1,	5.8S	ribosomal	RNA	gene,	and	internal	transcribed	spacer	2,	complete	sequence;	and	28S	ribosomal	RNA	gene,	partial	sequence
935. Penicillium halotolerans strain CMV012F5 18S ribosomal RNA gene, partial sequence; internal transcribed spacer 1, 5.8S ribosomal RNA gene, and internal transcribed spacer 2, complete sequence; and 28S ribosomal RNA gene, partial sequence	935	Penicillium	halotolerans	strain	CMV012F5	18S	ribosomal	RNA	gene,	partial	sequence;	internal	transcribed	spacer	1,	5.8S	ribosomal	RNA	gene,	and	internal	transcribed	spacer	2,	complete	sequence;	and	28S	ribosomal	RNA	gene,	partial	sequence
936. Penicillium ehrlichii strain CMV012E8 18S ribosomal RNA gene, partial sequence; internal transcribed spacer 1, 5.8S ribosomal RNA gene, and internal transcribed spacer 2, complete sequence; and 28S ribosomal RNA gene, partial sequence	936	Penicillium	ehrlichii	strain	CMV012E8	18S	ribosomal	RNA	gene,	partial	sequence;	internal	transcribed	spacer	1,	5.8S	ribosomal	RNA	gene,	and	internal	transcribed	spacer	2,	complete	sequence;	and	28S	ribosomal	RNA	gene,	partial	sequence
937. Penicillium digitatum strain CMV010G4 18S ribosomal RNA gene, partial sequence; internal transcribed spacer 1, 5.8S ribosomal RNA gene, and internal transcribed spacer 2, complete sequence; and 28S ribosomal RNA gene, partial sequence	937	Penicillium	digitatum	strain	CMV010G4	18S	ribosomal	RNA	gene,	partial	sequence;	internal	transcribed	spacer	1,	5.8S	ribosomal	RNA	gene,	and	internal	transcribed	spacer	2,	complete	sequence;	and	28S	ribosomal	RNA	gene,	partial	sequence
938. Penicillium decumbens strain CMV010H3 18S ribosomal RNA gene, partial sequence; internal transcribed spacer 1, 5.8S ribosomal RNA gene, and internal transcribed spacer 2, complete sequence; and 28S ribosomal RNA gene, partial sequence	938	Penicillium	decumbens	strain	CMV010H3	18S	ribosomal	RNA	gene,	partial	sequence;	internal	transcribed	spacer	1,	5.8S	ribosomal	RNA	gene,	and	internal	transcribed	spacer	2,	complete	sequence;	and	28S	ribosomal	RNA	gene,	partial	sequence
939. Penicillium crocicola strain CMV008C1 18S ribosomal RNA gene, partial sequence; internal transcribed spacer 1, 5.8S ribosomal RNA gene, and internal transcribed spacer 2, complete sequence; and 28S ribosomal RNA gene, partial sequence	939	Penicillium	crocicola	strain	CMV008C1	18S	ribosomal	RNA	gene,	partial	sequence;	internal	transcribed	spacer	1,	5.8S	ribosomal	RNA	gene,	and	internal	transcribed	spacer	2,	complete	sequence;	and	28S	ribosomal	RNA	gene,	partial	sequence
940. Penicillium cremeogriseum strain CMV006B9 18S ribosomal RNA gene, partial sequence; internal transcribed spacer 1, 5.8S ribosomal RNA gene, and internal transcribed spacer 2, complete sequence; and 28S ribosomal RNA gene, partial sequence	940	Penicillium	cremeogriseum	strain	CMV006B9	18S	ribosomal	RNA	gene,	partial	sequence;	internal	transcribed	spacer	1,	5.8S	ribosomal	RNA	gene,	and	internal	transcribed	spacer	2,	complete	sequence;	and	28S	ribosomal	RNA	gene,	partial	sequence
941. Penicillium corylophilum strain CMV006B8 18S ribosomal RNA gene, partial sequence; internal transcribed spacer 1, 5.8S ribosomal RNA gene, and internal transcribed spacer 2, complete sequence; and 28S ribosomal RNA gene, partial sequence	941	Penicillium	corylophilum	strain	CMV006B8	18S	ribosomal	RNA	gene,	partial	sequence;	internal	transcribed	spacer	1,	5.8S	ribosomal	RNA	gene,	and	internal	transcribed	spacer	2,	complete	sequence;	and	28S	ribosomal	RNA	gene,	partial	sequence
942. Penicillium corylophilum strain CMV006B4 18S ribosomal RNA gene, partial sequence; internal transcribed spacer 1, 5.8S ribosomal RNA gene, and internal transcribed spacer 2, complete sequence; and 28S ribosomal RNA gene, partial sequence	942	Penicillium	corylophilum	strain	CMV006B4	18S	ribosomal	RNA	gene,	partial	sequence;	internal	transcribed	spacer	1,	5.8S	ribosomal	RNA	gene,	and	internal	transcribed	spacer	2,	complete	sequence;	and	28S	ribosomal	RNA	gene,	partial	sequence
943. Penicillium coprophilum strain CMV010C3 18S ribosomal RNA gene, partial sequence; internal transcribed spacer 1, 5.8S ribosomal RNA gene, and internal transcribed spacer 2, complete sequence; and 28S ribosomal RNA gene, partial sequence	943	Penicillium	coprophilum	strain	CMV010C3	18S	ribosomal	RNA	gene,	partial	sequence;	internal	transcribed	spacer	1,	5.8S	ribosomal	RNA	gene,	and	internal	transcribed	spacer	2,	complete	sequence;	and	28S	ribosomal	RNA	gene,	partial	sequence
944. Penicillium cluniae (nom. inval.) strain CMV005D4 18S ribosomal RNA gene, partial sequence; internal transcribed spacer 1, 5.8S ribosomal RNA gene, and internal transcribed spacer 2, complete sequence; and 28S ribosomal RNA gene, partial sequence	944	Penicillium	cluniae	(nom.	inval.)	strain	CMV005D4	18S	ribosomal	RNA	gene,	partial	sequence;	internal	transcribed	spacer	1,	5.8S	ribosomal	RNA	gene,	and	internal	transcribed	spacer	2,	complete	sequence;	and	28S	ribosomal	RNA	gene,	partial	sequence
945. Penicillium cluniae (nom. inval.) strain CMV004H8 18S ribosomal RNA gene, partial sequence; internal transcribed spacer 1, 5.8S ribosomal RNA gene, and internal transcribed spacer 2, complete sequence; and 28S ribosomal RNA gene, partial sequence	945	Penicillium	cluniae	(nom.	inval.)	strain	CMV004H8	18S	ribosomal	RNA	gene,	partial	sequence;	internal	transcribed	spacer	1,	5.8S	ribosomal	RNA	gene,	and	internal	transcribed	spacer	2,	complete	sequence;	and	28S	ribosomal	RNA	gene,	partial	sequence
946. Penicillium clavigerum strain CMV012B3 18S ribosomal RNA gene, partial sequence; internal transcribed spacer 1, 5.8S ribosomal RNA gene, and internal transcribed spacer 2, complete sequence; and 28S ribosomal RNA gene, partial sequence	946	Penicillium	clavigerum	strain	CMV012B3	18S	ribosomal	RNA	gene,	partial	sequence;	internal	transcribed	spacer	1,	5.8S	ribosomal	RNA	gene,	and	internal	transcribed	spacer	2,	complete	sequence;	and	28S	ribosomal	RNA	gene,	partial	sequence
947. Penicillium clavigerum strain CMV011E7 18S ribosomal RNA gene, partial sequence; internal transcribed spacer 1, 5.8S ribosomal RNA gene, and internal transcribed spacer 2, complete sequence; and 28S ribosomal RNA gene, partial sequence	947	Penicillium	clavigerum	strain	CMV011E7	18S	ribosomal	RNA	gene,	partial	sequence;	internal	transcribed	spacer	1,	5.8S	ribosomal	RNA	gene,	and	internal	transcribed	spacer	2,	complete	sequence;	and	28S	ribosomal	RNA	gene,	partial	sequence
948. Penicillium cinnamopurpureum strain CMV003F4 18S ribosomal RNA gene, partial sequence; internal transcribed spacer 1, 5.8S ribosomal RNA gene, and internal transcribed spacer 2, complete sequence; and 28S ribosomal RNA gene, partial sequence	948	Penicillium	cinnamopurpureum	strain	CMV003F4	18S	ribosomal	RNA	gene,	partial	sequence;	internal	transcribed	spacer	1,	5.8S	ribosomal	RNA	gene,	and	internal	transcribed	spacer	2,	complete	sequence;	and	28S	ribosomal	RNA	gene,	partial	sequence
949. Penicillium chermesinum strain CMV011D8 18S ribosomal RNA gene, partial sequence; internal transcribed spacer 1, 5.8S ribosomal RNA gene, and internal transcribed spacer 2, complete sequence; and 28S ribosomal RNA gene, partial sequence	949	Penicillium	chermesinum	strain	CMV011D8	18S	ribosomal	RNA	gene,	partial	sequence;	internal	transcribed	spacer	1,	5.8S	ribosomal	RNA	gene,	and	internal	transcribed	spacer	2,	complete	sequence;	and	28S	ribosomal	RNA	gene,	partial	sequence
950. Penicillium caperatum strain CMV012C4 18S ribosomal RNA gene, partial sequence; internal transcribed spacer 1, 5.8S ribosomal RNA gene, and internal transcribed spacer 2, complete sequence; and 28S ribosomal RNA gene, partial sequence	950	Penicillium	caperatum	strain	CMV012C4	18S	ribosomal	RNA	gene,	partial	sequence;	internal	transcribed	spacer	1,	5.8S	ribosomal	RNA	gene,	and	internal	transcribed	spacer	2,	complete	sequence;	and	28S	ribosomal	RNA	gene,	partial	sequence
951. Penicillium caperatum strain CMV001H1 18S ribosomal RNA gene, partial sequence; internal transcribed spacer 1, 5.8S ribosomal RNA gene, and internal transcribed spacer 2, complete sequence; and 28S ribosomal RNA gene, partial sequence	951	Penicillium	caperatum	strain	CMV001H1	18S	ribosomal	RNA	gene,	partial	sequence;	internal	transcribed	spacer	1,	5.8S	ribosomal	RNA	gene,	and	internal	transcribed	spacer	2,	complete	sequence;	and	28S	ribosomal	RNA	gene,	partial	sequence
952. Penicillium brevistipitatum strain CMV005G1 18S ribosomal RNA gene, partial sequence; internal transcribed spacer 1, 5.8S ribosomal RNA gene, and internal transcribed spacer 2, complete sequence; and 28S ribosomal RNA gene, partial sequence	952	Penicillium	brevistipitatum	strain	CMV005G1	18S	ribosomal	RNA	gene,	partial	sequence;	internal	transcribed	spacer	1,	5.8S	ribosomal	RNA	gene,	and	internal	transcribed	spacer	2,	complete	sequence;	and	28S	ribosomal	RNA	gene,	partial	sequence
953. Penicillium brasilianum strain CMV002C3 18S ribosomal RNA gene, partial sequence; internal transcribed spacer 1, 5.8S ribosomal RNA gene, and internal transcribed spacer 2, complete sequence; and 28S ribosomal RNA gene, partial sequence	953	Penicillium	brasilianum	strain	CMV002C3	18S	ribosomal	RNA	gene,	partial	sequence;	internal	transcribed	spacer	1,	5.8S	ribosomal	RNA	gene,	and	internal	transcribed	spacer	2,	complete	sequence;	and	28S	ribosomal	RNA	gene,	partial	sequence
954. Penicillium balearicum strain CMV007I5 18S ribosomal RNA gene, partial sequence; internal transcribed spacer 1, 5.8S ribosomal RNA gene, and internal transcribed spacer 2, complete sequence; and 28S ribosomal RNA gene, partial sequence	954	Penicillium	balearicum	strain	CMV007I5	18S	ribosomal	RNA	gene,	partial	sequence;	internal	transcribed	spacer	1,	5.8S	ribosomal	RNA	gene,	and	internal	transcribed	spacer	2,	complete	sequence;	and	28S	ribosomal	RNA	gene,	partial	sequence
955. Penicillium anatolicum strain CMV011H1 18S ribosomal RNA gene, partial sequence; internal transcribed spacer 1, 5.8S ribosomal RNA gene, and internal transcribed spacer 2, complete sequence; and 28S ribosomal RNA gene, partial sequence	955	Penicillium	anatolicum	strain	CMV011H1	18S	ribosomal	RNA	gene,	partial	sequence;	internal	transcribed	spacer	1,	5.8S	ribosomal	RNA	gene,	and	internal	transcribed	spacer	2,	complete	sequence;	and	28S	ribosomal	RNA	gene,	partial	sequence
956. Penicillium allii strain CMV003F3 18S ribosomal RNA gene, partial sequence; internal transcribed spacer 1, 5.8S ribosomal RNA gene, and internal transcribed spacer 2, complete sequence; and 28S ribosomal RNA gene, partial sequence	956	Penicillium	allii	strain	CMV003F3	18S	ribosomal	RNA	gene,	partial	sequence;	internal	transcribed	spacer	1,	5.8S	ribosomal	RNA	gene,	and	internal	transcribed	spacer	2,	complete	sequence;	and	28S	ribosomal	RNA	gene,	partial	sequence
957. Penicillium allii strain CMV001E5 18S ribosomal RNA gene, partial sequence; internal transcribed spacer 1, 5.8S ribosomal RNA gene, and internal transcribed spacer 2, complete sequence; and 28S ribosomal RNA gene, partial sequence	957	Penicillium	allii	strain	CMV001E5	18S	ribosomal	RNA	gene,	partial	sequence;	internal	transcribed	spacer	1,	5.8S	ribosomal	RNA	gene,	and	internal	transcribed	spacer	2,	complete	sequence;	and	28S	ribosomal	RNA	gene,	partial	sequence
958. Aspergillus welwitschiae strain CMV006G2 18S ribosomal RNA gene, partial sequence; internal transcribed spacer 1, 5.8S ribosomal RNA gene, and internal transcribed spacer 2, complete sequence; and 28S ribosomal RNA gene, partial sequence	958	Aspergillus	welwitschiae	strain	CMV006G2	18S	ribosomal	RNA	gene,	partial	sequence;	internal	transcribed	spacer	1,	5.8S	ribosomal	RNA	gene,	and	internal	transcribed	spacer	2,	complete	sequence;	and	28S	ribosomal	RNA	gene,	partial	sequence
959. Aspergillus welwitschiae strain CMV005H5 18S ribosomal RNA gene, partial sequence; internal transcribed spacer 1, 5.8S ribosomal RNA gene, and internal transcribed spacer 2, complete sequence; and 28S ribosomal RNA gene, partial sequence	959	Aspergillus	welwitschiae	strain	CMV005H5	18S	ribosomal	RNA	gene,	partial	sequence;	internal	transcribed	spacer	1,	5.8S	ribosomal	RNA	gene,	and	internal	transcribed	spacer	2,	complete	sequence;	and	28S	ribosomal	RNA	gene,	partial	sequence
960. Aspergillus welwitschiae strain CMV005D2 18S ribosomal RNA gene, partial sequence; internal transcribed spacer 1, 5.8S ribosomal RNA gene, and internal transcribed spacer 2, complete sequence; and 28S ribosomal RNA gene, partial sequence	960	Aspergillus	welwitschiae	strain	CMV005D2	18S	ribosomal	RNA	gene,	partial	sequence;	internal	transcribed	spacer	1,	5.8S	ribosomal	RNA	gene,	and	internal	transcribed	spacer	2,	complete	sequence;	and	28S	ribosomal	RNA	gene,	partial	sequence
961. Aspergillus welwitschiae strain CMV005D1 18S ribosomal RNA gene, partial sequence; internal transcribed spacer 1, 5.8S ribosomal RNA gene, and internal transcribed spacer 2, complete sequence; and 28S ribosomal RNA gene, partial sequence	961	Aspergillus	welwitschiae	strain	CMV005D1	18S	ribosomal	RNA	gene,	partial	sequence;	internal	transcribed	spacer	1,	5.8S	ribosomal	RNA	gene,	and	internal	transcribed	spacer	2,	complete	sequence;	and	28S	ribosomal	RNA	gene,	partial	sequence
962. Aspergillus welwitschiae strain CMV005B1 18S ribosomal RNA gene, partial sequence; internal transcribed spacer 1, 5.8S ribosomal RNA gene, and internal transcribed spacer 2, complete sequence; and 28S ribosomal RNA gene, partial sequence	962	Aspergillus	welwitschiae	strain	CMV005B1	18S	ribosomal	RNA	gene,	partial	sequence;	internal	transcribed	spacer	1,	5.8S	ribosomal	RNA	gene,	and	internal	transcribed	spacer	2,	complete	sequence;	and	28S	ribosomal	RNA	gene,	partial	sequence
963. Aspergillus welwitschiae strain CMV004I9 18S ribosomal RNA gene, partial sequence; internal transcribed spacer 1, 5.8S ribosomal RNA gene, and internal transcribed spacer 2, complete sequence; and 28S ribosomal RNA gene, partial sequence	963	Aspergillus	welwitschiae	strain	CMV004I9	18S	ribosomal	RNA	gene,	partial	sequence;	internal	transcribed	spacer	1,	5.8S	ribosomal	RNA	gene,	and	internal	transcribed	spacer	2,	complete	sequence;	and	28S	ribosomal	RNA	gene,	partial	sequence
964. Aspergillus welwitschiae strain CMV004I5 18S ribosomal RNA gene, partial sequence; internal transcribed spacer 1, 5.8S ribosomal RNA gene, and internal transcribed spacer 2, complete sequence; and 28S ribosomal RNA gene, partial sequence	964	Aspergillus	welwitschiae	strain	CMV004I5	18S	ribosomal	RNA	gene,	partial	sequence;	internal	transcribed	spacer	1,	5.8S	ribosomal	RNA	gene,	and	internal	transcribed	spacer	2,	complete	sequence;	and	28S	ribosomal	RNA	gene,	partial	sequence
965. Aspergillus welwitschiae strain CMV004I2 18S ribosomal RNA gene, partial sequence; internal transcribed spacer 1, 5.8S ribosomal RNA gene, and internal transcribed spacer 2, complete sequence; and 28S ribosomal RNA gene, partial sequence	965	Aspergillus	welwitschiae	strain	CMV004I2	18S	ribosomal	RNA	gene,	partial	sequence;	internal	transcribed	spacer	1,	5.8S	ribosomal	RNA	gene,	and	internal	transcribed	spacer	2,	complete	sequence;	and	28S	ribosomal	RNA	gene,	partial	sequence
966. Aspergillus welwitschiae strain CMV004I1 18S ribosomal RNA gene, partial sequence; internal transcribed spacer 1, 5.8S ribosomal RNA gene, and internal transcribed spacer 2, complete sequence; and 28S ribosomal RNA gene, partial sequence	966	Aspergillus	welwitschiae	strain	CMV004I1	18S	ribosomal	RNA	gene,	partial	sequence;	internal	transcribed	spacer	1,	5.8S	ribosomal	RNA	gene,	and	internal	transcribed	spacer	2,	complete	sequence;	and	28S	ribosomal	RNA	gene,	partial	sequence
967. Aspergillus tubingensis strain CMV001B7 18S ribosomal RNA gene, partial sequence; internal transcribed spacer 1, 5.8S ribosomal RNA gene, and internal transcribed spacer 2, complete sequence; and 28S ribosomal RNA gene, partial sequence	967	Aspergillus	tubingensis	strain	CMV001B7	18S	ribosomal	RNA	gene,	partial	sequence;	internal	transcribed	spacer	1,	5.8S	ribosomal	RNA	gene,	and	internal	transcribed	spacer	2,	complete	sequence;	and	28S	ribosomal	RNA	gene,	partial	sequence
968. Aspergillus piperis strain CMV005C9 18S ribosomal RNA gene, partial sequence; internal transcribed spacer 1, 5.8S ribosomal RNA gene, and internal transcribed spacer 2, complete sequence; and 28S ribosomal RNA gene, partial sequence	968	Aspergillus	piperis	strain	CMV005C9	18S	ribosomal	RNA	gene,	partial	sequence;	internal	transcribed	spacer	1,	5.8S	ribosomal	RNA	gene,	and	internal	transcribed	spacer	2,	complete	sequence;	and	28S	ribosomal	RNA	gene,	partial	sequence
969. Aspergillus piperis strain CMV005C2 18S ribosomal RNA gene, partial sequence; internal transcribed spacer 1, 5.8S ribosomal RNA gene, and internal transcribed spacer 2, complete sequence; and 28S ribosomal RNA gene, partial sequence	969	Aspergillus	piperis	strain	CMV005C2	18S	ribosomal	RNA	gene,	partial	sequence;	internal	transcribed	spacer	1,	5.8S	ribosomal	RNA	gene,	and	internal	transcribed	spacer	2,	complete	sequence;	and	28S	ribosomal	RNA	gene,	partial	sequence
970. Aspergillus neoniger strain CMV012D1 18S ribosomal RNA gene, partial sequence; internal transcribed spacer 1, 5.8S ribosomal RNA gene, and internal transcribed spacer 2, complete sequence; and 28S ribosomal RNA gene, partial sequence	970	Aspergillus	neoniger	strain	CMV012D1	18S	ribosomal	RNA	gene,	partial	sequence;	internal	transcribed	spacer	1,	5.8S	ribosomal	RNA	gene,	and	internal	transcribed	spacer	2,	complete	sequence;	and	28S	ribosomal	RNA	gene,	partial	sequence
971. Aspergillus brasiliensis strain CMV010B8 18S ribosomal RNA gene, partial sequence; internal transcribed spacer 1, 5.8S ribosomal RNA gene, and internal transcribed spacer 2, complete sequence; and 28S ribosomal RNA gene, partial sequence	971	Aspergillus	brasiliensis	strain	CMV010B8	18S	ribosomal	RNA	gene,	partial	sequence;	internal	transcribed	spacer	1,	5.8S	ribosomal	RNA	gene,	and	internal	transcribed	spacer	2,	complete	sequence;	and	28S	ribosomal	RNA	gene,	partial	sequence
972. Aspergillus brasiliensis strain CMV007D1 18S ribosomal RNA gene, partial sequence; internal transcribed spacer 1, 5.8S ribosomal RNA gene, and internal transcribed spacer 2, complete sequence; and 28S ribosomal RNA gene, partial sequence	972	Aspergillus	brasiliensis	strain	CMV007D1	18S	ribosomal	RNA	gene,	partial	sequence;	internal	transcribed	spacer	1,	5.8S	ribosomal	RNA	gene,	and	internal	transcribed	spacer	2,	complete	sequence;	and	28S	ribosomal	RNA	gene,	partial	sequence
973. Aspergillus brasiliensis strain CMV004I8 18S ribosomal RNA gene, partial sequence; internal transcribed spacer 1, 5.8S ribosomal RNA gene, and internal transcribed spacer 2, complete sequence; and 28S ribosomal RNA gene, partial sequence	973	Aspergillus	brasiliensis	strain	CMV004I8	18S	ribosomal	RNA	gene,	partial	sequence;	internal	transcribed	spacer	1,	5.8S	ribosomal	RNA	gene,	and	internal	transcribed	spacer	2,	complete	sequence;	and	28S	ribosomal	RNA	gene,	partial	sequence
974. Aspergillus aculeatus strain CMV007C9 18S ribosomal RNA gene, partial sequence; internal transcribed spacer 1, 5.8S ribosomal RNA gene, and internal transcribed spacer 2, complete sequence; and 28S ribosomal RNA gene, partial sequence	974	Aspergillus	aculeatus	strain	CMV007C9	18S	ribosomal	RNA	gene,	partial	sequence;	internal	transcribed	spacer	1,	5.8S	ribosomal	RNA	gene,	and	internal	transcribed	spacer	2,	complete	sequence;	and	28S	ribosomal	RNA	gene,	partial	sequence
975. Penicillium cuddlyae PPRI 26355 ITS region; from TYPE material	975	Penicillium	cuddlyae	PPRI	26355	ITS	region;	from	TYPE	material
976. Talaromyces clemensii PPRI 26753 ITS region; from TYPE material	976	Talaromyces	clemensii	PPRI	26753	ITS	region;	from	TYPE	material
977. Penicillium lunae PPRI 25881 ITS region; from TYPE material	977	Penicillium	lunae	PPRI	25881	ITS	region;	from	TYPE	material
978. Penicillium capsulatum strain CMV017E3 calmodulin gene, partial cds	978	Penicillium	capsulatum	strain	CMV017E3	calmodulin	gene,	partial	cds
979. Aspergillus pseudoglaucus strain CMV017E9 calmodulin gene, partial cds	979	Aspergillus	pseudoglaucus	strain	CMV017E9	calmodulin	gene,	partial	cds
980. Aspergillus giganteus strain CMV016I9 calmodulin gene, partial cds	980	Aspergillus	giganteus	strain	CMV016I9	calmodulin	gene,	partial	cds
981. Penicillium capsulatum strain CMV016H8 calmodulin gene, partial cds	981	Penicillium	capsulatum	strain	CMV016H8	calmodulin	gene,	partial	cds
982. Aspergillus chevalieri strain CMV016E5 calmodulin gene, partial cds	982	Aspergillus	chevalieri	strain	CMV016E5	calmodulin	gene,	partial	cds
983. Penicillium pulvillorum strain CMV012D6 calmodulin gene, partial cds	983	Penicillium	pulvillorum	strain	CMV012D6	calmodulin	gene,	partial	cds
984. Penicillium capsulatum strain CMV017E3 RNA polymerase II second largest subunit gene, partial cds	984	Penicillium	capsulatum	strain	CMV017E3	RNA	polymerase	II	second	largest	subunit	gene,	partial	cds
985. Penicillium capsulatum strain CMV016H8 RNA polymerase II second largest subunit gene, partial cds	985	Penicillium	capsulatum	strain	CMV016H8	RNA	polymerase	II	second	largest	subunit	gene,	partial	cds
986. Penicillium turbatum strain CMV012G2 RNA polymerase II second largest subunit gene, partial cds	986	Penicillium	turbatum	strain	CMV012G2	RNA	polymerase	II	second	largest	subunit	gene,	partial	cds
987. Talaromyces purpureogenus strain CMV017H3 beta-tubulin gene, partial cds	987	Talaromyces	purpureogenus	strain	CMV017H3	beta-tubulin	gene,	partial	cds
988. Talaromyces purpureogenus strain CMV017H1 beta-tubulin gene, partial cds	988	Talaromyces	purpureogenus	strain	CMV017H1	beta-tubulin	gene,	partial	cds
989. Talaromyces purpureogenus strain CMV017G5 beta-tubulin gene, partial cds	989	Talaromyces	purpureogenus	strain	CMV017G5	beta-tubulin	gene,	partial	cds
990. Talaromyces purpureogenus strain CMV017G1 beta-tubulin gene, partial cds	990	Talaromyces	purpureogenus	strain	CMV017G1	beta-tubulin	gene,	partial	cds
991. Talaromyces purpureogenus strain CMV017F8 beta-tubulin gene, partial cds	991	Talaromyces	purpureogenus	strain	CMV017F8	beta-tubulin	gene,	partial	cds
992. Talaromyces atroroseus strain CMV017F1 beta-tubulin gene, partial cds	992	Talaromyces	atroroseus	strain	CMV017F1	beta-tubulin	gene,	partial	cds
993. Penicillium paneum strain CMV017I1 beta-tubulin gene, partial cds	993	Penicillium	paneum	strain	CMV017I1	beta-tubulin	gene,	partial	cds
994. Penicillium expansum strain CMV017H9 beta-tubulin gene, partial cds	994	Penicillium	expansum	strain	CMV017H9	beta-tubulin	gene,	partial	cds
995. Penicillium paneum strain CMV017H8 beta-tubulin gene, partial cds	995	Penicillium	paneum	strain	CMV017H8	beta-tubulin	gene,	partial	cds
996. Penicillium bilaiae strain CMV017H7 beta-tubulin gene, partial cds	996	Penicillium	bilaiae	strain	CMV017H7	beta-tubulin	gene,	partial	cds
997. Penicillium aurantiogriseum strain CMV017H5 beta-tubulin gene, partial cds	997	Penicillium	aurantiogriseum	strain	CMV017H5	beta-tubulin	gene,	partial	cds
998. Penicillium freii strain CMV017H4 beta-tubulin gene, partial cds	998	Penicillium	freii	strain	CMV017H4	beta-tubulin	gene,	partial	cds
999. Penicillium lanosocoeruleum strain CMV017H2 beta-tubulin gene, partial cds	999	Penicillium	lanosocoeruleum	strain	CMV017H2	beta-tubulin	gene,	partial	cds
1000. Penicillium biforme strain CMV017G9 beta-tubulin gene, partial cds	1000	Penicillium	biforme	strain	CMV017G9	beta-tubulin	gene,	partial	cds
1001. Penicillium echinulatum (nom. illeg.) strain CMV017G8 beta-tubulin gene, partial cds	1001	Penicillium	echinulatum	(nom.	illeg.)	strain	CMV017G8	beta-tubulin	gene,	partial	cds
1002. Penicillium crustosum strain CMV017G7 beta-tubulin gene, partial cds	1002	Penicillium	crustosum	strain	CMV017G7	beta-tubulin	gene,	partial	cds
1003. Penicillium citrinum strain CMV017G6 beta-tubulin gene, partial cds	1003	Penicillium	citrinum	strain	CMV017G6	beta-tubulin	gene,	partial	cds
1004. Penicillium coprophilum strain CMV017G4 beta-tubulin gene, partial cds	1004	Penicillium	coprophilum	strain	CMV017G4	beta-tubulin	gene,	partial	cds
1005. Penicillium biforme strain CMV017G3 beta-tubulin gene, partial cds	1005	Penicillium	biforme	strain	CMV017G3	beta-tubulin	gene,	partial	cds
1006. Penicillium italicum strain CMV017F9 beta-tubulin gene, partial cds	1006	Penicillium	italicum	strain	CMV017F9	beta-tubulin	gene,	partial	cds
1007. Penicillium biforme strain CMV017F5 beta-tubulin gene, partial cds	1007	Penicillium	biforme	strain	CMV017F5	beta-tubulin	gene,	partial	cds
1008. Penicillium spinulosum strain CMV017F4 beta-tubulin gene, partial cds	1008	Penicillium	spinulosum	strain	CMV017F4	beta-tubulin	gene,	partial	cds
1009. Penicillium commune strain CMV017F3 beta-tubulin gene, partial cds	1009	Penicillium	commune	strain	CMV017F3	beta-tubulin	gene,	partial	cds
1010. Penicillium griseofulvum strain CMV017F2 beta-tubulin gene, partial cds	1010	Penicillium	griseofulvum	strain	CMV017F2	beta-tubulin	gene,	partial	cds
1011. Penicillium crustosum strain CMV017D2 beta-tubulin gene, partial cds	1011	Penicillium	crustosum	strain	CMV017D2	beta-tubulin	gene,	partial	cds
1012. Penicillium rubens strain CMV017D1 beta-tubulin gene, partial cds	1012	Penicillium	rubens	strain	CMV017D1	beta-tubulin	gene,	partial	cds
1013. Penicillium polonicum strain CMV016I6 beta-tubulin gene, partial cds	1013	Penicillium	polonicum	strain	CMV016I6	beta-tubulin	gene,	partial	cds
1014. Penicillium glabrum strain CMV016I3 beta-tubulin gene, partial cds	1014	Penicillium	glabrum	strain	CMV016I3	beta-tubulin	gene,	partial	cds
1015. Penicillium glabrum strain CMV016G6 beta-tubulin gene, partial cds	1015	Penicillium	glabrum	strain	CMV016G6	beta-tubulin	gene,	partial	cds
1016. Penicillium pulvillorum strain CMV012D6 beta-tubulin gene, partial cds	1016	Penicillium	pulvillorum	strain	CMV012D6	beta-tubulin	gene,	partial	cds
1017. Penicillium capsulatum strain CMV017E3 18S ribosomal RNA gene, partial sequence; internal transcribed spacer 1, 5.8S ribosomal RNA gene, and internal transcribed spacer 2, complete sequence; and 28S ribosomal RNA gene, partial sequence	1017	Penicillium	capsulatum	strain	CMV017E3	18S	ribosomal	RNA	gene,	partial	sequence;	internal	transcribed	spacer	1,	5.8S	ribosomal	RNA	gene,	and	internal	transcribed	spacer	2,	complete	sequence;	and	28S	ribosomal	RNA	gene,	partial	sequence
1018. Penicillium capsulatum strain CMV016H8 18S ribosomal RNA gene, partial sequence; internal transcribed spacer 1, 5.8S ribosomal RNA gene, and internal transcribed spacer 2, complete sequence; and 28S ribosomal RNA gene, partial sequence	1018	Penicillium	capsulatum	strain	CMV016H8	18S	ribosomal	RNA	gene,	partial	sequence;	internal	transcribed	spacer	1,	5.8S	ribosomal	RNA	gene,	and	internal	transcribed	spacer	2,	complete	sequence;	and	28S	ribosomal	RNA	gene,	partial	sequence
1019. Penicillium infrapurpureum strain CMV006E6 28S ribosomal RNA gene, partial sequence	1019	Penicillium	infrapurpureum	strain	CMV006E6	28S	ribosomal	RNA	gene,	partial	sequence
1020. Penicillium rubefaciens strain DTO186B6 RNA polymerase II second largest subunit (RPB2) gene, partial cds	1020	Penicillium	rubefaciens	strain	DTO186B6	RNA	polymerase	II	second	largest	subunit	(RPB2)	gene,	partial	cds
1021. Penicillium flavisclerotiatum strain DTO185G8 RNA polymerase II second largest subunit (RPB2) gene, partial cds	1021	Penicillium	flavisclerotiatum	strain	DTO185G8	RNA	polymerase	II	second	largest	subunit	(RPB2)	gene,	partial	cds
1022. Penicillium glabrum strain DTO184H8 RNA polymerase II second largest subunit (RPB2) gene, partial cds	1022	Penicillium	glabrum	strain	DTO184H8	RNA	polymerase	II	second	largest	subunit	(RPB2)	gene,	partial	cds
1023. Penicillium flavisclerotiatum strain DTO184E5 RNA polymerase II second largest subunit (RPB2) gene, partial cds	1023	Penicillium	flavisclerotiatum	strain	DTO184E5	RNA	polymerase	II	second	largest	subunit	(RPB2)	gene,	partial	cds
1024. Penicillium brevicompactum strain DTO183I8 RNA polymerase II second largest subunit (RPB2) gene, partial cds	1024	Penicillium	brevicompactum	strain	DTO183I8	RNA	polymerase	II	second	largest	subunit	(RPB2)	gene,	partial	cds
1025. Penicillium cyaneum strain DTO183I5 RNA polymerase II second largest subunit (RPB2) gene, partial cds	1025	Penicillium	cyaneum	strain	DTO183I5	RNA	polymerase	II	second	largest	subunit	(RPB2)	gene,	partial	cds
1026. Penicillium cyaneum strain DTO183I4 RNA polymerase II second largest subunit (RPB2) gene, partial cds	1026	Penicillium	cyaneum	strain	DTO183I4	RNA	polymerase	II	second	largest	subunit	(RPB2)	gene,	partial	cds
1027. Penicillium cyaneum strain DTO183I3 RNA polymerase II second largest subunit (RPB2) gene, partial cds	1027	Penicillium	cyaneum	strain	DTO183I3	RNA	polymerase	II	second	largest	subunit	(RPB2)	gene,	partial	cds
1028. Penicillium sumatraense strain DTO183H4 RNA polymerase II second largest subunit (RPB2) gene, partial cds	1028	Penicillium	sumatraense	strain	DTO183H4	RNA	polymerase	II	second	largest	subunit	(RPB2)	gene,	partial	cds
1029. Penicillium cyaneum strain DTO183H1 RNA polymerase II second largest subunit (RPB2) gene, partial cds	1029	Penicillium	cyaneum	strain	DTO183H1	RNA	polymerase	II	second	largest	subunit	(RPB2)	gene,	partial	cds
1030. Penicillium charlesii strain DTO183G1 RNA polymerase II second largest subunit (RPB2) gene, partial cds	1030	Penicillium	charlesii	strain	DTO183G1	RNA	polymerase	II	second	largest	subunit	(RPB2)	gene,	partial	cds
1031. Penicillium fellutanum strain DTO183F7 RNA polymerase II second largest subunit (RPB2) gene, partial cds	1031	Penicillium	fellutanum	strain	DTO183F7	RNA	polymerase	II	second	largest	subunit	(RPB2)	gene,	partial	cds
1032. Penicillium sanguifluum strain DTO183F2 RNA polymerase II second largest subunit (RPB2) gene, partial cds	1032	Penicillium	sanguifluum	strain	DTO183F2	RNA	polymerase	II	second	largest	subunit	(RPB2)	gene,	partial	cds
1033. Penicillium sumatraense strain DTO183E4 RNA polymerase II second largest subunit (RPB2) gene, partial cds	1033	Penicillium	sumatraense	strain	DTO183E4	RNA	polymerase	II	second	largest	subunit	(RPB2)	gene,	partial	cds
1034. Penicillium brevicompactum strain DTO183E1 RNA polymerase II second largest subunit (RPB2) gene, partial cds	1034	Penicillium	brevicompactum	strain	DTO183E1	RNA	polymerase	II	second	largest	subunit	(RPB2)	gene,	partial	cds
1035. Penicillium charlesii strain DTO183D9 RNA polymerase II second largest subunit (RPB2) gene, partial cds	1035	Penicillium	charlesii	strain	DTO183D9	RNA	polymerase	II	second	largest	subunit	(RPB2)	gene,	partial	cds
1036. Penicillium charlesii strain DTO183D4 RNA polymerase II second largest subunit (RPB2) gene, partial cds	1036	Penicillium	charlesii	strain	DTO183D4	RNA	polymerase	II	second	largest	subunit	(RPB2)	gene,	partial	cds
1037. Penicillium crustosum strain DTO183C4 RNA polymerase II second largest subunit (RPB2) gene, partial cds	1037	Penicillium	crustosum	strain	DTO183C4	RNA	polymerase	II	second	largest	subunit	(RPB2)	gene,	partial	cds
1038. Penicillium brevicompactum strain DTO183B6 RNA polymerase II second largest subunit (RPB2) gene, partial cds	1038	Penicillium	brevicompactum	strain	DTO183B6	RNA	polymerase	II	second	largest	subunit	(RPB2)	gene,	partial	cds
1039. Penicillium melanoconidium strain DTO183A2 RNA polymerase II second largest subunit (RPB2) gene, partial cds	1039	Penicillium	melanoconidium	strain	DTO183A2	RNA	polymerase	II	second	largest	subunit	(RPB2)	gene,	partial	cds
1040. Penicillium longicatenatum strain DTO182I8 RNA polymerase II second largest subunit (RPB2) gene, partial cds	1040	Penicillium	longicatenatum	strain	DTO182I8	RNA	polymerase	II	second	largest	subunit	(RPB2)	gene,	partial	cds
1041. Penicillium sizovae strain DTO182I6 RNA polymerase II second largest subunit (RPB2) gene, partial cds	1041	Penicillium	sizovae	strain	DTO182I6	RNA	polymerase	II	second	largest	subunit	(RPB2)	gene,	partial	cds
1042. Penicillium citrinum strain DTO182I5 RNA polymerase II second largest subunit (RPB2) gene, partial cds	1042	Penicillium	citrinum	strain	DTO182I5	RNA	polymerase	II	second	largest	subunit	(RPB2)	gene,	partial	cds
1043. Penicillium crustosum strain DTO182I3 RNA polymerase II second largest subunit (RPB2) gene, partial cds	1043	Penicillium	crustosum	strain	DTO182I3	RNA	polymerase	II	second	largest	subunit	(RPB2)	gene,	partial	cds
1044. Penicillium citreosulfuratum strain DTO182H9 RNA polymerase II second largest subunit (RPB2) gene, partial cds	1044	Penicillium	citreosulfuratum	strain	DTO182H9	RNA	polymerase	II	second	largest	subunit	(RPB2)	gene,	partial	cds
1045. Penicillium sizovae strain DTO182F9 RNA polymerase II second largest subunit (RPB2) gene, partial cds	1045	Penicillium	sizovae	strain	DTO182F9	RNA	polymerase	II	second	largest	subunit	(RPB2)	gene,	partial	cds
1046. Penicillium sizovae strain DTO182F7 RNA polymerase II second largest subunit (RPB2) gene, partial cds	1046	Penicillium	sizovae	strain	DTO182F7	RNA	polymerase	II	second	largest	subunit	(RPB2)	gene,	partial	cds
1047. Penicillium citrinum strain DTO181H1 RNA polymerase II second largest subunit (RPB2) gene, partial cds	1047	Penicillium	citrinum	strain	DTO181H1	RNA	polymerase	II	second	largest	subunit	(RPB2)	gene,	partial	cds
1048. Penicillium sumatraense strain DTO181G8 RNA polymerase II second largest subunit (RPB2) gene, partial cds	1048	Penicillium	sumatraense	strain	DTO181G8	RNA	polymerase	II	second	largest	subunit	(RPB2)	gene,	partial	cds
1049. Penicillium citrinum strain DTO181G4 RNA polymerase II second largest subunit (RPB2) gene, partial cds	1049	Penicillium	citrinum	strain	DTO181G4	RNA	polymerase	II	second	largest	subunit	(RPB2)	gene,	partial	cds
1050. Penicillium sumatraense strain DTO181G1 RNA polymerase II second largest subunit (RPB2) gene, partial cds	1050	Penicillium	sumatraense	strain	DTO181G1	RNA	polymerase	II	second	largest	subunit	(RPB2)	gene,	partial	cds
1051. Penicillium rubens strain DTO181F2 RNA polymerase II second largest subunit (RPB2) gene, partial cds	1051	Penicillium	rubens	strain	DTO181F2	RNA	polymerase	II	second	largest	subunit	(RPB2)	gene,	partial	cds
1052. Penicillium rubens strain DTO181E9 RNA polymerase II second largest subunit (RPB2) gene, partial cds	1052	Penicillium	rubens	strain	DTO181E9	RNA	polymerase	II	second	largest	subunit	(RPB2)	gene,	partial	cds
1053. Penicillium rubens strain DTO181E7 RNA polymerase II second largest subunit (RPB2) gene, partial cds	1053	Penicillium	rubens	strain	DTO181E7	RNA	polymerase	II	second	largest	subunit	(RPB2)	gene,	partial	cds
1054. Penicillium crustosum strain DTO181D6 RNA polymerase II second largest subunit (RPB2) gene, partial cds	1054	Penicillium	crustosum	strain	DTO181D6	RNA	polymerase	II	second	largest	subunit	(RPB2)	gene,	partial	cds
1055. Penicillium crustosum strain DTO181D2 RNA polymerase II second largest subunit (RPB2) gene, partial cds	1055	Penicillium	crustosum	strain	DTO181D2	RNA	polymerase	II	second	largest	subunit	(RPB2)	gene,	partial	cds
1056. Penicillium citrinum strain DTO181C2 RNA polymerase II second largest subunit (RPB2) gene, partial cds	1056	Penicillium	citrinum	strain	DTO181C2	RNA	polymerase	II	second	largest	subunit	(RPB2)	gene,	partial	cds
1057. Penicillium griseofulvum strain DTO181B6 RNA polymerase II second largest subunit (RPB2) gene, partial cds	1057	Penicillium	griseofulvum	strain	DTO181B6	RNA	polymerase	II	second	largest	subunit	(RPB2)	gene,	partial	cds
1058. Penicillium brevicompactum strain DTO181B4 RNA polymerase II second largest subunit (RPB2) gene, partial cds	1058	Penicillium	brevicompactum	strain	DTO181B4	RNA	polymerase	II	second	largest	subunit	(RPB2)	gene,	partial	cds
1059. Penicillium griseofulvum strain DTO180I2 RNA polymerase II second largest subunit (RPB2) gene, partial cds	1059	Penicillium	griseofulvum	strain	DTO180I2	RNA	polymerase	II	second	largest	subunit	(RPB2)	gene,	partial	cds
1060. Penicillium aurantiogriseum strain DTO180H8 RNA polymerase II second largest subunit (RPB2) gene, partial cds	1060	Penicillium	aurantiogriseum	strain	DTO180H8	RNA	polymerase	II	second	largest	subunit	(RPB2)	gene,	partial	cds
1061. Penicillium griseofulvum strain DTO180H3 RNA polymerase II second largest subunit (RPB2) gene, partial cds	1061	Penicillium	griseofulvum	strain	DTO180H3	RNA	polymerase	II	second	largest	subunit	(RPB2)	gene,	partial	cds
1062. Penicillium aurantiogriseum strain DTO180H2 RNA polymerase II second largest subunit (RPB2) gene, partial cds	1062	Penicillium	aurantiogriseum	strain	DTO180H2	RNA	polymerase	II	second	largest	subunit	(RPB2)	gene,	partial	cds
1063. Penicillium griseofulvum strain DTO180G8 RNA polymerase II second largest subunit (RPB2) gene, partial cds	1063	Penicillium	griseofulvum	strain	DTO180G8	RNA	polymerase	II	second	largest	subunit	(RPB2)	gene,	partial	cds
1064. Penicillium expansum strain DTO180F7 RNA polymerase II second largest subunit (RPB2) gene, partial cds	1064	Penicillium	expansum	strain	DTO180F7	RNA	polymerase	II	second	largest	subunit	(RPB2)	gene,	partial	cds
1065. Penicillium expansum strain DTO180F6 RNA polymerase II second largest subunit (RPB2) gene, partial cds	1065	Penicillium	expansum	strain	DTO180F6	RNA	polymerase	II	second	largest	subunit	(RPB2)	gene,	partial	cds
1066. Penicillium longicatenatum strain DTO180F5 RNA polymerase II second largest subunit (RPB2) gene, partial cds	1066	Penicillium	longicatenatum	strain	DTO180F5	RNA	polymerase	II	second	largest	subunit	(RPB2)	gene,	partial	cds
1067. Penicillium austroafricanum strain DTO180E2 RNA polymerase II second largest subunit (RPB2) gene, partial cds	1067	Penicillium	austroafricanum	strain	DTO180E2	RNA	polymerase	II	second	largest	subunit	(RPB2)	gene,	partial	cds
1068. Penicillium longicatenatum strain DTO180C4 RNA polymerase II second largest subunit (RPB2) gene, partial cds	1068	Penicillium	longicatenatum	strain	DTO180C4	RNA	polymerase	II	second	largest	subunit	(RPB2)	gene,	partial	cds
1069. Penicillium glabrum strain DAOMC241366 RNA polymerase II second largest subunit (RPB2) gene, partial cds	1069	Penicillium	glabrum	strain	DAOMC241366	RNA	polymerase	II	second	largest	subunit	(RPB2)	gene,	partial	cds
1070. Penicillium glabrum strain DAOMC241363 RNA polymerase II second largest subunit (RPB2) gene, partial cds	1070	Penicillium	glabrum	strain	DAOMC241363	RNA	polymerase	II	second	largest	subunit	(RPB2)	gene,	partial	cds
1071. Penicillium glabrum strain DAOMC241360 RNA polymerase II second largest subunit (RPB2) gene, partial cds	1071	Penicillium	glabrum	strain	DAOMC241360	RNA	polymerase	II	second	largest	subunit	(RPB2)	gene,	partial	cds
1072. Penicillium brunneoconidiatum strain DAOMC241358 RNA polymerase II second largest subunit (RPB2) gene, partial cds	1072	Penicillium	brunneoconidiatum	strain	DAOMC241358	RNA	polymerase	II	second	largest	subunit	(RPB2)	gene,	partial	cds
1073. Penicillium glabrum strain DAOMC241355 RNA polymerase II second largest subunit (RPB2) gene, partial cds	1073	Penicillium	glabrum	strain	DAOMC241355	RNA	polymerase	II	second	largest	subunit	(RPB2)	gene,	partial	cds
1074. Penicillium longicatenatum strain DAOMC241121 RNA polymerase II second largest subunit (RPB2) gene, partial cds	1074	Penicillium	longicatenatum	strain	DAOMC241121	RNA	polymerase	II	second	largest	subunit	(RPB2)	gene,	partial	cds
1075. Penicillium sumatraense strain DAOMC241049 RNA polymerase II second largest subunit (RPB2) gene, partial cds	1075	Penicillium	sumatraense	strain	DAOMC241049	RNA	polymerase	II	second	largest	subunit	(RPB2)	gene,	partial	cds
1076. Penicillium sumatraense strain DAOMC241048 RNA polymerase II second largest subunit (RPB2) gene, partial cds	1076	Penicillium	sumatraense	strain	DAOMC241048	RNA	polymerase	II	second	largest	subunit	(RPB2)	gene,	partial	cds
1077. Penicillium sumatraense strain DAOMC241047 RNA polymerase II second largest subunit (RPB2) gene, partial cds	1077	Penicillium	sumatraense	strain	DAOMC241047	RNA	polymerase	II	second	largest	subunit	(RPB2)	gene,	partial	cds
1078. Penicillium sumatraense strain DAOMC241046 RNA polymerase II second largest subunit (RPB2) gene, partial cds	1078	Penicillium	sumatraense	strain	DAOMC241046	RNA	polymerase	II	second	largest	subunit	(RPB2)	gene,	partial	cds
1079. Penicillium sumatraense strain DAOMC241045 RNA polymerase II second largest subunit (RPB2) gene, partial cds	1079	Penicillium	sumatraense	strain	DAOMC241045	RNA	polymerase	II	second	largest	subunit	(RPB2)	gene,	partial	cds
1080. Penicillium sumatraense strain DAOMC241044 RNA polymerase II second largest subunit (RPB2) gene, partial cds	1080	Penicillium	sumatraense	strain	DAOMC241044	RNA	polymerase	II	second	largest	subunit	(RPB2)	gene,	partial	cds
1081. Penicillium sumatraense strain DAOMC241043 RNA polymerase II second largest subunit (RPB2) gene, partial cds	1081	Penicillium	sumatraense	strain	DAOMC241043	RNA	polymerase	II	second	largest	subunit	(RPB2)	gene,	partial	cds
1082. Penicillium ubiquetum strain DAOMC241038 RNA polymerase II second largest subunit (RPB2) gene, partial cds	1082	Penicillium	ubiquetum	strain	DAOMC241038	RNA	polymerase	II	second	largest	subunit	(RPB2)	gene,	partial	cds
1083. Penicillium longicatenatum strain DAOMC241026 RNA polymerase II second largest subunit (RPB2) gene, partial cds	1083	Penicillium	longicatenatum	strain	DAOMC241026	RNA	polymerase	II	second	largest	subunit	(RPB2)	gene,	partial	cds
1084. Penicillium sumatraense strain CV2468 RNA polymerase II second largest subunit (RPB2) gene, partial cds	1084	Penicillium	sumatraense	strain	CV2468	RNA	polymerase	II	second	largest	subunit	(RPB2)	gene,	partial	cds
1085. Penicillium shearii strain CV0499 RNA polymerase II second largest subunit (RPB2) gene, partial cds	1085	Penicillium	shearii	strain	CV0499	RNA	polymerase	II	second	largest	subunit	(RPB2)	gene,	partial	cds
1086. Penicillium brevicompactum strain CV0494 RNA polymerase II second largest subunit (RPB2) gene, partial cds	1086	Penicillium	brevicompactum	strain	CV0494	RNA	polymerase	II	second	largest	subunit	(RPB2)	gene,	partial	cds
1087. Penicillium griseofulvum strain CV0069 RNA polymerase II second largest subunit (RPB2) gene, partial cds	1087	Penicillium	griseofulvum	strain	CV0069	RNA	polymerase	II	second	largest	subunit	(RPB2)	gene,	partial	cds
1088. Penicillium sanguifluum strain CBS135119 RNA polymerase II second largest subunit (RPB2) gene, partial cds	1088	Penicillium	sanguifluum	strain	CBS135119	RNA	polymerase	II	second	largest	subunit	(RPB2)	gene,	partial	cds
1089. Penicillium sucrivorum strain CBS135116 RNA polymerase II second largest subunit (RPB2) gene, partial cds	1089	Penicillium	sucrivorum	strain	CBS135116	RNA	polymerase	II	second	largest	subunit	(RPB2)	gene,	partial	cds
1090. Penicillium pasqualense strain CBS135113 RNA polymerase II second largest subunit (RPB2) gene, partial cds	1090	Penicillium	pasqualense	strain	CBS135113	RNA	polymerase	II	second	largest	subunit	(RPB2)	gene,	partial	cds
1091. Penicillium pancosmium strain CBS135112 RNA polymerase II second largest subunit (RPB2) gene, partial cds	1091	Penicillium	pancosmium	strain	CBS135112	RNA	polymerase	II	second	largest	subunit	(RPB2)	gene,	partial	cds
1092. Penicillium pancosmium strain CBS135111 RNA polymerase II second largest subunit (RPB2) gene, partial cds	1092	Penicillium	pancosmium	strain	CBS135111	RNA	polymerase	II	second	largest	subunit	(RPB2)	gene,	partial	cds
1093. Penicillium amaliae strain CBS134555 RNA polymerase II second largest subunit (RPB2) gene, partial cds	1093	Penicillium	amaliae	strain	CBS134555	RNA	polymerase	II	second	largest	subunit	(RPB2)	gene,	partial	cds
1094. Eutypa lata isolate STEU8333 beta-tubulin (tub2) gene, partial cds	1094	Eutypa	lata	isolate	STEU8333	beta-tubulin	(tub2)	gene,	partial	cds
1095. Eutypa lata isolate STEU8334 beta-tubulin (tub2) gene, partial cds	1095	Eutypa	lata	isolate	STEU8334	beta-tubulin	(tub2)	gene,	partial	cds
1096. Eutypa cremea isolate STEU8335 beta-tubulin (tub2) gene, partial cds	1096	Eutypa	cremea	isolate	STEU8335	beta-tubulin	(tub2)	gene,	partial	cds
1097. Eutypa cremea isolate STEU8336 beta-tubulin (tub2) gene, partial cds	1097	Eutypa	cremea	isolate	STEU8336	beta-tubulin	(tub2)	gene,	partial	cds
1098. Paraeutypella citricola isolate STEU8337 beta-tubulin (tub2) gene, partial cds	1098	Paraeutypella	citricola	isolate	STEU8337	beta-tubulin	(tub2)	gene,	partial	cds
1099. Paraeutypella citricola isolate STEU8338 beta-tubulin (tub2) gene, partial cds	1099	Paraeutypella	citricola	isolate	STEU8338	beta-tubulin	(tub2)	gene,	partial	cds
1100. Diaporthe ambigua isolate STEU8319 translation elongation factor 1-alpha (TEF-1A) gene, partial cds	1100	Diaporthe	ambigua	isolate	STEU8319	translation	elongation	factor	1-alpha	(TEF-1A)	gene,	partial	cds
1101. Diaporthe ambigua isolate STEU8320 translation elongation factor 1-alpha (TEF-1A) gene, partial cds	1101	Diaporthe	ambigua	isolate	STEU8320	translation	elongation	factor	1-alpha	(TEF-1A)	gene,	partial	cds
1102. Diaporthe cynaroidis isolate STEU8321 translation elongation factor 1-alpha (TEF-1A) gene, partial cds	1102	Diaporthe	cynaroidis	isolate	STEU8321	translation	elongation	factor	1-alpha	(TEF-1A)	gene,	partial	cds
1103. Diaporthe perniciosa isolate STEU8322 translation elongation factor 1-alpha (TEF-1A) gene, partial cds	1103	Diaporthe	perniciosa	isolate	STEU8322	translation	elongation	factor	1-alpha	(TEF-1A)	gene,	partial	cds
1104. Diaporthe perniciosa isolate STEU8323 translation elongation factor 1-alpha (TEF-1A) gene, partial cds	1104	Diaporthe	perniciosa	isolate	STEU8323	translation	elongation	factor	1-alpha	(TEF-1A)	gene,	partial	cds
1105. Diaporthe foeniculina isolate STEU8324 translation elongation factor 1-alpha (TEF-1A) gene, partial cds	1105	Diaporthe	foeniculina	isolate	STEU8324	translation	elongation	factor	1-alpha	(TEF-1A)	gene,	partial	cds
1106. Diaporthe foeniculina isolate STEU8325 translation elongation factor 1-alpha (TEF-1A) gene, partial cds	1106	Diaporthe	foeniculina	isolate	STEU8325	translation	elongation	factor	1-alpha	(TEF-1A)	gene,	partial	cds
1107. Diaporthe eres isolate STEU8327 translation elongation factor 1-alpha (TEF-1A) gene, partial cds	1107	Diaporthe	eres	isolate	STEU8327	translation	elongation	factor	1-alpha	(TEF-1A)	gene,	partial	cds
1108. Diaporthe virgiliae isolate STEU8328 translation elongation factor 1-alpha (TEF-1A) gene, partial cds	1108	Diaporthe	virgiliae	isolate	STEU8328	translation	elongation	factor	1-alpha	(TEF-1A)	gene,	partial	cds
1109. Diaporthe virgiliae isolate STEU8329 translation elongation factor 1-alpha (TEF-1A) gene, partial cds	1109	Diaporthe	virgiliae	isolate	STEU8329	translation	elongation	factor	1-alpha	(TEF-1A)	gene,	partial	cds
1110. Diaporthe amygdali isolate STEU8330 translation elongation factor 1-alpha (TEF-1A) gene, partial cds	1110	Diaporthe	amygdali	isolate	STEU8330	translation	elongation	factor	1-alpha	(TEF-1A)	gene,	partial	cds
1111. Diaporthe amygdali isolate STEU8331 translation elongation factor 1-alpha (TEF-1A) gene, partial cds	1111	Diaporthe	amygdali	isolate	STEU8331	translation	elongation	factor	1-alpha	(TEF-1A)	gene,	partial	cds
1112. Diaporthe ambigua strain PMM1734 beta-tubulin (tub2) gene, partial cds	1112	Diaporthe	ambigua	strain	PMM1734	beta-tubulin	(tub2)	gene,	partial	cds
1113. Diaporthe eres strain PMM1690 beta-tubulin (tub2) gene, partial cds	1113	Diaporthe	eres	strain	PMM1690	beta-tubulin	(tub2)	gene,	partial	cds
1114. Diaporthe sp. strain PMM1681 beta-tubulin (tub2) gene, partial cds	1114	Diaporthe	sp.	strain	PMM1681	beta-tubulin	(tub2)	gene,	partial	cds
1115. Diaporthe foeniculina strain PMM1680 beta-tubulin (tub2) gene, partial cds	1115	Diaporthe	foeniculina	strain	PMM1680	beta-tubulin	(tub2)	gene,	partial	cds
1116. Diaporthe foeniculina strain PMM1679 beta-tubulin (tub2) gene, partial cds	1116	Diaporthe	foeniculina	strain	PMM1679	beta-tubulin	(tub2)	gene,	partial	cds
1117. Diaporthe sp. strain PMM1678 beta-tubulin (tub2) gene, partial cds	1117	Diaporthe	sp.	strain	PMM1678	beta-tubulin	(tub2)	gene,	partial	cds
1118. Phomopsis sp. strain PMM1660 beta-tubulin (tub2) gene, partial cds	1118	Phomopsis	sp.	strain	PMM1660	beta-tubulin	(tub2)	gene,	partial	cds
1119. Diaporthe cynaroidis strain PMM1658 beta-tubulin (tub2) gene, partial cds	1119	Diaporthe	cynaroidis	strain	PMM1658	beta-tubulin	(tub2)	gene,	partial	cds
1120. Phomopsis sp. strain PMM1657 beta-tubulin (tub2) gene, partial cds	1120	Phomopsis	sp.	strain	PMM1657	beta-tubulin	(tub2)	gene,	partial	cds
1121. Diaporthe foeniculina strain PMM1638 beta-tubulin (tub2) gene, partial cds	1121	Diaporthe	foeniculina	strain	PMM1638	beta-tubulin	(tub2)	gene,	partial	cds
1122. Diaporthe foeniculina strain PMM480 beta-tubulin (tub2) gene, partial cds	1122	Diaporthe	foeniculina	strain	PMM480	beta-tubulin	(tub2)	gene,	partial	cds
1123. Diaporthe foeniculina strain PMM463 beta-tubulin (tub2) gene, partial cds	1123	Diaporthe	foeniculina	strain	PMM463	beta-tubulin	(tub2)	gene,	partial	cds
1124. Diaporthe cynaroidis strain PMM437 beta-tubulin (tub2) gene, partial cds	1124	Diaporthe	cynaroidis	strain	PMM437	beta-tubulin	(tub2)	gene,	partial	cds
1125. Diaporthe cynaroidis strain PMM436 beta-tubulin (tub2) gene, partial cds	1125	Diaporthe	cynaroidis	strain	PMM436	beta-tubulin	(tub2)	gene,	partial	cds
1126. Diaporthe novem strain Phom297 beta-tubulin (tub2) gene, partial cds	1126	Diaporthe	novem	strain	Phom297	beta-tubulin	(tub2)	gene,	partial	cds
1127. Diaporthe novem strain Phom294 beta-tubulin (tub2) gene, partial cds	1127	Diaporthe	novem	strain	Phom294	beta-tubulin	(tub2)	gene,	partial	cds
1128. Diaporthe novem strain Phom290 beta-tubulin (tub2) gene, partial cds	1128	Diaporthe	novem	strain	Phom290	beta-tubulin	(tub2)	gene,	partial	cds
1129. Diaporthe ampelina strain Phom281 beta-tubulin (tub2) gene, partial cds	1129	Diaporthe	ampelina	strain	Phom281	beta-tubulin	(tub2)	gene,	partial	cds
1130. Diaporthe ampelina strain Phom275 beta-tubulin (tub2) gene, partial cds	1130	Diaporthe	ampelina	strain	Phom275	beta-tubulin	(tub2)	gene,	partial	cds
1131. Diaporthe novem strain Phom264 beta-tubulin (tub2) gene, partial cds	1131	Diaporthe	novem	strain	Phom264	beta-tubulin	(tub2)	gene,	partial	cds
1132. Diaporthe novem strain Phom257 beta-tubulin (tub2) gene, partial cds	1132	Diaporthe	novem	strain	Phom257	beta-tubulin	(tub2)	gene,	partial	cds
1133. Diaporthe serafiniae strain Phom255 beta-tubulin (tub2) gene, partial cds	1133	Diaporthe	serafiniae	strain	Phom255	beta-tubulin	(tub2)	gene,	partial	cds
1134. Diaporthe serafiniae strain Phom249 beta-tubulin (tub2) gene, partial cds	1134	Diaporthe	serafiniae	strain	Phom249	beta-tubulin	(tub2)	gene,	partial	cds
1135. Diaporthe serafiniae strain Phom247 beta-tubulin (tub2) gene, partial cds	1135	Diaporthe	serafiniae	strain	Phom247	beta-tubulin	(tub2)	gene,	partial	cds
1136. Diaporthe serafiniae strain Phom242 beta-tubulin (tub2) gene, partial cds	1136	Diaporthe	serafiniae	strain	Phom242	beta-tubulin	(tub2)	gene,	partial	cds
1137. Diaporthe sp. strain Phom240 beta-tubulin (tub2) gene, partial cds	1137	Diaporthe	sp.	strain	Phom240	beta-tubulin	(tub2)	gene,	partial	cds
1138. Diaporthe novem strain Phom232 beta-tubulin (tub2) gene, partial cds	1138	Diaporthe	novem	strain	Phom232	beta-tubulin	(tub2)	gene,	partial	cds
1139. Diaporthe serafiniae strain Phom225 beta-tubulin (tub2) gene, partial cds	1139	Diaporthe	serafiniae	strain	Phom225	beta-tubulin	(tub2)	gene,	partial	cds
1140. Diaporthe ampelina strain Phom214 beta-tubulin (tub2) gene, partial cds	1140	Diaporthe	ampelina	strain	Phom214	beta-tubulin	(tub2)	gene,	partial	cds
1141. Diaporthe ampelina strain Phom209 beta-tubulin (tub2) gene, partial cds	1141	Diaporthe	ampelina	strain	Phom209	beta-tubulin	(tub2)	gene,	partial	cds
1142. Diaporthe ampelina strain Phom206 beta-tubulin (tub2) gene, partial cds	1142	Diaporthe	ampelina	strain	Phom206	beta-tubulin	(tub2)	gene,	partial	cds
1143. Diaporthe novem strain Phom201 beta-tubulin (tub2) gene, partial cds	1143	Diaporthe	novem	strain	Phom201	beta-tubulin	(tub2)	gene,	partial	cds
1144. Diaporthe ambigua strain PMM1734 internal transcribed spacer 1, partial sequence; 5.8S ribosomal RNA gene, complete sequence; and internal transcribed spacer 2, partial sequence	1144	Diaporthe	ambigua	strain	PMM1734	internal	transcribed	spacer	1,	partial	sequence;	5.8S	ribosomal	RNA	gene,	complete	sequence;	and	internal	transcribed	spacer	2,	partial	sequence
1145. Diaporthe eres strain PMM1690 internal transcribed spacer 1, partial sequence; 5.8S ribosomal RNA gene and internal transcribed spacer 2, complete sequence; and 28S ribosomal RNA gene, partial sequence	1145	Diaporthe	eres	strain	PMM1690	internal	transcribed	spacer	1,	partial	sequence;	5.8S	ribosomal	RNA	gene	and	internal	transcribed	spacer	2,	complete	sequence;	and	28S	ribosomal	RNA	gene,	partial	sequence
1146. Diaporthe sp. strain PMM1681 internal transcribed spacer 1, partial sequence; 5.8S ribosomal RNA gene, complete sequence; and internal transcribed spacer 2, partial sequence	1146	Diaporthe	sp.	strain	PMM1681	internal	transcribed	spacer	1,	partial	sequence;	5.8S	ribosomal	RNA	gene,	complete	sequence;	and	internal	transcribed	spacer	2,	partial	sequence
1147. Diaporthe foeniculina strain PMM1680 internal transcribed spacer 1, partial sequence; 5.8S ribosomal RNA gene and internal transcribed spacer 2, complete sequence; and 28S ribosomal RNA gene, partial sequence	1147	Diaporthe	foeniculina	strain	PMM1680	internal	transcribed	spacer	1,	partial	sequence;	5.8S	ribosomal	RNA	gene	and	internal	transcribed	spacer	2,	complete	sequence;	and	28S	ribosomal	RNA	gene,	partial	sequence
1148. Diaporthe foeniculina strain PMM1679 internal transcribed spacer 1, partial sequence; 5.8S ribosomal RNA gene, complete sequence; and internal transcribed spacer 2, partial sequence	1148	Diaporthe	foeniculina	strain	PMM1679	internal	transcribed	spacer	1,	partial	sequence;	5.8S	ribosomal	RNA	gene,	complete	sequence;	and	internal	transcribed	spacer	2,	partial	sequence
1149. Diaporthe sp. strain PMM1678 internal transcribed spacer 1, partial sequence; 5.8S ribosomal RNA gene and internal transcribed spacer 2, complete sequence; and 28S ribosomal RNA gene, partial sequence	1149	Diaporthe	sp.	strain	PMM1678	internal	transcribed	spacer	1,	partial	sequence;	5.8S	ribosomal	RNA	gene	and	internal	transcribed	spacer	2,	complete	sequence;	and	28S	ribosomal	RNA	gene,	partial	sequence
1150. Phomopsis sp. strain PMM1660 internal transcribed spacer 1, partial sequence; 5.8S ribosomal RNA gene, complete sequence; and internal transcribed spacer 2, partial sequence	1150	Phomopsis	sp.	strain	PMM1660	internal	transcribed	spacer	1,	partial	sequence;	5.8S	ribosomal	RNA	gene,	complete	sequence;	and	internal	transcribed	spacer	2,	partial	sequence
1151. Diaporthe cynaroidis strain PMM1658 internal transcribed spacer 1, partial sequence; 5.8S ribosomal RNA gene and internal transcribed spacer 2, complete sequence; and 28S ribosomal RNA gene, partial sequence	1151	Diaporthe	cynaroidis	strain	PMM1658	internal	transcribed	spacer	1,	partial	sequence;	5.8S	ribosomal	RNA	gene	and	internal	transcribed	spacer	2,	complete	sequence;	and	28S	ribosomal	RNA	gene,	partial	sequence
1152. Phomopsis sp. strain PMM1657 internal transcribed spacer 1, partial sequence; 5.8S ribosomal RNA gene and internal transcribed spacer 2, complete sequence; and 28S ribosomal RNA gene, partial sequence	1152	Phomopsis	sp.	strain	PMM1657	internal	transcribed	spacer	1,	partial	sequence;	5.8S	ribosomal	RNA	gene	and	internal	transcribed	spacer	2,	complete	sequence;	and	28S	ribosomal	RNA	gene,	partial	sequence
1153. Diaporthe foeniculina strain PMM1638 internal transcribed spacer 1, partial sequence; 5.8S ribosomal RNA gene and internal transcribed spacer 2, complete sequence; and 28S ribosomal RNA gene, partial sequence	1153	Diaporthe	foeniculina	strain	PMM1638	internal	transcribed	spacer	1,	partial	sequence;	5.8S	ribosomal	RNA	gene	and	internal	transcribed	spacer	2,	complete	sequence;	and	28S	ribosomal	RNA	gene,	partial	sequence
1154. Diaporthe foeniculina strain PMM480 internal transcribed spacer 1, partial sequence; 5.8S ribosomal RNA gene and internal transcribed spacer 2, complete sequence; and 28S ribosomal RNA gene, partial sequence	1154	Diaporthe	foeniculina	strain	PMM480	internal	transcribed	spacer	1,	partial	sequence;	5.8S	ribosomal	RNA	gene	and	internal	transcribed	spacer	2,	complete	sequence;	and	28S	ribosomal	RNA	gene,	partial	sequence
1155. Diaporthe foeniculina strain PMM463 internal transcribed spacer 1, partial sequence; 5.8S ribosomal RNA gene and internal transcribed spacer 2, complete sequence; and 28S ribosomal RNA gene, partial sequence	1155	Diaporthe	foeniculina	strain	PMM463	internal	transcribed	spacer	1,	partial	sequence;	5.8S	ribosomal	RNA	gene	and	internal	transcribed	spacer	2,	complete	sequence;	and	28S	ribosomal	RNA	gene,	partial	sequence
1156. Diaporthe cynaroidis strain PMM437 internal transcribed spacer 1, partial sequence; 5.8S ribosomal RNA gene and internal transcribed spacer 2, complete sequence; and 28S ribosomal RNA gene, partial sequence	1156	Diaporthe	cynaroidis	strain	PMM437	internal	transcribed	spacer	1,	partial	sequence;	5.8S	ribosomal	RNA	gene	and	internal	transcribed	spacer	2,	complete	sequence;	and	28S	ribosomal	RNA	gene,	partial	sequence
1157. Diaporthe cynaroidis strain PMM436 internal transcribed spacer 1, partial sequence; 5.8S ribosomal RNA gene and internal transcribed spacer 2, complete sequence; and 28S ribosomal RNA gene, partial sequence	1157	Diaporthe	cynaroidis	strain	PMM436	internal	transcribed	spacer	1,	partial	sequence;	5.8S	ribosomal	RNA	gene	and	internal	transcribed	spacer	2,	complete	sequence;	and	28S	ribosomal	RNA	gene,	partial	sequence
1158. Diaporthe novem strain Phom297 internal transcribed spacer 1, partial sequence; 5.8S ribosomal RNA gene, complete sequence; and internal transcribed spacer 2, partial sequence	1158	Diaporthe	novem	strain	Phom297	internal	transcribed	spacer	1,	partial	sequence;	5.8S	ribosomal	RNA	gene,	complete	sequence;	and	internal	transcribed	spacer	2,	partial	sequence
1159. Diaporthe novem strain Phom294 internal transcribed spacer 1, partial sequence; 5.8S ribosomal RNA gene and internal transcribed spacer 2, complete sequence; and 28S ribosomal RNA gene, partial sequence	1159	Diaporthe	novem	strain	Phom294	internal	transcribed	spacer	1,	partial	sequence;	5.8S	ribosomal	RNA	gene	and	internal	transcribed	spacer	2,	complete	sequence;	and	28S	ribosomal	RNA	gene,	partial	sequence
1160. Diaporthe novem strain Phom290 internal transcribed spacer 1, partial sequence; 5.8S ribosomal RNA gene and internal transcribed spacer 2, complete sequence; and 28S ribosomal RNA gene, partial sequence	1160	Diaporthe	novem	strain	Phom290	internal	transcribed	spacer	1,	partial	sequence;	5.8S	ribosomal	RNA	gene	and	internal	transcribed	spacer	2,	complete	sequence;	and	28S	ribosomal	RNA	gene,	partial	sequence
1161. Diaporthe ampelina strain Phom281 internal transcribed spacer 1, partial sequence; 5.8S ribosomal RNA gene and internal transcribed spacer 2, complete sequence; and 28S ribosomal RNA gene, partial sequence	1161	Diaporthe	ampelina	strain	Phom281	internal	transcribed	spacer	1,	partial	sequence;	5.8S	ribosomal	RNA	gene	and	internal	transcribed	spacer	2,	complete	sequence;	and	28S	ribosomal	RNA	gene,	partial	sequence
1162. Diaporthe ampelina strain Phom275 internal transcribed spacer 1, partial sequence; 5.8S ribosomal RNA gene and internal transcribed spacer 2, complete sequence; and 28S ribosomal RNA gene, partial sequence	1162	Diaporthe	ampelina	strain	Phom275	internal	transcribed	spacer	1,	partial	sequence;	5.8S	ribosomal	RNA	gene	and	internal	transcribed	spacer	2,	complete	sequence;	and	28S	ribosomal	RNA	gene,	partial	sequence
1163. Diaporthe novem strain Phom264 internal transcribed spacer 1, partial sequence; 5.8S ribosomal RNA gene and internal transcribed spacer 2, complete sequence; and 28S ribosomal RNA gene, partial sequence	1163	Diaporthe	novem	strain	Phom264	internal	transcribed	spacer	1,	partial	sequence;	5.8S	ribosomal	RNA	gene	and	internal	transcribed	spacer	2,	complete	sequence;	and	28S	ribosomal	RNA	gene,	partial	sequence
1164. Diaporthe novem strain Phom257 internal transcribed spacer 1, partial sequence; 5.8S ribosomal RNA gene and internal transcribed spacer 2, complete sequence; and 28S ribosomal RNA gene, partial sequence	1164	Diaporthe	novem	strain	Phom257	internal	transcribed	spacer	1,	partial	sequence;	5.8S	ribosomal	RNA	gene	and	internal	transcribed	spacer	2,	complete	sequence;	and	28S	ribosomal	RNA	gene,	partial	sequence
1165. Diaporthe serafiniae strain Phom249 internal transcribed spacer 1, partial sequence; 5.8S ribosomal RNA gene and internal transcribed spacer 2, complete sequence; and 28S ribosomal RNA gene, partial sequence	1165	Diaporthe	serafiniae	strain	Phom249	internal	transcribed	spacer	1,	partial	sequence;	5.8S	ribosomal	RNA	gene	and	internal	transcribed	spacer	2,	complete	sequence;	and	28S	ribosomal	RNA	gene,	partial	sequence
1166. Diaporthe serafiniae strain Phom247 internal transcribed spacer 1, partial sequence; 5.8S ribosomal RNA gene and internal transcribed spacer 2, complete sequence; and 28S ribosomal RNA gene, partial sequence	1166	Diaporthe	serafiniae	strain	Phom247	internal	transcribed	spacer	1,	partial	sequence;	5.8S	ribosomal	RNA	gene	and	internal	transcribed	spacer	2,	complete	sequence;	and	28S	ribosomal	RNA	gene,	partial	sequence
1167. Diaporthe serafiniae strain Phom242 internal transcribed spacer 1, partial sequence; 5.8S ribosomal RNA gene and internal transcribed spacer 2, complete sequence; and 28S ribosomal RNA gene, partial sequence	1167	Diaporthe	serafiniae	strain	Phom242	internal	transcribed	spacer	1,	partial	sequence;	5.8S	ribosomal	RNA	gene	and	internal	transcribed	spacer	2,	complete	sequence;	and	28S	ribosomal	RNA	gene,	partial	sequence
1168. Diaporthe sp. strain Phom240 internal transcribed spacer 1, partial sequence; 5.8S ribosomal RNA gene and internal transcribed spacer 2, complete sequence; and 28S ribosomal RNA gene, partial sequence	1168	Diaporthe	sp.	strain	Phom240	internal	transcribed	spacer	1,	partial	sequence;	5.8S	ribosomal	RNA	gene	and	internal	transcribed	spacer	2,	complete	sequence;	and	28S	ribosomal	RNA	gene,	partial	sequence
1169. Diaporthe novem strain Phom232 internal transcribed spacer 1, partial sequence; 5.8S ribosomal RNA gene and internal transcribed spacer 2, complete sequence; and 28S ribosomal RNA gene, partial sequence	1169	Diaporthe	novem	strain	Phom232	internal	transcribed	spacer	1,	partial	sequence;	5.8S	ribosomal	RNA	gene	and	internal	transcribed	spacer	2,	complete	sequence;	and	28S	ribosomal	RNA	gene,	partial	sequence
1170. Diaporthe serafiniae strain Phom225 internal transcribed spacer 1, partial sequence; 5.8S ribosomal RNA gene and internal transcribed spacer 2, complete sequence; and 28S ribosomal RNA gene, partial sequence	1170	Diaporthe	serafiniae	strain	Phom225	internal	transcribed	spacer	1,	partial	sequence;	5.8S	ribosomal	RNA	gene	and	internal	transcribed	spacer	2,	complete	sequence;	and	28S	ribosomal	RNA	gene,	partial	sequence
1171. Diaporthe foeniculina strain Phom224 internal transcribed spacer 1, partial sequence; 5.8S ribosomal RNA gene and internal transcribed spacer 2, complete sequence; and 28S ribosomal RNA gene, partial sequence	1171	Diaporthe	foeniculina	strain	Phom224	internal	transcribed	spacer	1,	partial	sequence;	5.8S	ribosomal	RNA	gene	and	internal	transcribed	spacer	2,	complete	sequence;	and	28S	ribosomal	RNA	gene,	partial	sequence
1172. Diaporthe ampelina strain Phom214 internal transcribed spacer 1, partial sequence; 5.8S ribosomal RNA gene and internal transcribed spacer 2, complete sequence; and 28S ribosomal RNA gene, partial sequence	1172	Diaporthe	ampelina	strain	Phom214	internal	transcribed	spacer	1,	partial	sequence;	5.8S	ribosomal	RNA	gene	and	internal	transcribed	spacer	2,	complete	sequence;	and	28S	ribosomal	RNA	gene,	partial	sequence
1173. Diaporthe ampelina strain Phom209 internal transcribed spacer 1, partial sequence; 5.8S ribosomal RNA gene, complete sequence; and internal transcribed spacer 2, partial sequence	1173	Diaporthe	ampelina	strain	Phom209	internal	transcribed	spacer	1,	partial	sequence;	5.8S	ribosomal	RNA	gene,	complete	sequence;	and	internal	transcribed	spacer	2,	partial	sequence
1174. Diaporthe ambigua strain Phom207 internal transcribed spacer 1, partial sequence; 5.8S ribosomal RNA gene and internal transcribed spacer 2, complete sequence; and 28S ribosomal RNA gene, partial sequence	1174	Diaporthe	ambigua	strain	Phom207	internal	transcribed	spacer	1,	partial	sequence;	5.8S	ribosomal	RNA	gene	and	internal	transcribed	spacer	2,	complete	sequence;	and	28S	ribosomal	RNA	gene,	partial	sequence
1175. Diaporthe ampelina strain Phom206 internal transcribed spacer 1, partial sequence; 5.8S ribosomal RNA gene and internal transcribed spacer 2, complete sequence; and 28S ribosomal RNA gene, partial sequence	1175	Diaporthe	ampelina	strain	Phom206	internal	transcribed	spacer	1,	partial	sequence;	5.8S	ribosomal	RNA	gene	and	internal	transcribed	spacer	2,	complete	sequence;	and	28S	ribosomal	RNA	gene,	partial	sequence
1176. Diaporthe novem strain Phom201 internal transcribed spacer 1, partial sequence; 5.8S ribosomal RNA gene and internal transcribed spacer 2, complete sequence; and 28S ribosomal RNA gene, partial sequence	1176	Diaporthe	novem	strain	Phom201	internal	transcribed	spacer	1,	partial	sequence;	5.8S	ribosomal	RNA	gene	and	internal	transcribed	spacer	2,	complete	sequence;	and	28S	ribosomal	RNA	gene,	partial	sequence
1177. Immersiporthe knoxdaviesiana CBS 132862 ITS region; from TYPE material	1177	Immersiporthe	knoxdaviesiana	CBS	132862	ITS	region;	from	TYPE	material
1178. Huntiella decipiens ITS region; from TYPE material	1178	Huntiella	decipiens	ITS	region;	from	TYPE	material
1179. Huntiella salinaria ITS region; from TYPE material	1179	Huntiella	salinaria	ITS	region;	from	TYPE	material
1180. Celoporthe dispersa CBS 118782 ITS region; from TYPE material	1180	Celoporthe	dispersa	CBS	118782	ITS	region;	from	TYPE	material
1181. Coniella granati isolate STE-U 7687 translation elongation factor 1-alpha (tef1) gene, intron 2 and partial cds	1181	Coniella	granati	isolate	STE-U	7687	translation	elongation	factor	1-alpha	(tef1)	gene,	intron	2	and	partial	cds
1182. Phaeoacremonium pravum isolate CSN3 actin (act) gene, exons 1 through 3 and partial cds	1182	Phaeoacremonium	pravum	isolate	CSN3	actin	(act)	gene,	exons	1	through	3	and	partial	cds
1183. Phaeoacremonium pravum isolate CSN11 actin (act) gene, exons 1 through 3 and partial cds	1183	Phaeoacremonium	pravum	isolate	CSN11	actin	(act)	gene,	exons	1	through	3	and	partial	cds
1184. Phaeoacremonium pravum isolate CSN3 beta-tubulin (tub2) gene, exons 2 through 6 and partial cds	1184	Phaeoacremonium	pravum	isolate	CSN3	beta-tubulin	(tub2)	gene,	exons	2	through	6	and	partial	cds
1185. Phaeoacremonium pravum isolate CSN11 beta-tubulin (tub2) gene, exons 2 through 6 and partial cds	1185	Phaeoacremonium	pravum	isolate	CSN11	beta-tubulin	(tub2)	gene,	exons	2	through	6	and	partial	cds
1186. Phaeoacremonium inflatipes strain PMM2608 beta-tubulin (tub2) gene, exons 2 through 6 and partial cds	1186	Phaeoacremonium	inflatipes	strain	PMM2608	beta-tubulin	(tub2)	gene,	exons	2	through	6	and	partial	cds
1187. Phaeoacremonium inflatipes strain PMM2608 actin (act) gene, exons 1 through 3 and partial cds	1187	Phaeoacremonium	inflatipes	strain	PMM2608	actin	(act)	gene,	exons	1	through	3	and	partial	cds
1188. Phaeoacremonium viticola strain PMM2605 beta-tubulin (tub2) gene, exons 2 through 6 and partial cds	1188	Phaeoacremonium	viticola	strain	PMM2605	beta-tubulin	(tub2)	gene,	exons	2	through	6	and	partial	cds
1189. Phaeoacremonium viticola strain PMM2605 actin (act) gene, exons 1 through 3 and partial cds	1189	Phaeoacremonium	viticola	strain	PMM2605	actin	(act)	gene,	exons	1	through	3	and	partial	cds
1190. Phaeoacremonium parasiticum strain PMM2604 beta-tubulin (tub2) gene, exons 2 through 6 and partial cds	1190	Phaeoacremonium	parasiticum	strain	PMM2604	beta-tubulin	(tub2)	gene,	exons	2	through	6	and	partial	cds
1191. Phaeoacremonium parasiticum strain PMM2604 actin (act) gene, exons 1 through 3 and partial cds	1191	Phaeoacremonium	parasiticum	strain	PMM2604	actin	(act)	gene,	exons	1	through	3	and	partial	cds
1192. Phaeoacremonium prunicola strain PMM2603 beta-tubulin (tub2) gene, exons 2 through 6 and partial cds	1192	Phaeoacremonium	prunicola	strain	PMM2603	beta-tubulin	(tub2)	gene,	exons	2	through	6	and	partial	cds
1193. Phaeoacremonium prunicola strain PMM2603 actin (act) gene, exons 1 through 3 and partial cds	1193	Phaeoacremonium	prunicola	strain	PMM2603	actin	(act)	gene,	exons	1	through	3	and	partial	cds
1194. Phaeoacremonium minimum strain PMM2602 beta-tubulin (tub2) gene, exons 2 through 6 and partial cds	1194	Phaeoacremonium	minimum	strain	PMM2602	beta-tubulin	(tub2)	gene,	exons	2	through	6	and	partial	cds
1195. Phaeoacremonium minimum strain PMM2602 actin (act) gene, exons 1 through 3 and partial cds	1195	Phaeoacremonium	minimum	strain	PMM2602	actin	(act)	gene,	exons	1	through	3	and	partial	cds
1196. Phaeoacremonium minimum strain PMM2470 beta-tubulin (tub2) gene, exons 2 through 6 and partial cds	1196	Phaeoacremonium	minimum	strain	PMM2470	beta-tubulin	(tub2)	gene,	exons	2	through	6	and	partial	cds
1197. Phaeoacremonium minimum strain PMM2470 actin (act) gene, exons 1 through 3 and partial cds	1197	Phaeoacremonium	minimum	strain	PMM2470	actin	(act)	gene,	exons	1	through	3	and	partial	cds
1198. Phaeoacremonium scolyti strain PMM2469 beta-tubulin (tub2) gene, exons 2 through 6 and partial cds	1198	Phaeoacremonium	scolyti	strain	PMM2469	beta-tubulin	(tub2)	gene,	exons	2	through	6	and	partial	cds
1199. Phaeoacremonium scolyti strain PMM2469 actin (act) gene, exons 1 through 3 and partial cds	1199	Phaeoacremonium	scolyti	strain	PMM2469	actin	(act)	gene,	exons	1	through	3	and	partial	cds
1200. Phaeoacremonium junior strain CBS 142698 beta-tubulin (tub2) gene, exons 2 through 6 and partial cds	1200	Phaeoacremonium	junior	strain	CBS	142698	beta-tubulin	(tub2)	gene,	exons	2	through	6	and	partial	cds
1201. Phaeoacremonium junior strain CBS 142698 actin (act) gene, exons 1 through 3 and partial cds	1201	Phaeoacremonium	junior	strain	CBS	142698	actin	(act)	gene,	exons	1	through	3	and	partial	cds
1202. Phaeoacremonium griseorubrum strain PMM2444 beta-tubulin (tub2) gene, exons 2 through 6 and partial cds	1202	Phaeoacremonium	griseorubrum	strain	PMM2444	beta-tubulin	(tub2)	gene,	exons	2	through	6	and	partial	cds
1203. Phaeoacremonium griseorubrum strain PMM2444 actin (act) gene, exons 1 through 3 and partial cds	1203	Phaeoacremonium	griseorubrum	strain	PMM2444	actin	(act)	gene,	exons	1	through	3	and	partial	cds
1204. Phaeoacremonium scolyti strain PMM2442 beta-tubulin (tub2) gene, exons 2 through 6 and partial cds	1204	Phaeoacremonium	scolyti	strain	PMM2442	beta-tubulin	(tub2)	gene,	exons	2	through	6	and	partial	cds
1205. Phaeoacremonium scolyti strain PMM2442 actin (act) gene, exons 1 through 3 and partial cds	1205	Phaeoacremonium	scolyti	strain	PMM2442	actin	(act)	gene,	exons	1	through	3	and	partial	cds
1206. Phaeoacremonium oleae strain CBS 142704 beta-tubulin (tub2) gene, exons 2 through 6 and partial cds	1206	Phaeoacremonium	oleae	strain	CBS	142704	beta-tubulin	(tub2)	gene,	exons	2	through	6	and	partial	cds
1207. Phaeoacremonium oleae strain CBS 142704 actin (act) gene, exons 1 through 3 and partial cds	1207	Phaeoacremonium	oleae	strain	CBS	142704	actin	(act)	gene,	exons	1	through	3	and	partial	cds
1208. Phaeoacremonium australiense strain PMM2439 beta-tubulin (tub2) gene, exons 2 through 6 and partial cds	1208	Phaeoacremonium	australiense	strain	PMM2439	beta-tubulin	(tub2)	gene,	exons	2	through	6	and	partial	cds
1209. Phaeoacremonium australiense strain PMM2439 actin (act) gene, exons 1 through 3 and partial cds	1209	Phaeoacremonium	australiense	strain	PMM2439	actin	(act)	gene,	exons	1	through	3	and	partial	cds
1210. Phaeoacremonium subulatum strain PMM2295 beta-tubulin (tub2) gene, exons 2 through 6 and partial cds	1210	Phaeoacremonium	subulatum	strain	PMM2295	beta-tubulin	(tub2)	gene,	exons	2	through	6	and	partial	cds
1211. Phaeoacremonium subulatum strain PMM2295 actin (act) gene, exon 2 and partial cds	1211	Phaeoacremonium	subulatum	strain	PMM2295	actin	(act)	gene,	exon	2	and	partial	cds
1212. Phaeoacremonium italicum strain PMM2291 beta-tubulin (tub2) gene, exons 2 through 6 and partial cds	1212	Phaeoacremonium	italicum	strain	PMM2291	beta-tubulin	(tub2)	gene,	exons	2	through	6	and	partial	cds
1213. Phaeoacremonium italicum strain PMM2291 actin (act) gene, exons 1 through 3 and partial cds	1213	Phaeoacremonium	italicum	strain	PMM2291	actin	(act)	gene,	exons	1	through	3	and	partial	cds
1214. Phaeoacremonium australiense strain PMM2277 beta-tubulin (tub2) gene, exons 2 through 6 and partial cds	1214	Phaeoacremonium	australiense	strain	PMM2277	beta-tubulin	(tub2)	gene,	exons	2	through	6	and	partial	cds
1215. Phaeoacremonium australiense strain PMM2277 actin (act) gene, exons 1 through 3 and partial cds	1215	Phaeoacremonium	australiense	strain	PMM2277	actin	(act)	gene,	exons	1	through	3	and	partial	cds
1216. Phaeoacremonium africanum strain PMM2276 beta-tubulin (tub2) gene, exons 2 through 6 and partial cds	1216	Phaeoacremonium	africanum	strain	PMM2276	beta-tubulin	(tub2)	gene,	exons	2	through	6	and	partial	cds
1217. Phaeoacremonium africanum strain PMM2276 actin (act) gene, exons 1 through 3 and partial cds	1217	Phaeoacremonium	africanum	strain	PMM2276	actin	(act)	gene,	exons	1	through	3	and	partial	cds
1218. Phaeoacremonium album strain CBS 142689 beta-tubulin (tub2) gene, exons 2 through 6 and partial cds	1218	Phaeoacremonium	album	strain	CBS	142689	beta-tubulin	(tub2)	gene,	exons	2	through	6	and	partial	cds
1219. Phaeoacremonium album strain CBS 142689 actin (act) gene, exons 1 through 3 and partial cds	1219	Phaeoacremonium	album	strain	CBS	142689	actin	(act)	gene,	exons	1	through	3	and	partial	cds
1220. Phaeoacremonium scolyti strain PMM2270 beta-tubulin (tub2) gene, exons 2 through 6 and partial cds	1220	Phaeoacremonium	scolyti	strain	PMM2270	beta-tubulin	(tub2)	gene,	exons	2	through	6	and	partial	cds
1221. Phaeoacremonium scolyti strain PMM2270 actin (act) gene, exons 1 through 3 and partial cds	1221	Phaeoacremonium	scolyti	strain	PMM2270	actin	(act)	gene,	exons	1	through	3	and	partial	cds
1222. Phaeoacremonium griseorubrum strain PMM2267 beta-tubulin (tub2) gene, exons 2 through 6 and partial cds	1222	Phaeoacremonium	griseorubrum	strain	PMM2267	beta-tubulin	(tub2)	gene,	exons	2	through	6	and	partial	cds
1223. Phaeoacremonium griseorubrum strain PMM2267 actin (act) gene, exons 1 through 3 and partial cds	1223	Phaeoacremonium	griseorubrum	strain	PMM2267	actin	(act)	gene,	exons	1	through	3	and	partial	cds
1224. Phaeoacremonium parasiticum strain PMM2260 beta-tubulin (tub2) gene, exons 2 through 6 and partial cds	1224	Phaeoacremonium	parasiticum	strain	PMM2260	beta-tubulin	(tub2)	gene,	exons	2	through	6	and	partial	cds
1225. Phaeoacremonium parasiticum strain PMM2260 actin (act) gene, exons 1 through 3 and partial cds	1225	Phaeoacremonium	parasiticum	strain	PMM2260	actin	(act)	gene,	exons	1	through	3	and	partial	cds
1226. Phaeoacremonium aureum strain CBS 142693 beta-tubulin (tub2) gene, exons 2 through 6 and partial cds	1226	Phaeoacremonium	aureum	strain	CBS	142693	beta-tubulin	(tub2)	gene,	exons	2	through	6	and	partial	cds
1227. Phaeoacremonium aureum strain CBS 142693 actin (act) gene, exons 1 through 3 and partial cds	1227	Phaeoacremonium	aureum	strain	CBS	142693	actin	(act)	gene,	exons	1	through	3	and	partial	cds
1228. Phaeoacremonium subulatum strain PMM2251 beta-tubulin (tub2) gene, exons 2 through 6 and partial cds	1228	Phaeoacremonium	subulatum	strain	PMM2251	beta-tubulin	(tub2)	gene,	exons	2	through	6	and	partial	cds
1229. Phaeoacremonium subulatum strain PMM2251 actin (act) gene, exon 2 and partial cds	1229	Phaeoacremonium	subulatum	strain	PMM2251	actin	(act)	gene,	exon	2	and	partial	cds
1230. Phaeoacremonium iranianum strain PMM2248 beta-tubulin (tub2) gene, exons 2 through 6 and partial cds	1230	Phaeoacremonium	iranianum	strain	PMM2248	beta-tubulin	(tub2)	gene,	exons	2	through	6	and	partial	cds
1231. Phaeoacremonium iranianum strain PMM2248 actin (act) gene, exons 1 through 3 and partial cds	1231	Phaeoacremonium	iranianum	strain	PMM2248	actin	(act)	gene,	exons	1	through	3	and	partial	cds
1232. Phaeoacremonium scolyti strain PMM2242 beta-tubulin (tub2) gene, exons 2 through 6 and partial cds	1232	Phaeoacremonium	scolyti	strain	PMM2242	beta-tubulin	(tub2)	gene,	exons	2	through	6	and	partial	cds
1233. Phaeoacremonium scolyti strain PMM2242 actin (act) gene, exons 1 through 3 and partial cds	1233	Phaeoacremonium	scolyti	strain	PMM2242	actin	(act)	gene,	exons	1	through	3	and	partial	cds
1234. Phaeoacremonium italicum strain PMM2238 beta-tubulin (tub2) gene, exons 2 through 6 and partial cds	1234	Phaeoacremonium	italicum	strain	PMM2238	beta-tubulin	(tub2)	gene,	exons	2	through	6	and	partial	cds
1235. Phaeoacremonium italicum strain PMM2238 actin (act) gene, exons 1 through 3 and partial cds	1235	Phaeoacremonium	italicum	strain	PMM2238	actin	(act)	gene,	exons	1	through	3	and	partial	cds
1236. Phaeoacremonium parasiticum strain PMM2237 beta-tubulin (tub2) gene, exons 2 through 6 and partial cds	1236	Phaeoacremonium	parasiticum	strain	PMM2237	beta-tubulin	(tub2)	gene,	exons	2	through	6	and	partial	cds
1237. Phaeoacremonium parasiticum strain PMM2237 actin (act) gene, exons 1 through 3 and partial cds	1237	Phaeoacremonium	parasiticum	strain	PMM2237	actin	(act)	gene,	exons	1	through	3	and	partial	cds
1238. Phaeoacremonium subulatum strain PMM2235 beta-tubulin (tub2) gene, exons 2 through 6 and partial cds	1238	Phaeoacremonium	subulatum	strain	PMM2235	beta-tubulin	(tub2)	gene,	exons	2	through	6	and	partial	cds
1239. Phaeoacremonium subulatum strain PMM2235 actin (act) gene, exons 1 through 3 and partial cds	1239	Phaeoacremonium	subulatum	strain	PMM2235	actin	(act)	gene,	exons	1	through	3	and	partial	cds
1240. Phaeoacremonium proliferatum strain CBS 142706 beta-tubulin (tub2) gene, exons 2 through 6 and partial cds	1240	Phaeoacremonium	proliferatum	strain	CBS	142706	beta-tubulin	(tub2)	gene,	exons	2	through	6	and	partial	cds
1241. Phaeoacremonium proliferatum strain CBS 142706 actin (act) gene, exons 1 through 3 and partial cds	1241	Phaeoacremonium	proliferatum	strain	CBS	142706	actin	(act)	gene,	exons	1	through	3	and	partial	cds
1242. Phaeoacremonium inflatipes strain PMM2230 beta-tubulin (tub2) gene, exons 2 through 6 and partial cds	1242	Phaeoacremonium	inflatipes	strain	PMM2230	beta-tubulin	(tub2)	gene,	exons	2	through	6	and	partial	cds
1243. Phaeoacremonium inflatipes strain PMM2230 actin (act) gene, exons 1 through 3 and partial cds	1243	Phaeoacremonium	inflatipes	strain	PMM2230	actin	(act)	gene,	exons	1	through	3	and	partial	cds
1244. Phaeoacremonium alvesii strain PMM2222 beta-tubulin (tub2) gene, exons 2 through 6 and partial cds	1244	Phaeoacremonium	alvesii	strain	PMM2222	beta-tubulin	(tub2)	gene,	exons	2	through	6	and	partial	cds
1245. Phaeoacremonium alvesii strain PMM2222 actin (act) gene, exons 1 through 3 and partial cds	1245	Phaeoacremonium	alvesii	strain	PMM2222	actin	(act)	gene,	exons	1	through	3	and	partial	cds
1246. Phaeoacremonium griseorubrum strain PMM2220 beta-tubulin (tub2) gene, exons 2 through 6 and partial cds	1246	Phaeoacremonium	griseorubrum	strain	PMM2220	beta-tubulin	(tub2)	gene,	exons	2	through	6	and	partial	cds
1247. Phaeoacremonium griseorubrum strain PMM2220 actin (act) gene, exons 1 through 3 and partial cds	1247	Phaeoacremonium	griseorubrum	strain	PMM2220	actin	(act)	gene,	exons	1	through	3	and	partial	cds
1248. Phaeoacremonium minimum strain PMM2073 beta-tubulin (tub2) gene, exons 2 through 6 and partial cds	1248	Phaeoacremonium	minimum	strain	PMM2073	beta-tubulin	(tub2)	gene,	exons	2	through	6	and	partial	cds
1249. Phaeoacremonium minimum strain PMM2073 actin (act) gene, exons 1 through 3 and partial cds	1249	Phaeoacremonium	minimum	strain	PMM2073	actin	(act)	gene,	exons	1	through	3	and	partial	cds
1250. Phaeoacremonium inflatipes strain PMM1987 beta-tubulin (tub2) gene, exons 2 through 6 and partial cds	1250	Phaeoacremonium	inflatipes	strain	PMM1987	beta-tubulin	(tub2)	gene,	exons	2	through	6	and	partial	cds
1251. Phaeoacremonium inflatipes strain PMM1987 actin (act) gene, exons 1 through 3 and partial cds	1251	Phaeoacremonium	inflatipes	strain	PMM1987	actin	(act)	gene,	exons	1	through	3	and	partial	cds
1252. Phaeoacremonium oleae strain CBS 142703 beta-tubulin (tub2) gene, exons 2 through 6 and partial cds	1252	Phaeoacremonium	oleae	strain	CBS	142703	beta-tubulin	(tub2)	gene,	exons	2	through	6	and	partial	cds
1253. Phaeoacremonium oleae strain CBS 142703 actin (act) gene, exons 1 through 3 and partial cds	1253	Phaeoacremonium	oleae	strain	CBS	142703	actin	(act)	gene,	exons	1	through	3	and	partial	cds
1254. Phaeoacremonium parasiticum strain PMM1978 beta-tubulin (tub2) gene, exons 2 through 6 and partial cds	1254	Phaeoacremonium	parasiticum	strain	PMM1978	beta-tubulin	(tub2)	gene,	exons	2	through	6	and	partial	cds
1255. Phaeoacremonium parasiticum strain PMM1978 actin (act) gene, exons 1 through 3 and partial cds	1255	Phaeoacremonium	parasiticum	strain	PMM1978	actin	(act)	gene,	exons	1	through	3	and	partial	cds
1256. Phaeoacremonium minimum strain PMM1967 beta-tubulin (tub2) gene, exons 2 through 6 and partial cds	1256	Phaeoacremonium	minimum	strain	PMM1967	beta-tubulin	(tub2)	gene,	exons	2	through	6	and	partial	cds
1257. Phaeoacremonium minimum strain PMM1967 actin (act) gene, exons 1 through 3 and partial cds	1257	Phaeoacremonium	minimum	strain	PMM1967	actin	(act)	gene,	exons	1	through	3	and	partial	cds
1258. Phaeoacremonium album strain CBS 142688 beta-tubulin (tub2) gene, exons 2 through 6 and partial cds	1258	Phaeoacremonium	album	strain	CBS	142688	beta-tubulin	(tub2)	gene,	exons	2	through	6	and	partial	cds
1259. Phaeoacremonium album strain CBS 142688 actin (act) gene, exons 1 through 3 and partial cds	1259	Phaeoacremonium	album	strain	CBS	142688	actin	(act)	gene,	exons	1	through	3	and	partial	cds
1260. Phaeoacremonium prunicola strain PMM1932 beta-tubulin (tub2) gene, exons 2 through 6 and partial cds	1260	Phaeoacremonium	prunicola	strain	PMM1932	beta-tubulin	(tub2)	gene,	exons	2	through	6	and	partial	cds
1261. Phaeoacremonium prunicola strain PMM1932 actin (act) gene, exons 1 through 3 and partial cds	1261	Phaeoacremonium	prunicola	strain	PMM1932	actin	(act)	gene,	exons	1	through	3	and	partial	cds
1262. Phaeoacremonium paululum strain CBS 142705 beta-tubulin (tub2) gene, exons 2 through 6 and partial cds	1262	Phaeoacremonium	paululum	strain	CBS	142705	beta-tubulin	(tub2)	gene,	exons	2	through	6	and	partial	cds
1263. Phaeoacremonium paululum strain CBS 142705 actin (act) gene, exons 1 through 3 and partial cds	1263	Phaeoacremonium	paululum	strain	CBS	142705	actin	(act)	gene,	exons	1	through	3	and	partial	cds
1264. Phaeoacremonium longicollarum strain CBS 142700 beta-tubulin (tub2) gene, exons 2 through 6 and partial cds	1264	Phaeoacremonium	longicollarum	strain	CBS	142700	beta-tubulin	(tub2)	gene,	exons	2	through	6	and	partial	cds
1265. Phaeoacremonium longicollarum strain CBS 142700 actin (act) gene, exons 1 through 3 and partial cds	1265	Phaeoacremonium	longicollarum	strain	CBS	142700	actin	(act)	gene,	exons	1	through	3	and	partial	cds
1266. Phaeoacremonium scolyti strain PMM1897 beta-tubulin (tub2) gene, exons 2 through 6 and partial cds	1266	Phaeoacremonium	scolyti	strain	PMM1897	beta-tubulin	(tub2)	gene,	exons	2	through	6	and	partial	cds
1267. Phaeoacremonium scolyti strain PMM1897 actin (act) gene, exons 1 through 3 and partial cds	1267	Phaeoacremonium	scolyti	strain	PMM1897	actin	(act)	gene,	exons	1	through	3	and	partial	cds
1268. Phaeoacremonium griseorubrum strain PMM1895 beta-tubulin (tub2) gene, exons 2 through 6 and partial cds	1268	Phaeoacremonium	griseorubrum	strain	PMM1895	beta-tubulin	(tub2)	gene,	exons	2	through	6	and	partial	cds
1269. Phaeoacremonium griseorubrum strain PMM1895 actin (act) gene, exons 1 through 3 and partial cds	1269	Phaeoacremonium	griseorubrum	strain	PMM1895	actin	(act)	gene,	exons	1	through	3	and	partial	cds
1270. Phaeoacremonium scolyti strain PMM1894 beta-tubulin (tub2) gene, exons 2 through 6 and partial cds	1270	Phaeoacremonium	scolyti	strain	PMM1894	beta-tubulin	(tub2)	gene,	exons	2	through	6	and	partial	cds
1271. Phaeoacremonium scolyti strain PMM1894 actin (act) gene, exons 1 through 3 and partial cds	1271	Phaeoacremonium	scolyti	strain	PMM1894	actin	(act)	gene,	exons	1	through	3	and	partial	cds
1272. Phaeoacremonium prunicola strain PMM1892 beta-tubulin (tub2) gene, exons 2 through 6 and partial cds	1272	Phaeoacremonium	prunicola	strain	PMM1892	beta-tubulin	(tub2)	gene,	exons	2	through	6	and	partial	cds
1273. Phaeoacremonium prunicola strain PMM1892 actin (act) gene, exons 1 through 3 and partial cds	1273	Phaeoacremonium	prunicola	strain	PMM1892	actin	(act)	gene,	exons	1	through	3	and	partial	cds
1274. Phaeoacremonium prunicola strain PMM1870 beta-tubulin (tub2) gene, exons 2 through 6 and partial cds	1274	Phaeoacremonium	prunicola	strain	PMM1870	beta-tubulin	(tub2)	gene,	exons	2	through	6	and	partial	cds
1275. Phaeoacremonium prunicola strain PMM1870 actin (act) gene, exons 1 through 3 and partial cds	1275	Phaeoacremonium	prunicola	strain	PMM1870	actin	(act)	gene,	exons	1	through	3	and	partial	cds
1276. Phaeoacremonium inflatipes strain PMM1866 beta-tubulin (tub2) gene, exons 2 through 6 and partial cds	1276	Phaeoacremonium	inflatipes	strain	PMM1866	beta-tubulin	(tub2)	gene,	exons	2	through	6	and	partial	cds
1277. Phaeoacremonium inflatipes strain PMM1866 actin (act) gene, exons 1 through 3 and partial cds	1277	Phaeoacremonium	inflatipes	strain	PMM1866	actin	(act)	gene,	exons	1	through	3	and	partial	cds
1278. Phaeoacremonium inflatipes strain PMM1864 beta-tubulin (tub2) gene, exons 2 through 6 and partial cds	1278	Phaeoacremonium	inflatipes	strain	PMM1864	beta-tubulin	(tub2)	gene,	exons	2	through	6	and	partial	cds
1279. Phaeoacremonium inflatipes strain PMM1864 actin (act) gene, exons 1 through 3 and partial cds	1279	Phaeoacremonium	inflatipes	strain	PMM1864	actin	(act)	gene,	exons	1	through	3	and	partial	cds
1280. Phaeoacremonium viticola strain PMM1863 beta-tubulin (tub2) gene, exons 2 through 6 and partial cds	1280	Phaeoacremonium	viticola	strain	PMM1863	beta-tubulin	(tub2)	gene,	exons	2	through	6	and	partial	cds
1281. Phaeoacremonium viticola strain PMM1863 actin (act) gene, exons 1 through 3 and partial cds	1281	Phaeoacremonium	viticola	strain	PMM1863	actin	(act)	gene,	exons	1	through	3	and	partial	cds
1282. Phaeoacremonium scolyti strain PMM1853 beta-tubulin (tub2) gene, exons 2 through 6 and partial cds	1282	Phaeoacremonium	scolyti	strain	PMM1853	beta-tubulin	(tub2)	gene,	exons	2	through	6	and	partial	cds
1283. Phaeoacremonium scolyti strain PMM1853 actin (act) gene, exons 1 through 3 and partial cds	1283	Phaeoacremonium	scolyti	strain	PMM1853	actin	(act)	gene,	exons	1	through	3	and	partial	cds
1284. Phaeoacremonium inflatipes strain PMM1849 beta-tubulin (tub2) gene, exons 2 through 6 and partial cds	1284	Phaeoacremonium	inflatipes	strain	PMM1849	beta-tubulin	(tub2)	gene,	exons	2	through	6	and	partial	cds
1285. Phaeoacremonium inflatipes strain PMM1849 actin (act) gene, exons 1 through 3 and partial cds	1285	Phaeoacremonium	inflatipes	strain	PMM1849	actin	(act)	gene,	exons	1	through	3	and	partial	cds
1286. Phaeoacremonium australiense strain PMM1843 beta-tubulin (tub2) gene, exons 2 through 6 and partial cds	1286	Phaeoacremonium	australiense	strain	PMM1843	beta-tubulin	(tub2)	gene,	exons	2	through	6	and	partial	cds
1287. Phaeoacremonium australiense strain PMM1843 actin (act) gene, exons 1 through 3 and partial cds	1287	Phaeoacremonium	australiense	strain	PMM1843	actin	(act)	gene,	exons	1	through	3	and	partial	cds
1288. Phaeoacremonium subulatum strain PMM1839 beta-tubulin (tub2) gene, exons 2 through 6 and partial cds	1288	Phaeoacremonium	subulatum	strain	PMM1839	beta-tubulin	(tub2)	gene,	exons	2	through	6	and	partial	cds
1289. Phaeoacremonium subulatum strain PMM1839 actin (act) gene, exons 1 through 3 and partial cds	1289	Phaeoacremonium	subulatum	strain	PMM1839	actin	(act)	gene,	exons	1	through	3	and	partial	cds
1290. Phaeoacremonium griseo-olivaceum strain PMM1829 beta-tubulin (tub2) gene, exons 2 through 6 and partial cds	1290	Phaeoacremonium	griseo-olivaceum	strain	PMM1829	beta-tubulin	(tub2)	gene,	exons	2	through	6	and	partial	cds
1291. Phaeoacremonium griseo-olivaceum strain PMM1829 actin (act) gene, exons 1 through 3 and partial cds	1291	Phaeoacremonium	griseo-olivaceum	strain	PMM1829	actin	(act)	gene,	exons	1	through	3	and	partial	cds
1292. Phaeoacremonium griseorubrum strain PMM1828 beta-tubulin (tub2) gene, exons 2 through 6 and partial cds	1292	Phaeoacremonium	griseorubrum	strain	PMM1828	beta-tubulin	(tub2)	gene,	exons	2	through	6	and	partial	cds
1293. Phaeoacremonium griseorubrum strain PMM1828 actin (act) gene, exons 1 through 3 and partial cds	1293	Phaeoacremonium	griseorubrum	strain	PMM1828	actin	(act)	gene,	exons	1	through	3	and	partial	cds
1294. Phaeoacremonium australiense strain PMM1826 beta-tubulin (tub2) gene, exons 2 through 6 and partial cds	1294	Phaeoacremonium	australiense	strain	PMM1826	beta-tubulin	(tub2)	gene,	exons	2	through	6	and	partial	cds
1295. Phaeoacremonium australiense strain PMM1826 actin (act) gene, exons 1 through 3 and partial cds	1295	Phaeoacremonium	australiense	strain	PMM1826	actin	(act)	gene,	exons	1	through	3	and	partial	cds
1296. Phaeoacremonium minimum strain PMM1822 beta-tubulin (tub2) gene, exons 2 through 6 and partial cds	1296	Phaeoacremonium	minimum	strain	PMM1822	beta-tubulin	(tub2)	gene,	exons	2	through	6	and	partial	cds
1297. Phaeoacremonium minimum strain PMM1822 actin (act) gene, exons 1 through 3 and partial cds	1297	Phaeoacremonium	minimum	strain	PMM1822	actin	(act)	gene,	exons	1	through	3	and	partial	cds
1298. Phaeoacremonium alvesii strain PMM1817 beta-tubulin (tub2) gene, exons 2 through 6 and partial cds	1298	Phaeoacremonium	alvesii	strain	PMM1817	beta-tubulin	(tub2)	gene,	exons	2	through	6	and	partial	cds
1299. Phaeoacremonium alvesii strain PMM1817 actin (act) gene, exons 1 through 3 and partial cds	1299	Phaeoacremonium	alvesii	strain	PMM1817	actin	(act)	gene,	exons	1	through	3	and	partial	cds
1300. Phaeoacremonium minimum strain PMM1323 beta-tubulin (tub2) gene, exons 2 through 6 and partial cds	1300	Phaeoacremonium	minimum	strain	PMM1323	beta-tubulin	(tub2)	gene,	exons	2	through	6	and	partial	cds
1301. Phaeoacremonium minimum strain PMM1323 actin (act) gene, exons 1 through 3 and partial cds	1301	Phaeoacremonium	minimum	strain	PMM1323	actin	(act)	gene,	exons	1	through	3	and	partial	cds
1302. Phaeoacremonium prunicola strain PMM1318 beta-tubulin (tub2) gene, exons 2 through 6 and partial cds	1302	Phaeoacremonium	prunicola	strain	PMM1318	beta-tubulin	(tub2)	gene,	exons	2	through	6	and	partial	cds
1303. Phaeoacremonium prunicola strain PMM1318 actin (act) gene, exons 1 through 3 and partial cds	1303	Phaeoacremonium	prunicola	strain	PMM1318	actin	(act)	gene,	exons	1	through	3	and	partial	cds
1304. Phaeoacremonium spadicum strain CBS 142711 beta-tubulin (tub2) gene, exons 2 through 6 and partial cds	1304	Phaeoacremonium	spadicum	strain	CBS	142711	beta-tubulin	(tub2)	gene,	exons	2	through	6	and	partial	cds
1305. Phaeoacremonium spadicum strain CBS 142711 actin (act) gene, exons 1 through 3 and partial cds	1305	Phaeoacremonium	spadicum	strain	CBS	142711	actin	(act)	gene,	exons	1	through	3	and	partial	cds
1306. Phaeoacremonium minimum strain PMM1305 beta-tubulin (tub2) gene, exons 2 through 6 and partial cds	1306	Phaeoacremonium	minimum	strain	PMM1305	beta-tubulin	(tub2)	gene,	exons	2	through	6	and	partial	cds
1307. Phaeoacremonium minimum strain PMM1305 actin (act) gene, exons 1 through 3 and partial cds	1307	Phaeoacremonium	minimum	strain	PMM1305	actin	(act)	gene,	exons	1	through	3	and	partial	cds
1308. Phaeoacremonium venezuelense strain PMM1138 beta-tubulin (tub2) gene, exons 2 through 6 and partial cds	1308	Phaeoacremonium	venezuelense	strain	PMM1138	beta-tubulin	(tub2)	gene,	exons	2	through	6	and	partial	cds
1309. Phaeoacremonium venezuelense strain PMM1138 actin (act) gene, exons 1 through 3 and partial cds	1309	Phaeoacremonium	venezuelense	strain	PMM1138	actin	(act)	gene,	exons	1	through	3	and	partial	cds
1310. Phaeoacremonium aureum strain CBS 142692 beta-tubulin (tub2) gene, exons 2 through 6 and partial cds	1310	Phaeoacremonium	aureum	strain	CBS	142692	beta-tubulin	(tub2)	gene,	exons	2	through	6	and	partial	cds
1311. Phaeoacremonium aureum strain CBS 142692 actin (act) gene, exons 1 through 3 and partial cds	1311	Phaeoacremonium	aureum	strain	CBS	142692	actin	(act)	gene,	exons	1	through	3	and	partial	cds
1312. Phaeoacremonium rosicola strain CBS 142708 beta-tubulin (tub2) gene, exons 2 through 6 and partial cds	1312	Phaeoacremonium	rosicola	strain	CBS	142708	beta-tubulin	(tub2)	gene,	exons	2	through	6	and	partial	cds
1313. Phaeoacremonium rosicola strain CBS 142708 actin (act) gene, exons 1 through 3 and partial cds	1313	Phaeoacremonium	rosicola	strain	CBS	142708	actin	(act)	gene,	exons	1	through	3	and	partial	cds
1314. Phaeoacremonium proliferatum strain STE-U 8370 beta-tubulin (tub2) gene, exons 2 through 6 and partial cds	1314	Phaeoacremonium	proliferatum	strain	STE-U	8370	beta-tubulin	(tub2)	gene,	exons	2	through	6	and	partial	cds
1315. Phaeoacremonium proliferatum strain STE-U 8370 actin (act) gene, exons 1 through 3 and partial cds	1315	Phaeoacremonium	proliferatum	strain	STE-U	8370	actin	(act)	gene,	exons	1	through	3	and	partial	cds
1316. Phaeoacremonium proliferatum strain CBS 142707 beta-tubulin (tub2) gene, exons 2 through 6 and partial cds	1316	Phaeoacremonium	proliferatum	strain	CBS	142707	beta-tubulin	(tub2)	gene,	exons	2	through	6	and	partial	cds
1317. Phaeoacremonium proliferatum strain CBS 142707 actin (act) gene, exons 1 through 3 and partial cds	1317	Phaeoacremonium	proliferatum	strain	CBS	142707	actin	(act)	gene,	exons	1	through	3	and	partial	cds
1318. Phaeoacremonium meliae strain CBS 142710 beta-tubulin (tub2) gene, exons 2 through 6 and partial cds	1318	Phaeoacremonium	meliae	strain	CBS	142710	beta-tubulin	(tub2)	gene,	exons	2	through	6	and	partial	cds
1319. Phaeoacremonium meliae strain CBS 142710 actin (act) gene, exons 1 through 3 and partial cds	1319	Phaeoacremonium	meliae	strain	CBS	142710	actin	(act)	gene,	exons	1	through	3	and	partial	cds
1320. Phaeoacremonium alvesii strain PMM744 beta-tubulin (tub2) gene, exons 2 through 6 and partial cds	1320	Phaeoacremonium	alvesii	strain	PMM744	beta-tubulin	(tub2)	gene,	exons	2	through	6	and	partial	cds
1321. Phaeoacremonium alvesii strain PMM744 actin (act) gene, exons 1 through 3 and partial cds	1321	Phaeoacremonium	alvesii	strain	PMM744	actin	(act)	gene,	exons	1	through	3	and	partial	cds
1322. Phaeoacremonium inflatipes strain PMM739 beta-tubulin (tub2) gene, exons 2 through 6 and partial cds	1322	Phaeoacremonium	inflatipes	strain	PMM739	beta-tubulin	(tub2)	gene,	exons	2	through	6	and	partial	cds
1323. Phaeoacremonium inflatipes strain PMM739 actin (act) gene, exons 1 through 3 and partial cds	1323	Phaeoacremonium	inflatipes	strain	PMM739	actin	(act)	gene,	exons	1	through	3	and	partial	cds
1324. Phaeoacremonium italicum strain PMM731 beta-tubulin (tub2) gene, exons 2 through 6 and partial cds	1324	Phaeoacremonium	italicum	strain	PMM731	beta-tubulin	(tub2)	gene,	exons	2	through	6	and	partial	cds
1325. Phaeoacremonium italicum strain PMM731 actin (act) gene, exons 1 through 3 and partial cds	1325	Phaeoacremonium	italicum	strain	PMM731	actin	(act)	gene,	exons	1	through	3	and	partial	cds
1326. Phaeoacremonium prunicola strain ID230 beta-tubulin (tub2) gene, exons 2 through 6 and partial cds	1326	Phaeoacremonium	prunicola	strain	ID230	beta-tubulin	(tub2)	gene,	exons	2	through	6	and	partial	cds
1327. Phaeoacremonium prunicola strain ID230 actin (act) gene, exons 1 through 3 and partial cds	1327	Phaeoacremonium	prunicola	strain	ID230	actin	(act)	gene,	exons	1	through	3	and	partial	cds
1328. Phaeoacremonium spadicum strain CBS 142715 beta-tubulin (tub2) gene, exons 2 through 6 and partial cds	1328	Phaeoacremonium	spadicum	strain	CBS	142715	beta-tubulin	(tub2)	gene,	exons	2	through	6	and	partial	cds
1329. Phaeoacremonium spadicum strain CBS 142715 actin (act) gene, exons 1 through 3 and partial cds	1329	Phaeoacremonium	spadicum	strain	CBS	142715	actin	(act)	gene,	exons	1	through	3	and	partial	cds
1330. Phaeoacremonium minimum strain CSN1910 beta-tubulin (tub2) gene, exons 2 through 6 and partial cds	1330	Phaeoacremonium	minimum	strain	CSN1910	beta-tubulin	(tub2)	gene,	exons	2	through	6	and	partial	cds
1331. Phaeoacremonium minimum strain CSN1910 actin (act) gene, exons 1 through 3 and partial cds	1331	Phaeoacremonium	minimum	strain	CSN1910	actin	(act)	gene,	exons	1	through	3	and	partial	cds
1332. Phaeoacremonium subulatum strain CSN1904 beta-tubulin (tub2) gene, exons 2 through 6 and partial cds	1332	Phaeoacremonium	subulatum	strain	CSN1904	beta-tubulin	(tub2)	gene,	exons	2	through	6	and	partial	cds
1333. Phaeoacremonium subulatum strain CSN1904 actin (act) gene, exons 1 and 2 and partial cds	1333	Phaeoacremonium	subulatum	strain	CSN1904	actin	(act)	gene,	exons	1	and	2	and	partial	cds
1334. Phaeoacremonium scolyti strain CSN1471 beta-tubulin (tub2) gene, exons 2 through 6 and partial cds	1334	Phaeoacremonium	scolyti	strain	CSN1471	beta-tubulin	(tub2)	gene,	exons	2	through	6	and	partial	cds
1335. Phaeoacremonium scolyti strain CSN1471 actin (act) gene, exons 1 through 3 and partial cds	1335	Phaeoacremonium	scolyti	strain	CSN1471	actin	(act)	gene,	exons	1	through	3	and	partial	cds
1336. Phaeoacremonium subulatum strain CSN1449 beta-tubulin (tub2) gene, exons 2 through 6 and partial cds	1336	Phaeoacremonium	subulatum	strain	CSN1449	beta-tubulin	(tub2)	gene,	exons	2	through	6	and	partial	cds
1337. Phaeoacremonium subulatum strain CSN1449 actin (act) gene, exons 1 and 2 and partial cds	1337	Phaeoacremonium	subulatum	strain	CSN1449	actin	(act)	gene,	exons	1	and	2	and	partial	cds
1338. Phaeoacremonium prunicola strain CSN1425 beta-tubulin (tub2) gene, exons 2 through 6 and partial cds	1338	Phaeoacremonium	prunicola	strain	CSN1425	beta-tubulin	(tub2)	gene,	exons	2	through	6	and	partial	cds
1339. Phaeoacremonium prunicola strain CSN1425 actin (act) gene, exons 1 through 3 and partial cds	1339	Phaeoacremonium	prunicola	strain	CSN1425	actin	(act)	gene,	exons	1	through	3	and	partial	cds
1340. Phaeoacremonium scolyti strain CSN1372 beta-tubulin (tub2) gene, exons 2 through 6 and partial cds	1340	Phaeoacremonium	scolyti	strain	CSN1372	beta-tubulin	(tub2)	gene,	exons	2	through	6	and	partial	cds
1341. Phaeoacremonium scolyti strain CSN1372 actin (act) gene, exons 1 through 3 and partial cds	1341	Phaeoacremonium	scolyti	strain	CSN1372	actin	(act)	gene,	exons	1	through	3	and	partial	cds
1342. Phaeoacremonium alvesii strain CSN1335 beta-tubulin (tub2) gene, exons 2 through 6 and partial cds	1342	Phaeoacremonium	alvesii	strain	CSN1335	beta-tubulin	(tub2)	gene,	exons	2	through	6	and	partial	cds
1343. Phaeoacremonium alvesii strain CSN1335 actin (act) gene, exons 1 through 3 and partial cds	1343	Phaeoacremonium	alvesii	strain	CSN1335	actin	(act)	gene,	exons	1	through	3	and	partial	cds
1344. Phaeoacremonium aureum strain CBS 142690 beta-tubulin (tub2) gene, exons 2 through 6 and partial cds	1344	Phaeoacremonium	aureum	strain	CBS	142690	beta-tubulin	(tub2)	gene,	exons	2	through	6	and	partial	cds
1345. Phaeoacremonium aureum strain CBS 142690 actin (act) gene, exons 1 through 3 and partial cds	1345	Phaeoacremonium	aureum	strain	CBS	142690	actin	(act)	gene,	exons	1	through	3	and	partial	cds
1346. Phaeoacremonium globosum strain CSN1258 beta-tubulin (tub2) gene, exons 2 through 6 and partial cds	1346	Phaeoacremonium	globosum	strain	CSN1258	beta-tubulin	(tub2)	gene,	exons	2	through	6	and	partial	cds
1347. Phaeoacremonium globosum strain CSN1258 actin (act) gene, exons 1 through 3 and partial cds	1347	Phaeoacremonium	globosum	strain	CSN1258	actin	(act)	gene,	exons	1	through	3	and	partial	cds
1348. Phaeoacremonium album strain CBS 142716 beta-tubulin (tub2) gene, exons 2 through 6 and partial cds	1348	Phaeoacremonium	album	strain	CBS	142716	beta-tubulin	(tub2)	gene,	exons	2	through	6	and	partial	cds
1349. Phaeoacremonium album strain CBS 142716 actin (act) gene, exons 1 through 3 and partial cds	1349	Phaeoacremonium	album	strain	CBS	142716	actin	(act)	gene,	exons	1	through	3	and	partial	cds
1350. Phaeoacremonium australiense strain CSN1244 beta-tubulin (tub2) gene, exons 2 through 6 and partial cds	1350	Phaeoacremonium	australiense	strain	CSN1244	beta-tubulin	(tub2)	gene,	exons	2	through	6	and	partial	cds
1351. Phaeoacremonium australiense strain CSN1244 actin (act) gene, exons 1 through 3 and partial cds	1351	Phaeoacremonium	australiense	strain	CSN1244	actin	(act)	gene,	exons	1	through	3	and	partial	cds
1352. Phaeoacremonium scolyti strain CSN1243 beta-tubulin (tub2) gene, exons 2 through 6 and partial cds	1352	Phaeoacremonium	scolyti	strain	CSN1243	beta-tubulin	(tub2)	gene,	exons	2	through	6	and	partial	cds
1353. Phaeoacremonium scolyti strain CSN1243 actin (act) gene, exons 1 through 3 and partial cds	1353	Phaeoacremonium	scolyti	strain	CSN1243	actin	(act)	gene,	exons	1	through	3	and	partial	cds
1354. Phaeoacremonium subulatum strain CSN1242 beta-tubulin (tub2) gene, exons 2 through 6 and partial cds	1354	Phaeoacremonium	subulatum	strain	CSN1242	beta-tubulin	(tub2)	gene,	exons	2	through	6	and	partial	cds
1355. Phaeoacremonium subulatum strain CSN1242 actin (act) gene, exons 1 and 2 and partial cds	1355	Phaeoacremonium	subulatum	strain	CSN1242	actin	(act)	gene,	exons	1	and	2	and	partial	cds
1356. Phaeoacremonium scolyti strain CSN1241 beta-tubulin (tub2) gene, exons 2 through 6 and partial cds	1356	Phaeoacremonium	scolyti	strain	CSN1241	beta-tubulin	(tub2)	gene,	exons	2	through	6	and	partial	cds
1357. Phaeoacremonium scolyti strain CSN1241 actin (act) gene, exons 1 through 3 and partial cds	1357	Phaeoacremonium	scolyti	strain	CSN1241	actin	(act)	gene,	exons	1	through	3	and	partial	cds
1358. Phaeoacremonium alvesii strain CSN1239 beta-tubulin (tub2) gene, exons 2 through 6 and partial cds	1358	Phaeoacremonium	alvesii	strain	CSN1239	beta-tubulin	(tub2)	gene,	exons	2	through	6	and	partial	cds
1359. Phaeoacremonium alvesii strain CSN1239 actin (act) gene, exons 1 through 3 and partial cds	1359	Phaeoacremonium	alvesii	strain	CSN1239	actin	(act)	gene,	exons	1	through	3	and	partial	cds
1360. Phaeoacremonium scolyti strain CSN1213 beta-tubulin (tub2) gene, exons 2 through 6 and partial cds	1360	Phaeoacremonium	scolyti	strain	CSN1213	beta-tubulin	(tub2)	gene,	exons	2	through	6	and	partial	cds
1361. Phaeoacremonium scolyti strain CSN1213 actin (act) gene, exons 1 through 3 and partial cds	1361	Phaeoacremonium	scolyti	strain	CSN1213	actin	(act)	gene,	exons	1	through	3	and	partial	cds
1362. Phaeoacremonium scolyti strain CSN1212 beta-tubulin (tub2) gene, exons 2 through 6 and partial cds	1362	Phaeoacremonium	scolyti	strain	CSN1212	beta-tubulin	(tub2)	gene,	exons	2	through	6	and	partial	cds
1363. Phaeoacremonium scolyti strain CSN1212 actin (act) gene, exons 1 through 3 and partial cds	1363	Phaeoacremonium	scolyti	strain	CSN1212	actin	(act)	gene,	exons	1	through	3	and	partial	cds
1364. Phaeoacremonium scolyti strain CSN1196 beta-tubulin (tub2) gene, exons 2 through 6 and partial cds	1364	Phaeoacremonium	scolyti	strain	CSN1196	beta-tubulin	(tub2)	gene,	exons	2	through	6	and	partial	cds
1365. Phaeoacremonium scolyti strain CSN1196 actin (act) gene, exons 1 through 3 and partial cds	1365	Phaeoacremonium	scolyti	strain	CSN1196	actin	(act)	gene,	exons	1	through	3	and	partial	cds
1366. Phaeoacremonium scolyti strain CSN1081 beta-tubulin (tub2) gene, exons 2 through 6 and partial cds	1366	Phaeoacremonium	scolyti	strain	CSN1081	beta-tubulin	(tub2)	gene,	exons	2	through	6	and	partial	cds
1367. Phaeoacremonium scolyti strain CSN1081 actin (act) gene, exons 1 through 3 and partial cds	1367	Phaeoacremonium	scolyti	strain	CSN1081	actin	(act)	gene,	exons	1	through	3	and	partial	cds
1368. Phaeoacremonium australiense strain CSN1024 beta-tubulin (tub2) gene, exons 2 through 6 and partial cds	1368	Phaeoacremonium	australiense	strain	CSN1024	beta-tubulin	(tub2)	gene,	exons	2	through	6	and	partial	cds
1369. Phaeoacremonium australiense strain CSN1024 actin (act) gene, exons 1 through 3 and partial cds	1369	Phaeoacremonium	australiense	strain	CSN1024	actin	(act)	gene,	exons	1	through	3	and	partial	cds
1370. Phaeoacremonium africanum strain CSN946 beta-tubulin (tub2) gene, exons 2 through 6 and partial cds	1370	Phaeoacremonium	africanum	strain	CSN946	beta-tubulin	(tub2)	gene,	exons	2	through	6	and	partial	cds
1371. Phaeoacremonium africanum strain CSN946 actin (act) gene, exons 1 through 3 and partial cds	1371	Phaeoacremonium	africanum	strain	CSN946	actin	(act)	gene,	exons	1	through	3	and	partial	cds
1372. Phaeoacremonium oleae strain CBS 142702 beta-tubulin (tub2) gene, exons 2 through 6 and partial cds	1372	Phaeoacremonium	oleae	strain	CBS	142702	beta-tubulin	(tub2)	gene,	exons	2	through	6	and	partial	cds
1373. Phaeoacremonium oleae strain CBS 142702 actin (act) gene, exons 1 through 3 and partial cds	1373	Phaeoacremonium	oleae	strain	CBS	142702	actin	(act)	gene,	exons	1	through	3	and	partial	cds
1374. Phaeoacremonium sicilianum strain CSN930 beta-tubulin (tub2) gene, exons 2 through 6 and partial cds	1374	Phaeoacremonium	sicilianum	strain	CSN930	beta-tubulin	(tub2)	gene,	exons	2	through	6	and	partial	cds
1375. Phaeoacremonium sicilianum strain CSN930 actin (act) gene, exons 1 through 3 and partial cds	1375	Phaeoacremonium	sicilianum	strain	CSN930	actin	(act)	gene,	exons	1	through	3	and	partial	cds
1376. Phaeoacremonium viticola strain CSN926 beta-tubulin (tub2) gene, exons 2 through 6 and partial cds	1376	Phaeoacremonium	viticola	strain	CSN926	beta-tubulin	(tub2)	gene,	exons	2	through	6	and	partial	cds
1377. Phaeoacremonium viticola strain CSN926 actin (act) gene, exons 1 through 3 and partial cds	1377	Phaeoacremonium	viticola	strain	CSN926	actin	(act)	gene,	exons	1	through	3	and	partial	cds
1378. Phaeoacremonium australiense strain CSN914 beta-tubulin (tub2) gene, exons 2 through 6 and partial cds	1378	Phaeoacremonium	australiense	strain	CSN914	beta-tubulin	(tub2)	gene,	exons	2	through	6	and	partial	cds
1379. Phaeoacremonium australiense strain CSN914 actin (act) gene, exons 1 through 3 and partial cds	1379	Phaeoacremonium	australiense	strain	CSN914	actin	(act)	gene,	exons	1	through	3	and	partial	cds
1380. Phaeoacremonium parasiticum strain CSN912 beta-tubulin (tub2) gene, exons 2 through 6 and partial cds	1380	Phaeoacremonium	parasiticum	strain	CSN912	beta-tubulin	(tub2)	gene,	exons	2	through	6	and	partial	cds
1381. Phaeoacremonium parasiticum strain CSN912 actin (act) gene, exons 1 through 3 and partial cds	1381	Phaeoacremonium	parasiticum	strain	CSN912	actin	(act)	gene,	exons	1	through	3	and	partial	cds
1382. Phaeoacremonium australiense strain CSN904 beta-tubulin (tub2) gene, exons 2 through 6 and partial cds	1382	Phaeoacremonium	australiense	strain	CSN904	beta-tubulin	(tub2)	gene,	exons	2	through	6	and	partial	cds
1383. Phaeoacremonium australiense strain CSN904 actin (act) gene, exons 1 through 3 and partial cds	1383	Phaeoacremonium	australiense	strain	CSN904	actin	(act)	gene,	exons	1	through	3	and	partial	cds
1384. Phaeoacremonium bibendum strain CSN894 beta-tubulin (tub2) gene, exons 2 through 6 and partial cds	1384	Phaeoacremonium	bibendum	strain	CSN894	beta-tubulin	(tub2)	gene,	exons	2	through	6	and	partial	cds
1385. Phaeoacremonium bibendum strain CSN894 actin (act) gene, exons 1 through 3 and partial cds	1385	Phaeoacremonium	bibendum	strain	CSN894	actin	(act)	gene,	exons	1	through	3	and	partial	cds
1386. Phaeoacremonium minimum strain CSN893 beta-tubulin (tub2) gene, exons 2 through 6 and partial cds	1386	Phaeoacremonium	minimum	strain	CSN893	beta-tubulin	(tub2)	gene,	exons	2	through	6	and	partial	cds
1387. Phaeoacremonium minimum strain CSN893 actin (act) gene, exons 1 through 3 and partial cds	1387	Phaeoacremonium	minimum	strain	CSN893	actin	(act)	gene,	exons	1	through	3	and	partial	cds
1388. Phaeoacremonium africanum strain CSN871 beta-tubulin (tub2) gene, exons 2 through 6 and partial cds	1388	Phaeoacremonium	africanum	strain	CSN871	beta-tubulin	(tub2)	gene,	exons	2	through	6	and	partial	cds
1389. Phaeoacremonium africanum strain CSN871 actin (act) gene, exons 1 through 3 and partial cds	1389	Phaeoacremonium	africanum	strain	CSN871	actin	(act)	gene,	exons	1	through	3	and	partial	cds
1390. Phaeoacremonium prunicola strain CSN719 beta-tubulin (tub2) gene, exons 2 through 6 and partial cds	1390	Phaeoacremonium	prunicola	strain	CSN719	beta-tubulin	(tub2)	gene,	exons	2	through	6	and	partial	cds
1391. Phaeoacremonium prunicola strain CSN719 actin (act) gene, exons 1 through 3 and partial cds	1391	Phaeoacremonium	prunicola	strain	CSN719	actin	(act)	gene,	exons	1	through	3	and	partial	cds
1392. Phaeoacremonium oleae strain STE-U 8383 beta-tubulin (tub2) gene, exons 2 through 6 and partial cds	1392	Phaeoacremonium	oleae	strain	STE-U	8383	beta-tubulin	(tub2)	gene,	exons	2	through	6	and	partial	cds
1393. Phaeoacremonium oleae strain STE-U 8383 actin (act) gene, exons 1 through 3 and partial cds	1393	Phaeoacremonium	oleae	strain	STE-U	8383	actin	(act)	gene,	exons	1	through	3	and	partial	cds
1394. Phaeoacremonium viticola strain CSN701 beta-tubulin (tub2) gene, exons 2 through 6 and partial cds	1394	Phaeoacremonium	viticola	strain	CSN701	beta-tubulin	(tub2)	gene,	exons	2	through	6	and	partial	cds
1395. Phaeoacremonium viticola strain CSN701 actin (act) gene, exons 1 through 3 and partial cds	1395	Phaeoacremonium	viticola	strain	CSN701	actin	(act)	gene,	exons	1	through	3	and	partial	cds
1396. Phaeoacremonium iranianum strain CSN689 beta-tubulin (tub2) gene, exons 2 through 6 and partial cds	1396	Phaeoacremonium	iranianum	strain	CSN689	beta-tubulin	(tub2)	gene,	exons	2	through	6	and	partial	cds
1397. Phaeoacremonium iranianum strain CSN689 actin (act) gene, exons 1 through 3 and partial cds	1397	Phaeoacremonium	iranianum	strain	CSN689	actin	(act)	gene,	exons	1	through	3	and	partial	cds
1398. Phaeoacremonium viticola strain CSN678 beta-tubulin (tub2) gene, exons 2 through 6 and partial cds	1398	Phaeoacremonium	viticola	strain	CSN678	beta-tubulin	(tub2)	gene,	exons	2	through	6	and	partial	cds
1399. Phaeoacremonium viticola strain CSN678 actin (act) gene, exons 1 through 3 and partial cds	1399	Phaeoacremonium	viticola	strain	CSN678	actin	(act)	gene,	exons	1	through	3	and	partial	cds
1400. Phaeoacremonium scolyti strain CSN676 beta-tubulin (tub2) gene, exons 2 through 6 and partial cds	1400	Phaeoacremonium	scolyti	strain	CSN676	beta-tubulin	(tub2)	gene,	exons	2	through	6	and	partial	cds
1401. Phaeoacremonium scolyti strain CSN676 actin (act) gene, exons 1 through 3 and partial cds	1401	Phaeoacremonium	scolyti	strain	CSN676	actin	(act)	gene,	exons	1	through	3	and	partial	cds
1402. Phaeoacremonium gamsii strain CBS 142712 beta-tubulin (tub2) gene, exons 2 through 6 and partial cds	1402	Phaeoacremonium	gamsii	strain	CBS	142712	beta-tubulin	(tub2)	gene,	exons	2	through	6	and	partial	cds
1403. Phaeoacremonium gamsii strain CBS 142712 actin (act) gene, exons 1 through 3 and partial cds	1403	Phaeoacremonium	gamsii	strain	CBS	142712	actin	(act)	gene,	exons	1	through	3	and	partial	cds
1404. Phaeoacremonium minimum strain CSN668 beta-tubulin (tub2) gene, exons 2 through 6 and partial cds	1404	Phaeoacremonium	minimum	strain	CSN668	beta-tubulin	(tub2)	gene,	exons	2	through	6	and	partial	cds
1405. Phaeoacremonium minimum strain CSN668 actin (act) gene, exons 1 through 3 and partial cds	1405	Phaeoacremonium	minimum	strain	CSN668	actin	(act)	gene,	exons	1	through	3	and	partial	cds
1406. Phaeoacremonium album strain STE-U 8377 beta-tubulin (tub2) gene, exons 2 through 6 and partial cds	1406	Phaeoacremonium	album	strain	STE-U	8377	beta-tubulin	(tub2)	gene,	exons	2	through	6	and	partial	cds
1407. Phaeoacremonium album strain STE-U 8377 actin (act) gene, exons 1 through 3 and partial cds	1407	Phaeoacremonium	album	strain	STE-U	8377	actin	(act)	gene,	exons	1	through	3	and	partial	cds
1408. Phaeoacremonium australiense strain CSN657 beta-tubulin (tub2) gene, exons 2 through 6 and partial cds	1408	Phaeoacremonium	australiense	strain	CSN657	beta-tubulin	(tub2)	gene,	exons	2	through	6	and	partial	cds
1409. Phaeoacremonium australiense strain CSN657 actin (act) gene, exons 1 through 3 and partial cds	1409	Phaeoacremonium	australiense	strain	CSN657	actin	(act)	gene,	exons	1	through	3	and	partial	cds
1410. Phaeoacremonium longicollarum strain STE-U 8394 beta-tubulin (tub2) gene, exons 2 through 6 and partial cds	1410	Phaeoacremonium	longicollarum	strain	STE-U	8394	beta-tubulin	(tub2)	gene,	exons	2	through	6	and	partial	cds
1411. Phaeoacremonium longicollarum strain STE-U 8394 actin (act) gene, exons 1 through 3 and partial cds	1411	Phaeoacremonium	longicollarum	strain	STE-U	8394	actin	(act)	gene,	exons	1	through	3	and	partial	cds
1412. Phaeoacremonium parasiticum strain CSN624 beta-tubulin (tub2) gene, exons 2 through 6 and partial cds	1412	Phaeoacremonium	parasiticum	strain	CSN624	beta-tubulin	(tub2)	gene,	exons	2	through	6	and	partial	cds
1413. Phaeoacremonium parasiticum strain CSN624 actin (act) gene, exons 1 through 3 and partial cds	1413	Phaeoacremonium	parasiticum	strain	CSN624	actin	(act)	gene,	exons	1	through	3	and	partial	cds
1414. Phaeoacremonium australiense strain CSN490 beta-tubulin (tub2) gene, exons 2 through 6 and partial cds	1414	Phaeoacremonium	australiense	strain	CSN490	beta-tubulin	(tub2)	gene,	exons	2	through	6	and	partial	cds
1415. Phaeoacremonium australiense strain CSN490 actin (act) gene, exons 1 through 3 and partial cds	1415	Phaeoacremonium	australiense	strain	CSN490	actin	(act)	gene,	exons	1	through	3	and	partial	cds
1416. Phaeoacremonium sicilianum strain CSN482 beta-tubulin (tub2) gene, exons 2 through 6 and partial cds	1416	Phaeoacremonium	sicilianum	strain	CSN482	beta-tubulin	(tub2)	gene,	exons	2	through	6	and	partial	cds
1417. Phaeoacremonium sicilianum strain CSN482 actin (act) gene, exons 1 through 3 and partial cds	1417	Phaeoacremonium	sicilianum	strain	CSN482	actin	(act)	gene,	exons	1	through	3	and	partial	cds
1418. Phaeoacremonium globosum strain CSN471 beta-tubulin (tub2) gene, exons 2 through 6 and partial cds	1418	Phaeoacremonium	globosum	strain	CSN471	beta-tubulin	(tub2)	gene,	exons	2	through	6	and	partial	cds
1419. Phaeoacremonium globosum strain CSN471 actin (act) gene, exons 1 through 3 and partial cds	1419	Phaeoacremonium	globosum	strain	CSN471	actin	(act)	gene,	exons	1	through	3	and	partial	cds
1420. Phaeoacremonium parasiticum strain CSN465 beta-tubulin (tub2) gene, exons 2 through 6 and partial cds	1420	Phaeoacremonium	parasiticum	strain	CSN465	beta-tubulin	(tub2)	gene,	exons	2	through	6	and	partial	cds
1421. Phaeoacremonium parasiticum strain CSN465 actin (act) gene, exons 1 through 3 and partial cds	1421	Phaeoacremonium	parasiticum	strain	CSN465	actin	(act)	gene,	exons	1	through	3	and	partial	cds
1422. Phaeoacremonium parasiticum strain CSN464 beta-tubulin (tub2) gene, exons 2 through 6 and partial cds	1422	Phaeoacremonium	parasiticum	strain	CSN464	beta-tubulin	(tub2)	gene,	exons	2	through	6	and	partial	cds
1423. Phaeoacremonium parasiticum strain CSN464 actin (act) gene, exons 1 through 3 and partial cds	1423	Phaeoacremonium	parasiticum	strain	CSN464	actin	(act)	gene,	exons	1	through	3	and	partial	cds
1424. Phaeoacremonium oleae strain CBS 142701 beta-tubulin (tub2) gene, exons 2 through 6 and partial cds	1424	Phaeoacremonium	oleae	strain	CBS	142701	beta-tubulin	(tub2)	gene,	exons	2	through	6	and	partial	cds
1425. Phaeoacremonium oleae strain CBS 142701 actin (act) gene, exons 2 and 3 and partial cds	1425	Phaeoacremonium	oleae	strain	CBS	142701	actin	(act)	gene,	exons	2	and	3	and	partial	cds
1426. Phaeoacremonium prunicola strain CSN398 beta-tubulin (tub2) gene, exons 2 through 6 and partial cds	1426	Phaeoacremonium	prunicola	strain	CSN398	beta-tubulin	(tub2)	gene,	exons	2	through	6	and	partial	cds
1427. Phaeoacremonium prunicola strain CSN398 actin (act) gene, exons 1 through 3 and partial cds	1427	Phaeoacremonium	prunicola	strain	CSN398	actin	(act)	gene,	exons	1	through	3	and	partial	cds
1428. Phaeoacremonium inflatipes strain CSN389 beta-tubulin (tub2) gene, exons 2 through 6 and partial cds	1428	Phaeoacremonium	inflatipes	strain	CSN389	beta-tubulin	(tub2)	gene,	exons	2	through	6	and	partial	cds
1429. Phaeoacremonium inflatipes strain CSN389 actin (act) gene, exons 1 through 3 and partial cds	1429	Phaeoacremonium	inflatipes	strain	CSN389	actin	(act)	gene,	exons	1	through	3	and	partial	cds
1430. Phaeoacremonium scolyti strain CSN378 beta-tubulin (tub2) gene, exons 2 through 6 and partial cds	1430	Phaeoacremonium	scolyti	strain	CSN378	beta-tubulin	(tub2)	gene,	exons	2	through	6	and	partial	cds
1431. Phaeoacremonium scolyti strain CSN378 actin (act) gene, exons 1 through 3 and partial cds	1431	Phaeoacremonium	scolyti	strain	CSN378	actin	(act)	gene,	exons	1	through	3	and	partial	cds
1432. Phaeoacremonium italicum strain CSN277 beta-tubulin (tub2) gene, exons 2 through 6 and partial cds	1432	Phaeoacremonium	italicum	strain	CSN277	beta-tubulin	(tub2)	gene,	exons	2	through	6	and	partial	cds
1433. Phaeoacremonium italicum strain CSN277 actin (act) gene, exons 1 through 3 and partial cds	1433	Phaeoacremonium	italicum	strain	CSN277	actin	(act)	gene,	exons	1	through	3	and	partial	cds
1434. Phaeoacremonium junior strain CBS 142697 beta-tubulin (tub2) gene, exons 2 through 6 and partial cds	1434	Phaeoacremonium	junior	strain	CBS	142697	beta-tubulin	(tub2)	gene,	exons	2	through	6	and	partial	cds
1435. Phaeoacremonium junior strain CBS 142697 actin (act) gene, exons 1 through 3 and partial cds	1435	Phaeoacremonium	junior	strain	CBS	142697	actin	(act)	gene,	exons	1	through	3	and	partial	cds
1436. Phaeoacremonium iranianum strain CSN267 beta-tubulin (tub2) gene, exons 2 through 6 and partial cds	1436	Phaeoacremonium	iranianum	strain	CSN267	beta-tubulin	(tub2)	gene,	exons	2	through	6	and	partial	cds
1437. Phaeoacremonium iranianum strain CSN267 actin (act) gene, exons 1 through 3 and partial cds	1437	Phaeoacremonium	iranianum	strain	CSN267	actin	(act)	gene,	exons	1	through	3	and	partial	cds
1438. Phaeoacremonium meliae strain CBS 142709 beta-tubulin (tub2) gene, exons 2 through 6 and partial cds	1438	Phaeoacremonium	meliae	strain	CBS	142709	beta-tubulin	(tub2)	gene,	exons	2	through	6	and	partial	cds
1439. Phaeoacremonium meliae strain CBS 142709 actin (act) gene, exons 1 through 3 and partial cds	1439	Phaeoacremonium	meliae	strain	CBS	142709	actin	(act)	gene,	exons	1	through	3	and	partial	cds
1440. Phaeoacremonium italicum strain CSN254 beta-tubulin (tub2) gene, exons 2 through 6 and partial cds	1440	Phaeoacremonium	italicum	strain	CSN254	beta-tubulin	(tub2)	gene,	exons	2	through	6	and	partial	cds
1441. Phaeoacremonium italicum strain CSN254 actin (act) gene, exons 1 through 3 and partial cds	1441	Phaeoacremonium	italicum	strain	CSN254	actin	(act)	gene,	exons	1	through	3	and	partial	cds
1442. Phaeoacremonium inflatipes strain CSN247 beta-tubulin (tub2) gene, exons 2 through 6 and partial cds	1442	Phaeoacremonium	inflatipes	strain	CSN247	beta-tubulin	(tub2)	gene,	exons	2	through	6	and	partial	cds
1443. Phaeoacremonium inflatipes strain CSN247 actin (act) gene, exons 1 through 3 and partial cds	1443	Phaeoacremonium	inflatipes	strain	CSN247	actin	(act)	gene,	exons	1	through	3	and	partial	cds
1444. Phaeoacremonium parasiticum strain CSN210 beta-tubulin (tub2) gene, exons 2 through 6 and partial cds	1444	Phaeoacremonium	parasiticum	strain	CSN210	beta-tubulin	(tub2)	gene,	exons	2	through	6	and	partial	cds
1445. Phaeoacremonium parasiticum strain CSN210 actin (act) gene, exons 1 through 3 and partial cds	1445	Phaeoacremonium	parasiticum	strain	CSN210	actin	(act)	gene,	exons	1	through	3	and	partial	cds
1446. Phaeoacremonium italicum strain CSN206 beta-tubulin (tub2) gene, exons 2 through 6 and partial cds	1446	Phaeoacremonium	italicum	strain	CSN206	beta-tubulin	(tub2)	gene,	exons	2	through	6	and	partial	cds
1447. Phaeoacremonium italicum strain CSN206 actin (act) gene, exons 1 through 3 and partial cds	1447	Phaeoacremonium	italicum	strain	CSN206	actin	(act)	gene,	exons	1	through	3	and	partial	cds
1448. Phaeoacremonium iranianum strain CSN170 beta-tubulin (tub2) gene, exons 2 through 6 and partial cds	1448	Phaeoacremonium	iranianum	strain	CSN170	beta-tubulin	(tub2)	gene,	exons	2	through	6	and	partial	cds
1449. Phaeoacremonium iranianum strain CSN170 actin (act) gene, exons 1 through 3 and partial cds	1449	Phaeoacremonium	iranianum	strain	CSN170	actin	(act)	gene,	exons	1	through	3	and	partial	cds
1450. Phaeoacremonium aureum strain STE-U 8373 beta-tubulin (tub2) gene, exons 2 through 6 and partial cds	1450	Phaeoacremonium	aureum	strain	STE-U	8373	beta-tubulin	(tub2)	gene,	exons	2	through	6	and	partial	cds
1451. Phaeoacremonium aureum strain STE-U 8373 actin (act) gene, exons 1 through 3 and partial cds	1451	Phaeoacremonium	aureum	strain	STE-U	8373	actin	(act)	gene,	exons	1	through	3	and	partial	cds
1452. Phaeoacremonium italicum strain CSN119 beta-tubulin (tub2) gene, exons 2 through 6 and partial cds	1452	Phaeoacremonium	italicum	strain	CSN119	beta-tubulin	(tub2)	gene,	exons	2	through	6	and	partial	cds
1453. Phaeoacremonium italicum strain CSN119 actin (act) gene, exons 1 through 3 and partial cds	1453	Phaeoacremonium	italicum	strain	CSN119	actin	(act)	gene,	exons	1	through	3	and	partial	cds
1454. Phaeoacremonium longicollarum strain CBS 142699 beta-tubulin (tub2) gene, exons 2 through 6 and partial cds	1454	Phaeoacremonium	longicollarum	strain	CBS	142699	beta-tubulin	(tub2)	gene,	exons	2	through	6	and	partial	cds
1455. Phaeoacremonium longicollarum strain CBS 142699 actin (act) gene, exons 1 through 3 and partial cds	1455	Phaeoacremonium	longicollarum	strain	CBS	142699	actin	(act)	gene,	exons	1	through	3	and	partial	cds
1456. Phaeoacremonium parasiticum strain CSN79 beta-tubulin (tub2) gene, exons 2 through 6 and partial cds	1456	Phaeoacremonium	parasiticum	strain	CSN79	beta-tubulin	(tub2)	gene,	exons	2	through	6	and	partial	cds
1457. Phaeoacremonium parasiticum strain CSN79 actin (act) gene, exons 1 through 3 and partial cds	1457	Phaeoacremonium	parasiticum	strain	CSN79	actin	(act)	gene,	exons	1	through	3	and	partial	cds
1458. Phaeoacremonium scolyti strain CSN74 beta-tubulin (tub2) gene, exons 2 through 6 and partial cds	1458	Phaeoacremonium	scolyti	strain	CSN74	beta-tubulin	(tub2)	gene,	exons	2	through	6	and	partial	cds
1459. Phaeoacremonium scolyti strain CSN74 actin (act) gene, exons 1 through 3 and partial cds	1459	Phaeoacremonium	scolyti	strain	CSN74	actin	(act)	gene,	exons	1	through	3	and	partial	cds
1460. Phaeoacremonium parasiticum strain CSN72 beta-tubulin (tub2) gene, exons 2 through 6 and partial cds	1460	Phaeoacremonium	parasiticum	strain	CSN72	beta-tubulin	(tub2)	gene,	exons	2	through	6	and	partial	cds
1461. Phaeoacremonium parasiticum strain CSN72 actin (act) gene, exons 1 through 3 and partial cds	1461	Phaeoacremonium	parasiticum	strain	CSN72	actin	(act)	gene,	exons	1	through	3	and	partial	cds
1462. Phaeoacremonium fraxinopennsylvanicum strain CSN66 beta-tubulin (tub2) gene, exons 2 through 6 and partial cds	1462	Phaeoacremonium	fraxinopennsylvanicum	strain	CSN66	beta-tubulin	(tub2)	gene,	exons	2	through	6	and	partial	cds
1463. Phaeoacremonium fraxinopennsylvanicum strain CSN66 actin (act) gene, exons 1 through 3 and partial cds	1463	Phaeoacremonium	fraxinopennsylvanicum	strain	CSN66	actin	(act)	gene,	exons	1	through	3	and	partial	cds
1464. Phaeoacremonium scolyti strain CSN61 beta-tubulin (tub2) gene, exons 2 through 6 and partial cds	1464	Phaeoacremonium	scolyti	strain	CSN61	beta-tubulin	(tub2)	gene,	exons	2	through	6	and	partial	cds
1465. Phaeoacremonium scolyti strain CSN61 actin (act) gene, exons 1 through 3 and partial cds	1465	Phaeoacremonium	scolyti	strain	CSN61	actin	(act)	gene,	exons	1	through	3	and	partial	cds
1466. Phaeoacremonium italicum strain CSN59 beta-tubulin (tub2) gene, exons 2 through 6 and partial cds	1466	Phaeoacremonium	italicum	strain	CSN59	beta-tubulin	(tub2)	gene,	exons	2	through	6	and	partial	cds
1467. Phaeoacremonium italicum strain CSN59 actin (act) gene, exons 1 and 2 and partial cds	1467	Phaeoacremonium	italicum	strain	CSN59	actin	(act)	gene,	exons	1	and	2	and	partial	cds
1468. Phaeoacremonium inflatipes strain CSN57 beta-tubulin (tub2) gene, exons 2 through 6 and partial cds	1468	Phaeoacremonium	inflatipes	strain	CSN57	beta-tubulin	(tub2)	gene,	exons	2	through	6	and	partial	cds
1469. Phaeoacremonium inflatipes strain CSN57 actin (act) gene, exons 1 through 3 and partial cds	1469	Phaeoacremonium	inflatipes	strain	CSN57	actin	(act)	gene,	exons	1	through	3	and	partial	cds
1470. Phaeoacremonium scolyti strain CSN56 beta-tubulin (tub2) gene, exons 2 through 6 and partial cds	1470	Phaeoacremonium	scolyti	strain	CSN56	beta-tubulin	(tub2)	gene,	exons	2	through	6	and	partial	cds
1471. Phaeoacremonium scolyti strain CSN56 actin (act) gene, exons 1 through 3 and partial cds	1471	Phaeoacremonium	scolyti	strain	CSN56	actin	(act)	gene,	exons	1	through	3	and	partial	cds
1472. Phaeoacremonium scolyti strain CSN55 beta-tubulin (tub2) gene, exons 2 through 6 and partial cds	1472	Phaeoacremonium	scolyti	strain	CSN55	beta-tubulin	(tub2)	gene,	exons	2	through	6	and	partial	cds
1473. Phaeoacremonium scolyti strain CSN55 actin (act) gene, exons 1 through 3 and partial cds	1473	Phaeoacremonium	scolyti	strain	CSN55	actin	(act)	gene,	exons	1	through	3	and	partial	cds
1474. Phaeoacremonium subulatum strain CSN51 beta-tubulin (tub2) gene, exons 2 through 6 and partial cds	1474	Phaeoacremonium	subulatum	strain	CSN51	beta-tubulin	(tub2)	gene,	exons	2	through	6	and	partial	cds
1475. Phaeoacremonium subulatum strain CSN51 actin (act) gene, exons 1 and 2 and partial cds	1475	Phaeoacremonium	subulatum	strain	CSN51	actin	(act)	gene,	exons	1	and	2	and	partial	cds
1476. Phaeoacremonium spadicum strain CBS 142714 beta-tubulin (tub2) gene, exons 2 through 6 and partial cds	1476	Phaeoacremonium	spadicum	strain	CBS	142714	beta-tubulin	(tub2)	gene,	exons	2	through	6	and	partial	cds
1477. Phaeoacremonium spadicum strain CBS 142714 actin (act) gene, exons 1 through 3 and partial cds	1477	Phaeoacremonium	spadicum	strain	CBS	142714	actin	(act)	gene,	exons	1	through	3	and	partial	cds
1478. Phaeoacremonium inflatipes strain CSN47 beta-tubulin (tub2) gene, exons 2 through 6 and partial cds	1478	Phaeoacremonium	inflatipes	strain	CSN47	beta-tubulin	(tub2)	gene,	exons	2	through	6	and	partial	cds
1479. Phaeoacremonium inflatipes strain CSN47 actin (act) gene, exons 1 through 3 and partial cds	1479	Phaeoacremonium	inflatipes	strain	CSN47	actin	(act)	gene,	exons	1	through	3	and	partial	cds
1480. Phaeoacremonium subulatum strain CSN42 beta-tubulin (tub2) gene, exons 2 through 6 and partial cds	1480	Phaeoacremonium	subulatum	strain	CSN42	beta-tubulin	(tub2)	gene,	exons	2	through	6	and	partial	cds
1481. Phaeoacremonium subulatum strain CSN42 actin (act) gene, exon 2 and partial cds	1481	Phaeoacremonium	subulatum	strain	CSN42	actin	(act)	gene,	exon	2	and	partial	cds
1482. Phaeoacremonium scolyti strain CSN27 beta-tubulin (tub2) gene, exons 2 through 6 and partial cds	1482	Phaeoacremonium	scolyti	strain	CSN27	beta-tubulin	(tub2)	gene,	exons	2	through	6	and	partial	cds
1483. Phaeoacremonium scolyti strain CSN27 actin (act) gene, exons 1 through 3 and partial cds	1483	Phaeoacremonium	scolyti	strain	CSN27	actin	(act)	gene,	exons	1	through	3	and	partial	cds
1484. Phaeoacremonium parasiticum strain CSN24 beta-tubulin (tub2) gene, exons 2 through 6 and partial cds	1484	Phaeoacremonium	parasiticum	strain	CSN24	beta-tubulin	(tub2)	gene,	exons	2	through	6	and	partial	cds
1485. Phaeoacremonium parasiticum strain CSN24 actin (act) gene, exons 1 through 3 and partial cds	1485	Phaeoacremonium	parasiticum	strain	CSN24	actin	(act)	gene,	exons	1	through	3	and	partial	cds
1486. Phaeoacremonium aureum strain CBS 142691 beta-tubulin (tub2) gene, exons 2 through 6 and partial cds	1486	Phaeoacremonium	aureum	strain	CBS	142691	beta-tubulin	(tub2)	gene,	exons	2	through	6	and	partial	cds
1487. Phaeoacremonium aureum strain CBS 142691 actin (act) gene, exons 1 through 3 and partial cds	1487	Phaeoacremonium	aureum	strain	CBS	142691	actin	(act)	gene,	exons	1	through	3	and	partial	cds
1488. Phaeoacremonium aureum strain STE-U 8371 beta-tubulin (tub2) gene, exons 2 through 6 and partial cds	1488	Phaeoacremonium	aureum	strain	STE-U	8371	beta-tubulin	(tub2)	gene,	exons	2	through	6	and	partial	cds
1489. Phaeoacremonium aureum strain STE-U 8371 actin (act) gene, exons 1 through 3 and partial cds	1489	Phaeoacremonium	aureum	strain	STE-U	8371	actin	(act)	gene,	exons	1	through	3	and	partial	cds
1490. Phaeoacremonium junior strain CBS 142696 beta-tubulin (tub2) gene, exons 2 through 6 and partial cds	1490	Phaeoacremonium	junior	strain	CBS	142696	beta-tubulin	(tub2)	gene,	exons	2	through	6	and	partial	cds
1491. Phaeoacremonium junior strain CBS 142696 actin (act) gene, exons 1 through 3 and partial cds	1491	Phaeoacremonium	junior	strain	CBS	142696	actin	(act)	gene,	exons	1	through	3	and	partial	cds
1492. Phaeoacremonium junior strain CBS 142695 beta-tubulin (tub2) gene, exons 2 through 6 and partial cds	1492	Phaeoacremonium	junior	strain	CBS	142695	beta-tubulin	(tub2)	gene,	exons	2	through	6	and	partial	cds
1493. Phaeoacremonium junior strain CBS 142695 actin (act) gene, exons 2 and 3 and partial cds	1493	Phaeoacremonium	junior	strain	CBS	142695	actin	(act)	gene,	exons	2	and	3	and	partial	cds
1494. Phaeoacremonium geminum strain CBS 142713 beta-tubulin (tub2) gene, exons 2 through 6 and partial cds	1494	Phaeoacremonium	geminum	strain	CBS	142713	beta-tubulin	(tub2)	gene,	exons	2	through	6	and	partial	cds
1495. Phaeoacremonium geminum strain CBS 142713 actin (act) gene, exons 1 through 3 and partial cds	1495	Phaeoacremonium	geminum	strain	CBS	142713	actin	(act)	gene,	exons	1	through	3	and	partial	cds
1496. Phaeoacremonium geminum strain CBS 142717 beta-tubulin (tub2) gene, exons 2 through 6 and partial cds	1496	Phaeoacremonium	geminum	strain	CBS	142717	beta-tubulin	(tub2)	gene,	exons	2	through	6	and	partial	cds
1497. Phaeoacremonium geminum strain CBS 142717 actin (act) gene, exons 1 through 3 and partial cds	1497	Phaeoacremonium	geminum	strain	CBS	142717	actin	(act)	gene,	exons	1	through	3	and	partial	cds
1498. Neofusicoccum cryptoaustrale CMW 23785 ITS region; from TYPE material	1498	Neofusicoccum	cryptoaustrale	CMW	23785	ITS	region;	from	TYPE	material
1499. Dothiorella oblonga CBS 121765 ITS region; from TYPE material	1499	Dothiorella	oblonga	CBS	121765	ITS	region;	from	TYPE	material
1500. Neofusicoccum ursorum CBS 122811 ITS region; from TYPE material	1500	Neofusicoccum	ursorum	CBS	122811	ITS	region;	from	TYPE	material
1501. Aplosporella papillata CBS 121780 ITS region; from TYPE material	1501	Aplosporella	papillata	CBS	121780	ITS	region;	from	TYPE	material
1502. Phaeoacremonium sp. 1 MH-2017 isolate STEU 8402 beta-tubulin (tub2) gene, exons 3 through 6 and partial cds	1502	Phaeoacremonium	sp.	1	MH-2017	isolate	STEU	8402	beta-tubulin	(tub2)	gene,	exons	3	through	6	and	partial	cds
1503. Phaeoacremonium sp. 2 MH-2017 isolate STEU 8401 beta-tubulin (tub2) gene, exons 4 through 6 and partial cds	1503	Phaeoacremonium	sp.	2	MH-2017	isolate	STEU	8401	beta-tubulin	(tub2)	gene,	exons	4	through	6	and	partial	cds
1504. Phaeoacremonium sp. 2 MH-2017 isolate STEU 8400 beta-tubulin (tub2) gene, exons 3 through 6 and partial cds	1504	Phaeoacremonium	sp.	2	MH-2017	isolate	STEU	8400	beta-tubulin	(tub2)	gene,	exons	3	through	6	and	partial	cds
1505. Phaeoacremonium viticola isolate STEU 8364 beta-tubulin (tub2) gene, exons 2 through 6 and partial cds	1505	Phaeoacremonium	viticola	isolate	STEU	8364	beta-tubulin	(tub2)	gene,	exons	2	through	6	and	partial	cds
1506. Phaeoacremonium viticola isolate STEU 8363 beta-tubulin (tub2) gene, exons 3 through 6 and partial cds	1506	Phaeoacremonium	viticola	isolate	STEU	8363	beta-tubulin	(tub2)	gene,	exons	3	through	6	and	partial	cds
1507. Phaeoacremonium australiense isolate STEU 8362 beta-tubulin (tub2) gene, exons 2 through 6 and partial cds	1507	Phaeoacremonium	australiense	isolate	STEU	8362	beta-tubulin	(tub2)	gene,	exons	2	through	6	and	partial	cds
1508. Phaeoacremonium australiense isolate STEU 8361 beta-tubulin (tub2) gene, exons 2 through 6 and partial cds	1508	Phaeoacremonium	australiense	isolate	STEU	8361	beta-tubulin	(tub2)	gene,	exons	2	through	6	and	partial	cds
1509. Phaeoacremonium scolyti isolate STEU 8360 beta-tubulin (tub2) gene, exons 3 through 6 and partial cds	1509	Phaeoacremonium	scolyti	isolate	STEU	8360	beta-tubulin	(tub2)	gene,	exons	3	through	6	and	partial	cds
1510. Phaeoacremonium prunicola isolate STEU 8359 beta-tubulin (tub2) gene, exons 2 through 6 and partial cds	1510	Phaeoacremonium	prunicola	isolate	STEU	8359	beta-tubulin	(tub2)	gene,	exons	2	through	6	and	partial	cds
1511. Phaeoacremonium prunicola isolate STEU 8358 beta-tubulin (tub2) gene, exons 2 through 6 and partial cds	1511	Phaeoacremonium	prunicola	isolate	STEU	8358	beta-tubulin	(tub2)	gene,	exons	2	through	6	and	partial	cds
1512. Phaeoacremonium minimum isolate STEU 8357 beta-tubulin (tub2) gene, exons 2 through 6 and partial cds	1512	Phaeoacremonium	minimum	isolate	STEU	8357	beta-tubulin	(tub2)	gene,	exons	2	through	6	and	partial	cds
1513. Phaeoacremonium minimum isolate STEU 8356 beta-tubulin (tub2) gene, exons 2 through 6 and partial cds	1513	Phaeoacremonium	minimum	isolate	STEU	8356	beta-tubulin	(tub2)	gene,	exons	2	through	6	and	partial	cds
1514. Phaeoacremonium iranianum isolate STEU 8355 beta-tubulin (tub2) gene, exons 2 through 6 and partial cds	1514	Phaeoacremonium	iranianum	isolate	STEU	8355	beta-tubulin	(tub2)	gene,	exons	2	through	6	and	partial	cds
1515. Phaeoacremonium inflatipes isolate STEU 8354 beta-tubulin (tub2) gene, exons 2 through 6 and partial cds	1515	Phaeoacremonium	inflatipes	isolate	STEU	8354	beta-tubulin	(tub2)	gene,	exons	2	through	6	and	partial	cds
1516. Phaeoacremonium inflatipes isolate STEU 8353 beta-tubulin (tub2) gene, exons 4 through 6 and partial cds	1516	Phaeoacremonium	inflatipes	isolate	STEU	8353	beta-tubulin	(tub2)	gene,	exons	4	through	6	and	partial	cds
1517. Phaeoacremonium fraxinopennsylvanicum isolate STEU 8352 beta-tubulin (tub2) gene, exons 3 through 6 and partial cds	1517	Phaeoacremonium	fraxinopennsylvanicum	isolate	STEU	8352	beta-tubulin	(tub2)	gene,	exons	3	through	6	and	partial	cds
1518. Phaeoacremonium fraxinopennsylvanicum isolate STEU 8351 beta-tubulin (tub2) gene, exons 4 through 6 and partial cds	1518	Phaeoacremonium	fraxinopennsylvanicum	isolate	STEU	8351	beta-tubulin	(tub2)	gene,	exons	4	through	6	and	partial	cds
1519. Phaeoacremonium austroafricanum isolate STEU 8350 beta-tubulin (tub2) gene, exons 2 through 6 and partial cds	1519	Phaeoacremonium	austroafricanum	isolate	STEU	8350	beta-tubulin	(tub2)	gene,	exons	2	through	6	and	partial	cds
1520. Phaeoacremonium austroafricanum isolate STEU 8349 beta-tubulin (tub2) gene, exons 2 through 6 and partial cds	1520	Phaeoacremonium	austroafricanum	isolate	STEU	8349	beta-tubulin	(tub2)	gene,	exons	2	through	6	and	partial	cds
1521. Phaeoacremonium australiense isolate STEU 8348 beta-tubulin (tub2) gene, exons 2 through 6 and partial cds	1521	Phaeoacremonium	australiense	isolate	STEU	8348	beta-tubulin	(tub2)	gene,	exons	2	through	6	and	partial	cds
1522. Phaeoacremonium australiense isolate STEU 8347 beta-tubulin (tub2) gene, exons 4 through 6 and partial cds	1522	Phaeoacremonium	australiense	isolate	STEU	8347	beta-tubulin	(tub2)	gene,	exons	4	through	6	and	partial	cds
1523. Didymosphaeria cf. rubi-ulmifolii isolate STEU 8346 internal transcribed spacer 1, partial sequence; 5.8S ribosomal RNA gene, complete sequence; and internal transcribed spacer 2, partial sequence	1523	Didymosphaeria	cf.	rubi-ulmifolii	isolate	STEU	8346	internal	transcribed	spacer	1,	partial	sequence;	5.8S	ribosomal	RNA	gene,	complete	sequence;	and	internal	transcribed	spacer	2,	partial	sequence
1524. Didymosphaeria cf. rubi-ulmifolii isolate STEU 8345 internal transcribed spacer 1, partial sequence; 5.8S ribosomal RNA gene, complete sequence; and internal transcribed spacer 2, partial sequence	1524	Didymosphaeria	cf.	rubi-ulmifolii	isolate	STEU	8345	internal	transcribed	spacer	1,	partial	sequence;	5.8S	ribosomal	RNA	gene,	complete	sequence;	and	internal	transcribed	spacer	2,	partial	sequence
1525. Didymosphaeria variabile isolate STEU 8344 internal transcribed spacer 1, partial sequence; 5.8S ribosomal RNA gene, complete sequence; and internal transcribed spacer 2, partial sequence	1525	Didymosphaeria	variabile	isolate	STEU	8344	internal	transcribed	spacer	1,	partial	sequence;	5.8S	ribosomal	RNA	gene,	complete	sequence;	and	internal	transcribed	spacer	2,	partial	sequence
1526. Didymosphaeria variabile isolate STEU 8343 internal transcribed spacer 1, partial sequence; 5.8S ribosomal RNA gene, complete sequence; and internal transcribed spacer 2, partial sequence	1526	Didymosphaeria	variabile	isolate	STEU	8343	internal	transcribed	spacer	1,	partial	sequence;	5.8S	ribosomal	RNA	gene,	complete	sequence;	and	internal	transcribed	spacer	2,	partial	sequence
1527. Didymella sp. isolate STEU 8342 internal transcribed spacer 1, partial sequence; 5.8S ribosomal RNA gene, complete sequence; and internal transcribed spacer 2, partial sequence	1527	Didymella	sp.	isolate	STEU	8342	internal	transcribed	spacer	1,	partial	sequence;	5.8S	ribosomal	RNA	gene,	complete	sequence;	and	internal	transcribed	spacer	2,	partial	sequence
1528. Didymella sp. isolate STEU 8341 internal transcribed spacer 1, partial sequence; 5.8S ribosomal RNA gene, complete sequence; and internal transcribed spacer 2, partial sequence	1528	Didymella	sp.	isolate	STEU	8341	internal	transcribed	spacer	1,	partial	sequence;	5.8S	ribosomal	RNA	gene,	complete	sequence;	and	internal	transcribed	spacer	2,	partial	sequence
1529. Didymella pomorum isolate STEU 8340 internal transcribed spacer 1, partial sequence; 5.8S ribosomal RNA gene, complete sequence; and internal transcribed spacer 2, partial sequence	1529	Didymella	pomorum	isolate	STEU	8340	internal	transcribed	spacer	1,	partial	sequence;	5.8S	ribosomal	RNA	gene,	complete	sequence;	and	internal	transcribed	spacer	2,	partial	sequence
[truncated: 131,107 more rows]
[truncated: 19 more columns]

## Sheet: Assessment
Fungi Gene Region	Number of Records
Whole genome shotgun sequence/complete sequence gene	62646
5.8S	20259
Internal Transcribed Spacer 2 (ITS2)	19256
[truncated: 188 more rows]
