# Supplementary material for: An overview of DNA barcoding of biodiversity in South Africa
Source: PLoS One. 2026 Apr 21;21(4):e0345173. doi: 10.1371/journal.pone.0345173 (PMC13098986; doi:10.1371/journal.pone.0345173)
Supplement: S1 File — The data was downloaded in a text format and transferred to Microsoft excel for analysis. (ZIP) [file pone.0345173.s011.zip › S1_File/Insects.xlsx]

## Sheet: Insects
1. Frankliniella occidentalis haplotype 1 from South Africa cytochrome oxidase subunit I (COI) gene, partial cds; mitochondrial
419 bp linear DNA
EU004556.1 GI:157850911
2. Frankliniella occidentalis haplotype 2 from South Africa cytochrome oxidase subunit I (COI) gene, partial cds; mitochondrial
419 bp linear DNA
EU004552.1 GI:157850903
3. Locusta migratoria isolate South_Africa mitochondrion, complete genome
15,903 bp circular DNA
JN858189.1 GI:364504253
4. Dacus venetatus isolate South Africa 03 mitochondrion, complete genome
16,167 bp circular DNA
NC_071730.1 GI:2452622865
5. Dacus eclipsis isolate South Africa 02 mitochondrion, complete genome
16,033 bp circular DNA
NC_071728.1 GI:2452622837
6. Dacus durbanensis isolate South Africa 01 mitochondrion, complete genome
16,197 bp circular DNA
NC_071727.1 GI:2452622823
7. Bactrocera dorsalis isolate South Africa 04 mitochondrion, complete genome
15,917 bp circular DNA
MT121285.1 GI:2431473742
8. Dacus venetatus isolate South Africa 03 mitochondrion, complete genome
16,167 bp circular DNA
MT121246.1 GI:2431473392
9. Dacus eclipsis isolate South Africa 02 mitochondrion, complete genome
16,033 bp circular DNA
MT121242.1 GI:2431473336
10. Dacus durbanensis isolate South Africa 01 mitochondrion, complete genome
16,197 bp circular DNA
MT121241.1 GI:2431473322
11. Peloriolus sp. South Africa cytochrome oxidase subunit I (COI) gene, partial cds; mitochondrial
386 bp linear DNA
MF470089.1 GI:1394335973
12. Haplelmis sp. South Africa cytochrome oxidase subunit I (COI) gene, partial cds; mitochondrial
386 bp linear DNA
MF470080.1 GI:1394335955
13. Haplelmis sp. South Africa carbamoylphosphate synthetase (CAD) gene, partial cds
714 bp linear DNA
MF470068.1 GI:1394335931
14. Peloriolus sp. South Africa carbamoylphosphate synthetase (CAD) gene, partial cds
714 bp linear DNA
MF470058.1 GI:1394335911
15. Peloriolus sp. South Africa arginine kinase (ArgK) gene, partial cds
677 bp linear DNA
MF470046.1 GI:1394335887
16. Haplelmis sp. South Africa arginine kinase (ArgK) gene, partial cds
677 bp linear DNA
MF470039.1 GI:1394335873
17. Haplelmis sp. South Africa 28S ribosomal RNA gene, partial sequence
570 bp linear DNA
MF470030.1 GI:1394335857
18. Peloriolus sp. South Africa 28S ribosomal RNA gene, partial sequence
561 bp linear DNA
MF470017.1 GI:1394335844
19. Haplelmis sp. South Africa small subunit ribosomal RNA gene, partial sequence; mitochondrial
318 bp linear DNA
MF410394.1 GI:1394335757
20. Peloriolus sp. South Africa small subunit ribosomal RNA gene, partial sequence; mitochondrial
318 bp linear DNA
MF410382.1 GI:1394335745
21. Pissodes sp. South Africa haplotype 10 cytochrome c oxidase subunit I gene, partial cds; mitochondrial
799 bp linear DNA
KX581019.1 GI:1198276523
22. Pissodes sp. South Africa haplotype 9 cytochrome c oxidase subunit I gene, partial cds; mitochondrial
719 bp linear DNA
KX581018.1 GI:1198276521
23. Pissodes sp. South Africa haplotype 8 cytochrome c oxidase subunit I gene, partial cds; mitochondrial
726 bp linear DNA
KX581017.1 GI:1198276519
24. Pissodes sp. South Africa haplotype 7 cytochrome c oxidase subunit I gene, partial cds; mitochondrial
800 bp linear DNA
KX581016.1 GI:1198276517
25. Pissodes sp. South Africa haplotype 6 cytochrome c oxidase subunit I gene, partial cds; mitochondrial
714 bp linear DNA
KX581015.1 GI:1198276515
26. Pissodes sp. South Africa haplotype 5 cytochrome c oxidase subunit I gene, partial cds; mitochondrial
737 bp linear DNA
KX581014.1 GI:1198276513
27. Pissodes sp. South Africa haplotype 4 cytochrome c oxidase subunit I gene, partial cds; mitochondrial
732 bp linear DNA
KX581013.1 GI:1198276511
28. Pissodes sp. South Africa haplotype 3 cytochrome c oxidase subunit I gene, partial cds; mitochondrial
816 bp linear DNA
KX581012.1 GI:1198276509
29. Pissodes sp. South Africa haplotype 2 cytochrome c oxidase subunit I gene, partial cds; mitochondrial
702 bp linear DNA
KX581011.1 GI:1198276507
30. Pissodes sp. South Africa haplotype 1 cytochrome c oxidase subunit I gene, partial cds; mitochondrial
729 bp linear DNA
KX581010.1 GI:1198276505
31. Cotesia sesamiae from South Africa cytochrome oxidase subunit I (COI) gene, partial cds; mitochondrial
552 bp linear DNA
DQ232326.1 GI:84682909
32. Cotesia plutellae from South Africa cytochrome oxidase subunit I (COI) gene, partial cds; mitochondrial
508 bp linear DNA
AY934819.1 GI:62529555
33. Diuraphis noxia from South Africa cytochrome oxidase subunit I gene, partial cds; mitochondrial gene for mitochondrial product
375 bp linear DNA
AY241703.1 GI:29888106
34. Eldana saccharina from South Africa cytochrome oxidase subunit II (COII) gene, partial cds; mitochondrial
369 bp linear DNA
AY320503.1 GI:32482781
35. Chilo partellus from South Africa cytochrome oxidase subunit II (COII) gene, partial cds; mitochondrial
369 bp linear DNA
AY320481.1 GI:32482737
36. Busseola fusca from South Africa cytochrome oxidase subunit II (COII) gene, partial cds; mitochondrial
369 bp linear DNA
AY320474.1 GI:32482723
37. Eldana saccharina from South Africa 16S ribosomal RNA gene, partial sequence; mitochondrial
381 bp linear DNA
AY320456.1 GI:32482705
38. Chilo partellus from South Africa 16S ribosomal RNA gene, partial sequence; mitochondrial
386 bp linear DNA
AY320434.1 GI:32482683
39. Busseola fusca from South Africa 16S ribosomal RNA gene, partial sequence; mitochondrial
378 bp linear DNA
AY320427.1 GI:32482676
40. Cotesia vestalis from South Africa 5.8S ribosomal RNA gene and internal transcribed spacer 2, partial sequence
309 bp linear DNA
AY934826.1 GI:60752498
41. Chrysomya putoria from South Africa 18S ribosomal RNA gene, partial sequence; internal transcribed spacer 1, 5.8S ribosomal RNA gene, internal transcribed spacer 2a, 2S ribosomal RNA gene, and internal transcribed spacer 2, complete sequence; and 28S ribosomal RNA gene, partial sequence
1,147 bp linear DNA
FJ830689.1 GI:268321254
42. Cotesia sesamiae from South Africa 16S ribosomal RNA gene, partial sequence; mitochondrial
359 bp linear DNA
DQ232343.1 GI:81338172
43. Anopheles funestus from South Africa 5.8S ribosomal RNA and internal transcribed spacer 2, partial sequence
707 bp linear DNA
AY259145.1 GI:33302344
44. Ceratitis rosa country South Africa 18S ribosomal RNA gene, partial sequence; internal transcribed spacer 1, complete sequence; and 5.8S ribosomal RNA gene, partial sequence
1,064 bp linear DNA
AF189690.1 GI:6164913
45. Anopheles rivulorum from South Africa 28S ribosomal RNA gene, partial sequence
389 bp linear DNA
AY256345.1 GI:37359473
46. Culex pipiens pipiens haplotype J from South Africa NADH dehydrogenase subunit 4 gene, partial cds; mitochondrial
349 bp linear DNA
AY793703.1 GI:60418492
47. Culex pipiens pipiens haplotype I from South Africa NADH dehydrogenase subunit 4 gene, partial cds; mitochondrial
349 bp linear DNA
AY793702.1 GI:60418490
48. Culex pipiens pipiens haplotype H from South Africa NADH dehydrogenase subunit 4 gene, partial cds; mitochondrial
349 bp linear DNA
AY793701.1 GI:60418488
49. Culex pipiens pipiens haplotype G from South Africa NADH dehydrogenase subunit 4 gene, partial cds; mitochondrial
349 bp linear DNA
AY793700.1 GI:60418486
50. Culex pipiens pipiens haplotype F from South Africa NADH dehydrogenase subunit 4 gene, partial cds; mitochondrial
349 bp linear DNA
AY793699.1 GI:60418484
51. Culex pipiens pipiens haplotype E from South Africa NADH dehydrogenase subunit 4 gene, partial cds; mitochondrial
349 bp linear DNA
AY793698.1 GI:60418482
52. Culex pipiens pipiens haplotype D from South Africa NADH dehydrogenase subunit 4 gene, partial cds; mitochondrial
349 bp linear DNA
AY793697.1 GI:60418480
53. Culex pipiens pipiens haplotype C from South Africa NADH dehydrogenase subunit 4 gene, partial cds; mitochondrial
349 bp linear DNA
AY793696.1 GI:60418478
54. Culex pipiens pipiens haplotype B from South Africa NADH dehydrogenase subunit 4 gene, partial cds; mitochondrial
349 bp linear DNA
AY793695.1 GI:60418476
55. Culex pipiens pipiens haplotype A from South Africa NADH dehydrogenase subunit 4 gene, partial cds; mitochondrial
349 bp linear DNA
AY793694.1 GI:60418474
56. Culex pipiens quinquefasciatus haplotype K from South Africa NADH dehydrogenase subunit 4 gene, partial cds; mitochondrial
349 bp linear DNA
AY793691.1 GI:60418468
57. Culex pipiens pipiens haplotype K from South Africa NADH dehydrogenase subunit 4 gene, partial cds; mitochondrial
349 bp linear DNA
AY793690.1 GI:60418466
58. Allograpta calopus from South Africa cytochrome c oxidase subunit I (COI) gene, partial cds; mitochondrial
638 bp linear DNA
EF127311.1 GI:119514849
59. Allograpta fuscotibialis from South Africa cytochrome c oxidase subunit I (COI) gene, partial cds; mitochondrial
638 bp linear DNA
EF127309.1 GI:119514845
60. Elisabethiella socotrensis mitochondrial partial COI for cytochrome oxidase subunit I, isolated from specific host Ficus natalensis in Durban, South Africa, isolate 2
484 bp linear DNA
AM260707.1 GI:124248187
61. Elisabethiella socotrensis mitochondrial partial COI for cytochrome oxidase subunit I, isolated from specific host Ficus natalensis in Durban, South Africa, isolate 1
561 bp linear DNA
AM260706.1 GI:124248185
62. Elisabethiella socotrensis mitochondrial partial COI for cytochrome oxidase subunit I, isolated from specific host Ficus burkei in Durban, South Africa
731 bp linear DNA
AM260705.1 GI:124248183
63. Diadegma mollipla mitochondrial partial coi gene for cythochrome oxidase subunit I, from South Africa
563 bp linear DNA
AJ888008.1 GI:78482757
64. Diadegma mollipla 5.8S rRNA gene (partial) and ITS2 and 28S rRNA gene (partial), from South Africa
718 bp linear DNA
AJ508222.2 GI:60416969
65. Rhinomorinia sp. South Africa JDB-2018 lethal giant larvae (LGL) gene, partial cds
379 bp linear DNA
MF480272.1 GI:1407506202
66. Phasia sp. 2 South Africa JDB-2018 lethal giant larvae (LGL) gene, partial cds
1,213 bp linear DNA
MF480264.1 GI:1407506186
67. Phasia sp. 1 South Africa JDB-2018 lethal giant larvae (LGL) gene, partial cds
732 bp linear DNA
MF480263.1 GI:1407506184
68. Litophasia sp. South Africa JDB-2018 lethal giant larvae (LGL) gene, partial cds
1,654 bp linear DNA
MF480248.1 GI:1407506154
69. Cylindromyia sp. 2 South Africa JDB-2018 lethal giant larvae (LGL) gene, partial cds
1,639 bp linear DNA
MF480215.1 GI:1407506088
70. Cylindromyia sp. 1 South Africa JDB-2018 lethal giant larvae (LGL) gene, partial cds
1,645 bp linear DNA
MF480214.1 GI:1407506086
71. Besseria sp. South Africa JDB-2018 lethal giant larvae (LGL) gene, partial cds
1,654 bp linear DNA
MF480191.1 GI:1407506040
72. Rhinomorinia sp. South Africa JDB-2018 molybdenum cofactor sulfurase (MCS) gene, partial cds
2,023 bp linear DNA
MF480158.1 GI:1407505974
73. Phasia sp. 2 South Africa JDB-2018 molybdenum cofactor sulfurase (MCS) gene, partial cds
2,003 bp linear DNA
MF480150.1 GI:1407505958
74. Phasia sp. 1 South Africa JDB-2018 molybdenum cofactor sulfurase (MCS) gene, partial cds
2,024 bp linear DNA
MF480149.1 GI:1407505956
75. Litophasia sp. South Africa JDB-2018 molybdenum cofactor sulfurase (MCS) gene, partial cds
2,024 bp linear DNA
MF480131.1 GI:1407505920
76. Cylindromyia sp. 2 South Africa JDB-2018 molybdenum cofactor sulfurase (MCS) gene, partial cds
2,027 bp linear DNA
MF480097.1 GI:1407505852
77. Cylindromyia sp. 1 South Africa JDB-2018 molybdenum cofactor sulfurase (MCS) gene, partial cds
2,044 bp linear DNA
MF480096.1 GI:1407505850
78. Besseria sp. South Africa JDB-2018 molybdenum cofactor sulfurase (MCS) gene, partial cds
2,017 bp linear DNA
MF480069.1 GI:1407505796
79. Rhinomorinia sp. South Africa JDB-2018 methyl accepting chemoreceptor (MAC) gene, partial cds
2,371 bp linear DNA
MF480037.1 GI:1395251559
80. Phasia sp. 2 South Africa JDB-2018 methyl accepting chemoreceptor (MAC) gene, partial cds
2,146 bp linear DNA
MF480029.1 GI:1395251543
81. Phasia sp. 1 South Africa JDB-2018 methyl accepting chemoreceptor (MAC) gene, partial cds
2,323 bp linear DNA
MF480028.1 GI:1395251541
82. Litophasia sp. South Africa JDB-2018 methyl accepting chemoreceptor (MAC) gene, partial cds
2,355 bp linear DNA
MF480013.1 GI:1395251511
83. Cylindromyia sp. 1 South Africa JDB-2018 methyl accepting chemoreceptor (MAC) gene, partial cds
2,359 bp linear DNA
MF479979.1 GI:1395251443
84. Besseria sp. South Africa JDB-2018 methyl accepting chemoreceptor (MAC) gene, partial cds
1,741 bp linear DNA
MF479952.1 GI:1395251389
85. Rhinomorinia sp. South Africa JDB-2018 carbamoyl-phosphate synthetase 2 (CAD) gene, partial cds
1,590 bp linear DNA
MF414548.1 GI:1395251330
86. Phasia sp. 2 South Africa JDB-2018 carbamoyl-phosphate synthetase 2 (CAD) gene, partial cds
1,758 bp linear DNA
MF414540.1 GI:1395251314
87. Phasia sp. 1 South Africa JDB-2018 carbamoyl-phosphate synthetase 2 (CAD) gene, partial cds
1,782 bp linear DNA
MF414539.1 GI:1395251312
88. Litophasia sp. South Africa JDB-2018 carbamoyl-phosphate synthetase 2 (CAD) gene, partial cds
1,755 bp linear DNA
MF414521.1 GI:1395251276
89. Cylindromyia sp. 2 South Africa JDB-2018 carbamoyl-phosphate synthetase 2 (CAD) gene, partial cds
1,782 bp linear DNA
MF414487.1 GI:1395251208
90. Cylindromyia sp. 1 South Africa JDB-2018 carbamoyl-phosphate synthetase 2 (CAD) gene, partial cds
1,773 bp linear DNA
MF414486.1 GI:1395251206
91. Besseria sp. South Africa JDB-2018 carbamoyl-phosphate synthetase 2 (CAD) gene, partial cds
1,752 bp linear DNA
MF414458.1 GI:1395251150
92. Phylinae nr. Macrotylus sp. South Africa 542 cytochrome oxidase subunit I (COI) gene, partial cds; mitochondrial
827 bp linear DNA
KF273205.1 GI:528880620
93. Miridae gen. n. sp. South Africa 716 cytochrome oxidase subunit I (COI) gene, partial cds; tRNA-Leu gene, complete sequence; and cytochrome oxidase subunit II (COII) gene, partial cds; mitochondrial
757 bp linear DNA
KF273164.1 GI:528880571
94. Miridae gen. n. sp. South Africa 273 cytochrome oxidase subunit I (COI) gene, partial cds; tRNA-Leu gene, complete sequence; and cytochrome oxidase subunit II (COII) gene, partial cds; mitochondrial
587 bp linear DNA
KF273163.1 GI:528880568
95. Phylinae nr. Macrotylus sp. South Africa 542 18S ribosomal RNA, partial sequence; mitochondrial
1,884 bp linear DNA
KF273238.1 GI:528880655
96. Miridae sp. South Africa 687 18S ribosomal RNA, partial sequence; mitochondrial
1,863 bp linear DNA
KF273232.1 GI:528880649
97. Miridae gen. n. sp. South Africa 716 18S ribosomal RNA, partial sequence; mitochondrial
1,840 bp linear DNA
KF273230.1 GI:528880647
98. Miridae gen. n. sp. South Africa 273 18S ribosomal RNA, partial sequence; mitochondrial
1,873 bp linear DNA
KF273227.1 GI:528880644
99. Phylinae nr. Macrotylus sp. South Africa 542 16S ribosomal RNA, partial sequence; mitochondrial
525 bp linear DNA
KF273201.1 GI:528880614
100. Miridae sp. South Africa 687 16S ribosomal RNA, partial sequence; mitochondrial
436 bp linear DNA
KF273195.1 GI:528880608
101. Miridae gen. n. sp. South Africa 716 16S ribosomal RNA, partial sequence; mitochondrial
439 bp linear DNA
KF273193.1 GI:528880606
102. Miridae gen. n. sp. South Africa 273 16S ribosomal RNA, partial sequence; mitochondrial
442 bp linear DNA
KF273190.1 GI:528880603
103. Miridae sp. South Africa 687 28S ribosomal RNA, partial sequence
838 bp linear DNA
KF273158.1 GI:528880557
104. Miridae gen. n. sp. South Africa 716 28S ribosomal RNA, partial sequence
827 bp linear DNA
KF273156.1 GI:528880555
105. Miridae gen. n. sp. South Africa 273 28S ribosomal RNA, partial sequence
1,839 bp linear DNA
KF273153.1 GI:528880552
106. Parachinavia prunasis isolate MSL84 cytochrome c oxidase subunit I (COX1) gene, partial cds; mitochondrial
467 bp linear DNA
OM416523.1 GI:2184129802
107. Nezara viridula isolate MSL80 cytochrome c oxidase subunit I (COX1) gene, partial cds; mitochondrial
467 bp linear DNA
OM416522.1 GI:2184129799
108. Parachinavia prunasis isolate MSM51 cytochrome c oxidase subunit I (COX1) gene, partial cds; mitochondrial
467 bp linear DNA
OM416521.1 GI:2184129796
109. Pseudatelus raptorius isolate MSM57 cytochrome c oxidase subunit I (COX1) gene, partial cds; mitochondrial
467 bp linear DNA
OM416520.1 GI:2184129794
110. Pseudatelus raptorius isolate MSM56 cytochrome c oxidase subunit I (COX1) gene, partial cds; mitochondrial
467 bp linear DNA
OM416519.1 GI:2184129790
111. Parantestia sp. isolate MSM53 cytochrome c oxidase subunit I (COX1) gene, partial cds; mitochondrial
467 bp linear DNA
OM416518.1 GI:2184129788
112. Nezara viridula isolate MSM50 cytochrome c oxidase subunit I (COX1) gene, partial cds; mitochondrial
467 bp linear DNA
OM416517.1 GI:2184129785
113. Coenomorpha nervosa isolate MSM48 cytochrome c oxidase subunit I (COX1) gene, partial cds; mitochondrial
467 bp linear DNA
OM416516.1 GI:2184129782
114. Platacantha lutea isolate MSM55 cytochrome c oxidase subunit I (COX1) gene, partial cds; mitochondrial
467 bp linear DNA
OM416515.1 GI:2184129780
115. Piezodorus sp. isolate MSM54 cytochrome c oxidase subunit I (COX1) gene, partial cds; mitochondrial
467 bp linear DNA
OM416514.1 GI:2184129776
116. Chinavia pallidoconspersa isolate MSM47 cytochrome c oxidase subunit I (COX1) gene, partial cds; mitochondrial
467 bp linear DNA
OM416513.1 GI:2184129773
117. Antestia sp. isolate MSM46 cytochrome c oxidase subunit I (COX1) gene, partial cds; mitochondrial
467 bp linear DNA
OM416512.1 GI:2184129770
118. Nezara viridula isolate MSM49 cytochrome c oxidase subunit I (COX1) gene, partial cds; mitochondrial
467 bp linear DNA
OM416511.1 GI:2184129768
119. Parachinavia prunasis isolate MSM52 cytochrome c oxidase subunit I (COX1) gene, partial cds; mitochondrial
467 bp linear DNA
OM416510.1 GI:2184129766
120. Parantestia sp. isolate MSL86 cytochrome c oxidase subunit I (COX1) gene, partial cds; mitochondrial
467 bp linear DNA
OM416509.1 GI:2184129763
121. Bathycoelia distincta isolate MSL75 cytochrome c oxidase subunit I (COX1) gene, partial cds; mitochondrial
467 bp linear DNA
OM416508.1 GI:2184129761
122. Pseudatelus raptorius isolate MSK71 cytochrome c oxidase subunit I (COX1) gene, partial cds; mitochondrial
467 bp linear DNA
OM416507.1 GI:2184129759
123. Boerias sp. isolate MSK58 cytochrome c oxidase subunit I (COX1) gene, partial cds; mitochondrial
467 bp linear DNA
OM416506.1 GI:2184129756
124. Boerias sp. isolate MSK57 cytochrome c oxidase subunit I (COX1) gene, partial cds; mitochondrial
467 bp linear DNA
OM416505.1 GI:2184129754
125. Boerias sp. isolate MSK56 cytochrome c oxidase subunit I (COX1) gene, partial cds; mitochondrial
467 bp linear DNA
OM416504.1 GI:2184129751
126. Tripanda signitenens isolate MSK73 cytochrome c oxidase subunit I (COX1) gene, partial cds; mitochondrial
467 bp linear DNA
OM416503.1 GI:2184129748
127. Antestiopsis thunbergii isolate MSK47 cytochrome c oxidase subunit I (COX1) gene, partial cds; mitochondrial
467 bp linear DNA
OM416502.1 GI:2184129746
128. Basicryptus costalis isolate MSK51 cytochrome c oxidase subunit I (COX1) gene, partial cds; mitochondrial
467 bp linear DNA
OM416501.1 GI:2184129744
129. Coenomorpha nervosa isolate MSK64 cytochrome c oxidase subunit I (COX1) gene, partial cds; mitochondrial
467 bp linear DNA
OM416500.1 GI:2184129741
130. Bathycoelia distincta isolate MSK53 cytochrome c oxidase subunit I (COX1) gene, partial cds; mitochondrial
467 bp linear DNA
OM416499.1 GI:2184129739
131. Chinavia pallidoconspersa isolate MSK62 cytochrome c oxidase subunit I (COX1) gene, partial cds; mitochondrial
467 bp linear DNA
OM416498.1 GI:2184129737
132. Boerias sp. isolate MSK54 cytochrome c oxidase subunit I (COX1) gene, partial cds; mitochondrial
467 bp linear DNA
OM416497.1 GI:2184129734
133. Parantestia sp. isolate MSK67 cytochrome c oxidase subunit I (COX1) gene, partial cds; mitochondrial
467 bp linear DNA
OM416496.1 GI:2184129732
134. Piezodorus sp. isolate MSL87 cytochrome c oxidase subunit I (COX1) gene, partial cds; mitochondrial
467 bp linear DNA
OM416495.1 GI:2184129730
135. Macrorhaphis acuta isolate MSK65 cytochrome c oxidase subunit I (COX1) gene, partial cds; mitochondrial
467 bp linear DNA
OM416494.1 GI:2184129727
136. Boerias sp. isolate MSK59 cytochrome c oxidase subunit I (COX1) gene, partial cds; mitochondrial
467 bp linear DNA
OM416493.1 GI:2184129725
137. Pseudatelus raptorius isolate MSK72 cytochrome c oxidase subunit I (COX1) gene, partial cds; mitochondrial
467 bp linear DNA
OM416492.1 GI:2184129723
138. Chinavia pallidoconspersa isolate MSK63 cytochrome c oxidase subunit I (COX1) gene, partial cds; mitochondrial
467 bp linear DNA
OM416491.1 GI:2184129720
139. Parantestia sp. isolate MSK68 cytochrome c oxidase subunit I (COX1) gene, partial cds; mitochondrial
467 bp linear DNA
OM416490.1 GI:2184129718
140. Nezara viridula isolate MSK66 cytochrome c oxidase subunit I (COX1) gene, partial cds; mitochondrial
467 bp linear DNA
OM416489.1 GI:2184129715
141. Tripanda signitenens isolate MSK74 cytochrome c oxidase subunit I (COX1) gene, partial cds; mitochondrial
467 bp linear DNA
OM416488.1 GI:2184129712
142. Antestiopsis thunbergii isolate MSK48 cytochrome c oxidase subunit I (COX1) gene, partial cds; mitochondrial
467 bp linear DNA
OM416487.1 GI:2184129710
143. Carbula recurva isolate MSK61 cytochrome c oxidase subunit I (COX1) gene, partial cds; mitochondrial
467 bp linear DNA
OM416486.1 GI:2184129708
144. Carbula recurva isolate MSK60 cytochrome c oxidase subunit I (COX1) gene, partial cds; mitochondrial
467 bp linear DNA
OM416485.1 GI:2184129704
145. Aspavia albidomaculata isolate MSK50 cytochrome c oxidase subunit I (COX1) gene, partial cds; mitochondrial
467 bp linear DNA
OM416484.1 GI:2184129702
146. Aspavia albidomaculata isolate MSK49 cytochrome c oxidase subunit I (COX1) gene, partial cds; mitochondrial
467 bp linear DNA
OM416483.1 GI:2184129700
147. Basicryptus costalis isolate MSK52 cytochrome c oxidase subunit I (COX1) gene, partial cds; mitochondrial
467 bp linear DNA
OM416482.1 GI:2184129698
148. Boerias sp. isolate MSK55 cytochrome c oxidase subunit I (COX1) gene, partial cds; mitochondrial
467 bp linear DNA
OM416481.1 GI:2184129694
149. Agonoscelis versicoloratus isolate MSL67 cytochrome c oxidase subunit I (COX1) gene, partial cds; mitochondrial
467 bp linear DNA
OM416480.1 GI:2184129692
150. Antestia sp. isolate MSL71 cytochrome c oxidase subunit I (COX1) gene, partial cds; mitochondrial
467 bp linear DNA
OM416479.1 GI:2184129690
151. Bathycoelia distincta isolate MSL74 cytochrome c oxidase subunit I (COX1) gene, partial cds; mitochondrial
467 bp linear DNA
OM416478.1 GI:2184129687
152. Nezara viridula isolate MSL81 cytochrome c oxidase subunit I (COX1) gene, partial cds; mitochondrial
467 bp linear DNA
OM416477.1 GI:2184129685
153. Macrorhaphis acuta isolate MSL79 cytochrome c oxidase subunit I (COX1) gene, partial cds; mitochondrial
467 bp linear DNA
OM416476.1 GI:2184129683
154. Nezara viridula isolate MSL82 cytochrome c oxidase subunit I (COX1) gene, partial cds; mitochondrial
467 bp linear DNA
OM416475.1 GI:2184129680
155. Caura rufiventris isolate MSL76 cytochrome c oxidase subunit I (COX1) gene, partial cds; mitochondrial
467 bp linear DNA
OM416474.1 GI:2184129678
156. Anolcus campestris isolate MSL69 cytochrome c oxidase subunit I (COX1) gene, partial cds; mitochondrial
467 bp linear DNA
OM416473.1 GI:2184129676
157. Bathycoelia distincta isolate MSL73 cytochrome c oxidase subunit I (COX1) gene, partial cds; mitochondrial
467 bp linear DNA
OM416472.1 GI:2184129671
158. Parantestia sp. isolate MSL85 cytochrome c oxidase subunit I (COX1) gene, partial cds; mitochondrial
467 bp linear DNA
OM416471.1 GI:2184129667
159. Piezodorus sp. isolate MSL88 cytochrome c oxidase subunit I (COX1) gene, partial cds; mitochondrial
467 bp linear DNA
OM416470.1 GI:2184129665
160. Bathycoelia distincta isolate MSL72 cytochrome c oxidase subunit I (COX1) gene, partial cds; mitochondrial
467 bp linear DNA
OM416469.1 GI:2184129662
161. Agonoscelis versicoloratus isolate MSL68 cytochrome c oxidase subunit I (COX1) gene, partial cds; mitochondrial
467 bp linear DNA
OM416468.1 GI:2184129660
162. Platacantha lutea isolate MSL89 cytochrome c oxidase subunit I (COX1) gene, partial cds; mitochondrial
467 bp linear DNA
OM416467.1 GI:2184129657
163. Anolcus campestris isolate MSL70 cytochrome c oxidase subunit I (COX1) gene, partial cds; mitochondrial
467 bp linear DNA
OM416466.1 GI:2184129654
164. Parachinavia prunasis isolate MSL83 cytochrome c oxidase subunit I (COX1) gene, partial cds; mitochondrial
467 bp linear DNA
OM416465.1 GI:2184129652
165. Chinavia pallidoconspersa isolate MSL78 cytochrome c oxidase subunit I (COX1) gene, partial cds; mitochondrial
467 bp linear DNA
OM416464.1 GI:2184129650
166. Caura rufiventris isolate MSL77 cytochrome c oxidase subunit I (COX1) gene, partial cds; mitochondrial
467 bp linear DNA
OM416463.1 GI:2184129648
167. Neoplerochila sp. isolate P401 mitochondrion, complete genome
15,340 bp circular DNA
MZ935686.1 GI:2102343537
168. Plerochila australis isolate P28 mitochondrion, complete genome
15,208 bp circular DNA
MZ935685.1 GI:2102343523
169. Cysteochila lineata isolate P238 mitochondrion, complete genome
15,209 bp circular DNA
MZ935684.1 GI:2102343509
170. UNVERIFIED: Anchonocranus oleae mitochondrion sequence
15,497 bp linear DNA
ON859837.1 GI:2296408500
171. Psyllaephagus bliteus isolate 7175 cytochrome b (cytb) gene, partial cds; mitochondrial
650 bp linear DNA
KT251034.1 GI:1044897707
172. Ophelimus maskelli isolate 7080 cytochrome b gene, partial cds; mitochondrial
458 bp linear DNA
KT024786.1 GI:1040064869
173. Spodoptera frugiperda strain AcP9619 cytochrome c oxidase subunit I gene, partial cds; mitochondrial
497 bp linear DNA
MF593259.1 GI:1325524501
174. Spodoptera frugiperda strain AcP9618 cytochrome c oxidase subunit I gene, partial cds; mitochondrial
622 bp linear DNA
MF593258.1 GI:1325524499
175. Spodoptera frugiperda strain AcP9617 cytochrome c oxidase subunit I gene, partial cds; mitochondrial
617 bp linear DNA
MF593257.1 GI:1325524497
176. Spodoptera frugiperda strain AcP9615 cytochrome c oxidase subunit I gene, partial cds; mitochondrial
617 bp linear DNA
MF593256.1 GI:1325524495
177. Spodoptera frugiperda strain AcP9614 cytochrome c oxidase subunit I gene, partial cds; mitochondrial
608 bp linear DNA
MF593255.1 GI:1325524493
178. Spodoptera frugiperda strain AcP9613 cytochrome c oxidase subunit I gene, partial cds; mitochondrial
608 bp linear DNA
MF593254.1 GI:1325524491
179. Spodoptera frugiperda strain AcP9612 cytochrome c oxidase subunit I gene, partial cds; mitochondrial
617 bp linear DNA
MF593253.1 GI:1325524489
180. Spodoptera frugiperda strain AcP9611 cytochrome c oxidase subunit I gene, partial cds; mitochondrial
617 bp linear DNA
MF593252.1 GI:1325524487
181. Spodoptera frugiperda strain AcP9610 cytochrome c oxidase subunit I gene, partial cds; mitochondrial
617 bp linear DNA
MF593251.1 GI:1325524485
182. Spodoptera frugiperda strain AcP9609 cytochrome c oxidase subunit I gene, partial cds; mitochondrial
617 bp linear DNA
MF593250.1 GI:1325524483
183. Spodoptera frugiperda strain AcP9608 cytochrome c oxidase subunit I gene, partial cds; mitochondrial
622 bp linear DNA
MF593249.1 GI:1325524481
184. Spodoptera frugiperda strain AcP9607 cytochrome c oxidase subunit I gene, partial cds; mitochondrial
617 bp linear DNA
MF593248.1 GI:1325524479
185. Spodoptera frugiperda strain AcP9606 cytochrome c oxidase subunit I gene, partial cds; mitochondrial
613 bp linear DNA
MF593247.1 GI:1325524477
186. Spodoptera frugiperda strain AcP9605 cytochrome c oxidase subunit I gene, partial cds; mitochondrial
617 bp linear DNA
MF593246.1 GI:1325524475
187. Spodoptera frugiperda strain AcP9604 cytochrome c oxidase subunit I gene, partial cds; mitochondrial
622 bp linear DNA
MF593245.1 GI:1325524473
188. Spodoptera frugiperda strain AcP9603 cytochrome c oxidase subunit I gene, partial cds; mitochondrial
617 bp linear DNA
MF593244.1 GI:1325524471
189. Spodoptera frugiperda strain AcP9602 cytochrome c oxidase subunit I gene, partial cds; mitochondrial
617 bp linear DNA
MF593243.1 GI:1325524469
190. Spodoptera frugiperda strain AcP9601 cytochrome c oxidase subunit I gene, partial cds; mitochondrial
627 bp linear DNA
MF593242.1 GI:1325524467
191. Spodoptera frugiperda strain AcP9600 cytochrome c oxidase subunit I gene, partial cds; mitochondrial
608 bp linear DNA
MF593241.1 GI:1325524465
192. Spondyliaspis cf. plicatuloides GDS-2016 isolate 7214 cytochrome b (cytb) gene, partial cds; mitochondrial
756 bp linear DNA
KU065146.1 GI:1045900314
193. Spondyliaspis cf. plicatuloides GDS-2016 isolate 7200 cytochrome b (cytb) gene, partial cds; mitochondrial
756 bp linear DNA
KU065145.1 GI:1045900312
194. Megastigmus zebrinus strain A3 isolate 1088 cytochrome b (cytb) gene, partial cds; mitochondrial
511 bp linear DNA
KC710378.1 GI:584431553
195. Megastigmus zebrinus strain A63 isolate 1091 cytochrome b (cytb) gene, partial cds; mitochondrial
511 bp linear DNA
KC710377.1 GI:584431551
196. Aprostocetus sp. A GDS-2014 isolate 1037 cytochrome b (cytb) gene, partial cds; mitochondrial
511 bp linear DNA
KC710376.1 GI:584431548
197. Aprostocetus sp. A GDS-2014 isolate 1036 cytochrome b (cytb) gene, partial cds; mitochondrial
511 bp linear DNA
KC710375.1 GI:584431546
198. Aprostocetus sp. B GDS-2014 isolate 1051 cytochrome b (cytb) gene, partial cds; mitochondrial
511 bp linear DNA
KC710374.1 GI:584431544
199. Aprostocetus sp. A GDS-2014 isolate 1035 cytochrome b (cytb) gene, partial cds; mitochondrial
511 bp linear DNA
KC710373.1 GI:584431541
200. Aprostocetus sp. B GDS-2014 isolate 1040 cytochrome b (cytb) gene, partial cds; mitochondrial
511 bp linear DNA
KC710372.1 GI:584431539
201. Aprostocetus sp. A GDS-2014 isolate 1050 cytochrome b (cytb) gene, partial cds; mitochondrial
511 bp linear DNA
KC710371.1 GI:584431537
202. Aprostocetus sp. A GDS-2014 isolate 1038 cytochrome b (cytb) gene, partial cds; mitochondrial
511 bp linear DNA
KC710370.1 GI:584431534
203. Aprostocetus sp. B GDS-2014 isolate 1041 cytochrome b (cytb) gene, partial cds; mitochondrial
511 bp linear DNA
KC710369.1 GI:584431532
204. Aprostocetus sp. A GDS-2014 isolate 1049 cytochrome b (cytb) gene, partial cds; mitochondrial
511 bp linear DNA
KC710368.1 GI:584431530
205. Aprostocetus sp. B GDS-2014 isolate 1039 cytochrome b (cytb) gene, partial cds; mitochondrial
511 bp linear DNA
KC710367.1 GI:584431528
206. Quadrastichodella nova strain A48 isolate 1082 cytochrome b (cytb) gene, partial cds; mitochondrial
511 bp linear DNA
KC710366.1 GI:584431526
207. Quadrastichodella nova strain A40 isolate 1070 cytochrome b (cytb) gene, partial cds; mitochondrial
511 bp linear DNA
KC710365.1 GI:584431523
208. Quadrastichodella nova strain A14 isolate 1046 cytochrome b (cytb) gene, partial cds; mitochondrial
511 bp linear DNA
KC710364.1 GI:584431521
209. Aprostocetus sp. A70 GDS-2014 isolate 1022 cytochrome b (cytb) gene, partial cds; mitochondrial
511 bp linear DNA
KC710363.1 GI:584431519
210. Aprostocetus sp. A69 GDS-2014 isolate 1086 cytochrome b (cytb) gene, partial cds; mitochondrial
511 bp linear DNA
KC710362.1 GI:584431517
211. Aprostocetus sp. A70 GDS-2014 isolate 1025 cytochrome b (cytb) gene, partial cds; mitochondrial
511 bp linear DNA
KC710361.1 GI:584431514
212. Aprostocetus sp. A65 GDS-2014 isolate 1076 cytochrome b (cytb) gene, partial cds; mitochondrial
511 bp linear DNA
KC710360.1 GI:584431512
213. Aprostocetus sp. A69 GDS-2014 isolate 1083 cytochrome b (cytb) gene, partial cds; mitochondrial
511 bp linear DNA
KC710359.1 GI:584431510
214. Aprostocetus sp. A70 GDS-2014 isolate 1084 cytochrome b (cytb) gene, partial cds; mitochondrial
511 bp linear DNA
KC710358.1 GI:584431508
215. Aprostocetus sp. A65 GDS-2014 isolate 1075 cytochrome b (cytb) gene, partial cds; mitochondrial
511 bp linear DNA
KC710357.1 GI:584431505
216. Aprostocetus sp. A70 GDS-2014 isolate 1074 cytochrome b (cytb) gene, partial cds; mitochondrial
511 bp linear DNA
KC710356.1 GI:584431503
217. Aprostocetus sp. A69 GDS-2014 isolate 1048 cytochrome b (cytb) gene, partial cds; mitochondrial
511 bp linear DNA
KC710355.1 GI:584431501
218. Leprosa milga strain A47 isolate 1073 cytochrome b (cytb) gene, partial cds; mitochondrial
511 bp linear DNA
KC710354.1 GI:584431499
219. Quadrastichodella nova strain A38 isolate 1101 cytochrome b (cytb) gene, partial cds; mitochondrial
511 bp linear DNA
KC710353.1 GI:584431496
220. Quadrastichodella nova strain B17 isolate 1063 cytochrome b (cytb) gene, partial cds; mitochondrial
511 bp linear DNA
KC710352.1 GI:584431494
221. Leprosa milga strain B8-14 isolate 1053 cytochrome b (cytb) gene, partial cds; mitochondrial
511 bp linear DNA
KC710351.1 GI:584431491
222. Megastigmus zebrinus strain B7 isolate 1052 cytochrome b (cytb) gene, partial cds; mitochondrial
511 bp linear DNA
KC710350.1 GI:584431489
223. Plerochila australis voucher P324-Pleaus cytochrome c oxidase subunit I (COX1) gene, partial cds; mitochondrial
646 bp linear DNA
MZ676987.1 GI:2075396208
224. Plerochila australis voucher P323-Pleaus cytochrome c oxidase subunit I (COX1) gene, partial cds; mitochondrial
643 bp linear DNA
MZ676986.1 GI:2075396206
225. Plerochila australis voucher P322-Pleaus cytochrome c oxidase subunit I (COX1) gene, partial cds; mitochondrial
642 bp linear DNA
MZ676985.1 GI:2075396204
226. Plerochila australis voucher P321-Pleaus cytochrome c oxidase subunit I (COX1) gene, partial cds; mitochondrial
644 bp linear DNA
MZ676984.1 GI:2075396202
227. Plerochila australis voucher P320-Pleaus cytochrome c oxidase subunit I (COX1) gene, partial cds; mitochondrial
643 bp linear DNA
MZ676983.1 GI:2075396200
228. Plerochila australis voucher P089-Pleaus cytochrome c oxidase subunit I (COX1) gene, partial cds; mitochondrial
644 bp linear DNA
MZ676982.1 GI:2075396198
229. Plerochila australis voucher P088-Pleaus cytochrome c oxidase subunit I (COX1) gene, partial cds; mitochondrial
636 bp linear DNA
MZ676981.1 GI:2075396196
230. Plerochila australis voucher P087-Pleaus cytochrome c oxidase subunit I (COX1) gene, partial cds; mitochondrial
636 bp linear DNA
MZ676980.1 GI:2075396194
231. Plerochila australis voucher P083-Pleaus cytochrome c oxidase subunit I (COX1) gene, partial cds; mitochondrial
633 bp linear DNA
MZ676979.1 GI:2075396192
232. Plerochila australis voucher P081-Pleaus cytochrome c oxidase subunit I (COX1) gene, partial cds; mitochondrial
647 bp linear DNA
MZ676978.1 GI:2075396190
233. Plerochila australis voucher P077-Pleaus cytochrome c oxidase subunit I (COX1) gene, partial cds; mitochondrial
645 bp linear DNA
MZ676977.1 GI:2075396188
234. Plerochila australis voucher P076-Pleaus cytochrome c oxidase subunit I (COX1) gene, partial cds; mitochondrial
655 bp linear DNA
MZ676976.1 GI:2075396186
235. Plerochila australis voucher P075-Pleaus cytochrome c oxidase subunit I (COX1) gene, partial cds; mitochondrial
643 bp linear DNA
MZ676975.1 GI:2075396184
236. Plerochila australis voucher P074-Pleaus cytochrome c oxidase subunit I (COX1) gene, partial cds; mitochondrial
655 bp linear DNA
MZ676974.1 GI:2075396182
237. Plerochila australis voucher P073-Pleaus cytochrome c oxidase subunit I (COX1) gene, partial cds; mitochondrial
643 bp linear DNA
MZ676973.1 GI:2075396180
238. Plerochila australis voucher P072-Pleaus cytochrome c oxidase subunit I (COX1) gene, partial cds; mitochondrial
643 bp linear DNA
MZ676972.1 GI:2075396178
239. Plerochila australis voucher P071-Pleaus cytochrome c oxidase subunit I (COX1) gene, partial cds; mitochondrial
643 bp linear DNA
MZ676971.1 GI:2075396176
240. Plerochila australis voucher P070-Pleaus cytochrome c oxidase subunit I (COX1) gene, partial cds; mitochondrial
643 bp linear DNA
MZ676970.1 GI:2075396174
241. Plerochila australis voucher P069-Pleaus cytochrome c oxidase subunit I (COX1) gene, partial cds; mitochondrial
643 bp linear DNA
MZ676969.1 GI:2075396172
242. Plerochila australis voucher P068-Pleaus cytochrome c oxidase subunit I (COX1) gene, partial cds; mitochondrial
643 bp linear DNA
MZ676968.1 GI:2075396170
243. Plerochila australis voucher P067-Pleaus cytochrome c oxidase subunit I (COX1) gene, partial cds; mitochondrial
652 bp linear DNA
MZ676967.1 GI:2075396168
244. Plerochila australis voucher P066-Pleaus cytochrome c oxidase subunit I (COX1) gene, partial cds; mitochondrial
643 bp linear DNA
MZ676966.1 GI:2075396166
245. Plerochila australis voucher P065-Pleaus cytochrome c oxidase subunit I (COX1) gene, partial cds; mitochondrial
643 bp linear DNA
MZ676965.1 GI:2075396164
246. Plerochila australis voucher P064-Pleaus cytochrome c oxidase subunit I (COX1) gene, partial cds; mitochondrial
645 bp linear DNA
MZ676964.1 GI:2075396162
247. Plerochila australis voucher P062-Pleaus cytochrome c oxidase subunit I (COX1) gene, partial cds; mitochondrial
655 bp linear DNA
MZ676963.1 GI:2075396160
248. Plerochila australis voucher P052-Pleaus cytochrome c oxidase subunit I (COX1) gene, partial cds; mitochondrial
691 bp linear DNA
MZ676962.1 GI:2075396158
249. Plerochila australis voucher P035-Pleaus cytochrome c oxidase subunit I (COX1) gene, partial cds; mitochondrial
688 bp linear DNA
MZ676961.1 GI:2075396156
250. Plerochila australis voucher P032-Pleaus cytochrome c oxidase subunit I (COX1) gene, partial cds; mitochondrial
645 bp linear DNA
MZ676960.1 GI:2075396154
251. Plerochila australis voucher P031-Pleaus cytochrome c oxidase subunit I (COX1) gene, partial cds; mitochondrial
640 bp linear DNA
MZ676959.1 GI:2075396152
252. Plerochila australis voucher P026-Pleaus cytochrome c oxidase subunit I (COX1) gene, partial cds; mitochondrial
702 bp linear DNA
MZ676958.1 GI:2075396150
253. Plerochila australis voucher P025-Pleaus cytochrome c oxidase subunit I (COX1) gene, partial cds; mitochondrial
644 bp linear DNA
MZ676957.1 GI:2075396148
254. Cysteochila lineata voucher P344-Cyslin cytochrome c oxidase subunit I (COX1) gene, partial cds; mitochondrial
641 bp linear DNA
MZ673468.1 GI:2074793419
255. Cysteochila lineata voucher P343-Cyslin cytochrome c oxidase subunit I (COX1) gene, partial cds; mitochondrial
641 bp linear DNA
MZ673467.1 GI:2074793417
256. Cysteochila lineata voucher P342-Cyslin cytochrome c oxidase subunit I (COX1) gene, partial cds; mitochondrial
641 bp linear DNA
MZ673466.1 GI:2074793415
257. Cysteochila lineata voucher P341-Cyslin cytochrome c oxidase subunit I (COX1) gene, partial cds; mitochondrial
641 bp linear DNA
MZ673465.1 GI:2074793413
258. Cysteochila lineata voucher P340-Cyslin cytochrome c oxidase subunit I (COX1) gene, partial cds; mitochondrial
641 bp linear DNA
MZ673464.1 GI:2074793411
259. Cysteochila lineata voucher P339-Cyslin cytochrome c oxidase subunit I (COX1) gene, partial cds; mitochondrial
641 bp linear DNA
MZ673463.1 GI:2074793409
260. Cysteochila lineata voucher P338-Cyslin cytochrome c oxidase subunit I (COX1) gene, partial cds; mitochondrial
641 bp linear DNA
MZ673462.1 GI:2074793407
261. Cysteochila lineata voucher P335-Cyslin cytochrome c oxidase subunit I (COX1) gene, partial cds; mitochondrial
641 bp linear DNA
MZ673461.1 GI:2074793405
262. Cysteochila lineata voucher P334-Cyslin cytochrome c oxidase subunit I (COX1) gene, partial cds; mitochondrial
641 bp linear DNA
MZ673460.1 GI:2074793403
263. Cysteochila lineata voucher P333-Cyslin cytochrome c oxidase subunit I (COX1) gene, partial cds; mitochondrial
641 bp linear DNA
MZ673459.1 GI:2074793401
264. Cysteochila lineata voucher P332-Cyslin_ cytochrome c oxidase subunit I (COX1) gene, partial cds; mitochondrial
641 bp linear DNA
MZ673458.1 GI:2074793399
265. Cysteochila lineata voucher P331-Cyslin_ cytochrome c oxidase subunit I (COX1) gene, partial cds; mitochondrial
641 bp linear DNA
MZ673457.1 GI:2074793397
266. Cysteochila lineata voucher P241-Cyslin cytochrome c oxidase subunit I (COX1) gene, partial cds; mitochondrial
641 bp linear DNA
MZ673456.1 GI:2074793395
267. Cysteochila lineata voucher P237-Cyslin_ cytochrome c oxidase subunit I (COX1) gene, partial cds; mitochondrial
641 bp linear DNA
MZ673455.1 GI:2074793393
268. Cysteochila lineata voucher P236-Cyslin_ cytochrome c oxidase subunit I (COX1) gene, partial cds; mitochondrial
641 bp linear DNA
MZ673454.1 GI:2074793391
269. Cysteochila lineata voucher P235-Cyslin_ cytochrome c oxidase subunit I (COX1) gene, partial cds; mitochondrial
641 bp linear DNA
MZ673453.1 GI:2074793389
270. Cysteochila lineata voucher P228-Cyslin cytochrome c oxidase subunit I (COX1) gene, partial cds; mitochondrial
641 bp linear DNA
MZ673452.1 GI:2074793387
271. Cysteochila lineata voucher P227-Cyslin cytochrome c oxidase subunit I (COX1) gene, partial cds; mitochondrial
641 bp linear DNA
MZ673451.1 GI:2074793385
272. Cysteochila lineata voucher P220-Cyslin_ cytochrome c oxidase subunit I (COX1) gene, partial cds; mitochondrial
641 bp linear DNA
MZ673450.1 GI:2074793383
273. Cysteochila lineata voucher P218-Cyslin_ cytochrome c oxidase subunit I (COX1) gene, partial cds; mitochondrial
641 bp linear DNA
MZ673449.1 GI:2074793381
274. Cysteochila lineata voucher P211-Cyslin cytochrome c oxidase subunit I (COX1) gene, partial cds; mitochondrial
641 bp linear DNA
MZ673448.1 GI:2074793379
275. Cysteochila lineata voucher P207-Cyslin cytochrome c oxidase subunit I (COX1) gene, partial cds; mitochondrial
641 bp linear DNA
MZ673447.1 GI:2074793377
276. Cysteochila lineata voucher P202-Cyslin cytochrome c oxidase subunit I (COX1) gene, partial cds; mitochondrial
641 bp linear DNA
MZ673446.1 GI:2074793375
277. Cysteochila lineata voucher P061-Cyslin cytochrome c oxidase subunit I (COX1) gene, partial cds; mitochondrial
641 bp linear DNA
MZ673445.1 GI:2074793373
278. Neoplerochila sp. P434_Neosp cytochrome c oxidase subunit I (COX1) gene, partial cds; mitochondrial
632 bp linear DNA
MZ673429.1 GI:2074793341
279. Neoplerochila sp. P433_Neosp cytochrome c oxidase subunit I (COX1) gene, partial cds; mitochondrial
632 bp linear DNA
MZ673428.1 GI:2074793339
280. Neoplerochila sp. P432_Neosp cytochrome c oxidase subunit I (COX1) gene, partial cds; mitochondrial
629 bp linear DNA
MZ673427.1 GI:2074793337
281. Neoplerochila sp. P431_Neosp cytochrome c oxidase subunit I (COX1) gene, partial cds; mitochondrial
632 bp linear DNA
MZ673426.1 GI:2074793335
282. Neoplerochila sp. P430_Neosp cytochrome c oxidase subunit I (COX1) gene, partial cds; mitochondrial
632 bp linear DNA
MZ673425.1 GI:2074793333
283. Neoplerochila sp. P428_Neosp cytochrome c oxidase subunit I (COX1) gene, partial cds; mitochondrial
632 bp linear DNA
MZ673424.1 GI:2074793331
284. Neoplerochila sp. P426_Neosp cytochrome c oxidase subunit I (COX1) gene, partial cds; mitochondrial
632 bp linear DNA
MZ673423.1 GI:2074793329
285. Neoplerochila sp. P425_Neosp cytochrome c oxidase subunit I (COX1) gene, partial cds; mitochondrial
629 bp linear DNA
MZ673422.1 GI:2074793327
286. Neoplerochila sp. P417-Neosp cytochrome c oxidase subunit I (COX1) gene, partial cds; mitochondrial
632 bp linear DNA
MZ673421.1 GI:2074793325
287. Neoplerochila sp. P416-Neosp cytochrome c oxidase subunit I (COX1) gene, partial cds; mitochondrial
632 bp linear DNA
MZ673420.1 GI:2074793323
288. Neoplerochila sp. P414-Neosp cytochrome c oxidase subunit I (COX1) gene, partial cds; mitochondrial
632 bp linear DNA
MZ673419.1 GI:2074793321
289. Neoplerochila sp. P400-Neosp cytochrome c oxidase subunit I (COX1) gene, partial cds; mitochondrial
636 bp linear DNA
MZ673418.1 GI:2074793319
290. Neoplerochila sp. P396-Neosp cytochrome c oxidase subunit I (COX1) gene, partial cds; mitochondrial
639 bp linear DNA
MZ673417.1 GI:2074793317
291. Neoplerochila paliatseasi voucher P429_Neopal cytochrome c oxidase subunit I (COX1) gene, partial cds; mitochondrial
630 bp linear DNA
MZ666863.1 GI:2074156008
292. Neoplerochila paliatseasi voucher P424_Neopal cytochrome c oxidase subunit I (COX1) gene, partial cds; mitochondrial
631 bp linear DNA
MZ666862.1 GI:2074156006
293. Neoplerochila paliatseasi voucher P423_Neopal cytochrome c oxidase subunit I (COX1) gene, partial cds; mitochondrial
631 bp linear DNA
MZ666861.1 GI:2074156004
294. Neoplerochila paliatseasi voucher P422_Neopal cytochrome c oxidase subunit I (COX1) gene, partial cds; mitochondrial
631 bp linear DNA
MZ666860.1 GI:2074156002
295. Neoplerochila paliatseasi voucher P421_Neopal cytochrome c oxidase subunit I (COX1) gene, partial cds; mitochondrial
631 bp linear DNA
MZ666859.1 GI:2074156000
296. Neoplerochila paliatseasi voucher P419-Neopal cytochrome c oxidase subunit I (COX1) gene, partial cds; mitochondrial
632 bp linear DNA
MZ666858.1 GI:2074155998
297. Neoplerochila paliatseasi voucher P418-Neopal cytochrome c oxidase subunit I (COX1) gene, partial cds; mitochondrial
632 bp linear DNA
MZ666857.1 GI:2074155996
298. Neoplerochila paliatseasi voucher P415-Neopal cytochrome c oxidase subunit I (COX1) gene, partial cds; mitochondrial
632 bp linear DNA
MZ666856.1 GI:2074155994
299. Neoplerochila paliatseasi voucher P399-Neopal cytochrome c oxidase subunit I (COX1) gene, partial cds; mitochondrial
636 bp linear DNA
MZ666855.1 GI:2074155992
300. Neoplerochila paliatseasi voucher P398-Neopal cytochrome c oxidase subunit I (COX1) gene, partial cds; mitochondrial
636 bp linear DNA
MZ666854.1 GI:2074155990
301. Neoplerochila paliatseasi voucher P329-Neopal cytochrome c oxidase subunit I (COX1) gene, partial cds; mitochondrial
636 bp linear DNA
MZ666853.1 GI:2074155988
302. Utetes africanus voucher Ua101 cytochrome oxidase subunit 1 (COI) gene, partial cds; mitochondrial
689 bp linear DNA
MH917750.1 GI:1567426790
303. Utetes africanus voucher Ua98.1 cytochrome oxidase subunit 1 (COI) gene, partial cds; mitochondrial
700 bp linear DNA
MH917749.1 GI:1567426788
304. Utetes africanus voucher Ua98 cytochrome oxidase subunit 1 (COI) gene, partial cds; mitochondrial
700 bp linear DNA
MH917748.1 GI:1567426786
305. Utetes africanus voucher Ua97 cytochrome oxidase subunit 1 (COI) gene, partial cds; mitochondrial
700 bp linear DNA
MH917747.1 GI:1567426784
306. Utetes africanus voucher Ua96 cytochrome oxidase subunit 1 (COI) gene, partial cds; mitochondrial
686 bp linear DNA
MH917746.1 GI:1567426782
307. Utetes africanus voucher Ua95 cytochrome oxidase subunit 1 (COI) gene, partial cds; mitochondrial
689 bp linear DNA
MH917745.1 GI:1567426780
308. Utetes africanus voucher Ua94 cytochrome oxidase subunit 1 (COI) gene, partial cds; mitochondrial
705 bp linear DNA
MH917744.1 GI:1567426778
309. Utetes africanus voucher Ua92 cytochrome oxidase subunit 1 (COI) gene, partial cds; mitochondrial
689 bp linear DNA
MH917743.1 GI:1567426776
310. Utetes africanus voucher Ua86 cytochrome oxidase subunit 1 (COI) gene, partial cds; mitochondrial
689 bp linear DNA
MH917742.1 GI:1567426774
311. Utetes africanus voucher Ua77 cytochrome oxidase subunit 1 (COI) gene, partial cds; mitochondrial
686 bp linear DNA
MH917741.1 GI:1567426772
312. Carpophilus hemipterus strain KNP11a cytochrome oxidase subunit I (COI) gene, partial cds; mitochondrial
783 bp linear DNA
KT936307.1 GI:1070574201
313. Bothrideres sp. KNP20l cytochrome oxidase subunit I (COI) gene, partial cds; mitochondrial
786 bp linear DNA
KT936306.1 GI:1070574199
314. Curculio sp. KNP19l cytochrome oxidase subunit I (COI) gene, partial cds; mitochondrial
783 bp linear DNA
KT936305.1 GI:1070574197
315. Curculio sp. KNP18l cytochrome oxidase subunit I (COI) gene, partial cds; mitochondrial
786 bp linear DNA
KT936304.1 GI:1070574195
316. Carpophilus bisignatus strain KNP33l cytochrome oxidase subunit I (COI) gene, partial cds; mitochondrial
785 bp linear DNA
KT936300.1 GI:1070574187
317. Carpophilus sp. KNP32l cytochrome oxidase subunit I (COI) gene, partial cds; mitochondrial
778 bp linear DNA
KT936299.1 GI:1070574185
318. Carpophilus sp. KNP31l cytochrome oxidase subunit I (COI) gene, partial cds; mitochondrial
784 bp linear DNA
KT936298.1 GI:1070574183
319. Carpophilus sp. KNP30l cytochrome oxidase subunit I (COI) gene, partial cds; mitochondrial
785 bp linear DNA
KT936297.1 GI:1070574181
320. Carpophilus sp. KNP29l cytochrome oxidase subunit I (COI) gene, partial cds; mitochondrial
741 bp linear DNA
KT936296.1 GI:1070574179
321. Carpophilus apicipennis strain KNP28l cytochrome oxidase subunit I (COI) gene, partial cds; mitochondrial
772 bp linear DNA
KT936295.1 GI:1070574177
322. Carpophilus dimidiatus strain KNP27a cytochrome oxidase subunit I (COI) gene, partial cds; mitochondrial
764 bp linear DNA
KT936294.1 GI:1070574175
323. Carpophilus dimidiatus strain KNP26a cytochrome oxidase subunit I (COI) gene, partial cds; mitochondrial
786 bp linear DNA
KT936293.1 GI:1070574173
324. Carpophilus sp. KNP25a cytochrome oxidase subunit I (COI) gene, partial cds; mitochondrial
786 bp linear DNA
KT936292.1 GI:1070574171
325. Carpophilus sp. KNP24a cytochrome oxidase subunit I (COI) gene, partial cds; mitochondrial
786 bp linear DNA
KT936291.1 GI:1070574169
326. Brachypeplus sp. KNP23a cytochrome oxidase subunit I (COI) gene, partial cds; mitochondrial
786 bp linear DNA
KT936290.1 GI:1070574167
327. Carpophilus bisignatus strain KNP22a cytochrome oxidase subunit I (COI) gene, partial cds; mitochondrial
714 bp linear DNA
KT936289.1 GI:1070574165
328. Carpophilus apicipennis strain KNP21a cytochrome oxidase subunit I (COI) gene, partial cds; mitochondrial
786 bp linear DNA
KT936288.1 GI:1070574163
329. Brachypeplus sp. KNP17a cytochrome oxidase subunit I (COI) gene, partial cds; mitochondrial
786 bp linear DNA
KT936287.1 GI:1070574161
330. Brachypeplus sp. KNP16a cytochrome oxidase subunit I (COI) gene, partial cds; mitochondrial
786 bp linear DNA
KT936286.1 GI:1070574159
331. Brachypeplus sp. KNP15l cytochrome oxidase subunit I (COI) gene, partial cds; mitochondrial
786 bp linear DNA
KT936285.1 GI:1070574157
332. Brachypeplus sp. KNP14a cytochrome oxidase subunit I (COI) gene, partial cds; mitochondrial
786 bp linear DNA
KT936284.1 GI:1070574155
333. Carpophilus dimidiatus strain KNP13a cytochrome oxidase subunit I (COI) gene, partial cds; mitochondrial
786 bp linear DNA
KT936283.1 GI:1070574153
334. Carpophilus hemipterus strain KNP12l cytochrome oxidase subunit I (COI) gene, partial cds; mitochondrial
786 bp linear DNA
KT936282.1 GI:1070574151
335. Carpophilus hemipterus strain KNP10a cytochrome oxidase subunit I (COI) gene, partial cds; mitochondrial
783 bp linear DNA
KT936281.1 GI:1070574149
336. Brachypeplus sp. KNP09l cytochrome oxidase subunit I (COI) gene, partial cds; mitochondrial
786 bp linear DNA
KT936280.1 GI:1070574147
337. Brachypeplus sp. KNP08a cytochrome oxidase subunit I (COI) gene, partial cds; mitochondrial
786 bp linear DNA
KT936279.1 GI:1070574145
338. Carpophilus dimidiatus strain KNP07l cytochrome oxidase subunit I (COI) gene, partial cds; mitochondrial
786 bp linear DNA
KT936278.1 GI:1070574143
339. Carpophilus dimidiatus strain KNP06l cytochrome oxidase subunit I (COI) gene, partial cds; mitochondrial
762 bp linear DNA
KT936277.1 GI:1070574141
340. Carpophilus dimidiatus strain KNP05l cytochrome oxidase subunit I (COI) gene, partial cds; mitochondrial
786 bp linear DNA
KT936276.1 GI:1070574139
341. Carpophilus dimidiatus strain KNP04l cytochrome oxidase subunit I (COI) gene, partial cds; mitochondrial
786 bp linear DNA
KT936275.1 GI:1070574137
342. Carpophilus dimidiatus strain KNP03l cytochrome oxidase subunit I (COI) gene, partial cds; mitochondrial
780 bp linear DNA
KT936274.1 GI:1070574135
343. Carpophilus dimidiatus strain KNP02l cytochrome oxidase subunit I (COI) gene, partial cds; mitochondrial
786 bp linear DNA
KT936273.1 GI:1070574133
344. Carpophilus sp. KNP01a cytochrome oxidase subunit I (COI) gene, partial cds; mitochondrial
708 bp linear DNA
KT936272.1 GI:1070574131
345. Eldana saccharina isolate SA_79 cytochrome oxidase subunit I (COI) gene, partial cds; mitochondrial
577 bp linear DNA
DQ486915.1 GI:94502762
346. Eldana saccharina isolate SA_300 cytochrome oxidase subunit I (COI) gene, partial cds; mitochondrial
554 bp linear DNA
DQ486909.1 GI:94502750
347. Eldana saccharina isolate SA_80 cytochrome oxidase subunit I (COI) gene, partial cds; mitochondrial
577 bp linear DNA
DQ486907.1 GI:94502746
348. Libanasidus vittatus clone BJ81 cytochrome oxidase subunit I (COI) gene, partial cds; mitochondrial
758 bp linear DNA
DQ204427.1 GI:78064628
349. Libanasidus vittatus clone AG82 cytochrome oxidase subunit I (COI) gene, partial cds; mitochondrial
758 bp linear DNA
DQ204426.1 GI:78064626
350. Libanasidus vittatus clone AG80 cytochrome oxidase subunit I (COI) gene, partial cds; mitochondrial
758 bp linear DNA
DQ204425.1 GI:78064624
351. Libanasidus vittatus clone AI72 truncated cytochrome oxidase subunit I (COI) gene, partial cds; mitochondrial
683 bp linear DNA
DQ204424.1 GI:78064622
352. Libanasidus vittatus clone BK19 cytochrome oxidase subunit I (COI) gene, partial cds; mitochondrial
758 bp linear DNA
DQ204423.1 GI:78064620
353. Libanasidus vittatus clone AI68 cytochrome oxidase subunit I (COI) gene, partial cds; mitochondrial
758 bp linear DNA
DQ204422.1 GI:78064618
354. Libanasidus vittatus clone BK20 cytochrome oxidase subunit I (COI) gene, partial cds; mitochondrial
758 bp linear DNA
DQ204421.1 GI:78064616
355. Libanasidus vittatus clone BL59 cytochrome oxidase subunit I (COI) gene, partial cds; mitochondrial
758 bp linear DNA
DQ204420.1 GI:78064614
356. Libanasidus vittatus clone AI81 cytochrome oxidase subunit I (COI) gene, partial cds; mitochondrial
758 bp linear DNA
DQ204419.1 GI:78064612
357. Libanasidus vittatus clone AG74 cytochrome oxidase subunit I (COI) gene, partial cds; mitochondrial
758 bp linear DNA
DQ204418.1 GI:78064610
358. Libanasidus vittatus clone AI79 cytochrome oxidase subunit I (COI) gene, partial cds; mitochondrial
746 bp linear DNA
DQ204417.1 GI:78064608
359. Libanasidus vittatus clone BK22 cytochrome oxidase subunit I (COI) gene, partial cds; mitochondrial
758 bp linear DNA
DQ204416.1 GI:78064606
360. Libanasidus vittatus clone BK21 cytochrome oxidase subunit I (COI) gene, partial cds; mitochondrial
758 bp linear DNA
DQ204415.1 GI:78064604
361. Libanasidus vittatus clone AG76 cytochrome oxidase subunit I (COI) gene, partial cds; mitochondrial
758 bp linear DNA
DQ204414.1 GI:78064602
362. Libanasidus vittatus clone AF25 cytochrome oxidase subunit I (COI) gene, partial cds; mitochondrial
758 bp linear DNA
DQ204413.1 GI:78064600
363. Libanasidus vittatus clone AG72 cytochrome oxidase subunit I (COI) gene, partial cds; mitochondrial
758 bp linear DNA
DQ204412.1 GI:78064598
364. Libanasidus vittatus clone BJ79 cytochrome oxidase subunit I (COI) gene, partial cds; mitochondrial
758 bp linear DNA
DQ204411.1 GI:78064596
365. Libanasidus vittatus clone BK91 cytochrome oxidase subunit I (COI) gene, partial cds; mitochondrial
758 bp linear DNA
DQ204410.1 GI:78064594
366. Libanasidus vittatus clone AO70 cytochrome oxidase subunit I (COI) gene, partial cds; mitochondrial
758 bp linear DNA
DQ204409.1 GI:78064592
367. Libanasidus vittatus clone BK93 cytochrome oxidase subunit I (COI) gene, partial cds; mitochondrial
758 bp linear DNA
DQ204408.1 GI:78064590
368. Libanasidus vittatus clone AI70 cytochrome oxidase subunit I (COI) gene, partial cds; mitochondrial
758 bp linear DNA
DQ204407.1 GI:78064588
369. Libanasidus vittatus clone AI66 cytochrome oxidase subunit I (COI) gene, partial cds; mitochondrial
758 bp linear DNA
DQ204406.1 GI:78064586
370. Bradysia difformis isolate R15 cytochrome oxidase subunit I (COI) gene, partial cds; mitochondrial
395 bp linear DNA
DQ060500.1 GI:70632613
371. Bradysia difformis isolate R14 cytochrome oxidase subunit I (COI) gene, partial cds; mitochondrial
395 bp linear DNA
DQ060499.1 GI:70632611
372. Bradysia difformis isolate R12 cytochrome oxidase subunit I (COI) gene, partial cds; mitochondrial
395 bp linear DNA
DQ060498.1 GI:70632609
373. Bradysia difformis isolate R11 cytochrome oxidase subunit I (COI) gene, partial cds; mitochondrial
395 bp linear DNA
DQ060497.1 GI:70632607
374. Bradysia difformis isolate R10 cytochrome oxidase subunit I (COI) gene, partial cds; mitochondrial
395 bp linear DNA
DQ060496.1 GI:70632605
375. Bradysia difformis isolate R9 cytochrome oxidase subunit I (COI) gene, partial cds; mitochondrial
395 bp linear DNA
DQ060495.1 GI:70632603
376. Bradysia difformis isolate R8 cytochrome oxidase subunit I (COI) gene, partial cds; mitochondrial
395 bp linear DNA
DQ060494.1 GI:70632601
377. Bradysia difformis isolate R6 cytochrome oxidase subunit I (COI) gene, partial cds; mitochondrial
395 bp linear DNA
DQ060493.1 GI:70632599
378. Bradysia difformis isolate R5 cytochrome oxidase subunit I (COI) gene, partial cds; mitochondrial
395 bp linear DNA
DQ060492.1 GI:70632597
379. Bradysia difformis isolate R4 cytochrome oxidase subunit I (COI) gene, partial cds; mitochondrial
395 bp linear DNA
DQ060491.1 GI:70632595
380. Bradysia difformis isolate R3 cytochrome oxidase subunit I (COI) gene, partial cds; mitochondrial
395 bp linear DNA
DQ060490.1 GI:70632593
381. Bradysia difformis isolate R2 cytochrome oxidase subunit I (COI) gene, partial cds; mitochondrial
395 bp linear DNA
DQ060489.1 GI:70632591
382. Bradysia difformis isolate R1 cytochrome oxidase subunit I (COI) gene, partial cds; mitochondrial
395 bp linear DNA
DQ060488.1 GI:70632589
383. Bradysia difformis isolate N15 cytochrome oxidase subunit I (COI) gene, partial cds; mitochondrial
395 bp linear DNA
DQ060487.1 GI:70632587
384. Bradysia difformis isolate N14 cytochrome oxidase subunit I (COI) gene, partial cds; mitochondrial
395 bp linear DNA
DQ060486.1 GI:70632585
385. Bradysia difformis isolate N13 cytochrome oxidase subunit I (COI) gene, partial cds; mitochondrial
395 bp linear DNA
DQ060485.1 GI:70632583
386. Bradysia difformis isolate N12 cytochrome oxidase subunit I (COI) gene, partial cds; mitochondrial
395 bp linear DNA
DQ060484.1 GI:70632581
387. Bradysia difformis isolate N11 cytochrome oxidase subunit I (COI) gene, partial cds; mitochondrial
395 bp linear DNA
DQ060483.1 GI:70632579
388. Bradysia difformis isolate N10 cytochrome oxidase subunit I (COI) gene, partial cds; mitochondrial
395 bp linear DNA
DQ060482.1 GI:70632577
389. Bradysia difformis isolate N9 cytochrome oxidase subunit I (COI) gene, partial cds; mitochondrial
395 bp linear DNA
DQ060481.1 GI:70632575
390. Bradysia difformis isolate N8 cytochrome oxidase subunit I (COI) gene, partial cds; mitochondrial
395 bp linear DNA
DQ060480.1 GI:70632573
391. Bradysia difformis isolate N6 cytochrome oxidase subunit I (COI) gene, partial cds; mitochondrial
395 bp linear DNA
DQ060479.1 GI:70632571
392. Bradysia difformis isolate N5 cytochrome oxidase subunit I (COI) gene, partial cds; mitochondrial
395 bp linear DNA
DQ060478.1 GI:70632569
393. Bradysia difformis isolate N4 cytochrome oxidase subunit I (COI) gene, partial cds; mitochondrial
395 bp linear DNA
DQ060477.1 GI:70632567
394. Bradysia difformis isolate N3 cytochrome oxidase subunit I (COI) gene, partial cds; mitochondrial
395 bp linear DNA
DQ060476.1 GI:70632565
395. Bradysia difformis isolate N2 cytochrome oxidase subunit I (COI) gene, partial cds; mitochondrial
395 bp linear DNA
DQ060475.1 GI:70632563
396. Bradysia difformis isolate N1 cytochrome oxidase subunit I (COI) gene, partial cds; mitochondrial
395 bp linear DNA
DQ060474.1 GI:70632561
397. Bradysia difformis isolate M15 cytochrome oxidase subunit I (COI) gene, partial cds; mitochondrial
395 bp linear DNA
DQ060473.1 GI:70632559
398. Bradysia difformis isolate M14 cytochrome oxidase subunit I (COI) gene, partial cds; mitochondrial
395 bp linear DNA
DQ060472.1 GI:70632557
399. Bradysia difformis isolate M13 cytochrome oxidase subunit I (COI) gene, partial cds; mitochondrial
395 bp linear DNA
DQ060471.1 GI:70632555
400. Bradysia difformis isolate M12 cytochrome oxidase subunit I (COI) gene, partial cds; mitochondrial
395 bp linear DNA
DQ060470.1 GI:70632553
401. Bradysia difformis isolate M11 cytochrome oxidase subunit I (COI) gene, partial cds; mitochondrial
395 bp linear DNA
DQ060469.1 GI:70632551
402. Bradysia difformis isolate M10 cytochrome oxidase subunit I (COI) gene, partial cds; mitochondrial
395 bp linear DNA
DQ060468.1 GI:70632549
403. Bradysia difformis isolate M9 cytochrome oxidase subunit I (COI) gene, partial cds; mitochondrial
395 bp linear DNA
DQ060467.1 GI:70632547
404. Bradysia difformis isolate M8 cytochrome oxidase subunit I (COI) gene, partial cds; mitochondrial
395 bp linear DNA
DQ060466.1 GI:70632545
405. Bradysia difformis isolate M6 cytochrome oxidase subunit I (COI) gene, partial cds; mitochondrial
395 bp linear DNA
DQ060465.1 GI:70632543
406. Bradysia difformis isolate M5 cytochrome oxidase subunit I (COI) gene, partial cds; mitochondrial
395 bp linear DNA
DQ060464.1 GI:70632541
407. Bradysia difformis isolate M4 cytochrome oxidase subunit I (COI) gene, partial cds; mitochondrial
395 bp linear DNA
DQ060463.1 GI:70632539
408. Bradysia difformis isolate M3 cytochrome oxidase subunit I (COI) gene, partial cds; mitochondrial
395 bp linear DNA
DQ060462.1 GI:70632537
409. Bradysia difformis isolate M2 cytochrome oxidase subunit I (COI) gene, partial cds; mitochondrial
395 bp linear DNA
DQ060461.1 GI:70632535
410. Bradysia difformis isolate M1 cytochrome oxidase subunit I (COI) gene, partial cds; mitochondrial
395 bp linear DNA
DQ060460.1 GI:70632533
411. Bradysia difformis isolate K15 cytochrome oxidase subunit I (COI) gene, partial cds; mitochondrial
395 bp linear DNA
DQ060459.1 GI:70632531
412. Bradysia difformis isolate K14 cytochrome oxidase subunit I (COI) gene, partial cds; mitochondrial
395 bp linear DNA
DQ060458.1 GI:70632529
413. Bradysia difformis isolate K13 cytochrome oxidase subunit I (COI) gene, partial cds; mitochondrial
395 bp linear DNA
DQ060457.1 GI:70632527
414. Bradysia difformis isolate K12 cytochrome oxidase subunit I (COI) gene, partial cds; mitochondrial
395 bp linear DNA
DQ060456.1 GI:70632525
415. Bradysia difformis isolate K11 cytochrome oxidase subunit I (COI) gene, partial cds; mitochondrial
395 bp linear DNA
DQ060455.1 GI:70632523
416. Bradysia difformis isolate K10 cytochrome oxidase subunit I (COI) gene, partial cds; mitochondrial
395 bp linear DNA
DQ060454.1 GI:70632521
417. Bradysia difformis isolate K9 cytochrome oxidase subunit I (COI) gene, partial cds; mitochondrial
395 bp linear DNA
DQ060453.1 GI:70632519
418. Bradysia difformis isolate K8 cytochrome oxidase subunit I (COI) gene, partial cds; mitochondrial
395 bp linear DNA
DQ060452.1 GI:70632517
419. Bradysia difformis isolate K7 cytochrome oxidase subunit I (COI) gene, partial cds; mitochondrial
395 bp linear DNA
DQ060451.1 GI:70632515
420. Bradysia difformis isolate K6 cytochrome oxidase subunit I (COI) gene, partial cds; mitochondrial
395 bp linear DNA
DQ060450.1 GI:70632513
421. Bradysia difformis isolate K5 cytochrome oxidase subunit I (COI) gene, partial cds; mitochondrial
395 bp linear DNA
DQ060449.1 GI:70632511
422. Bradysia difformis isolate K4 cytochrome oxidase subunit I (COI) gene, partial cds; mitochondrial
395 bp linear DNA
DQ060448.1 GI:70632509
423. Bradysia difformis isolate K3 cytochrome oxidase subunit I (COI) gene, partial cds; mitochondrial
395 bp linear DNA
DQ060447.1 GI:70632507
424. Bradysia difformis isolate K2 cytochrome oxidase subunit I (COI) gene, partial cds; mitochondrial
395 bp linear DNA
DQ060446.1 GI:70632505
425. Bradysia difformis isolate K1 cytochrome oxidase subunit I (COI) gene, partial cds; mitochondrial
395 bp linear DNA
DQ060445.1 GI:70632503
426. Trox capensis isolate TCCA13 cytochrome oxidase subunit 1 (COI) gene, partial cds; mitochondrial
1,152 bp linear DNA
KT075136.1 GI:940836665
427. Trox capensis isolate TCCA12 cytochrome oxidase subunit 1 (COI) gene, partial cds; mitochondrial
1,152 bp linear DNA
KT075135.1 GI:940836663
428. Trox capensis isolate TCCA11 cytochrome oxidase subunit 1 (COI) gene, partial cds; mitochondrial
1,152 bp linear DNA
KT075134.1 GI:940836661
429. Trox capensis isolate TCCA10 cytochrome oxidase subunit 1 (COI) gene, partial cds; mitochondrial
1,152 bp linear DNA
KT075133.1 GI:940836659
430. Trox capensis isolate TCCA09 cytochrome oxidase subunit 1 (COI) gene, partial cds; mitochondrial
1,152 bp linear DNA
KT075132.1 GI:940836657
431. Trox capensis isolate TCCA08 cytochrome oxidase subunit 1 (COI) gene, partial cds; mitochondrial
1,152 bp linear DNA
KT075131.1 GI:940836655
432. Trox capensis isolate TCCA07 cytochrome oxidase subunit 1 (COI) gene, partial cds; mitochondrial
1,152 bp linear DNA
KT075130.1 GI:940836653
433. Trox capensis isolate TCCA06 cytochrome oxidase subunit 1 (COI) gene, partial cds; mitochondrial
1,152 bp linear DNA
KT075129.1 GI:940836651
434. Trox capensis isolate TCCA05 cytochrome oxidase subunit 1 (COI) gene, partial cds; mitochondrial
1,152 bp linear DNA
KT075128.1 GI:940836649
435. Trox capensis isolate TCCA04 cytochrome oxidase subunit 1 (COI) gene, partial cds; mitochondrial
1,152 bp linear DNA
KT075127.1 GI:940836647
436. Trox capensis isolate TCCA03 cytochrome oxidase subunit 1 (COI) gene, partial cds; mitochondrial
1,152 bp linear DNA
KT075126.1 GI:940836645
437. Trox capensis isolate TCCA02 cytochrome oxidase subunit 1 (COI) gene, partial cds; mitochondrial
1,152 bp linear DNA
KT075125.1 GI:940836643
438. Trox capensis isolate TCCA01 cytochrome oxidase subunit 1 (COI) gene, partial cds; mitochondrial
1,152 bp linear DNA
KT075124.1 GI:940836641
439. Trox capensis isolate TCBA09 cytochrome oxidase subunit 1 (COI) gene, partial cds; mitochondrial
1,152 bp linear DNA
KT075123.1 GI:940836639
440. Trox capensis isolate TCBA08 cytochrome oxidase subunit 1 (COI) gene, partial cds; mitochondrial
1,152 bp linear DNA
KT075122.1 GI:940836637
441. Trox capensis isolate TCBA07 cytochrome oxidase subunit 1 (COI) gene, partial cds; mitochondrial
1,152 bp linear DNA
KT075121.1 GI:940836635
442. Trox capensis isolate TCB06 cytochrome oxidase subunit 1 (COI) gene, partial cds; mitochondrial
1,152 bp linear DNA
KT075120.1 GI:940836633
443. Trox capensis isolate TCBA05 cytochrome oxidase subunit 1 (COI) gene, partial cds; mitochondrial
1,152 bp linear DNA
KT075119.1 GI:940836631
444. Trox capensis isolate TCBA04 cytochrome oxidase subunit 1 (COI) gene, partial cds; mitochondrial
1,152 bp linear DNA
KT075118.1 GI:940836629
445. Trox capensis isolate TCBA03 cytochrome oxidase subunit 1 (COI) gene, partial cds; mitochondrial
1,152 bp linear DNA
KT075117.1 GI:940836627
446. Trox capensis isolate TCBA02 cytochrome oxidase subunit 1 (COI) gene, partial cds; mitochondrial
1,152 bp linear DNA
KT075116.1 GI:940836625
447. Trox capensis isolate TCBA01 cytochrome oxidase subunit 1 (COI) gene, partial cds; mitochondrial
1,152 bp linear DNA
KT075115.1 GI:940836623
448. Trox capensis isolate TCAA10 cytochrome oxidase subunit 1 (COI) gene, partial cds; mitochondrial
1,152 bp linear DNA
KT075114.1 GI:940836621
449. Trox capensis isolate TCAA09 cytochrome oxidase subunit 1 (COI) gene, partial cds; mitochondrial
1,152 bp linear DNA
KT075113.1 GI:940836619
450. Trox capensis isolate TCAA08 cytochrome oxidase subunit 1 (COI) gene, partial cds; mitochondrial
1,152 bp linear DNA
KT075112.1 GI:940836617
451. Trox capensis isolate TCAA07 cytochrome oxidase subunit 1 (COI) gene, partial cds; mitochondrial
1,152 bp linear DNA
KT075111.1 GI:940836615
452. Trox capensis isolate TCAA06 cytochrome oxidase subunit 1 (COI) gene, partial cds; mitochondrial
1,152 bp linear DNA
KT075110.1 GI:940836613
453. Trox capensis isolate TCAA05 cytochrome oxidase subunit 1 (COI) gene, partial cds; mitochondrial
1,152 bp linear DNA
KT075109.1 GI:940836611
454. Trox capensis isolate TCAA04 cytochrome oxidase subunit 1 (COI) gene, partial cds; mitochondrial
1,152 bp linear DNA
KT075108.1 GI:940836609
455. Trox capensis isolate TCAA03 cytochrome oxidase subunit 1 (COI) gene, partial cds; mitochondrial
1,152 bp linear DNA
KT075107.1 GI:940836607
456. Trox capensis isolate TCAA02 cytochrome oxidase subunit 1 (COI) gene, partial cds; mitochondrial
1,152 bp linear DNA
KT075106.1 GI:940836605
457. Trox capensis isolate TCAA01 cytochrome oxidase subunit 1 (COI) gene, partial cds; mitochondrial
1,152 bp linear DNA
KT075105.1 GI:940836603
458. Trox capensis isolate TNA03 cytochrome oxidase subunit 1 (COI) gene, partial cds; mitochondrial
1,152 bp linear DNA
KT075104.1 GI:940836601
459. Trox capensis isolate TNA02 cytochrome oxidase subunit 1 (COI) gene, partial cds; mitochondrial
1,152 bp linear DNA
KT075103.1 GI:940836599
460. Trox capensis isolate TNA01 cytochrome oxidase subunit 1 (COI) gene, partial cds; mitochondrial
1,152 bp linear DNA
KT075102.1 GI:940836597
461. Phoberus herminae isolate TCCB03 16S ribosomal RNA gene, partial sequence; mitochondrial
455 bp linear DNA
KT008932.1 GI:1013180595
462. Phoberus capensis isolate TCCB02 16S ribosomal RNA gene, partial sequence; mitochondrial
455 bp linear DNA
KT008931.1 GI:1013180594
463. Phoberus herminae isolate TCCB01 16S ribosomal RNA gene, partial sequence; mitochondrial
455 bp linear DNA
KT008930.1 GI:1013180593
464. Phoberus disjunctus isolate TCBB05 16S ribosomal RNA gene, partial sequence; mitochondrial
455 bp linear DNA
KT008929.1 GI:1013180592
465. Phoberus capensis isolate TCBB04 16S ribosomal RNA gene, partial sequence; mitochondrial
455 bp linear DNA
KT008928.1 GI:1013180591
466. Phoberus capensis isolate TCBB03 16S ribosomal RNA gene, partial sequence; mitochondrial
455 bp linear DNA
KT008927.1 GI:1013180590
467. Phoberus capensis isolate TCBB02 16S ribosomal RNA gene, partial sequence; mitochondrial
455 bp linear DNA
KT008926.1 GI:1013180589
468. Phoberus disjunctus isolate TCBB01 16S ribosomal RNA gene, partial sequence; mitochondrial
455 bp linear DNA
KT008925.1 GI:1013180588
469. Phoberus capensis isolate TCAB02 16S ribosomal RNA gene, partial sequence; mitochondrial
455 bp linear DNA
KT008924.1 GI:1013180587
470. Phoberus capensis isolate TCAB01 16S ribosomal RNA gene, partial sequence; mitochondrial
455 bp linear DNA
KT008923.1 GI:1013180586
471. Trox nanniscus isolate Tnan05 cytochrome oxidase subunit 1 (COI) gene, partial cds; mitochondrial
1,095 bp linear DNA
KM371723.1 GI:826386197
472. Trox capensis isolate COP01 cytochrome oxidase subunit 1 (COI) gene, partial cds; mitochondrial
1,095 bp linear DNA
KM371719.1 GI:826386189
473. Trox nasutus isolate TnST01 cytochrome oxidase subunit 1 (COI) gene, partial cds; mitochondrial
1,095 bp linear DNA
KM371718.1 GI:826386187
474. Trox capensis isolate CSn03 cytochrome oxidase subunit 1 (COI) gene, partial cds; mitochondrial
1,095 bp linear DNA
KM371717.1 GI:826386185
475. Trox rhyparoides isolate 70A cytochrome oxidase subunit 1 (COI) gene, partial cds; mitochondrial
1,095 bp linear DNA
KM371716.1 GI:826386183
476. Trox natalensis isolate TnD01 cytochrome oxidase subunit 1 (COI) gene, partial cds; mitochondrial
1,095 bp linear DNA
KM371714.1 GI:826386179
477. Trox youngai isolate TY01 cytochrome oxidase subunit 1 (COI) gene, partial cds; mitochondrial
1,095 bp linear DNA
KM371713.1 GI:826386177
478. Trox quadricostatus isolate Tq01 cytochrome oxidase subunit 1 (COI) gene, partial cds; mitochondrial
1,095 bp linear DNA
KM371711.1 GI:826386173
479. Trox aculeatus isolate Tac01 cytochrome oxidase subunit 1 (COI) gene, partial cds; mitochondrial
1,095 bp linear DNA
KM371709.1 GI:826386169
480. Trox horridus isolate ThGk02 cytochrome oxidase subunit 1 (COI) gene, partial cds; mitochondrial
1,095 bp linear DNA
KM371708.1 GI:826386167
481. Trox talpa isolate 68 cytochrome oxidase subunit 1 (COI) gene, partial cds; mitochondrial
1,095 bp linear DNA
KM371707.1 GI:826386165
482. Trox luridus isolate Tlur01 cytochrome oxidase subunit 1 (COI) gene, partial cds; mitochondrial
1,095 bp linear DNA
KM371706.1 GI:826386163
483. Trox montanus isolate 22A cytochrome oxidase subunit 1 (COI) gene, partial cds; mitochondrial
1,095 bp linear DNA
KM371705.1 GI:826386161
484. Trox caffer caffer isolate Tcaf02 cytochrome oxidase subunit 1 (COI) gene, partial cds; mitochondrial
1,095 bp linear DNA
KM371704.1 GI:826386159
485. Trox squamiger isolate SqL02 cytochrome oxidase subunit 1 (COI) gene, partial cds; mitochondrial
1,095 bp linear DNA
KM371703.1 GI:826386157
486. Trox cyrtus isolate 67B cytochrome oxidase subunit 1 (COI) gene, partial cds; mitochondrial
1,095 bp linear DNA
KM371702.1 GI:826386155
487. Trox sulcatus isolate 66 cytochrome oxidase subunit 1 (COI) gene, partial cds; mitochondrial
1,095 bp linear DNA
KM371701.1 GI:826386153
488. Trox nama isolate 25A cytochrome oxidase subunit 1 (COI) gene, partial cds; mitochondrial
1,095 bp linear DNA
KM371700.1 GI:826386151
489. Trox planicollis isolate Tplan01 cytochrome oxidase subunit 1 (COI) gene, partial cds; mitochondrial
1,095 bp linear DNA
KM371699.1 GI:826386149
490. Trox consimilis isolate Tcon01 cytochrome oxidase subunit 1 (COI) gene, partial cds; mitochondrial
1,095 bp linear DNA
KM371698.1 GI:826386147
491. Trox arcuatus isolate 69 cytochrome oxidase subunit 1 (COI) gene, partial cds; mitochondrial
1,095 bp linear DNA
KM371697.1 GI:826386145
492. Trox strigosus isolate Tstrg01 cytochrome oxidase subunit 1 (COI) gene, partial cds; mitochondrial
1,095 bp linear DNA
KM371695.1 GI:826386141
493. Trox fascicularis fascicularis isolate ffSn03 cytochrome oxidase subunit 1 (COI) gene, partial cds; mitochondrial
1,095 bp linear DNA
KM371694.1 GI:826386139
494. Trox fascicularis rowei isolate 57A cytochrome oxidase subunit 1 (COI) gene, partial cds; mitochondrial
1,095 bp linear DNA
KM371693.1 GI:826386137
495. Trox youngai isolate TY01 16S ribosomal RNA gene, partial sequence; mitochondrial
384 bp linear DNA
KM371691.1 GI:826386113
496. Trox capensis isolate COP01 16S ribosomal RNA gene, partial sequence; mitochondrial
384 bp linear DNA
KM371690.1 GI:826386112
497. Trox aculeatus isolate Tac01 16S ribosomal RNA gene, partial sequence; mitochondrial
384 bp linear DNA
KM371689.1 GI:826386111
498. Trox caffer caffer isolate Tcaf02 16S ribosomal RNA gene, partial sequence; mitochondrial
384 bp linear DNA
KM371688.1 GI:826386110
499. Trox aculeatus isolate Tac01 18S ribosomal RNA gene, partial sequence
557 bp linear DNA
KM371687.1 GI:826386094
500. Trox capensis isolate COP01 18S ribosomal RNA gene, partial sequence
559 bp linear DNA
KM371686.1 GI:826386093
501. Trox fascicularis rowei isolate 57A 18S ribosomal RNA gene, partial sequence
559 bp linear DNA
KM371685.1 GI:826386092
502. Trox caffer caffer isolate Tcaf02 18S ribosomal RNA gene, partial sequence
559 bp linear DNA
KM371684.1 GI:826386091
503. Trox youngai isolate TY01 18S ribosomal RNA gene, partial sequence
559 bp linear DNA
KM371682.1 GI:826386089
504. Trox capensis isolate COP01 28S ribosomal RNA gene, partial sequence
561 bp linear DNA
KM371681.1 GI:826386067
505. Trox youngai isolate TY01 28S ribosomal RNA gene, partial sequence
560 bp linear DNA
KM371680.1 GI:826386066
506. Trox fascicularis rowei isolate 57A 28S ribosomal RNA gene, partial sequence
557 bp linear DNA
KM371679.1 GI:826386065
507. Trox aculeatus isolate Tac01 28S ribosomal RNA gene, partial sequence
558 bp linear DNA
KM371678.1 GI:826386064
508. Trox caffer caffer isolate Tcaf02 28S ribosomal RNA gene, partial sequence
558 bp linear DNA
KM371677.1 GI:826386063
509. Lucilia sericata voucher S_SA_WTB_02 period protein gene, partial cds
722 bp linear DNA
JN792854.1 GI:402240168
510. Lucilia sericata voucher S_SA_WTB_01 period protein gene, partial cds
722 bp linear DNA
JN792853.1 GI:402240166
511. Lucilia sericata voucher S_SA_WLK_02 period protein gene, partial cds
722 bp linear DNA
JN792852.1 GI:402240164
512. Lucilia sericata voucher S_SA_WLK_01 period protein gene, partial cds
722 bp linear DNA
JN792851.1 GI:402240162
513. Lucilia sericata voucher S_SA_PTA_04 period protein gene, partial cds
722 bp linear DNA
JN792850.1 GI:402240160
514. Lucilia sericata voucher S_SA_PTA_03 period protein gene, partial cds
722 bp linear DNA
JN792849.1 GI:402240158
515. Lucilia sericata voucher S_SA_PTA_02 period protein gene, partial cds
722 bp linear DNA
JN792848.1 GI:402240156
516. Lucilia sericata voucher S_SA_PTA_01 period protein gene, partial cds
722 bp linear DNA
JN792847.1 GI:402240154
517. Lucilia sericata voucher S_SA_GHT_02 period protein gene, partial cds
722 bp linear DNA
JN792846.1 GI:402240152
518. Lucilia sericata voucher S_SA_GHT_01 period protein gene, partial cds
722 bp linear DNA
JN792845.1 GI:402240150
519. Lucilia sericata voucher S_SA_CT_08 period protein gene, partial cds
722 bp linear DNA
JN792844.1 GI:402240148
520. Lucilia sericata voucher S_SA_CT_07 period protein gene, partial cds
722 bp linear DNA
JN792843.1 GI:402240146
521. Lucilia sericata voucher S_SA_CT_06 period protein gene, partial cds
722 bp linear DNA
JN792842.1 GI:402240144
522. Lucilia sericata voucher S_SA_CT_05 period protein gene, partial cds
722 bp linear DNA
JN792841.1 GI:402240142
523. Lucilia sericata voucher S_SA_CT_04 period protein gene, partial cds
722 bp linear DNA
JN792840.1 GI:402240140
524. Lucilia sericata voucher S_SA_CT_03 period protein gene, partial cds
722 bp linear DNA
JN792839.1 GI:402240138
525. Lucilia sericata voucher S_SA_CT_02 period protein gene, partial cds
722 bp linear DNA
JN792838.1 GI:402240136
526. Lucilia sericata voucher S_SA_CT_01 period protein gene, partial cds
722 bp linear DNA
JN792837.1 GI:402240134
527. Lucilia cuprina voucher C_SA_NEL_02 period protein gene, partial cds
722 bp linear DNA
JN792817.1 GI:402240094
528. Lucilia cuprina voucher C_SA_NEL_01 period protein gene, partial cds
722 bp linear DNA
JN792816.1 GI:402240092
529. Lucilia cuprina voucher C_SA_GHT_02 period protein gene, partial cds
722 bp linear DNA
JN792815.1 GI:402240090
530. Lucilia cuprina voucher C_SA_GHT_01 period protein gene, partial cds
722 bp linear DNA
JN792814.1 GI:402240088
531. Lucilia cuprina voucher C_SA_DBN_14 period protein gene, partial cds
722 bp linear DNA
JN792813.1 GI:402240086
532. Lucilia cuprina voucher C_SA_DBN_13 period protein gene, partial cds
722 bp linear DNA
JN792812.1 GI:402240084
533. Lucilia cuprina voucher C_SA_DBN_12 period protein gene, partial cds
722 bp linear DNA
JN792811.1 GI:402240082
534. Lucilia cuprina voucher C_SA_DBN_11 period protein gene, partial cds
722 bp linear DNA
JN792810.1 GI:402240080
535. Lucilia cuprina voucher C_SA_DBN_10 period protein gene, partial cds
722 bp linear DNA
JN792809.1 GI:402240078
536. Lucilia cuprina voucher C_SA_DBN_09 period protein gene, partial cds
722 bp linear DNA
JN792808.1 GI:402240076
537. Lucilia cuprina voucher C_SA_DBN_08 period protein gene, partial cds
722 bp linear DNA
JN792807.1 GI:402240074
538. Lucilia cuprina voucher C_SA_DBN_07 period protein gene, partial cds
722 bp linear DNA
JN792806.1 GI:402240072
539. Lucilia cuprina voucher C_SA_DBN_06 period protein gene, partial cds
722 bp linear DNA
JN792805.1 GI:402240070
540. Lucilia cuprina voucher C_SA_DBN_03 period protein gene, partial cds
722 bp linear DNA
JN792804.1 GI:402240068
541. Lucilia cuprina voucher C_SA_DBN_02 period protein gene, partial cds
722 bp linear DNA
JN792803.1 GI:402240066
542. Lucilia cuprina voucher C_SA_DBN_01 period protein gene, partial cds
722 bp linear DNA
JN792802.1 GI:402240064
543. Lucilia cuprina voucher C_SA_CT_12 period protein gene, partial cds
722 bp linear DNA
JN792801.1 GI:402240062
544. Lucilia cuprina voucher C_SA_CT_11 period protein gene, partial cds
722 bp linear DNA
JN792800.1 GI:402240060
545. Lucilia cuprina voucher C_SA_CT_10 period protein gene, partial cds
722 bp linear DNA
JN792799.1 GI:402240058
546. Lucilia cuprina voucher C_SA_CT_09 period protein gene, partial cds
722 bp linear DNA
JN792798.1 GI:402240056
547. Lucilia cuprina voucher C_SA_CT_08 period protein gene, partial cds
722 bp linear DNA
JN792797.1 GI:402240054
548. Lucilia cuprina voucher C_SA_CT_07 period protein gene, partial cds
722 bp linear DNA
JN792796.1 GI:402240052
549. Lucilia cuprina voucher C_SA_CT_06 period protein gene, partial cds
722 bp linear DNA
JN792795.1 GI:402240050
550. Lucilia cuprina voucher C_SA_CT_05 period protein gene, partial cds
722 bp linear DNA
JN792794.1 GI:402240048
551. Lucilia cuprina voucher C_SA_CT_04 period protein gene, partial cds
722 bp linear DNA
JN792793.1 GI:402240046
552. Lucilia cuprina voucher C_SA_CT_03 period protein gene, partial cds
722 bp linear DNA
JN792792.1 GI:402240044
553. Lucilia cuprina voucher C_SA_CT_02 period protein gene, partial cds
722 bp linear DNA
JN792791.1 GI:402240042
554. Lucilia cuprina voucher C_SA_CT_01 period protein gene, partial cds
722 bp linear DNA
JN792790.1 GI:402240040
555. Lucilia cuprina voucher C_SA_BRT_02 period protein gene, partial cds
722 bp linear DNA
JN792789.1 GI:402240038
556. Lucilia cuprina voucher C_SA_BRT_01 period protein gene, partial cds
722 bp linear DNA
JN792788.1 GI:402240036
557. Lucilia cuprina voucher C_SA_BFN_02 period protein gene, partial cds
722 bp linear DNA
JN792787.1 GI:402240034
558. Lucilia cuprina voucher C_SA_BFN_01 period protein gene, partial cds
722 bp linear DNA
JN792786.1 GI:402240032
559. Lucilia sericata voucher S_SA_WTB_02 cytochrome oxidase subunit I gene, partial cds; mitochondrial
576 bp linear DNA
JN792701.1 GI:402239940
560. Lucilia sericata voucher S_SA_WTB_01 cytochrome oxidase subunit I gene, partial cds; mitochondrial
576 bp linear DNA
JN792700.1 GI:402239938
561. Lucilia sericata voucher S_SA_WLK_02 cytochrome oxidase subunit I gene, partial cds; mitochondrial
576 bp linear DNA
JN792699.1 GI:402239936
562. Lucilia sericata voucher S_SA_WLK_01 cytochrome oxidase subunit I gene, partial cds; mitochondrial
576 bp linear DNA
JN792698.1 GI:402239934
563. Lucilia sericata voucher S_SA_PTA_04 cytochrome oxidase subunit I gene, partial cds; mitochondrial
576 bp linear DNA
JN792697.1 GI:402239932
564. Lucilia sericata voucher S_SA_PTA_03 cytochrome oxidase subunit I gene, partial cds; mitochondrial
576 bp linear DNA
JN792696.1 GI:402239930
565. Lucilia sericata voucher S_SA_PTA_02 cytochrome oxidase subunit I gene, partial cds; mitochondrial
576 bp linear DNA
JN792695.1 GI:402239928
566. Lucilia sericata voucher S_SA_PTA_01 cytochrome oxidase subunit I gene, partial cds; mitochondrial
576 bp linear DNA
JN792694.1 GI:402239926
567. Lucilia sericata voucher S_SA_GHT_02 cytochrome oxidase subunit I gene, partial cds; mitochondrial
576 bp linear DNA
JN792693.1 GI:402239924
568. Lucilia sericata voucher S_SA_GHT_01 cytochrome oxidase subunit I gene, partial cds; mitochondrial
576 bp linear DNA
JN792692.1 GI:402239922
569. Lucilia sericata voucher S_SA_CT_08 cytochrome oxidase subunit I gene, partial cds; mitochondrial
576 bp linear DNA
JN792691.1 GI:402239920
570. Lucilia sericata voucher S_SA_CT_07 cytochrome oxidase subunit I gene, partial cds; mitochondrial
575 bp linear DNA
JN792690.1 GI:402239918
571. Lucilia sericata voucher S_SA_CT_06 cytochrome oxidase subunit I gene, partial cds; mitochondrial
576 bp linear DNA
JN792689.1 GI:402239916
572. Lucilia sericata voucher S_SA_CT_05 cytochrome oxidase subunit I gene, partial cds; mitochondrial
576 bp linear DNA
JN792688.1 GI:402239914
573. Lucilia sericata voucher S_SA_CT_04 cytochrome oxidase subunit I gene, partial cds; mitochondrial
576 bp linear DNA
JN792687.1 GI:402239912
574. Lucilia sericata voucher S_SA_CT_03 cytochrome oxidase subunit I gene, partial cds; mitochondrial
576 bp linear DNA
JN792686.1 GI:402239910
575. Lucilia sericata voucher S_SA_CT_02 cytochrome oxidase subunit I gene, partial cds; mitochondrial
576 bp linear DNA
JN792685.1 GI:402239908
576. Lucilia sericata voucher S_SA_CT_01 cytochrome oxidase subunit I gene, partial cds; mitochondrial
576 bp linear DNA
JN792684.1 GI:402239906
577. Lucilia cuprina voucher C_SA_NEL_02 cytochrome oxidase subunit I gene, partial cds; mitochondrial
576 bp linear DNA
JN792659.1 GI:402239856
578. Lucilia cuprina voucher C_SA_NEL_01 cytochrome oxidase subunit I gene, partial cds; mitochondrial
576 bp linear DNA
JN792658.1 GI:402239854
579. Lucilia cuprina voucher C_SA_GHT_02 cytochrome oxidase subunit I gene, partial cds; mitochondrial
576 bp linear DNA
JN792657.1 GI:402239852
580. Lucilia cuprina voucher C_SA_GHT_01 cytochrome oxidase subunit I gene, partial cds; mitochondrial
575 bp linear DNA
JN792656.1 GI:402239850
581. Lucilia cuprina voucher C_SA_DBN_14 cytochrome oxidase subunit I gene, partial cds; mitochondrial
576 bp linear DNA
JN792655.1 GI:402239848
582. Lucilia cuprina voucher C_SA_DBN_13 cytochrome oxidase subunit I gene, partial cds; mitochondrial
576 bp linear DNA
JN792654.1 GI:402239846
583. Lucilia cuprina voucher C_SA_DBN_12 cytochrome oxidase subunit I gene, partial cds; mitochondrial
576 bp linear DNA
JN792653.1 GI:402239844
584. Lucilia cuprina voucher C_SA_DBN_11 cytochrome oxidase subunit I gene, partial cds; mitochondrial
576 bp linear DNA
JN792652.1 GI:402239842
585. Lucilia cuprina voucher C_SA_DBN_10 cytochrome oxidase subunit I gene, partial cds; mitochondrial
576 bp linear DNA
JN792651.1 GI:402239840
586. Lucilia cuprina voucher C_SA_DBN_09 cytochrome oxidase subunit I gene, partial cds; mitochondrial
576 bp linear DNA
JN792650.1 GI:402239838
587. Lucilia cuprina voucher C_SA_DBN_08 cytochrome oxidase subunit I gene, partial cds; mitochondrial
576 bp linear DNA
JN792649.1 GI:402239836
588. Lucilia cuprina voucher C_SA_DBN_07 cytochrome oxidase subunit I gene, partial cds; mitochondrial
576 bp linear DNA
JN792648.1 GI:402239834
589. Lucilia cuprina voucher C_SA_DBN_06 cytochrome oxidase subunit I gene, partial cds; mitochondrial
576 bp linear DNA
JN792647.1 GI:402239832
590. Lucilia cuprina voucher C_SA_DBN_05 cytochrome oxidase subunit I gene, partial cds; mitochondrial
576 bp linear DNA
JN792646.1 GI:402239830
591. Lucilia cuprina voucher C_SA_DBN_04 cytochrome oxidase subunit I gene, partial cds; mitochondrial
576 bp linear DNA
JN792645.1 GI:402239828
592. Lucilia cuprina voucher C_SA_DBN_03 cytochrome oxidase subunit I gene, partial cds; mitochondrial
576 bp linear DNA
JN792644.1 GI:402239826
593. Lucilia cuprina voucher C_SA_DBN_02 cytochrome oxidase subunit I gene, partial cds; mitochondrial
576 bp linear DNA
JN792643.1 GI:402239824
594. Lucilia cuprina voucher C_SA_DBN_01 cytochrome oxidase subunit I gene, partial cds; mitochondrial
576 bp linear DNA
JN792642.1 GI:402239822
595. Lucilia cuprina voucher C_SA_CT_012 cytochrome oxidase subunit I gene, partial cds; mitochondrial
575 bp linear DNA
JN792641.1 GI:402239820
596. Lucilia cuprina voucher C_SA_CT_011 cytochrome oxidase subunit I gene, partial cds; mitochondrial
576 bp linear DNA
JN792640.1 GI:402239818
597. Lucilia cuprina voucher C_SA_CT_09 cytochrome oxidase subunit I gene, partial cds; mitochondrial
576 bp linear DNA
JN792639.1 GI:402239816
598. Lucilia cuprina voucher C_SA_CT_08 cytochrome oxidase subunit I gene, partial cds; mitochondrial
576 bp linear DNA
JN792638.1 GI:402239814
599. Lucilia cuprina voucher C_SA_CT_07 cytochrome oxidase subunit I gene, partial cds; mitochondrial
576 bp linear DNA
JN792637.1 GI:402239812
600. Lucilia cuprina voucher C_SA_CT_06 cytochrome oxidase subunit I gene, partial cds; mitochondrial
576 bp linear DNA
JN792636.1 GI:402239810
601. Lucilia cuprina voucher C_SA_CT_05 cytochrome oxidase subunit I gene, partial cds; mitochondrial
576 bp linear DNA
JN792635.1 GI:402239808
602. Lucilia cuprina voucher C_SA_CT_04 cytochrome oxidase subunit I gene, partial cds; mitochondrial
575 bp linear DNA
JN792634.1 GI:402239806
603. Lucilia cuprina voucher C_SA_CT_03 cytochrome oxidase subunit I gene, partial cds; mitochondrial
576 bp linear DNA
JN792633.1 GI:402239804
604. Lucilia cuprina voucher C_SA_CT_02 cytochrome oxidase subunit I gene, partial cds; mitochondrial
576 bp linear DNA
JN792632.1 GI:402239802
605. Lucilia cuprina voucher C_SA_CT_01 cytochrome oxidase subunit I gene, partial cds; mitochondrial
576 bp linear DNA
JN792631.1 GI:402239800
606. Lucilia cuprina voucher C_BRT_02 cytochrome oxidase subunit I gene, partial cds; mitochondrial
576 bp linear DNA
JN792630.1 GI:402239798
607. Lucilia cuprina voucher C_BRT_01 cytochrome oxidase subunit I gene, partial cds; mitochondrial
576 bp linear DNA
JN792629.1 GI:402239796
608. Lucilia cuprina voucher C_BFN_02 cytochrome oxidase subunit I gene, partial cds; mitochondrial
576 bp linear DNA
JN792628.1 GI:402239794
609. Lucilia cuprina voucher C_BFN_01 cytochrome oxidase subunit I gene, partial cds; mitochondrial
576 bp linear DNA
JN792627.1 GI:402239792
610. Colophon stokoei isolate C3 28S ribosomal RNA gene, partial sequence
528 bp linear DNA
KC801334.1 GI:588314266
611. Colophon haughtoni isolate C2 28S ribosomal RNA gene, partial sequence
528 bp linear DNA
KC801333.1 GI:588314265
612. Colophon neli isolate C1 28S ribosomal RNA gene, partial sequence
500 bp linear DNA
KC801332.1 GI:588314264
613. Omorgus melancholicus isolate 49A 28S ribosomal RNA gene, partial sequence
521 bp linear DNA
KC801322.1 GI:588314254
614. Omorgus squalidus isolate Omsq01 28S ribosomal RNA gene, partial sequence
528 bp linear DNA
KC801321.1 GI:588314253
615. Omorgus squalidus isolate 73A 28S ribosomal RNA gene, partial sequence
557 bp linear DNA
KC801320.1 GI:588314252
616. Omorgus radula isolate 38A 28S ribosomal RNA gene, partial sequence
553 bp linear DNA
KC801318.1 GI:588314250
617. Trox capensis isolate CSn03 28S ribosomal RNA gene, partial sequence
559 bp linear DNA
KC801272.1 GI:588314204
618. Trox capensis isolate CMK05 28S ribosomal RNA gene, partial sequence
559 bp linear DNA
KC801271.1 GI:588314203
619. Trox nasutus isolate TnST01 28S ribosomal RNA gene, partial sequence
559 bp linear DNA
KC801270.1 GI:588314202
620. Trox nasutus isolate TnST02 28S ribosomal RNA gene, partial sequence
559 bp linear DNA
KC801269.1 GI:588314201
621. Trox rhyparoides isolate 54A 28S ribosomal RNA gene, partial sequence
541 bp linear DNA
KC801268.1 GI:588314200
622. Trox rhyparoides isolate 70A 28S ribosomal RNA gene, partial sequence
541 bp linear DNA
KC801267.1 GI:588314199
623. Trox natalensis isolate TnD04 28S ribosomal RNA gene, partial sequence
560 bp linear DNA
KC801264.1 GI:588314196
624. Trox natalensis isolate TnD01 28S ribosomal RNA gene, partial sequence
560 bp linear DNA
KC801263.1 GI:588314195
625. Trox quadricostatus isolate Tq02 28S ribosomal RNA gene, partial sequence
560 bp linear DNA
KC801262.1 GI:588314194
626. Trox quadricostatus isolate Tq01 28S ribosomal RNA gene, partial sequence
560 bp linear DNA
KC801261.1 GI:588314193
627. Trox nanniscus isolate Tnan05 28S ribosomal RNA gene, partial sequence
558 bp linear DNA
KC801260.1 GI:588314192
628. Trox nanniscus isolate Tnan06 28S ribosomal RNA gene, partial sequence
558 bp linear DNA
KC801259.1 GI:588314191
629. Trox fascicularis fascicularis isolate ffSn04 28S ribosomal RNA gene, partial sequence
540 bp linear DNA
KC801257.1 GI:588314189
630. Trox fascicularis fascicularis isolate ffSn03 28S ribosomal RNA gene, partial sequence
540 bp linear DNA
KC801256.1 GI:588314188
631. Trox strigosus isolate Tstrg01 28S ribosomal RNA gene, partial sequence
557 bp linear DNA
KC801255.1 GI:588314187
632. Trox strigosus isolate Tstrg02 28S ribosomal RNA gene, partial sequence
557 bp linear DNA
KC801254.1 GI:588314186
633. Trox nama isolate 25A 28S ribosomal RNA gene, partial sequence
543 bp linear DNA
KC801253.1 GI:588314185
634. Trox squamiger isolate SqL08 28S ribosomal RNA gene, partial sequence
558 bp linear DNA
KC801252.1 GI:588314184
635. Trox squamiger isolate SqL02 28S ribosomal RNA gene, partial sequence
558 bp linear DNA
KC801251.1 GI:588314183
636. Trox consimilis isolate Tcon01 28S ribosomal RNA gene, partial sequence
558 bp linear DNA
KC801250.1 GI:588314182
637. Trox arcuatus isolate 69 28S ribosomal RNA gene, partial sequence
558 bp linear DNA
KC801249.1 GI:588314181
638. Trox talpa isolate 68 28S ribosomal RNA gene, partial sequence
558 bp linear DNA
KC801248.1 GI:588314180
639. Trox talpa isolate Tt02 28S ribosomal RNA gene, partial sequence
558 bp linear DNA
KC801247.1 GI:588314179
640. Trox planicollis isolate Tplan01 28S ribosomal RNA gene, partial sequence
529 bp linear DNA
KC801246.1 GI:588314178
641. Trox luridus isolate Tlur01 28S ribosomal RNA gene, partial sequence
529 bp linear DNA
KC801245.1 GI:588314177
642. Trox horridus isolate ThGk06 28S ribosomal RNA gene, partial sequence
558 bp linear DNA
KC801244.1 GI:588314176
643. Trox horridus isolate ThGk02 28S ribosomal RNA gene, partial sequence
558 bp linear DNA
KC801243.1 GI:588314175
644. Trox caffer caffer isolate Tcaf02 28S ribosomal RNA gene, partial sequence
531 bp linear DNA
KC801240.1 GI:588314172
645. Trox sulcatus isolate 62 28S ribosomal RNA gene, partial sequence
558 bp linear DNA
KC801237.1 GI:588314169
646. Trox cyrtus isolate 67B 28S ribosomal RNA gene, partial sequence
558 bp linear DNA
KC801236.1 GI:588314168
647. Trox sulcatus isolate 66 28S ribosomal RNA gene, partial sequence
558 bp linear DNA
KC801235.1 GI:588314167
648. Colophon stokoei isolate C3 18S ribosomal RNA gene, partial sequence
557 bp linear DNA
KC801234.1 GI:588314166
649. Colophon haughtoni isolate C2 18S ribosomal RNA gene, partial sequence
557 bp linear DNA
KC801233.1 GI:588314165
650. Colophon neli isolate C1 18S ribosomal RNA gene, partial sequence
557 bp linear DNA
KC801232.1 GI:588314164
651. Trox nanniscus isolate Tnan06 18S ribosomal RNA gene, partial sequence
561 bp linear DNA
KC801231.1 GI:588314163
652. Trox nanniscus isolate Tnan05 18S ribosomal RNA gene, partial sequence
561 bp linear DNA
KC801230.1 GI:588314162
653. Trox nasutus isolate TnST02 18S ribosomal RNA gene, partial sequence
560 bp linear DNA
KC801229.1 GI:588314161
654. Trox nasutus isolate TnST01 18S ribosomal RNA gene, partial sequence
560 bp linear DNA
KC801228.1 GI:588314160
655. Trox rhyparoides isolate 54A 18S ribosomal RNA gene, partial sequence
559 bp linear DNA
KC801227.1 GI:588314159
656. Trox rhyparoides isolate 70A 18S ribosomal RNA gene, partial sequence
559 bp linear DNA
KC801226.1 GI:588314158
657. Trox capensis isolate CSn03 18S ribosomal RNA gene, partial sequence
559 bp linear DNA
KC801225.1 GI:588314157
658. Trox capensis isolate CMK05 18S ribosomal RNA gene, partial sequence
559 bp linear DNA
KC801224.1 GI:588314156
659. Omorgus squalidus isolate Omsq01 18S ribosomal RNA gene, partial sequence
557 bp linear DNA
KC801216.1 GI:588314148
660. Omorgus squalidus isolate 73A 18S ribosomal RNA gene, partial sequence
557 bp linear DNA
KC801215.1 GI:588314147
661. Omorgus melancholicus isolate 49A 18S ribosomal RNA gene, partial sequence
557 bp linear DNA
KC801212.1 GI:588314144
662. Omorgus radula isolate 38A 18S ribosomal RNA gene, partial sequence
557 bp linear DNA
KC801210.1 GI:588314142
663. Trox horridus isolate ThGk02 18S ribosomal RNA gene, partial sequence
557 bp linear DNA
KC801164.1 GI:588314096
664. Trox horridus isolate ThGk06 18S ribosomal RNA gene, partial sequence
557 bp linear DNA
KC801163.1 GI:588314095
665. Trox sulcatus isolate 66 18S ribosomal RNA gene, partial sequence
557 bp linear DNA
KC801162.1 GI:588314094
666. Trox cyrtus isolate 67B 18S ribosomal RNA gene, partial sequence
557 bp linear DNA
KC801161.1 GI:588314093
667. Trox sulcatus isolate 62 18S ribosomal RNA gene, partial sequence
557 bp linear DNA
[truncated: 396,248+ more rows]
