# Supplementary material for: An overview of DNA barcoding of biodiversity in South Africa
Source: PLoS One. 2026 Apr 21;21(4):e0345173. doi: 10.1371/journal.pone.0345173 (PMC13098986; doi:10.1371/journal.pone.0345173)
Supplement: S1 File — The data was downloaded in a text format and transferred to Microsoft excel for analysis. (ZIP) [file pone.0345173.s011.zip › S1_File/Mammals.xlsx]

## Sheet: Filtered Data
Filtered Records for Mammals
1. Diceros bicornis bicornis voucher 581572 from South Africa tRNA-Pro gene and D-loop, partial sequence; mitochondrial	1	Diceros	bicornis	bicornis	voucher	581572	from	South	Africa	tRNA-Pro	gene	and	D-loop,	partial	sequence;	mitochondrial
2. Diceros bicornis minor voucher 198398 from South Africa tRNA-Pro gene and D-loop, partial sequence; mitochondrial	2	Diceros	bicornis	minor	voucher	198398	from	South	Africa	tRNA-Pro	gene	and	D-loop,	partial	sequence;	mitochondrial
3. Diceros bicornis minor voucher 4194NZG from South Africa tRNA-Pro gene and D-loop, partial sequence; mitochondrial	3	Diceros	bicornis	minor	voucher	4194NZG	from	South	Africa	tRNA-Pro	gene	and	D-loop,	partial	sequence;	mitochondrial
4. Diceros bicornis minor voucher A124 from South Africa tRNA-Pro gene and D-loop, partial sequence; mitochondrial	4	Diceros	bicornis	minor	voucher	A124	from	South	Africa	tRNA-Pro	gene	and	D-loop,	partial	sequence;	mitochondrial
5. Diceros bicornis minor voucher A122 from South Africa tRNA-Pro gene and D-loop, partial sequence; mitochondrial	5	Diceros	bicornis	minor	voucher	A122	from	South	Africa	tRNA-Pro	gene	and	D-loop,	partial	sequence;	mitochondrial
6. Diceros bicornis minor voucher A119 from South Africa tRNA-Pro gene and D-loop, partial sequence; mitochondrial	6	Diceros	bicornis	minor	voucher	A119	from	South	Africa	tRNA-Pro	gene	and	D-loop,	partial	sequence;	mitochondrial
7. Diceros bicornis minor voucher A118 from South Africa tRNA-Pro gene and D-loop, partial sequence; mitochondrial	7	Diceros	bicornis	minor	voucher	A118	from	South	Africa	tRNA-Pro	gene	and	D-loop,	partial	sequence;	mitochondrial
8. Diceros bicornis minor voucher A117 from South Africa tRNA-Pro gene and D-loop, partial sequence; mitochondrial	8	Diceros	bicornis	minor	voucher	A117	from	South	Africa	tRNA-Pro	gene	and	D-loop,	partial	sequence;	mitochondrial
9. Diceros bicornis minor voucher A115 from South Africa tRNA-Pro gene and D-loop, partial sequence; mitochondrial	9	Diceros	bicornis	minor	voucher	A115	from	South	Africa	tRNA-Pro	gene	and	D-loop,	partial	sequence;	mitochondrial
10. Diceros bicornis minor voucher A113 from South Africa tRNA-Pro gene and D-loop, partial sequence; mitochondrial	10	Diceros	bicornis	minor	voucher	A113	from	South	Africa	tRNA-Pro	gene	and	D-loop,	partial	sequence;	mitochondrial
11. Diceros bicornis minor voucher A105 from South Africa tRNA-Pro gene and D-loop, partial sequence; mitochondrial	11	Diceros	bicornis	minor	voucher	A105	from	South	Africa	tRNA-Pro	gene	and	D-loop,	partial	sequence;	mitochondrial
12. Diceros bicornis minor voucher A103 from South Africa tRNA-Pro gene and D-loop, partial sequence; mitochondrial	12	Diceros	bicornis	minor	voucher	A103	from	South	Africa	tRNA-Pro	gene	and	D-loop,	partial	sequence;	mitochondrial
13. Diceros bicornis minor voucher 5717NZG from South Africa tRNA-Pro gene and D-loop, partial sequence; mitochondrial	13	Diceros	bicornis	minor	voucher	5717NZG	from	South	Africa	tRNA-Pro	gene	and	D-loop,	partial	sequence;	mitochondrial
14. Diceros bicornis minor voucher 4478NZG from South Africa tRNA-Pro gene and D-loop, partial sequence; mitochondrial	14	Diceros	bicornis	minor	voucher	4478NZG	from	South	Africa	tRNA-Pro	gene	and	D-loop,	partial	sequence;	mitochondrial
15. Diceros bicornis minor voucher A34 from South Africa tRNA-Pro gene and D-loop, partial sequence; mitochondrial	15	Diceros	bicornis	minor	voucher	A34	from	South	Africa	tRNA-Pro	gene	and	D-loop,	partial	sequence;	mitochondrial
16. Diceros bicornis minor voucher A29 from South Africa tRNA-Pro gene and D-loop, partial sequence; mitochondrial	16	Diceros	bicornis	minor	voucher	A29	from	South	Africa	tRNA-Pro	gene	and	D-loop,	partial	sequence;	mitochondrial
17. Diceros bicornis minor voucher A123 from South Africa tRNA-Pro gene and D-loop, partial sequence; mitochondrial	17	Diceros	bicornis	minor	voucher	A123	from	South	Africa	tRNA-Pro	gene	and	D-loop,	partial	sequence;	mitochondrial
18. Diceros bicornis minor voucher A120 from South Africa tRNA-Pro gene and D-loop, partial sequence; mitochondrial	18	Diceros	bicornis	minor	voucher	A120	from	South	Africa	tRNA-Pro	gene	and	D-loop,	partial	sequence;	mitochondrial
19. Diceros bicornis minor voucher A114 from South Africa tRNA-Pro gene and D-loop, partial sequence; mitochondrial	19	Diceros	bicornis	minor	voucher	A114	from	South	Africa	tRNA-Pro	gene	and	D-loop,	partial	sequence;	mitochondrial
20. Diceros bicornis minor voucher A104 from South Africa tRNA-Pro gene and D-loop, partial sequence; mitochondrial	20	Diceros	bicornis	minor	voucher	A104	from	South	Africa	tRNA-Pro	gene	and	D-loop,	partial	sequence;	mitochondrial
21. Diceros bicornis minor voucher A102 from South Africa tRNA-Pro gene and D-loop, partial sequence; mitochondrial	21	Diceros	bicornis	minor	voucher	A102	from	South	Africa	tRNA-Pro	gene	and	D-loop,	partial	sequence;	mitochondrial
22. Diceros bicornis minor voucher BR35 from South Africa tRNA-Pro gene and D-loop, partial sequence; mitochondrial	22	Diceros	bicornis	minor	voucher	BR35	from	South	Africa	tRNA-Pro	gene	and	D-loop,	partial	sequence;	mitochondrial
23. Diceros bicornis minor voucher BR34 from South Africa tRNA-Pro gene and D-loop, partial sequence; mitochondrial	23	Diceros	bicornis	minor	voucher	BR34	from	South	Africa	tRNA-Pro	gene	and	D-loop,	partial	sequence;	mitochondrial
24. Diceros bicornis minor voucher 4288NZG from South Africa tRNA-Pro gene and D-loop, partial sequence; mitochondrial	24	Diceros	bicornis	minor	voucher	4288NZG	from	South	Africa	tRNA-Pro	gene	and	D-loop,	partial	sequence;	mitochondrial
25. Diceros bicornis minor voucher 1453NZG from South Africa tRNA-Pro gene and D-loop, partial sequence; mitochondrial	25	Diceros	bicornis	minor	voucher	1453NZG	from	South	Africa	tRNA-Pro	gene	and	D-loop,	partial	sequence;	mitochondrial
26. Diceros bicornis minor voucher BR36 from South Africa tRNA-Pro gene and D-loop, partial sequence; mitochondrial	26	Diceros	bicornis	minor	voucher	BR36	from	South	Africa	tRNA-Pro	gene	and	D-loop,	partial	sequence;	mitochondrial
27. Diceros bicornis keitloa voucher 591358 from South Africa tRNA-Pro gene and D-loop, partial sequence; mitochondrial	27	Diceros	bicornis	keitloa	voucher	591358	from	South	Africa	tRNA-Pro	gene	and	D-loop,	partial	sequence;	mitochondrial
28. Diceros bicornis keitloa voucher 591357 from South Africa tRNA-Pro gene and D-loop, partial sequence; mitochondrial	28	Diceros	bicornis	keitloa	voucher	591357	from	South	Africa	tRNA-Pro	gene	and	D-loop,	partial	sequence;	mitochondrial
29. Diceros bicornis bicornis voucher 19147 from South Africa tRNA-Pro gene and D-loop, partial sequence; mitochondrial	29	Diceros	bicornis	bicornis	voucher	19147	from	South	Africa	tRNA-Pro	gene	and	D-loop,	partial	sequence;	mitochondrial
30. Cephalophus monticola from South Africa cytochrome b (cytb) gene, complete cds; mitochondrial gene for mitochondrial product	30	Cephalophus	monticola	from	South	Africa	cytochrome	b	(cytb)	gene,	complete	cds;	mitochondrial	gene	for	mitochondrial	product
31. Cephalophus natalensis from South Africa cytochrome b (cytb) gene, complete cds; mitochondrial gene for mitochondrial product	31	Cephalophus	natalensis	from	South	Africa	cytochrome	b	(cytb)	gene,	complete	cds;	mitochondrial	gene	for	mitochondrial	product
32. Lycaon pictus isolate South Africa Ananku chromosome 1, whole genome shotgun sequence	32	Lycaon	pictus	isolate	South	Africa	Ananku	chromosome	1,	whole	genome	shotgun	sequence
33. Lycaon pictus isolate South Africa Ananku chromosome 10, whole genome shotgun sequence	33	Lycaon	pictus	isolate	South	Africa	Ananku	chromosome	10,	whole	genome	shotgun	sequence
34. Lycaon pictus isolate South Africa Ananku chromosome 11, whole genome shotgun sequence	34	Lycaon	pictus	isolate	South	Africa	Ananku	chromosome	11,	whole	genome	shotgun	sequence
35. Lycaon pictus isolate South Africa Ananku chromosome 12, whole genome shotgun sequence	35	Lycaon	pictus	isolate	South	Africa	Ananku	chromosome	12,	whole	genome	shotgun	sequence
36. Lycaon pictus isolate South Africa Ananku chromosome 13, whole genome shotgun sequence	36	Lycaon	pictus	isolate	South	Africa	Ananku	chromosome	13,	whole	genome	shotgun	sequence
37. Lycaon pictus isolate South Africa Ananku chromosome 14, whole genome shotgun sequence	37	Lycaon	pictus	isolate	South	Africa	Ananku	chromosome	14,	whole	genome	shotgun	sequence
38. Lycaon pictus isolate South Africa Ananku chromosome 15, whole genome shotgun sequence	38	Lycaon	pictus	isolate	South	Africa	Ananku	chromosome	15,	whole	genome	shotgun	sequence
39. Lycaon pictus isolate South Africa Ananku chromosome 16, whole genome shotgun sequence	39	Lycaon	pictus	isolate	South	Africa	Ananku	chromosome	16,	whole	genome	shotgun	sequence
40. Lycaon pictus isolate South Africa Ananku chromosome 17, whole genome shotgun sequence	40	Lycaon	pictus	isolate	South	Africa	Ananku	chromosome	17,	whole	genome	shotgun	sequence
41. Lycaon pictus isolate South Africa Ananku chromosome 18, whole genome shotgun sequence	41	Lycaon	pictus	isolate	South	Africa	Ananku	chromosome	18,	whole	genome	shotgun	sequence
42. Lycaon pictus isolate South Africa Ananku chromosome 19, whole genome shotgun sequence	42	Lycaon	pictus	isolate	South	Africa	Ananku	chromosome	19,	whole	genome	shotgun	sequence
43. Lycaon pictus isolate South Africa Ananku chromosome 2, whole genome shotgun sequence	43	Lycaon	pictus	isolate	South	Africa	Ananku	chromosome	2,	whole	genome	shotgun	sequence
44. Lycaon pictus isolate South Africa Ananku chromosome 20, whole genome shotgun sequence	44	Lycaon	pictus	isolate	South	Africa	Ananku	chromosome	20,	whole	genome	shotgun	sequence
45. Lycaon pictus isolate South Africa Ananku chromosome 21, whole genome shotgun sequence	45	Lycaon	pictus	isolate	South	Africa	Ananku	chromosome	21,	whole	genome	shotgun	sequence
46. Lycaon pictus isolate South Africa Ananku chromosome 22, whole genome shotgun sequence	46	Lycaon	pictus	isolate	South	Africa	Ananku	chromosome	22,	whole	genome	shotgun	sequence
47. Lycaon pictus isolate South Africa Ananku chromosome 23, whole genome shotgun sequence	47	Lycaon	pictus	isolate	South	Africa	Ananku	chromosome	23,	whole	genome	shotgun	sequence
48. Lycaon pictus isolate South Africa Ananku chromosome 24, whole genome shotgun sequence	48	Lycaon	pictus	isolate	South	Africa	Ananku	chromosome	24,	whole	genome	shotgun	sequence
49. Lycaon pictus isolate South Africa Ananku chromosome 25, whole genome shotgun sequence	49	Lycaon	pictus	isolate	South	Africa	Ananku	chromosome	25,	whole	genome	shotgun	sequence
50. Lycaon pictus isolate South Africa Ananku chromosome 26, whole genome shotgun sequence	50	Lycaon	pictus	isolate	South	Africa	Ananku	chromosome	26,	whole	genome	shotgun	sequence
51. Lycaon pictus isolate South Africa Ananku chromosome 27, whole genome shotgun sequence	51	Lycaon	pictus	isolate	South	Africa	Ananku	chromosome	27,	whole	genome	shotgun	sequence
52. Lycaon pictus isolate South Africa Ananku chromosome 28, whole genome shotgun sequence	52	Lycaon	pictus	isolate	South	Africa	Ananku	chromosome	28,	whole	genome	shotgun	sequence
53. Lycaon pictus isolate South Africa Ananku chromosome 29, whole genome shotgun sequence	53	Lycaon	pictus	isolate	South	Africa	Ananku	chromosome	29,	whole	genome	shotgun	sequence
54. Lycaon pictus isolate South Africa Ananku chromosome 3, whole genome shotgun sequence	54	Lycaon	pictus	isolate	South	Africa	Ananku	chromosome	3,	whole	genome	shotgun	sequence
55. Lycaon pictus isolate South Africa Ananku chromosome 30, whole genome shotgun sequence	55	Lycaon	pictus	isolate	South	Africa	Ananku	chromosome	30,	whole	genome	shotgun	sequence
56. Lycaon pictus isolate South Africa Ananku chromosome 31, whole genome shotgun sequence	56	Lycaon	pictus	isolate	South	Africa	Ananku	chromosome	31,	whole	genome	shotgun	sequence
57. Lycaon pictus isolate South Africa Ananku chromosome 32, whole genome shotgun sequence	57	Lycaon	pictus	isolate	South	Africa	Ananku	chromosome	32,	whole	genome	shotgun	sequence
58. Lycaon pictus isolate South Africa Ananku chromosome 33, whole genome shotgun sequence	58	Lycaon	pictus	isolate	South	Africa	Ananku	chromosome	33,	whole	genome	shotgun	sequence
59. Lycaon pictus isolate South Africa Ananku chromosome 34, whole genome shotgun sequence	59	Lycaon	pictus	isolate	South	Africa	Ananku	chromosome	34,	whole	genome	shotgun	sequence
60. Lycaon pictus isolate South Africa Ananku chromosome 35, whole genome shotgun sequence	60	Lycaon	pictus	isolate	South	Africa	Ananku	chromosome	35,	whole	genome	shotgun	sequence
61. Lycaon pictus isolate South Africa Ananku chromosome 36, whole genome shotgun sequence	61	Lycaon	pictus	isolate	South	Africa	Ananku	chromosome	36,	whole	genome	shotgun	sequence
62. Lycaon pictus isolate South Africa Ananku chromosome 37, whole genome shotgun sequence	62	Lycaon	pictus	isolate	South	Africa	Ananku	chromosome	37,	whole	genome	shotgun	sequence
63. Lycaon pictus isolate South Africa Ananku chromosome 38, whole genome shotgun sequence	63	Lycaon	pictus	isolate	South	Africa	Ananku	chromosome	38,	whole	genome	shotgun	sequence
64. Lycaon pictus isolate South Africa Ananku chromosome 4, whole genome shotgun sequence	64	Lycaon	pictus	isolate	South	Africa	Ananku	chromosome	4,	whole	genome	shotgun	sequence
65. Lycaon pictus isolate South Africa Ananku chromosome 5, whole genome shotgun sequence	65	Lycaon	pictus	isolate	South	Africa	Ananku	chromosome	5,	whole	genome	shotgun	sequence
66. Lycaon pictus isolate South Africa Ananku chromosome 6, whole genome shotgun sequence	66	Lycaon	pictus	isolate	South	Africa	Ananku	chromosome	6,	whole	genome	shotgun	sequence
67. Lycaon pictus isolate South Africa Ananku chromosome 7, whole genome shotgun sequence	67	Lycaon	pictus	isolate	South	Africa	Ananku	chromosome	7,	whole	genome	shotgun	sequence
68. Lycaon pictus isolate South Africa Ananku chromosome 8, whole genome shotgun sequence	68	Lycaon	pictus	isolate	South	Africa	Ananku	chromosome	8,	whole	genome	shotgun	sequence
69. Lycaon pictus isolate South Africa Ananku chromosome 9, whole genome shotgun sequence	69	Lycaon	pictus	isolate	South	Africa	Ananku	chromosome	9,	whole	genome	shotgun	sequence
70. Lycaon pictus isolate South Africa Ananku chromosome X, whole genome shotgun sequence	70	Lycaon	pictus	isolate	South	Africa	Ananku	chromosome	X,	whole	genome	shotgun	sequence
71. Lycaon pictus isolate South Africa Ananku chromosome Y, whole genome shotgun sequence	71	Lycaon	pictus	isolate	South	Africa	Ananku	chromosome	Y,	whole	genome	shotgun	sequence
72. Lycaon pictus isolate South Africa Ananku mitochondrion, complete sequence, whole genome shotgun sequence	72	Lycaon	pictus	isolate	South	Africa	Ananku	mitochondrion,	complete	sequence,	whole	genome	shotgun	sequence
73. Lycaon pictus isolate South Africa Ananku, whole genome shotgun sequencing project	73	Lycaon	pictus	isolate	South	Africa	Ananku,	whole	genome	shotgun	sequencing	project
74. Parotomys littledalei from South Africa cytochrome B gene, partial cds; mitochondrial gene for mitochondrial product	74	Parotomys	littledalei	from	South	Africa	cytochrome	B	gene,	partial	cds;	mitochondrial	gene	for	mitochondrial	product
75. Parotomys brantsii from South Africa cytochrome B gene, partial cds; mitochondrial gene for mitochondrial product	75	Parotomys	brantsii	from	South	Africa	cytochrome	B	gene,	partial	cds;	mitochondrial	gene	for	mitochondrial	product
76. Parotomys brantsii from South Africa cytochrome B gene, partial cds; mitochondrial gene for mitochondrial product	76	Parotomys	brantsii	from	South	Africa	cytochrome	B	gene,	partial	cds;	mitochondrial	gene	for	mitochondrial	product
77. Otomys laminatus from South Africa cytochrome B gene, partial cds; mitochondrial gene for mitochondrial product	77	Otomys	laminatus	from	South	Africa	cytochrome	B	gene,	partial	cds;	mitochondrial	gene	for	mitochondrial	product
78. Otomys irroratus from South Africa cytochrome B gene, partial cds; mitochondrial gene for mitochondrial product	78	Otomys	irroratus	from	South	Africa	cytochrome	B	gene,	partial	cds;	mitochondrial	gene	for	mitochondrial	product
79. Otomys irroratus from South Africa cytochrome B gene, partial cds; mitochondrial gene for mitochondrial product	79	Otomys	irroratus	from	South	Africa	cytochrome	B	gene,	partial	cds;	mitochondrial	gene	for	mitochondrial	product
80. Otomys irroratus from South Africa cytochrome B gene, partial cds; mitochondrial gene for mitochondrial product	80	Otomys	irroratus	from	South	Africa	cytochrome	B	gene,	partial	cds;	mitochondrial	gene	for	mitochondrial	product
81. Otomys irroratus from South Africa cytochrome B gene, partial cds; mitochondrial gene for mitochondrial product	81	Otomys	irroratus	from	South	Africa	cytochrome	B	gene,	partial	cds;	mitochondrial	gene	for	mitochondrial	product
82. Otomys irroratus from South Africa cytochrome B gene, partial cds; mitochondrial gene for mitochondrial product	82	Otomys	irroratus	from	South	Africa	cytochrome	B	gene,	partial	cds;	mitochondrial	gene	for	mitochondrial	product
83. Otomys irroratus from South Africa cytochrome B gene, partial cds; mitochondrial gene for mitochondrial product	83	Otomys	irroratus	from	South	Africa	cytochrome	B	gene,	partial	cds;	mitochondrial	gene	for	mitochondrial	product
84. Otomys irroratus from South Africa cytochrome B gene, partial cds; mitochondrial gene for mitochondrial product	84	Otomys	irroratus	from	South	Africa	cytochrome	B	gene,	partial	cds;	mitochondrial	gene	for	mitochondrial	product
85. Otomys irroratus from South Africa cytochrome B gene, partial cds; mitochondrial gene for mitochondrial product	85	Otomys	irroratus	from	South	Africa	cytochrome	B	gene,	partial	cds;	mitochondrial	gene	for	mitochondrial	product
86. Otomys angoniensis from South Africa cytochrome B gene, partial cds; mitochondrial gene for mitochondrial product	86	Otomys	angoniensis	from	South	Africa	cytochrome	B	gene,	partial	cds;	mitochondrial	gene	for	mitochondrial	product
87. Otomys unisulcatus from South Africa 12S ribosomal RNA gene, partial sequence; mitochondrial gene for mitochondrial product	87	Otomys	unisulcatus	from	South	Africa	12S	ribosomal	RNA	gene,	partial	sequence;	mitochondrial	gene	for	mitochondrial	product
88. Parotomys littledalei from South Africa 12S ribosomal RNA gene, partial sequence; mitochondrial gene for mitochondrial product	88	Parotomys	littledalei	from	South	Africa	12S	ribosomal	RNA	gene,	partial	sequence;	mitochondrial	gene	for	mitochondrial	product
89. Parotomys brantsii from South Africa 12S ribosomal RNA gene, partial sequence; mitochondrial gene for mitochondrial product	89	Parotomys	brantsii	from	South	Africa	12S	ribosomal	RNA	gene,	partial	sequence;	mitochondrial	gene	for	mitochondrial	product
90. Otomys laminatus from South Africa 12S ribosomal RNA gene, partial sequence; mitochondrial gene for mitochondrial product	90	Otomys	laminatus	from	South	Africa	12S	ribosomal	RNA	gene,	partial	sequence;	mitochondrial	gene	for	mitochondrial	product
91. Otomys irroratus from South Africa 12S ribosomal RNA gene, partial sequence; mitochondrial gene for mitochondrial product	91	Otomys	irroratus	from	South	Africa	12S	ribosomal	RNA	gene,	partial	sequence;	mitochondrial	gene	for	mitochondrial	product
92. Otomys irroratus from South Africa 12S ribosomal RNA gene, partial sequence; mitochondrial gene for mitochondrial product	92	Otomys	irroratus	from	South	Africa	12S	ribosomal	RNA	gene,	partial	sequence;	mitochondrial	gene	for	mitochondrial	product
93. Otomys irroratus from South Africa 12S ribosomal RNA gene, partial sequence; mitochondrial gene for mitochondrial product	93	Otomys	irroratus	from	South	Africa	12S	ribosomal	RNA	gene,	partial	sequence;	mitochondrial	gene	for	mitochondrial	product
94. Otomys irroratus from South Africa 12S ribosomal RNA gene, partial sequence; mitochondrial gene for mitochondrial product	94	Otomys	irroratus	from	South	Africa	12S	ribosomal	RNA	gene,	partial	sequence;	mitochondrial	gene	for	mitochondrial	product
95. Otomys irroratus from South Africa 12S ribosomal RNA gene, partial sequence; mitochondrial gene for mitochondrial product	95	Otomys	irroratus	from	South	Africa	12S	ribosomal	RNA	gene,	partial	sequence;	mitochondrial	gene	for	mitochondrial	product
96. Otomys irroratus from South Africa 12S ribosomal RNA gene, partial sequence; mitochondrial gene for mitochondrial product	96	Otomys	irroratus	from	South	Africa	12S	ribosomal	RNA	gene,	partial	sequence;	mitochondrial	gene	for	mitochondrial	product
97. Otomys angoniensis from South Africa 12S ribosomal RNA gene, partial sequence; mitochondrial gene for mitochondrial product	97	Otomys	angoniensis	from	South	Africa	12S	ribosomal	RNA	gene,	partial	sequence;	mitochondrial	gene	for	mitochondrial	product
98. Aethomys namaquensis from South Africa 12S ribosomal RNA gene, partial sequence; mitochondrial gene for mitochondrial product	98	Aethomys	namaquensis	from	South	Africa	12S	ribosomal	RNA	gene,	partial	sequence;	mitochondrial	gene	for	mitochondrial	product
99. Diceros bicornis minor isolate South Africa amelogenin (AMELX) gene, partial cds	99	Diceros	bicornis	minor	isolate	South	Africa	amelogenin	(AMELX)	gene,	partial	cds
100. Ceratotherium simum simum isolate South Africa amelogenin (AMELX) gene, partial cds	100	Ceratotherium	simum	simum	isolate	South	Africa	amelogenin	(AMELX)	gene,	partial	cds
101. Diceros bicornis minor isolate South Africa NADH dehydrogenase subunit 3 (ND3) gene, partial cds; tRNA-Arg gene, complete sequence; NADH dehydrogenase subunit 4L (ND4L) gene, complete cds; and NADH dehydrogenase subunit 4 (ND4) gene, partial cds; mitochondrial	101	Diceros	bicornis	minor	isolate	South	Africa	NADH	dehydrogenase	subunit	3	(ND3)	gene,	partial	cds;	tRNA-Arg	gene,	complete	sequence;	NADH	dehydrogenase	subunit	4L	(ND4L)	gene,	complete	cds;	and	NADH	dehydrogenase	subunit	4	(ND4)	gene,	partial	cds;	mitochondrial
102. Ceratotherium simum simum isolate South Africa NADH dehydrogenase subunit 3 (ND3) gene, partial cds; tRNA-Arg gene, complete sequence; NADH dehydrogenase subunit 4L (ND4L) gene, complete cds; and NADH dehydrogenase subunit 4 (ND4) gene, partial cds; mitochondrial	102	Ceratotherium	simum	simum	isolate	South	Africa	NADH	dehydrogenase	subunit	3	(ND3)	gene,	partial	cds;	tRNA-Arg	gene,	complete	sequence;	NADH	dehydrogenase	subunit	4L	(ND4L)	gene,	complete	cds;	and	NADH	dehydrogenase	subunit	4	(ND4)	gene,	partial	cds;	mitochondrial
103. Diceros bicornis minor isolate South Africa 12S ribosomal RNA gene, partial sequence; mitochondrial	103	Diceros	bicornis	minor	isolate	South	Africa	12S	ribosomal	RNA	gene,	partial	sequence;	mitochondrial
104. Ceratotherium simum simum isolate South Africa 12S ribosomal RNA gene, partial sequence; mitochondrial	104	Ceratotherium	simum	simum	isolate	South	Africa	12S	ribosomal	RNA	gene,	partial	sequence;	mitochondrial
105. Syncerus caffer caffer isolate 2 from South Africa C2GnT-M gene, partial cds	105	Syncerus	caffer	caffer	isolate	2	from	South	Africa	C2GnT-M	gene,	partial	cds
106. Loxodonta africana country South Africa cytochrome b (CYTB) gene, partial cds; tRNA-Thr, tRNA-Pro, and tRNA-Phe genes, complete sequence; and 12S ribosomal RNA gene, partial sequence; mitochondrial genes for mitochondrial products	106	Loxodonta	africana	country	South	Africa	cytochrome	b	(CYTB)	gene,	partial	cds;	tRNA-Thr,	tRNA-Pro,	and	tRNA-Phe	genes,	complete	sequence;	and	12S	ribosomal	RNA	gene,	partial	sequence;	mitochondrial	genes	for	mitochondrial	products
107. Scotophilus nigrita from South Africa cytochrome b (cytb) gene, complete cds; mitochondrial	107	Scotophilus	nigrita	from	South	Africa	cytochrome	b	(cytb)	gene,	complete	cds;	mitochondrial
108. Syncerus caffer caffer isolate 1 from South Africa C2GnT-M gene, complete cds	108	Syncerus	caffer	caffer	isolate	1	from	South	Africa	C2GnT-M	gene,	complete	cds
109. Mellivora capensis US<ZAF>:HB30 (Department of Botany and Zoology, Stellenbosch University, Stellenbosch, South Africa) Tas1r1 gene, exon1, exon2, exon3, exon4, exon5 and exon6, partial and complete sequence	109	Mellivora	capensis	US<ZAF>:HB30	(Department	of	Botany	and	Zoology,	Stellenbosch	University,	Stellenbosch,	South	Africa)	Tas1r1	gene,	exon1,	exon2,	exon3,	exon4,	exon5	and	exon6,	partial	and	complete	sequence
110. Neoromicia zuluensis haplotype South Africa 2 cytochrome b (cytb) gene, partial cds; mitochondrial	110	Neoromicia	zuluensis	haplotype	South	Africa	2	cytochrome	b	(cytb)	gene,	partial	cds;	mitochondrial
111. Laephotis capensis haplotype South Africa 1 cytochrome b (cytb) gene, partial cds; mitochondrial	111	Laephotis	capensis	haplotype	South	Africa	1	cytochrome	b	(cytb)	gene,	partial	cds;	mitochondrial
112. Parahyaena brunnea from South Africa cytochrome b gene, partial cds; mitochondrial	112	Parahyaena	brunnea	from	South	Africa	cytochrome	b	gene,	partial	cds;	mitochondrial
113. Crocuta crocuta from South Africa cytochrome b gene, partial cds; mitochondrial	113	Crocuta	crocuta	from	South	Africa	cytochrome	b	gene,	partial	cds;	mitochondrial
114. Parotomys brantsii country South Africa cytochrome b (cytb) gene, partial cds; mitochondrial gene for mitochondrial product	114	Parotomys	brantsii	country	South	Africa	cytochrome	b	(cytb)	gene,	partial	cds;	mitochondrial	gene	for	mitochondrial	product
115. Otomys irroratus country South Africa cytochrome b (cytb) gene, partial cds; mitochondrial gene for mitochondrial product	115	Otomys	irroratus	country	South	Africa	cytochrome	b	(cytb)	gene,	partial	cds;	mitochondrial	gene	for	mitochondrial	product
116. Aethomys namaquensis country South Africa cytochrome b (cytb) gene, partial cds; mitochondrial gene for mitochondrial product	116	Aethomys	namaquensis	country	South	Africa	cytochrome	b	(cytb)	gene,	partial	cds;	mitochondrial	gene	for	mitochondrial	product
117. Rhabdomys pumilio country South Africa cytochrome b (cytb) gene, partial cds; mitochondrial gene for mitochondrial product	117	Rhabdomys	pumilio	country	South	Africa	cytochrome	b	(cytb)	gene,	partial	cds;	mitochondrial	gene	for	mitochondrial	product
118. Lemniscomys rosalia country South Africa cytochrome b (cytb) gene, partial cds; mitochondrial gene for mitochondrial product	118	Lemniscomys	rosalia	country	South	Africa	cytochrome	b	(cytb)	gene,	partial	cds;	mitochondrial	gene	for	mitochondrial	product
119. Homo sapiens isolate South Africa F1 SA1 membrane protein CH1 gene, partial cds	119	Homo	sapiens	isolate	South	Africa	F1	SA1	membrane	protein	CH1	gene,	partial	cds
120. Homo sapiens isolate South Africa F5 Meje membrane protein CH1 gene, partial cds	120	Homo	sapiens	isolate	South	Africa	F5	Meje	membrane	protein	CH1	gene,	partial	cds
121. Homo sapiens isolate South Africa F4 Bemo membrane protein CH1 gene, partial cds	121	Homo	sapiens	isolate	South	Africa	F4	Bemo	membrane	protein	CH1	gene,	partial	cds
122. Homo sapiens isolate South Africa F3 Jomok membrane protein CH1 gene, partial cds	122	Homo	sapiens	isolate	South	Africa	F3	Jomok	membrane	protein	CH1	gene,	partial	cds
123. Homo sapiens isolate South Africa F2 Bh252 membrane protein CH1 gene, partial cds	123	Homo	sapiens	isolate	South	Africa	F2	Bh252	membrane	protein	CH1	gene,	partial	cds
124. Otomys irroratus country South Africa 16S ribosomal RNA gene, partial sequence; mitochondrial gene for mitochondrial product	124	Otomys	irroratus	country	South	Africa	16S	ribosomal	RNA	gene,	partial	sequence;	mitochondrial	gene	for	mitochondrial	product
125. Aethomys namaquensis country South Africa 16S ribosomal RNA gene, partial sequence; mitochondrial gene for mitochondrial product	125	Aethomys	namaquensis	country	South	Africa	16S	ribosomal	RNA	gene,	partial	sequence;	mitochondrial	gene	for	mitochondrial	product
126. Rhabdomys pumilio country South Africa 16S ribosomal RNA gene, partial sequence; mitochondrial gene for mitochondrial product	126	Rhabdomys	pumilio	country	South	Africa	16S	ribosomal	RNA	gene,	partial	sequence;	mitochondrial	gene	for	mitochondrial	product
127. Lemniscomys rosalia country South Africa 16S ribosomal RNA gene, partial sequence; mitochondrial gene for mitochondrial product	127	Lemniscomys	rosalia	country	South	Africa	16S	ribosomal	RNA	gene,	partial	sequence;	mitochondrial	gene	for	mitochondrial	product
128. Myotis welwitschii partial rag 2 gene for recombination activating gene 2, specimen voucher TM 39421 (Transvaal Mus. South Africa)	128	Myotis	welwitschii	partial	rag	2	gene	for	recombination	activating	gene	2,	specimen	voucher	TM	39421	(Transvaal	Mus.	South	Africa)
129. Myotis tricolor partial rag 2 gene for recombination activating gene 2, specimen voucher TM 40300 (Transvaal Mus. South Africa)	129	Myotis	tricolor	partial	rag	2	gene	for	recombination	activating	gene	2,	specimen	voucher	TM	40300	(Transvaal	Mus.	South	Africa)
130. Pronolagus rupestris, Kuruman, South Africa, cytochrome B gene, mitochondrial gene encoding mitochondrial protein, partial cds	130	Pronolagus	rupestris,	Kuruman,	South	Africa,	cytochrome	B	gene,	mitochondrial	gene	encoding	mitochondrial	protein,	partial	cds
131. Pronolagus rupestris isolate Springbok, South Africa cytochrome B gene, partial cds; mitochondrial gene for mitochondrial product	131	Pronolagus	rupestris	isolate	Springbok,	South	Africa	cytochrome	B	gene,	partial	cds;	mitochondrial	gene	for	mitochondrial	product
132. Pronolagus rupestris isolate Blyderivierspoort, South Africa cytochrome B gene, partial cds; mitochondrial gene for mitochondrial product	132	Pronolagus	rupestris	isolate	Blyderivierspoort,	South	Africa	cytochrome	B	gene,	partial	cds;	mitochondrial	gene	for	mitochondrial	product
133. Pronolagus rupestris isolate Donkerpoort, South Africa cytochrome B gene, partial cds; mitochondrial gene for mitochondrial product	133	Pronolagus	rupestris	isolate	Donkerpoort,	South	Africa	cytochrome	B	gene,	partial	cds;	mitochondrial	gene	for	mitochondrial	product
134. Pronolagus randensis isolate Louis Trichardt, South Africa cytochrome B gene, partial cds; mitochondrial gene for mitochondrial product	134	Pronolagus	randensis	isolate	Louis	Trichardt,	South	Africa	cytochrome	B	gene,	partial	cds;	mitochondrial	gene	for	mitochondrial	product
135. Pronolagus randensis isolate Middleburg, South Africa cytochrome B gene, partial cds; mitochondrial gene for mitochondrial product	135	Pronolagus	randensis	isolate	Middleburg,	South	Africa	cytochrome	B	gene,	partial	cds;	mitochondrial	gene	for	mitochondrial	product
136. Pronolagus crassicaudatus, Hilton, South Africa, cytochrome B gene, mitochondrial gene encoding mitochondrial protein, partial cds	136	Pronolagus	crassicaudatus,	Hilton,	South	Africa,	cytochrome	B	gene,	mitochondrial	gene	encoding	mitochondrial	protein,	partial	cds
137. Pronolagus rupestris, Kuruman, South Africa, 12S ribosomal RNA gene, mitochondrial gene encoding mitochondrial RNA, partial sequence	137	Pronolagus	rupestris,	Kuruman,	South	Africa,	12S	ribosomal	RNA	gene,	mitochondrial	gene	encoding	mitochondrial	RNA,	partial	sequence
138. Pronolagus rupestris, Springbok, South Africa, 12S ribosomal RNA gene, mitochondrial gene encoding mitochondrial RNA, partial sequence	138	Pronolagus	rupestris,	Springbok,	South	Africa,	12S	ribosomal	RNA	gene,	mitochondrial	gene	encoding	mitochondrial	RNA,	partial	sequence
139. Pronolagus rupestris, Blyderivierspoort, South Africa, 12S ribosomal RNA gene, mitochondrial gene encoding mitochondrial RNA, partial sequence	139	Pronolagus	rupestris,	Blyderivierspoort,	South	Africa,	12S	ribosomal	RNA	gene,	mitochondrial	gene	encoding	mitochondrial	RNA,	partial	sequence
140. Pronolagus rupestris, Donkerpoort, South Africa, 12S ribosomal RNA gene, mitochondrial gene encoding mitochondrial RNA, partial sequence	140	Pronolagus	rupestris,	Donkerpoort,	South	Africa,	12S	ribosomal	RNA	gene,	mitochondrial	gene	encoding	mitochondrial	RNA,	partial	sequence
141. Pronolagus randensis, Louis Trichardt, South Africa, 12S ribosomal RNA gene, mitochondrial gene encoding mitochondrial RNA, partial sequence	141	Pronolagus	randensis,	Louis	Trichardt,	South	Africa,	12S	ribosomal	RNA	gene,	mitochondrial	gene	encoding	mitochondrial	RNA,	partial	sequence
142. Pronolagus randensis, Middleburg, South Africa, 12S ribosomal RNA gene, mitochondrial gene encoding mitochondrial RNA, partial sequence	142	Pronolagus	randensis,	Middleburg,	South	Africa,	12S	ribosomal	RNA	gene,	mitochondrial	gene	encoding	mitochondrial	RNA,	partial	sequence
143. Pronolagus crassicaudatus, Waterval-Onder, South Africa, 12S ribosomal RNA gene, mitochondrial gene encoding mitochondrial RNA, partial sequence	143	Pronolagus	crassicaudatus,	Waterval-Onder,	South	Africa,	12S	ribosomal	RNA	gene,	mitochondrial	gene	encoding	mitochondrial	RNA,	partial	sequence
144. Pronolagus crassicaudatus, Hilton, South Africa, 12S ribosomal RNA gene, mitochondrial gene encoding mitochondrial RNA, partial sequence	144	Pronolagus	crassicaudatus,	Hilton,	South	Africa,	12S	ribosomal	RNA	gene,	mitochondrial	gene	encoding	mitochondrial	RNA,	partial	sequence
145. Chaerephon pumila isolate DM7363 cytochrome b gene, partial cds; mitochondrial	145	Chaerephon	pumila	isolate	DM7363	cytochrome	b	gene,	partial	cds;	mitochondrial
146. Chaerephon pumila isolate DR05 D-loop, partial sequence; mitochondrial	146	Chaerephon	pumila	isolate	DR05	D-loop,	partial	sequence;	mitochondrial
147. Chaerephon pumila isolate DM8348 D-loop, partial sequence; mitochondrial	147	Chaerephon	pumila	isolate	DM8348	D-loop,	partial	sequence;	mitochondrial
148. Chaerephon pumila isolate DM8030 D-loop, partial sequence; mitochondrial	148	Chaerephon	pumila	isolate	DM8030	D-loop,	partial	sequence;	mitochondrial
149. Chaerephon pumila isolate DM7910 D-loop, partial sequence; mitochondrial	149	Chaerephon	pumila	isolate	DM7910	D-loop,	partial	sequence;	mitochondrial
150. Chaerephon pumila isolate DM7907 D-loop, partial sequence; mitochondrial	150	Chaerephon	pumila	isolate	DM7907	D-loop,	partial	sequence;	mitochondrial
151. Chaerephon pumila isolate DM7905 D-loop, partial sequence; mitochondrial	151	Chaerephon	pumila	isolate	DM7905	D-loop,	partial	sequence;	mitochondrial
152. Chaerephon pumila isolate DM7383 D-loop, partial sequence; mitochondrial	152	Chaerephon	pumila	isolate	DM7383	D-loop,	partial	sequence;	mitochondrial
153. Chaerephon pumila isolate DM7380 D-loop, partial sequence; mitochondrial	153	Chaerephon	pumila	isolate	DM7380	D-loop,	partial	sequence;	mitochondrial
154. Chaerephon pumila isolate DM7379 D-loop, partial sequence; mitochondrial	154	Chaerephon	pumila	isolate	DM7379	D-loop,	partial	sequence;	mitochondrial
155. Chaerephon pumila isolate DM7386 D-loop, partial sequence; mitochondrial	155	Chaerephon	pumila	isolate	DM7386	D-loop,	partial	sequence;	mitochondrial
156. Chaerephon pumila isolate DM7377 D-loop, partial sequence; mitochondrial	156	Chaerephon	pumila	isolate	DM7377	D-loop,	partial	sequence;	mitochondrial
157. Chaerephon pumila isolate DR02 D-loop, partial sequence; mitochondrial	157	Chaerephon	pumila	isolate	DR02	D-loop,	partial	sequence;	mitochondrial
158. Chaerephon pumila isolate DM7851 D-loop, partial sequence; mitochondrial	158	Chaerephon	pumila	isolate	DM7851	D-loop,	partial	sequence;	mitochondrial
159. Chaerephon pumila isolate DM7401 D-loop, partial sequence; mitochondrial	159	Chaerephon	pumila	isolate	DM7401	D-loop,	partial	sequence;	mitochondrial
160. Chaerephon pumila isolate DR01 D-loop, partial sequence; mitochondrial	160	Chaerephon	pumila	isolate	DR01	D-loop,	partial	sequence;	mitochondrial
161. Chaerephon pumila isolate DM7381 D-loop, partial sequence; mitochondrial	161	Chaerephon	pumila	isolate	DM7381	D-loop,	partial	sequence;	mitochondrial
162. Chaerephon pumila isolate DM7387 D-loop, partial sequence; mitochondrial	162	Chaerephon	pumila	isolate	DM7387	D-loop,	partial	sequence;	mitochondrial
163. Chaerephon pumila isolate DM7371 D-loop, partial sequence; mitochondrial	163	Chaerephon	pumila	isolate	DM7371	D-loop,	partial	sequence;	mitochondrial
164. Chaerephon pumila isolate DM7370 D-loop, partial sequence; mitochondrial	164	Chaerephon	pumila	isolate	DM7370	D-loop,	partial	sequence;	mitochondrial
165. Chaerephon pumila isolate DM7369 D-loop, partial sequence; mitochondrial	165	Chaerephon	pumila	isolate	DM7369	D-loop,	partial	sequence;	mitochondrial
166. Chaerephon pumila isolate DM7385 D-loop, partial sequence; mitochondrial	166	Chaerephon	pumila	isolate	DM7385	D-loop,	partial	sequence;	mitochondrial
167. Chaerephon pumila isolate DRO4 D-loop, partial sequence; mitochondrial	167	Chaerephon	pumila	isolate	DRO4	D-loop,	partial	sequence;	mitochondrial
168. Chaerephon pumila isolate DM7913 D-loop, partial sequence; mitochondrial	168	Chaerephon	pumila	isolate	DM7913	D-loop,	partial	sequence;	mitochondrial
169. Chaerephon pumila isolate DM7384 D-loop, partial sequence; mitochondrial	169	Chaerephon	pumila	isolate	DM7384	D-loop,	partial	sequence;	mitochondrial
170. Chaerephon pumila isolate DM7382 D-loop, partial sequence; mitochondrial	170	Chaerephon	pumila	isolate	DM7382	D-loop,	partial	sequence;	mitochondrial
171. Chaerephon pumila isolate DM7378 D-loop, partial sequence; mitochondrial	171	Chaerephon	pumila	isolate	DM7378	D-loop,	partial	sequence;	mitochondrial
172. Chaerephon pumila isolate DM7374 D-loop, partial sequence; mitochondrial	172	Chaerephon	pumila	isolate	DM7374	D-loop,	partial	sequence;	mitochondrial
173. Chaerephon pumila isolate DM7373 D-loop, partial sequence; mitochondrial	173	Chaerephon	pumila	isolate	DM7373	D-loop,	partial	sequence;	mitochondrial
174. Chaerephon pumila isolate DM7372 D-loop, partial sequence; mitochondrial	174	Chaerephon	pumila	isolate	DM7372	D-loop,	partial	sequence;	mitochondrial
175. Chaerephon pumila isolate DM7367 D-loop, partial sequence; mitochondrial	175	Chaerephon	pumila	isolate	DM7367	D-loop,	partial	sequence;	mitochondrial
176. Chaerephon pumila isolate DM7368 D-loop, partial sequence; mitochondrial	176	Chaerephon	pumila	isolate	DM7368	D-loop,	partial	sequence;	mitochondrial
177. Chaerephon pumila isolate DM7363 D-loop, partial sequence; mitochondrial	177	Chaerephon	pumila	isolate	DM7363	D-loop,	partial	sequence;	mitochondrial
178. Myosorex sclateri voucher TM43273 signal tranducer and activator of transcription 5A (STAT5A) gene, exon 16 and partial cds	178	Myosorex	sclateri	voucher	TM43273	signal	tranducer	and	activator	of	transcription	5A	(STAT5A)	gene,	exon	16	and	partial	cds
179. Myosorex sp. 1 SWM-2013 voucher PT2011-5 signal tranducer and activator of transcription 5A (STAT5A) gene, exon 16 and partial cds	179	Myosorex	sp.	1	SWM-2013	voucher	PT2011-5	signal	tranducer	and	activator	of	transcription	5A	(STAT5A)	gene,	exon	16	and	partial	cds
180. Myosorex varius isolate s111 D-loop, partial sequence; mitochondrial	180	Myosorex	varius	isolate	s111	D-loop,	partial	sequence;	mitochondrial
181. Myosorex sclateri isolate s506 D-loop, partial sequence; mitochondrial	181	Myosorex	sclateri	isolate	s506	D-loop,	partial	sequence;	mitochondrial
182. Myosorex sp. 1 SWM-2013 isolate s1043 D-loop, partial sequence; mitochondrial	182	Myosorex	sp.	1	SWM-2013	isolate	s1043	D-loop,	partial	sequence;	mitochondrial
183. Myosorex sp. 1 SWM-2013 isolate s1047 D-loop, partial sequence; mitochondrial	183	Myosorex	sp.	1	SWM-2013	isolate	s1047	D-loop,	partial	sequence;	mitochondrial
184. Myosorex sp. 1 SWM-2013 isolate s1083 D-loop, partial sequence; mitochondrial	184	Myosorex	sp.	1	SWM-2013	isolate	s1083	D-loop,	partial	sequence;	mitochondrial
185. Myosorex cafer isolate s710 D-loop, partial sequence; mitochondrial	185	Myosorex	cafer	isolate	s710	D-loop,	partial	sequence;	mitochondrial
186. Myosorex varius isolate s50 16S ribosomal RNA gene, partial sequence; mitochondrial	186	Myosorex	varius	isolate	s50	16S	ribosomal	RNA	gene,	partial	sequence;	mitochondrial
187. Myosorex sp. 1 SWM-2013 isolate s1043 16S ribosomal RNA gene, partial sequence; mitochondrial	187	Myosorex	sp.	1	SWM-2013	isolate	s1043	16S	ribosomal	RNA	gene,	partial	sequence;	mitochondrial
188. Myosorex sp. 1 SWM-2013 isolate s1047 16S ribosomal RNA gene, partial sequence; mitochondrial	188	Myosorex	sp.	1	SWM-2013	isolate	s1047	16S	ribosomal	RNA	gene,	partial	sequence;	mitochondrial
189. Myosorex sp. 1 SWM-2013 isolate s1083 16S ribosomal RNA gene, partial sequence; mitochondrial	189	Myosorex	sp.	1	SWM-2013	isolate	s1083	16S	ribosomal	RNA	gene,	partial	sequence;	mitochondrial
190. Cercopithecus albogularis voucher NZG:BWP36335 cytochrome oxidase subunit 1 (COI) gene, partial cds; mitochondrial	190	Cercopithecus	albogularis	voucher	NZG:BWP36335	cytochrome	oxidase	subunit	1	(COI)	gene,	partial	cds;	mitochondrial
191. Philantomba monticola voucher NZG:BWP36373 cytochrome oxidase subunit 1 (COI) gene, partial cds; mitochondrial	191	Philantomba	monticola	voucher	NZG:BWP36373	cytochrome	oxidase	subunit	1	(COI)	gene,	partial	cds;	mitochondrial
192. Felis nigripes voucher NZG:BWP38761 cytochrome oxidase subunit 1 (COI) gene, partial cds; mitochondrial	192	Felis	nigripes	voucher	NZG:BWP38761	cytochrome	oxidase	subunit	1	(COI)	gene,	partial	cds;	mitochondrial
193. Orycteropus afer voucher NZG:BWP38741 cytochrome oxidase subunit 1 (COI) gene, partial cds; mitochondrial	193	Orycteropus	afer	voucher	NZG:BWP38741	cytochrome	oxidase	subunit	1	(COI)	gene,	partial	cds;	mitochondrial
194. Equus asinus voucher NZG:BWP36211 cytochrome oxidase subunit 1 (COI) gene, partial cds; mitochondrial	194	Equus	asinus	voucher	NZG:BWP36211	cytochrome	oxidase	subunit	1	(COI)	gene,	partial	cds;	mitochondrial
195. Equus asinus voucher NZG:BWP36155 cytochrome oxidase subunit 1 (COI) gene, partial cds; mitochondrial	195	Equus	asinus	voucher	NZG:BWP36155	cytochrome	oxidase	subunit	1	(COI)	gene,	partial	cds;	mitochondrial
196. Diceros bicornis voucher NZG:BWP36519 cytochrome oxidase subunit 1 (COI) gene, partial cds; mitochondrial	196	Diceros	bicornis	voucher	NZG:BWP36519	cytochrome	oxidase	subunit	1	(COI)	gene,	partial	cds;	mitochondrial
197. Civettictis civetta voucher NZG:BWP36372 cytochrome oxidase subunit 1 (COI) gene, partial cds; mitochondrial	197	Civettictis	civetta	voucher	NZG:BWP36372	cytochrome	oxidase	subunit	1	(COI)	gene,	partial	cds;	mitochondrial
198. Papio ursinus voucher NZG:BWP36342 cytochrome oxidase subunit 1 (COI) gene, partial cds; mitochondrial	198	Papio	ursinus	voucher	NZG:BWP36342	cytochrome	oxidase	subunit	1	(COI)	gene,	partial	cds;	mitochondrial
199. Raphicerus campestris voucher NZG:BWP35954 cytochrome oxidase subunit 1 (COI) gene, partial cds; mitochondrial	199	Raphicerus	campestris	voucher	NZG:BWP35954	cytochrome	oxidase	subunit	1	(COI)	gene,	partial	cds;	mitochondrial
200. Loxodonta africana voucher NZG:BWP36497 cytochrome oxidase subunit 1 (COI) gene, partial cds; mitochondrial	200	Loxodonta	africana	voucher	NZG:BWP36497	cytochrome	oxidase	subunit	1	(COI)	gene,	partial	cds;	mitochondrial
201. Leptailurus serval voucher NZG:BWP36213 cytochrome oxidase subunit 1 (COI) gene, partial cds; mitochondrial	201	Leptailurus	serval	voucher	NZG:BWP36213	cytochrome	oxidase	subunit	1	(COI)	gene,	partial	cds;	mitochondrial
202. Loxodonta africana voucher NZG:BWP21217 cytochrome oxidase subunit 1 (COI) gene, partial cds; mitochondrial	202	Loxodonta	africana	voucher	NZG:BWP21217	cytochrome	oxidase	subunit	1	(COI)	gene,	partial	cds;	mitochondrial
203. Genetta tigrina voucher NZG:BWP36322 cytochrome oxidase subunit 1 (COI) gene, partial cds; mitochondrial	203	Genetta	tigrina	voucher	NZG:BWP36322	cytochrome	oxidase	subunit	1	(COI)	gene,	partial	cds;	mitochondrial
204. Acinonyx jubatus voucher NZG:BWP36283 cytochrome oxidase subunit 1 (COI) gene, partial cds; mitochondrial	204	Acinonyx	jubatus	voucher	NZG:BWP36283	cytochrome	oxidase	subunit	1	(COI)	gene,	partial	cds;	mitochondrial
205. Cercopithecus albogularis voucher NZG:BWP36333 cytochrome oxidase subunit 1 (COI) gene, partial cds; mitochondrial	205	Cercopithecus	albogularis	voucher	NZG:BWP36333	cytochrome	oxidase	subunit	1	(COI)	gene,	partial	cds;	mitochondrial
206. Equus zebra zebra voucher NZG:BWP35903 cytochrome oxidase subunit 1 (COI) gene, partial cds; mitochondrial	206	Equus	zebra	zebra	voucher	NZG:BWP35903	cytochrome	oxidase	subunit	1	(COI)	gene,	partial	cds;	mitochondrial
207. Philantomba monticola voucher NZG:BWP36232 cytochrome oxidase subunit 1 (COI) gene, partial cds; mitochondrial	207	Philantomba	monticola	voucher	NZG:BWP36232	cytochrome	oxidase	subunit	1	(COI)	gene,	partial	cds;	mitochondrial
208. Orycteropus afer voucher NZG:BWP38714 cytochrome oxidase subunit 1 (COI) gene, partial cds; mitochondrial	208	Orycteropus	afer	voucher	NZG:BWP38714	cytochrome	oxidase	subunit	1	(COI)	gene,	partial	cds;	mitochondrial
209. Chlorocebus aethiops voucher NZG:BWP36340 cytochrome oxidase subunit 1 (COI) gene, partial cds; mitochondrial	209	Chlorocebus	aethiops	voucher	NZG:BWP36340	cytochrome	oxidase	subunit	1	(COI)	gene,	partial	cds;	mitochondrial
210. Ceratotherium simum voucher NZG:BWP36164 cytochrome oxidase subunit 1 (COI) gene, partial cds; mitochondrial	210	Ceratotherium	simum	voucher	NZG:BWP36164	cytochrome	oxidase	subunit	1	(COI)	gene,	partial	cds;	mitochondrial
211. Chlorocebus aethiops voucher NZG:BWP36339 cytochrome oxidase subunit 1 (COI) gene, partial cds; mitochondrial	211	Chlorocebus	aethiops	voucher	NZG:BWP36339	cytochrome	oxidase	subunit	1	(COI)	gene,	partial	cds;	mitochondrial
212. Ceratotherium simum voucher NZG:BWP36163 cytochrome oxidase subunit 1 (COI) gene, partial cds; mitochondrial	212	Ceratotherium	simum	voucher	NZG:BWP36163	cytochrome	oxidase	subunit	1	(COI)	gene,	partial	cds;	mitochondrial
213. Chlorocebus aethiops voucher NZG:BWP36338 cytochrome oxidase subunit 1 (COI) gene, partial cds; mitochondrial	213	Chlorocebus	aethiops	voucher	NZG:BWP36338	cytochrome	oxidase	subunit	1	(COI)	gene,	partial	cds;	mitochondrial
214. Chlorocebus aethiops voucher NZG:BWP36337 cytochrome oxidase subunit 1 (COI) gene, partial cds; mitochondrial	214	Chlorocebus	aethiops	voucher	NZG:BWP36337	cytochrome	oxidase	subunit	1	(COI)	gene,	partial	cds;	mitochondrial
215. Felis nigripes voucher NZG:BWP29334 cytochrome oxidase subunit 1 (COI) gene, partial cds; mitochondrial	215	Felis	nigripes	voucher	NZG:BWP29334	cytochrome	oxidase	subunit	1	(COI)	gene,	partial	cds;	mitochondrial
216. Felis nigripes voucher NZG:BWP29336 cytochrome oxidase subunit 1 (COI) gene, partial cds; mitochondrial	216	Felis	nigripes	voucher	NZG:BWP29336	cytochrome	oxidase	subunit	1	(COI)	gene,	partial	cds;	mitochondrial
217. Vulpes chama voucher NZG:BWP38701 cytochrome oxidase subunit 1 (COI) gene, partial cds; mitochondrial	217	Vulpes	chama	voucher	NZG:BWP38701	cytochrome	oxidase	subunit	1	(COI)	gene,	partial	cds;	mitochondrial
218. Vulpes chama voucher NZG:BWP38700 cytochrome oxidase subunit 1 (COI) gene, partial cds; mitochondrial	218	Vulpes	chama	voucher	NZG:BWP38700	cytochrome	oxidase	subunit	1	(COI)	gene,	partial	cds;	mitochondrial
219. Diceros bicornis voucher NZG:BWP36427 cytochrome oxidase subunit 1 (COI) gene, partial cds; mitochondrial	219	Diceros	bicornis	voucher	NZG:BWP36427	cytochrome	oxidase	subunit	1	(COI)	gene,	partial	cds;	mitochondrial
220. Civettictis civetta voucher NZG:BWP36371 cytochrome oxidase subunit 1 (COI) gene, partial cds; mitochondrial	220	Civettictis	civetta	voucher	NZG:BWP36371	cytochrome	oxidase	subunit	1	(COI)	gene,	partial	cds;	mitochondrial
221. Acinonyx jubatus voucher NZG:BWP36256 cytochrome oxidase subunit 1 (COI) gene, partial cds; mitochondrial	221	Acinonyx	jubatus	voucher	NZG:BWP36256	cytochrome	oxidase	subunit	1	(COI)	gene,	partial	cds;	mitochondrial
222. UNVERIFIED: Ceratotherium simum voucher NZG:BWP36159 cytochrome oxidase subunit 1-like (COI) gene, partial sequence; mitochondrial	222	UNVERIFIED:	Ceratotherium	simum	voucher	NZG:BWP36159	cytochrome	oxidase	subunit	1-like	(COI)	gene,	partial	sequence;	mitochondrial
223. Canis mesomelas voucher NZG:BWP35644 cytochrome oxidase subunit 1 (COI) gene, partial cds; mitochondrial	223	Canis	mesomelas	voucher	NZG:BWP35644	cytochrome	oxidase	subunit	1	(COI)	gene,	partial	cds;	mitochondrial
224. Smutsia temminckii voucher NZG:BWP38688 cytochrome oxidase subunit 1 (COI) gene, partial cds; mitochondrial	224	Smutsia	temminckii	voucher	NZG:BWP38688	cytochrome	oxidase	subunit	1	(COI)	gene,	partial	cds;	mitochondrial
225. Panthera leo voucher NZG:BWP21235 cytochrome oxidase subunit 1 (COI) gene, partial cds; mitochondrial	225	Panthera	leo	voucher	NZG:BWP21235	cytochrome	oxidase	subunit	1	(COI)	gene,	partial	cds;	mitochondrial
226. Papio ursinus voucher NZG:BWP36344 cytochrome oxidase subunit 1 (COI) gene, partial cds; mitochondrial	226	Papio	ursinus	voucher	NZG:BWP36344	cytochrome	oxidase	subunit	1	(COI)	gene,	partial	cds;	mitochondrial
227. Sylvicapra grimmia voucher NZG:BWP36428 cytochrome oxidase subunit 1 (COI) gene, partial cds; mitochondrial	227	Sylvicapra	grimmia	voucher	NZG:BWP36428	cytochrome	oxidase	subunit	1	(COI)	gene,	partial	cds;	mitochondrial
228. Papio ursinus voucher NZG:BWP36343 cytochrome oxidase subunit 1 (COI) gene, partial cds; mitochondrial	228	Papio	ursinus	voucher	NZG:BWP36343	cytochrome	oxidase	subunit	1	(COI)	gene,	partial	cds;	mitochondrial
229. Papio hamadryas voucher NZG:BWP35677 cytochrome oxidase subunit 1 (COI) gene, partial cds; mitochondrial	229	Papio	hamadryas	voucher	NZG:BWP35677	cytochrome	oxidase	subunit	1	(COI)	gene,	partial	cds;	mitochondrial
230. Raphicerus campestris voucher NZG:BWP36391 cytochrome oxidase subunit 1 (COI) gene, partial cds; mitochondrial	230	Raphicerus	campestris	voucher	NZG:BWP36391	cytochrome	oxidase	subunit	1	(COI)	gene,	partial	cds;	mitochondrial
231. Papio ursinus voucher NZG:BWP36345 cytochrome oxidase subunit 1 (COI) gene, partial cds; mitochondrial	231	Papio	ursinus	voucher	NZG:BWP36345	cytochrome	oxidase	subunit	1	(COI)	gene,	partial	cds;	mitochondrial
232. Panthera tigris voucher NZG:BWP36492 cytochrome oxidase subunit 1 (COI) gene, partial cds; mitochondrial	232	Panthera	tigris	voucher	NZG:BWP36492	cytochrome	oxidase	subunit	1	(COI)	gene,	partial	cds;	mitochondrial
233. Lycaon pictus voucher NZG:BWP35901 cytochrome oxidase subunit 1 (COI) gene, partial cds; mitochondrial	233	Lycaon	pictus	voucher	NZG:BWP35901	cytochrome	oxidase	subunit	1	(COI)	gene,	partial	cds;	mitochondrial
234. Loxodonta africana voucher NZG:BWP36183 cytochrome oxidase subunit 1 (COI) gene, partial cds; mitochondrial	234	Loxodonta	africana	voucher	NZG:BWP36183	cytochrome	oxidase	subunit	1	(COI)	gene,	partial	cds;	mitochondrial
235. Lycaon pictus voucher NZG:BWP35899 cytochrome oxidase subunit 1 (COI) gene, partial cds; mitochondrial	235	Lycaon	pictus	voucher	NZG:BWP35899	cytochrome	oxidase	subunit	1	(COI)	gene,	partial	cds;	mitochondrial
236. Leptailurus serval voucher NZG:BWP36329 cytochrome oxidase subunit 1 (COI) gene, partial cds; mitochondrial	236	Leptailurus	serval	voucher	NZG:BWP36329	cytochrome	oxidase	subunit	1	(COI)	gene,	partial	cds;	mitochondrial
237. Leptailurus serval voucher NZG:BWP36235 cytochrome oxidase subunit 1 (COI) gene, partial cds; mitochondrial	237	Leptailurus	serval	voucher	NZG:BWP36235	cytochrome	oxidase	subunit	1	(COI)	gene,	partial	cds;	mitochondrial
238. Lycaon pictus voucher NZG:BWP36241 cytochrome oxidase subunit 1 (COI) gene, partial cds; mitochondrial	238	Lycaon	pictus	voucher	NZG:BWP36241	cytochrome	oxidase	subunit	1	(COI)	gene,	partial	cds;	mitochondrial
239. Leptailurus serval voucher NZG:BWP36231 cytochrome oxidase subunit 1 (COI) gene, partial cds; mitochondrial	239	Leptailurus	serval	voucher	NZG:BWP36231	cytochrome	oxidase	subunit	1	(COI)	gene,	partial	cds;	mitochondrial
240. Genetta tigrina voucher NZG:BWP36323 cytochrome oxidase subunit 1 (COI) gene, partial cds; mitochondrial	240	Genetta	tigrina	voucher	NZG:BWP36323	cytochrome	oxidase	subunit	1	(COI)	gene,	partial	cds;	mitochondrial
241. Loxodonta africana voucher NZG:BWP20852 cytochrome oxidase subunit 1 (COI) gene, partial cds; mitochondrial	241	Loxodonta	africana	voucher	NZG:BWP20852	cytochrome	oxidase	subunit	1	(COI)	gene,	partial	cds;	mitochondrial
242. Antidorcas marsupialis voucher NZG:BWP36390 cytochrome oxidase subunit 1 (COI) gene, partial cds; mitochondrial	242	Antidorcas	marsupialis	voucher	NZG:BWP36390	cytochrome	oxidase	subunit	1	(COI)	gene,	partial	cds;	mitochondrial
243. Canis mesomelas voucher NZG:BWP35645 cytochrome oxidase subunit 1 (COI) gene, partial cds; mitochondrial	243	Canis	mesomelas	voucher	NZG:BWP35645	cytochrome	oxidase	subunit	1	(COI)	gene,	partial	cds;	mitochondrial
244. Antilope cervicapra voucher NZG:BWP36331 cytochrome oxidase subunit 1 (COI) gene, partial cds; mitochondrial	244	Antilope	cervicapra	voucher	NZG:BWP36331	cytochrome	oxidase	subunit	1	(COI)	gene,	partial	cds;	mitochondrial
245. Leptailurus serval voucher NZG:BWP36212 cytochrome oxidase subunit 1 (COI) gene, partial cds; mitochondrial	245	Leptailurus	serval	voucher	NZG:BWP36212	cytochrome	oxidase	subunit	1	(COI)	gene,	partial	cds;	mitochondrial
246. Equus asinus voucher NZG:BWP36154 cytochrome oxidase subunit 1 (COI) gene, partial cds; mitochondrial	246	Equus	asinus	voucher	NZG:BWP36154	cytochrome	oxidase	subunit	1	(COI)	gene,	partial	cds;	mitochondrial
247. Diceros bicornis voucher NZG:BWP36369 cytochrome oxidase subunit 1 (COI) gene, partial cds; mitochondrial	247	Diceros	bicornis	voucher	NZG:BWP36369	cytochrome	oxidase	subunit	1	(COI)	gene,	partial	cds;	mitochondrial
248. Acinonyx jubatus voucher NZG:BWP36240 cytochrome oxidase subunit 1 (COI) gene, partial cds; mitochondrial	248	Acinonyx	jubatus	voucher	NZG:BWP36240	cytochrome	oxidase	subunit	1	(COI)	gene,	partial	cds;	mitochondrial
249. Aethomys ineptus haplotype VN6 cytochrome b (cytb) gene, partial cds; mitochondrial	249	Aethomys	ineptus	haplotype	VN6	cytochrome	b	(cytb)	gene,	partial	cds;	mitochondrial
250. Aethomys ineptus haplotype VN3 cytochrome b (cytb) gene, partial cds; mitochondrial	250	Aethomys	ineptus	haplotype	VN3	cytochrome	b	(cytb)	gene,	partial	cds;	mitochondrial
251. Aethomys ineptus haplotype NN2 cytochrome b (cytb) gene, partial cds; mitochondrial	251	Aethomys	ineptus	haplotype	NN2	cytochrome	b	(cytb)	gene,	partial	cds;	mitochondrial
252. Aethomys chrysophilus haplotype KC1 cytochrome b (cytb) gene, partial cds; mitochondrial	252	Aethomys	chrysophilus	haplotype	KC1	cytochrome	b	(cytb)	gene,	partial	cds;	mitochondrial
253. Aethomys ineptus haplotype AI1 cytochrome b (cytb) gene, partial cds; mitochondrial	253	Aethomys	ineptus	haplotype	AI1	cytochrome	b	(cytb)	gene,	partial	cds;	mitochondrial
254. Aethomys ineptus haplotype 40A cytochrome b (cytb) gene, partial cds; mitochondrial	254	Aethomys	ineptus	haplotype	40A	cytochrome	b	(cytb)	gene,	partial	cds;	mitochondrial
255. Aethomys ineptus haplotype 24A cytochrome b (cytb) gene, partial cds; mitochondrial	255	Aethomys	ineptus	haplotype	24A	cytochrome	b	(cytb)	gene,	partial	cds;	mitochondrial
256. Aethomys ineptus haplotype 0NA cytochrome b (cytb) gene, partial cds; mitochondrial	256	Aethomys	ineptus	haplotype	0NA	cytochrome	b	(cytb)	gene,	partial	cds;	mitochondrial
257. Aethomys ineptus haplotype 46A cytochrome b (cytb) gene, partial cds; mitochondrial	257	Aethomys	ineptus	haplotype	46A	cytochrome	b	(cytb)	gene,	partial	cds;	mitochondrial
258. Aethomys chrysophilus haplotype 19A cytochrome b (cytb) gene, partial cds; mitochondrial	258	Aethomys	chrysophilus	haplotype	19A	cytochrome	b	(cytb)	gene,	partial	cds;	mitochondrial
259. Aethomys ineptus haplotype 18A cytochrome b (cytb) gene, partial cds; mitochondrial	259	Aethomys	ineptus	haplotype	18A	cytochrome	b	(cytb)	gene,	partial	cds;	mitochondrial
260. Aethomys ineptus haplotype WI1 cytochrome b (cytb) gene, partial cds; mitochondrial	260	Aethomys	ineptus	haplotype	WI1	cytochrome	b	(cytb)	gene,	partial	cds;	mitochondrial
261. Aethomys chrysophilus haplotype MC4 cytochrome b (cytb) gene, partial cds; mitochondrial	261	Aethomys	chrysophilus	haplotype	MC4	cytochrome	b	(cytb)	gene,	partial	cds;	mitochondrial
262. Aethomys chrysophilus haplotype KC3 cytochrome b (cytb) gene, partial cds; mitochondrial	262	Aethomys	chrysophilus	haplotype	KC3	cytochrome	b	(cytb)	gene,	partial	cds;	mitochondrial
263. Aethomys ineptus haplotype 32A cytochrome b (cytb) gene, partial cds; mitochondrial	263	Aethomys	ineptus	haplotype	32A	cytochrome	b	(cytb)	gene,	partial	cds;	mitochondrial
264. Aethomys ineptus haplotype 31A cytochrome b (cytb) gene, partial cds; mitochondrial	264	Aethomys	ineptus	haplotype	31A	cytochrome	b	(cytb)	gene,	partial	cds;	mitochondrial
265. Aethomys chrysophilus haplotype 20A cytochrome b (cytb) gene, partial cds; mitochondrial	265	Aethomys	chrysophilus	haplotype	20A	cytochrome	b	(cytb)	gene,	partial	cds;	mitochondrial
266. Aethomys ineptus haplotype 47A cytochrome b (cytb) gene, partial cds; mitochondrial	266	Aethomys	ineptus	haplotype	47A	cytochrome	b	(cytb)	gene,	partial	cds;	mitochondrial
267. Aethomys ineptus haplotype 02A cytochrome b (cytb) gene, partial cds; mitochondrial	267	Aethomys	ineptus	haplotype	02A	cytochrome	b	(cytb)	gene,	partial	cds;	mitochondrial
268. Aethomys ineptus haplotype 01A cytochrome b (cytb) gene, partial cds; mitochondrial	268	Aethomys	ineptus	haplotype	01A	cytochrome	b	(cytb)	gene,	partial	cds;	mitochondrial
269. Damaliscus pygargus phillipsi isolate FS2022 cytochrome c oxidase subunit I (COX1) gene, partial cds; mitochondrial	269	Damaliscus	pygargus	phillipsi	isolate	FS2022	cytochrome	c	oxidase	subunit	I	(COX1)	gene,	partial	cds;	mitochondrial
270. Mops pumilus voucher UP5018 cytochrome oxidase subunit I (COI) gene, partial cds; mitochondrial	270	Mops	pumilus	voucher	UP5018	cytochrome	oxidase	subunit	I	(COI)	gene,	partial	cds;	mitochondrial
271. Scotophilus dinganii voucher UP1427 cytochrome oxidase subunit I (COI) gene, partial cds; mitochondrial	271	Scotophilus	dinganii	voucher	UP1427	cytochrome	oxidase	subunit	I	(COI)	gene,	partial	cds;	mitochondrial
272. Laephotis capensis voucher TM49186/UP1787 cytochrome oxidase subunit I (COI) gene, partial cds; mitochondrial	272	Laephotis	capensis	voucher	TM49186/UP1787	cytochrome	oxidase	subunit	I	(COI)	gene,	partial	cds;	mitochondrial
273. Laephotis capensis voucher TM49183/UP5038 cytochrome oxidase subunit I (COI) gene, partial cds; mitochondrial	273	Laephotis	capensis	voucher	TM49183/UP5038	cytochrome	oxidase	subunit	I	(COI)	gene,	partial	cds;	mitochondrial
274. Laephotis capensis voucher UP1362 cytochrome oxidase subunit I (COI) gene, partial cds; mitochondrial	274	Laephotis	capensis	voucher	UP1362	cytochrome	oxidase	subunit	I	(COI)	gene,	partial	cds;	mitochondrial
275. Laephotis capensis voucher UP1361 cytochrome oxidase subunit I (COI) gene, partial cds; mitochondrial	275	Laephotis	capensis	voucher	UP1361	cytochrome	oxidase	subunit	I	(COI)	gene,	partial	cds;	mitochondrial
276. Laephotis capensis voucher UP1425 cytochrome oxidase subunit I (COI) gene, partial cds; mitochondrial	276	Laephotis	capensis	voucher	UP1425	cytochrome	oxidase	subunit	I	(COI)	gene,	partial	cds;	mitochondrial
277. Otomys lacustris voucher FMNHH163761 cytochrome b gene, partial cds; mitochondrial	277	Otomys	lacustris	voucher	FMNHH163761	cytochrome	b	gene,	partial	cds;	mitochondrial
278. Otomys denti kempi voucher FMNH138124 cytochrome b gene, partial cds; mitochondrial	278	Otomys	denti	kempi	voucher	FMNH138124	cytochrome	b	gene,	partial	cds;	mitochondrial
279. Otomys lacustris voucher FMNH166909B cytochrome b gene, partial cds; mitochondrial	279	Otomys	lacustris	voucher	FMNH166909B	cytochrome	b	gene,	partial	cds;	mitochondrial
280. Otomys lacustris voucher FMNH155623 cytochrome b gene, partial cds; mitochondrial	280	Otomys	lacustris	voucher	FMNH155623	cytochrome	b	gene,	partial	cds;	mitochondrial
281. Otomys lacustris voucher RMCA96.037-M-5237 cytochrome b gene, partial cds; mitochondrial	281	Otomys	lacustris	voucher	RMCA96.037-M-5237	cytochrome	b	gene,	partial	cds;	mitochondrial
282. Otomys lacustris voucher RMCA96.037-M-5240 cytochrome b gene, partial cds; mitochondrial	282	Otomys	lacustris	voucher	RMCA96.037-M-5240	cytochrome	b	gene,	partial	cds;	mitochondrial
283. Otomys lacustris voucher RMCA96.037-M-5238 cytochrome b gene, partial cds; mitochondrial	283	Otomys	lacustris	voucher	RMCA96.037-M-5238	cytochrome	b	gene,	partial	cds;	mitochondrial
284. Otomys lacustris voucher RMCA96.037-M-5235 cytochrome b gene, partial cds; mitochondrial	284	Otomys	lacustris	voucher	RMCA96.037-M-5235	cytochrome	b	gene,	partial	cds;	mitochondrial
285. Otomys lacustris voucher FMNH171302 cytochrome b gene, partial cds; mitochondrial	285	Otomys	lacustris	voucher	FMNH171302	cytochrome	b	gene,	partial	cds;	mitochondrial
286. Otomys denti sungae voucher FMNH192028 cytochrome b gene, partial cds; mitochondrial	286	Otomys	denti	sungae	voucher	FMNH192028	cytochrome	b	gene,	partial	cds;	mitochondrial
287. Otomys denti sungae voucher FMNH192027 cytochrome b gene, partial cds; mitochondrial	287	Otomys	denti	sungae	voucher	FMNH192027	cytochrome	b	gene,	partial	cds;	mitochondrial
288. Otomys denti sungae voucher FMNH192026 cytochrome b gene, partial cds; mitochondrial	288	Otomys	denti	sungae	voucher	FMNH192026	cytochrome	b	gene,	partial	cds;	mitochondrial
289. Otomys denti sungae voucher FMNH191809 cytochrome b gene, partial cds; mitochondrial	289	Otomys	denti	sungae	voucher	FMNH191809	cytochrome	b	gene,	partial	cds;	mitochondrial
290. Otomys denti sungae voucher MWLM115 cytochrome b gene, partial cds; mitochondrial	290	Otomys	denti	sungae	voucher	MWLM115	cytochrome	b	gene,	partial	cds;	mitochondrial
291. Otomys denti sungae voucher FMNH191807 cytochrome b gene, partial cds; mitochondrial	291	Otomys	denti	sungae	voucher	FMNH191807	cytochrome	b	gene,	partial	cds;	mitochondrial
292. Otomys denti denti voucher FMNH157807 cytochrome b gene, partial cds; mitochondrial	292	Otomys	denti	denti	voucher	FMNH157807	cytochrome	b	gene,	partial	cds;	mitochondrial
293. Otomys denti denti voucher FMNH144324 cytochrome b gene, partial cds; mitochondrial	293	Otomys	denti	denti	voucher	FMNH144324	cytochrome	b	gene,	partial	cds;	mitochondrial
294. Otomys denti voucher FMNH144320 cytochrome b gene, partial cds; mitochondrial	294	Otomys	denti	voucher	FMNH144320	cytochrome	b	gene,	partial	cds;	mitochondrial
295. Otomys typus typus voucher Lav47 cytochrome b gene, partial cds; mitochondrial	295	Otomys	typus	typus	voucher	Lav47	cytochrome	b	gene,	partial	cds;	mitochondrial
296. Otomys irroratus voucher TM46132 cytochrome b gene, partial cds; mitochondrial	296	Otomys	irroratus	voucher	TM46132	cytochrome	b	gene,	partial	cds;	mitochondrial
297. Otomys angoniensis voucher DM1983 cytochrome b gene, partial cds; mitochondrial	297	Otomys	angoniensis	voucher	DM1983	cytochrome	b	gene,	partial	cds;	mitochondrial
298. Homo sapiens isolate 08TMB80ZA multidrug resistance protein 1 (ABCB1) gene, exon 26 and partial cds	298	Homo	sapiens	isolate	08TMB80ZA	multidrug	resistance	protein	1	(ABCB1)	gene,	exon	26	and	partial	cds
299. Homo sapiens isolate 08TMB79ZA multidrug resistance protein 1 (ABCB1) gene, exon 26 and partial cds	299	Homo	sapiens	isolate	08TMB79ZA	multidrug	resistance	protein	1	(ABCB1)	gene,	exon	26	and	partial	cds
300. Homo sapiens isolate 08TMB78ZA multidrug resistance protein 1 (ABCB1) gene, exon 26 and partial cds	300	Homo	sapiens	isolate	08TMB78ZA	multidrug	resistance	protein	1	(ABCB1)	gene,	exon	26	and	partial	cds
301. Homo sapiens isolate 08TMB77ZA multidrug resistance protein 1 (ABCB1) gene, exon 26 and partial cds	301	Homo	sapiens	isolate	08TMB77ZA	multidrug	resistance	protein	1	(ABCB1)	gene,	exon	26	and	partial	cds
302. Homo sapiens isolate 08TMB76ZA multidrug resistance protein 1 (ABCB1) gene, exon 26 and partial cds	302	Homo	sapiens	isolate	08TMB76ZA	multidrug	resistance	protein	1	(ABCB1)	gene,	exon	26	and	partial	cds
303. Homo sapiens isolate 08TMB75ZA multidrug resistance protein 1 (ABCB1) gene, exon 26 and partial cds	303	Homo	sapiens	isolate	08TMB75ZA	multidrug	resistance	protein	1	(ABCB1)	gene,	exon	26	and	partial	cds
304. Homo sapiens isolate 08TMB74ZA multidrug resistance protein 1 (ABCB1) gene, exon 26 and partial cds	304	Homo	sapiens	isolate	08TMB74ZA	multidrug	resistance	protein	1	(ABCB1)	gene,	exon	26	and	partial	cds
305. Homo sapiens isolate 08TMB73ZA multidrug resistance protein 1 (ABCB1) gene, exon 26 and partial cds	305	Homo	sapiens	isolate	08TMB73ZA	multidrug	resistance	protein	1	(ABCB1)	gene,	exon	26	and	partial	cds
306. Homo sapiens isolate 08TMB72ZA multidrug resistance protein 1 (ABCB1) gene, exon 26 and partial cds	306	Homo	sapiens	isolate	08TMB72ZA	multidrug	resistance	protein	1	(ABCB1)	gene,	exon	26	and	partial	cds
307. Homo sapiens isolate 08TMB71ZA multidrug resistance protein 1 (ABCB1) gene, exon 26 and partial cds	307	Homo	sapiens	isolate	08TMB71ZA	multidrug	resistance	protein	1	(ABCB1)	gene,	exon	26	and	partial	cds
308. Homo sapiens isolate 08TMB70ZA multidrug resistance protein 1 (ABCB1) gene, exon 26 and partial cds	308	Homo	sapiens	isolate	08TMB70ZA	multidrug	resistance	protein	1	(ABCB1)	gene,	exon	26	and	partial	cds
309. Homo sapiens isolate 08TMB68ZA multidrug resistance protein 1 (ABCB1) gene, exon 26 and partial cds	309	Homo	sapiens	isolate	08TMB68ZA	multidrug	resistance	protein	1	(ABCB1)	gene,	exon	26	and	partial	cds
310. Homo sapiens isolate 08TMB67ZA multidrug resistance protein 1 (ABCB1) gene, exon 26 and partial cds	310	Homo	sapiens	isolate	08TMB67ZA	multidrug	resistance	protein	1	(ABCB1)	gene,	exon	26	and	partial	cds
311. Homo sapiens isolate 08TMB65ZA multidrug resistance protein 1 (ABCB1) gene, exon 26 and partial cds	311	Homo	sapiens	isolate	08TMB65ZA	multidrug	resistance	protein	1	(ABCB1)	gene,	exon	26	and	partial	cds
312. Homo sapiens isolate 08TMB64ZA multidrug resistance protein 1 (ABCB1) gene, exon 26 and partial cds	312	Homo	sapiens	isolate	08TMB64ZA	multidrug	resistance	protein	1	(ABCB1)	gene,	exon	26	and	partial	cds
313. Homo sapiens isolate 08TMB63ZA multidrug resistance protein 1 (ABCB1) gene, exon 26 and partial cds	313	Homo	sapiens	isolate	08TMB63ZA	multidrug	resistance	protein	1	(ABCB1)	gene,	exon	26	and	partial	cds
314. Homo sapiens isolate 08TMB62ZA multidrug resistance protein 1 (ABCB1) gene, exon 26 and partial cds	314	Homo	sapiens	isolate	08TMB62ZA	multidrug	resistance	protein	1	(ABCB1)	gene,	exon	26	and	partial	cds
315. Homo sapiens isolate 08TMB60ZA multidrug resistance protein 1 (ABCB1) gene, exon 26 and partial cds	315	Homo	sapiens	isolate	08TMB60ZA	multidrug	resistance	protein	1	(ABCB1)	gene,	exon	26	and	partial	cds
316. Homo sapiens isolate 08TMB59ZA multidrug resistance protein 1 (ABCB1) gene, exon 26 and partial cds	316	Homo	sapiens	isolate	08TMB59ZA	multidrug	resistance	protein	1	(ABCB1)	gene,	exon	26	and	partial	cds
317. Homo sapiens isolate 08TMB58ZA multidrug resistance protein 1 (ABCB1) gene, exon 26 and partial cds	317	Homo	sapiens	isolate	08TMB58ZA	multidrug	resistance	protein	1	(ABCB1)	gene,	exon	26	and	partial	cds
318. Homo sapiens isolate 08TMB57ZA multidrug resistance protein 1 (ABCB1) gene, exon 26 and partial cds	318	Homo	sapiens	isolate	08TMB57ZA	multidrug	resistance	protein	1	(ABCB1)	gene,	exon	26	and	partial	cds
319. Homo sapiens isolate 08TMB56ZA multidrug resistance protein 1 (ABCB1) gene, exon 26 and partial cds	319	Homo	sapiens	isolate	08TMB56ZA	multidrug	resistance	protein	1	(ABCB1)	gene,	exon	26	and	partial	cds
320. Homo sapiens isolate 08TMB55ZA multidrug resistance protein 1 (ABCB1) gene, exon 26 and partial cds	320	Homo	sapiens	isolate	08TMB55ZA	multidrug	resistance	protein	1	(ABCB1)	gene,	exon	26	and	partial	cds
321. Homo sapiens isolate 08TMB54ZA multidrug resistance protein 1 (ABCB1) gene, exon 26 and partial cds	321	Homo	sapiens	isolate	08TMB54ZA	multidrug	resistance	protein	1	(ABCB1)	gene,	exon	26	and	partial	cds
322. Homo sapiens isolate 08TMB53ZA multidrug resistance protein 1 (ABCB1) gene, exon 26 and partial cds	322	Homo	sapiens	isolate	08TMB53ZA	multidrug	resistance	protein	1	(ABCB1)	gene,	exon	26	and	partial	cds
323. Homo sapiens isolate 08TMB52ZA multidrug resistance protein 1 (ABCB1) gene, exon 26 and partial cds	323	Homo	sapiens	isolate	08TMB52ZA	multidrug	resistance	protein	1	(ABCB1)	gene,	exon	26	and	partial	cds
324. Homo sapiens isolate 08TMB51ZA multidrug resistance protein 1 (ABCB1) gene, exon 26 and partial cds	324	Homo	sapiens	isolate	08TMB51ZA	multidrug	resistance	protein	1	(ABCB1)	gene,	exon	26	and	partial	cds
325. Homo sapiens isolate 08TMB50ZA multidrug resistance protein 1 (ABCB1) gene, exon 26 and partial cds	325	Homo	sapiens	isolate	08TMB50ZA	multidrug	resistance	protein	1	(ABCB1)	gene,	exon	26	and	partial	cds
326. Homo sapiens isolate 08TMB49ZA multidrug resistance protein 1 (ABCB1) gene, exon 26 and partial cds	326	Homo	sapiens	isolate	08TMB49ZA	multidrug	resistance	protein	1	(ABCB1)	gene,	exon	26	and	partial	cds
327. Homo sapiens isolate 08TMB48ZA multidrug resistance protein 1 (ABCB1) gene, exon 26 and partial cds	327	Homo	sapiens	isolate	08TMB48ZA	multidrug	resistance	protein	1	(ABCB1)	gene,	exon	26	and	partial	cds
328. Homo sapiens isolate 08TMB47ZA multidrug resistance protein 1 (ABCB1) gene, exon 26 and partial cds	328	Homo	sapiens	isolate	08TMB47ZA	multidrug	resistance	protein	1	(ABCB1)	gene,	exon	26	and	partial	cds
329. Homo sapiens isolate 08TMB46ZA multidrug resistance protein 1 (ABCB1) gene, exon 26 and partial cds	329	Homo	sapiens	isolate	08TMB46ZA	multidrug	resistance	protein	1	(ABCB1)	gene,	exon	26	and	partial	cds
330. Homo sapiens isolate 08TMB45ZA multidrug resistance protein 1 (ABCB1) gene, exon 26 and partial cds	330	Homo	sapiens	isolate	08TMB45ZA	multidrug	resistance	protein	1	(ABCB1)	gene,	exon	26	and	partial	cds
331. Homo sapiens isolate 08TMB44ZA multidrug resistance protein 1 (ABCB1) gene, exon 26 and partial cds	331	Homo	sapiens	isolate	08TMB44ZA	multidrug	resistance	protein	1	(ABCB1)	gene,	exon	26	and	partial	cds
332. Homo sapiens isolate 08TMB42ZA multidrug resistance protein 1 (ABCB1) gene, exon 26 and partial cds	332	Homo	sapiens	isolate	08TMB42ZA	multidrug	resistance	protein	1	(ABCB1)	gene,	exon	26	and	partial	cds
333. Homo sapiens isolate 08TMB41ZA multidrug resistance protein 1 (ABCB1) gene, exon 26 and partial cds	333	Homo	sapiens	isolate	08TMB41ZA	multidrug	resistance	protein	1	(ABCB1)	gene,	exon	26	and	partial	cds
334. Homo sapiens isolate 08TMB40ZA multidrug resistance protein 1 (ABCB1) gene, exon 26 and partial cds	334	Homo	sapiens	isolate	08TMB40ZA	multidrug	resistance	protein	1	(ABCB1)	gene,	exon	26	and	partial	cds
335. Homo sapiens isolate 08TMB39ZA multidrug resistance protein 1 (ABCB1) gene, exon 26 and partial cds	335	Homo	sapiens	isolate	08TMB39ZA	multidrug	resistance	protein	1	(ABCB1)	gene,	exon	26	and	partial	cds
336. Homo sapiens isolate 08TMB38ZA multidrug resistance protein 1 (ABCB1) gene, exon 26 and partial cds	336	Homo	sapiens	isolate	08TMB38ZA	multidrug	resistance	protein	1	(ABCB1)	gene,	exon	26	and	partial	cds
337. Homo sapiens isolate 08TMB37ZA multidrug resistance protein 1 (ABCB1) gene, exon 26 and partial cds	337	Homo	sapiens	isolate	08TMB37ZA	multidrug	resistance	protein	1	(ABCB1)	gene,	exon	26	and	partial	cds
338. Homo sapiens isolate 08TMB36ZA multidrug resistance protein 1 (ABCB1) gene, exon 26 and partial cds	338	Homo	sapiens	isolate	08TMB36ZA	multidrug	resistance	protein	1	(ABCB1)	gene,	exon	26	and	partial	cds
339. Homo sapiens isolate 08TMB35ZA multidrug resistance protein 1 (ABCB1) gene, exon 26 and partial cds	339	Homo	sapiens	isolate	08TMB35ZA	multidrug	resistance	protein	1	(ABCB1)	gene,	exon	26	and	partial	cds
340. Homo sapiens isolate 08TMB34ZA multidrug resistance protein 1 (ABCB1) gene, exon 26 and partial cds	340	Homo	sapiens	isolate	08TMB34ZA	multidrug	resistance	protein	1	(ABCB1)	gene,	exon	26	and	partial	cds
341. Homo sapiens isolate 08TMB33ZA multidrug resistance protein 1 (ABCB1) gene, exon 26 and partial cds	341	Homo	sapiens	isolate	08TMB33ZA	multidrug	resistance	protein	1	(ABCB1)	gene,	exon	26	and	partial	cds
342. Homo sapiens isolate 08TMB32ZA multidrug resistance protein 1 (ABCB1) gene, exon 26 and partial cds	342	Homo	sapiens	isolate	08TMB32ZA	multidrug	resistance	protein	1	(ABCB1)	gene,	exon	26	and	partial	cds
343. Homo sapiens isolate 08TMB31ZA multidrug resistance protein 1 (ABCB1) gene, exon 26 and partial cds	343	Homo	sapiens	isolate	08TMB31ZA	multidrug	resistance	protein	1	(ABCB1)	gene,	exon	26	and	partial	cds
344. Homo sapiens isolate 08TMB30ZA multidrug resistance protein 1 (ABCB1) gene, exon 26 and partial cds	344	Homo	sapiens	isolate	08TMB30ZA	multidrug	resistance	protein	1	(ABCB1)	gene,	exon	26	and	partial	cds
345. Homo sapiens isolate 08TMB29ZA multidrug resistance protein 1 (ABCB1) gene, exon 26 and partial cds	345	Homo	sapiens	isolate	08TMB29ZA	multidrug	resistance	protein	1	(ABCB1)	gene,	exon	26	and	partial	cds
346. Homo sapiens isolate 08TMB27ZA multidrug resistance protein 1 (ABCB1) gene, exon 26 and partial cds	346	Homo	sapiens	isolate	08TMB27ZA	multidrug	resistance	protein	1	(ABCB1)	gene,	exon	26	and	partial	cds
347. Homo sapiens isolate 08TMB26ZA multidrug resistance protein 1 (ABCB1) gene, exon 26 and partial cds	347	Homo	sapiens	isolate	08TMB26ZA	multidrug	resistance	protein	1	(ABCB1)	gene,	exon	26	and	partial	cds
348. Homo sapiens isolate 08TMB25ZA multidrug resistance protein 1 (ABCB1) gene, exon 26 and partial cds	348	Homo	sapiens	isolate	08TMB25ZA	multidrug	resistance	protein	1	(ABCB1)	gene,	exon	26	and	partial	cds
349. Homo sapiens isolate 08TMB24ZA multidrug resistance protein 1 (ABCB1) gene, exon 26 and partial cds	349	Homo	sapiens	isolate	08TMB24ZA	multidrug	resistance	protein	1	(ABCB1)	gene,	exon	26	and	partial	cds
350. Homo sapiens isolate 08TMB23ZA multidrug resistance protein 1 (ABCB1) gene, exon 26 and partial cds	350	Homo	sapiens	isolate	08TMB23ZA	multidrug	resistance	protein	1	(ABCB1)	gene,	exon	26	and	partial	cds
351. Homo sapiens isolate 08TMB22ZA multidrug resistance protein 1 (ABCB1) gene, exon 26 and partial cds	351	Homo	sapiens	isolate	08TMB22ZA	multidrug	resistance	protein	1	(ABCB1)	gene,	exon	26	and	partial	cds
352. Homo sapiens isolate 08TMB21ZA multidrug resistance protein 1 (ABCB1) gene, exon 26 and partial cds	352	Homo	sapiens	isolate	08TMB21ZA	multidrug	resistance	protein	1	(ABCB1)	gene,	exon	26	and	partial	cds
353. Homo sapiens isolate 08TMB20ZA multidrug resistance protein 1 (ABCB1) gene, exon 26 and partial cds	353	Homo	sapiens	isolate	08TMB20ZA	multidrug	resistance	protein	1	(ABCB1)	gene,	exon	26	and	partial	cds
354. Homo sapiens isolate 08TMB19ZA multidrug resistance protein 1 (ABCB1) gene, exon 26 and partial cds	354	Homo	sapiens	isolate	08TMB19ZA	multidrug	resistance	protein	1	(ABCB1)	gene,	exon	26	and	partial	cds
355. Homo sapiens isolate 08TMB18ZA multidrug resistance protein 1 (ABCB1) gene, exon 26 and partial cds	355	Homo	sapiens	isolate	08TMB18ZA	multidrug	resistance	protein	1	(ABCB1)	gene,	exon	26	and	partial	cds
356. Homo sapiens isolate 08TMB17ZA multidrug resistance protein 1 (ABCB1) gene, exon 26 and partial cds	356	Homo	sapiens	isolate	08TMB17ZA	multidrug	resistance	protein	1	(ABCB1)	gene,	exon	26	and	partial	cds
357. Homo sapiens isolate 08TMB16ZA multidrug resistance protein 1 (ABCB1) gene, exon 26 and partial cds	357	Homo	sapiens	isolate	08TMB16ZA	multidrug	resistance	protein	1	(ABCB1)	gene,	exon	26	and	partial	cds
358. Homo sapiens isolate 08TMB15ZA multidrug resistance protein 1 (ABCB1) gene, exon 26 and partial cds	358	Homo	sapiens	isolate	08TMB15ZA	multidrug	resistance	protein	1	(ABCB1)	gene,	exon	26	and	partial	cds
359. Homo sapiens isolate 08TMB14ZA multidrug resistance protein 1 (ABCB1) gene, exon 26 and partial cds	359	Homo	sapiens	isolate	08TMB14ZA	multidrug	resistance	protein	1	(ABCB1)	gene,	exon	26	and	partial	cds
360. Homo sapiens isolate 08TMB13ZA multidrug resistance protein 1 (ABCB1) gene, exon 26 and partial cds	360	Homo	sapiens	isolate	08TMB13ZA	multidrug	resistance	protein	1	(ABCB1)	gene,	exon	26	and	partial	cds
361. Homo sapiens isolate 08TMB12ZA multidrug resistance protein 1 (ABCB1) gene, exon 26 and partial cds	361	Homo	sapiens	isolate	08TMB12ZA	multidrug	resistance	protein	1	(ABCB1)	gene,	exon	26	and	partial	cds
362. Homo sapiens isolate 08TMB11ZA multidrug resistance protein 1 (ABCB1) gene, exon 26 and partial cds	362	Homo	sapiens	isolate	08TMB11ZA	multidrug	resistance	protein	1	(ABCB1)	gene,	exon	26	and	partial	cds
363. Homo sapiens isolate 08TMB10ZA multidrug resistance protein 1 (ABCB1) gene, exon 26 and partial cds	363	Homo	sapiens	isolate	08TMB10ZA	multidrug	resistance	protein	1	(ABCB1)	gene,	exon	26	and	partial	cds
364. Homo sapiens isolate 08TMB09ZA multidrug resistance protein 1 (ABCB1) gene, exon 26 and partial cds	364	Homo	sapiens	isolate	08TMB09ZA	multidrug	resistance	protein	1	(ABCB1)	gene,	exon	26	and	partial	cds
365. Homo sapiens isolate 08TMB08ZA multidrug resistance protein 1 (ABCB1) gene, exon 26 and partial cds	365	Homo	sapiens	isolate	08TMB08ZA	multidrug	resistance	protein	1	(ABCB1)	gene,	exon	26	and	partial	cds
366. Homo sapiens isolate 08TMB07ZA multidrug resistance protein 1 (ABCB1) gene, exon 26 and partial cds	366	Homo	sapiens	isolate	08TMB07ZA	multidrug	resistance	protein	1	(ABCB1)	gene,	exon	26	and	partial	cds
367. Homo sapiens isolate 08TMB06ZA multidrug resistance protein 1 (ABCB1) gene, exon 26 and partial cds	367	Homo	sapiens	isolate	08TMB06ZA	multidrug	resistance	protein	1	(ABCB1)	gene,	exon	26	and	partial	cds
368. Homo sapiens isolate 08TMB05ZA multidrug resistance protein 1 (ABCB1) gene, exon 26 and partial cds	368	Homo	sapiens	isolate	08TMB05ZA	multidrug	resistance	protein	1	(ABCB1)	gene,	exon	26	and	partial	cds
369. Homo sapiens isolate 08TMB04ZA multidrug resistance protein 1 (ABCB1) gene, exon 26 and partial cds	369	Homo	sapiens	isolate	08TMB04ZA	multidrug	resistance	protein	1	(ABCB1)	gene,	exon	26	and	partial	cds
370. Homo sapiens isolate 08TMB03ZA multidrug resistance protein 1 (ABCB1) gene, exon 26 and partial cds	370	Homo	sapiens	isolate	08TMB03ZA	multidrug	resistance	protein	1	(ABCB1)	gene,	exon	26	and	partial	cds
371. Homo sapiens isolate 08TMC51ZA multidrug resistance protein 1 (ABCB1) gene, exon 26 and partial cds	371	Homo	sapiens	isolate	08TMC51ZA	multidrug	resistance	protein	1	(ABCB1)	gene,	exon	26	and	partial	cds
372. Homo sapiens isolate 08TMC50ZA multidrug resistance protein 1 (ABCB1) gene, exon 26 and partial cds	372	Homo	sapiens	isolate	08TMC50ZA	multidrug	resistance	protein	1	(ABCB1)	gene,	exon	26	and	partial	cds
373. Homo sapiens isolate 08TMC49ZA multidrug resistance protein 1 (ABCB1) gene, exon 26 and partial cds	373	Homo	sapiens	isolate	08TMC49ZA	multidrug	resistance	protein	1	(ABCB1)	gene,	exon	26	and	partial	cds
374. Homo sapiens isolate 08TMC48ZA multidrug resistance protein 1 (ABCB1) gene, exon 26 and partial cds	374	Homo	sapiens	isolate	08TMC48ZA	multidrug	resistance	protein	1	(ABCB1)	gene,	exon	26	and	partial	cds
375. Homo sapiens isolate 08TMC47ZA multidrug resistance protein 1 (ABCB1) gene, exon 26 and partial cds	375	Homo	sapiens	isolate	08TMC47ZA	multidrug	resistance	protein	1	(ABCB1)	gene,	exon	26	and	partial	cds
376. Homo sapiens isolate 08TMC46ZA multidrug resistance protein 1 (ABCB1) gene, exon 26 and partial cds	376	Homo	sapiens	isolate	08TMC46ZA	multidrug	resistance	protein	1	(ABCB1)	gene,	exon	26	and	partial	cds
377. Homo sapiens isolate 08TMC45ZA multidrug resistance protein 1 (ABCB1) gene, exon 26 and partial cds	377	Homo	sapiens	isolate	08TMC45ZA	multidrug	resistance	protein	1	(ABCB1)	gene,	exon	26	and	partial	cds
378. Homo sapiens isolate 08TMC44ZA multidrug resistance protein 1 (ABCB1) gene, exon 26 and partial cds	378	Homo	sapiens	isolate	08TMC44ZA	multidrug	resistance	protein	1	(ABCB1)	gene,	exon	26	and	partial	cds
379. Homo sapiens isolate 08TMC43ZA multidrug resistance protein 1 (ABCB1) gene, exon 26 and partial cds	379	Homo	sapiens	isolate	08TMC43ZA	multidrug	resistance	protein	1	(ABCB1)	gene,	exon	26	and	partial	cds
380. Homo sapiens isolate 08TMC42ZA multidrug resistance protein 1 (ABCB1) gene, exon 26 and partial cds	380	Homo	sapiens	isolate	08TMC42ZA	multidrug	resistance	protein	1	(ABCB1)	gene,	exon	26	and	partial	cds
381. Homo sapiens isolate 08TMC41ZA multidrug resistance protein 1 (ABCB1) gene, exon 26 and partial cds	381	Homo	sapiens	isolate	08TMC41ZA	multidrug	resistance	protein	1	(ABCB1)	gene,	exon	26	and	partial	cds
382. Homo sapiens isolate 08TMC28ZA multidrug resistance protein 1 (ABCB1) gene, exon 26 and partial cds	382	Homo	sapiens	isolate	08TMC28ZA	multidrug	resistance	protein	1	(ABCB1)	gene,	exon	26	and	partial	cds
383. Homo sapiens isolate 08TMC27ZA multidrug resistance protein 1 (ABCB1) gene, exon 26 and partial cds	383	Homo	sapiens	isolate	08TMC27ZA	multidrug	resistance	protein	1	(ABCB1)	gene,	exon	26	and	partial	cds
384. Homo sapiens isolate 08TMC26ZA multidrug resistance protein 1 (ABCB1) gene, exon 26 and partial cds	384	Homo	sapiens	isolate	08TMC26ZA	multidrug	resistance	protein	1	(ABCB1)	gene,	exon	26	and	partial	cds
385. Homo sapiens isolate 08TMC25ZA multidrug resistance protein 1 (ABCB1) gene, exon 26 and partial cds	385	Homo	sapiens	isolate	08TMC25ZA	multidrug	resistance	protein	1	(ABCB1)	gene,	exon	26	and	partial	cds
386. Homo sapiens isolate 08TMC24ZA multidrug resistance protein 1 (ABCB1) gene, exon 26 and partial cds	386	Homo	sapiens	isolate	08TMC24ZA	multidrug	resistance	protein	1	(ABCB1)	gene,	exon	26	and	partial	cds
387. Homo sapiens isolate 08TMC22ZA multidrug resistance protein 1 (ABCB1) gene, exon 26 and partial cds	387	Homo	sapiens	isolate	08TMC22ZA	multidrug	resistance	protein	1	(ABCB1)	gene,	exon	26	and	partial	cds
388. Homo sapiens isolate 08TMC21ZA multidrug resistance protein 1 (ABCB1) gene, exon 26 and partial cds	388	Homo	sapiens	isolate	08TMC21ZA	multidrug	resistance	protein	1	(ABCB1)	gene,	exon	26	and	partial	cds
389. Homo sapiens isolate 08TMC20ZA multidrug resistance protein 1 (ABCB1) gene, exon 26 and partial cds	389	Homo	sapiens	isolate	08TMC20ZA	multidrug	resistance	protein	1	(ABCB1)	gene,	exon	26	and	partial	cds
390. Homo sapiens isolate 08TMC19ZA multidrug resistance protein 1 (ABCB1) gene, exon 26 and partial cds	390	Homo	sapiens	isolate	08TMC19ZA	multidrug	resistance	protein	1	(ABCB1)	gene,	exon	26	and	partial	cds
391. Homo sapiens isolate 08TMC18ZA multidrug resistance protein 1 (ABCB1) gene, exon 26 and partial cds	391	Homo	sapiens	isolate	08TMC18ZA	multidrug	resistance	protein	1	(ABCB1)	gene,	exon	26	and	partial	cds
392. Homo sapiens isolate 08TMC17ZA multidrug resistance protein 1 (ABCB1) gene, exon 26 and partial cds	392	Homo	sapiens	isolate	08TMC17ZA	multidrug	resistance	protein	1	(ABCB1)	gene,	exon	26	and	partial	cds
393. Homo sapiens isolate 08TMC16ZA multidrug resistance protein 1 (ABCB1) gene, exon 26 and partial cds	393	Homo	sapiens	isolate	08TMC16ZA	multidrug	resistance	protein	1	(ABCB1)	gene,	exon	26	and	partial	cds
394. Homo sapiens isolate 08TMC15ZA multidrug resistance protein 1 (ABCB1) gene, exon 26 and partial cds	394	Homo	sapiens	isolate	08TMC15ZA	multidrug	resistance	protein	1	(ABCB1)	gene,	exon	26	and	partial	cds
395. Homo sapiens isolate 08TMC14ZA multidrug resistance protein 1 (ABCB1) gene, exon 26 and partial cds	395	Homo	sapiens	isolate	08TMC14ZA	multidrug	resistance	protein	1	(ABCB1)	gene,	exon	26	and	partial	cds
396. Homo sapiens isolate 08TMC13ZA multidrug resistance protein 1 (ABCB1) gene, exon 26 and partial cds	396	Homo	sapiens	isolate	08TMC13ZA	multidrug	resistance	protein	1	(ABCB1)	gene,	exon	26	and	partial	cds
397. Homo sapiens isolate 08TMC12ZA multidrug resistance protein 1 (ABCB1) gene, exon 26 and partial cds	397	Homo	sapiens	isolate	08TMC12ZA	multidrug	resistance	protein	1	(ABCB1)	gene,	exon	26	and	partial	cds
398. Homo sapiens isolate 08TMC11ZA multidrug resistance protein 1 (ABCB1) gene, exon 26 and partial cds	398	Homo	sapiens	isolate	08TMC11ZA	multidrug	resistance	protein	1	(ABCB1)	gene,	exon	26	and	partial	cds
399. Homo sapiens isolate 08TMC10ZA multidrug resistance protein 1 (ABCB1) gene, exon 26 and partial cds	399	Homo	sapiens	isolate	08TMC10ZA	multidrug	resistance	protein	1	(ABCB1)	gene,	exon	26	and	partial	cds
400. Homo sapiens isolate 08TMC08ZA multidrug resistance protein 1 (ABCB1) gene, exon 26 and partial cds	400	Homo	sapiens	isolate	08TMC08ZA	multidrug	resistance	protein	1	(ABCB1)	gene,	exon	26	and	partial	cds
401. Homo sapiens isolate 08TMC07ZA multidrug resistance protein 1 (ABCB1) gene, exon 26 and partial cds	401	Homo	sapiens	isolate	08TMC07ZA	multidrug	resistance	protein	1	(ABCB1)	gene,	exon	26	and	partial	cds
402. Homo sapiens isolate 08TMC06ZA multidrug resistance protein 1 (ABCB1) gene, exon 26 and partial cds	402	Homo	sapiens	isolate	08TMC06ZA	multidrug	resistance	protein	1	(ABCB1)	gene,	exon	26	and	partial	cds
403. Homo sapiens isolate 08TMC05ZA multidrug resistance protein 1 (ABCB1) gene, exon 26 and partial cds	403	Homo	sapiens	isolate	08TMC05ZA	multidrug	resistance	protein	1	(ABCB1)	gene,	exon	26	and	partial	cds
404. Homo sapiens isolate 08TMC04ZA multidrug resistance protein 1 (ABCB1) gene, exon 26 and partial cds	404	Homo	sapiens	isolate	08TMC04ZA	multidrug	resistance	protein	1	(ABCB1)	gene,	exon	26	and	partial	cds
405. Homo sapiens isolate 08TMC03ZA multidrug resistance protein 1 (ABCB1) gene, exon 26 and partial cds	405	Homo	sapiens	isolate	08TMC03ZA	multidrug	resistance	protein	1	(ABCB1)	gene,	exon	26	and	partial	cds
406. Homo sapiens isolate 08TMC02ZA multidrug resistance protein 1 (ABCB1) gene, exon 26 and partial cds	406	Homo	sapiens	isolate	08TMC02ZA	multidrug	resistance	protein	1	(ABCB1)	gene,	exon	26	and	partial	cds
407. Homo sapiens isolate 08TMC01ZA multidrug resistance protein 1 (ABCB1) gene, exon 26 and partial cds	407	Homo	sapiens	isolate	08TMC01ZA	multidrug	resistance	protein	1	(ABCB1)	gene,	exon	26	and	partial	cds
408. Homo sapiens isolate 08TBBVCT69ZA multidrug resistance protein 1 (ABCB1) gene, exon 26 and partial cds	408	Homo	sapiens	isolate	08TBBVCT69ZA	multidrug	resistance	protein	1	(ABCB1)	gene,	exon	26	and	partial	cds
409. Homo sapiens isolate 08TBBVCT68ZA multidrug resistance protein 1 (ABCB1) gene, exon 26 and partial cds	409	Homo	sapiens	isolate	08TBBVCT68ZA	multidrug	resistance	protein	1	(ABCB1)	gene,	exon	26	and	partial	cds
410. Homo sapiens isolate 08TBBVCT67ZA multidrug resistance protein 1 (ABCB1) gene, exon 26 and partial cds	410	Homo	sapiens	isolate	08TBBVCT67ZA	multidrug	resistance	protein	1	(ABCB1)	gene,	exon	26	and	partial	cds
411. Homo sapiens isolate 08TBBVCT64ZA multidrug resistance protein 1 (ABCB1) gene, exon 26 and partial cds	411	Homo	sapiens	isolate	08TBBVCT64ZA	multidrug	resistance	protein	1	(ABCB1)	gene,	exon	26	and	partial	cds
412. Homo sapiens isolate 08TBBVCT63ZA multidrug resistance protein 1 (ABCB1) gene, exon 26 and partial cds	412	Homo	sapiens	isolate	08TBBVCT63ZA	multidrug	resistance	protein	1	(ABCB1)	gene,	exon	26	and	partial	cds
413. Homo sapiens isolate 08TBBVCT62ZA multidrug resistance protein 1 (ABCB1) gene, exon 26 and partial cds	413	Homo	sapiens	isolate	08TBBVCT62ZA	multidrug	resistance	protein	1	(ABCB1)	gene,	exon	26	and	partial	cds
414. Homo sapiens isolate 08TBBVCT60ZA multidrug resistance protein 1 (ABCB1) gene, exon 26 and partial cds	414	Homo	sapiens	isolate	08TBBVCT60ZA	multidrug	resistance	protein	1	(ABCB1)	gene,	exon	26	and	partial	cds
415. Homo sapiens isolate 08TBBVCT59ZA multidrug resistance protein 1 (ABCB1) gene, exon 26 and partial cds	415	Homo	sapiens	isolate	08TBBVCT59ZA	multidrug	resistance	protein	1	(ABCB1)	gene,	exon	26	and	partial	cds
416. Homo sapiens isolate 08TBBVCT58ZA multidrug resistance protein 1 (ABCB1) gene, exon 26 and partial cds	416	Homo	sapiens	isolate	08TBBVCT58ZA	multidrug	resistance	protein	1	(ABCB1)	gene,	exon	26	and	partial	cds
417. Homo sapiens isolate 08TBBVCT57ZA multidrug resistance protein 1 (ABCB1) gene, exon 26 and partial cds	417	Homo	sapiens	isolate	08TBBVCT57ZA	multidrug	resistance	protein	1	(ABCB1)	gene,	exon	26	and	partial	cds
418. Homo sapiens isolate 08TBBVCT56ZA multidrug resistance protein 1 (ABCB1) gene, exon 26 and partial cds	418	Homo	sapiens	isolate	08TBBVCT56ZA	multidrug	resistance	protein	1	(ABCB1)	gene,	exon	26	and	partial	cds
419. Homo sapiens isolate 08TBBVCT55ZA multidrug resistance protein 1 (ABCB1) gene, exon 26 and partial cds	419	Homo	sapiens	isolate	08TBBVCT55ZA	multidrug	resistance	protein	1	(ABCB1)	gene,	exon	26	and	partial	cds
420. Homo sapiens isolate 08TBBVCT54ZA multidrug resistance protein 1 (ABCB1) gene, exon 26 and partial cds	420	Homo	sapiens	isolate	08TBBVCT54ZA	multidrug	resistance	protein	1	(ABCB1)	gene,	exon	26	and	partial	cds
421. Homo sapiens isolate 08TBBVCT53ZA multidrug resistance protein 1 (ABCB1) gene, exon 26 and partial cds	421	Homo	sapiens	isolate	08TBBVCT53ZA	multidrug	resistance	protein	1	(ABCB1)	gene,	exon	26	and	partial	cds
422. Homo sapiens isolate 08TBBVCT52ZA multidrug resistance protein 1 (ABCB1) gene, exon 26 and partial cds	422	Homo	sapiens	isolate	08TBBVCT52ZA	multidrug	resistance	protein	1	(ABCB1)	gene,	exon	26	and	partial	cds
423. Homo sapiens isolate 08TBBVCT51ZA multidrug resistance protein 1 (ABCB1) gene, exon 26 and partial cds	423	Homo	sapiens	isolate	08TBBVCT51ZA	multidrug	resistance	protein	1	(ABCB1)	gene,	exon	26	and	partial	cds
424. Homo sapiens isolate 08TBBVCT50ZA multidrug resistance protein 1 (ABCB1) gene, exon 26 and partial cds	424	Homo	sapiens	isolate	08TBBVCT50ZA	multidrug	resistance	protein	1	(ABCB1)	gene,	exon	26	and	partial	cds
425. Homo sapiens isolate 08TBBVCT49ZA multidrug resistance protein 1 (ABCB1) gene, exon 26 and partial cds	425	Homo	sapiens	isolate	08TBBVCT49ZA	multidrug	resistance	protein	1	(ABCB1)	gene,	exon	26	and	partial	cds
426. Homo sapiens isolate 08TBBVCT48ZA multidrug resistance protein 1 (ABCB1) gene, exon 26 and partial cds	426	Homo	sapiens	isolate	08TBBVCT48ZA	multidrug	resistance	protein	1	(ABCB1)	gene,	exon	26	and	partial	cds
427. Homo sapiens isolate 08TBBVCT47ZA multidrug resistance protein 1 (ABCB1) gene, exon 26 and partial cds	427	Homo	sapiens	isolate	08TBBVCT47ZA	multidrug	resistance	protein	1	(ABCB1)	gene,	exon	26	and	partial	cds
428. Homo sapiens isolate 08TBBVCT46ZA multidrug resistance protein 1 (ABCB1) gene, exon 26 and partial cds	428	Homo	sapiens	isolate	08TBBVCT46ZA	multidrug	resistance	protein	1	(ABCB1)	gene,	exon	26	and	partial	cds
429. Homo sapiens isolate 08TBBVCT45ZA multidrug resistance protein 1 (ABCB1) gene, exon 26 and partial cds	429	Homo	sapiens	isolate	08TBBVCT45ZA	multidrug	resistance	protein	1	(ABCB1)	gene,	exon	26	and	partial	cds
430. Homo sapiens isolate 08TBBVCT44ZA multidrug resistance protein 1 (ABCB1) gene, exon 26 and partial cds	430	Homo	sapiens	isolate	08TBBVCT44ZA	multidrug	resistance	protein	1	(ABCB1)	gene,	exon	26	and	partial	cds
431. Homo sapiens isolate 08TBBVCT43ZA multidrug resistance protein 1 (ABCB1) gene, exon 26 and partial cds	431	Homo	sapiens	isolate	08TBBVCT43ZA	multidrug	resistance	protein	1	(ABCB1)	gene,	exon	26	and	partial	cds
432. Homo sapiens isolate 08TBBVCT42ZA multidrug resistance protein 1 (ABCB1) gene, exon 26 and partial cds	432	Homo	sapiens	isolate	08TBBVCT42ZA	multidrug	resistance	protein	1	(ABCB1)	gene,	exon	26	and	partial	cds
433. Homo sapiens isolate 08TBBVCT41ZA multidrug resistance protein 1 (ABCB1) gene, exon 26 and partial cds	433	Homo	sapiens	isolate	08TBBVCT41ZA	multidrug	resistance	protein	1	(ABCB1)	gene,	exon	26	and	partial	cds
434. Homo sapiens isolate 08TBBVCT40ZA multidrug resistance protein 1 (ABCB1) gene, exon 26 and partial cds	434	Homo	sapiens	isolate	08TBBVCT40ZA	multidrug	resistance	protein	1	(ABCB1)	gene,	exon	26	and	partial	cds
435. Homo sapiens isolate 08TBBVCT39ZA multidrug resistance protein 1 (ABCB1) gene, exon 26 and partial cds	435	Homo	sapiens	isolate	08TBBVCT39ZA	multidrug	resistance	protein	1	(ABCB1)	gene,	exon	26	and	partial	cds
436. Homo sapiens isolate 08TBBVCT38ZA multidrug resistance protein 1 (ABCB1) gene, exon 26 and partial cds	436	Homo	sapiens	isolate	08TBBVCT38ZA	multidrug	resistance	protein	1	(ABCB1)	gene,	exon	26	and	partial	cds
437. Homo sapiens isolate 08TBBVCT37ZA multidrug resistance protein 1 (ABCB1) gene, exon 26 and partial cds	437	Homo	sapiens	isolate	08TBBVCT37ZA	multidrug	resistance	protein	1	(ABCB1)	gene,	exon	26	and	partial	cds
438. Homo sapiens isolate 08TBBVCT36ZA multidrug resistance protein 1 (ABCB1) gene, exon 26 and partial cds	438	Homo	sapiens	isolate	08TBBVCT36ZA	multidrug	resistance	protein	1	(ABCB1)	gene,	exon	26	and	partial	cds
439. Homo sapiens isolate 08TBBVCT35ZA multidrug resistance protein 1 (ABCB1) gene, exon 26 and partial cds	439	Homo	sapiens	isolate	08TBBVCT35ZA	multidrug	resistance	protein	1	(ABCB1)	gene,	exon	26	and	partial	cds
440. Homo sapiens isolate 08TBBVCT34ZA multidrug resistance protein 1 (ABCB1) gene, exon 26 and partial cds	440	Homo	sapiens	isolate	08TBBVCT34ZA	multidrug	resistance	protein	1	(ABCB1)	gene,	exon	26	and	partial	cds
441. Homo sapiens isolate 08TBBVCT33ZA multidrug resistance protein 1 (ABCB1) gene, exon 26 and partial cds	441	Homo	sapiens	isolate	08TBBVCT33ZA	multidrug	resistance	protein	1	(ABCB1)	gene,	exon	26	and	partial	cds
442. Homo sapiens isolate 08TBBVCT32ZA multidrug resistance protein 1 (ABCB1) gene, exon 26 and partial cds	442	Homo	sapiens	isolate	08TBBVCT32ZA	multidrug	resistance	protein	1	(ABCB1)	gene,	exon	26	and	partial	cds
443. Homo sapiens isolate 08TBBVCT31ZA multidrug resistance protein 1 (ABCB1) gene, exon 26 and partial cds	443	Homo	sapiens	isolate	08TBBVCT31ZA	multidrug	resistance	protein	1	(ABCB1)	gene,	exon	26	and	partial	cds
444. Homo sapiens isolate 08TBBVCT30ZA multidrug resistance protein 1 (ABCB1) gene, exon 26 and partial cds	444	Homo	sapiens	isolate	08TBBVCT30ZA	multidrug	resistance	protein	1	(ABCB1)	gene,	exon	26	and	partial	cds
445. Homo sapiens isolate 08TBBCR61ZA multidrug resistance protein 1 (ABCB1) gene, exon 26 and partial cds	445	Homo	sapiens	isolate	08TBBCR61ZA	multidrug	resistance	protein	1	(ABCB1)	gene,	exon	26	and	partial	cds
446. Homo sapiens isolate 08TBBCR60ZA multidrug resistance protein 1 (ABCB1) gene, exon 26 and partial cds	446	Homo	sapiens	isolate	08TBBCR60ZA	multidrug	resistance	protein	1	(ABCB1)	gene,	exon	26	and	partial	cds
447. Homo sapiens isolate 08TBBCR59ZA multidrug resistance protein 1 (ABCB1) gene, exon 26 and partial cds	447	Homo	sapiens	isolate	08TBBCR59ZA	multidrug	resistance	protein	1	(ABCB1)	gene,	exon	26	and	partial	cds
448. Homo sapiens isolate 08TBBCR58ZA multidrug resistance protein 1 (ABCB1) gene, exon 26 and partial cds	448	Homo	sapiens	isolate	08TBBCR58ZA	multidrug	resistance	protein	1	(ABCB1)	gene,	exon	26	and	partial	cds
449. Homo sapiens isolate 08TBBCR57ZA multidrug resistance protein 1 (ABCB1) gene, exon 26 and partial cds	449	Homo	sapiens	isolate	08TBBCR57ZA	multidrug	resistance	protein	1	(ABCB1)	gene,	exon	26	and	partial	cds
450. Homo sapiens isolate 08TBBCR56ZA multidrug resistance protein 1 (ABCB1) gene, exon 26 and partial cds	450	Homo	sapiens	isolate	08TBBCR56ZA	multidrug	resistance	protein	1	(ABCB1)	gene,	exon	26	and	partial	cds
451. Homo sapiens isolate 08TBBCR55ZA multidrug resistance protein 1 (ABCB1) gene, exon 26 and partial cds	451	Homo	sapiens	isolate	08TBBCR55ZA	multidrug	resistance	protein	1	(ABCB1)	gene,	exon	26	and	partial	cds
452. Homo sapiens isolate 08TBBCR54ZA multidrug resistance protein 1 (ABCB1) gene, exon 26 and partial cds	452	Homo	sapiens	isolate	08TBBCR54ZA	multidrug	resistance	protein	1	(ABCB1)	gene,	exon	26	and	partial	cds
453. Homo sapiens isolate 08TBBCR53ZA multidrug resistance protein 1 (ABCB1) gene, exon 26 and partial cds	453	Homo	sapiens	isolate	08TBBCR53ZA	multidrug	resistance	protein	1	(ABCB1)	gene,	exon	26	and	partial	cds
454. Homo sapiens isolate 08TBBCR52ZA multidrug resistance protein 1 (ABCB1) gene, exon 26 and partial cds	454	Homo	sapiens	isolate	08TBBCR52ZA	multidrug	resistance	protein	1	(ABCB1)	gene,	exon	26	and	partial	cds
455. Homo sapiens isolate 08TBBCR51ZA multidrug resistance protein 1 (ABCB1) gene, exon 26 and partial cds	455	Homo	sapiens	isolate	08TBBCR51ZA	multidrug	resistance	protein	1	(ABCB1)	gene,	exon	26	and	partial	cds
456. Homo sapiens isolate 08TBBCR50ZA multidrug resistance protein 1 (ABCB1) gene, exon 26 and partial cds	456	Homo	sapiens	isolate	08TBBCR50ZA	multidrug	resistance	protein	1	(ABCB1)	gene,	exon	26	and	partial	cds
457. Homo sapiens isolate 08TBBCR49ZA multidrug resistance protein 1 (ABCB1) gene, exon 26 and partial cds	457	Homo	sapiens	isolate	08TBBCR49ZA	multidrug	resistance	protein	1	(ABCB1)	gene,	exon	26	and	partial	cds
458. Homo sapiens isolate 08TBBCR48ZA multidrug resistance protein 1 (ABCB1) gene, exon 26 and partial cds	458	Homo	sapiens	isolate	08TBBCR48ZA	multidrug	resistance	protein	1	(ABCB1)	gene,	exon	26	and	partial	cds
459. Homo sapiens isolate 08TBBCR47ZA multidrug resistance protein 1 (ABCB1) gene, exon 26 and partial cds	459	Homo	sapiens	isolate	08TBBCR47ZA	multidrug	resistance	protein	1	(ABCB1)	gene,	exon	26	and	partial	cds
460. Homo sapiens isolate 08TBBCR46ZA multidrug resistance protein 1 (ABCB1) gene, exon 26 and partial cds	460	Homo	sapiens	isolate	08TBBCR46ZA	multidrug	resistance	protein	1	(ABCB1)	gene,	exon	26	and	partial	cds
461. Homo sapiens isolate 08TBBCR45ZA multidrug resistance protein 1 (ABCB1) gene, exon 26 and partial cds	461	Homo	sapiens	isolate	08TBBCR45ZA	multidrug	resistance	protein	1	(ABCB1)	gene,	exon	26	and	partial	cds
462. Homo sapiens isolate 08TBBCR44ZA multidrug resistance protein 1 (ABCB1) gene, exon 26 and partial cds	462	Homo	sapiens	isolate	08TBBCR44ZA	multidrug	resistance	protein	1	(ABCB1)	gene,	exon	26	and	partial	cds
463. Homo sapiens isolate 08TBBCR43ZA multidrug resistance protein 1 (ABCB1) gene, exon 26 and partial cds	463	Homo	sapiens	isolate	08TBBCR43ZA	multidrug	resistance	protein	1	(ABCB1)	gene,	exon	26	and	partial	cds
464. Homo sapiens isolate 08TBBCR42ZA multidrug resistance protein 1 (ABCB1) gene, exon 26 and partial cds	464	Homo	sapiens	isolate	08TBBCR42ZA	multidrug	resistance	protein	1	(ABCB1)	gene,	exon	26	and	partial	cds
465. Homo sapiens isolate 08TBBCR41ZA multidrug resistance protein 1 (ABCB1) gene, exon 26 and partial cds	465	Homo	sapiens	isolate	08TBBCR41ZA	multidrug	resistance	protein	1	(ABCB1)	gene,	exon	26	and	partial	cds
466. Homo sapiens isolate 08TBBCR40ZA multidrug resistance protein 1 (ABCB1) gene, exon 26 and partial cds	466	Homo	sapiens	isolate	08TBBCR40ZA	multidrug	resistance	protein	1	(ABCB1)	gene,	exon	26	and	partial	cds
467. Homo sapiens isolate 08TBBCR39ZA multidrug resistance protein 1 (ABCB1) gene, exon 26 and partial cds	467	Homo	sapiens	isolate	08TBBCR39ZA	multidrug	resistance	protein	1	(ABCB1)	gene,	exon	26	and	partial	cds
468. Homo sapiens isolate 08TBBCR38ZA multidrug resistance protein 1 (ABCB1) gene, exon 26 and partial cds	468	Homo	sapiens	isolate	08TBBCR38ZA	multidrug	resistance	protein	1	(ABCB1)	gene,	exon	26	and	partial	cds
469. Homo sapiens isolate 08TBBCR36ZA multidrug resistance protein 1 (ABCB1) gene, exon 26 and partial cds	469	Homo	sapiens	isolate	08TBBCR36ZA	multidrug	resistance	protein	1	(ABCB1)	gene,	exon	26	and	partial	cds
470. Homo sapiens isolate 08TBBCR35ZA multidrug resistance protein 1 (ABCB1) gene, exon 26 and partial cds	470	Homo	sapiens	isolate	08TBBCR35ZA	multidrug	resistance	protein	1	(ABCB1)	gene,	exon	26	and	partial	cds
471. Homo sapiens isolate 08TBBCR34ZA multidrug resistance protein 1 (ABCB1) gene, exon 26 and partial cds	471	Homo	sapiens	isolate	08TBBCR34ZA	multidrug	resistance	protein	1	(ABCB1)	gene,	exon	26	and	partial	cds
472. Homo sapiens isolate 08TBBCR33ZA multidrug resistance protein 1 (ABCB1) gene, exon 26 and partial cds	472	Homo	sapiens	isolate	08TBBCR33ZA	multidrug	resistance	protein	1	(ABCB1)	gene,	exon	26	and	partial	cds
473. Homo sapiens isolate 08TBBCR31ZA multidrug resistance protein 1 (ABCB1) gene, exon 26 and partial cds	473	Homo	sapiens	isolate	08TBBCR31ZA	multidrug	resistance	protein	1	(ABCB1)	gene,	exon	26	and	partial	cds
474. Homo sapiens isolate 08TBBCR30ZA multidrug resistance protein 1 (ABCB1) gene, exon 26 and partial cds	474	Homo	sapiens	isolate	08TBBCR30ZA	multidrug	resistance	protein	1	(ABCB1)	gene,	exon	26	and	partial	cds
475. Homo sapiens isolate 08TBBCR29ZA multidrug resistance protein 1 (ABCB1) gene, exon 26 and partial cds	475	Homo	sapiens	isolate	08TBBCR29ZA	multidrug	resistance	protein	1	(ABCB1)	gene,	exon	26	and	partial	cds
476. Homo sapiens isolate 08TBBCR27ZA multidrug resistance protein 1 (ABCB1) gene, exon 26 and partial cds	476	Homo	sapiens	isolate	08TBBCR27ZA	multidrug	resistance	protein	1	(ABCB1)	gene,	exon	26	and	partial	cds
477. Homo sapiens isolate 08TBBCR25ZA multidrug resistance protein 1 (ABCB1) gene, exon 26 and partial cds	477	Homo	sapiens	isolate	08TBBCR25ZA	multidrug	resistance	protein	1	(ABCB1)	gene,	exon	26	and	partial	cds
478. Homo sapiens isolate 08TBBCR24ZA multidrug resistance protein 1 (ABCB1) gene, exon 26 and partial cds	478	Homo	sapiens	isolate	08TBBCR24ZA	multidrug	resistance	protein	1	(ABCB1)	gene,	exon	26	and	partial	cds
479. Homo sapiens isolate 08TBBCR21ZA multidrug resistance protein 1 (ABCB1) gene, exon 26 and partial cds	479	Homo	sapiens	isolate	08TBBCR21ZA	multidrug	resistance	protein	1	(ABCB1)	gene,	exon	26	and	partial	cds
480. Homo sapiens isolate 08TBBCR20ZA multidrug resistance protein 1 (ABCB1) gene, exon 26 and partial cds	480	Homo	sapiens	isolate	08TBBCR20ZA	multidrug	resistance	protein	1	(ABCB1)	gene,	exon	26	and	partial	cds
481. Homo sapiens isolate 08TBBCR19ZA multidrug resistance protein 1 (ABCB1) gene, exon 26 and partial cds	481	Homo	sapiens	isolate	08TBBCR19ZA	multidrug	resistance	protein	1	(ABCB1)	gene,	exon	26	and	partial	cds
482. Homo sapiens isolate 08TBBCR18ZA multidrug resistance protein 1 (ABCB1) gene, exon 26 and partial cds	482	Homo	sapiens	isolate	08TBBCR18ZA	multidrug	resistance	protein	1	(ABCB1)	gene,	exon	26	and	partial	cds
483. Homo sapiens isolate 08TBBCR17ZA multidrug resistance protein 1 (ABCB1) gene, exon 26 and partial cds	483	Homo	sapiens	isolate	08TBBCR17ZA	multidrug	resistance	protein	1	(ABCB1)	gene,	exon	26	and	partial	cds
484. Homo sapiens isolate 08TBBCR16ZA multidrug resistance protein 1 (ABCB1) gene, exon 26 and partial cds	484	Homo	sapiens	isolate	08TBBCR16ZA	multidrug	resistance	protein	1	(ABCB1)	gene,	exon	26	and	partial	cds
485. Homo sapiens isolate 08TBBCR15ZA multidrug resistance protein 1 (ABCB1) gene, exon 26 and partial cds	485	Homo	sapiens	isolate	08TBBCR15ZA	multidrug	resistance	protein	1	(ABCB1)	gene,	exon	26	and	partial	cds
486. Homo sapiens isolate 08TBBCR14ZA multidrug resistance protein 1 (ABCB1) gene, exon 26 and partial cds	486	Homo	sapiens	isolate	08TBBCR14ZA	multidrug	resistance	protein	1	(ABCB1)	gene,	exon	26	and	partial	cds
487. Homo sapiens isolate 08TBBCR13ZA multidrug resistance protein 1 (ABCB1) gene, exon 26 and partial cds	487	Homo	sapiens	isolate	08TBBCR13ZA	multidrug	resistance	protein	1	(ABCB1)	gene,	exon	26	and	partial	cds
488. Homo sapiens isolate 08TBBCR12ZA multidrug resistance protein 1 (ABCB1) gene, exon 26 and partial cds	488	Homo	sapiens	isolate	08TBBCR12ZA	multidrug	resistance	protein	1	(ABCB1)	gene,	exon	26	and	partial	cds
489. Homo sapiens isolate 08TBBCR11ZA multidrug resistance protein 1 (ABCB1) gene, exon 26 and partial cds	489	Homo	sapiens	isolate	08TBBCR11ZA	multidrug	resistance	protein	1	(ABCB1)	gene,	exon	26	and	partial	cds
490. Homo sapiens isolate 08TBBCR10ZA multidrug resistance protein 1 (ABCB1) gene, exon 26 and partial cds	490	Homo	sapiens	isolate	08TBBCR10ZA	multidrug	resistance	protein	1	(ABCB1)	gene,	exon	26	and	partial	cds
491. Homo sapiens isolate 08TBBCR08ZA multidrug resistance protein 1 (ABCB1) gene, exon 26 and partial cds	491	Homo	sapiens	isolate	08TBBCR08ZA	multidrug	resistance	protein	1	(ABCB1)	gene,	exon	26	and	partial	cds
492. Homo sapiens isolate 08TBBCR06ZA multidrug resistance protein 1 (ABCB1) gene, exon 26 and partial cds	492	Homo	sapiens	isolate	08TBBCR06ZA	multidrug	resistance	protein	1	(ABCB1)	gene,	exon	26	and	partial	cds
493. Homo sapiens isolate 08TBBCR05ZA multidrug resistance protein 1 (ABCB1) gene, exon 26 and partial cds	493	Homo	sapiens	isolate	08TBBCR05ZA	multidrug	resistance	protein	1	(ABCB1)	gene,	exon	26	and	partial	cds
494. Homo sapiens isolate 08TBBCR04ZA multidrug resistance protein 1 (ABCB1) gene, exon 26 and partial cds	494	Homo	sapiens	isolate	08TBBCR04ZA	multidrug	resistance	protein	1	(ABCB1)	gene,	exon	26	and	partial	cds
495. Homo sapiens isolate 08TMB58ZA cytochrome P450 2B6 (CYP2B6) gene, exon 4 and partial cds	495	Homo	sapiens	isolate	08TMB58ZA	cytochrome	P450	2B6	(CYP2B6)	gene,	exon	4	and	partial	cds
496. Homo sapiens isolate 08TBBVCT49ZA cytochrome P450 2B6 (CYP2B6) gene, exon 4 and partial cds	496	Homo	sapiens	isolate	08TBBVCT49ZA	cytochrome	P450	2B6	(CYP2B6)	gene,	exon	4	and	partial	cds
497. Homo sapiens isolate 08BBVCT47ZA cytochrome P450 2B6 (CYP2B6) gene, exon 4 and partial cds	497	Homo	sapiens	isolate	08BBVCT47ZA	cytochrome	P450	2B6	(CYP2B6)	gene,	exon	4	and	partial	cds
498. Homo sapiens isolate 08TBBVCT39ZA cytochrome P450 2B6 (CYP2B6) gene, exon 4 and partial cds	498	Homo	sapiens	isolate	08TBBVCT39ZA	cytochrome	P450	2B6	(CYP2B6)	gene,	exon	4	and	partial	cds
499. Homo sapiens isolate 08TMC46ZA cytochrome P450 2B6 (CYP2B6) gene, exon 4 and partial cds	499	Homo	sapiens	isolate	08TMC46ZA	cytochrome	P450	2B6	(CYP2B6)	gene,	exon	4	and	partial	cds
500. Homo sapiens isolate 08TMC45ZA cytochrome P450 2B6 (CYP2B6) gene, exon 4 and partial cds	500	Homo	sapiens	isolate	08TMC45ZA	cytochrome	P450	2B6	(CYP2B6)	gene,	exon	4	and	partial	cds
501. Homo sapiens isolate 08TMB79ZA cytochrome P450 2B6 (CYP2B6) gene, exon 4 and partial cds	501	Homo	sapiens	isolate	08TMB79ZA	cytochrome	P450	2B6	(CYP2B6)	gene,	exon	4	and	partial	cds
502. Homo sapiens isolate 08TMB60ZA cytochrome P450 2B6 (CYP2B6) gene, exon 4 and partial cds	502	Homo	sapiens	isolate	08TMB60ZA	cytochrome	P450	2B6	(CYP2B6)	gene,	exon	4	and	partial	cds
503. Homo sapiens isolate 08TBBCR59ZA cytochrome P450 2B6 (CYP2B6) gene, exon 4 and partial cds	503	Homo	sapiens	isolate	08TBBCR59ZA	cytochrome	P450	2B6	(CYP2B6)	gene,	exon	4	and	partial	cds
504. Homo sapiens isolate 08TBBCR56ZA cytochrome P450 2B6 (CYP2B6) gene, exon 4 and partial cds	504	Homo	sapiens	isolate	08TBBCR56ZA	cytochrome	P450	2B6	(CYP2B6)	gene,	exon	4	and	partial	cds
505. Hipposideros caffer voucher DM11007 cytochrome b (Cytb) gene, partial cds; mitochondrial	505	Hipposideros	caffer	voucher	DM11007	cytochrome	b	(Cytb)	gene,	partial	cds;	mitochondrial
506. Otomops martiensseni microsatellite TabrH12 sequence	506	Otomops	martiensseni	microsatellite	TabrH12	sequence
507. Otomops martiensseni microsatellite TabrH6 sequence	507	Otomops	martiensseni	microsatellite	TabrH6	sequence
508. Otomops martiensseni microsatellite TabrD15 sequence	508	Otomops	martiensseni	microsatellite	TabrD15	sequence
509. Otomops martiensseni microsatellite TabrD10 sequence	509	Otomops	martiensseni	microsatellite	TabrD10	sequence
510. Otomops martiensseni microsatellite TabrA30 sequence	510	Otomops	martiensseni	microsatellite	TabrA30	sequence
511. Otomops martiensseni microsatellite TabrA10 sequence	511	Otomops	martiensseni	microsatellite	TabrA10	sequence
512. Neoromicia capensis isolate PD63 cytochrome oxidase subunit 1 (COI) gene, partial cds; mitochondrial	512	Neoromicia	capensis	isolate	PD63	cytochrome	oxidase	subunit	1	(COI)	gene,	partial	cds;	mitochondrial
513. Otomops martiensseni isolate Durban325 cytochrome b gene, partial cds; mitochondrial	513	Otomops	martiensseni	isolate	Durban325	cytochrome	b	gene,	partial	cds;	mitochondrial
514. Otomops martiensseni isolate Durban324 cytochrome b gene, partial cds; mitochondrial	514	Otomops	martiensseni	isolate	Durban324	cytochrome	b	gene,	partial	cds;	mitochondrial
515. Otomops martiensseni isolate Durban322 cytochrome b gene, partial cds; mitochondrial	515	Otomops	martiensseni	isolate	Durban322	cytochrome	b	gene,	partial	cds;	mitochondrial
516. Otomops martiensseni isolate Durban321 cytochrome b gene, partial cds; mitochondrial	516	Otomops	martiensseni	isolate	Durban321	cytochrome	b	gene,	partial	cds;	mitochondrial
517. Otomops martiensseni isolate Scottburgh7D cytochrome b gene, partial cds; mitochondrial	517	Otomops	martiensseni	isolate	Scottburgh7D	cytochrome	b	gene,	partial	cds;	mitochondrial
518. Otomops martiensseni isolate Pinetown5D cytochrome b gene, partial cds; mitochondrial	518	Otomops	martiensseni	isolate	Pinetown5D	cytochrome	b	gene,	partial	cds;	mitochondrial
519. Otomops martiensseni isolate Pinetown4D cytochrome b gene, partial cds; mitochondrial	519	Otomops	martiensseni	isolate	Pinetown4D	cytochrome	b	gene,	partial	cds;	mitochondrial
520. Otomops martiensseni isolate Pinetown3D cytochrome b gene, partial cds; mitochondrial	520	Otomops	martiensseni	isolate	Pinetown3D	cytochrome	b	gene,	partial	cds;	mitochondrial
521. Otomops martiensseni isolate Pinetown2D cytochrome b gene, partial cds; mitochondrial	521	Otomops	martiensseni	isolate	Pinetown2D	cytochrome	b	gene,	partial	cds;	mitochondrial
522. Otomops martiensseni isolate Pinetown1D cytochrome b gene, partial cds; mitochondrial	522	Otomops	martiensseni	isolate	Pinetown1D	cytochrome	b	gene,	partial	cds;	mitochondrial
523. Otomops martiensseni isolate Balito7D cytochrome b gene, partial cds; mitochondrial	523	Otomops	martiensseni	isolate	Balito7D	cytochrome	b	gene,	partial	cds;	mitochondrial
524. Otomops martiensseni isolate Ballito6D cytochrome b gene, partial cds; mitochondrial	524	Otomops	martiensseni	isolate	Ballito6D	cytochrome	b	gene,	partial	cds;	mitochondrial
525. Otomops martiensseni isolate Silverglen5D cytochrome b gene, partial cds; mitochondrial	525	Otomops	martiensseni	isolate	Silverglen5D	cytochrome	b	gene,	partial	cds;	mitochondrial
526. Otomops martiensseni isolate Silverglen4D cytochrome b gene, partial cds; mitochondrial	526	Otomops	martiensseni	isolate	Silverglen4D	cytochrome	b	gene,	partial	cds;	mitochondrial
527. Otomops martiensseni isolate Silverglen3D cytochrome b gene, partial cds; mitochondrial	527	Otomops	martiensseni	isolate	Silverglen3D	cytochrome	b	gene,	partial	cds;	mitochondrial
528. Otomops martiensseni isolate Silverglen2D cytochrome b gene, partial cds; mitochondrial	528	Otomops	martiensseni	isolate	Silverglen2D	cytochrome	b	gene,	partial	cds;	mitochondrial
529. Otomops martiensseni isolate Silverglen1D cytochrome b gene, partial cds; mitochondrial	529	Otomops	martiensseni	isolate	Silverglen1D	cytochrome	b	gene,	partial	cds;	mitochondrial
530. Acomys percivali voucher TZ20160 cytochorome b (cytb) gene, partial cds; mitochondrial	530	Acomys	percivali	voucher	TZ20160	cytochorome	b	(cytb)	gene,	partial	cds;	mitochondrial
531. Acomys percivali voucher TZ20148 cytochorome b (cytb) gene, partial cds; mitochondrial	531	Acomys	percivali	voucher	TZ20148	cytochorome	b	(cytb)	gene,	partial	cds;	mitochondrial
532. Acomys percivali voucher TZ20147 cytochorome b (cytb) gene, partial cds; mitochondrial	532	Acomys	percivali	voucher	TZ20147	cytochorome	b	(cytb)	gene,	partial	cds;	mitochondrial
533. Acomys percivali voucher TZ20146 cytochorome b (cytb) gene, partial cds; mitochondrial	533	Acomys	percivali	voucher	TZ20146	cytochorome	b	(cytb)	gene,	partial	cds;	mitochondrial
534. Acomys percivali voucher TZ20145 cytochorome b (cytb) gene, partial cds; mitochondrial	534	Acomys	percivali	voucher	TZ20145	cytochorome	b	(cytb)	gene,	partial	cds;	mitochondrial
535. Acomys percivali voucher TZ20142 cytochorome b (cytb) gene, partial cds; mitochondrial	535	Acomys	percivali	voucher	TZ20142	cytochorome	b	(cytb)	gene,	partial	cds;	mitochondrial
536. Acomys percivali voucher TZ20062 cytochorome b (cytb) gene, partial cds; mitochondrial	536	Acomys	percivali	voucher	TZ20062	cytochorome	b	(cytb)	gene,	partial	cds;	mitochondrial
537. Acomys percivali voucher TZ20061 cytochorome b (cytb) gene, partial cds; mitochondrial	537	Acomys	percivali	voucher	TZ20061	cytochorome	b	(cytb)	gene,	partial	cds;	mitochondrial
538. Acomys percivali voucher TZ20060 cytochorome b (cytb) gene, partial cds; mitochondrial	538	Acomys	percivali	voucher	TZ20060	cytochorome	b	(cytb)	gene,	partial	cds;	mitochondrial
539. Acomys percivali voucher TZ20059 cytochorome b (cytb) gene, partial cds; mitochondrial	539	Acomys	percivali	voucher	TZ20059	cytochorome	b	(cytb)	gene,	partial	cds;	mitochondrial
540. Acomys percivali voucher TZ20058 cytochorome b (cytb) gene, partial cds; mitochondrial	540	Acomys	percivali	voucher	TZ20058	cytochorome	b	(cytb)	gene,	partial	cds;	mitochondrial
541. Acomys percivali voucher TZ20057 cytochorome b (cytb) gene, partial cds; mitochondrial	541	Acomys	percivali	voucher	TZ20057	cytochorome	b	(cytb)	gene,	partial	cds;	mitochondrial
542. Acomys percivali voucher TZ20056 cytochorome b (cytb) gene, partial cds; mitochondrial	542	Acomys	percivali	voucher	TZ20056	cytochorome	b	(cytb)	gene,	partial	cds;	mitochondrial
543. Acomys percivali voucher TZ20055 cytochorome b (cytb) gene, partial cds; mitochondrial	543	Acomys	percivali	voucher	TZ20055	cytochorome	b	(cytb)	gene,	partial	cds;	mitochondrial
544. Acomys percivali voucher TZ20054 cytochorome b (cytb) gene, partial cds; mitochondrial	544	Acomys	percivali	voucher	TZ20054	cytochorome	b	(cytb)	gene,	partial	cds;	mitochondrial
545. Acomys percivali voucher TZ20053 cytochorome b (cytb) gene, partial cds; mitochondrial	545	Acomys	percivali	voucher	TZ20053	cytochorome	b	(cytb)	gene,	partial	cds;	mitochondrial
546. Acomys wilsoni voucher TZ20063 cytochorome b (cytb) gene, partial cds; mitochondrial	546	Acomys	wilsoni	voucher	TZ20063	cytochorome	b	(cytb)	gene,	partial	cds;	mitochondrial
547. Acomys wilsoni voucher TZ20038 cytochorome b (cytb) gene, partial cds; mitochondrial	547	Acomys	wilsoni	voucher	TZ20038	cytochorome	b	(cytb)	gene,	partial	cds;	mitochondrial
548. Acomys wilsoni voucher TZ20400 cytochorome b (cytb) gene, partial cds; mitochondrial	548	Acomys	wilsoni	voucher	TZ20400	cytochorome	b	(cytb)	gene,	partial	cds;	mitochondrial
549. Acomys wilsoni voucher TZ20403 cytochorome b (cytb) gene, partial cds; mitochondrial	549	Acomys	wilsoni	voucher	TZ20403	cytochorome	b	(cytb)	gene,	partial	cds;	mitochondrial
550. Acomys wilsoni voucher TZ20401 cytochorome b (cytb) gene, partial cds; mitochondrial	550	Acomys	wilsoni	voucher	TZ20401	cytochorome	b	(cytb)	gene,	partial	cds;	mitochondrial
551. Acomys wilsoni voucher TZ20026 cytochorome b (cytb) gene, complete cds; mitochondrial	551	Acomys	wilsoni	voucher	TZ20026	cytochorome	b	(cytb)	gene,	complete	cds;	mitochondrial
552. Acomys wilsoni voucher TZ20025 cytochorome b (cytb) gene, partial cds; mitochondrial	552	Acomys	wilsoni	voucher	TZ20025	cytochorome	b	(cytb)	gene,	partial	cds;	mitochondrial
553. Acomys wilsoni voucher TZ20024 cytochorome b (cytb) gene, partial cds; mitochondrial	553	Acomys	wilsoni	voucher	TZ20024	cytochorome	b	(cytb)	gene,	partial	cds;	mitochondrial
554. Acomys wilsoni voucher TZ20023 cytochorome b (cytb) gene, partial cds; mitochondrial	554	Acomys	wilsoni	voucher	TZ20023	cytochorome	b	(cytb)	gene,	partial	cds;	mitochondrial
555. Acomys wilsoni voucher TZ20022 cytochorome b (cytb) gene, partial cds; mitochondrial	555	Acomys	wilsoni	voucher	TZ20022	cytochorome	b	(cytb)	gene,	partial	cds;	mitochondrial
556. Acomys wilsoni voucher TZ20021 cytochorome b (cytb) gene, partial cds; mitochondrial	556	Acomys	wilsoni	voucher	TZ20021	cytochorome	b	(cytb)	gene,	partial	cds;	mitochondrial
557. Acomys percivali voucher TZ20160 interphotoreceptor retinoid-binding protein (IRBP) gene, exon 1 and partial cds	557	Acomys	percivali	voucher	TZ20160	interphotoreceptor	retinoid-binding	protein	(IRBP)	gene,	exon	1	and	partial	cds
558. Acomys percivali voucher TZ20147 interphotoreceptor retinoid-binding protein (IRBP) gene, exon 1 and partial cds	558	Acomys	percivali	voucher	TZ20147	interphotoreceptor	retinoid-binding	protein	(IRBP)	gene,	exon	1	and	partial	cds
559. Acomys percivali voucher TZ20146 interphotoreceptor retinoid-binding protein (IRBP) gene, exon 1 and partial cds	559	Acomys	percivali	voucher	TZ20146	interphotoreceptor	retinoid-binding	protein	(IRBP)	gene,	exon	1	and	partial	cds
560. Acomys percivali voucher TZ20145 interphotoreceptor retinoid-binding protein (IRBP) gene, exon 1 and partial cds	560	Acomys	percivali	voucher	TZ20145	interphotoreceptor	retinoid-binding	protein	(IRBP)	gene,	exon	1	and	partial	cds
561. Acomys percivali voucher TZ20142 interphotoreceptor retinoid-binding protein (IRBP) gene, exon 1 and partial cds	561	Acomys	percivali	voucher	TZ20142	interphotoreceptor	retinoid-binding	protein	(IRBP)	gene,	exon	1	and	partial	cds
562. Acomys percivali voucher TZ20062 interphotoreceptor retinoid-binding protein (IRBP) gene, exon 1 and partial cds	562	Acomys	percivali	voucher	TZ20062	interphotoreceptor	retinoid-binding	protein	(IRBP)	gene,	exon	1	and	partial	cds
563. Acomys percivali voucher TZ20061 interphotoreceptor retinoid-binding protein (IRBP) gene, exon 1 and partial cds	563	Acomys	percivali	voucher	TZ20061	interphotoreceptor	retinoid-binding	protein	(IRBP)	gene,	exon	1	and	partial	cds
564. Acomys percivali voucher TZ20060 interphotoreceptor retinoid-binding protein (IRBP) gene, exon 1 and partial cds	564	Acomys	percivali	voucher	TZ20060	interphotoreceptor	retinoid-binding	protein	(IRBP)	gene,	exon	1	and	partial	cds
565. Acomys percivali voucher TZ20059 interphotoreceptor retinoid-binding protein (IRBP) gene, exon 1 and partial cds	565	Acomys	percivali	voucher	TZ20059	interphotoreceptor	retinoid-binding	protein	(IRBP)	gene,	exon	1	and	partial	cds
566. Acomys percivali voucher TZ20057 interphotoreceptor retinoid-binding protein (IRBP) gene, exon 1 and partial cds	566	Acomys	percivali	voucher	TZ20057	interphotoreceptor	retinoid-binding	protein	(IRBP)	gene,	exon	1	and	partial	cds
567. Acomys percivali voucher TZ20055 interphotoreceptor retinoid-binding protein (IRBP) gene, exon 1 and partial cds	567	Acomys	percivali	voucher	TZ20055	interphotoreceptor	retinoid-binding	protein	(IRBP)	gene,	exon	1	and	partial	cds
568. Acomys percivali voucher TZ20054 interphotoreceptor retinoid-binding protein (IRBP) gene, exon 1 and partial cds	568	Acomys	percivali	voucher	TZ20054	interphotoreceptor	retinoid-binding	protein	(IRBP)	gene,	exon	1	and	partial	cds
569. Acomys percivali voucher TZ20053 interphotoreceptor retinoid-binding protein (IRBP) gene, exon 1 and partial cds	569	Acomys	percivali	voucher	TZ20053	interphotoreceptor	retinoid-binding	protein	(IRBP)	gene,	exon	1	and	partial	cds
570. Acomys wilsoni voucher TZ20402 interphotoreceptor retinoid-binding protein (IRBP) gene, exon 1 and partial cds	570	Acomys	wilsoni	voucher	TZ20402	interphotoreceptor	retinoid-binding	protein	(IRBP)	gene,	exon	1	and	partial	cds
571. Acomys wilsoni voucher TZ20401 interphotoreceptor retinoid-binding protein (IRBP) gene, exon 1 and partial cds	571	Acomys	wilsoni	voucher	TZ20401	interphotoreceptor	retinoid-binding	protein	(IRBP)	gene,	exon	1	and	partial	cds
572. Acomys wilsoni voucher TZ20400 interphotoreceptor retinoid-binding protein (IRBP) gene, exon 1 and partial cds	572	Acomys	wilsoni	voucher	TZ20400	interphotoreceptor	retinoid-binding	protein	(IRBP)	gene,	exon	1	and	partial	cds
573. Acomys wilsoni voucher TZ20038 interphotoreceptor retinoid-binding protein (IRBP) gene, exon 1 and partial cds	573	Acomys	wilsoni	voucher	TZ20038	interphotoreceptor	retinoid-binding	protein	(IRBP)	gene,	exon	1	and	partial	cds
574. Acomys wilsoni voucher TZ20026 interphotoreceptor retinoid-binding protein (IRBP) gene, exon 1 and partial cds	574	Acomys	wilsoni	voucher	TZ20026	interphotoreceptor	retinoid-binding	protein	(IRBP)	gene,	exon	1	and	partial	cds
575. Acomys wilsoni voucher TZ20025 interphotoreceptor retinoid-binding protein (IRBP) gene, exon 1 and partial cds	575	Acomys	wilsoni	voucher	TZ20025	interphotoreceptor	retinoid-binding	protein	(IRBP)	gene,	exon	1	and	partial	cds
576. Acomys wilsoni voucher TZ20024 interphotoreceptor retinoid-binding protein (IRBP) gene, exon 1 and partial cds	576	Acomys	wilsoni	voucher	TZ20024	interphotoreceptor	retinoid-binding	protein	(IRBP)	gene,	exon	1	and	partial	cds
577. Acomys wilsoni voucher TZ20023 interphotoreceptor retinoid-binding protein (IRBP) gene, exon 1 and partial cds	577	Acomys	wilsoni	voucher	TZ20023	interphotoreceptor	retinoid-binding	protein	(IRBP)	gene,	exon	1	and	partial	cds
578. Acomys wilsoni voucher TZ20022 interphotoreceptor retinoid-binding protein (IRBP) gene, exon 1 and partial cds	578	Acomys	wilsoni	voucher	TZ20022	interphotoreceptor	retinoid-binding	protein	(IRBP)	gene,	exon	1	and	partial	cds
579. Acomys wilsoni voucher TZ20021 interphotoreceptor retinoid-binding protein (IRBP) gene, exon 1 and partial cds	579	Acomys	wilsoni	voucher	TZ20021	interphotoreceptor	retinoid-binding	protein	(IRBP)	gene,	exon	1	and	partial	cds
580. Homo sapiens clone X91-(21) microsatellite DYS587 sequence	580	Homo	sapiens	clone	X91-(21)	microsatellite	DYS587	sequence
581. Homo sapiens clone A4-(17) microsatellite DYS587 sequence	581	Homo	sapiens	clone	A4-(17)	microsatellite	DYS587	sequence
582. Homo sapiens clone A70-(21) microsatellite DYS576 sequence	582	Homo	sapiens	clone	A70-(21)	microsatellite	DYS576	sequence
583. Homo sapiens clone A25-(18) microsatellite DYS576 sequence	583	Homo	sapiens	clone	A25-(18)	microsatellite	DYS576	sequence
584. Homo sapiens clone A09-(16) microsatellite DYS576 sequence	584	Homo	sapiens	clone	A09-(16)	microsatellite	DYS576	sequence
585. Homo sapiens clone A36-(14) microsatellite DYS576 sequence	585	Homo	sapiens	clone	A36-(14)	microsatellite	DYS576	sequence
586. Homo sapiens clone A27-(13) microsatellite DYS576 sequence	586	Homo	sapiens	clone	A27-(13)	microsatellite	DYS576	sequence
587. Homo sapiens clone A31-(25) microsatellite DYS562 sequence	587	Homo	sapiens	clone	A31-(25)	microsatellite	DYS562	sequence
588. Homo sapiens clone A51-(21) microsatellite DYS562 sequence	588	Homo	sapiens	clone	A51-(21)	microsatellite	DYS562	sequence
589. Homo sapiens clone X34-(19) microsatellite DYS562 sequence	589	Homo	sapiens	clone	X34-(19)	microsatellite	DYS562	sequence
590. Homo sapiens clone A71-(29) microsatellite DYS552 sequence	590	Homo	sapiens	clone	A71-(29)	microsatellite	DYS552	sequence
591. Homo sapiens clone A79-(27) microsatellite DYS552 sequence	591	Homo	sapiens	clone	A79-(27)	microsatellite	DYS552	sequence
592. Homo sapiens clone X43-(26) microsatellite DYS552 sequence	592	Homo	sapiens	clone	X43-(26)	microsatellite	DYS552	sequence
593. Homo sapiens clone X27-(24) microsatellite DYS552 sequence	593	Homo	sapiens	clone	X27-(24)	microsatellite	DYS552	sequence
594. Homo sapiens clone E31-(23) microsatellite DYS552 sequence	594	Homo	sapiens	clone	E31-(23)	microsatellite	DYS552	sequence
595. Homo sapiens clone X13-(22) microsatellite DYS552 sequence	595	Homo	sapiens	clone	X13-(22)	microsatellite	DYS552	sequence
596. Homo sapiens clone X97 microsatellite DYS542 sequence	596	Homo	sapiens	clone	X97	microsatellite	DYS542	sequence
597. Homo sapiens clone X44-(17) microsatellite DYS542 sequence	597	Homo	sapiens	clone	X44-(17)	microsatellite	DYS542	sequence
598. Homo sapiens clone E14-(16) microsatellite DYS542 sequence	598	Homo	sapiens	clone	E14-(16)	microsatellite	DYS542	sequence
599. Homo sapiens clone Ex microsatellite DYS542 sequence	599	Homo	sapiens	clone	Ex	microsatellite	DYS542	sequence
600. Homo sapiens clone Ax-(15) microsatellite DYS542 sequence	600	Homo	sapiens	clone	Ax-(15)	microsatellite	DYS542	sequence
601. Homo sapiens clone X13-(15) microsatellite DYS542 sequence	601	Homo	sapiens	clone	X13-(15)	microsatellite	DYS542	sequence
602. Homo sapiens clone X14-(15) microsatellite DYS542 sequence	602	Homo	sapiens	clone	X14-(15)	microsatellite	DYS542	sequence
603. Homo sapiens clone A36-(11) microsatellite DYS536 sequence	603	Homo	sapiens	clone	A36-(11)	microsatellite	DYS536	sequence
604. Homo sapiens clone E19-(8) microsatellite DYS536 sequence	604	Homo	sapiens	clone	E19-(8)	microsatellite	DYS536	sequence
605. Homo sapiens clone A54-(16) microsatellite DYS532 sequence	605	Homo	sapiens	clone	A54-(16)	microsatellite	DYS532	sequence
606. Homo sapiens clone X91-(14) microsatellite DYS532 sequence	606	Homo	sapiens	clone	X91-(14)	microsatellite	DYS532	sequence
607. Homo sapiens clone A40-(9) microsatellite DYS532 sequence	607	Homo	sapiens	clone	A40-(9)	microsatellite	DYS532	sequence
608. Homo sapiens clone A44-(20) microsatellite DYS510 sequence	608	Homo	sapiens	clone	A44-(20)	microsatellite	DYS510	sequence
609. Homo sapiens clone A23-(19) microsatellite DYS510 sequence	609	Homo	sapiens	clone	A23-(19)	microsatellite	DYS510	sequence
610. Homo sapiens clone A30-(18) microsatellite DYS510 sequence	610	Homo	sapiens	clone	A30-(18)	microsatellite	DYS510	sequence
611. Homo sapiens clone A29-(18) microsatellite DYS510 sequence	611	Homo	sapiens	clone	A29-(18)	microsatellite	DYS510	sequence
612. Homo sapiens clone A28-(16) microsatellite DYS510 sequence	612	Homo	sapiens	clone	A28-(16)	microsatellite	DYS510	sequence
613. Homo sapiens clone A42-(15) microsatellite DYS510 sequence	613	Homo	sapiens	clone	A42-(15)	microsatellite	DYS510	sequence
614. Homo sapiens clone A33-(15) microsatellite DYS510 sequence	614	Homo	sapiens	clone	A33-(15)	microsatellite	DYS510	sequence
615. Homo sapiens clone A17-(15) microsatellite DYS510 sequence	615	Homo	sapiens	clone	A17-(15)	microsatellite	DYS510	sequence
616. Homo sapiens clone A55-(15) microsatellite DYS504 sequence	616	Homo	sapiens	clone	A55-(15)	microsatellite	DYS504	sequence
617. Homo sapiens clone A48-(14) microsatellite DYS504 sequence	617	Homo	sapiens	clone	A48-(14)	microsatellite	DYS504	sequence
618. Homo sapiens clone A43-(13) microsatellite DYS504 sequence	618	Homo	sapiens	clone	A43-(13)	microsatellite	DYS504	sequence
619. Homo sapiens clone X40-(11) microsatellite DYS504 sequence	619	Homo	sapiens	clone	X40-(11)	microsatellite	DYS504	sequence
620. Homo sapiens clone A28-(15) microsatellite DYS448 sequence	620	Homo	sapiens	clone	A28-(15)	microsatellite	DYS448	sequence
621. Homo sapiens clone X13-(13) microsatellite DYS448 sequence	621	Homo	sapiens	clone	X13-(13)	microsatellite	DYS448	sequence
622. Homo sapiens clone X13-(23) microsatellite DYS448 sequence	622	Homo	sapiens	clone	X13-(23)	microsatellite	DYS448	sequence
623. Homo sapiens clone X44-(21) microsatellite DYS448 sequence	623	Homo	sapiens	clone	X44-(21)	microsatellite	DYS448	sequence
624. Homo sapiens clone Ax-(20) microsatellite DYS448 sequence	624	Homo	sapiens	clone	Ax-(20)	microsatellite	DYS448	sequence
625. Homo sapiens clone A83F microsatellite DYS48 sequence	625	Homo	sapiens	clone	A83F	microsatellite	DYS48	sequence
626. Homo sapiens clone E102F microsatellite DYS448 sequence	626	Homo	sapiens	clone	E102F	microsatellite	DYS448	sequence
627. Homo sapiens clone E24F microsatellite DYS448 sequence	627	Homo	sapiens	clone	E24F	microsatellite	DYS448	sequence
628. Homo sapiens clone A9-(24) microsatellite DYS447 sequence	628	Homo	sapiens	clone	A9-(24)	microsatellite	DYS447	sequence
629. Homo sapiens clone A43-(23.4) microsatellite DYS447 sequence	629	Homo	sapiens	clone	A43-(23.4)	microsatellite	DYS447	sequence
630. Homo sapiens clone A27-(23) microsatellite DYS447 sequence	630	Homo	sapiens	clone	A27-(23)	microsatellite	DYS447	sequence
631. Homo sapiens clone A33-(22.4) microsatellite DYS447 sequence	631	Homo	sapiens	clone	A33-(22.4)	microsatellite	DYS447	sequence
632. Homo sapiens clone A52-(20) microsatellite DYS447 sequence	632	Homo	sapiens	clone	A52-(20)	microsatellite	DYS447	sequence
633. Homo sapiens clone A71-(16) microsatellite DYS437 sequence	633	Homo	sapiens	clone	A71-(16)	microsatellite	DYS437	sequence
634. Homo sapiens clone A4-(15) microsatellite DYS437 sequence	634	Homo	sapiens	clone	A4-(15)	microsatellite	DYS437	sequence
635. Homo sapiens clone A72-(14) microsatellite DYS437 sequence	635	Homo	sapiens	clone	A72-(14)	microsatellite	DYS437	sequence
636. Homo sapiens clone A27-(14) microsatellite DYS437 sequence	636	Homo	sapiens	clone	A27-(14)	microsatellite	DYS437	sequence
637. Homo sapiens clone X27-(13) microsatellite GATA-H4 sequence	637	Homo	sapiens	clone	X27-(13)	microsatellite	GATA-H4	sequence
638. Homo sapiens clone A33-(12) microsatellite GATA-H4 sequence	638	Homo	sapiens	clone	A33-(12)	microsatellite	GATA-H4	sequence
639. Homo sapiens clone X14-(10) microsatellite GATA-H4 sequence	639	Homo	sapiens	clone	X14-(10)	microsatellite	GATA-H4	sequence
640. Chaerephon pumila isolate DM8042 D-loop, partial sequence; mitochondrial	640	Chaerephon	pumila	isolate	DM8042	D-loop,	partial	sequence;	mitochondrial
641. Chaerephon pumila isolate DM8036 D-loop, partial sequence; mitochondrial	641	Chaerephon	pumila	isolate	DM8036	D-loop,	partial	sequence;	mitochondrial
642. Otomops martiensseni isolate Scottburgh6D cytochrome b-like gene, partial sequence; mitochondrial	642	Otomops	martiensseni	isolate	Scottburgh6D	cytochrome	b-like	gene,	partial	sequence;	mitochondrial
643. Otomops martiensseni isolate Durban_Silverglen5 D-loop, partial sequence; mitochondrial	643	Otomops	martiensseni	isolate	Durban_Silverglen5	D-loop,	partial	sequence;	mitochondrial
644. Otomops martiensseni isolate Durban_Silverglen4 D-loop, partial sequence; mitochondrial	644	Otomops	martiensseni	isolate	Durban_Silverglen4	D-loop,	partial	sequence;	mitochondrial
645. Otomops martiensseni isolate Durban_Silverglen2 D-loop, partial sequence; mitochondrial	645	Otomops	martiensseni	isolate	Durban_Silverglen2	D-loop,	partial	sequence;	mitochondrial
646. Otomops martiensseni isolate Durban_Pinetown4 D-loop, partial sequence; mitochondrial	646	Otomops	martiensseni	isolate	Durban_Pinetown4	D-loop,	partial	sequence;	mitochondrial
647. Otomops martiensseni isolate Durban_Pinetown3 D-loop, partial sequence; mitochondrial	647	Otomops	martiensseni	isolate	Durban_Pinetown3	D-loop,	partial	sequence;	mitochondrial
648. Otomops martiensseni isolate Durban_Pinetown2 D-loop, partial sequence; mitochondrial	648	Otomops	martiensseni	isolate	Durban_Pinetown2	D-loop,	partial	sequence;	mitochondrial
649. Otomops martiensseni isolate Durban_Pinetown1 D-loop, partial sequence; mitochondrial	649	Otomops	martiensseni	isolate	Durban_Pinetown1	D-loop,	partial	sequence;	mitochondrial
650. Otomops martiensseni isolate Durban_M324 D-loop, partial sequence; mitochondrial	650	Otomops	martiensseni	isolate	Durban_M324	D-loop,	partial	sequence;	mitochondrial
651. Otomops martiensseni isolate Durban_M322 D-loop, partial sequence; mitochondrial	651	Otomops	martiensseni	isolate	Durban_M322	D-loop,	partial	sequence;	mitochondrial
652. Otomops martiensseni isolate Durban_M321 D-loop, partial sequence; mitochondrial	652	Otomops	martiensseni	isolate	Durban_M321	D-loop,	partial	sequence;	mitochondrial
653. Myosorex meesteri voucher FMNH214629 signal tranducer and activator of transcription 5A (STAT5A) gene, exon 16 and partial cds	653	Myosorex	meesteri	voucher	FMNH214629	signal	tranducer	and	activator	of	transcription	5A	(STAT5A)	gene,	exon	16	and	partial	cds
654. Myosorex meesteri voucher FMNH214860 signal tranducer and activator of transcription 5A (STAT5A) gene, exon 16 and partial cds	654	Myosorex	meesteri	voucher	FMNH214860	signal	tranducer	and	activator	of	transcription	5A	(STAT5A)	gene,	exon	16	and	partial	cds
655. Myosorex geata voucher FMNH166770 signal tranducer and activator of transcription 5A (STAT5A) gene, exon 16 and partial cds	655	Myosorex	geata	voucher	FMNH166770	signal	tranducer	and	activator	of	transcription	5A	(STAT5A)	gene,	exon	16	and	partial	cds
656. Myosorex meesteri isolate s1066 D-loop, partial sequence; mitochondrial	656	Myosorex	meesteri	isolate	s1066	D-loop,	partial	sequence;	mitochondrial
657. Myosorex meesteri isolate s1080 D-loop, partial sequence; mitochondrial	657	Myosorex	meesteri	isolate	s1080	D-loop,	partial	sequence;	mitochondrial
658. Myosorex meesteri isolate s140 D-loop, partial sequence; mitochondrial	658	Myosorex	meesteri	isolate	s140	D-loop,	partial	sequence;	mitochondrial
659. Myosorex geata isolate s1051 D-loop, partial sequence; mitochondrial	659	Myosorex	geata	isolate	s1051	D-loop,	partial	sequence;	mitochondrial
660. Myosorex meesteri isolate s1066 16S ribosomal RNA gene, partial sequence; mitochondrial	660	Myosorex	meesteri	isolate	s1066	16S	ribosomal	RNA	gene,	partial	sequence;	mitochondrial
661. Myosorex meesteri isolate s1080 16S ribosomal RNA gene, partial sequence; mitochondrial	661	Myosorex	meesteri	isolate	s1080	16S	ribosomal	RNA	gene,	partial	sequence;	mitochondrial
662. Myosorex kihaulei isolate s1056 16S ribosomal RNA gene, partial sequence; mitochondrial	662	Myosorex	kihaulei	isolate	s1056	16S	ribosomal	RNA	gene,	partial	sequence;	mitochondrial
663. Myosorex geata isolate s1051 16S ribosomal RNA gene, partial sequence; mitochondrial	663	Myosorex	geata	isolate	s1051	16S	ribosomal	RNA	gene,	partial	sequence;	mitochondrial
664. Mastomys natalensis isolate N3 cytochrome b gene, partial cds; mitochondrial gene for mitochondrial product	664	Mastomys	natalensis	isolate	N3	cytochrome	b	gene,	partial	cds;	mitochondrial	gene	for	mitochondrial	product
665. Mastomys natalensis isolate N2 cytochrome b gene, partial cds; mitochondrial gene for mitochondrial product	665	Mastomys	natalensis	isolate	N2	cytochrome	b	gene,	partial	cds;	mitochondrial	gene	for	mitochondrial	product
666. Mastomys natalensis isolate N1 cytochrome b gene, partial cds; mitochondrial gene for mitochondrial product	666	Mastomys	natalensis	isolate	N1	cytochrome	b	gene,	partial	cds;	mitochondrial	gene	for	mitochondrial	product
667. Mastomys coucha isolate C3 cytochrome b gene, partial cds; mitochondrial gene for mitochondrial product	667	Mastomys	coucha	isolate	C3	cytochrome	b	gene,	partial	cds;	mitochondrial	gene	for	mitochondrial	product
668. Mastomys coucha isolate C1 cytochrome b gene, partial cds; mitochondrial gene for mitochondrial product	668	Mastomys	coucha	isolate	C1	cytochrome	b	gene,	partial	cds;	mitochondrial	gene	for	mitochondrial	product
669. Mastomys coucha isolate C2 cytochrome b gene, partial cds; mitochondrial gene for mitochondrial product	669	Mastomys	coucha	isolate	C2	cytochrome	b	gene,	partial	cds;	mitochondrial	gene	for	mitochondrial	product
670. Myosorex varius isolate s96 putative signal transducer and activator of transcription (stat5A) gene, exon 16 and partial cds	670	Myosorex	varius	isolate	s96	putative	signal	transducer	and	activator	of	transcription	(stat5A)	gene,	exon	16	and	partial	cds
671. Myosorex varius isolate s95 putative signal transducer and activator of transcription (stat5A) gene, exon 16 and partial cds	671	Myosorex	varius	isolate	s95	putative	signal	transducer	and	activator	of	transcription	(stat5A)	gene,	exon	16	and	partial	cds
672. Myosorex varius isolate s93 putative signal transducer and activator of transcription (stat5A) gene, exon 16 and partial cds	672	Myosorex	varius	isolate	s93	putative	signal	transducer	and	activator	of	transcription	(stat5A)	gene,	exon	16	and	partial	cds
673. Myosorex varius isolate s91 putative signal transducer and activator of transcription (stat5A) gene, exon 16 and partial cds	673	Myosorex	varius	isolate	s91	putative	signal	transducer	and	activator	of	transcription	(stat5A)	gene,	exon	16	and	partial	cds
674. Myosorex varius isolate s90 putative signal transducer and activator of transcription (stat5A) gene, exon 16 and partial cds	674	Myosorex	varius	isolate	s90	putative	signal	transducer	and	activator	of	transcription	(stat5A)	gene,	exon	16	and	partial	cds
675. Myosorex varius isolate s88 putative signal transducer and activator of transcription (stat5A) gene, exon 16 and partial cds	675	Myosorex	varius	isolate	s88	putative	signal	transducer	and	activator	of	transcription	(stat5A)	gene,	exon	16	and	partial	cds
676. Myosorex varius isolate s86 putative signal transducer and activator of transcription (stat5A) gene, exon 16 and partial cds	676	Myosorex	varius	isolate	s86	putative	signal	transducer	and	activator	of	transcription	(stat5A)	gene,	exon	16	and	partial	cds
677. Myosorex varius isolate s85 putative signal transducer and activator of transcription (stat5A) gene, exon 16 and partial cds	677	Myosorex	varius	isolate	s85	putative	signal	transducer	and	activator	of	transcription	(stat5A)	gene,	exon	16	and	partial	cds
678. Myosorex varius isolate s83 putative signal transducer and activator of transcription (stat5A) gene, exon 16 and partial cds	678	Myosorex	varius	isolate	s83	putative	signal	transducer	and	activator	of	transcription	(stat5A)	gene,	exon	16	and	partial	cds
679. Myosorex varius isolate s80 putative signal transducer and activator of transcription (stat5A) gene, exon 16 and partial cds	679	Myosorex	varius	isolate	s80	putative	signal	transducer	and	activator	of	transcription	(stat5A)	gene,	exon	16	and	partial	cds
680. Myosorex varius isolate s79 putative signal transducer and activator of transcription (stat5A) gene, exon 16 and partial cds	680	Myosorex	varius	isolate	s79	putative	signal	transducer	and	activator	of	transcription	(stat5A)	gene,	exon	16	and	partial	cds
681. Myosorex varius isolate s780 putative signal transducer and activator of transcription (stat5A) gene, exon 16 and partial cds	681	Myosorex	varius	isolate	s780	putative	signal	transducer	and	activator	of	transcription	(stat5A)	gene,	exon	16	and	partial	cds
682. Myosorex varius isolate s778 putative signal transducer and activator of transcription (stat5A) gene, exon 16 and partial cds	682	Myosorex	varius	isolate	s778	putative	signal	transducer	and	activator	of	transcription	(stat5A)	gene,	exon	16	and	partial	cds
683. Myosorex varius isolate s776 putative signal transducer and activator of transcription (stat5A) gene, exon 16 and partial cds	683	Myosorex	varius	isolate	s776	putative	signal	transducer	and	activator	of	transcription	(stat5A)	gene,	exon	16	and	partial	cds
684. Myosorex varius isolate s775 putative signal transducer and activator of transcription (stat5A) gene, exon 16 and partial cds	684	Myosorex	varius	isolate	s775	putative	signal	transducer	and	activator	of	transcription	(stat5A)	gene,	exon	16	and	partial	cds
685. Myosorex varius isolate s772 putative signal transducer and activator of transcription (stat5A) gene, exon 16 and partial cds	685	Myosorex	varius	isolate	s772	putative	signal	transducer	and	activator	of	transcription	(stat5A)	gene,	exon	16	and	partial	cds
686. Myosorex varius isolate s77 putative signal transducer and activator of transcription (stat5A) gene, exon 16 and partial cds	686	Myosorex	varius	isolate	s77	putative	signal	transducer	and	activator	of	transcription	(stat5A)	gene,	exon	16	and	partial	cds
687. Myosorex varius isolate s768 putative signal transducer and activator of transcription (stat5A) gene, exon 16 and partial cds	687	Myosorex	varius	isolate	s768	putative	signal	transducer	and	activator	of	transcription	(stat5A)	gene,	exon	16	and	partial	cds
688. Myosorex varius isolate s76 putative signal transducer and activator of transcription (stat5A) gene, exon 16 and partial cds	688	Myosorex	varius	isolate	s76	putative	signal	transducer	and	activator	of	transcription	(stat5A)	gene,	exon	16	and	partial	cds
689. Myosorex varius isolate s75 putative signal transducer and activator of transcription (stat5A) gene, exon 16 and partial cds	689	Myosorex	varius	isolate	s75	putative	signal	transducer	and	activator	of	transcription	(stat5A)	gene,	exon	16	and	partial	cds
690. Myosorex varius isolate s74 putative signal transducer and activator of transcription (stat5A) gene, exon 16 and partial cds	690	Myosorex	varius	isolate	s74	putative	signal	transducer	and	activator	of	transcription	(stat5A)	gene,	exon	16	and	partial	cds
691. Myosorex varius isolate s73 putative signal transducer and activator of transcription (stat5A) gene, exon 16 and partial cds	691	Myosorex	varius	isolate	s73	putative	signal	transducer	and	activator	of	transcription	(stat5A)	gene,	exon	16	and	partial	cds
692. Myosorex varius isolate s72 putative signal transducer and activator of transcription (stat5A) gene, exon 16 and partial cds	692	Myosorex	varius	isolate	s72	putative	signal	transducer	and	activator	of	transcription	(stat5A)	gene,	exon	16	and	partial	cds
693. Myosorex varius isolate s71 putative signal transducer and activator of transcription (stat5A) gene, exon 16 and partial cds	693	Myosorex	varius	isolate	s71	putative	signal	transducer	and	activator	of	transcription	(stat5A)	gene,	exon	16	and	partial	cds
694. Myosorex varius isolate s7 putative signal transducer and activator of transcription (stat5A) gene, exon 16 and partial cds	694	Myosorex	varius	isolate	s7	putative	signal	transducer	and	activator	of	transcription	(stat5A)	gene,	exon	16	and	partial	cds
695. Myosorex varius isolate s69 putative signal transducer and activator of transcription (stat5A) gene, exon 16 and partial cds	695	Myosorex	varius	isolate	s69	putative	signal	transducer	and	activator	of	transcription	(stat5A)	gene,	exon	16	and	partial	cds
696. Myosorex varius isolate s67 putative signal transducer and activator of transcription (stat5A) gene, exon 16 and partial cds	696	Myosorex	varius	isolate	s67	putative	signal	transducer	and	activator	of	transcription	(stat5A)	gene,	exon	16	and	partial	cds
697. Myosorex varius isolate s662 putative signal transducer and activator of transcription (stat5A) gene, exon 16 and partial cds	697	Myosorex	varius	isolate	s662	putative	signal	transducer	and	activator	of	transcription	(stat5A)	gene,	exon	16	and	partial	cds
698. Myosorex varius isolate s66 putative signal transducer and activator of transcription (stat5A) gene, exon 16 and partial cds	698	Myosorex	varius	isolate	s66	putative	signal	transducer	and	activator	of	transcription	(stat5A)	gene,	exon	16	and	partial	cds
699. Myosorex varius isolate s656 putative signal transducer and activator of transcription (stat5A) gene, exon 16 and partial cds	699	Myosorex	varius	isolate	s656	putative	signal	transducer	and	activator	of	transcription	(stat5A)	gene,	exon	16	and	partial	cds
700. Myosorex varius isolate s653 putative signal transducer and activator of transcription (stat5A) gene, exon 16 and partial cds	700	Myosorex	varius	isolate	s653	putative	signal	transducer	and	activator	of	transcription	(stat5A)	gene,	exon	16	and	partial	cds
701. Myosorex varius isolate s651 putative signal transducer and activator of transcription (stat5A) gene, exon 16 and partial cds	701	Myosorex	varius	isolate	s651	putative	signal	transducer	and	activator	of	transcription	(stat5A)	gene,	exon	16	and	partial	cds
702. Myosorex varius isolate s65 putative signal transducer and activator of transcription (stat5A) gene, exon 16 and partial cds	702	Myosorex	varius	isolate	s65	putative	signal	transducer	and	activator	of	transcription	(stat5A)	gene,	exon	16	and	partial	cds
703. Myosorex varius isolate s639 putative signal transducer and activator of transcription (stat5A) gene, exon 16 and partial cds	703	Myosorex	varius	isolate	s639	putative	signal	transducer	and	activator	of	transcription	(stat5A)	gene,	exon	16	and	partial	cds
704. Myosorex varius isolate s62 putative signal transducer and activator of transcription (stat5A) gene, exon 16 and partial cds	704	Myosorex	varius	isolate	s62	putative	signal	transducer	and	activator	of	transcription	(stat5A)	gene,	exon	16	and	partial	cds
705. Myosorex varius isolate s61 putative signal transducer and activator of transcription (stat5A) gene, exon 16 and partial cds	705	Myosorex	varius	isolate	s61	putative	signal	transducer	and	activator	of	transcription	(stat5A)	gene,	exon	16	and	partial	cds
706. Myosorex varius isolate s60 putative signal transducer and activator of transcription (stat5A) gene, exon 16 and partial cds	706	Myosorex	varius	isolate	s60	putative	signal	transducer	and	activator	of	transcription	(stat5A)	gene,	exon	16	and	partial	cds
707. Myosorex varius isolate s6 putative signal transducer and activator of transcription (stat5A) gene, exon 16 and partial cds	707	Myosorex	varius	isolate	s6	putative	signal	transducer	and	activator	of	transcription	(stat5A)	gene,	exon	16	and	partial	cds
708. Myosorex varius isolate s58 putative signal transducer and activator of transcription (stat5A) gene, exon 16 and partial cds	708	Myosorex	varius	isolate	s58	putative	signal	transducer	and	activator	of	transcription	(stat5A)	gene,	exon	16	and	partial	cds
709. Myosorex varius isolate s56 putative signal transducer and activator of transcription (stat5A) gene, exon 16 and partial cds	709	Myosorex	varius	isolate	s56	putative	signal	transducer	and	activator	of	transcription	(stat5A)	gene,	exon	16	and	partial	cds
710. Myosorex varius isolate s55 putative signal transducer and activator of transcription (stat5A) gene, exon 16 and partial cds	710	Myosorex	varius	isolate	s55	putative	signal	transducer	and	activator	of	transcription	(stat5A)	gene,	exon	16	and	partial	cds
711. Myosorex varius isolate s49 putative signal transducer and activator of transcription (stat5A) gene, exon 16 and partial cds	711	Myosorex	varius	isolate	s49	putative	signal	transducer	and	activator	of	transcription	(stat5A)	gene,	exon	16	and	partial	cds
712. Myosorex varius isolate s48 putative signal transducer and activator of transcription (stat5A) gene, exon 16 and partial cds	712	Myosorex	varius	isolate	s48	putative	signal	transducer	and	activator	of	transcription	(stat5A)	gene,	exon	16	and	partial	cds
713. Myosorex varius isolate s471 putative signal transducer and activator of transcription (stat5A) gene, exon 16 and partial cds	713	Myosorex	varius	isolate	s471	putative	signal	transducer	and	activator	of	transcription	(stat5A)	gene,	exon	16	and	partial	cds
714. Myosorex varius isolate s470 putative signal transducer and activator of transcription (stat5A) gene, exon 16 and partial cds	714	Myosorex	varius	isolate	s470	putative	signal	transducer	and	activator	of	transcription	(stat5A)	gene,	exon	16	and	partial	cds
715. Myosorex varius isolate s468 putative signal transducer and activator of transcription (stat5A) gene, exon 16 and partial cds	715	Myosorex	varius	isolate	s468	putative	signal	transducer	and	activator	of	transcription	(stat5A)	gene,	exon	16	and	partial	cds
716. Myosorex varius isolate s467 putative signal transducer and activator of transcription (stat5A) gene, exon 16 and partial cds	716	Myosorex	varius	isolate	s467	putative	signal	transducer	and	activator	of	transcription	(stat5A)	gene,	exon	16	and	partial	cds
717. Myosorex varius isolate s466 putative signal transducer and activator of transcription (stat5A) gene, exon 16 and partial cds	717	Myosorex	varius	isolate	s466	putative	signal	transducer	and	activator	of	transcription	(stat5A)	gene,	exon	16	and	partial	cds
718. Myosorex varius isolate s45 putative signal transducer and activator of transcription (stat5A) gene, exon 16 and partial cds	718	Myosorex	varius	isolate	s45	putative	signal	transducer	and	activator	of	transcription	(stat5A)	gene,	exon	16	and	partial	cds
719. Myosorex varius isolate s44 putative signal transducer and activator of transcription (stat5A) gene, exon 16 and partial cds	719	Myosorex	varius	isolate	s44	putative	signal	transducer	and	activator	of	transcription	(stat5A)	gene,	exon	16	and	partial	cds
720. Myosorex varius isolate s43 putative signal transducer and activator of transcription (stat5A) gene, exon 16 and partial cds	720	Myosorex	varius	isolate	s43	putative	signal	transducer	and	activator	of	transcription	(stat5A)	gene,	exon	16	and	partial	cds
721. Myosorex varius isolate s42 putative signal transducer and activator of transcription (stat5A) gene, exon 16 and partial cds	721	Myosorex	varius	isolate	s42	putative	signal	transducer	and	activator	of	transcription	(stat5A)	gene,	exon	16	and	partial	cds
722. Myosorex varius isolate s41 putative signal transducer and activator of transcription (stat5A) gene, exon 16 and partial cds	722	Myosorex	varius	isolate	s41	putative	signal	transducer	and	activator	of	transcription	(stat5A)	gene,	exon	16	and	partial	cds
723. Myosorex varius isolate s397 putative signal transducer and activator of transcription (stat5A) gene, exon 16 and partial cds	723	Myosorex	varius	isolate	s397	putative	signal	transducer	and	activator	of	transcription	(stat5A)	gene,	exon	16	and	partial	cds
724. Myosorex varius isolate s396 putative signal transducer and activator of transcription (stat5A) gene, exon 16 and partial cds	724	Myosorex	varius	isolate	s396	putative	signal	transducer	and	activator	of	transcription	(stat5A)	gene,	exon	16	and	partial	cds
725. Myosorex varius isolate s393 putative signal transducer and activator of transcription (stat5A) gene, exon 16 and partial cds	725	Myosorex	varius	isolate	s393	putative	signal	transducer	and	activator	of	transcription	(stat5A)	gene,	exon	16	and	partial	cds
726. Myosorex varius isolate s391 putative signal transducer and activator of transcription (stat5A) gene, exon 16 and partial cds	726	Myosorex	varius	isolate	s391	putative	signal	transducer	and	activator	of	transcription	(stat5A)	gene,	exon	16	and	partial	cds
727. Myosorex varius isolate s39 putative signal transducer and activator of transcription (stat5A) gene, exon 16 and partial cds	727	Myosorex	varius	isolate	s39	putative	signal	transducer	and	activator	of	transcription	(stat5A)	gene,	exon	16	and	partial	cds
728. Myosorex varius isolate s388 putative signal transducer and activator of transcription (stat5A) gene, exon 16 and partial cds	728	Myosorex	varius	isolate	s388	putative	signal	transducer	and	activator	of	transcription	(stat5A)	gene,	exon	16	and	partial	cds
729. Myosorex varius isolate s387 putative signal transducer and activator of transcription (stat5A) gene, exon 16 and partial cds	729	Myosorex	varius	isolate	s387	putative	signal	transducer	and	activator	of	transcription	(stat5A)	gene,	exon	16	and	partial	cds
730. Myosorex varius isolate s386 putative signal transducer and activator of transcription (stat5A) gene, exon 16 and partial cds	730	Myosorex	varius	isolate	s386	putative	signal	transducer	and	activator	of	transcription	(stat5A)	gene,	exon	16	and	partial	cds
731. Myosorex varius isolate s385 putative signal transducer and activator of transcription (stat5A) gene, exon 16 and partial cds	731	Myosorex	varius	isolate	s385	putative	signal	transducer	and	activator	of	transcription	(stat5A)	gene,	exon	16	and	partial	cds
732. Myosorex varius isolate s383 putative signal transducer and activator of transcription (stat5A) gene, exon 16 and partial cds	732	Myosorex	varius	isolate	s383	putative	signal	transducer	and	activator	of	transcription	(stat5A)	gene,	exon	16	and	partial	cds
733. Myosorex varius isolate s382 putative signal transducer and activator of transcription (stat5A) gene, exon 16 and partial cds	733	Myosorex	varius	isolate	s382	putative	signal	transducer	and	activator	of	transcription	(stat5A)	gene,	exon	16	and	partial	cds
734. Myosorex varius isolate s36 putative signal transducer and activator of transcription (stat5A) gene, exon 16 and partial cds	734	Myosorex	varius	isolate	s36	putative	signal	transducer	and	activator	of	transcription	(stat5A)	gene,	exon	16	and	partial	cds
735. Myosorex varius isolate s35 putative signal transducer and activator of transcription (stat5A) gene, exon 16 and partial cds	735	Myosorex	varius	isolate	s35	putative	signal	transducer	and	activator	of	transcription	(stat5A)	gene,	exon	16	and	partial	cds
736. Myosorex varius isolate s33 putative signal transducer and activator of transcription (stat5A) gene, exon 16 and partial cds	736	Myosorex	varius	isolate	s33	putative	signal	transducer	and	activator	of	transcription	(stat5A)	gene,	exon	16	and	partial	cds
737. Myosorex varius isolate s313 putative signal transducer and activator of transcription (stat5A) gene, exon 16 and partial cds	737	Myosorex	varius	isolate	s313	putative	signal	transducer	and	activator	of	transcription	(stat5A)	gene,	exon	16	and	partial	cds
738. Myosorex varius isolate s312 putative signal transducer and activator of transcription (stat5A) gene, exon 16 and partial cds	738	Myosorex	varius	isolate	s312	putative	signal	transducer	and	activator	of	transcription	(stat5A)	gene,	exon	16	and	partial	cds
739. Myosorex varius isolate s31 putative signal transducer and activator of transcription (stat5A) gene, exon 16 and partial cds	739	Myosorex	varius	isolate	s31	putative	signal	transducer	and	activator	of	transcription	(stat5A)	gene,	exon	16	and	partial	cds
740. Myosorex varius isolate s305 putative signal transducer and activator of transcription (stat5A) gene, exon 16 and partial cds	740	Myosorex	varius	isolate	s305	putative	signal	transducer	and	activator	of	transcription	(stat5A)	gene,	exon	16	and	partial	cds
741. Myosorex varius isolate s282 putative signal transducer and activator of transcription (stat5A) gene, exon 16 and partial cds	741	Myosorex	varius	isolate	s282	putative	signal	transducer	and	activator	of	transcription	(stat5A)	gene,	exon	16	and	partial	cds
742. Myosorex varius isolate s27 putative signal transducer and activator of transcription (stat5A) gene, exon 16 and partial cds	742	Myosorex	varius	isolate	s27	putative	signal	transducer	and	activator	of	transcription	(stat5A)	gene,	exon	16	and	partial	cds
743. Myosorex varius isolate s26 putative signal transducer and activator of transcription (stat5A) gene, exon 16 and partial cds	743	Myosorex	varius	isolate	s26	putative	signal	transducer	and	activator	of	transcription	(stat5A)	gene,	exon	16	and	partial	cds
744. Myosorex varius isolate s253 putative signal transducer and activator of transcription (stat5A) gene, exon 16 and partial cds	744	Myosorex	varius	isolate	s253	putative	signal	transducer	and	activator	of	transcription	(stat5A)	gene,	exon	16	and	partial	cds
745. Myosorex varius isolate s251 putative signal transducer and activator of transcription (stat5A) gene, exon 16 and partial cds	745	Myosorex	varius	isolate	s251	putative	signal	transducer	and	activator	of	transcription	(stat5A)	gene,	exon	16	and	partial	cds
746. Myosorex varius isolate s217 putative signal transducer and activator of transcription (stat5A) gene, exon 16 and partial cds	746	Myosorex	varius	isolate	s217	putative	signal	transducer	and	activator	of	transcription	(stat5A)	gene,	exon	16	and	partial	cds
747. Myosorex varius isolate s199 putative signal transducer and activator of transcription (stat5A) gene, exon 16 and partial cds	747	Myosorex	varius	isolate	s199	putative	signal	transducer	and	activator	of	transcription	(stat5A)	gene,	exon	16	and	partial	cds
748. Myosorex varius isolate s189 putative signal transducer and activator of transcription (stat5A) gene, exon 16 and partial cds	748	Myosorex	varius	isolate	s189	putative	signal	transducer	and	activator	of	transcription	(stat5A)	gene,	exon	16	and	partial	cds
749. Myosorex varius isolate s182 putative signal transducer and activator of transcription (stat5A) gene, exon 16 and partial cds	749	Myosorex	varius	isolate	s182	putative	signal	transducer	and	activator	of	transcription	(stat5A)	gene,	exon	16	and	partial	cds
750. Myosorex varius isolate s176 putative signal transducer and activator of transcription (stat5A) gene, exon 16 and partial cds	750	Myosorex	varius	isolate	s176	putative	signal	transducer	and	activator	of	transcription	(stat5A)	gene,	exon	16	and	partial	cds
751. Myosorex varius isolate s17 putative signal transducer and activator of transcription (stat5A) gene, exon 16 and partial cds	751	Myosorex	varius	isolate	s17	putative	signal	transducer	and	activator	of	transcription	(stat5A)	gene,	exon	16	and	partial	cds
752. Myosorex varius isolate s163 putative signal transducer and activator of transcription (stat5A) gene, exon 16 and partial cds	752	Myosorex	varius	isolate	s163	putative	signal	transducer	and	activator	of	transcription	(stat5A)	gene,	exon	16	and	partial	cds
753. Myosorex varius isolate s161 putative signal transducer and activator of transcription (stat5A) gene, exon 16 and partial cds	753	Myosorex	varius	isolate	s161	putative	signal	transducer	and	activator	of	transcription	(stat5A)	gene,	exon	16	and	partial	cds
754. Myosorex varius isolate s149 putative signal transducer and activator of transcription (stat5A) gene, exon 16 and partial cds	754	Myosorex	varius	isolate	s149	putative	signal	transducer	and	activator	of	transcription	(stat5A)	gene,	exon	16	and	partial	cds
755. Myosorex varius isolate s147 putative signal transducer and activator of transcription (stat5A) gene, exon 16 and partial cds	755	Myosorex	varius	isolate	s147	putative	signal	transducer	and	activator	of	transcription	(stat5A)	gene,	exon	16	and	partial	cds
756. Myosorex varius isolate s146 putative signal transducer and activator of transcription (stat5A) gene, exon 16 and partial cds	756	Myosorex	varius	isolate	s146	putative	signal	transducer	and	activator	of	transcription	(stat5A)	gene,	exon	16	and	partial	cds
757. Myosorex varius isolate s117 putative signal transducer and activator of transcription (stat5A) gene, exon 16 and partial cds	757	Myosorex	varius	isolate	s117	putative	signal	transducer	and	activator	of	transcription	(stat5A)	gene,	exon	16	and	partial	cds
758. Myosorex varius isolate s116 putative signal transducer and activator of transcription (stat5A) gene, exon 16 and partial cds	758	Myosorex	varius	isolate	s116	putative	signal	transducer	and	activator	of	transcription	(stat5A)	gene,	exon	16	and	partial	cds
759. Myosorex varius isolate s113 putative signal transducer and activator of transcription (stat5A) gene, exon 16 and partial cds	759	Myosorex	varius	isolate	s113	putative	signal	transducer	and	activator	of	transcription	(stat5A)	gene,	exon	16	and	partial	cds
760. Myosorex varius isolate s106 putative signal transducer and activator of transcription (stat5A) gene, exon 16 and partial cds	760	Myosorex	varius	isolate	s106	putative	signal	transducer	and	activator	of	transcription	(stat5A)	gene,	exon	16	and	partial	cds
761. Myosorex varius isolate s103 putative signal transducer and activator of transcription (stat5A) gene, exon 16 and partial cds	761	Myosorex	varius	isolate	s103	putative	signal	transducer	and	activator	of	transcription	(stat5A)	gene,	exon	16	and	partial	cds
762. Mastomys coucha voucher AD115 cytochrome b gene, partial cds; mitochondrial	762	Mastomys	coucha	voucher	AD115	cytochrome	b	gene,	partial	cds;	mitochondrial
763. Mastomys coucha voucher AD269 cytochrome b gene, partial cds; mitochondrial	763	Mastomys	coucha	voucher	AD269	cytochrome	b	gene,	partial	cds;	mitochondrial
764. Mastomys coucha voucher AD222 cytochrome b gene, partial cds; mitochondrial	764	Mastomys	coucha	voucher	AD222	cytochrome	b	gene,	partial	cds;	mitochondrial
765. Mastomys coucha voucher AD268 cytochrome b-like gene, partial sequence; mitochondrial	765	Mastomys	coucha	voucher	AD268	cytochrome	b-like	gene,	partial	sequence;	mitochondrial
766. Mastomys coucha voucher AD68 cytochrome b gene, partial cds; mitochondrial	766	Mastomys	coucha	voucher	AD68	cytochrome	b	gene,	partial	cds;	mitochondrial
767. Mastomys coucha voucher AD67 cytochrome b gene, partial cds; mitochondrial	767	Mastomys	coucha	voucher	AD67	cytochrome	b	gene,	partial	cds;	mitochondrial
768. Mastomys coucha voucher AD66 cytochrome b gene, partial cds; mitochondrial	768	Mastomys	coucha	voucher	AD66	cytochrome	b	gene,	partial	cds;	mitochondrial
769. Mastomys natalensis voucher AD114 cytochrome b gene, partial cds; mitochondrial	769	Mastomys	natalensis	voucher	AD114	cytochrome	b	gene,	partial	cds;	mitochondrial
770. Mastomys natalensis voucher AD65 cytochrome b gene, partial cds; mitochondrial	770	Mastomys	natalensis	voucher	AD65	cytochrome	b	gene,	partial	cds;	mitochondrial
771. Mastomys natalensis voucher AD64 cytochrome b gene, partial cds; mitochondrial	771	Mastomys	natalensis	voucher	AD64	cytochrome	b	gene,	partial	cds;	mitochondrial
772. Mastomys natalensis voucher AD63 cytochrome b gene, partial cds; mitochondrial	772	Mastomys	natalensis	voucher	AD63	cytochrome	b	gene,	partial	cds;	mitochondrial
773. Mastomys natalensis isolate N3 cytochrome b (cytb) gene, partial cds; mitochondrial gene for mitochondrial product	773	Mastomys	natalensis	isolate	N3	cytochrome	b	(cytb)	gene,	partial	cds;	mitochondrial	gene	for	mitochondrial	product
774. Mastomys natalensis isolate N2 cytochrome b (cytb) gene, partial cds; mitochondrial gene for mitochondrial product	774	Mastomys	natalensis	isolate	N2	cytochrome	b	(cytb)	gene,	partial	cds;	mitochondrial	gene	for	mitochondrial	product
775. Mastomys natalensis isolate N1 cytochrome b (cytb) gene, partial cds; mitochondrial gene for mitochondrial product	775	Mastomys	natalensis	isolate	N1	cytochrome	b	(cytb)	gene,	partial	cds;	mitochondrial	gene	for	mitochondrial	product
776. Mastomys coucha isolate C1 cytochrome b (cytb) gene, partial cds; mitochondrial gene for mitochondrial product	776	Mastomys	coucha	isolate	C1	cytochrome	b	(cytb)	gene,	partial	cds;	mitochondrial	gene	for	mitochondrial	product
777. Mastomys coucha isolate C2 cytochrome b (cytb) gene, partial cds; mitochondrial gene for mitochondrial product	777	Mastomys	coucha	isolate	C2	cytochrome	b	(cytb)	gene,	partial	cds;	mitochondrial	gene	for	mitochondrial	product
778. Scutisorex somereni isolate 1032 von Willebrand factor (vWF) gene, partial cds	778	Scutisorex	somereni	isolate	1032	von	Willebrand	factor	(vWF)	gene,	partial	cds
779. Suncus etruscus isolate 722 von Willebrand factor (vWF) gene, partial cds	779	Suncus	etruscus	isolate	722	von	Willebrand	factor	(vWF)	gene,	partial	cds
780. Suncus murinus isolate 717c von Willebrand factor (vWF) gene, partial cds	780	Suncus	murinus	isolate	717c	von	Willebrand	factor	(vWF)	gene,	partial	cds
781. Suncus madagascariensis isolate 713c von Willebrand factor (vWF) gene, partial cds	781	Suncus	madagascariensis	isolate	713c	von	Willebrand	factor	(vWF)	gene,	partial	cds
782. Crocidura parvipes isolate 460 von Willebrand factor (vWF) gene, partial cds	782	Crocidura	parvipes	isolate	460	von	Willebrand	factor	(vWF)	gene,	partial	cds
783. Paracrocidura maxima isolate 459 von Willebrand factor (vWF) gene, partial cds	783	Paracrocidura	maxima	isolate	459	von	Willebrand	factor	(vWF)	gene,	partial	cds
784. Ruwenzorisorex suncoides isolate 458 von Willebrand factor (vWF) gene, partial cds	784	Ruwenzorisorex	suncoides	isolate	458	von	Willebrand	factor	(vWF)	gene,	partial	cds
785. Suncus megalura isolate 455c von Willebrand factor (vWF) gene, partial cds	785	Suncus	megalura	isolate	455c	von	Willebrand	factor	(vWF)	gene,	partial	cds
786. Crocidura nimbae isolate 453c von Willebrand factor (vWF) gene, partial cds	786	Crocidura	nimbae	isolate	453c	von	Willebrand	factor	(vWF)	gene,	partial	cds
787. Crocidura mutesae isolate 450 von Willebrand factor (vWF) gene, partial cds	787	Crocidura	mutesae	isolate	450	von	Willebrand	factor	(vWF)	gene,	partial	cds
788. Suncus remyi isolate 447 von Willebrand factor (vWF) gene, partial cds	788	Suncus	remyi	isolate	447	von	Willebrand	factor	(vWF)	gene,	partial	cds
789. Crocidura dolichura isolate 446 von Willebrand factor (vWF) gene, partial cds	789	Crocidura	dolichura	isolate	446	von	Willebrand	factor	(vWF)	gene,	partial	cds
790. Crocidura goliath isolate 445 von Willebrand factor (vWF) gene, partial cds	790	Crocidura	goliath	isolate	445	von	Willebrand	factor	(vWF)	gene,	partial	cds
791. Sylvisorex ollula isolate 442c von Willebrand factor (vWF) gene, partial cds	791	Sylvisorex	ollula	isolate	442c	von	Willebrand	factor	(vWF)	gene,	partial	cds
792. Crocidura grassei isolate 439 von Willebrand factor (vWF) gene, partial cds	792	Crocidura	grassei	isolate	439	von	Willebrand	factor	(vWF)	gene,	partial	cds
793. Sylvisorex konganensis isolate 438c von Willebrand factor (vWF) gene, partial cds	793	Sylvisorex	konganensis	isolate	438c	von	Willebrand	factor	(vWF)	gene,	partial	cds
794. Paracrocidura schoutedeni isolate 437 von Willebrand factor (vWF) gene, partial cds	794	Paracrocidura	schoutedeni	isolate	437	von	Willebrand	factor	(vWF)	gene,	partial	cds
795. Crocidura muricauda isolate 435 von Willebrand factor (vWF) gene, partial cds	795	Crocidura	muricauda	isolate	435	von	Willebrand	factor	(vWF)	gene,	partial	cds
796. Crocidura bottegi isolate 434 von Willebrand factor (vWF) gene, partial cds	796	Crocidura	bottegi	isolate	434	von	Willebrand	factor	(vWF)	gene,	partial	cds
797. Crocidura buettikoferi isolate 433c von Willebrand factor (vWF) gene, partial cds	797	Crocidura	buettikoferi	isolate	433c	von	Willebrand	factor	(vWF)	gene,	partial	cds
798. Crocidura crossei isolate 432 von Willebrand factor (vWF) gene, partial cds	798	Crocidura	crossei	isolate	432	von	Willebrand	factor	(vWF)	gene,	partial	cds
799. Crocidura jouvenetae isolate 431 von Willebrand factor (vWF) gene, partial cds	799	Crocidura	jouvenetae	isolate	431	von	Willebrand	factor	(vWF)	gene,	partial	cds
800. Crocidura oliveri isolate 430 von Willebrand factor (vWF) gene, partial cds	800	Crocidura	oliveri	isolate	430	von	Willebrand	factor	(vWF)	gene,	partial	cds
801. Crocidura muricauda isolate 429 von Willebrand factor (vWF) gene, partial cds	801	Crocidura	muricauda	isolate	429	von	Willebrand	factor	(vWF)	gene,	partial	cds
802. Crocidura douceti isolate 428 von Willebrand factor (vWF) gene, partial cds	802	Crocidura	douceti	isolate	428	von	Willebrand	factor	(vWF)	gene,	partial	cds
803. Crocidura grandiceps isolate 427 von Willebrand factor (vWF) gene, partial cds	803	Crocidura	grandiceps	isolate	427	von	Willebrand	factor	(vWF)	gene,	partial	cds
804. Crocidura nigeriae isolate 426 von Willebrand factor (vWF) gene, partial cds	804	Crocidura	nigeriae	isolate	426	von	Willebrand	factor	(vWF)	gene,	partial	cds
805. Crocidura goliath nimbasilvanus isolate 425 von Willebrand factor (vWF) gene, partial cds	805	Crocidura	goliath	nimbasilvanus	isolate	425	von	Willebrand	factor	(vWF)	gene,	partial	cds
806. Crocidura roosevelti isolate 419c von Willebrand factor (vWF) gene, partial cds	806	Crocidura	roosevelti	isolate	419c	von	Willebrand	factor	(vWF)	gene,	partial	cds
807. Crocidura attila isolate 418 von Willebrand factor (vWF) gene, partial cds	807	Crocidura	attila	isolate	418	von	Willebrand	factor	(vWF)	gene,	partial	cds
808. Crocidura crenata isolate 415 von Willebrand factor (vWF) gene, partial cds	808	Crocidura	crenata	isolate	415	von	Willebrand	factor	(vWF)	gene,	partial	cds
809. Crocidura littoralis isolate 413 von Willebrand factor (vWF) gene, partial cds	809	Crocidura	littoralis	isolate	413	von	Willebrand	factor	(vWF)	gene,	partial	cds
810. Crocidura ludia isolate 410 von Willebrand factor (vWF) gene, partial cds	810	Crocidura	ludia	isolate	410	von	Willebrand	factor	(vWF)	gene,	partial	cds
811. Crocidura caliginea isolate 406 von Willebrand factor (vWF) gene, partial cds	811	Crocidura	caliginea	isolate	406	von	Willebrand	factor	(vWF)	gene,	partial	cds
812. Crocidura nanilla isolate 403 von Willebrand factor (vWF) gene, partial cds	812	Crocidura	nanilla	isolate	403	von	Willebrand	factor	(vWF)	gene,	partial	cds
813. Crocidura hildegardeae isolate 400 von Willebrand factor (vWF) gene, partial cds	813	Crocidura	hildegardeae	isolate	400	von	Willebrand	factor	(vWF)	gene,	partial	cds
814. Crocidura russula isolate 332 von Willebrand factor (vWF) gene, partial cds	814	Crocidura	russula	isolate	332	von	Willebrand	factor	(vWF)	gene,	partial	cds
815. Crocidura suaveolens isolate 331 von Willebrand factor (vWF) gene, partial cds	815	Crocidura	suaveolens	isolate	331	von	Willebrand	factor	(vWF)	gene,	partial	cds
816. Crocidura lamottei isolate 330c von Willebrand factor (vWF) gene, partial cds	816	Crocidura	lamottei	isolate	330c	von	Willebrand	factor	(vWF)	gene,	partial	cds
817. Crocidura lusitania isolate 329 von Willebrand factor (vWF) gene, partial cds	817	Crocidura	lusitania	isolate	329	von	Willebrand	factor	(vWF)	gene,	partial	cds
818. Crocidura viaria isolate 328 von Willebrand factor (vWF) gene, partial cds	818	Crocidura	viaria	isolate	328	von	Willebrand	factor	(vWF)	gene,	partial	cds
819. Crocidura oliveri isolate 326c von Willebrand factor (vWF) gene, partial cds	819	Crocidura	oliveri	isolate	326c	von	Willebrand	factor	(vWF)	gene,	partial	cds
820. Crocidura cinderella isolate 324c von Willebrand factor (vWF) gene, partial cds	820	Crocidura	cinderella	isolate	324c	von	Willebrand	factor	(vWF)	gene,	partial	cds
821. Crocidura montis isolate 316 von Willebrand factor (vWF) gene, partial cds	821	Crocidura	montis	isolate	316	von	Willebrand	factor	(vWF)	gene,	partial	cds
822. Crocidura fuscomurina isolate 157 von Willebrand factor (vWF) gene, partial cds	822	Crocidura	fuscomurina	isolate	157	von	Willebrand	factor	(vWF)	gene,	partial	cds
823. Crocidura voi isolate 156 von Willebrand factor (vWF) gene, partial cds	823	Crocidura	voi	isolate	156	von	Willebrand	factor	(vWF)	gene,	partial	cds
824. Crocidura maquassiensis isolate 57 von Willebrand factor (vWF) gene, partial cds	824	Crocidura	maquassiensis	isolate	57	von	Willebrand	factor	(vWF)	gene,	partial	cds
825. Crocidura silacea isolate 25 von Willebrand factor (vWF) gene, partial cds	825	Crocidura	silacea	isolate	25	von	Willebrand	factor	(vWF)	gene,	partial	cds
826. Suncus varilla isolate 24 von Willebrand factor (vWF) gene, partial cds	826	Suncus	varilla	isolate	24	von	Willebrand	factor	(vWF)	gene,	partial	cds
827. Crocidura flavescens isolate 23 von Willebrand factor (vWF) gene, partial cds	827	Crocidura	flavescens	isolate	23	von	Willebrand	factor	(vWF)	gene,	partial	cds
828. Crocidura cyanea isolate 22 von Willebrand factor (vWF) gene, partial cds	828	Crocidura	cyanea	isolate	22	von	Willebrand	factor	(vWF)	gene,	partial	cds
829. Crocidura mariquensis isolate 21c von Willebrand factor (vWF) gene, partial cds	829	Crocidura	mariquensis	isolate	21c	von	Willebrand	factor	(vWF)	gene,	partial	cds
830. Suncus infinitesimus isolate 20 von Willebrand factor (vWF) gene, partial cds	830	Suncus	infinitesimus	isolate	20	von	Willebrand	factor	(vWF)	gene,	partial	cds
831. Crocidura olivieri isolate 19 von Willebrand factor (vWF) gene, partial cds	831	Crocidura	olivieri	isolate	19	von	Willebrand	factor	(vWF)	gene,	partial	cds
832. Crocidura hirta isolate 16 von Willebrand factor (vWF) gene, partial cds	832	Crocidura	hirta	isolate	16	von	Willebrand	factor	(vWF)	gene,	partial	cds
833. Scutisorex somereni isolate 1032 protein kinase C iota (PRKCI) gene, partial cds	833	Scutisorex	somereni	isolate	1032	protein	kinase	C	iota	(PRKCI)	gene,	partial	cds
834. Suncus etruscus isolate 722 protein kinase C iota (PRKCI) gene, partial cds	834	Suncus	etruscus	isolate	722	protein	kinase	C	iota	(PRKCI)	gene,	partial	cds
835. Suncus murinus isolate 717c protein kinase C iota (PRKCI) gene, partial cds	835	Suncus	murinus	isolate	717c	protein	kinase	C	iota	(PRKCI)	gene,	partial	cds
836. Suncus madagascariensis isolate 713c protein kinase C iota (PRKCI) gene, partial cds	836	Suncus	madagascariensis	isolate	713c	protein	kinase	C	iota	(PRKCI)	gene,	partial	cds
837. Crocidura parvipes isolate 460 protein kinase C iota (PRKCI) gene, partial cds	837	Crocidura	parvipes	isolate	460	protein	kinase	C	iota	(PRKCI)	gene,	partial	cds
838. Paracrocidura maxima isolate 459 protein kinase C iota (PRKCI) gene, partial cds	838	Paracrocidura	maxima	isolate	459	protein	kinase	C	iota	(PRKCI)	gene,	partial	cds
839. Myosorex geata isolate 457 protein kinase C iota (PRKCI) gene, partial cds	839	Myosorex	geata	isolate	457	protein	kinase	C	iota	(PRKCI)	gene,	partial	cds
840. Suncus megalura isolate 455c protein kinase C iota (PRKCI) gene, partial cds	840	Suncus	megalura	isolate	455c	protein	kinase	C	iota	(PRKCI)	gene,	partial	cds
841. Crocidura mutesae isolate 450 protein kinase C iota (PRKCI) gene, partial cds	841	Crocidura	mutesae	isolate	450	protein	kinase	C	iota	(PRKCI)	gene,	partial	cds
842. Crocidura maurisca isolate 448c protein kinase C iota (PRKCI) gene, partial cds	842	Crocidura	maurisca	isolate	448c	protein	kinase	C	iota	(PRKCI)	gene,	partial	cds
843. Suncus remyi isolate 447 protein kinase C iota (PRKCI) gene, partial cds	843	Suncus	remyi	isolate	447	protein	kinase	C	iota	(PRKCI)	gene,	partial	cds
844. Crocidura dolichura isolate 446 protein kinase C iota (PRKCI) gene, partial cds	844	Crocidura	dolichura	isolate	446	protein	kinase	C	iota	(PRKCI)	gene,	partial	cds
845. Crocidura goliath isolate 445 protein kinase C iota (PRKCI) gene, partial cds	845	Crocidura	goliath	isolate	445	protein	kinase	C	iota	(PRKCI)	gene,	partial	cds
846. Sylvisorex ollula isolate 442c protein kinase C iota (PRKCI) gene, partial cds	846	Sylvisorex	ollula	isolate	442c	protein	kinase	C	iota	(PRKCI)	gene,	partial	cds
847. Sylvisorex johnstoni isolate 441 protein kinase C iota (PRKCI) gene, partial cds	847	Sylvisorex	johnstoni	isolate	441	protein	kinase	C	iota	(PRKCI)	gene,	partial	cds
848. Crocidura grassei isolate 439 protein kinase C iota (PRKCI) gene, partial cds	848	Crocidura	grassei	isolate	439	protein	kinase	C	iota	(PRKCI)	gene,	partial	cds
849. Sylvisorex konganensis isolate 438c protein kinase C iota (PRKCI) gene, partial cds	849	Sylvisorex	konganensis	isolate	438c	protein	kinase	C	iota	(PRKCI)	gene,	partial	cds
850. Paracrocidura schoutedeni isolate 437 protein kinase C iota (PRKCI) gene, partial cds	850	Paracrocidura	schoutedeni	isolate	437	protein	kinase	C	iota	(PRKCI)	gene,	partial	cds
851. Crocidura muricauda isolate 435 PRKCI gene, intron	851	Crocidura	muricauda	isolate	435	PRKCI	gene,	intron
852. Crocidura bottegi isolate 434 protein kinase C iota (PRKCI) gene, partial cds	852	Crocidura	bottegi	isolate	434	protein	kinase	C	iota	(PRKCI)	gene,	partial	cds
853. Crocidura buettikoferi isolate 433c protein kinase C iota (PRKCI) gene, partial cds	853	Crocidura	buettikoferi	isolate	433c	protein	kinase	C	iota	(PRKCI)	gene,	partial	cds
854. Crocidura crossei isolate 432 protein kinase C iota (PRKCI) gene, partial cds	854	Crocidura	crossei	isolate	432	protein	kinase	C	iota	(PRKCI)	gene,	partial	cds
855. Crocidura jouvenetae isolate 431 protein kinase C iota (PRKCI) gene, partial cds	855	Crocidura	jouvenetae	isolate	431	protein	kinase	C	iota	(PRKCI)	gene,	partial	cds
856. Crocidura oliveri isolate 430 protein kinase C iota (PRKCI) gene, partial cds	856	Crocidura	oliveri	isolate	430	protein	kinase	C	iota	(PRKCI)	gene,	partial	cds
857. Crocidura muricauda isolate 429 protein kinase C iota (PRKCI) gene, partial cds	857	Crocidura	muricauda	isolate	429	protein	kinase	C	iota	(PRKCI)	gene,	partial	cds
858. Crocidura douceti isolate 428 protein kinase C iota (PRKCI) gene, partial cds	858	Crocidura	douceti	isolate	428	protein	kinase	C	iota	(PRKCI)	gene,	partial	cds
859. Crocidura grandiceps isolate 427 protein kinase C iota (PRKCI) gene, partial cds	859	Crocidura	grandiceps	isolate	427	protein	kinase	C	iota	(PRKCI)	gene,	partial	cds
860. Crocidura nigeriae isolate 426 protein kinase C iota (PRKCI) gene, partial cds	860	Crocidura	nigeriae	isolate	426	protein	kinase	C	iota	(PRKCI)	gene,	partial	cds
861. Crocidura goliath nimbasilvanus isolate 425 protein kinase C iota (PRKCI) gene, partial cds	861	Crocidura	goliath	nimbasilvanus	isolate	425	protein	kinase	C	iota	(PRKCI)	gene,	partial	cds
862. Crocidura obscurior isolate 424 protein kinase C iota (PRKCI) gene, partial cds	862	Crocidura	obscurior	isolate	424	protein	kinase	C	iota	(PRKCI)	gene,	partial	cds
863. Crocidura roosevelti isolate 419c protein kinase C iota (PRKCI) gene, partial cds	863	Crocidura	roosevelti	isolate	419c	protein	kinase	C	iota	(PRKCI)	gene,	partial	cds
864. Crocidura attila isolate 418 protein kinase C iota (PRKCI) gene, partial cds	864	Crocidura	attila	isolate	418	protein	kinase	C	iota	(PRKCI)	gene,	partial	cds
865. Crocidura crenata isolate 415 protein kinase C iota (PRKCI) gene, partial cds	865	Crocidura	crenata	isolate	415	protein	kinase	C	iota	(PRKCI)	gene,	partial	cds
866. Crocidura ludia isolate 410 protein kinase C iota (PRKCI) gene, partial cds	866	Crocidura	ludia	isolate	410	protein	kinase	C	iota	(PRKCI)	gene,	partial	cds
867. Crocidura caliginea isolate 406 protein kinase C iota (PRKCI) gene, partial cds	867	Crocidura	caliginea	isolate	406	protein	kinase	C	iota	(PRKCI)	gene,	partial	cds
868. Crocidura hildegardeae isolate 400 protein kinase C iota (PRKCI) gene, partial cds	868	Crocidura	hildegardeae	isolate	400	protein	kinase	C	iota	(PRKCI)	gene,	partial	cds
869. Sorex minutus isolate 333c protein kinase C iota (PRKCI) gene, partial cds	869	Sorex	minutus	isolate	333c	protein	kinase	C	iota	(PRKCI)	gene,	partial	cds
870. Crocidura russula isolate 332 protein kinase C iota (PRKCI) gene, partial cds	870	Crocidura	russula	isolate	332	protein	kinase	C	iota	(PRKCI)	gene,	partial	cds
871. Crocidura lamottei isolate 330c protein kinase C iota (PRKCI) gene, partial cds	871	Crocidura	lamottei	isolate	330c	protein	kinase	C	iota	(PRKCI)	gene,	partial	cds
872. Crocidura lusitania isolate 329 protein kinase C iota (PRKCI) gene, partial cds	872	Crocidura	lusitania	isolate	329	protein	kinase	C	iota	(PRKCI)	gene,	partial	cds
873. Crocidura viaria isolate 328 protein kinase C iota (PRKCI) gene, partial cds	873	Crocidura	viaria	isolate	328	protein	kinase	C	iota	(PRKCI)	gene,	partial	cds
874. Crocidura oliveri isolate 326c protein kinase C iota (PRKCI) gene, partial cds	874	Crocidura	oliveri	isolate	326c	protein	kinase	C	iota	(PRKCI)	gene,	partial	cds
875. Crocidura cinderella isolate 324c protein kinase C iota (PRKCI) gene, partial cds	875	Crocidura	cinderella	isolate	324c	protein	kinase	C	iota	(PRKCI)	gene,	partial	cds
876. Crocidura montis isolate 316 protein kinase C iota (PRKCI) gene, partial cds	876	Crocidura	montis	isolate	316	protein	kinase	C	iota	(PRKCI)	gene,	partial	cds
877. Crocidura fulvastra isolate 302 protein kinase C iota (PRKCI) gene, partial cds	877	Crocidura	fulvastra	isolate	302	protein	kinase	C	iota	(PRKCI)	gene,	partial	cds
878. Crocidura hirta isolate 299 protein kinase C iota (PRKCI) gene, partial cds	878	Crocidura	hirta	isolate	299	protein	kinase	C	iota	(PRKCI)	gene,	partial	cds
879. Crocidura hirta isolate 298 protein kinase C iota (PRKCI) gene, partial cds	879	Crocidura	hirta	isolate	298	protein	kinase	C	iota	(PRKCI)	gene,	partial	cds
880. Crocidura sp. SSWM-2009a isolate 293 protein kinase C iota (PRKCI) gene, partial cds	880	Crocidura	sp.	SSWM-2009a	isolate	293	protein	kinase	C	iota	(PRKCI)	gene,	partial	cds
881. Crocidura theresae isolate 290c protein kinase C iota (PRKCI) gene, partial cds	881	Crocidura	theresae	isolate	290c	protein	kinase	C	iota	(PRKCI)	gene,	partial	cds
882. Crocidura fuscomurina isolate 157 protein kinase C iota (PRKCI) gene, partial cds	882	Crocidura	fuscomurina	isolate	157	protein	kinase	C	iota	(PRKCI)	gene,	partial	cds
883. Crocidura voi isolate 156 protein kinase C iota (PRKCI) gene, partial cds	883	Crocidura	voi	isolate	156	protein	kinase	C	iota	(PRKCI)	gene,	partial	cds
884. Blarina brevicauda isolate 70 protein kinase C iota (PRKCI) gene, partial cds	884	Blarina	brevicauda	isolate	70	protein	kinase	C	iota	(PRKCI)	gene,	partial	cds
885. Crocidura maquassiensis isolate 57 protein kinase C iota (PRKCI) gene, partial cds	885	Crocidura	maquassiensis	isolate	57	protein	kinase	C	iota	(PRKCI)	gene,	partial	cds
886. Crocidura silacea isolate 25 protein kinase C iota (PRKCI) gene, partial cds	886	Crocidura	silacea	isolate	25	protein	kinase	C	iota	(PRKCI)	gene,	partial	cds
887. Crocidura cyanea isolate 22 protein kinase C iota (PRKCI) gene, partial cds	887	Crocidura	cyanea	isolate	22	protein	kinase	C	iota	(PRKCI)	gene,	partial	cds
888. Crocidura mariquensis isolate 21c protein kinase C iota (PRKCI) gene, partial cds	888	Crocidura	mariquensis	isolate	21c	protein	kinase	C	iota	(PRKCI)	gene,	partial	cds
889. Suncus infinitesimus isolate 20 protein kinase C iota (PRKCI) gene, partial cds	889	Suncus	infinitesimus	isolate	20	protein	kinase	C	iota	(PRKCI)	gene,	partial	cds
890. Crocidura olivieri isolate 19 PRKCI gene, intron	890	Crocidura	olivieri	isolate	19	PRKCI	gene,	intron
891. Scutisorex somereni isolate 1032 STAT5A gene, intron 16	891	Scutisorex	somereni	isolate	1032	STAT5A	gene,	intron	16
892. Suncus murinus isolate 717c signal transducer and activator of transcription 5A (STAT5A) gene, exon 16 and partial cds	892	Suncus	murinus	isolate	717c	signal	transducer	and	activator	of	transcription	5A	(STAT5A)	gene,	exon	16	and	partial	cds
893. Suncus madagascariensis isolate 713c signal transducer and activator of transcription 5A (STAT5A) gene, exon 16 and partial cds	893	Suncus	madagascariensis	isolate	713c	signal	transducer	and	activator	of	transcription	5A	(STAT5A)	gene,	exon	16	and	partial	cds
894. Crocidura parvipes isolate 460 signal transducer and activator of transcription 5A (STAT5A) gene, exon 16 and partial cds	894	Crocidura	parvipes	isolate	460	signal	transducer	and	activator	of	transcription	5A	(STAT5A)	gene,	exon	16	and	partial	cds
895. Paracrocidura maxima isolate 459 signal transducer and activator of transcription 5A (STAT5A) gene, exon 16 and partial cds	895	Paracrocidura	maxima	isolate	459	signal	transducer	and	activator	of	transcription	5A	(STAT5A)	gene,	exon	16	and	partial	cds
896. Ruwenzorisorex suncoides isolate 458 signal transducer and activator of transcription 5A (STAT5A) gene, exon 16 and partial cds	896	Ruwenzorisorex	suncoides	isolate	458	signal	transducer	and	activator	of	transcription	5A	(STAT5A)	gene,	exon	16	and	partial	cds
897. Suncus megalura isolate 455c signal transducer and activator of transcription 5A (STAT5A) gene, exon 16 and partial cds	897	Suncus	megalura	isolate	455c	signal	transducer	and	activator	of	transcription	5A	(STAT5A)	gene,	exon	16	and	partial	cds
898. Crocidura nimbae isolate 453c signal transducer and activator of transcription 5A (STAT5A) gene, exon 16 and partial cds	898	Crocidura	nimbae	isolate	453c	signal	transducer	and	activator	of	transcription	5A	(STAT5A)	gene,	exon	16	and	partial	cds
899. Crocidura mutesae isolate 450 signal transducer and activator of transcription 5A (STAT5A) gene, exon 16 and partial cds	899	Crocidura	mutesae	isolate	450	signal	transducer	and	activator	of	transcription	5A	(STAT5A)	gene,	exon	16	and	partial	cds
900. Crocidura maurisca isolate 448c signal transducer and activator of transcription 5A (STAT5A) gene, exon 16 and partial cds	900	Crocidura	maurisca	isolate	448c	signal	transducer	and	activator	of	transcription	5A	(STAT5A)	gene,	exon	16	and	partial	cds
901. Suncus remyi isolate 447 signal transducer and activator of transcription 5A (STAT5A) gene, exon 16 and partial cds	901	Suncus	remyi	isolate	447	signal	transducer	and	activator	of	transcription	5A	(STAT5A)	gene,	exon	16	and	partial	cds
902. Crocidura dolichura isolate 446 signal transducer and activator of transcription 5A (STAT5A) gene, exon 16 and partial cds	902	Crocidura	dolichura	isolate	446	signal	transducer	and	activator	of	transcription	5A	(STAT5A)	gene,	exon	16	and	partial	cds
903. Crocidura goliath isolate 445 signal transducer and activator of transcription 5A (STAT5A) gene, exon 16 and partial cds	903	Crocidura	goliath	isolate	445	signal	transducer	and	activator	of	transcription	5A	(STAT5A)	gene,	exon	16	and	partial	cds
904. Sylvisorex ollula isolate 442c signal transducer and activator of transcription 5A (STAT5A) gene, exon 16 and partial cds	904	Sylvisorex	ollula	isolate	442c	signal	transducer	and	activator	of	transcription	5A	(STAT5A)	gene,	exon	16	and	partial	cds
905. Sylvisorex johnstoni isolate 441 signal transducer and activator of transcription 5A (STAT5A) gene, exon 16 and partial cds	905	Sylvisorex	johnstoni	isolate	441	signal	transducer	and	activator	of	transcription	5A	(STAT5A)	gene,	exon	16	and	partial	cds
906. Sylvisorex konganensis isolate 438c signal transducer and activator of transcription 5A (STAT5A) gene, exon 16 and partial cds	906	Sylvisorex	konganensis	isolate	438c	signal	transducer	and	activator	of	transcription	5A	(STAT5A)	gene,	exon	16	and	partial	cds
907. Paracrocidura schoutedeni isolate 437 signal transducer and activator of transcription 5A (STAT5A) gene, exon 16 and partial cds	907	Paracrocidura	schoutedeni	isolate	437	signal	transducer	and	activator	of	transcription	5A	(STAT5A)	gene,	exon	16	and	partial	cds
908. Crocidura muricauda isolate 435 signal transducer and activator of transcription 5A (STAT5A) gene, exon 16 and partial cds	908	Crocidura	muricauda	isolate	435	signal	transducer	and	activator	of	transcription	5A	(STAT5A)	gene,	exon	16	and	partial	cds
909. Crocidura bottegi isolate 434 signal transducer and activator of transcription 5A (STAT5A) gene, exon 16 and partial cds	909	Crocidura	bottegi	isolate	434	signal	transducer	and	activator	of	transcription	5A	(STAT5A)	gene,	exon	16	and	partial	cds
910. Crocidura buettikoferi isolate 433c signal transducer and activator of transcription 5A (STAT5A) gene, exon 16 and partial cds	910	Crocidura	buettikoferi	isolate	433c	signal	transducer	and	activator	of	transcription	5A	(STAT5A)	gene,	exon	16	and	partial	cds
911. Crocidura crossei isolate 432 signal transducer and activator of transcription 5A (STAT5A) gene, exon 16 and partial cds	911	Crocidura	crossei	isolate	432	signal	transducer	and	activator	of	transcription	5A	(STAT5A)	gene,	exon	16	and	partial	cds
912. Crocidura jouvenetae isolate 431 signal transducer and activator of transcription 5A (STAT5A) gene, exon 16 and partial cds	912	Crocidura	jouvenetae	isolate	431	signal	transducer	and	activator	of	transcription	5A	(STAT5A)	gene,	exon	16	and	partial	cds
913. Crocidura oliveri isolate 430 signal transducer and activator of transcription 5A (STAT5A) gene, exon 16 and partial cds	913	Crocidura	oliveri	isolate	430	signal	transducer	and	activator	of	transcription	5A	(STAT5A)	gene,	exon	16	and	partial	cds
914. Crocidura muricauda isolate 429 signal transducer and activator of transcription 5A (STAT5A) gene, exon 16 and partial cds	914	Crocidura	muricauda	isolate	429	signal	transducer	and	activator	of	transcription	5A	(STAT5A)	gene,	exon	16	and	partial	cds
915. Crocidura douceti isolate 428 signal transducer and activator of transcription 5A (STAT5A) gene, exon 16 and partial cds	915	Crocidura	douceti	isolate	428	signal	transducer	and	activator	of	transcription	5A	(STAT5A)	gene,	exon	16	and	partial	cds
916. Crocidura grandiceps isolate 427 signal transducer and activator of transcription 5A (STAT5A) gene, exon 16 and partial cds	916	Crocidura	grandiceps	isolate	427	signal	transducer	and	activator	of	transcription	5A	(STAT5A)	gene,	exon	16	and	partial	cds
917. Crocidura nigeriae isolate 426 signal transducer and activator of transcription 5A (STAT5A) gene, exon 16 and partial cds	917	Crocidura	nigeriae	isolate	426	signal	transducer	and	activator	of	transcription	5A	(STAT5A)	gene,	exon	16	and	partial	cds
918. Crocidura goliath nimbasilvanus isolate 425 signal transducer and activator of transcription 5A (STAT5A) gene, exon 16 and partial cds	918	Crocidura	goliath	nimbasilvanus	isolate	425	signal	transducer	and	activator	of	transcription	5A	(STAT5A)	gene,	exon	16	and	partial	cds
919. Crocidura obscurior isolate 424 signal transducer and activator of transcription 5A (STAT5A) gene, exon 16 and partial cds	919	Crocidura	obscurior	isolate	424	signal	transducer	and	activator	of	transcription	5A	(STAT5A)	gene,	exon	16	and	partial	cds
920. Crocidura roosevelti isolate 419c signal transducer and activator of transcription 5A (STAT5A) gene, exon 16 and partial cds	920	Crocidura	roosevelti	isolate	419c	signal	transducer	and	activator	of	transcription	5A	(STAT5A)	gene,	exon	16	and	partial	cds
921. Crocidura attila isolate 418 signal transducer and activator of transcription 5A (STAT5A) gene, exon 16 and partial cds	921	Crocidura	attila	isolate	418	signal	transducer	and	activator	of	transcription	5A	(STAT5A)	gene,	exon	16	and	partial	cds
922. Crocidura littoralis isolate 413 signal transducer and activator of transcription 5A (STAT5A) gene, exon 16 and partial cds	922	Crocidura	littoralis	isolate	413	signal	transducer	and	activator	of	transcription	5A	(STAT5A)	gene,	exon	16	and	partial	cds
923. Crocidura littoralis isolate 411 signal transducer and activator of transcription 5A (STAT5A) gene, exon 16 and partial cds	923	Crocidura	littoralis	isolate	411	signal	transducer	and	activator	of	transcription	5A	(STAT5A)	gene,	exon	16	and	partial	cds
924. Crocidura ludia isolate 410 signal transducer and activator of transcription 5A (STAT5A) gene, exon 16 and partial cds	924	Crocidura	ludia	isolate	410	signal	transducer	and	activator	of	transcription	5A	(STAT5A)	gene,	exon	16	and	partial	cds
925. Crocidura nanilla isolate 403 signal transducer and activator of transcription 5A (STAT5A) gene, exon 16 and partial cds	925	Crocidura	nanilla	isolate	403	signal	transducer	and	activator	of	transcription	5A	(STAT5A)	gene,	exon	16	and	partial	cds
926. Crocidura hildegardeae isolate 400 signal transducer and activator of transcription 5A (STAT5A) gene, exon 16 and partial cds	926	Crocidura	hildegardeae	isolate	400	signal	transducer	and	activator	of	transcription	5A	(STAT5A)	gene,	exon	16	and	partial	cds
927. Neomys anomalus isolate 335 STAT5A gene, intron 16	927	Neomys	anomalus	isolate	335	STAT5A	gene,	intron	16
928. Sorex minutus isolate 333c signal transducer and activator of transcription 5A (STAT5A) gene, exon 16 and partial cds	928	Sorex	minutus	isolate	333c	signal	transducer	and	activator	of	transcription	5A	(STAT5A)	gene,	exon	16	and	partial	cds
929. Crocidura russula isolate 332 signal transducer and activator of transcription 5A (STAT5A) gene, exon 16 and partial cds	929	Crocidura	russula	isolate	332	signal	transducer	and	activator	of	transcription	5A	(STAT5A)	gene,	exon	16	and	partial	cds
930. Crocidura suaveolens isolate 331 signal transducer and activator of transcription 5A (STAT5A) gene, exon 16 and partial cds	930	Crocidura	suaveolens	isolate	331	signal	transducer	and	activator	of	transcription	5A	(STAT5A)	gene,	exon	16	and	partial	cds
931. Crocidura lamottei isolate 330c signal transducer and activator of transcription 5A (STAT5A) gene, exon 16 and partial cds	931	Crocidura	lamottei	isolate	330c	signal	transducer	and	activator	of	transcription	5A	(STAT5A)	gene,	exon	16	and	partial	cds
932. Crocidura lusitania isolate 329 signal transducer and activator of transcription 5A (STAT5A) gene, exon 16 and partial cds	932	Crocidura	lusitania	isolate	329	signal	transducer	and	activator	of	transcription	5A	(STAT5A)	gene,	exon	16	and	partial	cds
933. Crocidura viaria isolate 328 signal transducer and activator of transcription 5A (STAT5A) gene, exon 16 and partial cds	933	Crocidura	viaria	isolate	328	signal	transducer	and	activator	of	transcription	5A	(STAT5A)	gene,	exon	16	and	partial	cds
934. Crocidura oliveri isolate 326c signal transducer and activator of transcription 5A (STAT5A) gene, exon 16 and partial cds	934	Crocidura	oliveri	isolate	326c	signal	transducer	and	activator	of	transcription	5A	(STAT5A)	gene,	exon	16	and	partial	cds
935. Crocidura cinderella isolate 324c signal transducer and activator of transcription 5A (STAT5A) gene, exon 16 and partial cds	935	Crocidura	cinderella	isolate	324c	signal	transducer	and	activator	of	transcription	5A	(STAT5A)	gene,	exon	16	and	partial	cds
936. Crocidura montis isolate 316 signal transducer and activator of transcription 5A (STAT5A) gene, exon 16 and partial cds	936	Crocidura	montis	isolate	316	signal	transducer	and	activator	of	transcription	5A	(STAT5A)	gene,	exon	16	and	partial	cds
937. Crocidura fulvastra isolate 302 signal transducer and activator of transcription 5A (STAT5A) gene, exon 16 and partial cds	937	Crocidura	fulvastra	isolate	302	signal	transducer	and	activator	of	transcription	5A	(STAT5A)	gene,	exon	16	and	partial	cds
938. Crocidura hirta isolate 299 signal transducer and activator of transcription 5A (STAT5A) gene, exon 16 and partial cds	938	Crocidura	hirta	isolate	299	signal	transducer	and	activator	of	transcription	5A	(STAT5A)	gene,	exon	16	and	partial	cds
939. Crocidura hirta isolate 298 signal transducer and activator of transcription 5A (STAT5A) gene, exon 16 and partial cds	939	Crocidura	hirta	isolate	298	signal	transducer	and	activator	of	transcription	5A	(STAT5A)	gene,	exon	16	and	partial	cds
940. Crocidura sp. SSWM-2009a isolate 293 signal transducer and activator of transcription 5A (STAT5A) gene, exon 16 and partial cds	940	Crocidura	sp.	SSWM-2009a	isolate	293	signal	transducer	and	activator	of	transcription	5A	(STAT5A)	gene,	exon	16	and	partial	cds
941. Crocidura theresae isolate 290c signal transducer and activator of transcription 5A (STAT5A) gene, exon 16 and partial cds	941	Crocidura	theresae	isolate	290c	signal	transducer	and	activator	of	transcription	5A	(STAT5A)	gene,	exon	16	and	partial	cds
942. Crocidura fuscomurina isolate 157 signal transducer and activator of transcription 5A (STAT5A) gene, exon 16 and partial cds	942	Crocidura	fuscomurina	isolate	157	signal	transducer	and	activator	of	transcription	5A	(STAT5A)	gene,	exon	16	and	partial	cds
943. Crocidura voi isolate 156 signal transducer and activator of transcription 5A (STAT5A) gene, exon 16 and partial cds	943	Crocidura	voi	isolate	156	signal	transducer	and	activator	of	transcription	5A	(STAT5A)	gene,	exon	16	and	partial	cds
944. Blarina brevicauda isolate 70 signal transducer and activator of transcription 5A (STAT5A) gene, exon 16 and partial cds	944	Blarina	brevicauda	isolate	70	signal	transducer	and	activator	of	transcription	5A	(STAT5A)	gene,	exon	16	and	partial	cds
945. Crocidura maquassiensis isolate 57 signal transducer and activator of transcription 5A (STAT5A) gene, exon 16 and partial cds	945	Crocidura	maquassiensis	isolate	57	signal	transducer	and	activator	of	transcription	5A	(STAT5A)	gene,	exon	16	and	partial	cds
946. Crocidura silacea isolate 25 signal transducer and activator of transcription 5A (STAT5A) gene, exon 16 and partial cds	946	Crocidura	silacea	isolate	25	signal	transducer	and	activator	of	transcription	5A	(STAT5A)	gene,	exon	16	and	partial	cds
947. Crocidura flavescens isolate 23 signal transducer and activator of transcription 5A (STAT5A) gene, exon 16 and partial cds	947	Crocidura	flavescens	isolate	23	signal	transducer	and	activator	of	transcription	5A	(STAT5A)	gene,	exon	16	and	partial	cds
948. Crocidura cyanea isolate 22 signal transducer and activator of transcription 5A (STAT5A) gene, exon 16 and partial cds	948	Crocidura	cyanea	isolate	22	signal	transducer	and	activator	of	transcription	5A	(STAT5A)	gene,	exon	16	and	partial	cds
949. Crocidura mariquensis isolate 21c signal transducer and activator of transcription 5A (STAT5A) gene, exon 16 and partial cds	949	Crocidura	mariquensis	isolate	21c	signal	transducer	and	activator	of	transcription	5A	(STAT5A)	gene,	exon	16	and	partial	cds
950. Crocidura olivieri isolate 19 signal transducer and activator of transcription 5A (STAT5A) gene, exon 16 and partial cds	950	Crocidura	olivieri	isolate	19	signal	transducer	and	activator	of	transcription	5A	(STAT5A)	gene,	exon	16	and	partial	cds
951. Crocidura hirta isolate 16 signal transducer and activator of transcription 5A (STAT5A) gene, exon 16 and partial cds	951	Crocidura	hirta	isolate	16	signal	transducer	and	activator	of	transcription	5A	(STAT5A)	gene,	exon	16	and	partial	cds
952. Chaerephon pumila isolate DM7525 cytochrome b gene, partial cds; mitochondrial	952	Chaerephon	pumila	isolate	DM7525	cytochrome	b	gene,	partial	cds;	mitochondrial
953. Chaerephon pumila isolate DM7380 cytochrome b gene, partial cds; mitochondrial	953	Chaerephon	pumila	isolate	DM7380	cytochrome	b	gene,	partial	cds;	mitochondrial
954. Chaerephon pumila isolate DM7379 cytochrome b gene, partial cds; mitochondrial	954	Chaerephon	pumila	isolate	DM7379	cytochrome	b	gene,	partial	cds;	mitochondrial
955. Chaerephon pumila isolate DM7374 cytochrome b gene, partial cds; mitochondrial	955	Chaerephon	pumila	isolate	DM7374	cytochrome	b	gene,	partial	cds;	mitochondrial
956. Chaerephon pumila isolate DM7373 cytochrome b gene, partial cds; mitochondrial	956	Chaerephon	pumila	isolate	DM7373	cytochrome	b	gene,	partial	cds;	mitochondrial
957. Chaerephon pumila isolate DM7367 cytochrome b gene, partial cds; mitochondrial	957	Chaerephon	pumila	isolate	DM7367	cytochrome	b	gene,	partial	cds;	mitochondrial
958. Sorex minutus isolate sw1 16S ribosomal RNA gene, partial sequence; mitochondrial	958	Sorex	minutus	isolate	sw1	16S	ribosomal	RNA	gene,	partial	sequence;	mitochondrial
959. Sorex minutus isolate S677 16S ribosomal RNA gene, partial sequence; mitochondrial	959	Sorex	minutus	isolate	S677	16S	ribosomal	RNA	gene,	partial	sequence;	mitochondrial
960. Sorex cinereus isolate 333 16S ribosomal RNA gene, partial sequence; mitochondrial	960	Sorex	cinereus	isolate	333	16S	ribosomal	RNA	gene,	partial	sequence;	mitochondrial
961. Neomys fodiens isolate 334 16S ribosomal RNA gene, partial sequence; mitochondrial	961	Neomys	fodiens	isolate	334	16S	ribosomal	RNA	gene,	partial	sequence;	mitochondrial
962. Neomys anomalus isolate 335 16S ribosomal RNA gene, partial sequence; mitochondrial	962	Neomys	anomalus	isolate	335	16S	ribosomal	RNA	gene,	partial	sequence;	mitochondrial
963. Blarina brevicauda isolate 70 16S ribosomal RNA gene, partial sequence; mitochondrial	963	Blarina	brevicauda	isolate	70	16S	ribosomal	RNA	gene,	partial	sequence;	mitochondrial
964. Myosorex varius isolate S217 16S ribosomal RNA gene, partial sequence; mitochondrial	964	Myosorex	varius	isolate	S217	16S	ribosomal	RNA	gene,	partial	sequence;	mitochondrial
965. Myosorex varius isolate 65 16S ribosomal RNA gene, partial sequence; mitochondrial	965	Myosorex	varius	isolate	65	16S	ribosomal	RNA	gene,	partial	sequence;	mitochondrial
966. Myosorex varius isolate 17 16S ribosomal RNA gene, partial sequence; mitochondrial	966	Myosorex	varius	isolate	17	16S	ribosomal	RNA	gene,	partial	sequence;	mitochondrial
967. Myosorex varius isolate S116 16S ribosomal RNA gene, partial sequence; mitochondrial	967	Myosorex	varius	isolate	S116	16S	ribosomal	RNA	gene,	partial	sequence;	mitochondrial
968. Myosorex sclateri isolate S506 16S ribosomal RNA gene, partial sequence; mitochondrial	968	Myosorex	sclateri	isolate	S506	16S	ribosomal	RNA	gene,	partial	sequence;	mitochondrial
969. Myosorex sclateri isolate S3 16S ribosomal RNA gene, partial sequence; mitochondrial	969	Myosorex	sclateri	isolate	S3	16S	ribosomal	RNA	gene,	partial	sequence;	mitochondrial
970. Myosorex sclateri isolate 219 16S ribosomal RNA gene, partial sequence; mitochondrial	970	Myosorex	sclateri	isolate	219	16S	ribosomal	RNA	gene,	partial	sequence;	mitochondrial
971. Myosorex longicaudatus isolate S266 16S ribosomal RNA gene, partial sequence; mitochondrial	971	Myosorex	longicaudatus	isolate	S266	16S	ribosomal	RNA	gene,	partial	sequence;	mitochondrial
972. Myosorex longicaudatus isolate S810 16S ribosomal RNA gene, partial sequence; mitochondrial	972	Myosorex	longicaudatus	isolate	S810	16S	ribosomal	RNA	gene,	partial	sequence;	mitochondrial
973. Myosorex geata isolate 457 16S ribosomal RNA gene, partial sequence; mitochondrial	973	Myosorex	geata	isolate	457	16S	ribosomal	RNA	gene,	partial	sequence;	mitochondrial
974. Myosorex cafer isolate S782 16S ribosomal RNA gene, partial sequence; mitochondrial	974	Myosorex	cafer	isolate	S782	16S	ribosomal	RNA	gene,	partial	sequence;	mitochondrial
975. Myosorex cafer isolate 710 16S ribosomal RNA gene, partial sequence; mitochondrial	975	Myosorex	cafer	isolate	710	16S	ribosomal	RNA	gene,	partial	sequence;	mitochondrial
976. Myosorex blarina isolate 18 16S ribosomal RNA gene, partial sequence; mitochondrial	976	Myosorex	blarina	isolate	18	16S	ribosomal	RNA	gene,	partial	sequence;	mitochondrial
977. Myosorex sp. SSWM-2009a isolate 140 16S ribosomal RNA gene, partial sequence; mitochondrial	977	Myosorex	sp.	SSWM-2009a	isolate	140	16S	ribosomal	RNA	gene,	partial	sequence;	mitochondrial
978. Myosorex blarina isolate 362 16S ribosomal RNA gene, partial sequence; mitochondrial	978	Myosorex	blarina	isolate	362	16S	ribosomal	RNA	gene,	partial	sequence;	mitochondrial
979. Congosorex verheyeni isolate 452 16S ribosomal RNA gene, partial sequence; mitochondrial	979	Congosorex	verheyeni	isolate	452	16S	ribosomal	RNA	gene,	partial	sequence;	mitochondrial
980. Congosorex verheyeni isolate 440 16S ribosomal RNA gene, partial sequence; mitochondrial	980	Congosorex	verheyeni	isolate	440	16S	ribosomal	RNA	gene,	partial	sequence;	mitochondrial
981. Sylvisorex vulcanorum isolate 475 16S ribosomal RNA gene, partial sequence; mitochondrial	981	Sylvisorex	vulcanorum	isolate	475	16S	ribosomal	RNA	gene,	partial	sequence;	mitochondrial
982. Sylvisorex oriundus isolate 416 16S ribosomal RNA gene, partial sequence; mitochondrial	982	Sylvisorex	oriundus	isolate	416	16S	ribosomal	RNA	gene,	partial	sequence;	mitochondrial
983. Sylvisorex ollula isolate 442 16S ribosomal RNA gene, partial sequence; mitochondrial	983	Sylvisorex	ollula	isolate	442	16S	ribosomal	RNA	gene,	partial	sequence;	mitochondrial
984. Sylvisorex megalura isolate 455 16S ribosomal RNA gene, partial sequence; mitochondrial	984	Sylvisorex	megalura	isolate	455	16S	ribosomal	RNA	gene,	partial	sequence;	mitochondrial
985. Sylvisorex megalura isolate 449 16S ribosomal RNA gene, partial sequence; mitochondrial	985	Sylvisorex	megalura	isolate	449	16S	ribosomal	RNA	gene,	partial	sequence;	mitochondrial
986. Sylvisorex lunaris isolate 377 16S ribosomal RNA gene, partial sequence; mitochondrial	986	Sylvisorex	lunaris	isolate	377	16S	ribosomal	RNA	gene,	partial	sequence;	mitochondrial
987. Sylvisorex konganensis isolate 443 16S ribosomal RNA gene, partial sequence; mitochondrial	987	Sylvisorex	konganensis	isolate	443	16S	ribosomal	RNA	gene,	partial	sequence;	mitochondrial
988. Sylvisorex konganensis isolate 438 16S ribosomal RNA gene, partial sequence; mitochondrial	988	Sylvisorex	konganensis	isolate	438	16S	ribosomal	RNA	gene,	partial	sequence;	mitochondrial
989. Sylvisorex johnstoni isolate 441 16S ribosomal RNA gene, partial sequence; mitochondrial	989	Sylvisorex	johnstoni	isolate	441	16S	ribosomal	RNA	gene,	partial	sequence;	mitochondrial
990. Sylvisorex johnstoni isolate S405 16S ribosomal RNA gene, partial sequence; mitochondrial	990	Sylvisorex	johnstoni	isolate	S405	16S	ribosomal	RNA	gene,	partial	sequence;	mitochondrial
991. Sylvisorex granti isolate 375 16S ribosomal RNA gene, partial sequence; mitochondrial	991	Sylvisorex	granti	isolate	375	16S	ribosomal	RNA	gene,	partial	sequence;	mitochondrial
992. Suncus varilla isolate 24 16S ribosomal RNA gene, partial sequence; mitochondrial	992	Suncus	varilla	isolate	24	16S	ribosomal	RNA	gene,	partial	sequence;	mitochondrial
993. Suncus remyi isolate 447 16S ribosomal RNA gene, partial sequence; mitochondrial	993	Suncus	remyi	isolate	447	16S	ribosomal	RNA	gene,	partial	sequence;	mitochondrial
994. Suncus murinus isolate S730 16S ribosomal RNA gene, partial sequence; mitochondrial	994	Suncus	murinus	isolate	S730	16S	ribosomal	RNA	gene,	partial	sequence;	mitochondrial
995. Suncus murinus isolate S729 16S ribosomal RNA gene, partial sequence; mitochondrial	995	Suncus	murinus	isolate	S729	16S	ribosomal	RNA	gene,	partial	sequence;	mitochondrial
996. Suncus murinus isolate 718 16S ribosomal RNA gene, partial sequence; mitochondrial	996	Suncus	murinus	isolate	718	16S	ribosomal	RNA	gene,	partial	sequence;	mitochondrial
997. Suncus murinus isolate 717 16S ribosomal RNA gene, partial sequence; mitochondrial	997	Suncus	murinus	isolate	717	16S	ribosomal	RNA	gene,	partial	sequence;	mitochondrial
998. Suncus madagascariensis isolate 715 16S ribosomal RNA gene, partial sequence; mitochondrial	998	Suncus	madagascariensis	isolate	715	16S	ribosomal	RNA	gene,	partial	sequence;	mitochondrial
999. Suncus madagascariensis isolate 714 16S ribosomal RNA gene, partial sequence; mitochondrial	999	Suncus	madagascariensis	isolate	714	16S	ribosomal	RNA	gene,	partial	sequence;	mitochondrial
1000. Suncus madagascariensis isolate 713 16S ribosomal RNA gene, partial sequence; mitochondrial	1000	Suncus	madagascariensis	isolate	713	16S	ribosomal	RNA	gene,	partial	sequence;	mitochondrial
1001. Suncus infinitesimus isolate S407 16S ribosomal RNA gene, partial sequence; mitochondrial	1001	Suncus	infinitesimus	isolate	S407	16S	ribosomal	RNA	gene,	partial	sequence;	mitochondrial
1002. Suncus infinitesimus isolate 20 16S ribosomal RNA gene, partial sequence; mitochondrial	1002	Suncus	infinitesimus	isolate	20	16S	ribosomal	RNA	gene,	partial	sequence;	mitochondrial
1003. Suncus etruscus isolate 723 16S ribosomal RNA gene, partial sequence; mitochondrial	1003	Suncus	etruscus	isolate	723	16S	ribosomal	RNA	gene,	partial	sequence;	mitochondrial
1004. Suncus etruscus isolate 722 16S ribosomal RNA gene, partial sequence; mitochondrial	1004	Suncus	etruscus	isolate	722	16S	ribosomal	RNA	gene,	partial	sequence;	mitochondrial
1005. Scutisorex somereni isolate 1033 16S ribosomal RNA gene, partial sequence; mitochondrial	1005	Scutisorex	somereni	isolate	1033	16S	ribosomal	RNA	gene,	partial	sequence;	mitochondrial
1006. Scutisorex somereni isolate 1032 16S ribosomal RNA gene, partial sequence; mitochondrial	1006	Scutisorex	somereni	isolate	1032	16S	ribosomal	RNA	gene,	partial	sequence;	mitochondrial
1007. Ruwenzorisorex suncoides isolate 458 16S ribosomal RNA gene, partial sequence; mitochondrial	1007	Ruwenzorisorex	suncoides	isolate	458	16S	ribosomal	RNA	gene,	partial	sequence;	mitochondrial
1008. Paracrocidura schoutedeni isolate 437 16S ribosomal RNA gene, partial sequence; mitochondrial	1008	Paracrocidura	schoutedeni	isolate	437	16S	ribosomal	RNA	gene,	partial	sequence;	mitochondrial
1009. Paracrocidura schoutedeni isolate S412 16S ribosomal RNA gene, partial sequence; mitochondrial	1009	Paracrocidura	schoutedeni	isolate	S412	16S	ribosomal	RNA	gene,	partial	sequence;	mitochondrial
1010. Paracrocidura maxima isolate 459 16S ribosomal RNA gene, partial sequence; mitochondrial	1010	Paracrocidura	maxima	isolate	459	16S	ribosomal	RNA	gene,	partial	sequence;	mitochondrial
1011. Crocidura zaodon isolate 360 16S ribosomal RNA gene, partial sequence; mitochondrial	1011	Crocidura	zaodon	isolate	360	16S	ribosomal	RNA	gene,	partial	sequence;	mitochondrial
1012. Crocidura wimmeri isolate 463 16S ribosomal RNA gene, partial sequence; mitochondrial	1012	Crocidura	wimmeri	isolate	463	16S	ribosomal	RNA	gene,	partial	sequence;	mitochondrial
1013. Crocidura voi isolate 156 16S ribosomal RNA gene, partial sequence; mitochondrial	1013	Crocidura	voi	isolate	156	16S	ribosomal	RNA	gene,	partial	sequence;	mitochondrial
1014. Crocidura viaria isolate 328 16S ribosomal RNA gene, partial sequence; mitochondrial	1014	Crocidura	viaria	isolate	328	16S	ribosomal	RNA	gene,	partial	sequence;	mitochondrial
1015. Crocidura turba isolate S488 16S ribosomal RNA gene, partial sequence; mitochondrial	1015	Crocidura	turba	isolate	S488	16S	ribosomal	RNA	gene,	partial	sequence;	mitochondrial
1016. Crocidura turba isolate S486 16S ribosomal RNA gene, partial sequence; mitochondrial	1016	Crocidura	turba	isolate	S486	16S	ribosomal	RNA	gene,	partial	sequence;	mitochondrial
1017. Crocidura turba isolate S355 16S ribosomal RNA gene, partial sequence; mitochondrial	1017	Crocidura	turba	isolate	S355	16S	ribosomal	RNA	gene,	partial	sequence;	mitochondrial
1018. Crocidura theresae isolate S304 16S ribosomal RNA gene, partial sequence; mitochondrial	1018	Crocidura	theresae	isolate	S304	16S	ribosomal	RNA	gene,	partial	sequence;	mitochondrial
1019. Crocidura theresae isolate 294 16S ribosomal RNA gene, partial sequence; mitochondrial	1019	Crocidura	theresae	isolate	294	16S	ribosomal	RNA	gene,	partial	sequence;	mitochondrial
1020. Crocidura theresae isolate S291 16S ribosomal RNA gene, partial sequence; mitochondrial	1020	Crocidura	theresae	isolate	S291	16S	ribosomal	RNA	gene,	partial	sequence;	mitochondrial
1021. Crocidura theresae isolate 290 16S ribosomal RNA gene, partial sequence; mitochondrial	1021	Crocidura	theresae	isolate	290	16S	ribosomal	RNA	gene,	partial	sequence;	mitochondrial
1022. Crocidura suaveolens isolate 720 16S ribosomal RNA gene, partial sequence; mitochondrial	1022	Crocidura	suaveolens	isolate	720	16S	ribosomal	RNA	gene,	partial	sequence;	mitochondrial
1023. Crocidura suaveolens isolate 331 16S ribosomal RNA gene, partial sequence; mitochondrial	1023	Crocidura	suaveolens	isolate	331	16S	ribosomal	RNA	gene,	partial	sequence;	mitochondrial
1024. Crocidura sp. SSWM-2009a isolate 293 16S ribosomal RNA gene, partial sequence; mitochondrial	1024	Crocidura	sp.	SSWM-2009a	isolate	293	16S	ribosomal	RNA	gene,	partial	sequence;	mitochondrial
1025. Crocidura sp. SSWM-2009a isolate 1 16S ribosomal RNA gene, partial sequence; mitochondrial	1025	Crocidura	sp.	SSWM-2009a	isolate	1	16S	ribosomal	RNA	gene,	partial	sequence;	mitochondrial
1026. Crocidura silacea isolate 25 16S ribosomal RNA gene, partial sequence; mitochondrial	1026	Crocidura	silacea	isolate	25	16S	ribosomal	RNA	gene,	partial	sequence;	mitochondrial
1027. Crocidura russula isolate 332 16S ribosomal RNA gene, partial sequence; mitochondrial	1027	Crocidura	russula	isolate	332	16S	ribosomal	RNA	gene,	partial	sequence;	mitochondrial
1028. Crocidura russula isolate S125 16S ribosomal RNA gene, partial sequence; mitochondrial	1028	Crocidura	russula	isolate	S125	16S	ribosomal	RNA	gene,	partial	sequence;	mitochondrial
1029. Crocidura roosevelti isolate 420 16S ribosomal RNA gene, partial sequence; mitochondrial	1029	Crocidura	roosevelti	isolate	420	16S	ribosomal	RNA	gene,	partial	sequence;	mitochondrial
1030. Crocidura roosevelti isolate 419 16S ribosomal RNA gene, partial sequence; mitochondrial	1030	Crocidura	roosevelti	isolate	419	16S	ribosomal	RNA	gene,	partial	sequence;	mitochondrial
1031. Crocidura poensis isolate S351 16S ribosomal RNA gene, partial sequence; mitochondrial	1031	Crocidura	poensis	isolate	S351	16S	ribosomal	RNA	gene,	partial	sequence;	mitochondrial
1032. Crocidura poensis isolate 350 16S ribosomal RNA gene, partial sequence; mitochondrial	1032	Crocidura	poensis	isolate	350	16S	ribosomal	RNA	gene,	partial	sequence;	mitochondrial
1033. Crocidura phaeura isolate 732 16S ribosomal RNA gene, partial sequence; mitochondrial	1033	Crocidura	phaeura	isolate	732	16S	ribosomal	RNA	gene,	partial	sequence;	mitochondrial
1034. Crocidura parvipes isolate 460 16S ribosomal RNA gene, partial sequence; mitochondrial	1034	Crocidura	parvipes	isolate	460	16S	ribosomal	RNA	gene,	partial	sequence;	mitochondrial
1035. Crocidura oliveri isolate 430 16S ribosomal RNA gene, partial sequence; mitochondrial	1035	Crocidura	oliveri	isolate	430	16S	ribosomal	RNA	gene,	partial	sequence;	mitochondrial
1036. Crocidura oliveri isolate 327 16S ribosomal RNA gene, partial sequence; mitochondrial	1036	Crocidura	oliveri	isolate	327	16S	ribosomal	RNA	gene,	partial	sequence;	mitochondrial
1037. Crocidura oliveri isolate 326 16S ribosomal RNA gene, partial sequence; mitochondrial	1037	Crocidura	oliveri	isolate	326	16S	ribosomal	RNA	gene,	partial	sequence;	mitochondrial
1038. Crocidura olivieri isolate 19 16S ribosomal RNA gene, partial sequence; mitochondrial	1038	Crocidura	olivieri	isolate	19	16S	ribosomal	RNA	gene,	partial	sequence;	mitochondrial
1039. Crocidura obscurior isolate 424 16S ribosomal RNA gene, partial sequence; mitochondrial	1039	Crocidura	obscurior	isolate	424	16S	ribosomal	RNA	gene,	partial	sequence;	mitochondrial
1040. Crocidura goliath nimbasilvanus isolate 425 16S ribosomal RNA gene, partial sequence; mitochondrial	1040	Crocidura	goliath	nimbasilvanus	isolate	425	16S	ribosomal	RNA	gene,	partial	sequence;	mitochondrial
1041. Crocidura nimbae isolate 454 16S ribosomal RNA gene, partial sequence; mitochondrial	1041	Crocidura	nimbae	isolate	454	16S	ribosomal	RNA	gene,	partial	sequence;	mitochondrial
1042. Crocidura nimbae isolate 453 16S ribosomal RNA gene, partial sequence; mitochondrial	1042	Crocidura	nimbae	isolate	453	16S	ribosomal	RNA	gene,	partial	sequence;	mitochondrial
1043. Crocidura nigricans isolate 129 16S ribosomal RNA gene, partial sequence; mitochondrial	1043	Crocidura	nigricans	isolate	129	16S	ribosomal	RNA	gene,	partial	sequence;	mitochondrial
1044. Crocidura nigricans isolate 10 16S ribosomal RNA gene, partial sequence; mitochondrial	1044	Crocidura	nigricans	isolate	10	16S	ribosomal	RNA	gene,	partial	sequence;	mitochondrial
1045. Crocidura nigeriae isolate 426 16S ribosomal RNA gene, partial sequence; mitochondrial	1045	Crocidura	nigeriae	isolate	426	16S	ribosomal	RNA	gene,	partial	sequence;	mitochondrial
1046. Crocidura nanilla isolate 403 16S ribosomal RNA gene, partial sequence; mitochondrial	1046	Crocidura	nanilla	isolate	403	16S	ribosomal	RNA	gene,	partial	sequence;	mitochondrial
1047. Crocidura mutesae isolate 450 16S ribosomal RNA gene, partial sequence; mitochondrial	1047	Crocidura	mutesae	isolate	450	16S	ribosomal	RNA	gene,	partial	sequence;	mitochondrial
1048. Crocidura muricauda isolate 435 16S ribosomal RNA gene, partial sequence; mitochondrial	1048	Crocidura	muricauda	isolate	435	16S	ribosomal	RNA	gene,	partial	sequence;	mitochondrial
1049. Crocidura muricauda isolate 429 16S ribosomal RNA gene, partial sequence; mitochondrial	1049	Crocidura	muricauda	isolate	429	16S	ribosomal	RNA	gene,	partial	sequence;	mitochondrial
1050. Crocidura montis isolate S320 16S ribosomal RNA gene, partial sequence; mitochondrial	1050	Crocidura	montis	isolate	S320	16S	ribosomal	RNA	gene,	partial	sequence;	mitochondrial
1051. Crocidura montis isolate 316 16S ribosomal RNA gene, partial sequence; mitochondrial	1051	Crocidura	montis	isolate	316	16S	ribosomal	RNA	gene,	partial	sequence;	mitochondrial
1052. Crocidura monax isolate 490 16S ribosomal RNA gene, partial sequence; mitochondrial	1052	Crocidura	monax	isolate	490	16S	ribosomal	RNA	gene,	partial	sequence;	mitochondrial
1053. Crocidura maurisca isolate 448 16S ribosomal RNA gene, partial sequence; mitochondrial	1053	Crocidura	maurisca	isolate	448	16S	ribosomal	RNA	gene,	partial	sequence;	mitochondrial
1054. Crocidura maurisca isolate 402 16S ribosomal RNA gene, partial sequence; mitochondrial	1054	Crocidura	maurisca	isolate	402	16S	ribosomal	RNA	gene,	partial	sequence;	mitochondrial
1055. Crocidura mariquensis isolate S338 16S ribosomal RNA gene, partial sequence; mitochondrial	1055	Crocidura	mariquensis	isolate	S338	16S	ribosomal	RNA	gene,	partial	sequence;	mitochondrial
1056. Crocidura mariquensis isolate S337 16S ribosomal RNA gene, partial sequence; mitochondrial	1056	Crocidura	mariquensis	isolate	S337	16S	ribosomal	RNA	gene,	partial	sequence;	mitochondrial
1057. Crocidura mariquensis isolate 54 16S ribosomal RNA gene, partial sequence; mitochondrial	1057	Crocidura	mariquensis	isolate	54	16S	ribosomal	RNA	gene,	partial	sequence;	mitochondrial
1058. Crocidura mariquensis isolate 21 16S ribosomal RNA gene, partial sequence; mitochondrial	1058	Crocidura	mariquensis	isolate	21	16S	ribosomal	RNA	gene,	partial	sequence;	mitochondrial
1059. Crocidura maquassiensis isolate 57 16S ribosomal RNA gene, partial sequence; mitochondrial	1059	Crocidura	maquassiensis	isolate	57	16S	ribosomal	RNA	gene,	partial	sequence;	mitochondrial
1060. Crocidura lusitania isolate 329 16S ribosomal RNA gene, partial sequence; mitochondrial	1060	Crocidura	lusitania	isolate	329	16S	ribosomal	RNA	gene,	partial	sequence;	mitochondrial
1061. Crocidura luna isolate 493 16S ribosomal RNA gene, partial sequence; mitochondrial	1061	Crocidura	luna	isolate	493	16S	ribosomal	RNA	gene,	partial	sequence;	mitochondrial
1062. Crocidura luna isolate 130 16S ribosomal RNA gene, partial sequence; mitochondrial	1062	Crocidura	luna	isolate	130	16S	ribosomal	RNA	gene,	partial	sequence;	mitochondrial
1063. Crocidura ludia isolate 410 16S ribosomal RNA gene, partial sequence; mitochondrial	1063	Crocidura	ludia	isolate	410	16S	ribosomal	RNA	gene,	partial	sequence;	mitochondrial
1064. Crocidura littoralis isolate 413 16S ribosomal RNA gene, partial sequence; mitochondrial	1064	Crocidura	littoralis	isolate	413	16S	ribosomal	RNA	gene,	partial	sequence;	mitochondrial
1065. Crocidura littoralis isolate 411 16S ribosomal RNA gene, partial sequence; mitochondrial	1065	Crocidura	littoralis	isolate	411	16S	ribosomal	RNA	gene,	partial	sequence;	mitochondrial
1066. Crocidura latona isolate 408 16S ribosomal RNA gene, partial sequence; mitochondrial	1066	Crocidura	latona	isolate	408	16S	ribosomal	RNA	gene,	partial	sequence;	mitochondrial
1067. Crocidura lamottei isolate 404 16S ribosomal RNA gene, partial sequence; mitochondrial	1067	Crocidura	lamottei	isolate	404	16S	ribosomal	RNA	gene,	partial	sequence;	mitochondrial
1068. Crocidura lamottei isolate 330 16S ribosomal RNA gene, partial sequence; mitochondrial	1068	Crocidura	lamottei	isolate	330	16S	ribosomal	RNA	gene,	partial	sequence;	mitochondrial
1069. Crocidura jouvenetae isolate 431 16S ribosomal RNA gene, partial sequence; mitochondrial	1069	Crocidura	jouvenetae	isolate	431	16S	ribosomal	RNA	gene,	partial	sequence;	mitochondrial
1070. Crocidura hirta isolate S303 16S ribosomal RNA gene, partial sequence; mitochondrial	1070	Crocidura	hirta	isolate	S303	16S	ribosomal	RNA	gene,	partial	sequence;	mitochondrial
1071. Crocidura hirta isolate 299 16S ribosomal RNA gene, partial sequence; mitochondrial	1071	Crocidura	hirta	isolate	299	16S	ribosomal	RNA	gene,	partial	sequence;	mitochondrial
1072. Crocidura hirta isolate 298 16S ribosomal RNA gene, partial sequence; mitochondrial	1072	Crocidura	hirta	isolate	298	16S	ribosomal	RNA	gene,	partial	sequence;	mitochondrial
1073. Crocidura hirta isolate 297 16S ribosomal RNA gene, partial sequence; mitochondrial	1073	Crocidura	hirta	isolate	297	16S	ribosomal	RNA	gene,	partial	sequence;	mitochondrial
1074. Crocidura hirta isolate 296 16S ribosomal RNA gene, partial sequence; mitochondrial	1074	Crocidura	hirta	isolate	296	16S	ribosomal	RNA	gene,	partial	sequence;	mitochondrial
1075. Crocidura hirta isolate 295 16S ribosomal RNA gene, partial sequence; mitochondrial	1075	Crocidura	hirta	isolate	295	16S	ribosomal	RNA	gene,	partial	sequence;	mitochondrial
1076. Crocidura hirta isolate S292 16S ribosomal RNA gene, partial sequence; mitochondrial	1076	Crocidura	hirta	isolate	S292	16S	ribosomal	RNA	gene,	partial	sequence;	mitochondrial
1077. Crocidura hirta isolate 16 16S ribosomal RNA gene, partial sequence; mitochondrial	1077	Crocidura	hirta	isolate	16	16S	ribosomal	RNA	gene,	partial	sequence;	mitochondrial
1078. Crocidura hildegardeae isolate 400 16S ribosomal RNA gene, partial sequence; mitochondrial	1078	Crocidura	hildegardeae	isolate	400	16S	ribosomal	RNA	gene,	partial	sequence;	mitochondrial
1079. Crocidura grassei isolate 439 16S ribosomal RNA gene, partial sequence; mitochondrial	1079	Crocidura	grassei	isolate	439	16S	ribosomal	RNA	gene,	partial	sequence;	mitochondrial
1080. Crocidura grandiceps isolate 427 16S ribosomal RNA gene, partial sequence; mitochondrial	1080	Crocidura	grandiceps	isolate	427	16S	ribosomal	RNA	gene,	partial	sequence;	mitochondrial
1081. Crocidura goliath isolate 445 16S ribosomal RNA gene, partial sequence; mitochondrial	1081	Crocidura	goliath	isolate	445	16S	ribosomal	RNA	gene,	partial	sequence;	mitochondrial
1082. Crocidura fuscomurina isolate 421 16S ribosomal RNA gene, partial sequence; mitochondrial	1082	Crocidura	fuscomurina	isolate	421	16S	ribosomal	RNA	gene,	partial	sequence;	mitochondrial
1083. Crocidura fuscomurina isolate S158 16S ribosomal RNA gene, partial sequence; mitochondrial	1083	Crocidura	fuscomurina	isolate	S158	16S	ribosomal	RNA	gene,	partial	sequence;	mitochondrial
1084. Crocidura fuscomurina isolate 157 16S ribosomal RNA gene, partial sequence; mitochondrial	1084	Crocidura	fuscomurina	isolate	157	16S	ribosomal	RNA	gene,	partial	sequence;	mitochondrial
1085. Crocidura fulvastra isolate 302 16S ribosomal RNA gene, partial sequence; mitochondrial	1085	Crocidura	fulvastra	isolate	302	16S	ribosomal	RNA	gene,	partial	sequence;	mitochondrial
1086. Crocidura flavescens isolate 790 16S ribosomal RNA gene, partial sequence; mitochondrial	1086	Crocidura	flavescens	isolate	790	16S	ribosomal	RNA	gene,	partial	sequence;	mitochondrial
1087. Crocidura flavescens isolate 23 16S ribosomal RNA gene, partial sequence; mitochondrial	1087	Crocidura	flavescens	isolate	23	16S	ribosomal	RNA	gene,	partial	sequence;	mitochondrial
1088. Crocidura flavescens isolate 150 16S ribosomal RNA gene, partial sequence; mitochondrial	1088	Crocidura	flavescens	isolate	150	16S	ribosomal	RNA	gene,	partial	sequence;	mitochondrial
1089. Crocidura douceti isolate 428 16S ribosomal RNA gene, partial sequence; mitochondrial	1089	Crocidura	douceti	isolate	428	16S	ribosomal	RNA	gene,	partial	sequence;	mitochondrial
1090. Crocidura dolichura isolate 446 16S ribosomal RNA gene, partial sequence; mitochondrial	1090	Crocidura	dolichura	isolate	446	16S	ribosomal	RNA	gene,	partial	sequence;	mitochondrial
1091. Crocidura denti isolate 414 16S ribosomal RNA gene, partial sequence; mitochondrial	1091	Crocidura	denti	isolate	414	16S	ribosomal	RNA	gene,	partial	sequence;	mitochondrial
1092. Crocidura cyanea isolate S728 16S ribosomal RNA gene, partial sequence; mitochondrial	1092	Crocidura	cyanea	isolate	S728	16S	ribosomal	RNA	gene,	partial	sequence;	mitochondrial
1093. Crocidura cyanea isolate S727 16S ribosomal RNA gene, partial sequence; mitochondrial	1093	Crocidura	cyanea	isolate	S727	16S	ribosomal	RNA	gene,	partial	sequence;	mitochondrial
1094. Crocidura cyanea isolate 22 16S ribosomal RNA gene, partial sequence; mitochondrial	1094	Crocidura	cyanea	isolate	22	16S	ribosomal	RNA	gene,	partial	sequence;	mitochondrial
1095. Crocidura crossei isolate 432 16S ribosomal RNA gene, partial sequence; mitochondrial	1095	Crocidura	crossei	isolate	432	16S	ribosomal	RNA	gene,	partial	sequence;	mitochondrial
1096. Crocidura crenata isolate 415 16S ribosomal RNA gene, partial sequence; mitochondrial	1096	Crocidura	crenata	isolate	415	16S	ribosomal	RNA	gene,	partial	sequence;	mitochondrial
1097. Crocidura cinderella isolate 325 16S ribosomal RNA gene, partial sequence; mitochondrial	1097	Crocidura	cinderella	isolate	325	16S	ribosomal	RNA	gene,	partial	sequence;	mitochondrial
1098. Crocidura cinderella isolate 324 16S ribosomal RNA gene, partial sequence; mitochondrial	1098	Crocidura	cinderella	isolate	324	16S	ribosomal	RNA	gene,	partial	sequence;	mitochondrial
1099. Crocidura caliginea isolate 406 16S ribosomal RNA gene, partial sequence; mitochondrial	1099	Crocidura	caliginea	isolate	406	16S	ribosomal	RNA	gene,	partial	sequence;	mitochondrial
1100. Crocidura buettikoferi isolate 433 16S ribosomal RNA gene, partial sequence; mitochondrial	1100	Crocidura	buettikoferi	isolate	433	16S	ribosomal	RNA	gene,	partial	sequence;	mitochondrial
1101. Crocidura buettikoferi isolate 301 16S ribosomal RNA gene, partial sequence; mitochondrial	1101	Crocidura	buettikoferi	isolate	301	16S	ribosomal	RNA	gene,	partial	sequence;	mitochondrial
1102. Crocidura buettikoferi isolate 300 16S ribosomal RNA gene, partial sequence; mitochondrial	1102	Crocidura	buettikoferi	isolate	300	16S	ribosomal	RNA	gene,	partial	sequence;	mitochondrial
1103. Crocidura bottegi isolate 434 16S ribosomal RNA gene, partial sequence; mitochondrial	1103	Crocidura	bottegi	isolate	434	16S	ribosomal	RNA	gene,	partial	sequence;	mitochondrial
1104. Crocidura batesi isolate 401 16S ribosomal RNA gene, partial sequence; mitochondrial	1104	Crocidura	batesi	isolate	401	16S	ribosomal	RNA	gene,	partial	sequence;	mitochondrial
1105. Crocidura attila isolate 496 16S ribosomal RNA gene, partial sequence; mitochondrial	1105	Crocidura	attila	isolate	496	16S	ribosomal	RNA	gene,	partial	sequence;	mitochondrial
1106. Crocidura attila isolate 418 16S ribosomal RNA gene, partial sequence; mitochondrial	1106	Crocidura	attila	isolate	418	16S	ribosomal	RNA	gene,	partial	sequence;	mitochondrial
1107. Scutisorex somereni isolate 1032 mast cell growth factor (MGF) gene, intron 5-6	1107	Scutisorex	somereni	isolate	1032	mast	cell	growth	factor	(MGF)	gene,	intron	2024-05-06
1108. Suncus murinus isolate 717c mast cell growth factor (MGF) gene, intron 5-6	1108	Suncus	murinus	isolate	717c	mast	cell	growth	factor	(MGF)	gene,	intron	2024-05-06
1109. Suncus madagascariensis isolate 713c mast cell growth factor (MGF) gene, intron 5-6	1109	Suncus	madagascariensis	isolate	713c	mast	cell	growth	factor	(MGF)	gene,	intron	2024-05-06
1110. Paracrocidura maxima isolate 459 mast cell growth factor (MGF) gene, intron 5-6	1110	Paracrocidura	maxima	isolate	459	mast	cell	growth	factor	(MGF)	gene,	intron	2024-05-06
1111. Myosorex geata isolate 457 mast cell growth factor (MGF) gene, intron 5-6	1111	Myosorex	geata	isolate	457	mast	cell	growth	factor	(MGF)	gene,	intron	2024-05-06
1112. Suncus megalura isolate 455c mast cell growth factor (MGF) gene, intron 5-6	1112	Suncus	megalura	isolate	455c	mast	cell	growth	factor	(MGF)	gene,	intron	2024-05-06
1113. Crocidura nimbae isolate 453c mast cell growth factor (MGF) gene, intron 5-6	1113	Crocidura	nimbae	isolate	453c	mast	cell	growth	factor	(MGF)	gene,	intron	2024-05-06
1114. Crocidura mutesae isolate 450 mast cell growth factor (MGF) gene, intron 5-6	1114	Crocidura	mutesae	isolate	450	mast	cell	growth	factor	(MGF)	gene,	intron	2024-05-06
1115. Crocidura maurisca isolate 448c mast cell growth factor (MGF) gene, intron 5-6	1115	Crocidura	maurisca	isolate	448c	mast	cell	growth	factor	(MGF)	gene,	intron	2024-05-06
1116. Suncus remyi isolate 447 mast cell growth factor (MGF) gene, intron 5-6	1116	Suncus	remyi	isolate	447	mast	cell	growth	factor	(MGF)	gene,	intron	2024-05-06
1117. Crocidura dolichura isolate 446 mast cell growth factor (MGF) gene, intron 5-6	1117	Crocidura	dolichura	isolate	446	mast	cell	growth	factor	(MGF)	gene,	intron	2024-05-06
1118. Crocidura goliath isolate 445 mast cell growth factor (MGF) gene, intron 5-6	1118	Crocidura	goliath	isolate	445	mast	cell	growth	factor	(MGF)	gene,	intron	2024-05-06
1119. Sylvisorex ollula isolate 442c mast cell growth factor (MGF) gene, intron 5-6	1119	Sylvisorex	ollula	isolate	442c	mast	cell	growth	factor	(MGF)	gene,	intron	2024-05-06
1120. Sylvisorex johnstoni isolate 441 mast cell growth factor (MGF) gene, intron 5-6	1120	Sylvisorex	johnstoni	isolate	441	mast	cell	growth	factor	(MGF)	gene,	intron	2024-05-06
1121. Congosorex verheyeni isolate 440c mast cell growth factor (MGF) gene, intron 5-6	1121	Congosorex	verheyeni	isolate	440c	mast	cell	growth	factor	(MGF)	gene,	intron	2024-05-06
1122. Crocidura grassei isolate 439 mast cell growth factor (MGF) gene, intron 5-6	1122	Crocidura	grassei	isolate	439	mast	cell	growth	factor	(MGF)	gene,	intron	2024-05-06
1123. Sylvisorex konganensis isolate 438c mast cell growth factor (MGF) gene, intron 5-6	1123	Sylvisorex	konganensis	isolate	438c	mast	cell	growth	factor	(MGF)	gene,	intron	2024-05-06
1124. Paracrocidura schoutedeni isolate 437 mast cell growth factor (MGF) gene, intron 5-6	1124	Paracrocidura	schoutedeni	isolate	437	mast	cell	growth	factor	(MGF)	gene,	intron	2024-05-06
1125. Crocidura muricauda isolate 435 mast cell growth factor (MGF) gene, intron 5-6	1125	Crocidura	muricauda	isolate	435	mast	cell	growth	factor	(MGF)	gene,	intron	2024-05-06
1126. Crocidura bottegi isolate 434 mast cell growth factor (MGF) gene, intron 5-6	1126	Crocidura	bottegi	isolate	434	mast	cell	growth	factor	(MGF)	gene,	intron	2024-05-06
1127. Crocidura buettikoferi isolate 433c mast cell growth factor (MGF) gene, intron 5-6	1127	Crocidura	buettikoferi	isolate	433c	mast	cell	growth	factor	(MGF)	gene,	intron	2024-05-06
1128. Crocidura crossei isolate 432 mast cell growth factor (MGF) gene, intron 5-6	1128	Crocidura	crossei	isolate	432	mast	cell	growth	factor	(MGF)	gene,	intron	2024-05-06
1129. Crocidura jouvenetae isolate 431 mast cell growth factor (MGF) gene, intron 5-6	1129	Crocidura	jouvenetae	isolate	431	mast	cell	growth	factor	(MGF)	gene,	intron	2024-05-06
1130. Crocidura oliveri isolate 430 mast cell growth factor (MGF) gene, intron 5-6	1130	Crocidura	oliveri	isolate	430	mast	cell	growth	factor	(MGF)	gene,	intron	2024-05-06
1131. Crocidura muricauda isolate 429 mast cell growth factor (MGF) gene, intron 5-6	1131	Crocidura	muricauda	isolate	429	mast	cell	growth	factor	(MGF)	gene,	intron	2024-05-06
1132. Crocidura douceti isolate 428 mast cell growth factor (MGF) gene, intron 5-6	1132	Crocidura	douceti	isolate	428	mast	cell	growth	factor	(MGF)	gene,	intron	2024-05-06
1133. Crocidura goliath nimbasilvanus isolate 425 mast cell growth factor (MGF) gene, intron 5-6	1133	Crocidura	goliath	nimbasilvanus	isolate	425	mast	cell	growth	factor	(MGF)	gene,	intron	2024-05-06
1134. Crocidura obscurior isolate 424 mast cell growth factor (MGF) gene, intron 5-6	1134	Crocidura	obscurior	isolate	424	mast	cell	growth	factor	(MGF)	gene,	intron	2024-05-06
1135. Crocidura roosevelti isolate 419c mast cell growth factor (MGF) gene, intron 5-6	1135	Crocidura	roosevelti	isolate	419c	mast	cell	growth	factor	(MGF)	gene,	intron	2024-05-06
1136. Crocidura attila isolate 418 mast cell growth factor (MGF) gene, intron 5-6	1136	Crocidura	attila	isolate	418	mast	cell	growth	factor	(MGF)	gene,	intron	2024-05-06
1137. Crocidura nanilla isolate 403 mast cell growth factor (MGF) gene, intron 5-6	1137	Crocidura	nanilla	isolate	403	mast	cell	growth	factor	(MGF)	gene,	intron	2024-05-06
1138. Neomys anomalus isolate 335 mast cell growth factor (MGF) gene, intron 5-6	1138	Neomys	anomalus	isolate	335	mast	cell	growth	factor	(MGF)	gene,	intron	2024-05-06
1139. Sorex minutus isolate 333c mast cell growth factor (MGF) gene, intron 5-6	1139	Sorex	minutus	isolate	333c	mast	cell	growth	factor	(MGF)	gene,	intron	2024-05-06
1140. Crocidura russula isolate 332 mast cell growth factor (MGF) gene, intron 5-6	1140	Crocidura	russula	isolate	332	mast	cell	growth	factor	(MGF)	gene,	intron	2024-05-06
1141. Crocidura lamottei isolate 330c mast cell growth factor (MGF) gene, intron 5-6	1141	Crocidura	lamottei	isolate	330c	mast	cell	growth	factor	(MGF)	gene,	intron	2024-05-06
1142. Crocidura lusitania isolate 329 mast cell growth factor (MGF) gene, intron 5-6	1142	Crocidura	lusitania	isolate	329	mast	cell	growth	factor	(MGF)	gene,	intron	2024-05-06
1143. Crocidura viaria isolate 328 mast cell growth factor (MGF) gene, intron 5-6	1143	Crocidura	viaria	isolate	328	mast	cell	growth	factor	(MGF)	gene,	intron	2024-05-06
1144. Crocidura oliveri isolate 326c mast cell growth factor (MGF) gene, intron 5-6	1144	Crocidura	oliveri	isolate	326c	mast	cell	growth	factor	(MGF)	gene,	intron	2024-05-06
1145. Crocidura cinderella isolate 324c mast cell growth factor (MGF) gene, intron 5-6	1145	Crocidura	cinderella	isolate	324c	mast	cell	growth	factor	(MGF)	gene,	intron	2024-05-06
1146. Crocidura montis isolate 316 mast cell growth factor (MGF) gene, intron 5-6	1146	Crocidura	montis	isolate	316	mast	cell	growth	factor	(MGF)	gene,	intron	2024-05-06
1147. Crocidura fulvastra isolate 302 mast cell growth factor (MGF) gene, intron 5-6	1147	Crocidura	fulvastra	isolate	302	mast	cell	growth	factor	(MGF)	gene,	intron	2024-05-06
1148. Crocidura sp. SSWM-2009a isolate 299 mast cell growth factor (MGF) gene, intron 5-6	1148	Crocidura	sp.	SSWM-2009a	isolate	299	mast	cell	growth	factor	(MGF)	gene,	intron	2024-05-06
1149. Crocidura hirta isolate 298 mast cell growth factor (MGF) gene, intron 5-6	1149	Crocidura	hirta	isolate	298	mast	cell	growth	factor	(MGF)	gene,	intron	2024-05-06
1150. Crocidura sp. SSWM-2009a isolate 293 mast cell growth factor (MGF) gene, intron 5-6	1150	Crocidura	sp.	SSWM-2009a	isolate	293	mast	cell	growth	factor	(MGF)	gene,	intron	2024-05-06
1151. Crocidura theresae isolate 290c mast cell growth factor (MGF) gene, intron 5-6	1151	Crocidura	theresae	isolate	290c	mast	cell	growth	factor	(MGF)	gene,	intron	2024-05-06
1152. Crocidura fuscomurina isolate 157 mast cell growth factor (MGF) gene, intron 5-6	1152	Crocidura	fuscomurina	isolate	157	mast	cell	growth	factor	(MGF)	gene,	intron	2024-05-06
1153. Crocidura voi isolate 156 mast cell growth factor (MGF) gene, intron 5-6	1153	Crocidura	voi	isolate	156	mast	cell	growth	factor	(MGF)	gene,	intron	2024-05-06
1154. Blarina brevicauda isolate 70 mast cell growth factor (MGF) gene, intron 5-6	1154	Blarina	brevicauda	isolate	70	mast	cell	growth	factor	(MGF)	gene,	intron	2024-05-06
1155. Myosorex varius isolate 65 mast cell growth factor (MGF) gene, intron 5-6	1155	Myosorex	varius	isolate	65	mast	cell	growth	factor	(MGF)	gene,	intron	2024-05-06
1156. Crocidura mariquensis isolate 21c mast cell growth factor (MGF) gene, intron 5-6	1156	Crocidura	mariquensis	isolate	21c	mast	cell	growth	factor	(MGF)	gene,	intron	2024-05-06
1157. Scutisorex somereni isolate 1032 thyrotropin (THY) gene, intron	1157	Scutisorex	somereni	isolate	1032	thyrotropin	(THY)	gene,	intron
1158. Suncus madagascariensis isolate 713c thyrotropin (THY) gene, intron	1158	Suncus	madagascariensis	isolate	713c	thyrotropin	(THY)	gene,	intron
1159. Myosorex cafer isolate 710 thyrotropin (THY) gene, intron	1159	Myosorex	cafer	isolate	710	thyrotropin	(THY)	gene,	intron
1160. Crocidura parvipes isolate 460 thyrotropin (THY) gene, intron	1160	Crocidura	parvipes	isolate	460	thyrotropin	(THY)	gene,	intron
1161. Paracrocidura maxima isolate 459 thyrotropin (THY) gene, intron	1161	Paracrocidura	maxima	isolate	459	thyrotropin	(THY)	gene,	intron
1162. Myosorex geata isolate 457 thyrotropin (THY) gene, intron	1162	Myosorex	geata	isolate	457	thyrotropin	(THY)	gene,	intron
1163. Suncus megalura isolate 455c thyrotropin (THY) gene, intron	1163	Suncus	megalura	isolate	455c	thyrotropin	(THY)	gene,	intron
1164. Crocidura mutesae isolate 450 thyrotropin (THY) gene, intron	1164	Crocidura	mutesae	isolate	450	thyrotropin	(THY)	gene,	intron
1165. Crocidura maurisca isolate 448c thyrotropin (THY) gene, intron	1165	Crocidura	maurisca	isolate	448c	thyrotropin	(THY)	gene,	intron
1166. Suncus remyi isolate 447 thyrotropin (THY) gene, intron	1166	Suncus	remyi	isolate	447	thyrotropin	(THY)	gene,	intron
1167. Crocidura dolichura isolate 446 thyrotropin (THY) gene, intron	1167	Crocidura	dolichura	isolate	446	thyrotropin	(THY)	gene,	intron
1168. Crocidura goliath isolate 445 thyrotropin (THY) gene, intron	1168	Crocidura	goliath	isolate	445	thyrotropin	(THY)	gene,	intron
1169. Sylvisorex ollula isolate 442c thyrotropin (THY) gene, intron	1169	Sylvisorex	ollula	isolate	442c	thyrotropin	(THY)	gene,	intron
1170. Sylvisorex johnstoni isolate 441 thyrotropin (THY) gene, intron	1170	Sylvisorex	johnstoni	isolate	441	thyrotropin	(THY)	gene,	intron
1171. Congosorex verheyeni isolate 440c thyrotropin (THY) gene, intron	1171	Congosorex	verheyeni	isolate	440c	thyrotropin	(THY)	gene,	intron
1172. Crocidura grassei isolate 439 thyrotropin (THY) gene, intron	1172	Crocidura	grassei	isolate	439	thyrotropin	(THY)	gene,	intron
1173. Sylvisorex konganensis isolate 438c thyrotropin (THY) gene, intron	1173	Sylvisorex	konganensis	isolate	438c	thyrotropin	(THY)	gene,	intron
1174. Paracrocidura schoutedeni isolate 437 thyrotropin (THY) gene, intron	1174	Paracrocidura	schoutedeni	isolate	437	thyrotropin	(THY)	gene,	intron
1175. Crocidura muricauda isolate 435 thyrotropin (THY) gene, intron	1175	Crocidura	muricauda	isolate	435	thyrotropin	(THY)	gene,	intron
1176. Crocidura bottegi isolate 434 thyrotropin (THY) gene, intron	1176	Crocidura	bottegi	isolate	434	thyrotropin	(THY)	gene,	intron
1177. Crocidura buettikoferi isolate 433c thyrotropin (THY) gene, intron	1177	Crocidura	buettikoferi	isolate	433c	thyrotropin	(THY)	gene,	intron
1178. Crocidura jouvenetae isolate 431 thyrotropin (THY) gene, intron	1178	Crocidura	jouvenetae	isolate	431	thyrotropin	(THY)	gene,	intron
1179. Crocidura oliveri isolate 430 thyrotropin (THY) gene, intron	1179	Crocidura	oliveri	isolate	430	thyrotropin	(THY)	gene,	intron
1180. Crocidura muricauda isolate 429 thyrotropin (THY) gene, intron	1180	Crocidura	muricauda	isolate	429	thyrotropin	(THY)	gene,	intron
1181. Crocidura douceti isolate 428 thyrotropin (THY) gene, intron	1181	Crocidura	douceti	isolate	428	thyrotropin	(THY)	gene,	intron
1182. Crocidura goliath nimbasilvanus isolate 425 thyrotropin (THY) gene, intron	1182	Crocidura	goliath	nimbasilvanus	isolate	425	thyrotropin	(THY)	gene,	intron
1183. Crocidura obscurior isolate 424 thyrotropin (THY) gene, intron	1183	Crocidura	obscurior	isolate	424	thyrotropin	(THY)	gene,	intron
1184. Crocidura roosevelti isolate 419c thyrotropin (THY) gene, intron	1184	Crocidura	roosevelti	isolate	419c	thyrotropin	(THY)	gene,	intron
1185. Crocidura attila isolate 418 thyrotropin (THY) gene, intron	1185	Crocidura	attila	isolate	418	thyrotropin	(THY)	gene,	intron
1186. Crocidura littoralis isolate 411 thyrotropin (THY) gene, intron	1186	Crocidura	littoralis	isolate	411	thyrotropin	(THY)	gene,	intron
1187. Neomys anomalus isolate 335 thyrotropin (THY) gene, intron	1187	Neomys	anomalus	isolate	335	thyrotropin	(THY)	gene,	intron
1188. Sorex minutus isolate 333c thyrotropin (THY) gene, intron	1188	Sorex	minutus	isolate	333c	thyrotropin	(THY)	gene,	intron
1189. Crocidura russula isolate 332 thyrotropin (THY) gene, intron	1189	Crocidura	russula	isolate	332	thyrotropin	(THY)	gene,	intron
1190. Crocidura lamottei isolate 330c thyrotropin (THY) gene, intron	1190	Crocidura	lamottei	isolate	330c	thyrotropin	(THY)	gene,	intron
1191. Crocidura viaria isolate 328 thyrotropin (THY) gene, intron	1191	Crocidura	viaria	isolate	328	thyrotropin	(THY)	gene,	intron
1192. Crocidura oliveri isolate 326c thyrotropin (THY) gene, intron	1192	Crocidura	oliveri	isolate	326c	thyrotropin	(THY)	gene,	intron
1193. Crocidura montis isolate 316 thyrotropin (THY) gene, intron	1193	Crocidura	montis	isolate	316	thyrotropin	(THY)	gene,	intron
1194. Crocidura fulvastra isolate 302 thyrotropin (THY) gene, intron	1194	Crocidura	fulvastra	isolate	302	thyrotropin	(THY)	gene,	intron
1195. Crocidura hirta isolate 298 thyrotropin (THY) gene, intron	1195	Crocidura	hirta	isolate	298	thyrotropin	(THY)	gene,	intron
1196. Crocidura sp. SSWM-2009a isolate 293 thyrotropin (THY) gene, intron	1196	Crocidura	sp.	SSWM-2009a	isolate	293	thyrotropin	(THY)	gene,	intron
1197. Crocidura theresae isolate 290c thyrotropin (THY) gene, intron	1197	Crocidura	theresae	isolate	290c	thyrotropin	(THY)	gene,	intron
1198. Crocidura fuscomurina isolate 157 thyrotropin (THY) gene, intron	1198	Crocidura	fuscomurina	isolate	157	thyrotropin	(THY)	gene,	intron
1199. Crocidura voi isolate 156 thyrotropin (THY) gene, intron	1199	Crocidura	voi	isolate	156	thyrotropin	(THY)	gene,	intron
1200. Blarina brevicauda isolate 70 thyrotropin (THY) gene, intron	1200	Blarina	brevicauda	isolate	70	thyrotropin	(THY)	gene,	intron
1201. Myosorex varius isolate 65 thyrotropin (THY) gene, intron	1201	Myosorex	varius	isolate	65	thyrotropin	(THY)	gene,	intron
1202. Crocidura maquassiensis isolate 57 thyrotropin (THY) gene, intron	1202	Crocidura	maquassiensis	isolate	57	thyrotropin	(THY)	gene,	intron
1203. Crocidura silacea isolate 25 thyrotropin (THY) gene, intron	1203	Crocidura	silacea	isolate	25	thyrotropin	(THY)	gene,	intron
1204. Crocidura olivieri isolate 19 thyrotropin (THY) gene, intron	1204	Crocidura	olivieri	isolate	19	thyrotropin	(THY)	gene,	intron
1205. Otomops martiensseni isolate RSA_NylsvleiDM11526f D-loop, partial sequence; mitochondrial	1205	Otomops	martiensseni	isolate	RSA_NylsvleiDM11526f	D-loop,	partial	sequence;	mitochondrial
1206. Otomops martiensseni isolate RSA_DoonHeights12m D-loop, partial sequence; mitochondrial	1206	Otomops	martiensseni	isolate	RSA_DoonHeights12m	D-loop,	partial	sequence;	mitochondrial
1207. Otomops martiensseni isolate RSA_DoonHeights11f D-loop, partial sequence; mitochondrial	1207	Otomops	martiensseni	isolate	RSA_DoonHeights11f	D-loop,	partial	sequence;	mitochondrial
1208. Otomops martiensseni isolate RSA_Durban10m D-loop, partial sequence; mitochondrial	1208	Otomops	martiensseni	isolate	RSA_Durban10m	D-loop,	partial	sequence;	mitochondrial
1209. Otomops martiensseni isolate RSA_Winkelspruit5m D-loop, partial sequence; mitochondrial	1209	Otomops	martiensseni	isolate	RSA_Winkelspruit5m	D-loop,	partial	sequence;	mitochondrial
1210. Otomops martiensseni isolate RSA_Winkelspruit4f D-loop, partial sequence; mitochondrial	1210	Otomops	martiensseni	isolate	RSA_Winkelspruit4f	D-loop,	partial	sequence;	mitochondrial
1211. Otomops martiensseni isolate RSA_Winkelspruit3f D-loop, partial sequence; mitochondrial	1211	Otomops	martiensseni	isolate	RSA_Winkelspruit3f	D-loop,	partial	sequence;	mitochondrial
1212. Otomops martiensseni isolate RSA_Winkelspruit2f D-loop, partial sequence; mitochondrial	1212	Otomops	martiensseni	isolate	RSA_Winkelspruit2f	D-loop,	partial	sequence;	mitochondrial
1213. Otomops martiensseni isolate RSA_Winkelspruit1f D-loop, partial sequence; mitochondrial	1213	Otomops	martiensseni	isolate	RSA_Winkelspruit1f	D-loop,	partial	sequence;	mitochondrial
1214. Otomops martiensseni isolate RSA_Redhill37m D-loop, partial sequence; mitochondrial	1214	Otomops	martiensseni	isolate	RSA_Redhill37m	D-loop,	partial	sequence;	mitochondrial
1215. Otomops martiensseni isolate RSA_Redhill36f D-loop, partial sequence; mitochondrial	1215	Otomops	martiensseni	isolate	RSA_Redhill36f	D-loop,	partial	sequence;	mitochondrial
1216. Otomops martiensseni isolate RSA_Redhill35f D-loop, partial sequence; mitochondrial	1216	Otomops	martiensseni	isolate	RSA_Redhill35f	D-loop,	partial	sequence;	mitochondrial
1217. Otomops martiensseni isolate RSA_Redhill34f D-loop, partial sequence; mitochondrial	1217	Otomops	martiensseni	isolate	RSA_Redhill34f	D-loop,	partial	sequence;	mitochondrial
1218. Otomops martiensseni isolate RSA_Redhill33f D-loop, partial sequence; mitochondrial	1218	Otomops	martiensseni	isolate	RSA_Redhill33f	D-loop,	partial	sequence;	mitochondrial
1219. Otomops martiensseni isolate RSA_Redhill32m D-loop, partial sequence; mitochondrial	1219	Otomops	martiensseni	isolate	RSA_Redhill32m	D-loop,	partial	sequence;	mitochondrial
1220. Otomops martiensseni isolate RSA_Redhill31m D-loop, partial sequence; mitochondrial	1220	Otomops	martiensseni	isolate	RSA_Redhill31m	D-loop,	partial	sequence;	mitochondrial
1221. Otomops martiensseni isolate RSA_Redhill30f D-loop, partial sequence; mitochondrial	1221	Otomops	martiensseni	isolate	RSA_Redhill30f	D-loop,	partial	sequence;	mitochondrial
1222. Otomops martiensseni isolate RSA_Redhill29f D-loop, partial sequence; mitochondrial	1222	Otomops	martiensseni	isolate	RSA_Redhill29f	D-loop,	partial	sequence;	mitochondrial
1223. Otomops martiensseni isolate RSA_Redhill28f D-loop, partial sequence; mitochondrial	1223	Otomops	martiensseni	isolate	RSA_Redhill28f	D-loop,	partial	sequence;	mitochondrial
1224. Otomops martiensseni isolate RSA_Glenashley27f D-loop, partial sequence; mitochondrial	1224	Otomops	martiensseni	isolate	RSA_Glenashley27f	D-loop,	partial	sequence;	mitochondrial
1225. Otomops martiensseni isolate RSA_Glenashley26f D-loop, partial sequence; mitochondrial	1225	Otomops	martiensseni	isolate	RSA_Glenashley26f	D-loop,	partial	sequence;	mitochondrial
1226. Otomops martiensseni isolate RSA_Glenashley25f D-loop, partial sequence; mitochondrial	1226	Otomops	martiensseni	isolate	RSA_Glenashley25f	D-loop,	partial	sequence;	mitochondrial
1227. Otomops martiensseni isolate RSA_Glenashley24f D-loop, partial sequence; mitochondrial	1227	Otomops	martiensseni	isolate	RSA_Glenashley24f	D-loop,	partial	sequence;	mitochondrial
1228. Otomops martiensseni isolate RSA_Glenashley23f D-loop, partial sequence; mitochondrial	1228	Otomops	martiensseni	isolate	RSA_Glenashley23f	D-loop,	partial	sequence;	mitochondrial
1229. Otomops martiensseni isolate RSA_Glenashley22f D-loop, partial sequence; mitochondrial	1229	Otomops	martiensseni	isolate	RSA_Glenashley22f	D-loop,	partial	sequence;	mitochondrial
1230. Otomops martiensseni isolate RSA_Glenashley21m D-loop, partial sequence; mitochondrial	1230	Otomops	martiensseni	isolate	RSA_Glenashley21m	D-loop,	partial	sequence;	mitochondrial
1231. Otomops martiensseni isolate RSA_Glenashley20f D-loop, partial sequence; mitochondrial	1231	Otomops	martiensseni	isolate	RSA_Glenashley20f	D-loop,	partial	sequence;	mitochondrial
1232. Otomops martiensseni isolate RSA_Glenashley19f D-loop, partial sequence; mitochondrial	1232	Otomops	martiensseni	isolate	RSA_Glenashley19f	D-loop,	partial	sequence;	mitochondrial
1233. Otomops martiensseni isolate RSA_DurbanNorth18m D-loop, partial sequence; mitochondrial	1233	Otomops	martiensseni	isolate	RSA_DurbanNorth18m	D-loop,	partial	sequence;	mitochondrial
1234. Otomops martiensseni isolate RSA_Kloof17f D-loop, partial sequence; mitochondrial	1234	Otomops	martiensseni	isolate	RSA_Kloof17f	D-loop,	partial	sequence;	mitochondrial
1235. Otomops martiensseni isolate RSA_Kloof16m D-loop, partial sequence; mitochondrial	1235	Otomops	martiensseni	isolate	RSA_Kloof16m	D-loop,	partial	sequence;	mitochondrial
1236. Otomops martiensseni isolate RSA_Kloof15f D-loop, partial sequence; mitochondrial	1236	Otomops	martiensseni	isolate	RSA_Kloof15f	D-loop,	partial	sequence;	mitochondrial
1237. Otomops martiensseni isolate RSA_Gillitts14f D-loop, partial sequence; mitochondrial	1237	Otomops	martiensseni	isolate	RSA_Gillitts14f	D-loop,	partial	sequence;	mitochondrial
1238. Otomops martiensseni isolate RSA_Gillitts13f D-loop, partial sequence; mitochondrial	1238	Otomops	martiensseni	isolate	RSA_Gillitts13f	D-loop,	partial	sequence;	mitochondrial
1239. Otomops martiensseni isolate RSA_Gillitts12m D-loop, partial sequence; mitochondrial	1239	Otomops	martiensseni	isolate	RSA_Gillitts12m	D-loop,	partial	sequence;	mitochondrial
1240. Otomops martiensseni isolate RSA_Gillitts11f D-loop, partial sequence; mitochondrial	1240	Otomops	martiensseni	isolate	RSA_Gillitts11f	D-loop,	partial	sequence;	mitochondrial
1241. Otomops martiensseni isolate RSA_Gillitts10m D-loop, partial sequence; mitochondrial	1241	Otomops	martiensseni	isolate	RSA_Gillitts10m	D-loop,	partial	sequence;	mitochondrial
1242. Otomops martiensseni isolate RSA_Gillitts09f D-loop, partial sequence; mitochondrial	1242	Otomops	martiensseni	isolate	RSA_Gillitts09f	D-loop,	partial	sequence;	mitochondrial
1243. Otomops martiensseni isolate RSA_Umgeni08f D-loop, partial sequence; mitochondrial	1243	Otomops	martiensseni	isolate	RSA_Umgeni08f	D-loop,	partial	sequence;	mitochondrial
1244. Otomops martiensseni isolate RSA_UmgeniDM10294m D-loop, partial sequence; mitochondrial	1244	Otomops	martiensseni	isolate	RSA_UmgeniDM10294m	D-loop,	partial	sequence;	mitochondrial
1245. Otomops martiensseni isolate RSA_Umgeni05f D-loop, partial sequence; mitochondrial	1245	Otomops	martiensseni	isolate	RSA_Umgeni05f	D-loop,	partial	sequence;	mitochondrial
1246. Otomops martiensseni isolate RSA_Umgeni04f D-loop, partial sequence; mitochondrial	1246	Otomops	martiensseni	isolate	RSA_Umgeni04f	D-loop,	partial	sequence;	mitochondrial
1247. Otomops martiensseni isolate RSA_Umgeni03f D-loop, partial sequence; mitochondrial	1247	Otomops	martiensseni	isolate	RSA_Umgeni03f	D-loop,	partial	sequence;	mitochondrial
1248. Otomops martiensseni isolate RSA_Umgeni02f D-loop, partial sequence; mitochondrial	1248	Otomops	martiensseni	isolate	RSA_Umgeni02f	D-loop,	partial	sequence;	mitochondrial
1249. Otomops martiensseni isolate RSA_Umgeni01f D-loop, partial sequence; mitochondrial	1249	Otomops	martiensseni	isolate	RSA_Umgeni01f	D-loop,	partial	sequence;	mitochondrial
1250. Otomops martiensseni isolate RSA_NylsvleiDM11526f cytochrome b gene, partial cds; mitochondrial	1250	Otomops	martiensseni	isolate	RSA_NylsvleiDM11526f	cytochrome	b	gene,	partial	cds;	mitochondrial
1251. Otomops martiensseni isolate RSA_DoonHeights12m cytochrome b gene, partial cds; mitochondrial	1251	Otomops	martiensseni	isolate	RSA_DoonHeights12m	cytochrome	b	gene,	partial	cds;	mitochondrial
1252. Otomops martiensseni isolate RSA_DoonHeights11f cytochrome b gene, partial cds; mitochondrial	1252	Otomops	martiensseni	isolate	RSA_DoonHeights11f	cytochrome	b	gene,	partial	cds;	mitochondrial
1253. Otomops martiensseni isolate RSA_Durban10m cytochrome b gene, partial cds; mitochondrial	1253	Otomops	martiensseni	isolate	RSA_Durban10m	cytochrome	b	gene,	partial	cds;	mitochondrial
1254. Otomops martiensseni isolate RSA_Winkelspruit5m cytochrome b gene, partial cds; mitochondrial	1254	Otomops	martiensseni	isolate	RSA_Winkelspruit5m	cytochrome	b	gene,	partial	cds;	mitochondrial
1255. Otomops martiensseni isolate RSA_Winkelspruit4f cytochrome b gene, partial cds; mitochondrial	1255	Otomops	martiensseni	isolate	RSA_Winkelspruit4f	cytochrome	b	gene,	partial	cds;	mitochondrial
1256. Otomops martiensseni isolate RSA_Winkelspruit3f cytochrome b gene, partial cds; mitochondrial	1256	Otomops	martiensseni	isolate	RSA_Winkelspruit3f	cytochrome	b	gene,	partial	cds;	mitochondrial
1257. Otomops martiensseni isolate RSA_Winkelspruit2f cytochrome b gene, partial cds; mitochondrial	1257	Otomops	martiensseni	isolate	RSA_Winkelspruit2f	cytochrome	b	gene,	partial	cds;	mitochondrial
1258. Otomops martiensseni isolate RSA_Winkelspruit1f cytochrome b gene, partial cds; mitochondrial	1258	Otomops	martiensseni	isolate	RSA_Winkelspruit1f	cytochrome	b	gene,	partial	cds;	mitochondrial
1259. Otomops martiensseni isolate RSA_Redhill37m cytochrome b gene, partial cds; mitochondrial	1259	Otomops	martiensseni	isolate	RSA_Redhill37m	cytochrome	b	gene,	partial	cds;	mitochondrial
1260. Otomops martiensseni isolate RSA_Redhill36f cytochrome b gene, partial cds; mitochondrial	1260	Otomops	martiensseni	isolate	RSA_Redhill36f	cytochrome	b	gene,	partial	cds;	mitochondrial
1261. Otomops martiensseni isolate RSA_Redhill35f cytochrome b gene, partial cds; mitochondrial	1261	Otomops	martiensseni	isolate	RSA_Redhill35f	cytochrome	b	gene,	partial	cds;	mitochondrial
1262. Otomops martiensseni isolate RSA_Redhill34f cytochrome b gene, partial cds; mitochondrial	1262	Otomops	martiensseni	isolate	RSA_Redhill34f	cytochrome	b	gene,	partial	cds;	mitochondrial
1263. Otomops martiensseni isolate RSA_Redhill33f cytochrome b gene, partial cds; mitochondrial	1263	Otomops	martiensseni	isolate	RSA_Redhill33f	cytochrome	b	gene,	partial	cds;	mitochondrial
1264. Otomops martiensseni isolate RSA_Redhill32m cytochrome b gene, partial cds; mitochondrial	1264	Otomops	martiensseni	isolate	RSA_Redhill32m	cytochrome	b	gene,	partial	cds;	mitochondrial
1265. Otomops martiensseni isolate RSA_Redhill31m cytochrome b gene, partial cds; mitochondrial	1265	Otomops	martiensseni	isolate	RSA_Redhill31m	cytochrome	b	gene,	partial	cds;	mitochondrial
1266. Otomops martiensseni isolate RSA_Redhill30f cytochrome b gene, partial cds; mitochondrial	1266	Otomops	martiensseni	isolate	RSA_Redhill30f	cytochrome	b	gene,	partial	cds;	mitochondrial
1267. Otomops martiensseni isolate RSA_Redhill29f cytochrome b gene, partial cds; mitochondrial	1267	Otomops	martiensseni	isolate	RSA_Redhill29f	cytochrome	b	gene,	partial	cds;	mitochondrial
1268. Otomops martiensseni isolate RSA_Redhill28f cytochrome b gene, partial cds; mitochondrial	1268	Otomops	martiensseni	isolate	RSA_Redhill28f	cytochrome	b	gene,	partial	cds;	mitochondrial
1269. Otomops martiensseni isolate RSA_Glenashley27f cytochrome b gene, partial cds; mitochondrial	1269	Otomops	martiensseni	isolate	RSA_Glenashley27f	cytochrome	b	gene,	partial	cds;	mitochondrial
1270. Otomops martiensseni isolate RSA_Glenashley26f cytochrome b gene, partial cds; mitochondrial	1270	Otomops	martiensseni	isolate	RSA_Glenashley26f	cytochrome	b	gene,	partial	cds;	mitochondrial
1271. Otomops martiensseni isolate RSA_Glenashley25f cytochrome b gene, partial cds; mitochondrial	1271	Otomops	martiensseni	isolate	RSA_Glenashley25f	cytochrome	b	gene,	partial	cds;	mitochondrial
1272. Otomops martiensseni isolate RSA_Glenashley24f cytochrome b gene, partial cds; mitochondrial	1272	Otomops	martiensseni	isolate	RSA_Glenashley24f	cytochrome	b	gene,	partial	cds;	mitochondrial
1273. Otomops martiensseni isolate RSA_Glenashley23f cytochrome b gene, partial cds; mitochondrial	1273	Otomops	martiensseni	isolate	RSA_Glenashley23f	cytochrome	b	gene,	partial	cds;	mitochondrial
1274. Otomops martiensseni isolate RSA_Glenashley22f cytochrome b gene, partial cds; mitochondrial	1274	Otomops	martiensseni	isolate	RSA_Glenashley22f	cytochrome	b	gene,	partial	cds;	mitochondrial
1275. Otomops martiensseni isolate RSA_Glenashley21m cytochrome b gene, partial cds; mitochondrial	1275	Otomops	martiensseni	isolate	RSA_Glenashley21m	cytochrome	b	gene,	partial	cds;	mitochondrial
1276. Otomops martiensseni isolate RSA_Glenashley20f cytochrome b gene, partial cds; mitochondrial	1276	Otomops	martiensseni	isolate	RSA_Glenashley20f	cytochrome	b	gene,	partial	cds;	mitochondrial
1277. Otomops martiensseni isolate RSA_Glenashley19f cytochrome b gene, partial cds; mitochondrial	1277	Otomops	martiensseni	isolate	RSA_Glenashley19f	cytochrome	b	gene,	partial	cds;	mitochondrial
1278. Otomops martiensseni isolate RSA_DurbanNorth18m cytochrome b gene, partial cds; mitochondrial	1278	Otomops	martiensseni	isolate	RSA_DurbanNorth18m	cytochrome	b	gene,	partial	cds;	mitochondrial
1279. Otomops martiensseni isolate RSA_Kloof17f cytochrome b gene, partial cds; mitochondrial	1279	Otomops	martiensseni	isolate	RSA_Kloof17f	cytochrome	b	gene,	partial	cds;	mitochondrial
1280. Otomops martiensseni isolate RSA_Kloof16m cytochrome b gene, partial cds; mitochondrial	1280	Otomops	martiensseni	isolate	RSA_Kloof16m	cytochrome	b	gene,	partial	cds;	mitochondrial
1281. Otomops martiensseni isolate RSA_Kloof15f cytochrome b gene, partial cds; mitochondrial	1281	Otomops	martiensseni	isolate	RSA_Kloof15f	cytochrome	b	gene,	partial	cds;	mitochondrial
1282. Otomops martiensseni isolate RSA_Gillitts14f cytochrome b gene, partial cds; mitochondrial	1282	Otomops	martiensseni	isolate	RSA_Gillitts14f	cytochrome	b	gene,	partial	cds;	mitochondrial
1283. Otomops martiensseni isolate RSA_Gillitts13f cytochrome b gene, partial cds; mitochondrial	1283	Otomops	martiensseni	isolate	RSA_Gillitts13f	cytochrome	b	gene,	partial	cds;	mitochondrial
1284. Otomops martiensseni isolate RSA_Gillitts12m cytochrome b gene, partial cds; mitochondrial	1284	Otomops	martiensseni	isolate	RSA_Gillitts12m	cytochrome	b	gene,	partial	cds;	mitochondrial
1285. Otomops martiensseni isolate RSA_Gillitts11f cytochrome b gene, partial cds; mitochondrial	1285	Otomops	martiensseni	isolate	RSA_Gillitts11f	cytochrome	b	gene,	partial	cds;	mitochondrial
1286. Otomops martiensseni isolate RSA_Gillitts10m cytochrome b gene, partial cds; mitochondrial	1286	Otomops	martiensseni	isolate	RSA_Gillitts10m	cytochrome	b	gene,	partial	cds;	mitochondrial
1287. Otomops martiensseni isolate RSA_Gillitts09f cytochrome b gene, partial cds; mitochondrial	1287	Otomops	martiensseni	isolate	RSA_Gillitts09f	cytochrome	b	gene,	partial	cds;	mitochondrial
1288. Otomops martiensseni isolate RSA_Umgeni08f cytochrome b gene, partial cds; mitochondrial	1288	Otomops	martiensseni	isolate	RSA_Umgeni08f	cytochrome	b	gene,	partial	cds;	mitochondrial
1289. Otomops martiensseni isolate RSA_UmgeniDM10294m cytochrome b gene, partial cds; mitochondrial	1289	Otomops	martiensseni	isolate	RSA_UmgeniDM10294m	cytochrome	b	gene,	partial	cds;	mitochondrial
1290. Otomops martiensseni isolate RSA_Umgeni05f cytochrome b gene, partial cds; mitochondrial	1290	Otomops	martiensseni	isolate	RSA_Umgeni05f	cytochrome	b	gene,	partial	cds;	mitochondrial
1291. Otomops martiensseni isolate RSA_Umgeni04f cytochrome b gene, partial cds; mitochondrial	1291	Otomops	martiensseni	isolate	RSA_Umgeni04f	cytochrome	b	gene,	partial	cds;	mitochondrial
1292. Otomops martiensseni isolate RSA_Umgeni03f cytochrome b gene, partial cds; mitochondrial	1292	Otomops	martiensseni	isolate	RSA_Umgeni03f	cytochrome	b	gene,	partial	cds;	mitochondrial
1293. Otomops martiensseni isolate RSA_Umgeni02f cytochrome b gene, partial cds; mitochondrial	1293	Otomops	martiensseni	isolate	RSA_Umgeni02f	cytochrome	b	gene,	partial	cds;	mitochondrial
1294. Otomops martiensseni isolate RSA_Umgeni01f cytochrome b gene, partial cds; mitochondrial	1294	Otomops	martiensseni	isolate	RSA_Umgeni01f	cytochrome	b	gene,	partial	cds;	mitochondrial
1295. Myosorex varius isolate N98 control region, partial sequence; mitochondrial	1295	Myosorex	varius	isolate	N98	control	region,	partial	sequence;	mitochondrial
1296. Myosorex varius isolate N977 control region, partial sequence; mitochondrial	1296	Myosorex	varius	isolate	N977	control	region,	partial	sequence;	mitochondrial
1297. Myosorex varius isolate N973 control region, partial sequence; mitochondrial	1297	Myosorex	varius	isolate	N973	control	region,	partial	sequence;	mitochondrial
1298. Myosorex varius isolate N972 control region, partial sequence; mitochondrial	1298	Myosorex	varius	isolate	N972	control	region,	partial	sequence;	mitochondrial
1299. Myosorex varius isolate N97 control region, partial sequence; mitochondrial	1299	Myosorex	varius	isolate	N97	control	region,	partial	sequence;	mitochondrial
1300. Myosorex varius isolate N969 control region, partial sequence; mitochondrial	1300	Myosorex	varius	isolate	N969	control	region,	partial	sequence;	mitochondrial
1301. Myosorex varius isolate N96 control region, partial sequence; mitochondrial	1301	Myosorex	varius	isolate	N96	control	region,	partial	sequence;	mitochondrial
1302. Myosorex varius isolate N95 control region, partial sequence; mitochondrial	1302	Myosorex	varius	isolate	N95	control	region,	partial	sequence;	mitochondrial
1303. Myosorex varius isolate N947 control region, partial sequence; mitochondrial	1303	Myosorex	varius	isolate	N947	control	region,	partial	sequence;	mitochondrial
1304. Myosorex varius isolate N944 control region, partial sequence; mitochondrial	1304	Myosorex	varius	isolate	N944	control	region,	partial	sequence;	mitochondrial
1305. Myosorex varius isolate N94 control region, partial sequence; mitochondrial	1305	Myosorex	varius	isolate	N94	control	region,	partial	sequence;	mitochondrial
1306. Myosorex varius isolate N934 control region, partial sequence; mitochondrial	1306	Myosorex	varius	isolate	N934	control	region,	partial	sequence;	mitochondrial
1307. Myosorex varius isolate N932 control region, partial sequence; mitochondrial	1307	Myosorex	varius	isolate	N932	control	region,	partial	sequence;	mitochondrial
1308. Myosorex varius isolate N93 control region, partial sequence; mitochondrial	1308	Myosorex	varius	isolate	N93	control	region,	partial	sequence;	mitochondrial
1309. Myosorex varius isolate N929 control region, partial sequence; mitochondrial	1309	Myosorex	varius	isolate	N929	control	region,	partial	sequence;	mitochondrial
1310. Myosorex varius isolate N92 control region, partial sequence; mitochondrial	1310	Myosorex	varius	isolate	N92	control	region,	partial	sequence;	mitochondrial
1311. Myosorex varius isolate N918 control region, partial sequence; mitochondrial	1311	Myosorex	varius	isolate	N918	control	region,	partial	sequence;	mitochondrial
1312. Myosorex varius isolate N91 control region, partial sequence; mitochondrial	1312	Myosorex	varius	isolate	N91	control	region,	partial	sequence;	mitochondrial
1313. Myosorex varius isolate N90 control region, partial sequence; mitochondrial	1313	Myosorex	varius	isolate	N90	control	region,	partial	sequence;	mitochondrial
1314. Myosorex varius isolate N899 control region, partial sequence; mitochondrial	1314	Myosorex	varius	isolate	N899	control	region,	partial	sequence;	mitochondrial
1315. Myosorex varius isolate N89 control region, partial sequence; mitochondrial	1315	Myosorex	varius	isolate	N89	control	region,	partial	sequence;	mitochondrial
1316. Myosorex varius isolate N88 control region, partial sequence; mitochondrial	1316	Myosorex	varius	isolate	N88	control	region,	partial	sequence;	mitochondrial
1317. Myosorex varius isolate N86 control region, partial sequence; mitochondrial	1317	Myosorex	varius	isolate	N86	control	region,	partial	sequence;	mitochondrial
1318. Myosorex varius isolate N857 control region, partial sequence; mitochondrial	1318	Myosorex	varius	isolate	N857	control	region,	partial	sequence;	mitochondrial
1319. Myosorex varius isolate N85 control region, partial sequence; mitochondrial	1319	Myosorex	varius	isolate	N85	control	region,	partial	sequence;	mitochondrial
1320. Myosorex varius isolate N846 control region, partial sequence; mitochondrial	1320	Myosorex	varius	isolate	N846	control	region,	partial	sequence;	mitochondrial
1321. Myosorex varius isolate N844 control region, partial sequence; mitochondrial	1321	Myosorex	varius	isolate	N844	control	region,	partial	sequence;	mitochondrial
1322. Myosorex varius isolate N838 control region, partial sequence; mitochondrial	1322	Myosorex	varius	isolate	N838	control	region,	partial	sequence;	mitochondrial
1323. Myosorex varius isolate N831 control region, partial sequence; mitochondrial	1323	Myosorex	varius	isolate	N831	control	region,	partial	sequence;	mitochondrial
1324. Myosorex varius isolate N830 control region, partial sequence; mitochondrial	1324	Myosorex	varius	isolate	N830	control	region,	partial	sequence;	mitochondrial
1325. Myosorex varius isolate N83 control region, partial sequence; mitochondrial	1325	Myosorex	varius	isolate	N83	control	region,	partial	sequence;	mitochondrial
1326. Myosorex varius isolate N828 control region, partial sequence; mitochondrial	1326	Myosorex	varius	isolate	N828	control	region,	partial	sequence;	mitochondrial
1327. Myosorex varius isolate N819 control region, partial sequence; mitochondrial	1327	Myosorex	varius	isolate	N819	control	region,	partial	sequence;	mitochondrial
1328. Myosorex varius isolate N813 control region, partial sequence; mitochondrial	1328	Myosorex	varius	isolate	N813	control	region,	partial	sequence;	mitochondrial
1329. Myosorex varius isolate N808 control region, partial sequence; mitochondrial	1329	Myosorex	varius	isolate	N808	control	region,	partial	sequence;	mitochondrial
1330. Myosorex varius isolate N80 control region, partial sequence; mitochondrial	1330	Myosorex	varius	isolate	N80	control	region,	partial	sequence;	mitochondrial
1331. Myosorex varius isolate N79 control region, partial sequence; mitochondrial	1331	Myosorex	varius	isolate	N79	control	region,	partial	sequence;	mitochondrial
1332. Myosorex varius isolate N781 control region, partial sequence; mitochondrial	1332	Myosorex	varius	isolate	N781	control	region,	partial	sequence;	mitochondrial
1333. Myosorex varius isolate N780 control region, partial sequence; mitochondrial	1333	Myosorex	varius	isolate	N780	control	region,	partial	sequence;	mitochondrial
1334. Myosorex varius isolate N78 control region, partial sequence; mitochondrial	1334	Myosorex	varius	isolate	N78	control	region,	partial	sequence;	mitochondrial
1335. Myosorex varius isolate N778 control region, partial sequence; mitochondrial	1335	Myosorex	varius	isolate	N778	control	region,	partial	sequence;	mitochondrial
1336. Myosorex varius isolate N777 control region, partial sequence; mitochondrial	1336	Myosorex	varius	isolate	N777	control	region,	partial	sequence;	mitochondrial
1337. Myosorex varius isolate N776 control region, partial sequence; mitochondrial	1337	Myosorex	varius	isolate	N776	control	region,	partial	sequence;	mitochondrial
1338. Myosorex varius isolate N775 control region, partial sequence; mitochondrial	1338	Myosorex	varius	isolate	N775	control	region,	partial	sequence;	mitochondrial
1339. Myosorex varius isolate N774 control region, partial sequence; mitochondrial	1339	Myosorex	varius	isolate	N774	control	region,	partial	sequence;	mitochondrial
1340. Myosorex varius isolate N773 control region, partial sequence; mitochondrial	1340	Myosorex	varius	isolate	N773	control	region,	partial	sequence;	mitochondrial
1341. Myosorex varius isolate N772 control region, partial sequence; mitochondrial	1341	Myosorex	varius	isolate	N772	control	region,	partial	sequence;	mitochondrial
1342. Myosorex varius isolate N771 control region, partial sequence; mitochondrial	1342	Myosorex	varius	isolate	N771	control	region,	partial	sequence;	mitochondrial
1343. Myosorex varius isolate N770 control region, partial sequence; mitochondrial	1343	Myosorex	varius	isolate	N770	control	region,	partial	sequence;	mitochondrial
1344. Myosorex varius isolate N77 control region, partial sequence; mitochondrial	1344	Myosorex	varius	isolate	N77	control	region,	partial	sequence;	mitochondrial
1345. Myosorex varius isolate N769 control region, partial sequence; mitochondrial	1345	Myosorex	varius	isolate	N769	control	region,	partial	sequence;	mitochondrial
1346. Myosorex varius isolate N768 control region, partial sequence; mitochondrial	1346	Myosorex	varius	isolate	N768	control	region,	partial	sequence;	mitochondrial
1347. Myosorex varius isolate N761 control region, partial sequence; mitochondrial	1347	Myosorex	varius	isolate	N761	control	region,	partial	sequence;	mitochondrial
1348. Myosorex varius isolate N76 control region, partial sequence; mitochondrial	1348	Myosorex	varius	isolate	N76	control	region,	partial	sequence;	mitochondrial
1349. Myosorex varius isolate N757 control region, partial sequence; mitochondrial	1349	Myosorex	varius	isolate	N757	control	region,	partial	sequence;	mitochondrial
1350. Myosorex varius isolate N75 control region, partial sequence; mitochondrial	1350	Myosorex	varius	isolate	N75	control	region,	partial	sequence;	mitochondrial
1351. Myosorex varius isolate N74 control region, partial sequence; mitochondrial	1351	Myosorex	varius	isolate	N74	control	region,	partial	sequence;	mitochondrial
1352. Myosorex varius isolate N73 control region, partial sequence; mitochondrial	1352	Myosorex	varius	isolate	N73	control	region,	partial	sequence;	mitochondrial
1353. Myosorex varius isolate N726 control region, partial sequence; mitochondrial	1353	Myosorex	varius	isolate	N726	control	region,	partial	sequence;	mitochondrial
1354. Myosorex varius isolate N72 control region, partial sequence; mitochondrial	1354	Myosorex	varius	isolate	N72	control	region,	partial	sequence;	mitochondrial
1355. Myosorex varius isolate N712 control region, partial sequence; mitochondrial	1355	Myosorex	varius	isolate	N712	control	region,	partial	sequence;	mitochondrial
1356. Myosorex varius isolate N71 control region, partial sequence; mitochondrial	1356	Myosorex	varius	isolate	N71	control	region,	partial	sequence;	mitochondrial
1357. Myosorex varius isolate N706 control region, partial sequence; mitochondrial	1357	Myosorex	varius	isolate	N706	control	region,	partial	sequence;	mitochondrial
1358. Myosorex varius isolate N705 control region, partial sequence; mitochondrial	1358	Myosorex	varius	isolate	N705	control	region,	partial	sequence;	mitochondrial
1359. Myosorex varius isolate N7 control region, partial sequence; mitochondrial	1359	Myosorex	varius	isolate	N7	control	region,	partial	sequence;	mitochondrial
1360. Myosorex varius isolate N697 control region, partial sequence; mitochondrial	1360	Myosorex	varius	isolate	N697	control	region,	partial	sequence;	mitochondrial
1361. Myosorex varius isolate N69 control region, partial sequence; mitochondrial	1361	Myosorex	varius	isolate	N69	control	region,	partial	sequence;	mitochondrial
1362. Myosorex varius isolate N68 control region, partial sequence; mitochondrial	1362	Myosorex	varius	isolate	N68	control	region,	partial	sequence;	mitochondrial
1363. Myosorex varius isolate N676 control region, partial sequence; mitochondrial	1363	Myosorex	varius	isolate	N676	control	region,	partial	sequence;	mitochondrial
1364. Myosorex varius isolate N67 control region, partial sequence; mitochondrial	1364	Myosorex	varius	isolate	N67	control	region,	partial	sequence;	mitochondrial
1365. Myosorex varius isolate N662 control region, partial sequence; mitochondrial	1365	Myosorex	varius	isolate	N662	control	region,	partial	sequence;	mitochondrial
1366. Myosorex varius isolate N661 control region, partial sequence; mitochondrial	1366	Myosorex	varius	isolate	N661	control	region,	partial	sequence;	mitochondrial
1367. Myosorex varius isolate N66 control region, partial sequence; mitochondrial	1367	Myosorex	varius	isolate	N66	control	region,	partial	sequence;	mitochondrial
1368. Myosorex varius isolate N659 control region, partial sequence; mitochondrial	1368	Myosorex	varius	isolate	N659	control	region,	partial	sequence;	mitochondrial
1369. Myosorex varius isolate N658 control region, partial sequence; mitochondrial	1369	Myosorex	varius	isolate	N658	control	region,	partial	sequence;	mitochondrial
1370. Myosorex varius isolate N657 control region, partial sequence; mitochondrial	1370	Myosorex	varius	isolate	N657	control	region,	partial	sequence;	mitochondrial
1371. Myosorex varius isolate N656 control region, partial sequence; mitochondrial	1371	Myosorex	varius	isolate	N656	control	region,	partial	sequence;	mitochondrial
1372. Myosorex varius isolate N655 control region, partial sequence; mitochondrial	1372	Myosorex	varius	isolate	N655	control	region,	partial	sequence;	mitochondrial
1373. Myosorex varius isolate N654 control region, partial sequence; mitochondrial	1373	Myosorex	varius	isolate	N654	control	region,	partial	sequence;	mitochondrial
1374. Myosorex varius isolate N653 control region, partial sequence; mitochondrial	1374	Myosorex	varius	isolate	N653	control	region,	partial	sequence;	mitochondrial
1375. Myosorex varius isolate N652 control region, partial sequence; mitochondrial	1375	Myosorex	varius	isolate	N652	control	region,	partial	sequence;	mitochondrial
1376. Myosorex varius isolate N651 control region, partial sequence; mitochondrial	1376	Myosorex	varius	isolate	N651	control	region,	partial	sequence;	mitochondrial
1377. Myosorex varius isolate N650 control region, partial sequence; mitochondrial	1377	Myosorex	varius	isolate	N650	control	region,	partial	sequence;	mitochondrial
1378. Myosorex varius isolate N65 control region, partial sequence; mitochondrial	1378	Myosorex	varius	isolate	N65	control	region,	partial	sequence;	mitochondrial
1379. Myosorex varius isolate N649 control region, partial sequence; mitochondrial	1379	Myosorex	varius	isolate	N649	control	region,	partial	sequence;	mitochondrial
1380. Myosorex varius isolate N648 control region, partial sequence; mitochondrial	1380	Myosorex	varius	isolate	N648	control	region,	partial	sequence;	mitochondrial
1381. Myosorex varius isolate N647 control region, partial sequence; mitochondrial	1381	Myosorex	varius	isolate	N647	control	region,	partial	sequence;	mitochondrial
1382. Myosorex varius isolate N646 control region, partial sequence; mitochondrial	1382	Myosorex	varius	isolate	N646	control	region,	partial	sequence;	mitochondrial
1383. Myosorex varius isolate N645 control region, partial sequence; mitochondrial	1383	Myosorex	varius	isolate	N645	control	region,	partial	sequence;	mitochondrial
1384. Myosorex varius isolate N644 control region, partial sequence; mitochondrial	1384	Myosorex	varius	isolate	N644	control	region,	partial	sequence;	mitochondrial
1385. Myosorex varius isolate N642 control region, partial sequence; mitochondrial	1385	Myosorex	varius	isolate	N642	control	region,	partial	sequence;	mitochondrial
1386. Myosorex varius isolate N640 control region, partial sequence; mitochondrial	1386	Myosorex	varius	isolate	N640	control	region,	partial	sequence;	mitochondrial
1387. Myosorex varius isolate N639 control region, partial sequence; mitochondrial	1387	Myosorex	varius	isolate	N639	control	region,	partial	sequence;	mitochondrial
1388. Myosorex varius isolate N62 control region, partial sequence; mitochondrial	1388	Myosorex	varius	isolate	N62	control	region,	partial	sequence;	mitochondrial
1389. Myosorex varius isolate N61 control region, partial sequence; mitochondrial	1389	Myosorex	varius	isolate	N61	control	region,	partial	sequence;	mitochondrial
1390. Myosorex varius isolate N603 control region, partial sequence; mitochondrial	1390	Myosorex	varius	isolate	N603	control	region,	partial	sequence;	mitochondrial
1391. Myosorex varius isolate N60 control region, partial sequence; mitochondrial	1391	Myosorex	varius	isolate	N60	control	region,	partial	sequence;	mitochondrial
1392. Myosorex varius isolate N6 control region, partial sequence; mitochondrial	1392	Myosorex	varius	isolate	N6	control	region,	partial	sequence;	mitochondrial
1393. Myosorex varius isolate N581 control region, partial sequence; mitochondrial	1393	Myosorex	varius	isolate	N581	control	region,	partial	sequence;	mitochondrial
1394. Myosorex varius isolate N58 control region, partial sequence; mitochondrial	1394	Myosorex	varius	isolate	N58	control	region,	partial	sequence;	mitochondrial
1395. Myosorex varius isolate N56 control region, partial sequence; mitochondrial	1395	Myosorex	varius	isolate	N56	control	region,	partial	sequence;	mitochondrial
1396. Myosorex varius isolate N55 control region, partial sequence; mitochondrial	1396	Myosorex	varius	isolate	N55	control	region,	partial	sequence;	mitochondrial
1397. Myosorex varius isolate N51 control region, partial sequence; mitochondrial	1397	Myosorex	varius	isolate	N51	control	region,	partial	sequence;	mitochondrial
1398. Myosorex varius isolate N49 control region, partial sequence; mitochondrial	1398	Myosorex	varius	isolate	N49	control	region,	partial	sequence;	mitochondrial
1399. Myosorex varius isolate N48 control region, partial sequence; mitochondrial	1399	Myosorex	varius	isolate	N48	control	region,	partial	sequence;	mitochondrial
1400. Myosorex varius isolate N471 control region, partial sequence; mitochondrial	1400	Myosorex	varius	isolate	N471	control	region,	partial	sequence;	mitochondrial
1401. Myosorex varius isolate N470 control region, partial sequence; mitochondrial	1401	Myosorex	varius	isolate	N470	control	region,	partial	sequence;	mitochondrial
1402. Myosorex varius isolate N469 control region, partial sequence; mitochondrial	1402	Myosorex	varius	isolate	N469	control	region,	partial	sequence;	mitochondrial
1403. Myosorex varius isolate N468 control region, partial sequence; mitochondrial	1403	Myosorex	varius	isolate	N468	control	region,	partial	sequence;	mitochondrial
1404. Myosorex varius isolate N467 control region, partial sequence; mitochondrial	1404	Myosorex	varius	isolate	N467	control	region,	partial	sequence;	mitochondrial
1405. Myosorex varius isolate N466 control region, partial sequence; mitochondrial	1405	Myosorex	varius	isolate	N466	control	region,	partial	sequence;	mitochondrial
1406. Myosorex varius isolate N465 control region, partial sequence; mitochondrial	1406	Myosorex	varius	isolate	N465	control	region,	partial	sequence;	mitochondrial
1407. Myosorex varius isolate N45 control region, partial sequence; mitochondrial	1407	Myosorex	varius	isolate	N45	control	region,	partial	sequence;	mitochondrial
1408. Myosorex varius isolate N44 control region, partial sequence; mitochondrial	1408	Myosorex	varius	isolate	N44	control	region,	partial	sequence;	mitochondrial
1409. Myosorex varius isolate N43 control region, partial sequence; mitochondrial	1409	Myosorex	varius	isolate	N43	control	region,	partial	sequence;	mitochondrial
1410. Myosorex varius isolate N42 control region, partial sequence; mitochondrial	1410	Myosorex	varius	isolate	N42	control	region,	partial	sequence;	mitochondrial
1411. Myosorex varius isolate N41 control region, partial sequence; mitochondrial	1411	Myosorex	varius	isolate	N41	control	region,	partial	sequence;	mitochondrial
1412. Myosorex varius isolate N40 control region, partial sequence; mitochondrial	1412	Myosorex	varius	isolate	N40	control	region,	partial	sequence;	mitochondrial
1413. Myosorex varius isolate N397 control region, partial sequence; mitochondrial	1413	Myosorex	varius	isolate	N397	control	region,	partial	sequence;	mitochondrial
1414. Myosorex varius isolate N396 control region, partial sequence; mitochondrial	1414	Myosorex	varius	isolate	N396	control	region,	partial	sequence;	mitochondrial
1415. Myosorex varius isolate N395 control region, partial sequence; mitochondrial	1415	Myosorex	varius	isolate	N395	control	region,	partial	sequence;	mitochondrial
1416. Myosorex varius isolate N393 control region, partial sequence; mitochondrial	1416	Myosorex	varius	isolate	N393	control	region,	partial	sequence;	mitochondrial
1417. Myosorex varius isolate N391 control region, partial sequence; mitochondrial	1417	Myosorex	varius	isolate	N391	control	region,	partial	sequence;	mitochondrial
1418. Myosorex varius isolate N39 control region, partial sequence; mitochondrial	1418	Myosorex	varius	isolate	N39	control	region,	partial	sequence;	mitochondrial
1419. Myosorex varius isolate N388 control region, partial sequence; mitochondrial	1419	Myosorex	varius	isolate	N388	control	region,	partial	sequence;	mitochondrial
1420. Myosorex varius isolate N387 control region, partial sequence; mitochondrial	1420	Myosorex	varius	isolate	N387	control	region,	partial	sequence;	mitochondrial
1421. Myosorex varius isolate N386 control region, partial sequence; mitochondrial	1421	Myosorex	varius	isolate	N386	control	region,	partial	sequence;	mitochondrial
1422. Myosorex varius isolate N385 control region, partial sequence; mitochondrial	1422	Myosorex	varius	isolate	N385	control	region,	partial	sequence;	mitochondrial
1423. Myosorex varius isolate N383 control region, partial sequence; mitochondrial	1423	Myosorex	varius	isolate	N383	control	region,	partial	sequence;	mitochondrial
1424. Myosorex varius isolate N382 control region, partial sequence; mitochondrial	1424	Myosorex	varius	isolate	N382	control	region,	partial	sequence;	mitochondrial
1425. Myosorex varius isolate N381 control region, partial sequence; mitochondrial	1425	Myosorex	varius	isolate	N381	control	region,	partial	sequence;	mitochondrial
1426. Myosorex varius isolate N36 control region, partial sequence; mitochondrial	1426	Myosorex	varius	isolate	N36	control	region,	partial	sequence;	mitochondrial
1427. Myosorex varius isolate N35 control region, partial sequence; mitochondrial	1427	Myosorex	varius	isolate	N35	control	region,	partial	sequence;	mitochondrial
1428. Myosorex varius isolate N34 control region, partial sequence; mitochondrial	1428	Myosorex	varius	isolate	N34	control	region,	partial	sequence;	mitochondrial
1429. Myosorex varius isolate N33 control region, partial sequence; mitochondrial	1429	Myosorex	varius	isolate	N33	control	region,	partial	sequence;	mitochondrial
1430. Myosorex varius isolate N315 control region, partial sequence; mitochondrial	1430	Myosorex	varius	isolate	N315	control	region,	partial	sequence;	mitochondrial
1431. Myosorex varius isolate N313 control region, partial sequence; mitochondrial	1431	Myosorex	varius	isolate	N313	control	region,	partial	sequence;	mitochondrial
1432. Myosorex varius isolate N312 control region, partial sequence; mitochondrial	1432	Myosorex	varius	isolate	N312	control	region,	partial	sequence;	mitochondrial
1433. Myosorex varius isolate N31 control region, partial sequence; mitochondrial	1433	Myosorex	varius	isolate	N31	control	region,	partial	sequence;	mitochondrial
1434. Myosorex varius isolate N308 control region, partial sequence; mitochondrial	1434	Myosorex	varius	isolate	N308	control	region,	partial	sequence;	mitochondrial
1435. Myosorex varius isolate N307 control region, partial sequence; mitochondrial	1435	Myosorex	varius	isolate	N307	control	region,	partial	sequence;	mitochondrial
1436. Myosorex varius isolate N306 control region, partial sequence; mitochondrial	1436	Myosorex	varius	isolate	N306	control	region,	partial	sequence;	mitochondrial
1437. Myosorex varius isolate N305 control region, partial sequence; mitochondrial	1437	Myosorex	varius	isolate	N305	control	region,	partial	sequence;	mitochondrial
1438. Myosorex varius isolate N30 control region, partial sequence; mitochondrial	1438	Myosorex	varius	isolate	N30	control	region,	partial	sequence;	mitochondrial
1439. Myosorex varius isolate N29 control region, partial sequence; mitochondrial	1439	Myosorex	varius	isolate	N29	control	region,	partial	sequence;	mitochondrial
1440. Myosorex varius isolate N282 control region, partial sequence; mitochondrial	1440	Myosorex	varius	isolate	N282	control	region,	partial	sequence;	mitochondrial
1441. Myosorex varius isolate N280 control region, partial sequence; mitochondrial	1441	Myosorex	varius	isolate	N280	control	region,	partial	sequence;	mitochondrial
1442. Myosorex varius isolate N28 control region, partial sequence; mitochondrial	1442	Myosorex	varius	isolate	N28	control	region,	partial	sequence;	mitochondrial
1443. Myosorex varius isolate N277 control region, partial sequence; mitochondrial	1443	Myosorex	varius	isolate	N277	control	region,	partial	sequence;	mitochondrial
1444. Myosorex varius isolate N273 control region, partial sequence; mitochondrial	1444	Myosorex	varius	isolate	N273	control	region,	partial	sequence;	mitochondrial
1445. Myosorex varius isolate N27 control region, partial sequence; mitochondrial	1445	Myosorex	varius	isolate	N27	control	region,	partial	sequence;	mitochondrial
1446. Myosorex varius isolate N269 control region, partial sequence; mitochondrial	1446	Myosorex	varius	isolate	N269	control	region,	partial	sequence;	mitochondrial
1447. Myosorex varius isolate N268 control region, partial sequence; mitochondrial	1447	Myosorex	varius	isolate	N268	control	region,	partial	sequence;	mitochondrial
1448. Myosorex varius isolate N264 control region, partial sequence; mitochondrial	1448	Myosorex	varius	isolate	N264	control	region,	partial	sequence;	mitochondrial
1449. Myosorex varius isolate N26 control region, partial sequence; mitochondrial	1449	Myosorex	varius	isolate	N26	control	region,	partial	sequence;	mitochondrial
1450. Myosorex varius isolate N253 control region, partial sequence; mitochondrial	1450	Myosorex	varius	isolate	N253	control	region,	partial	sequence;	mitochondrial
1451. Myosorex varius isolate N251 control region, partial sequence; mitochondrial	1451	Myosorex	varius	isolate	N251	control	region,	partial	sequence;	mitochondrial
1452. Myosorex varius isolate N247 control region, partial sequence; mitochondrial	1452	Myosorex	varius	isolate	N247	control	region,	partial	sequence;	mitochondrial
1453. Myosorex varius isolate N246 control region, partial sequence; mitochondrial	1453	Myosorex	varius	isolate	N246	control	region,	partial	sequence;	mitochondrial
1454. Myosorex varius isolate N245 control region, partial sequence; mitochondrial	1454	Myosorex	varius	isolate	N245	control	region,	partial	sequence;	mitochondrial
1455. Myosorex varius isolate N243 control region, partial sequence; mitochondrial	1455	Myosorex	varius	isolate	N243	control	region,	partial	sequence;	mitochondrial
1456. Myosorex varius isolate N242 control region, partial sequence; mitochondrial	1456	Myosorex	varius	isolate	N242	control	region,	partial	sequence;	mitochondrial
1457. Myosorex varius isolate N241 control region, partial sequence; mitochondrial	1457	Myosorex	varius	isolate	N241	control	region,	partial	sequence;	mitochondrial
1458. Myosorex varius isolate N238 control region, partial sequence; mitochondrial	1458	Myosorex	varius	isolate	N238	control	region,	partial	sequence;	mitochondrial
1459. Myosorex varius isolate N237 control region, partial sequence; mitochondrial	1459	Myosorex	varius	isolate	N237	control	region,	partial	sequence;	mitochondrial
1460. Myosorex varius isolate N236 control region, partial sequence; mitochondrial	1460	Myosorex	varius	isolate	N236	control	region,	partial	sequence;	mitochondrial
1461. Myosorex varius isolate N233 control region, partial sequence; mitochondrial	1461	Myosorex	varius	isolate	N233	control	region,	partial	sequence;	mitochondrial
1462. Myosorex varius isolate N227 control region, partial sequence; mitochondrial	1462	Myosorex	varius	isolate	N227	control	region,	partial	sequence;	mitochondrial
1463. Myosorex varius isolate N226 control region, partial sequence; mitochondrial	1463	Myosorex	varius	isolate	N226	control	region,	partial	sequence;	mitochondrial
1464. Myosorex varius isolate N225 control region, partial sequence; mitochondrial	1464	Myosorex	varius	isolate	N225	control	region,	partial	sequence;	mitochondrial
1465. Myosorex varius isolate N224 control region, partial sequence; mitochondrial	1465	Myosorex	varius	isolate	N224	control	region,	partial	sequence;	mitochondrial
1466. Myosorex varius isolate N217 control region, partial sequence; mitochondrial	1466	Myosorex	varius	isolate	N217	control	region,	partial	sequence;	mitochondrial
1467. Myosorex varius isolate N203 control region, partial sequence; mitochondrial	1467	Myosorex	varius	isolate	N203	control	region,	partial	sequence;	mitochondrial
1468. Myosorex varius isolate N202 control region, partial sequence; mitochondrial	1468	Myosorex	varius	isolate	N202	control	region,	partial	sequence;	mitochondrial
1469. Myosorex varius isolate N201 control region, partial sequence; mitochondrial	1469	Myosorex	varius	isolate	N201	control	region,	partial	sequence;	mitochondrial
1470. Myosorex varius isolate N200 control region, partial sequence; mitochondrial	1470	Myosorex	varius	isolate	N200	control	region,	partial	sequence;	mitochondrial
1471. Myosorex varius isolate N199 control region, partial sequence; mitochondrial	1471	Myosorex	varius	isolate	N199	control	region,	partial	sequence;	mitochondrial
1472. Myosorex varius isolate N198 control region, partial sequence; mitochondrial	1472	Myosorex	varius	isolate	N198	control	region,	partial	sequence;	mitochondrial
1473. Myosorex varius isolate N197 control region, partial sequence; mitochondrial	1473	Myosorex	varius	isolate	N197	control	region,	partial	sequence;	mitochondrial
1474. Myosorex varius isolate N196 control region, partial sequence; mitochondrial	1474	Myosorex	varius	isolate	N196	control	region,	partial	sequence;	mitochondrial
1475. Myosorex varius isolate N195 control region, partial sequence; mitochondrial	1475	Myosorex	varius	isolate	N195	control	region,	partial	sequence;	mitochondrial
1476. Myosorex varius isolate N194 control region, partial sequence; mitochondrial	1476	Myosorex	varius	isolate	N194	control	region,	partial	sequence;	mitochondrial
1477. Myosorex varius isolate N193 control region, partial sequence; mitochondrial	1477	Myosorex	varius	isolate	N193	control	region,	partial	sequence;	mitochondrial
1478. Myosorex varius isolate N192 control region, partial sequence; mitochondrial	1478	Myosorex	varius	isolate	N192	control	region,	partial	sequence;	mitochondrial
1479. Myosorex varius isolate N191 control region, partial sequence; mitochondrial	1479	Myosorex	varius	isolate	N191	control	region,	partial	sequence;	mitochondrial
1480. Myosorex varius isolate N190 control region, partial sequence; mitochondrial	1480	Myosorex	varius	isolate	N190	control	region,	partial	sequence;	mitochondrial
1481. Myosorex varius isolate N189 control region, partial sequence; mitochondrial	1481	Myosorex	varius	isolate	N189	control	region,	partial	sequence;	mitochondrial
1482. Myosorex varius isolate N188 control region, partial sequence; mitochondrial	1482	Myosorex	varius	isolate	N188	control	region,	partial	sequence;	mitochondrial
1483. Myosorex varius isolate N187 control region, partial sequence; mitochondrial	1483	Myosorex	varius	isolate	N187	control	region,	partial	sequence;	mitochondrial
1484. Myosorex varius isolate N186 control region, partial sequence; mitochondrial	1484	Myosorex	varius	isolate	N186	control	region,	partial	sequence;	mitochondrial
1485. Myosorex varius isolate N185 control region, partial sequence; mitochondrial	1485	Myosorex	varius	isolate	N185	control	region,	partial	sequence;	mitochondrial
1486. Myosorex varius isolate N184 control region, partial sequence; mitochondrial	1486	Myosorex	varius	isolate	N184	control	region,	partial	sequence;	mitochondrial
1487. Myosorex varius isolate N183 control region, partial sequence; mitochondrial	1487	Myosorex	varius	isolate	N183	control	region,	partial	sequence;	mitochondrial
1488. Myosorex varius isolate N182 control region, partial sequence; mitochondrial	1488	Myosorex	varius	isolate	N182	control	region,	partial	sequence;	mitochondrial
1489. Myosorex varius isolate N180 control region, partial sequence; mitochondrial	1489	Myosorex	varius	isolate	N180	control	region,	partial	sequence;	mitochondrial
1490. Myosorex varius isolate N179 control region, partial sequence; mitochondrial	1490	Myosorex	varius	isolate	N179	control	region,	partial	sequence;	mitochondrial
1491. Myosorex varius isolate N178 control region, partial sequence; mitochondrial	1491	Myosorex	varius	isolate	N178	control	region,	partial	sequence;	mitochondrial
1492. Myosorex varius isolate N177 control region, partial sequence; mitochondrial	1492	Myosorex	varius	isolate	N177	control	region,	partial	sequence;	mitochondrial
1493. Myosorex varius isolate N176 control region, partial sequence; mitochondrial	1493	Myosorex	varius	isolate	N176	control	region,	partial	sequence;	mitochondrial
1494. Myosorex varius isolate N175 control region, partial sequence; mitochondrial	1494	Myosorex	varius	isolate	N175	control	region,	partial	sequence;	mitochondrial
1495. Myosorex varius isolate N174 control region, partial sequence; mitochondrial	1495	Myosorex	varius	isolate	N174	control	region,	partial	sequence;	mitochondrial
1496. Myosorex varius isolate N173 control region, partial sequence; mitochondrial	1496	Myosorex	varius	isolate	N173	control	region,	partial	sequence;	mitochondrial
1497. Myosorex varius isolate N172 control region, partial sequence; mitochondrial	1497	Myosorex	varius	isolate	N172	control	region,	partial	sequence;	mitochondrial
1498. Myosorex varius isolate N17 control region, partial sequence; mitochondrial	1498	Myosorex	varius	isolate	N17	control	region,	partial	sequence;	mitochondrial
1499. Myosorex varius isolate N169 control region, partial sequence; mitochondrial	1499	Myosorex	varius	isolate	N169	control	region,	partial	sequence;	mitochondrial
1500. Myosorex varius isolate N168 control region, partial sequence; mitochondrial	1500	Myosorex	varius	isolate	N168	control	region,	partial	sequence;	mitochondrial
1501. Myosorex varius isolate N167 control region, partial sequence; mitochondrial	1501	Myosorex	varius	isolate	N167	control	region,	partial	sequence;	mitochondrial
1502. Myosorex varius isolate N165 control region, partial sequence; mitochondrial	1502	Myosorex	varius	isolate	N165	control	region,	partial	sequence;	mitochondrial
1503. Myosorex varius isolate N164 control region, partial sequence; mitochondrial	1503	Myosorex	varius	isolate	N164	control	region,	partial	sequence;	mitochondrial
1504. Myosorex varius isolate N163 control region, partial sequence; mitochondrial	1504	Myosorex	varius	isolate	N163	control	region,	partial	sequence;	mitochondrial
1505. Myosorex varius isolate N161 control region, partial sequence; mitochondrial	1505	Myosorex	varius	isolate	N161	control	region,	partial	sequence;	mitochondrial
1506. Myosorex varius isolate N159 control region, partial sequence; mitochondrial	1506	Myosorex	varius	isolate	N159	control	region,	partial	sequence;	mitochondrial
1507. Myosorex varius isolate N153 control region, partial sequence; mitochondrial	1507	Myosorex	varius	isolate	N153	control	region,	partial	sequence;	mitochondrial
1508. Myosorex varius isolate N149 control region, partial sequence; mitochondrial	1508	Myosorex	varius	isolate	N149	control	region,	partial	sequence;	mitochondrial
1509. Myosorex varius isolate N148 control region, partial sequence; mitochondrial	1509	Myosorex	varius	isolate	N148	control	region,	partial	sequence;	mitochondrial
1510. Myosorex varius isolate N147 control region, partial sequence; mitochondrial	1510	Myosorex	varius	isolate	N147	control	region,	partial	sequence;	mitochondrial
1511. Myosorex varius isolate N146 control region, partial sequence; mitochondrial	1511	Myosorex	varius	isolate	N146	control	region,	partial	sequence;	mitochondrial
1512. Myosorex varius isolate N145 control region, partial sequence; mitochondrial	1512	Myosorex	varius	isolate	N145	control	region,	partial	sequence;	mitochondrial
1513. Myosorex varius isolate N143 control region, partial sequence; mitochondrial	1513	Myosorex	varius	isolate	N143	control	region,	partial	sequence;	mitochondrial
1514. Myosorex varius isolate N123 control region, partial sequence; mitochondrial	1514	Myosorex	varius	isolate	N123	control	region,	partial	sequence;	mitochondrial
1515. Myosorex varius isolate N122 control region, partial sequence; mitochondrial	1515	Myosorex	varius	isolate	N122	control	region,	partial	sequence;	mitochondrial
1516. Myosorex varius isolate N121 control region, partial sequence; mitochondrial	1516	Myosorex	varius	isolate	N121	control	region,	partial	sequence;	mitochondrial
1517. Myosorex varius isolate N120 control region, partial sequence; mitochondrial	1517	Myosorex	varius	isolate	N120	control	region,	partial	sequence;	mitochondrial
1518. Myosorex varius isolate N119 control region, partial sequence; mitochondrial	1518	Myosorex	varius	isolate	N119	control	region,	partial	sequence;	mitochondrial
1519. Myosorex varius isolate N118 control region, partial sequence; mitochondrial	1519	Myosorex	varius	isolate	N118	control	region,	partial	sequence;	mitochondrial
1520. Myosorex varius isolate N117 control region, partial sequence; mitochondrial	1520	Myosorex	varius	isolate	N117	control	region,	partial	sequence;	mitochondrial
1521. Myosorex varius isolate N116 control region, partial sequence; mitochondrial	1521	Myosorex	varius	isolate	N116	control	region,	partial	sequence;	mitochondrial
1522. Myosorex varius isolate N113 control region, partial sequence; mitochondrial	1522	Myosorex	varius	isolate	N113	control	region,	partial	sequence;	mitochondrial
1523. Myosorex varius isolate N112 control region, partial sequence; mitochondrial	1523	Myosorex	varius	isolate	N112	control	region,	partial	sequence;	mitochondrial
1524. Myosorex varius isolate N107 control region, partial sequence; mitochondrial	1524	Myosorex	varius	isolate	N107	control	region,	partial	sequence;	mitochondrial
1525. Myosorex varius isolate N106 control region, partial sequence; mitochondrial	1525	Myosorex	varius	isolate	N106	control	region,	partial	sequence;	mitochondrial
1526. Myosorex varius isolate N105 control region, partial sequence; mitochondrial	1526	Myosorex	varius	isolate	N105	control	region,	partial	sequence;	mitochondrial
1527. Myosorex varius isolate N104 control region, partial sequence; mitochondrial	1527	Myosorex	varius	isolate	N104	control	region,	partial	sequence;	mitochondrial
1528. Myosorex varius isolate N103 control region, partial sequence; mitochondrial	1528	Myosorex	varius	isolate	N103	control	region,	partial	sequence;	mitochondrial
1529. Myosorex varius isolate N1029 control region, partial sequence; mitochondrial	1529	Myosorex	varius	isolate	N1029	control	region,	partial	sequence;	mitochondrial
1530. Myosorex varius isolate N1028 control region, partial sequence; mitochondrial	1530	Myosorex	varius	isolate	N1028	control	region,	partial	sequence;	mitochondrial
1531. Myosorex varius isolate N1027 control region, partial sequence; mitochondrial	1531	Myosorex	varius	isolate	N1027	control	region,	partial	sequence;	mitochondrial
1532. Myosorex varius isolate N101 control region, partial sequence; mitochondrial	1532	Myosorex	varius	isolate	N101	control	region,	partial	sequence;	mitochondrial
1533. Myosorex varius isolate N1006 control region, partial sequence; mitochondrial	1533	Myosorex	varius	isolate	N1006	control	region,	partial	sequence;	mitochondrial
1534. Mastomys natalensis isolate VHC cytochrome c oxidase subunit 1 (COI) gene, partial cds; mitochondrial	1534	Mastomys	natalensis	isolate	VHC	cytochrome	c	oxidase	subunit	1	(COI)	gene,	partial	cds;	mitochondrial
1535. Mastomys natalensis isolate VHB cytochrome c oxidase subunit 1 (COI) gene, partial cds; mitochondrial	1535	Mastomys	natalensis	isolate	VHB	cytochrome	c	oxidase	subunit	1	(COI)	gene,	partial	cds;	mitochondrial
1536. Mastomys natalensis isolate AFC cytochrome c oxidase subunit 1 (COI) gene, partial cds; mitochondrial	1536	Mastomys	natalensis	isolate	AFC	cytochrome	c	oxidase	subunit	1	(COI)	gene,	partial	cds;	mitochondrial
1537. Mastomys natalensis isolate AFB cytochrome c oxidase subunit 1 (COI) gene, partial cds; mitochondrial	1537	Mastomys	natalensis	isolate	AFB	cytochrome	c	oxidase	subunit	1	(COI)	gene,	partial	cds;	mitochondrial
1538. Mastomys natalensis isolate ELA cytochrome c oxidase subunit 1 (COI) gene, partial cds; mitochondrial	1538	Mastomys	natalensis	isolate	ELA	cytochrome	c	oxidase	subunit	1	(COI)	gene,	partial	cds;	mitochondrial
1539. Mastomys natalensis isolate CHB cytochrome c oxidase subunit 1 (COI) gene, partial cds; mitochondrial	1539	Mastomys	natalensis	isolate	CHB	cytochrome	c	oxidase	subunit	1	(COI)	gene,	partial	cds;	mitochondrial
1540. Mastomys natalensis isolate INA cytochrome c oxidase subunit 1 (COI) gene, partial cds; mitochondrial	1540	Mastomys	natalensis	isolate	INA	cytochrome	c	oxidase	subunit	1	(COI)	gene,	partial	cds;	mitochondrial
1541. Mastomys natalensis isolate VHA cytochrome c oxidase subunit 1 (COI) gene, partial cds; mitochondrial	1541	Mastomys	natalensis	isolate	VHA	cytochrome	c	oxidase	subunit	1	(COI)	gene,	partial	cds;	mitochondrial
1542. Mastomys natalensis isolate AFA cytochrome c oxidase subunit 1 (COI) gene, partial cds; mitochondrial	1542	Mastomys	natalensis	isolate	AFA	cytochrome	c	oxidase	subunit	1	(COI)	gene,	partial	cds;	mitochondrial
1543. Mastomys coucha isolate CHA cytochrome c oxidase subunit 1 (COI) gene, partial cds; mitochondrial	1543	Mastomys	coucha	isolate	CHA	cytochrome	c	oxidase	subunit	1	(COI)	gene,	partial	cds;	mitochondrial
1544. Mastomys coucha isolate KPE cytochrome c oxidase subunit 1 (COI) gene, partial cds; mitochondrial	1544	Mastomys	coucha	isolate	KPE	cytochrome	c	oxidase	subunit	1	(COI)	gene,	partial	cds;	mitochondrial
1545. Mastomys coucha isolate KPD cytochrome c oxidase subunit 1 (COI) gene, partial cds; mitochondrial	1545	Mastomys	coucha	isolate	KPD	cytochrome	c	oxidase	subunit	1	(COI)	gene,	partial	cds;	mitochondrial
1546. Mastomys coucha isolate KPC cytochrome c oxidase subunit 1 (COI) gene, partial cds; mitochondrial	1546	Mastomys	coucha	isolate	KPC	cytochrome	c	oxidase	subunit	1	(COI)	gene,	partial	cds;	mitochondrial
1547. Mastomys coucha isolate KPB cytochrome c oxidase subunit 1 (COI) gene, partial cds; mitochondrial	1547	Mastomys	coucha	isolate	KPB	cytochrome	c	oxidase	subunit	1	(COI)	gene,	partial	cds;	mitochondrial
1548. Mastomys coucha isolate KPA cytochrome c oxidase subunit 1 (COI) gene, partial cds; mitochondrial	1548	Mastomys	coucha	isolate	KPA	cytochrome	c	oxidase	subunit	1	(COI)	gene,	partial	cds;	mitochondrial
1549. Mastomys coucha isolate MND cytochrome c oxidase subunit 1 (COI) gene, partial cds; mitochondrial	1549	Mastomys	coucha	isolate	MND	cytochrome	c	oxidase	subunit	1	(COI)	gene,	partial	cds;	mitochondrial
1550. Mastomys coucha isolate MNC cytochrome c oxidase subunit 1 (COI) gene, partial cds; mitochondrial	1550	Mastomys	coucha	isolate	MNC	cytochrome	c	oxidase	subunit	1	(COI)	gene,	partial	cds;	mitochondrial
1551. Mastomys coucha isolate MNB cytochrome c oxidase subunit 1 (COI) gene, partial cds; mitochondrial	1551	Mastomys	coucha	isolate	MNB	cytochrome	c	oxidase	subunit	1	(COI)	gene,	partial	cds;	mitochondrial
1552. Mastomys coucha isolate MNA cytochrome c oxidase subunit 1 (COI) gene, partial cds; mitochondrial	1552	Mastomys	coucha	isolate	MNA	cytochrome	c	oxidase	subunit	1	(COI)	gene,	partial	cds;	mitochondrial
1553. Mastomys coucha isolate RVE cytochrome c oxidase subunit 1 (COI) gene, partial cds; mitochondrial	1553	Mastomys	coucha	isolate	RVE	cytochrome	c	oxidase	subunit	1	(COI)	gene,	partial	cds;	mitochondrial
1554. Mastomys coucha isolate RVD cytochrome c oxidase subunit 1 (COI) gene, partial cds; mitochondrial	1554	Mastomys	coucha	isolate	RVD	cytochrome	c	oxidase	subunit	1	(COI)	gene,	partial	cds;	mitochondrial
1555. Mastomys coucha isolate RVC cytochrome c oxidase subunit 1 (COI) gene, partial cds; mitochondrial	1555	Mastomys	coucha	isolate	RVC	cytochrome	c	oxidase	subunit	1	(COI)	gene,	partial	cds;	mitochondrial
1556. Mastomys coucha isolate RVB cytochrome c oxidase subunit 1 (COI) gene, partial cds; mitochondrial	1556	Mastomys	coucha	isolate	RVB	cytochrome	c	oxidase	subunit	1	(COI)	gene,	partial	cds;	mitochondrial
1557. Mastomys coucha isolate RVA cytochrome c oxidase subunit 1 (COI) gene, partial cds; mitochondrial	1557	Mastomys	coucha	isolate	RVA	cytochrome	c	oxidase	subunit	1	(COI)	gene,	partial	cds;	mitochondrial
1558. Suncus etruscus isolate 722 cytochrome b gene, partial cds; mitochondrial	1558	Suncus	etruscus	isolate	722	cytochrome	b	gene,	partial	cds;	mitochondrial
1559. Crocidura nigeriae isolate 426 cytochrome b gene, partial cds; mitochondrial	1559	Crocidura	nigeriae	isolate	426	cytochrome	b	gene,	partial	cds;	mitochondrial
1560. Crocidura crenata isolate 415 cytochrome b gene, partial cds; mitochondrial	1560	Crocidura	crenata	isolate	415	cytochrome	b	gene,	partial	cds;	mitochondrial
1561. Crocidura maurisca isolate 448 cytochrome b gene, partial cds; mitochondrial	1561	Crocidura	maurisca	isolate	448	cytochrome	b	gene,	partial	cds;	mitochondrial
1562. Crocidura crossei isolate 432 cytochrome b gene, partial cds; mitochondrial	1562	Crocidura	crossei	isolate	432	cytochrome	b	gene,	partial	cds;	mitochondrial
1563. Crocidura jouvenetae isolate 431 cytochrome b gene, partial cds; mitochondrial	1563	Crocidura	jouvenetae	isolate	431	cytochrome	b	gene,	partial	cds;	mitochondrial
1564. Myosorex sclateri isolate 3 cytochrome b gene, partial cds; mitochondrial	1564	Myosorex	sclateri	isolate	3	cytochrome	b	gene,	partial	cds;	mitochondrial
1565. Crocidura olivieri isolate 430 cytochrome b gene, partial cds; mitochondrial	1565	Crocidura	olivieri	isolate	430	cytochrome	b	gene,	partial	cds;	mitochondrial
1566. Blarina brevicauda isolate 70 cytochrome b gene, partial cds; mitochondrial	1566	Blarina	brevicauda	isolate	70	cytochrome	b	gene,	partial	cds;	mitochondrial
1567. Crocidura theresae isolate 294 cytochrome b gene, partial cds; mitochondrial	1567	Crocidura	theresae	isolate	294	cytochrome	b	gene,	partial	cds;	mitochondrial
1568. Crocidura olivieri isolate 19 cytochrome b gene, partial cds; mitochondrial	1568	Crocidura	olivieri	isolate	19	cytochrome	b	gene,	partial	cds;	mitochondrial
1569. Crocidura nimbae isolate 454 cytochrome b gene, partial cds; mitochondrial	1569	Crocidura	nimbae	isolate	454	cytochrome	b	gene,	partial	cds;	mitochondrial
1570. Crocidura russula isolate 332 cytochrome b gene, partial cds; mitochondrial	1570	Crocidura	russula	isolate	332	cytochrome	b	gene,	partial	cds;	mitochondrial
1571. Suncus varilla isolate 24 cytochrome b gene, partial cds; mitochondrial	1571	Suncus	varilla	isolate	24	cytochrome	b	gene,	partial	cds;	mitochondrial
1572. Crocidura douceti isolate 428 cytochrome b gene, partial cds; mitochondrial	1572	Crocidura	douceti	isolate	428	cytochrome	b	gene,	partial	cds;	mitochondrial
1573. Crocidura fuscomurina isolate 157 cytochrome b gene, partial cds; mitochondrial	1573	Crocidura	fuscomurina	isolate	157	cytochrome	b	gene,	partial	cds;	mitochondrial
1574. Crocidura voi isolate 156 cytochrome b gene, partial cds; mitochondrial	1574	Crocidura	voi	isolate	156	cytochrome	b	gene,	partial	cds;	mitochondrial
1575. Crocidura hirta isolate 299 cytochrome b gene, partial cds; mitochondrial	1575	Crocidura	hirta	isolate	299	cytochrome	b	gene,	partial	cds;	mitochondrial
1576. Crocidura cyanea isolate 22 cytochrome b gene, partial cds; mitochondrial	1576	Crocidura	cyanea	isolate	22	cytochrome	b	gene,	partial	cds;	mitochondrial
1577. Crocidura buettikoferi isolate 433 cytochrome b gene, partial cds; mitochondrial	1577	Crocidura	buettikoferi	isolate	433	cytochrome	b	gene,	partial	cds;	mitochondrial
1578. Crocidura muricauda isolate 429 cytochrome b gene, partial cds; mitochondrial	1578	Crocidura	muricauda	isolate	429	cytochrome	b	gene,	partial	cds;	mitochondrial
1579. Crocidura mariquensis isolate 21 cytochrome b gene, partial cds; mitochondrial	1579	Crocidura	mariquensis	isolate	21	cytochrome	b	gene,	partial	cds;	mitochondrial
1580. Crocidura hirta isolate 296 cytochrome b gene, partial cds; mitochondrial	1580	Crocidura	hirta	isolate	296	cytochrome	b	gene,	partial	cds;	mitochondrial
1581. Crocidura suaveolens isolate 331 cytochrome b gene, partial cds; mitochondrial	1581	Crocidura	suaveolens	isolate	331	cytochrome	b	gene,	partial	cds;	mitochondrial
1582. Myosorex varius isolate 17 cytochrome b gene, partial cds; mitochondrial	1582	Myosorex	varius	isolate	17	cytochrome	b	gene,	partial	cds;	mitochondrial
1583. Crocidura hirta isolate 16 cytochrome b gene, partial cds; mitochondrial	1583	Crocidura	hirta	isolate	16	cytochrome	b	gene,	partial	cds;	mitochondrial
1584. Crocidura theresae isolate 290 cytochrome b gene, partial cds; mitochondrial	1584	Crocidura	theresae	isolate	290	cytochrome	b	gene,	partial	cds;	mitochondrial
1585. Crocidura attila isolate 418 cytochrome b gene, partial cds; mitochondrial	1585	Crocidura	attila	isolate	418	cytochrome	b	gene,	partial	cds;	mitochondrial
1586. Suncus megalura isolate 455 cytochrome b gene, partial cds; mitochondrial	1586	Suncus	megalura	isolate	455	cytochrome	b	gene,	partial	cds;	mitochondrial
1587. Suncus infinitesimus isolate 20 cytochrome b gene, partial cds; mitochondrial	1587	Suncus	infinitesimus	isolate	20	cytochrome	b	gene,	partial	cds;	mitochondrial
1588. Crocidura silacea isolate 25 cytochrome b gene, partial cds; mitochondrial	1588	Crocidura	silacea	isolate	25	cytochrome	b	gene,	partial	cds;	mitochondrial
1589. Ruwenzorisorex suncoides isolate 458 cytochrome b gene, partial cds; mitochondrial	1589	Ruwenzorisorex	suncoides	isolate	458	cytochrome	b	gene,	partial	cds;	mitochondrial
1590. Crocidura cyanea isolate 1 cytochrome b gene, partial cds; mitochondrial	1590	Crocidura	cyanea	isolate	1	cytochrome	b	gene,	partial	cds;	mitochondrial
1591. Crocidura lusitania isolate 329 cytochrome b gene, partial cds; mitochondrial	1591	Crocidura	lusitania	isolate	329	cytochrome	b	gene,	partial	cds;	mitochondrial
1592. Congosorex verheyeni isolate 440 cytochrome b gene, partial cds; mitochondrial	1592	Congosorex	verheyeni	isolate	440	cytochrome	b	gene,	partial	cds;	mitochondrial
1593. Crocidura flavescens isolate 23 cytochrome b gene, partial cds; mitochondrial	1593	Crocidura	flavescens	isolate	23	cytochrome	b	gene,	partial	cds;	mitochondrial
1594. Crocidura muricauda isolate 435 cytochrome b gene, partial cds; mitochondrial	1594	Crocidura	muricauda	isolate	435	cytochrome	b	gene,	partial	cds;	mitochondrial
1595. Crocidura ludia isolate 410 cytochrome b gene, partial cds; mitochondrial	1595	Crocidura	ludia	isolate	410	cytochrome	b	gene,	partial	cds;	mitochondrial
1596. Crocidura littoralis isolate 413 cytochrome b gene, partial cds; mitochondrial	1596	Crocidura	littoralis	isolate	413	cytochrome	b	gene,	partial	cds;	mitochondrial
1597. Crocidura montis isolate 316 cytochrome b gene, partial cds; mitochondrial	1597	Crocidura	montis	isolate	316	cytochrome	b	gene,	partial	cds;	mitochondrial
1598. Crocidura goliath isolate 445 cytochrome b gene, partial cds; mitochondrial	1598	Crocidura	goliath	isolate	445	cytochrome	b	gene,	partial	cds;	mitochondrial
1599. Crocidura lamottei isolate 330 cytochrome b gene, partial cds; mitochondrial	1599	Crocidura	lamottei	isolate	330	cytochrome	b	gene,	partial	cds;	mitochondrial
1600. Neomys anomalus isolate 335 cytochrome b gene, partial cds; mitochondrial	1600	Neomys	anomalus	isolate	335	cytochrome	b	gene,	partial	cds;	mitochondrial
1601. Crocidura viaria isolate 328 cytochrome b gene, partial cds; mitochondrial	1601	Crocidura	viaria	isolate	328	cytochrome	b	gene,	partial	cds;	mitochondrial
1602. Crocidura parvipes isolate 460 cytochrome b gene, partial cds; mitochondrial	1602	Crocidura	parvipes	isolate	460	cytochrome	b	gene,	partial	cds;	mitochondrial
1603. Crocidura dolichura isolate 446 cytochrome b gene, partial cds; mitochondrial	1603	Crocidura	dolichura	isolate	446	cytochrome	b	gene,	partial	cds;	mitochondrial
1604. Suncus remyi isolate 447 cytochrome b gene, partial cds; mitochondrial	1604	Suncus	remyi	isolate	447	cytochrome	b	gene,	partial	cds;	mitochondrial
1605. Crocidura latona isolate 408 cytochrome b gene, partial cds; mitochondrial	1605	Crocidura	latona	isolate	408	cytochrome	b	gene,	partial	cds;	mitochondrial
1606. Crocidura bottegi isolate 434 cytochrome b gene, partial cds; mitochondrial	1606	Crocidura	bottegi	isolate	434	cytochrome	b	gene,	partial	cds;	mitochondrial
1607. Sylvisorex konganensis isolate 438 cytochrome b gene, partial cds; mitochondrial	1607	Sylvisorex	konganensis	isolate	438	cytochrome	b	gene,	partial	cds;	mitochondrial
1608. Paracrocidura maxima isolate 459 cytochrome b gene, partial cds; mitochondrial	1608	Paracrocidura	maxima	isolate	459	cytochrome	b	gene,	partial	cds;	mitochondrial
1609. Crocidura mutesae isolate 450 cytochrome b gene, partial cds; mitochondrial	1609	Crocidura	mutesae	isolate	450	cytochrome	b	gene,	partial	cds;	mitochondrial
1610. Suncus megalura isolate 452 cytochrome b gene, partial cds; mitochondrial	1610	Suncus	megalura	isolate	452	cytochrome	b	gene,	partial	cds;	mitochondrial
1611. Crocidura cinderella isolate 325 cytochrome b gene, partial cds; mitochondrial	1611	Crocidura	cinderella	isolate	325	cytochrome	b	gene,	partial	cds;	mitochondrial
1612. Sylvisorex johnstoni isolate 441 cytochrome b gene, partial cds; mitochondrial	1612	Sylvisorex	johnstoni	isolate	441	cytochrome	b	gene,	partial	cds;	mitochondrial
1613. Scutisorex somereni isolate 1031 cytochrome b gene, partial cds; mitochondrial	1613	Scutisorex	somereni	isolate	1031	cytochrome	b	gene,	partial	cds;	mitochondrial
1614. Sylvisorex ollula isolate 444 cytochrome b gene, partial cds; mitochondrial	1614	Sylvisorex	ollula	isolate	444	cytochrome	b	gene,	partial	cds;	mitochondrial
1615. Suncus murinus isolate 718 cytochrome b gene, partial cds; mitochondrial	1615	Suncus	murinus	isolate	718	cytochrome	b	gene,	partial	cds;	mitochondrial
1616. Crocidura caliginea isolate 406 cytochrome b gene, partial cds; mitochondrial	1616	Crocidura	caliginea	isolate	406	cytochrome	b	gene,	partial	cds;	mitochondrial
1617. Crocidura roosevelti isolate 420 cytochrome b gene, partial cds; mitochondrial	1617	Crocidura	roosevelti	isolate	420	cytochrome	b	gene,	partial	cds;	mitochondrial
1618. Crocidura littoralis isolate 411 cytochrome b gene, partial cds; mitochondrial	1618	Crocidura	littoralis	isolate	411	cytochrome	b	gene,	partial	cds;	mitochondrial
1619. Suncus madagascariensis isolate 714 cytochrome b gene, partial cds; mitochondrial	1619	Suncus	madagascariensis	isolate	714	cytochrome	b	gene,	partial	cds;	mitochondrial
1620. Sorex minutus isolate S677 cytochrome b gene, partial cds; mitochondrial	1620	Sorex	minutus	isolate	S677	cytochrome	b	gene,	partial	cds;	mitochondrial
1621. Paracrocidura schoutedeni isolate 437 cytochrome b gene, partial cds; mitochondrial	1621	Paracrocidura	schoutedeni	isolate	437	cytochrome	b	gene,	partial	cds;	mitochondrial
1622. Myosorex cafer isolate 710 cytochrome b gene, partial cds; mitochondrial	1622	Myosorex	cafer	isolate	710	cytochrome	b	gene,	partial	cds;	mitochondrial
1623. Aethomys sp. AD256 D-loop, partial sequence; mitochondrial	1623	Aethomys	sp.	AD256	D-loop,	partial	sequence;	mitochondrial
1624. Aethomys sp. AD131 D-loop, partial sequence; mitochondrial	1624	Aethomys	sp.	AD131	D-loop,	partial	sequence;	mitochondrial
1625. Mastomys coucha voucher AD269 D-loop, partial sequence; mitochondrial	1625	Mastomys	coucha	voucher	AD269	D-loop,	partial	sequence;	mitochondrial
1626. Mastomys coucha voucher AD129 D-loop, partial sequence; mitochondrial	1626	Mastomys	coucha	voucher	AD129	D-loop,	partial	sequence;	mitochondrial
1627. Mastomys coucha voucher AD126 D-loop, partial sequence; mitochondrial	1627	Mastomys	coucha	voucher	AD126	D-loop,	partial	sequence;	mitochondrial
1628. Mastomys coucha voucher AD115 D-loop, partial sequence; mitochondrial	1628	Mastomys	coucha	voucher	AD115	D-loop,	partial	sequence;	mitochondrial
1629. Mastomys coucha voucher AD124 D-loop, partial sequence; mitochondrial	1629	Mastomys	coucha	voucher	AD124	D-loop,	partial	sequence;	mitochondrial
1630. Mastomys coucha voucher AD130 D-loop, partial sequence; mitochondrial	1630	Mastomys	coucha	voucher	AD130	D-loop,	partial	sequence;	mitochondrial
1631. Mastomys coucha voucher AD268 D-loop, partial sequence; mitochondrial	1631	Mastomys	coucha	voucher	AD268	D-loop,	partial	sequence;	mitochondrial
1632. Mastomys coucha voucher AD69 D-loop, partial sequence; mitochondrial	1632	Mastomys	coucha	voucher	AD69	D-loop,	partial	sequence;	mitochondrial
1633. Mastomys coucha voucher AD128 D-loop, partial sequence; mitochondrial	1633	Mastomys	coucha	voucher	AD128	D-loop,	partial	sequence;	mitochondrial
1634. Mastomys coucha voucher AD125 D-loop, partial sequence; mitochondrial	1634	Mastomys	coucha	voucher	AD125	D-loop,	partial	sequence;	mitochondrial
1635. Mastomys coucha voucher AD121 D-loop, partial sequence; mitochondrial	1635	Mastomys	coucha	voucher	AD121	D-loop,	partial	sequence;	mitochondrial
1636. Mastomys coucha voucher AD120 D-loop, partial sequence; mitochondrial	1636	Mastomys	coucha	voucher	AD120	D-loop,	partial	sequence;	mitochondrial
1637. Mastomys coucha voucher AD222 D-loop, partial sequence; mitochondrial	1637	Mastomys	coucha	voucher	AD222	D-loop,	partial	sequence;	mitochondrial
1638. Mastomys coucha voucher AD119 D-loop, partial sequence; mitochondrial	1638	Mastomys	coucha	voucher	AD119	D-loop,	partial	sequence;	mitochondrial
1639. Mastomys coucha voucher AD116 D-loop, partial sequence; mitochondrial	1639	Mastomys	coucha	voucher	AD116	D-loop,	partial	sequence;	mitochondrial
1640. Mastomys natalensis voucher AD117 D-loop, partial sequence; mitochondrial	1640	Mastomys	natalensis	voucher	AD117	D-loop,	partial	sequence;	mitochondrial
1641. Mastomys natalensis voucher AD113 D-loop, partial sequence; mitochondrial	1641	Mastomys	natalensis	voucher	AD113	D-loop,	partial	sequence;	mitochondrial
1642. Mastomys natalensis voucher AD127 D-loop, partial sequence; mitochondrial	1642	Mastomys	natalensis	voucher	AD127	D-loop,	partial	sequence;	mitochondrial
1643. Mastomys natalensis voucher AD122 D-loop, partial sequence; mitochondrial	1643	Mastomys	natalensis	voucher	AD122	D-loop,	partial	sequence;	mitochondrial
1644. Mastomys natalensis voucher AD123 D-loop, partial sequence; mitochondrial	1644	Mastomys	natalensis	voucher	AD123	D-loop,	partial	sequence;	mitochondrial
1645. Mastomys natalensis voucher AD114 D-loop, partial sequence; mitochondrial	1645	Mastomys	natalensis	voucher	AD114	D-loop,	partial	sequence;	mitochondrial
1646. Mastomys natalensis voucher AD118 D-loop, partial sequence; mitochondrial	1646	Mastomys	natalensis	voucher	AD118	D-loop,	partial	sequence;	mitochondrial
1647. Tatera sp. AD255 D-loop, partial sequence; mitochondrial	1647	Tatera	sp.	AD255	D-loop,	partial	sequence;	mitochondrial
1648. Tatera sp. AD254 D-loop, partial sequence; mitochondrial	1648	Tatera	sp.	AD254	D-loop,	partial	sequence;	mitochondrial
1649. Mastomys coucha isolate C3 mitochondrial D-loop, partial sequence	1649	Mastomys	coucha	isolate	C3	mitochondrial	D-loop,	partial	sequence
1650. Mastomys coucha isolate C2 mitochondrial D-loop, partial sequence	1650	Mastomys	coucha	isolate	C2	mitochondrial	D-loop,	partial	sequence
1651. Mastomys natalensis isolate N3 mitochondrial D-loop, partial sequence	1651	Mastomys	natalensis	isolate	N3	mitochondrial	D-loop,	partial	sequence
1652. Mastomys natalensis isolate N2 mitochondrial D-loop, partial sequence	1652	Mastomys	natalensis	isolate	N2	mitochondrial	D-loop,	partial	sequence
1653. Mastomys natalensis isolate N1 mitochondrial D-loop, partial sequence	1653	Mastomys	natalensis	isolate	N1	mitochondrial	D-loop,	partial	sequence
1654. Mastomys coucha isolate C1 mitochondrial D-loop, partial sequence	1654	Mastomys	coucha	isolate	C1	mitochondrial	D-loop,	partial	sequence
1655. Rattus norvegicus isolate GG169 cytochrome b (CYTB) gene, partial cds; mitochondrial	1655	Rattus	norvegicus	isolate	GG169	cytochrome	b	(CYTB)	gene,	partial	cds;	mitochondrial
1656. Rattus norvegicus isolate GG149 cytochrome b (CYTB) gene, partial cds; mitochondrial	1656	Rattus	norvegicus	isolate	GG149	cytochrome	b	(CYTB)	gene,	partial	cds;	mitochondrial
1657. Rattus norvegicus isolate GE480 cytochrome b (CYTB) gene, partial cds; mitochondrial	1657	Rattus	norvegicus	isolate	GE480	cytochrome	b	(CYTB)	gene,	partial	cds;	mitochondrial
1658. Rattus norvegicus isolate GE436 cytochrome b (CYTB) gene, partial cds; mitochondrial	1658	Rattus	norvegicus	isolate	GE436	cytochrome	b	(CYTB)	gene,	partial	cds;	mitochondrial
1659. Rattus norvegicus isolate GD268 cytochrome b (CYTB) gene, partial cds; mitochondrial	1659	Rattus	norvegicus	isolate	GD268	cytochrome	b	(CYTB)	gene,	partial	cds;	mitochondrial
1660. Rattus norvegicus isolate GD255 cytochrome b (CYTB) gene, partial cds; mitochondrial	1660	Rattus	norvegicus	isolate	GD255	cytochrome	b	(CYTB)	gene,	partial	cds;	mitochondrial
1661. Rattus norvegicus isolate GC414 cytochrome b (CYTB) gene, partial cds; mitochondrial	1661	Rattus	norvegicus	isolate	GC414	cytochrome	b	(CYTB)	gene,	partial	cds;	mitochondrial
1662. Rattus norvegicus isolate GC430 cytochrome b (CYTB) gene, partial cds; mitochondrial	1662	Rattus	norvegicus	isolate	GC430	cytochrome	b	(CYTB)	gene,	partial	cds;	mitochondrial
1663. Rattus norvegicus isolate GA315 cytochrome b (CYTB) gene, partial cds; mitochondrial	1663	Rattus	norvegicus	isolate	GA315	cytochrome	b	(CYTB)	gene,	partial	cds;	mitochondrial
1664. Rattus norvegicus isolate GA252 cytochrome b (CYTB) gene, partial cds; mitochondrial	1664	Rattus	norvegicus	isolate	GA252	cytochrome	b	(CYTB)	gene,	partial	cds;	mitochondrial
1665. Rattus norvegicus isolate GA447 cytochrome b (CYTB) gene, partial cds; mitochondrial	1665	Rattus	norvegicus	isolate	GA447	cytochrome	b	(CYTB)	gene,	partial	cds;	mitochondrial
1666. Rattus norvegicus isolate GA445 cytochrome b (CYTB) gene, partial cds; mitochondrial	1666	Rattus	norvegicus	isolate	GA445	cytochrome	b	(CYTB)	gene,	partial	cds;	mitochondrial
1667. Rattus norvegicus isolate GA387 cytochrome b (CYTB) gene, partial cds; mitochondrial	1667	Rattus	norvegicus	isolate	GA387	cytochrome	b	(CYTB)	gene,	partial	cds;	mitochondrial
1668. Rattus norvegicus isolate GA441 cytochrome b (CYTB) gene, partial cds; mitochondrial	1668	Rattus	norvegicus	isolate	GA441	cytochrome	b	(CYTB)	gene,	partial	cds;	mitochondrial
1669. Rattus norvegicus isolate GA406 cytochrome b (CYTB) gene, partial cds; mitochondrial	1669	Rattus	norvegicus	isolate	GA406	cytochrome	b	(CYTB)	gene,	partial	cds;	mitochondrial
1670. Rattus norvegicus isolate GA378 cytochrome b (CYTB) gene, partial cds; mitochondrial	1670	Rattus	norvegicus	isolate	GA378	cytochrome	b	(CYTB)	gene,	partial	cds;	mitochondrial
1671. Rattus norvegicus isolate GA376 cytochrome b (CYTB) gene, partial cds; mitochondrial	1671	Rattus	norvegicus	isolate	GA376	cytochrome	b	(CYTB)	gene,	partial	cds;	mitochondrial
1672. Rattus norvegicus isolate GA332 cytochrome b (CYTB) gene, partial cds; mitochondrial	1672	Rattus	norvegicus	isolate	GA332	cytochrome	b	(CYTB)	gene,	partial	cds;	mitochondrial
1673. Rattus norvegicus isolate GA584 cytochrome b (CYTB) gene, partial cds; mitochondrial	1673	Rattus	norvegicus	isolate	GA584	cytochrome	b	(CYTB)	gene,	partial	cds;	mitochondrial
1674. Rattus norvegicus isolate GA578 cytochrome b (CYTB) gene, partial cds; mitochondrial	1674	Rattus	norvegicus	isolate	GA578	cytochrome	b	(CYTB)	gene,	partial	cds;	mitochondrial
1675. Rattus norvegicus isolate GA573 cytochrome b (CYTB) gene, partial cds; mitochondrial	1675	Rattus	norvegicus	isolate	GA573	cytochrome	b	(CYTB)	gene,	partial	cds;	mitochondrial
1676. Rattus norvegicus isolate GA570 cytochrome b (CYTB) gene, partial cds; mitochondrial	1676	Rattus	norvegicus	isolate	GA570	cytochrome	b	(CYTB)	gene,	partial	cds;	mitochondrial
1677. Rattus norvegicus isolate GA485 cytochrome b (CYTB) gene, partial cds; mitochondrial	1677	Rattus	norvegicus	isolate	GA485	cytochrome	b	(CYTB)	gene,	partial	cds;	mitochondrial
1678. Rattus norvegicus isolate GA477 cytochrome b (CYTB) gene, partial cds; mitochondrial	1678	Rattus	norvegicus	isolate	GA477	cytochrome	b	(CYTB)	gene,	partial	cds;	mitochondrial
1679. Rattus norvegicus isolate GG194 cytochrome b (CYTB) gene, partial cds; mitochondrial	1679	Rattus	norvegicus	isolate	GG194	cytochrome	b	(CYTB)	gene,	partial	cds;	mitochondrial
1680. Rattus rattus isolate GD269 cytochrome b (CYTB) gene, partial cds; mitochondrial	1680	Rattus	rattus	isolate	GD269	cytochrome	b	(CYTB)	gene,	partial	cds;	mitochondrial
1681. Rattus norvegicus isolate GE631 cytochrome b (CYTB) gene, partial cds; mitochondrial	1681	Rattus	norvegicus	isolate	GE631	cytochrome	b	(CYTB)	gene,	partial	cds;	mitochondrial
1682. Rattus norvegicus isolate GE437 cytochrome b (CYTB) gene, partial cds; mitochondrial	1682	Rattus	norvegicus	isolate	GE437	cytochrome	b	(CYTB)	gene,	partial	cds;	mitochondrial
1683. Rattus norvegicus isolate GA530 cytochrome b (CYTB) gene, partial cds; mitochondrial	1683	Rattus	norvegicus	isolate	GA530	cytochrome	b	(CYTB)	gene,	partial	cds;	mitochondrial
1684. Rattus norvegicus isolate GA524 cytochrome b (CYTB) gene, partial cds; mitochondrial	1684	Rattus	norvegicus	isolate	GA524	cytochrome	b	(CYTB)	gene,	partial	cds;	mitochondrial
1685. Rattus norvegicus isolate GA521 cytochrome b (CYTB) gene, partial cds; mitochondrial	1685	Rattus	norvegicus	isolate	GA521	cytochrome	b	(CYTB)	gene,	partial	cds;	mitochondrial
1686. Rattus norvegicus isolate GA501 cytochrome b (CYTB) gene, partial cds; mitochondrial	1686	Rattus	norvegicus	isolate	GA501	cytochrome	b	(CYTB)	gene,	partial	cds;	mitochondrial
1687. Rattus norvegicus isolate GG152 cytochrome b (CYTB) gene, partial cds; mitochondrial	1687	Rattus	norvegicus	isolate	GG152	cytochrome	b	(CYTB)	gene,	partial	cds;	mitochondrial
1688. Rattus norvegicus isolate GD241 cytochrome b (CYTB) gene, partial cds; mitochondrial	1688	Rattus	norvegicus	isolate	GD241	cytochrome	b	(CYTB)	gene,	partial	cds;	mitochondrial
1689. Rattus norvegicus isolate GA39D cytochrome b (CYTB) gene, partial cds; mitochondrial	1689	Rattus	norvegicus	isolate	GA39D	cytochrome	b	(CYTB)	gene,	partial	cds;	mitochondrial
1690. Rattus norvegicus isolate GC436 cytochrome b (CYTB) gene, partial cds; mitochondrial	1690	Rattus	norvegicus	isolate	GC436	cytochrome	b	(CYTB)	gene,	partial	cds;	mitochondrial
1691. Rattus norvegicus isolate GB79 cytochrome b (CYTB) gene, partial cds; mitochondrial	1691	Rattus	norvegicus	isolate	GB79	cytochrome	b	(CYTB)	gene,	partial	cds;	mitochondrial
1692. Rattus norvegicus isolate GB77 cytochrome b (CYTB) gene, partial cds; mitochondrial	1692	Rattus	norvegicus	isolate	GB77	cytochrome	b	(CYTB)	gene,	partial	cds;	mitochondrial
1693. Rattus norvegicus isolate GA254 cytochrome b (CYTB) gene, partial cds; mitochondrial	1693	Rattus	norvegicus	isolate	GA254	cytochrome	b	(CYTB)	gene,	partial	cds;	mitochondrial
1694. Rattus norvegicus isolate GB94 cytochrome b (CYTB) gene, partial cds; mitochondrial	1694	Rattus	norvegicus	isolate	GB94	cytochrome	b	(CYTB)	gene,	partial	cds;	mitochondrial
1695. Rattus norvegicus isolate GB90 cytochrome b (CYTB) gene, partial cds; mitochondrial	1695	Rattus	norvegicus	isolate	GB90	cytochrome	b	(CYTB)	gene,	partial	cds;	mitochondrial
1696. Rattus norvegicus isolate GB65 cytochrome b (CYTB) gene, partial cds; mitochondrial	1696	Rattus	norvegicus	isolate	GB65	cytochrome	b	(CYTB)	gene,	partial	cds;	mitochondrial
1697. Rattus norvegicus isolate CTPR12 cytochrome b (CYTB) gene, partial cds; mitochondrial	1697	Rattus	norvegicus	isolate	CTPR12	cytochrome	b	(CYTB)	gene,	partial	cds;	mitochondrial
1698. Rattus norvegicus isolate CTPR11 cytochrome b (CYTB) gene, partial cds; mitochondrial	1698	Rattus	norvegicus	isolate	CTPR11	cytochrome	b	(CYTB)	gene,	partial	cds;	mitochondrial
1699. Rattus norvegicus isolate CTPR10 cytochrome b (CYTB) gene, partial cds; mitochondrial	1699	Rattus	norvegicus	isolate	CTPR10	cytochrome	b	(CYTB)	gene,	partial	cds;	mitochondrial
1700. Rattus norvegicus isolate CTPR09 cytochrome b (CYTB) gene, partial cds; mitochondrial	1700	Rattus	norvegicus	isolate	CTPR09	cytochrome	b	(CYTB)	gene,	partial	cds;	mitochondrial
1701. Rattus norvegicus isolate CTPR08 cytochrome b (CYTB) gene, partial cds; mitochondrial	1701	Rattus	norvegicus	isolate	CTPR08	cytochrome	b	(CYTB)	gene,	partial	cds;	mitochondrial
1702. Rattus norvegicus isolate CTPR07 cytochrome b (CYTB) gene, partial cds; mitochondrial	1702	Rattus	norvegicus	isolate	CTPR07	cytochrome	b	(CYTB)	gene,	partial	cds;	mitochondrial
1703. Rattus norvegicus isolate CTPR06 cytochrome b (CYTB) gene, partial cds; mitochondrial	1703	Rattus	norvegicus	isolate	CTPR06	cytochrome	b	(CYTB)	gene,	partial	cds;	mitochondrial
1704. Rattus norvegicus isolate CTPR05 cytochrome b (CYTB) gene, partial cds; mitochondrial	1704	Rattus	norvegicus	isolate	CTPR05	cytochrome	b	(CYTB)	gene,	partial	cds;	mitochondrial
1705. Rattus norvegicus isolate CTPR04 cytochrome b (CYTB) gene, partial cds; mitochondrial	1705	Rattus	norvegicus	isolate	CTPR04	cytochrome	b	(CYTB)	gene,	partial	cds;	mitochondrial
1706. Rattus norvegicus isolate CTPR03 cytochrome b (CYTB) gene, partial cds; mitochondrial	1706	Rattus	norvegicus	isolate	CTPR03	cytochrome	b	(CYTB)	gene,	partial	cds;	mitochondrial
1707. Rattus norvegicus isolate CTPR02 cytochrome b (CYTB) gene, partial cds; mitochondrial	1707	Rattus	norvegicus	isolate	CTPR02	cytochrome	b	(CYTB)	gene,	partial	cds;	mitochondrial
1708. Rattus norvegicus isolate CTPR01 cytochrome b (CYTB) gene, partial cds; mitochondrial	1708	Rattus	norvegicus	isolate	CTPR01	cytochrome	b	(CYTB)	gene,	partial	cds;	mitochondrial
1709. Rhabdomys dilectus chakae isolate Nxumeni_301 tRNA-Pro gene, complete sequence; and D-loop, partial sequence; mitochondrial	1709	Rhabdomys	dilectus	chakae	isolate	Nxumeni_301	tRNA-Pro	gene,	complete	sequence;	and	D-loop,	partial	sequence;	mitochondrial
1710. Rhabdomys dilectus chakae isolate Nxumeni_290 tRNA-Pro gene, complete sequence; and D-loop, partial sequence; mitochondrial	1710	Rhabdomys	dilectus	chakae	isolate	Nxumeni_290	tRNA-Pro	gene,	complete	sequence;	and	D-loop,	partial	sequence;	mitochondrial
1711. Rhabdomys dilectus chakae isolate Nxumeni_167 tRNA-Pro gene, complete sequence; and D-loop, partial sequence; mitochondrial	1711	Rhabdomys	dilectus	chakae	isolate	Nxumeni_167	tRNA-Pro	gene,	complete	sequence;	and	D-loop,	partial	sequence;	mitochondrial
1712. Rhabdomys dilectus chakae isolate Nxumeni_162 tRNA-Pro gene, complete sequence; and D-loop, partial sequence; mitochondrial	1712	Rhabdomys	dilectus	chakae	isolate	Nxumeni_162	tRNA-Pro	gene,	complete	sequence;	and	D-loop,	partial	sequence;	mitochondrial
1713. Rhabdomys dilectus chakae isolate Nxumeni_161 tRNA-Pro gene, complete sequence; and D-loop, partial sequence; mitochondrial	1713	Rhabdomys	dilectus	chakae	isolate	Nxumeni_161	tRNA-Pro	gene,	complete	sequence;	and	D-loop,	partial	sequence;	mitochondrial
1714. Rhabdomys dilectus chakae isolate Nxumeni_160 tRNA-Pro gene, complete sequence; and D-loop, partial sequence; mitochondrial	1714	Rhabdomys	dilectus	chakae	isolate	Nxumeni_160	tRNA-Pro	gene,	complete	sequence;	and	D-loop,	partial	sequence;	mitochondrial
1715. Rhabdomys dilectus chakae isolate Nxumeni_159 tRNA-Pro gene, complete sequence; and D-loop, partial sequence; mitochondrial	1715	Rhabdomys	dilectus	chakae	isolate	Nxumeni_159	tRNA-Pro	gene,	complete	sequence;	and	D-loop,	partial	sequence;	mitochondrial
1716. Rhabdomys dilectus chakae isolate Nxumeni_158 tRNA-Pro gene, complete sequence; and D-loop, partial sequence; mitochondrial	1716	Rhabdomys	dilectus	chakae	isolate	Nxumeni_158	tRNA-Pro	gene,	complete	sequence;	and	D-loop,	partial	sequence;	mitochondrial
1717. Rhabdomys dilectus chakae isolate Nxumeni_157 tRNA-Pro gene, complete sequence; and D-loop, partial sequence; mitochondrial	1717	Rhabdomys	dilectus	chakae	isolate	Nxumeni_157	tRNA-Pro	gene,	complete	sequence;	and	D-loop,	partial	sequence;	mitochondrial
1718. Rhabdomys dilectus chakae isolate Nxumeni_156 tRNA-Pro gene, complete sequence; and D-loop, partial sequence; mitochondrial	1718	Rhabdomys	dilectus	chakae	isolate	Nxumeni_156	tRNA-Pro	gene,	complete	sequence;	and	D-loop,	partial	sequence;	mitochondrial
1719. Rhabdomys dilectus chakae isolate Nqadu_100 tRNA-Pro gene, complete sequence; and D-loop, partial sequence; mitochondrial	1719	Rhabdomys	dilectus	chakae	isolate	Nqadu_100	tRNA-Pro	gene,	complete	sequence;	and	D-loop,	partial	sequence;	mitochondrial
1720. Rhabdomys dilectus chakae isolate Nqadu_099 tRNA-Pro gene, complete sequence; and D-loop, partial sequence; mitochondrial	1720	Rhabdomys	dilectus	chakae	isolate	Nqadu_099	tRNA-Pro	gene,	complete	sequence;	and	D-loop,	partial	sequence;	mitochondrial
1721. Rhabdomys dilectus chakae isolate Ngeli_300 tRNA-Pro gene, complete sequence; and D-loop, partial sequence; mitochondrial	1721	Rhabdomys	dilectus	chakae	isolate	Ngeli_300	tRNA-Pro	gene,	complete	sequence;	and	D-loop,	partial	sequence;	mitochondrial
1722. Rhabdomys dilectus chakae isolate Ngeli_299 tRNA-Pro gene, complete sequence; and D-loop, partial sequence; mitochondrial	1722	Rhabdomys	dilectus	chakae	isolate	Ngeli_299	tRNA-Pro	gene,	complete	sequence;	and	D-loop,	partial	sequence;	mitochondrial
1723. Rhabdomys dilectus chakae isolate Ngeli_297 tRNA-Pro gene, complete sequence; and D-loop, partial sequence; mitochondrial	1723	Rhabdomys	dilectus	chakae	isolate	Ngeli_297	tRNA-Pro	gene,	complete	sequence;	and	D-loop,	partial	sequence;	mitochondrial
1724. Rhabdomys dilectus chakae isolate Ngeli_296 tRNA-Pro gene, complete sequence; and D-loop, partial sequence; mitochondrial	1724	Rhabdomys	dilectus	chakae	isolate	Ngeli_296	tRNA-Pro	gene,	complete	sequence;	and	D-loop,	partial	sequence;	mitochondrial
1725. Rhabdomys dilectus chakae isolate Ngeli_218 tRNA-Pro gene, complete sequence; and D-loop, partial sequence; mitochondrial	1725	Rhabdomys	dilectus	chakae	isolate	Ngeli_218	tRNA-Pro	gene,	complete	sequence;	and	D-loop,	partial	sequence;	mitochondrial
1726. Rhabdomys dilectus chakae isolate Ngeli_216 tRNA-Pro gene, complete sequence; and D-loop, partial sequence; mitochondrial	1726	Rhabdomys	dilectus	chakae	isolate	Ngeli_216	tRNA-Pro	gene,	complete	sequence;	and	D-loop,	partial	sequence;	mitochondrial
1727. Rhabdomys dilectus chakae isolate Ngeli_115 tRNA-Pro gene, complete sequence; and D-loop, partial sequence; mitochondrial	1727	Rhabdomys	dilectus	chakae	isolate	Ngeli_115	tRNA-Pro	gene,	complete	sequence;	and	D-loop,	partial	sequence;	mitochondrial
1728. Rhabdomys dilectus chakae isolate Ngeli_113 tRNA-Pro gene, complete sequence; and D-loop, partial sequence; mitochondrial	1728	Rhabdomys	dilectus	chakae	isolate	Ngeli_113	tRNA-Pro	gene,	complete	sequence;	and	D-loop,	partial	sequence;	mitochondrial
1729. Rhabdomys dilectus chakae isolate Ngeli_114 tRNA-Pro gene, complete sequence; and D-loop, partial sequence; mitochondrial	1729	Rhabdomys	dilectus	chakae	isolate	Ngeli_114	tRNA-Pro	gene,	complete	sequence;	and	D-loop,	partial	sequence;	mitochondrial
1730. Rhabdomys dilectus chakae isolate Ngeli_112 tRNA-Pro gene, complete sequence; and D-loop, partial sequence; mitochondrial	1730	Rhabdomys	dilectus	chakae	isolate	Ngeli_112	tRNA-Pro	gene,	complete	sequence;	and	D-loop,	partial	sequence;	mitochondrial
1731. Rhabdomys dilectus chakae isolate Ngeli_111 tRNA-Pro gene, complete sequence; and D-loop, partial sequence; mitochondrial	1731	Rhabdomys	dilectus	chakae	isolate	Ngeli_111	tRNA-Pro	gene,	complete	sequence;	and	D-loop,	partial	sequence;	mitochondrial
1732. Rhabdomys dilectus chakae isolate Morgans_bay_207 tRNA-Pro gene, complete sequence; and D-loop, partial sequence; mitochondrial	1732	Rhabdomys	dilectus	chakae	isolate	Morgans_bay_207	tRNA-Pro	gene,	complete	sequence;	and	D-loop,	partial	sequence;	mitochondrial
1733. Rhabdomys dilectus chakae isolate Morgans_bay_201 tRNA-Pro gene, complete sequence; and D-loop, partial sequence; mitochondrial	1733	Rhabdomys	dilectus	chakae	isolate	Morgans_bay_201	tRNA-Pro	gene,	complete	sequence;	and	D-loop,	partial	sequence;	mitochondrial
1734. Rhabdomys dilectus chakae isolate Mkhambathi_246 tRNA-Pro gene, complete sequence; and D-loop, partial sequence; mitochondrial	1734	Rhabdomys	dilectus	chakae	isolate	Mkhambathi_246	tRNA-Pro	gene,	complete	sequence;	and	D-loop,	partial	sequence;	mitochondrial
1735. Rhabdomys dilectus chakae isolate Mkhambathi_245 tRNA-Pro gene, complete sequence; and D-loop, partial sequence; mitochondrial	1735	Rhabdomys	dilectus	chakae	isolate	Mkhambathi_245	tRNA-Pro	gene,	complete	sequence;	and	D-loop,	partial	sequence;	mitochondrial
1736. Rhabdomys dilectus chakae isolate Mkhambathi_244 tRNA-Pro gene, complete sequence; and D-loop, partial sequence; mitochondrial	1736	Rhabdomys	dilectus	chakae	isolate	Mkhambathi_244	tRNA-Pro	gene,	complete	sequence;	and	D-loop,	partial	sequence;	mitochondrial
1737. Rhabdomys dilectus chakae isolate Mkhambathi_243 tRNA-Pro gene, complete sequence; and D-loop, partial sequence; mitochondrial	1737	Rhabdomys	dilectus	chakae	isolate	Mkhambathi_243	tRNA-Pro	gene,	complete	sequence;	and	D-loop,	partial	sequence;	mitochondrial
1738. Rhabdomys dilectus chakae isolate Mkhambathi_092 tRNA-Pro gene, complete sequence; and D-loop, partial sequence; mitochondrial	1738	Rhabdomys	dilectus	chakae	isolate	Mkhambathi_092	tRNA-Pro	gene,	complete	sequence;	and	D-loop,	partial	sequence;	mitochondrial
1739. Rhabdomys dilectus chakae isolate Mbotyi_289 tRNA-Pro gene, complete sequence; and D-loop, partial sequence; mitochondrial	1739	Rhabdomys	dilectus	chakae	isolate	Mbotyi_289	tRNA-Pro	gene,	complete	sequence;	and	D-loop,	partial	sequence;	mitochondrial
1740. Rhabdomys dilectus chakae isolate Mbotyi_288 tRNA-Pro gene, complete sequence; and D-loop, partial sequence; mitochondrial	1740	Rhabdomys	dilectus	chakae	isolate	Mbotyi_288	tRNA-Pro	gene,	complete	sequence;	and	D-loop,	partial	sequence;	mitochondrial
1741. Rhabdomys dilectus chakae isolate Mbotyi_248 tRNA-Pro gene, complete sequence; and D-loop, partial sequence; mitochondrial	1741	Rhabdomys	dilectus	chakae	isolate	Mbotyi_248	tRNA-Pro	gene,	complete	sequence;	and	D-loop,	partial	sequence;	mitochondrial
1742. Rhabdomys dilectus chakae isolate Mbotyi_247 tRNA-Pro gene, complete sequence; and D-loop, partial sequence; mitochondrial	1742	Rhabdomys	dilectus	chakae	isolate	Mbotyi_247	tRNA-Pro	gene,	complete	sequence;	and	D-loop,	partial	sequence;	mitochondrial
1743. Rhabdomys dilectus chakae isolate Manubi_258 tRNA-Pro gene, complete sequence; and D-loop, partial sequence; mitochondrial	1743	Rhabdomys	dilectus	chakae	isolate	Manubi_258	tRNA-Pro	gene,	complete	sequence;	and	D-loop,	partial	sequence;	mitochondrial
1744. Rhabdomys dilectus chakae isolate Manubi_257 tRNA-Pro gene, complete sequence; and D-loop, partial sequence; mitochondrial	1744	Rhabdomys	dilectus	chakae	isolate	Manubi_257	tRNA-Pro	gene,	complete	sequence;	and	D-loop,	partial	sequence;	mitochondrial
1745. Rhabdomys dilectus chakae isolate Manubi_256 tRNA-Pro gene, complete sequence; and D-loop, partial sequence; mitochondrial	1745	Rhabdomys	dilectus	chakae	isolate	Manubi_256	tRNA-Pro	gene,	complete	sequence;	and	D-loop,	partial	sequence;	mitochondrial
1746. Rhabdomys dilectus chakae isolate Manubi_255 tRNA-Pro gene, complete sequence; and D-loop, partial sequence; mitochondrial	1746	Rhabdomys	dilectus	chakae	isolate	Manubi_255	tRNA-Pro	gene,	complete	sequence;	and	D-loop,	partial	sequence;	mitochondrial
1747. Rhabdomys dilectus chakae isolate Manubi_254 tRNA-Pro gene, complete sequence; and D-loop, partial sequence; mitochondrial	1747	Rhabdomys	dilectus	chakae	isolate	Manubi_254	tRNA-Pro	gene,	complete	sequence;	and	D-loop,	partial	sequence;	mitochondrial
1748. Rhabdomys dilectus chakae isolate Manubi_253 tRNA-Pro gene, complete sequence; and D-loop, partial sequence; mitochondrial	1748	Rhabdomys	dilectus	chakae	isolate	Manubi_253	tRNA-Pro	gene,	complete	sequence;	and	D-loop,	partial	sequence;	mitochondrial
1749. Rhabdomys dilectus chakae isolate Kologha_282 tRNA-Pro gene, complete sequence; and D-loop, partial sequence; mitochondrial	1749	Rhabdomys	dilectus	chakae	isolate	Kologha_282	tRNA-Pro	gene,	complete	sequence;	and	D-loop,	partial	sequence;	mitochondrial
1750. Rhabdomys dilectus chakae isolate Island_NR_199 tRNA-Pro gene, complete sequence; and D-loop, partial sequence; mitochondrial	1750	Rhabdomys	dilectus	chakae	isolate	Island_NR_199	tRNA-Pro	gene,	complete	sequence;	and	D-loop,	partial	sequence;	mitochondrial
1751. Rhabdomys dilectus chakae isolate Island_NR_198 tRNA-Pro gene, complete sequence; and D-loop, partial sequence; mitochondrial	1751	Rhabdomys	dilectus	chakae	isolate	Island_NR_198	tRNA-Pro	gene,	complete	sequence;	and	D-loop,	partial	sequence;	mitochondrial
1752. Rhabdomys dilectus chakae isolate Island_NR_197 tRNA-Pro gene, complete sequence; and D-loop, partial sequence; mitochondrial	1752	Rhabdomys	dilectus	chakae	isolate	Island_NR_197	tRNA-Pro	gene,	complete	sequence;	and	D-loop,	partial	sequence;	mitochondrial
1753. Rhabdomys dilectus chakae isolate Island_NR_196 tRNA-Pro gene, complete sequence; and D-loop, partial sequence; mitochondrial	1753	Rhabdomys	dilectus	chakae	isolate	Island_NR_196	tRNA-Pro	gene,	complete	sequence;	and	D-loop,	partial	sequence;	mitochondrial
1754. Rhabdomys dilectus chakae isolate Isidenge_260 tRNA-Pro gene, complete sequence; and D-loop, partial sequence; mitochondrial	1754	Rhabdomys	dilectus	chakae	isolate	Isidenge_260	tRNA-Pro	gene,	complete	sequence;	and	D-loop,	partial	sequence;	mitochondrial
1755. Rhabdomys dilectus chakae isolate Isidenge_069 tRNA-Pro gene, complete sequence; and D-loop, partial sequence; mitochondrial	1755	Rhabdomys	dilectus	chakae	isolate	Isidenge_069	tRNA-Pro	gene,	complete	sequence;	and	D-loop,	partial	sequence;	mitochondrial
1756. Rhabdomys dilectus chakae isolate Isidenge_067 tRNA-Pro gene, complete sequence; and D-loop, partial sequence; mitochondrial	1756	Rhabdomys	dilectus	chakae	isolate	Isidenge_067	tRNA-Pro	gene,	complete	sequence;	and	D-loop,	partial	sequence;	mitochondrial
1757. Rhabdomys dilectus chakae isolate Isidenge_064 tRNA-Pro gene, complete sequence; and D-loop, partial sequence; mitochondrial	1757	Rhabdomys	dilectus	chakae	isolate	Isidenge_064	tRNA-Pro	gene,	complete	sequence;	and	D-loop,	partial	sequence;	mitochondrial
1758. Rhabdomys dilectus chakae isolate Isidenge_059 tRNA-Pro gene, complete sequence; and D-loop, partial sequence; mitochondrial	1758	Rhabdomys	dilectus	chakae	isolate	Isidenge_059	tRNA-Pro	gene,	complete	sequence;	and	D-loop,	partial	sequence;	mitochondrial
1759. Rhabdomys dilectus chakae isolate Isidenge_046 tRNA-Pro gene, complete sequence; and D-loop, partial sequence; mitochondrial	1759	Rhabdomys	dilectus	chakae	isolate	Isidenge_046	tRNA-Pro	gene,	complete	sequence;	and	D-loop,	partial	sequence;	mitochondrial
1760. Rhabdomys dilectus chakae isolate Isidenge_045 tRNA-Pro gene, complete sequence; and D-loop, partial sequence; mitochondrial	1760	Rhabdomys	dilectus	chakae	isolate	Isidenge_045	tRNA-Pro	gene,	complete	sequence;	and	D-loop,	partial	sequence;	mitochondrial
1761. Rhabdomys dilectus chakae isolate Isidenge_044 tRNA-Pro gene, complete sequence; and D-loop, partial sequence; mitochondrial	1761	Rhabdomys	dilectus	chakae	isolate	Isidenge_044	tRNA-Pro	gene,	complete	sequence;	and	D-loop,	partial	sequence;	mitochondrial
1762. Rhabdomys dilectus chakae isolate Isidenge_043 tRNA-Pro gene, complete sequence; and D-loop, partial sequence; mitochondrial	1762	Rhabdomys	dilectus	chakae	isolate	Isidenge_043	tRNA-Pro	gene,	complete	sequence;	and	D-loop,	partial	sequence;	mitochondrial
1763. Rhabdomys dilectus chakae isolate Isidenge_041 tRNA-Pro gene, complete sequence; and D-loop, partial sequence; mitochondrial	1763	Rhabdomys	dilectus	chakae	isolate	Isidenge_041	tRNA-Pro	gene,	complete	sequence;	and	D-loop,	partial	sequence;	mitochondrial
1764. Rhabdomys dilectus chakae isolate Isidenge_038 tRNA-Pro gene, complete sequence; and D-loop, partial sequence; mitochondrial	1764	Rhabdomys	dilectus	chakae	isolate	Isidenge_038	tRNA-Pro	gene,	complete	sequence;	and	D-loop,	partial	sequence;	mitochondrial
1765. Rhabdomys dilectus chakae isolate Isidenge_037 tRNA-Pro gene, complete sequence; and D-loop, partial sequence; mitochondrial	1765	Rhabdomys	dilectus	chakae	isolate	Isidenge_037	tRNA-Pro	gene,	complete	sequence;	and	D-loop,	partial	sequence;	mitochondrial
1766. Rhabdomys dilectus chakae isolate Isidenge_034 tRNA-Pro gene, complete sequence; and D-loop, partial sequence; mitochondrial	1766	Rhabdomys	dilectus	chakae	isolate	Isidenge_034	tRNA-Pro	gene,	complete	sequence;	and	D-loop,	partial	sequence;	mitochondrial
1767. Rhabdomys dilectus chakae isolate Gomo_094 tRNA-Pro gene, complete sequence; and D-loop, partial sequence; mitochondrial	1767	Rhabdomys	dilectus	chakae	isolate	Gomo_094	tRNA-Pro	gene,	complete	sequence;	and	D-loop,	partial	sequence;	mitochondrial
1768. Rhabdomys dilectus chakae isolate Gomo_082 tRNA-Pro gene, complete sequence; and D-loop, partial sequence; mitochondrial	1768	Rhabdomys	dilectus	chakae	isolate	Gomo_082	tRNA-Pro	gene,	complete	sequence;	and	D-loop,	partial	sequence;	mitochondrial
1769. Rhabdomys dilectus chakae isolate Gomo_081 tRNA-Pro gene, complete sequence; and D-loop, partial sequence; mitochondrial	1769	Rhabdomys	dilectus	chakae	isolate	Gomo_081	tRNA-Pro	gene,	complete	sequence;	and	D-loop,	partial	sequence;	mitochondrial
1770. Rhabdomys dilectus chakae isolate Fort_Fordyce_097 tRNA-Pro gene, complete sequence; and D-loop, partial sequence; mitochondrial	1770	Rhabdomys	dilectus	chakae	isolate	Fort_Fordyce_097	tRNA-Pro	gene,	complete	sequence;	and	D-loop,	partial	sequence;	mitochondrial
1771. Rhabdomys dilectus chakae isolate Fort_Fordyce_095 tRNA-Pro gene, complete sequence; and D-loop, partial sequence; mitochondrial	1771	Rhabdomys	dilectus	chakae	isolate	Fort_Fordyce_095	tRNA-Pro	gene,	complete	sequence;	and	D-loop,	partial	sequence;	mitochondrial
1772. Rhabdomys dilectus chakae isolate Dwesa_252 tRNA-Pro gene, complete sequence; and D-loop, partial sequence; mitochondrial	1772	Rhabdomys	dilectus	chakae	isolate	Dwesa_252	tRNA-Pro	gene,	complete	sequence;	and	D-loop,	partial	sequence;	mitochondrial
1773. Rhabdomys dilectus chakae isolate Dwesa_251 tRNA-Pro gene, complete sequence; and D-loop, partial sequence; mitochondrial	1773	Rhabdomys	dilectus	chakae	isolate	Dwesa_251	tRNA-Pro	gene,	complete	sequence;	and	D-loop,	partial	sequence;	mitochondrial
1774. Rhabdomys dilectus chakae isolate Dwesa_250 tRNA-Pro gene, complete sequence; and D-loop, partial sequence; mitochondrial	1774	Rhabdomys	dilectus	chakae	isolate	Dwesa_250	tRNA-Pro	gene,	complete	sequence;	and	D-loop,	partial	sequence;	mitochondrial
1775. Rhabdomys dilectus chakae isolate Baziya_177 tRNA-Pro gene, complete sequence; and D-loop, partial sequence; mitochondrial	1775	Rhabdomys	dilectus	chakae	isolate	Baziya_177	tRNA-Pro	gene,	complete	sequence;	and	D-loop,	partial	sequence;	mitochondrial
1776. Rhabdomys dilectus chakae isolate Baziya_144 tRNA-Pro gene, complete sequence; and D-loop, partial sequence; mitochondrial	1776	Rhabdomys	dilectus	chakae	isolate	Baziya_144	tRNA-Pro	gene,	complete	sequence;	and	D-loop,	partial	sequence;	mitochondrial
1777. Rhabdomys dilectus chakae isolate Baziya_143 tRNA-Pro gene, complete sequence; and D-loop, partial sequence; mitochondrial	1777	Rhabdomys	dilectus	chakae	isolate	Baziya_143	tRNA-Pro	gene,	complete	sequence;	and	D-loop,	partial	sequence;	mitochondrial
1778. Rhabdomys dilectus chakae isolate Baziya_142 tRNA-Pro gene, complete sequence; and D-loop, partial sequence; mitochondrial	1778	Rhabdomys	dilectus	chakae	isolate	Baziya_142	tRNA-Pro	gene,	complete	sequence;	and	D-loop,	partial	sequence;	mitochondrial
1779. Rhabdomys dilectus chakae isolate Baziya_141 tRNA-Pro gene, complete sequence; and D-loop, partial sequence; mitochondrial	1779	Rhabdomys	dilectus	chakae	isolate	Baziya_141	tRNA-Pro	gene,	complete	sequence;	and	D-loop,	partial	sequence;	mitochondrial
1780. Rhabdomys dilectus chakae isolate Baziya_140 tRNA-Pro gene, complete sequence; and D-loop, partial sequence; mitochondrial	1780	Rhabdomys	dilectus	chakae	isolate	Baziya_140	tRNA-Pro	gene,	complete	sequence;	and	D-loop,	partial	sequence;	mitochondrial
1781. Rhabdomys dilectus chakae isolate Baziya_139 tRNA-Pro gene, complete sequence; and D-loop, partial sequence; mitochondrial	1781	Rhabdomys	dilectus	chakae	isolate	Baziya_139	tRNA-Pro	gene,	complete	sequence;	and	D-loop,	partial	sequence;	mitochondrial
1782. Rhabdomys dilectus chakae isolate Baziya_137 tRNA-Pro gene, complete sequence; and D-loop, partial sequence; mitochondrial	1782	Rhabdomys	dilectus	chakae	isolate	Baziya_137	tRNA-Pro	gene,	complete	sequence;	and	D-loop,	partial	sequence;	mitochondrial
1783. Rhabdomys dilectus chakae isolate Baziya_136 tRNA-Pro gene, complete sequence; and D-loop, partial sequence; mitochondrial	1783	Rhabdomys	dilectus	chakae	isolate	Baziya_136	tRNA-Pro	gene,	complete	sequence;	and	D-loop,	partial	sequence;	mitochondrial
1784. Rhabdomys dilectus chakae isolate Alexandria_305 tRNA-Pro gene, complete sequence; and D-loop, partial sequence; mitochondrial	1784	Rhabdomys	dilectus	chakae	isolate	Alexandria_305	tRNA-Pro	gene,	complete	sequence;	and	D-loop,	partial	sequence;	mitochondrial
1785. Rhabdomys dilectus chakae isolate Alexandria_303 tRNA-Pro gene, complete sequence; and D-loop, partial sequence; mitochondrial	1785	Rhabdomys	dilectus	chakae	isolate	Alexandria_303	tRNA-Pro	gene,	complete	sequence;	and	D-loop,	partial	sequence;	mitochondrial
1786. Rhabdomys dilectus chakae isolate Alexandria_295 tRNA-Pro gene, complete sequence; and D-loop, partial sequence; mitochondrial	1786	Rhabdomys	dilectus	chakae	isolate	Alexandria_295	tRNA-Pro	gene,	complete	sequence;	and	D-loop,	partial	sequence;	mitochondrial
1787. Rhabdomys dilectus chakae isolate Alexandria_294 tRNA-Pro gene, complete sequence; and D-loop, partial sequence; mitochondrial	1787	Rhabdomys	dilectus	chakae	isolate	Alexandria_294	tRNA-Pro	gene,	complete	sequence;	and	D-loop,	partial	sequence;	mitochondrial
1788. Rhabdomys dilectus chakae isolate Alexandria_293 tRNA-Pro gene, complete sequence; and D-loop, partial sequence; mitochondrial	1788	Rhabdomys	dilectus	chakae	isolate	Alexandria_293	tRNA-Pro	gene,	complete	sequence;	and	D-loop,	partial	sequence;	mitochondrial
1789. Rhabdomys dilectus chakae isolate Alexandria_292 tRNA-Pro gene, complete sequence; and D-loop, partial sequence; mitochondrial	1789	Rhabdomys	dilectus	chakae	isolate	Alexandria_292	tRNA-Pro	gene,	complete	sequence;	and	D-loop,	partial	sequence;	mitochondrial
1790. Rhabdomys dilectus chakae isolate Alexandria_291 cytochrome b (cytb) gene, partial cds; mitochondrial	1790	Rhabdomys	dilectus	chakae	isolate	Alexandria_291	cytochrome	b	(cytb)	gene,	partial	cds;	mitochondrial
1791. Rhabdomys dilectus chakae isolate Alexandria_292 cytochrome b (cytb) gene, partial cds; mitochondrial	1791	Rhabdomys	dilectus	chakae	isolate	Alexandria_292	cytochrome	b	(cytb)	gene,	partial	cds;	mitochondrial
1792. Rhabdomys dilectus chakae isolate Alexandria_293 cytochrome b (cytb) gene, partial cds; mitochondrial	1792	Rhabdomys	dilectus	chakae	isolate	Alexandria_293	cytochrome	b	(cytb)	gene,	partial	cds;	mitochondrial
1793. Rhabdomys dilectus chakae isolate Alexandria_294 cytochrome b (cytb) gene, partial cds; mitochondrial	1793	Rhabdomys	dilectus	chakae	isolate	Alexandria_294	cytochrome	b	(cytb)	gene,	partial	cds;	mitochondrial
1794. Rhabdomys dilectus chakae isolate Alexandria_305 cytochrome b (cytb) gene, partial cds; mitochondrial	1794	Rhabdomys	dilectus	chakae	isolate	Alexandria_305	cytochrome	b	(cytb)	gene,	partial	cds;	mitochondrial
1795. Rhabdomys dilectus chakae isolate Baziya_137 cytochrome b (cytb) gene, partial cds; mitochondrial	1795	Rhabdomys	dilectus	chakae	isolate	Baziya_137	cytochrome	b	(cytb)	gene,	partial	cds;	mitochondrial
1796. Rhabdomys dilectus chakae isolate Baziya_142 cytochrome b (cytb) gene, partial cds; mitochondrial	1796	Rhabdomys	dilectus	chakae	isolate	Baziya_142	cytochrome	b	(cytb)	gene,	partial	cds;	mitochondrial
1797. Rhabdomys dilectus chakae isolate Baziya_177 cytochrome b (cytb) gene, partial cds; mitochondrial	1797	Rhabdomys	dilectus	chakae	isolate	Baziya_177	cytochrome	b	(cytb)	gene,	partial	cds;	mitochondrial
1798. Rhabdomys dilectus chakae isolate Baziya_179 cytochrome b (cytb) gene, partial cds; mitochondrial	1798	Rhabdomys	dilectus	chakae	isolate	Baziya_179	cytochrome	b	(cytb)	gene,	partial	cds;	mitochondrial
1799. Rhabdomys dilectus chakae isolate Dwesa_250 cytochrome b (cytb) gene, partial cds; mitochondrial	1799	Rhabdomys	dilectus	chakae	isolate	Dwesa_250	cytochrome	b	(cytb)	gene,	partial	cds;	mitochondrial
1800. Rhabdomys dilectus chakae isolate Dwesa_251 cytochrome b (cytb) gene, partial cds; mitochondrial	1800	Rhabdomys	dilectus	chakae	isolate	Dwesa_251	cytochrome	b	(cytb)	gene,	partial	cds;	mitochondrial
1801. Rhabdomys dilectus chakae isolate Dwesa_252 cytochrome b (cytb) gene, partial cds; mitochondrial	1801	Rhabdomys	dilectus	chakae	isolate	Dwesa_252	cytochrome	b	(cytb)	gene,	partial	cds;	mitochondrial
1802. Rhabdomys dilectus chakae isolate FFNR_059 cytochrome b (cytb) gene, partial cds; mitochondrial	1802	Rhabdomys	dilectus	chakae	isolate	FFNR_059	cytochrome	b	(cytb)	gene,	partial	cds;	mitochondrial
1803. Rhabdomys dilectus chakae isolate FFNR_095 cytochrome b (cytb) gene, partial cds; mitochondrial	1803	Rhabdomys	dilectus	chakae	isolate	FFNR_095	cytochrome	b	(cytb)	gene,	partial	cds;	mitochondrial
1804. Rhabdomys dilectus chakae isolate FFNR_097 cytochrome b (cytb) gene, partial cds; mitochondrial	1804	Rhabdomys	dilectus	chakae	isolate	FFNR_097	cytochrome	b	(cytb)	gene,	partial	cds;	mitochondrial
1805. Rhabdomys dilectus chakae isolate FFNR_232 cytochrome b (cytb) gene, partial cds; mitochondrial	1805	Rhabdomys	dilectus	chakae	isolate	FFNR_232	cytochrome	b	(cytb)	gene,	partial	cds;	mitochondrial
1806. Rhabdomys dilectus chakae isolate FFNR_233 cytochrome b (cytb) gene, partial cds; mitochondrial	1806	Rhabdomys	dilectus	chakae	isolate	FFNR_233	cytochrome	b	(cytb)	gene,	partial	cds;	mitochondrial
1807. Rhabdomys dilectus chakae isolate FFNR_234 cytochrome b (cytb) gene, partial cds; mitochondrial	1807	Rhabdomys	dilectus	chakae	isolate	FFNR_234	cytochrome	b	(cytb)	gene,	partial	cds;	mitochondrial
1808. Rhabdomys dilectus chakae isolate FFNR_235 cytochrome b (cytb) gene, partial cds; mitochondrial	1808	Rhabdomys	dilectus	chakae	isolate	FFNR_235	cytochrome	b	(cytb)	gene,	partial	cds;	mitochondrial
1809. Rhabdomys dilectus chakae isolate FFNR_236 cytochrome b (cytb) gene, partial cds; mitochondrial	1809	Rhabdomys	dilectus	chakae	isolate	FFNR_236	cytochrome	b	(cytb)	gene,	partial	cds;	mitochondrial
1810. Rhabdomys dilectus chakae isolate FFNR_237 cytochrome b (cytb) gene, partial cds; mitochondrial	1810	Rhabdomys	dilectus	chakae	isolate	FFNR_237	cytochrome	b	(cytb)	gene,	partial	cds;	mitochondrial
1811. Rhabdomys dilectus chakae isolate Gomo_081 cytochrome b (cytb) gene, partial cds; mitochondrial	1811	Rhabdomys	dilectus	chakae	isolate	Gomo_081	cytochrome	b	(cytb)	gene,	partial	cds;	mitochondrial
1812. Rhabdomys dilectus chakae isolate Gomo_082 cytochrome b (cytb) gene, partial cds; mitochondrial	1812	Rhabdomys	dilectus	chakae	isolate	Gomo_082	cytochrome	b	(cytb)	gene,	partial	cds;	mitochondrial
1813. Rhabdomys dilectus chakae isolate Gomo_93 cytochrome b (cytb) gene, partial cds; mitochondrial	1813	Rhabdomys	dilectus	chakae	isolate	Gomo_93	cytochrome	b	(cytb)	gene,	partial	cds;	mitochondrial
1814. Rhabdomys dilectus chakae isolate Gomo_94 cytochrome b (cytb) gene, partial cds; mitochondrial	1814	Rhabdomys	dilectus	chakae	isolate	Gomo_94	cytochrome	b	(cytb)	gene,	partial	cds;	mitochondrial
1815. Rhabdomys dilectus chakae isolate Isidenge_034 cytochrome b (cytb) gene, partial cds; mitochondrial	1815	Rhabdomys	dilectus	chakae	isolate	Isidenge_034	cytochrome	b	(cytb)	gene,	partial	cds;	mitochondrial
1816. Rhabdomys dilectus chakae isolate Isidenge_044 cytochrome b (cytb) gene, partial cds; mitochondrial	1816	Rhabdomys	dilectus	chakae	isolate	Isidenge_044	cytochrome	b	(cytb)	gene,	partial	cds;	mitochondrial
1817. Rhabdomys dilectus chakae isolate Isidenge_061 cytochrome b (cytb) gene, partial cds; mitochondrial	1817	Rhabdomys	dilectus	chakae	isolate	Isidenge_061	cytochrome	b	(cytb)	gene,	partial	cds;	mitochondrial
1818. Rhabdomys dilectus chakae isolate Isidenge_064 cytochrome b (cytb) gene, partial cds; mitochondrial	1818	Rhabdomys	dilectus	chakae	isolate	Isidenge_064	cytochrome	b	(cytb)	gene,	partial	cds;	mitochondrial
1819. Rhabdomys dilectus chakae isolate Isidenge_067 cytochrome b (cytb) gene, partial cds; mitochondrial	1819	Rhabdomys	dilectus	chakae	isolate	Isidenge_067	cytochrome	b	(cytb)	gene,	partial	cds;	mitochondrial
1820. Rhabdomys dilectus chakae isolate Isidenge_260 cytochrome b (cytb) gene, partial cds; mitochondrial	1820	Rhabdomys	dilectus	chakae	isolate	Isidenge_260	cytochrome	b	(cytb)	gene,	partial	cds;	mitochondrial
1821. Rhabdomys dilectus chakae isolate Isidenge_261 cytochrome b (cytb) gene, partial cds; mitochondrial	1821	Rhabdomys	dilectus	chakae	isolate	Isidenge_261	cytochrome	b	(cytb)	gene,	partial	cds;	mitochondrial
1822. Rhabdomys dilectus chakae isolate Manubi_253 cytochrome b (cytb) gene, partial cds; mitochondrial	1822	Rhabdomys	dilectus	chakae	isolate	Manubi_253	cytochrome	b	(cytb)	gene,	partial	cds;	mitochondrial
1823. Rhabdomys dilectus chakae isolate Manubi_254 cytochrome b (cytb) gene, partial cds; mitochondrial	1823	Rhabdomys	dilectus	chakae	isolate	Manubi_254	cytochrome	b	(cytb)	gene,	partial	cds;	mitochondrial
1824. Rhabdomys dilectus chakae isolate Manubi_255 cytochrome b (cytb) gene, partial cds; mitochondrial	1824	Rhabdomys	dilectus	chakae	isolate	Manubi_255	cytochrome	b	(cytb)	gene,	partial	cds;	mitochondrial
1825. Rhabdomys dilectus chakae isolate Manubi_256 cytochrome b (cytb) gene, partial cds; mitochondrial	1825	Rhabdomys	dilectus	chakae	isolate	Manubi_256	cytochrome	b	(cytb)	gene,	partial	cds;	mitochondrial
1826. Rhabdomys dilectus chakae isolate Manubi_257 cytochrome b (cytb) gene, partial cds; mitochondrial	1826	Rhabdomys	dilectus	chakae	isolate	Manubi_257	cytochrome	b	(cytb)	gene,	partial	cds;	mitochondrial
1827. Rhabdomys dilectus chakae isolate Manubi_258 cytochrome b (cytb) gene, partial cds; mitochondrial	1827	Rhabdomys	dilectus	chakae	isolate	Manubi_258	cytochrome	b	(cytb)	gene,	partial	cds;	mitochondrial
1828. Rhabdomys dilectus chakae isolate Mbotyi_246 cytochrome b (cytb) gene, partial cds; mitochondrial	1828	Rhabdomys	dilectus	chakae	isolate	Mbotyi_246	cytochrome	b	(cytb)	gene,	partial	cds;	mitochondrial
1829. Rhabdomys dilectus chakae isolate Mbotyi_247 cytochrome b (cytb) gene, partial cds; mitochondrial	1829	Rhabdomys	dilectus	chakae	isolate	Mbotyi_247	cytochrome	b	(cytb)	gene,	partial	cds;	mitochondrial
1830. Rhabdomys dilectus chakae isolate Mbotyi_248 cytochrome b (cytb) gene, partial cds; mitochondrial	1830	Rhabdomys	dilectus	chakae	isolate	Mbotyi_248	cytochrome	b	(cytb)	gene,	partial	cds;	mitochondrial
1831. Rhabdomys dilectus chakae isolate Mbotyi_249 cytochrome b (cytb) gene, partial cds; mitochondrial	1831	Rhabdomys	dilectus	chakae	isolate	Mbotyi_249	cytochrome	b	(cytb)	gene,	partial	cds;	mitochondrial
1832. Rhabdomys dilectus chakae isolate Mkhambathi_243 cytochrome b (cytb) gene, partial cds; mitochondrial	1832	Rhabdomys	dilectus	chakae	isolate	Mkhambathi_243	cytochrome	b	(cytb)	gene,	partial	cds;	mitochondrial
1833. Rhabdomys dilectus chakae isolate Morgans_bay_201 cytochrome b (cytb) gene, partial cds; mitochondrial	1833	Rhabdomys	dilectus	chakae	isolate	Morgans_bay_201	cytochrome	b	(cytb)	gene,	partial	cds;	mitochondrial
1834. Rhabdomys dilectus chakae isolate Morgans_bay_207 cytochrome b (cytb) gene, partial cds; mitochondrial	1834	Rhabdomys	dilectus	chakae	isolate	Morgans_bay_207	cytochrome	b	(cytb)	gene,	partial	cds;	mitochondrial
1835. Rhabdomys dilectus chakae isolate Ngeli_217 cytochrome b (cytb) gene, partial cds; mitochondrial	1835	Rhabdomys	dilectus	chakae	isolate	Ngeli_217	cytochrome	b	(cytb)	gene,	partial	cds;	mitochondrial
1836. Rhabdomys dilectus chakae isolate Ngeli_222 cytochrome b (cytb) gene, partial cds; mitochondrial	1836	Rhabdomys	dilectus	chakae	isolate	Ngeli_222	cytochrome	b	(cytb)	gene,	partial	cds;	mitochondrial
1837. Rhabdomys dilectus chakae isolate Ngeli_297 cytochrome b (cytb) gene, partial cds; mitochondrial	1837	Rhabdomys	dilectus	chakae	isolate	Ngeli_297	cytochrome	b	(cytb)	gene,	partial	cds;	mitochondrial
1838. Rhabdomys dilectus chakae isolate Ngeli_299 cytochrome b (cytb) gene, partial cds; mitochondrial	1838	Rhabdomys	dilectus	chakae	isolate	Ngeli_299	cytochrome	b	(cytb)	gene,	partial	cds;	mitochondrial
1839. Rhabdomys dilectus chakae isolate Ngeli_300 cytochrome b (cytb) gene, partial cds; mitochondrial	1839	Rhabdomys	dilectus	chakae	isolate	Ngeli_300	cytochrome	b	(cytb)	gene,	partial	cds;	mitochondrial
1840. Rhabdomys dilectus chakae isolate Nqadu_101 cytochrome b (cytb) gene, partial cds; mitochondrial	1840	Rhabdomys	dilectus	chakae	isolate	Nqadu_101	cytochrome	b	(cytb)	gene,	partial	cds;	mitochondrial
1841. Rhabdomys dilectus chakae isolate Nqadu_102 cytochrome b (cytb) gene, partial cds; mitochondrial	1841	Rhabdomys	dilectus	chakae	isolate	Nqadu_102	cytochrome	b	(cytb)	gene,	partial	cds;	mitochondrial
1842. Rhabdomys dilectus chakae isolate Nxumeni_156 cytochrome b (cytb) gene, partial cds; mitochondrial	1842	Rhabdomys	dilectus	chakae	isolate	Nxumeni_156	cytochrome	b	(cytb)	gene,	partial	cds;	mitochondrial
1843. Rhabdomys dilectus chakae isolate Nxumeni_301 cytochrome b (cytb) gene, partial cds; mitochondrial	1843	Rhabdomys	dilectus	chakae	isolate	Nxumeni_301	cytochrome	b	(cytb)	gene,	partial	cds;	mitochondrial
1844. Rhabdomys dilectus chakae isolate Nxumeni_302 cytochrome b (cytb) gene, partial cds; mitochondrial	1844	Rhabdomys	dilectus	chakae	isolate	Nxumeni_302	cytochrome	b	(cytb)	gene,	partial	cds;	mitochondrial
1845. Rhabdomys dilectus chakae isolate Silaka_238 cytochrome b (cytb) gene, partial cds; mitochondrial	1845	Rhabdomys	dilectus	chakae	isolate	Silaka_238	cytochrome	b	(cytb)	gene,	partial	cds;	mitochondrial
1846. Rhabdomys dilectus chakae isolate Silaka_239 cytochrome b (cytb) gene, partial cds; mitochondrial	1846	Rhabdomys	dilectus	chakae	isolate	Silaka_239	cytochrome	b	(cytb)	gene,	partial	cds;	mitochondrial
1847. Rhabdomys dilectus chakae isolate Silaka_240 cytochrome b (cytb) gene, partial cds; mitochondrial	1847	Rhabdomys	dilectus	chakae	isolate	Silaka_240	cytochrome	b	(cytb)	gene,	partial	cds;	mitochondrial
1848. Rhabdomys dilectus chakae isolate Silaka_241 cytochrome b (cytb) gene, partial cds; mitochondrial	1848	Rhabdomys	dilectus	chakae	isolate	Silaka_241	cytochrome	b	(cytb)	gene,	partial	cds;	mitochondrial
1849. Macroscelides proboscideus haplotype Mp5 cytochrome b (cytb) gene, partial cds; mitochondrial	1849	Macroscelides	proboscideus	haplotype	Mp5	cytochrome	b	(cytb)	gene,	partial	cds;	mitochondrial
1850. Macroscelides proboscideus haplotype Mp4 cytochrome b (cytb) gene, partial cds; mitochondrial	1850	Macroscelides	proboscideus	haplotype	Mp4	cytochrome	b	(cytb)	gene,	partial	cds;	mitochondrial
1851. Macroscelides proboscideus haplotype Mp3 cytochrome b (cytb) gene, partial cds; mitochondrial	1851	Macroscelides	proboscideus	haplotype	Mp3	cytochrome	b	(cytb)	gene,	partial	cds;	mitochondrial
1852. Macroscelides proboscideus haplotype Mp2 cytochrome b (cytb) gene, partial cds; mitochondrial	1852	Macroscelides	proboscideus	haplotype	Mp2	cytochrome	b	(cytb)	gene,	partial	cds;	mitochondrial
1853. Macroscelides proboscideus haplotype Mp1 cytochrome b (cytb) gene, partial cds; mitochondrial	1853	Macroscelides	proboscideus	haplotype	Mp1	cytochrome	b	(cytb)	gene,	partial	cds;	mitochondrial
1854. UNVERIFIED: Elephantulus pilicaudus haplotype Ep3 cytochrome b-like (cytb) gene, partial sequence; mitochondrial	1854	UNVERIFIED:	Elephantulus	pilicaudus	haplotype	Ep3	cytochrome	b-like	(cytb)	gene,	partial	sequence;	mitochondrial
1855. UNVERIFIED: Elephantulus pilicaudus haplotype Ep2 cytochrome b-like (cytb) gene, partial sequence; mitochondrial	1855	UNVERIFIED:	Elephantulus	pilicaudus	haplotype	Ep2	cytochrome	b-like	(cytb)	gene,	partial	sequence;	mitochondrial
1856. UNVERIFIED: Elephantulus pilicaudus haplotype Ep1 cytochrome b-like (cytb) gene, partial sequence; mitochondrial	1856	UNVERIFIED:	Elephantulus	pilicaudus	haplotype	Ep1	cytochrome	b-like	(cytb)	gene,	partial	sequence;	mitochondrial
1857. Macroscelides proboscideus haplotype Mp6 control region, partial sequence; mitochondrial	1857	Macroscelides	proboscideus	haplotype	Mp6	control	region,	partial	sequence;	mitochondrial
1858. Macroscelides proboscideus haplotype Mp5 control region, partial sequence; mitochondrial	1858	Macroscelides	proboscideus	haplotype	Mp5	control	region,	partial	sequence;	mitochondrial
1859. Macroscelides proboscideus haplotype Mp4 control region, partial sequence; mitochondrial	1859	Macroscelides	proboscideus	haplotype	Mp4	control	region,	partial	sequence;	mitochondrial
1860. Macroscelides proboscideus haplotype Mp3 control region, partial sequence; mitochondrial	1860	Macroscelides	proboscideus	haplotype	Mp3	control	region,	partial	sequence;	mitochondrial
1861. Macroscelides proboscideus haplotype Mp2 control region, partial sequence; mitochondrial	1861	Macroscelides	proboscideus	haplotype	Mp2	control	region,	partial	sequence;	mitochondrial
1862. Macroscelides proboscideus haplotype Mp1 control region, partial sequence; mitochondrial	1862	Macroscelides	proboscideus	haplotype	Mp1	control	region,	partial	sequence;	mitochondrial
1863. Elephantulus rupestris haplotype Er1 control region, partial sequence; mitochondrial	1863	Elephantulus	rupestris	haplotype	Er1	control	region,	partial	sequence;	mitochondrial
1864. Elephantulus pilicaudus haplotype Ep8 control region, partial sequence; mitochondrial	1864	Elephantulus	pilicaudus	haplotype	Ep8	control	region,	partial	sequence;	mitochondrial
1865. Elephantulus pilicaudus haplotype Ep7 control region, partial sequence; mitochondrial	1865	Elephantulus	pilicaudus	haplotype	Ep7	control	region,	partial	sequence;	mitochondrial
1866. Elephantulus pilicaudus haplotype Ep6 control region, partial sequence; mitochondrial	1866	Elephantulus	pilicaudus	haplotype	Ep6	control	region,	partial	sequence;	mitochondrial
1867. Elephantulus pilicaudus haplotype Ep5 control region, partial sequence; mitochondrial	1867	Elephantulus	pilicaudus	haplotype	Ep5	control	region,	partial	sequence;	mitochondrial
1868. Elephantulus pilicaudus haplotype Ep4 control region, partial sequence; mitochondrial	1868	Elephantulus	pilicaudus	haplotype	Ep4	control	region,	partial	sequence;	mitochondrial
1869. Elephantulus pilicaudus haplotype Ep3 control region, partial sequence; mitochondrial	1869	Elephantulus	pilicaudus	haplotype	Ep3	control	region,	partial	sequence;	mitochondrial
1870. Elephantulus pilicaudus haplotype Ep2 control region, partial sequence; mitochondrial	1870	Elephantulus	pilicaudus	haplotype	Ep2	control	region,	partial	sequence;	mitochondrial
1871. Elephantulus pilicaudus haplotype Ep1 control region, partial sequence; mitochondrial	1871	Elephantulus	pilicaudus	haplotype	Ep1	control	region,	partial	sequence;	mitochondrial
1872. Ictonyx striatus isolate FP200824A17 cytochrome c oxidase subunit I (COX1) gene, partial cds; mitochondrial	1872	Ictonyx	striatus	isolate	FP200824A17	cytochrome	c	oxidase	subunit	I	(COX1)	gene,	partial	cds;	mitochondrial
1873. Procavia capensis isolate FP200824A06 cytochrome c oxidase subunit I (COX1) gene, partial cds; mitochondrial	1873	Procavia	capensis	isolate	FP200824A06	cytochrome	c	oxidase	subunit	I	(COX1)	gene,	partial	cds;	mitochondrial
1874. Tragelaphus strepsiceros haplotype Hap3 heat shock protein subunit 5 (HSPA5) gene, exon 8 and partial cds	1874	Tragelaphus	strepsiceros	haplotype	Hap3	heat	shock	protein	subunit	5	(HSPA5)	gene,	exon	8	and	partial	cds
1875. Tragelaphus strepsiceros haplotype Hap2 heat shock protein subunit 5 (HSPA5) gene, exon 8 and partial cds	1875	Tragelaphus	strepsiceros	haplotype	Hap2	heat	shock	protein	subunit	5	(HSPA5)	gene,	exon	8	and	partial	cds
1876. Tragelaphus strepsiceros haplotype Hap1 heat shock protein subunit 5 (HSPA5) gene, exon 8 and partial cds	1876	Tragelaphus	strepsiceros	haplotype	Hap1	heat	shock	protein	subunit	5	(HSPA5)	gene,	exon	8	and	partial	cds
1877. Tragelaphus strepsiceros haplotype Hap_26 tRNA-Pro gene and control region, partial sequence; mitochondrial	1877	Tragelaphus	strepsiceros	haplotype	Hap_26	tRNA-Pro	gene	and	control	region,	partial	sequence;	mitochondrial
1878. Tragelaphus strepsiceros haplotype Hap_25 tRNA-Pro gene and control region, partial sequence; mitochondrial	1878	Tragelaphus	strepsiceros	haplotype	Hap_25	tRNA-Pro	gene	and	control	region,	partial	sequence;	mitochondrial
1879. Tragelaphus strepsiceros haplotype Hap_24 tRNA-Pro gene and control region, partial sequence; mitochondrial	1879	Tragelaphus	strepsiceros	haplotype	Hap_24	tRNA-Pro	gene	and	control	region,	partial	sequence;	mitochondrial
1880. Tragelaphus strepsiceros haplotype Hap_23 tRNA-Pro gene and control region, partial sequence; mitochondrial	1880	Tragelaphus	strepsiceros	haplotype	Hap_23	tRNA-Pro	gene	and	control	region,	partial	sequence;	mitochondrial
1881. Tragelaphus strepsiceros haplotype Hap_22 tRNA-Pro gene and control region, partial sequence; mitochondrial	1881	Tragelaphus	strepsiceros	haplotype	Hap_22	tRNA-Pro	gene	and	control	region,	partial	sequence;	mitochondrial
1882. Tragelaphus strepsiceros haplotype Hap_21 tRNA-Pro gene and control region, partial sequence; mitochondrial	1882	Tragelaphus	strepsiceros	haplotype	Hap_21	tRNA-Pro	gene	and	control	region,	partial	sequence;	mitochondrial
1883. Tragelaphus strepsiceros haplotype Hap_20 tRNA-Pro gene and control region, partial sequence; mitochondrial	1883	Tragelaphus	strepsiceros	haplotype	Hap_20	tRNA-Pro	gene	and	control	region,	partial	sequence;	mitochondrial
1884. Tragelaphus strepsiceros haplotype Hap_19 tRNA-Pro gene and control region, partial sequence; mitochondrial	1884	Tragelaphus	strepsiceros	haplotype	Hap_19	tRNA-Pro	gene	and	control	region,	partial	sequence;	mitochondrial
1885. Tragelaphus strepsiceros haplotype Hap_18 tRNA-Pro gene and control region, partial sequence; mitochondrial	1885	Tragelaphus	strepsiceros	haplotype	Hap_18	tRNA-Pro	gene	and	control	region,	partial	sequence;	mitochondrial
1886. Tragelaphus strepsiceros haplotype Hap_17 tRNA-Pro gene and control region, partial sequence; mitochondrial	1886	Tragelaphus	strepsiceros	haplotype	Hap_17	tRNA-Pro	gene	and	control	region,	partial	sequence;	mitochondrial
1887. Tragelaphus strepsiceros haplotype Hap_16 tRNA-Pro gene and control region, partial sequence; mitochondrial	1887	Tragelaphus	strepsiceros	haplotype	Hap_16	tRNA-Pro	gene	and	control	region,	partial	sequence;	mitochondrial
1888. Tragelaphus strepsiceros haplotype Hap_15 tRNA-Pro gene and control region, partial sequence; mitochondrial	1888	Tragelaphus	strepsiceros	haplotype	Hap_15	tRNA-Pro	gene	and	control	region,	partial	sequence;	mitochondrial
1889. Tragelaphus strepsiceros haplotype Hap_14 tRNA-Pro gene and control region, partial sequence; mitochondrial	1889	Tragelaphus	strepsiceros	haplotype	Hap_14	tRNA-Pro	gene	and	control	region,	partial	sequence;	mitochondrial
1890. Tragelaphus strepsiceros haplotype Hap_13 tRNA-Pro gene and control region, partial sequence; mitochondrial	1890	Tragelaphus	strepsiceros	haplotype	Hap_13	tRNA-Pro	gene	and	control	region,	partial	sequence;	mitochondrial
1891. Tragelaphus strepsiceros haplotype Hap_12 tRNA-Pro gene and control region, partial sequence; mitochondrial	1891	Tragelaphus	strepsiceros	haplotype	Hap_12	tRNA-Pro	gene	and	control	region,	partial	sequence;	mitochondrial
1892. Tragelaphus strepsiceros haplotype Hap_11 tRNA-Pro gene and control region, partial sequence; mitochondrial	1892	Tragelaphus	strepsiceros	haplotype	Hap_11	tRNA-Pro	gene	and	control	region,	partial	sequence;	mitochondrial
1893. Tragelaphus strepsiceros haplotype Hap_10 tRNA-Pro gene and control region, partial sequence; mitochondrial	1893	Tragelaphus	strepsiceros	haplotype	Hap_10	tRNA-Pro	gene	and	control	region,	partial	sequence;	mitochondrial
1894. Tragelaphus strepsiceros haplotype Hap_09 tRNA-Pro gene and control region, partial sequence; mitochondrial	1894	Tragelaphus	strepsiceros	haplotype	Hap_09	tRNA-Pro	gene	and	control	region,	partial	sequence;	mitochondrial
1895. Tragelaphus strepsiceros haplotype Hap_08 tRNA-Pro gene and control region, partial sequence; mitochondrial	1895	Tragelaphus	strepsiceros	haplotype	Hap_08	tRNA-Pro	gene	and	control	region,	partial	sequence;	mitochondrial
1896. Tragelaphus strepsiceros haplotype Hap_07 tRNA-Pro gene and control region, partial sequence; mitochondrial	1896	Tragelaphus	strepsiceros	haplotype	Hap_07	tRNA-Pro	gene	and	control	region,	partial	sequence;	mitochondrial
1897. Tragelaphus strepsiceros haplotype Hap_06 tRNA-Pro gene and control region, partial sequence; mitochondrial	1897	Tragelaphus	strepsiceros	haplotype	Hap_06	tRNA-Pro	gene	and	control	region,	partial	sequence;	mitochondrial
1898. Tragelaphus strepsiceros haplotype Hap_05 tRNA-Pro gene and control region, partial sequence; mitochondrial	1898	Tragelaphus	strepsiceros	haplotype	Hap_05	tRNA-Pro	gene	and	control	region,	partial	sequence;	mitochondrial
1899. Tragelaphus strepsiceros haplotype Hap_04 tRNA-Pro gene and control region, partial sequence; mitochondrial	1899	Tragelaphus	strepsiceros	haplotype	Hap_04	tRNA-Pro	gene	and	control	region,	partial	sequence;	mitochondrial
1900. Tragelaphus strepsiceros haplotype Hap_03 tRNA-Pro gene and control region, partial sequence; mitochondrial	1900	Tragelaphus	strepsiceros	haplotype	Hap_03	tRNA-Pro	gene	and	control	region,	partial	sequence;	mitochondrial
1901. Tragelaphus strepsiceros haplotype Hap_02 tRNA-Pro gene and control region, partial sequence; mitochondrial	1901	Tragelaphus	strepsiceros	haplotype	Hap_02	tRNA-Pro	gene	and	control	region,	partial	sequence;	mitochondrial
1902. Tragelaphus strepsiceros haplotype Hap_01 tRNA-Pro gene and control region, partial sequence; mitochondrial	1902	Tragelaphus	strepsiceros	haplotype	Hap_01	tRNA-Pro	gene	and	control	region,	partial	sequence;	mitochondrial
1903. Elephantulus sp. HAS-2007 isolate HS452 cytochrome b gene, partial cds; mitochondrial	1903	Elephantulus	sp.	HAS-2007	isolate	HS452	cytochrome	b	gene,	partial	cds;	mitochondrial
1904. Elephantulus sp. HAS-2007 isolate HS458 cytochrome b gene, partial cds; mitochondrial	1904	Elephantulus	sp.	HAS-2007	isolate	HS458	cytochrome	b	gene,	partial	cds;	mitochondrial
1905. Elephantulus sp. HAS-2007 isolate HS457 cytochrome b-like gene, partial sequence; mitochondrial	1905	Elephantulus	sp.	HAS-2007	isolate	HS457	cytochrome	b-like	gene,	partial	sequence;	mitochondrial
1906. Elephantulus sp. HAS-2007 isolate HS456 cytochrome b-like gene, partial sequence; mitochondrial	1906	Elephantulus	sp.	HAS-2007	isolate	HS456	cytochrome	b-like	gene,	partial	sequence;	mitochondrial
1907. Elephantulus sp. HAS-2007 isolate HS455 cytochrome b-like gene, partial sequence; mitochondrial	1907	Elephantulus	sp.	HAS-2007	isolate	HS455	cytochrome	b-like	gene,	partial	sequence;	mitochondrial
1908. Elephantulus sp. HAS-2007 isolate HS454 cytochrome b gene, partial cds; mitochondrial	1908	Elephantulus	sp.	HAS-2007	isolate	HS454	cytochrome	b	gene,	partial	cds;	mitochondrial
1909. Galago moholi voucher Galago_moholi_moholi_BU93_COI_NZG cytochrome c oxidase subunit I (COX1) gene, partial cds; mitochondrial	1909	Galago	moholi	voucher	Galago_moholi_moholi_BU93_COI_NZG	cytochrome	c	oxidase	subunit	I	(COX1)	gene,	partial	cds;	mitochondrial
1910. Galago moholi voucher Galago_moholi_moholi_BU92_COI_NZG cytochrome c oxidase subunit I (COX1) gene, partial cds; mitochondrial	1910	Galago	moholi	voucher	Galago_moholi_moholi_BU92_COI_NZG	cytochrome	c	oxidase	subunit	I	(COX1)	gene,	partial	cds;	mitochondrial
1911. Galago moholi voucher Galago_moholi_moholi_BU91_COI_NZG cytochrome c oxidase subunit I (COX1) gene, partial cds; mitochondrial	1911	Galago	moholi	voucher	Galago_moholi_moholi_BU91_COI_NZG	cytochrome	c	oxidase	subunit	I	(COX1)	gene,	partial	cds;	mitochondrial
1912. Galago moholi voucher Galago_moholi_moholi_BU89_COI_NZG cytochrome c oxidase subunit I (COX1) gene, partial cds; mitochondrial	1912	Galago	moholi	voucher	Galago_moholi_moholi_BU89_COI_NZG	cytochrome	c	oxidase	subunit	I	(COX1)	gene,	partial	cds;	mitochondrial
1913. Galago moholi voucher Galago_moholi_moholi_BU87_COI_RP cytochrome c oxidase subunit I (COX1) gene, partial cds; mitochondrial	1913	Galago	moholi	voucher	Galago_moholi_moholi_BU87_COI_RP	cytochrome	c	oxidase	subunit	I	(COX1)	gene,	partial	cds;	mitochondrial
1914. Galago moholi voucher Galago_moholi_moholi_BU86_COI_NZG cytochrome c oxidase subunit I (COX1) gene, partial cds; mitochondrial	1914	Galago	moholi	voucher	Galago_moholi_moholi_BU86_COI_NZG	cytochrome	c	oxidase	subunit	I	(COX1)	gene,	partial	cds;	mitochondrial
1915. Galago moholi voucher Galago_moholi_moholi_BU84_COI_MK cytochrome c oxidase subunit I (COX1) gene, partial cds; mitochondrial	1915	Galago	moholi	voucher	Galago_moholi_moholi_BU84_COI_MK	cytochrome	c	oxidase	subunit	I	(COX1)	gene,	partial	cds;	mitochondrial
1916. Galago moholi voucher Galago_moholi_moholi_BU82_COI_NZG cytochrome c oxidase subunit I (COX1) gene, partial cds; mitochondrial	1916	Galago	moholi	voucher	Galago_moholi_moholi_BU82_COI_NZG	cytochrome	c	oxidase	subunit	I	(COX1)	gene,	partial	cds;	mitochondrial
1917. Galago moholi voucher Galago_moholi_moholi_BU81_COI_MK cytochrome c oxidase subunit I (COX1) gene, partial cds; mitochondrial	1917	Galago	moholi	voucher	Galago_moholi_moholi_BU81_COI_MK	cytochrome	c	oxidase	subunit	I	(COX1)	gene,	partial	cds;	mitochondrial
1918. Galago moholi voucher Galago_moholi_moholi_BU80_COI_NZG cytochrome c oxidase subunit I (COX1) gene, partial cds; mitochondrial	1918	Galago	moholi	voucher	Galago_moholi_moholi_BU80_COI_NZG	cytochrome	c	oxidase	subunit	I	(COX1)	gene,	partial	cds;	mitochondrial
1919. Galago moholi voucher Galago_moholi_moholi_BU77_COI_LJ cytochrome c oxidase subunit I (COX1) gene, partial cds; mitochondrial	1919	Galago	moholi	voucher	Galago_moholi_moholi_BU77_COI_LJ	cytochrome	c	oxidase	subunit	I	(COX1)	gene,	partial	cds;	mitochondrial
1920. Galago moholi voucher Galago_moholi_moholi_BU76_COI_NZG cytochrome c oxidase subunit I (COX1) gene, partial cds; mitochondrial	1920	Galago	moholi	voucher	Galago_moholi_moholi_BU76_COI_NZG	cytochrome	c	oxidase	subunit	I	(COX1)	gene,	partial	cds;	mitochondrial
1921. Galago moholi voucher Galago_moholi_moholi_BU75_COI_MK cytochrome c oxidase subunit I (COX1) gene, partial cds; mitochondrial	1921	Galago	moholi	voucher	Galago_moholi_moholi_BU75_COI_MK	cytochrome	c	oxidase	subunit	I	(COX1)	gene,	partial	cds;	mitochondrial
1922. Galago moholi voucher Galago_moholi_moholi_BU74_COI_NZG cytochrome c oxidase subunit I (COX1) gene, partial cds; mitochondrial	1922	Galago	moholi	voucher	Galago_moholi_moholi_BU74_COI_NZG	cytochrome	c	oxidase	subunit	I	(COX1)	gene,	partial	cds;	mitochondrial
1923. Galago moholi voucher Galago_moholi_moholi_BU73_COI_MK cytochrome c oxidase subunit I (COX1) gene, partial cds; mitochondrial	1923	Galago	moholi	voucher	Galago_moholi_moholi_BU73_COI_MK	cytochrome	c	oxidase	subunit	I	(COX1)	gene,	partial	cds;	mitochondrial
1924. Galago moholi voucher Galago_moholi_moholi_BU72_COI_NZG cytochrome c oxidase subunit I (COX1) gene, partial cds; mitochondrial	1924	Galago	moholi	voucher	Galago_moholi_moholi_BU72_COI_NZG	cytochrome	c	oxidase	subunit	I	(COX1)	gene,	partial	cds;	mitochondrial
1925. Galago moholi voucher Galago_moholi_moholi_BU71_COI_NZG cytochrome c oxidase subunit I (COX1) gene, partial cds; mitochondrial	1925	Galago	moholi	voucher	Galago_moholi_moholi_BU71_COI_NZG	cytochrome	c	oxidase	subunit	I	(COX1)	gene,	partial	cds;	mitochondrial
1926. Galago moholi voucher Galago_moholi_moholi_BU70_COI_NZG cytochrome c oxidase subunit I (COX1) gene, partial cds; mitochondrial	1926	Galago	moholi	voucher	Galago_moholi_moholi_BU70_COI_NZG	cytochrome	c	oxidase	subunit	I	(COX1)	gene,	partial	cds;	mitochondrial
1927. Galago moholi voucher Galago_moholi_moholi_BU69_COI_LJ cytochrome c oxidase subunit I (COX1) gene, partial cds; mitochondrial	1927	Galago	moholi	voucher	Galago_moholi_moholi_BU69_COI_LJ	cytochrome	c	oxidase	subunit	I	(COX1)	gene,	partial	cds;	mitochondrial
1928. Galago moholi voucher Galago_moholi_moholi_BU68_COI_MK cytochrome c oxidase subunit I (COX1) gene, partial cds; mitochondrial	1928	Galago	moholi	voucher	Galago_moholi_moholi_BU68_COI_MK	cytochrome	c	oxidase	subunit	I	(COX1)	gene,	partial	cds;	mitochondrial
1929. Galago moholi voucher Galago_moholi_moholi_BU67_COI_NZG cytochrome c oxidase subunit I (COX1) gene, partial cds; mitochondrial	1929	Galago	moholi	voucher	Galago_moholi_moholi_BU67_COI_NZG	cytochrome	c	oxidase	subunit	I	(COX1)	gene,	partial	cds;	mitochondrial
1930. Galago moholi voucher Galago_moholi_moholi_BU66_COI_NZG cytochrome c oxidase subunit I (COX1) gene, partial cds; mitochondrial	1930	Galago	moholi	voucher	Galago_moholi_moholi_BU66_COI_NZG	cytochrome	c	oxidase	subunit	I	(COX1)	gene,	partial	cds;	mitochondrial
1931. Galago moholi voucher Galago_moholi_moholi_BU65_COI_LJ cytochrome c oxidase subunit I (COX1) gene, partial cds; mitochondrial	1931	Galago	moholi	voucher	Galago_moholi_moholi_BU65_COI_LJ	cytochrome	c	oxidase	subunit	I	(COX1)	gene,	partial	cds;	mitochondrial
1932. Galago moholi voucher Galago_moholi_moholi_BU64_COI_MK cytochrome c oxidase subunit I (COX1) gene, partial cds; mitochondrial	1932	Galago	moholi	voucher	Galago_moholi_moholi_BU64_COI_MK	cytochrome	c	oxidase	subunit	I	(COX1)	gene,	partial	cds;	mitochondrial
1933. Galago moholi voucher Galago_moholi_moholi_BU63_COI_NZG cytochrome c oxidase subunit I (COX1) gene, partial cds; mitochondrial	1933	Galago	moholi	voucher	Galago_moholi_moholi_BU63_COI_NZG	cytochrome	c	oxidase	subunit	I	(COX1)	gene,	partial	cds;	mitochondrial
1934. Galago moholi voucher Galago_moholi_moholi_BU62_COI_NZG cytochrome c oxidase subunit I (COX1) gene, partial cds; mitochondrial	1934	Galago	moholi	voucher	Galago_moholi_moholi_BU62_COI_NZG	cytochrome	c	oxidase	subunit	I	(COX1)	gene,	partial	cds;	mitochondrial
1935. Galago moholi voucher Galago_moholi_moholi_BU61_COI_LJ cytochrome c oxidase subunit I (COX1) gene, partial cds; mitochondrial	1935	Galago	moholi	voucher	Galago_moholi_moholi_BU61_COI_LJ	cytochrome	c	oxidase	subunit	I	(COX1)	gene,	partial	cds;	mitochondrial
1936. Galago moholi voucher Galago_moholi_moholi_BU60_COI_NZG cytochrome c oxidase subunit I (COX1) gene, partial cds; mitochondrial	1936	Galago	moholi	voucher	Galago_moholi_moholi_BU60_COI_NZG	cytochrome	c	oxidase	subunit	I	(COX1)	gene,	partial	cds;	mitochondrial
1937. Galago moholi voucher Galago_moholi_moholi_BU59_COI_LJ cytochrome c oxidase subunit I (COX1) gene, partial cds; mitochondrial	1937	Galago	moholi	voucher	Galago_moholi_moholi_BU59_COI_LJ	cytochrome	c	oxidase	subunit	I	(COX1)	gene,	partial	cds;	mitochondrial
1938. Galago moholi voucher Galago_moholi_moholi_BU57_COI_NZG cytochrome c oxidase subunit I (COX1) gene, partial cds; mitochondrial	1938	Galago	moholi	voucher	Galago_moholi_moholi_BU57_COI_NZG	cytochrome	c	oxidase	subunit	I	(COX1)	gene,	partial	cds;	mitochondrial
1939. Galago moholi voucher Galago_moholi_moholi_BU56_COI_RP cytochrome c oxidase subunit I (COX1) gene, partial cds; mitochondrial	1939	Galago	moholi	voucher	Galago_moholi_moholi_BU56_COI_RP	cytochrome	c	oxidase	subunit	I	(COX1)	gene,	partial	cds;	mitochondrial
1940. Galago moholi voucher Galago_moholi_moholi_BU55_COI_NZG cytochrome c oxidase subunit I (COX1) gene, partial cds; mitochondrial	1940	Galago	moholi	voucher	Galago_moholi_moholi_BU55_COI_NZG	cytochrome	c	oxidase	subunit	I	(COX1)	gene,	partial	cds;	mitochondrial
1941. Galago moholi voucher Galago_moholi_moholi_BU34_COI_LN cytochrome c oxidase subunit I (COX1) gene, partial cds; mitochondrial	1941	Galago	moholi	voucher	Galago_moholi_moholi_BU34_COI_LN	cytochrome	c	oxidase	subunit	I	(COX1)	gene,	partial	cds;	mitochondrial
1942. Galago moholi voucher Galago_moholi_moholi_BU32_COI_MK cytochrome c oxidase subunit I (COX1) gene, partial cds; mitochondrial	1942	Galago	moholi	voucher	Galago_moholi_moholi_BU32_COI_MK	cytochrome	c	oxidase	subunit	I	(COX1)	gene,	partial	cds;	mitochondrial
1943. Galago moholi voucher Galago_moholi_moholi_BU31_COI_MK cytochrome c oxidase subunit I (COX1) gene, partial cds; mitochondrial	1943	Galago	moholi	voucher	Galago_moholi_moholi_BU31_COI_MK	cytochrome	c	oxidase	subunit	I	(COX1)	gene,	partial	cds;	mitochondrial
1944. Galago moholi voucher Galago_moholi_moholi_BU30_COI_MK cytochrome c oxidase subunit I (COX1) gene, partial cds; mitochondrial	1944	Galago	moholi	voucher	Galago_moholi_moholi_BU30_COI_MK	cytochrome	c	oxidase	subunit	I	(COX1)	gene,	partial	cds;	mitochondrial
1945. Galago moholi voucher Galago_moholi_moholi_BU29_COI_MK cytochrome c oxidase subunit I (COX1) gene, partial cds; mitochondrial	1945	Galago	moholi	voucher	Galago_moholi_moholi_BU29_COI_MK	cytochrome	c	oxidase	subunit	I	(COX1)	gene,	partial	cds;	mitochondrial
1946. Rhinolophus swinnyi isolate Ngeli4RswD D-loop, partial sequence; mitochondrial	1946	Rhinolophus	swinnyi	isolate	Ngeli4RswD	D-loop,	partial	sequence;	mitochondrial
1947. Rhinolophus swinnyi isolate Ngeli3RswD D-loop, partial sequence; mitochondrial	1947	Rhinolophus	swinnyi	isolate	Ngeli3RswD	D-loop,	partial	sequence;	mitochondrial
1948. Rhinolophus swinnyi isolate Ngeli2RswD D-loop, partial sequence; mitochondrial	1948	Rhinolophus	swinnyi	isolate	Ngeli2RswD	D-loop,	partial	sequence;	mitochondrial
1949. Rhinolophus swinnyi isolate Ngeli1RswD D-loop, partial sequence; mitochondrial	1949	Rhinolophus	swinnyi	isolate	Ngeli1RswD	D-loop,	partial	sequence;	mitochondrial
1950. Rhinolophus swinnyi isolate Mbotyi2RswD D-loop, partial sequence; mitochondrial	1950	Rhinolophus	swinnyi	isolate	Mbotyi2RswD	D-loop,	partial	sequence;	mitochondrial
1951. Rhinolophus swinnyi isolate Mbotyi1RswD D-loop, partial sequence; mitochondrial	1951	Rhinolophus	swinnyi	isolate	Mbotyi1RswD	D-loop,	partial	sequence;	mitochondrial
1952. Rhinolophus swinnyi isolate Kologha1RswD D-loop, partial sequence; mitochondrial	1952	Rhinolophus	swinnyi	isolate	Kologha1RswD	D-loop,	partial	sequence;	mitochondrial
1953. Rhinolophus swinnyi isolate Isidenge2RswD D-loop, partial sequence; mitochondrial	1953	Rhinolophus	swinnyi	isolate	Isidenge2RswD	D-loop,	partial	sequence;	mitochondrial
1954. Rhinolophus swinnyi isolate Isidenge1RswD D-loop, partial sequence; mitochondrial	1954	Rhinolophus	swinnyi	isolate	Isidenge1RswD	D-loop,	partial	sequence;	mitochondrial
1955. Rhinolophus swinnyi isolate GomoRswD D-loop, partial sequence; mitochondrial	1955	Rhinolophus	swinnyi	isolate	GomoRswD	D-loop,	partial	sequence;	mitochondrial
1956. Rhinolophus swinnyi isolate Fort2RswD D-loop, partial sequence; mitochondrial	1956	Rhinolophus	swinnyi	isolate	Fort2RswD	D-loop,	partial	sequence;	mitochondrial
1957. Rhinolophus swinnyi isolate Fort1RswD D-loop, partial sequence; mitochondrial	1957	Rhinolophus	swinnyi	isolate	Fort1RswD	D-loop,	partial	sequence;	mitochondrial
1958. Rhinolophus swinnyi isolate DwesaRswD D-loop, partial sequence; mitochondrial	1958	Rhinolophus	swinnyi	isolate	DwesaRswD	D-loop,	partial	sequence;	mitochondrial
1959. Rhinolophus swinnyi isolate Baziya3RswD D-loop, partial sequence; mitochondrial	1959	Rhinolophus	swinnyi	isolate	Baziya3RswD	D-loop,	partial	sequence;	mitochondrial
1960. Rhinolophus swinnyi isolate Baziya2RswD D-loop, partial sequence; mitochondrial	1960	Rhinolophus	swinnyi	isolate	Baziya2RswD	D-loop,	partial	sequence;	mitochondrial
1961. Rhinolophus swinnyi isolate Baziya1RswD D-loop, partial sequence; mitochondrial	1961	Rhinolophus	swinnyi	isolate	Baziya1RswD	D-loop,	partial	sequence;	mitochondrial
1962. Afronycteris nana isolate Silaka5NnaD D-loop, partial sequence; mitochondrial	1962	Afronycteris	nana	isolate	Silaka5NnaD	D-loop,	partial	sequence;	mitochondrial
1963. Afronycteris nana isolate Silaka4NnaD D-loop, partial sequence; mitochondrial	1963	Afronycteris	nana	isolate	Silaka4NnaD	D-loop,	partial	sequence;	mitochondrial
1964. Afronycteris nana isolate Silaka3NnaD D-loop, partial sequence; mitochondrial	1964	Afronycteris	nana	isolate	Silaka3NnaD	D-loop,	partial	sequence;	mitochondrial
1965. Afronycteris nana isolate Silaka2NnaD D-loop, partial sequence; mitochondrial	1965	Afronycteris	nana	isolate	Silaka2NnaD	D-loop,	partial	sequence;	mitochondrial
1966. Afronycteris nana isolate Siaka6NnaD D-loop, partial sequence; mitochondrial	1966	Afronycteris	nana	isolate	Siaka6NnaD	D-loop,	partial	sequence;	mitochondrial
1967. Afronycteris nana isolate OribiGorge3NnaD D-loop, partial sequence; mitochondrial	1967	Afronycteris	nana	isolate	OribiGorge3NnaD	D-loop,	partial	sequence;	mitochondrial
1968. Afronycteris nana isolate OribiGorge2NnaD D-loop, partial sequence; mitochondrial	1968	Afronycteris	nana	isolate	OribiGorge2NnaD	D-loop,	partial	sequence;	mitochondrial
1969. Afronycteris nana isolate OribiGorge1NnaD D-loop, partial sequence; mitochondrial	1969	Afronycteris	nana	isolate	OribiGorge1NnaD	D-loop,	partial	sequence;	mitochondrial
1970. Afronycteris nana isolate Mbotyi1NnaD D-loop, partial sequence; mitochondrial	1970	Afronycteris	nana	isolate	Mbotyi1NnaD	D-loop,	partial	sequence;	mitochondrial
1971. Afronycteris nana isolate Manubi3NnaD D-loop, partial sequence; mitochondrial	1971	Afronycteris	nana	isolate	Manubi3NnaD	D-loop,	partial	sequence;	mitochondrial
1972. Afronycteris nana isolate Manubi2NnaD D-loop, partial sequence; mitochondrial	1972	Afronycteris	nana	isolate	Manubi2NnaD	D-loop,	partial	sequence;	mitochondrial
1973. Afronycteris nana isolate Manubi1NnaD D-loop, partial sequence; mitochondrial	1973	Afronycteris	nana	isolate	Manubi1NnaD	D-loop,	partial	sequence;	mitochondrial
1974. Afronycteris nana isolate Hluleka5NnaD D-loop, partial sequence; mitochondrial	1974	Afronycteris	nana	isolate	Hluleka5NnaD	D-loop,	partial	sequence;	mitochondrial
1975. Afronycteris nana isolate Hluleka4NnaD D-loop, partial sequence; mitochondrial	1975	Afronycteris	nana	isolate	Hluleka4NnaD	D-loop,	partial	sequence;	mitochondrial
1976. Afronycteris nana isolate Hluleka3NnaD D-loop, partial sequence; mitochondrial	1976	Afronycteris	nana	isolate	Hluleka3NnaD	D-loop,	partial	sequence;	mitochondrial
1977. Afronycteris nana isolate Hluleka2NnaD D-loop, partial sequence; mitochondrial	1977	Afronycteris	nana	isolate	Hluleka2NnaD	D-loop,	partial	sequence;	mitochondrial
1978. Afronycteris nana isolate Hluleka1NnaD D-loop, partial sequence; mitochondrial	1978	Afronycteris	nana	isolate	Hluleka1NnaD	D-loop,	partial	sequence;	mitochondrial
1979. Afronycteris nana isolate Dwesa2NnaD D-loop, partial sequence; mitochondrial	1979	Afronycteris	nana	isolate	Dwesa2NnaD	D-loop,	partial	sequence;	mitochondrial
1980. Afronycteris nana isolate Dwesa1NnaD D-loop, partial sequence; mitochondrial	1980	Afronycteris	nana	isolate	Dwesa1NnaD	D-loop,	partial	sequence;	mitochondrial
1981. Afronycteris nana isolate CapeMorgan6NnaD D-loop, partial sequence; mitochondrial	1981	Afronycteris	nana	isolate	CapeMorgan6NnaD	D-loop,	partial	sequence;	mitochondrial
1982. Afronycteris nana isolate CapeMorgan5NnaD D-loop, partial sequence; mitochondrial	1982	Afronycteris	nana	isolate	CapeMorgan5NnaD	D-loop,	partial	sequence;	mitochondrial
1983. Afronycteris nana isolate CapeMorgan4NnaD D-loop, partial sequence; mitochondrial	1983	Afronycteris	nana	isolate	CapeMorgan4NnaD	D-loop,	partial	sequence;	mitochondrial
1984. Afronycteris nana isolate CapeMorgan3NnaD D-loop, partial sequence; mitochondrial	1984	Afronycteris	nana	isolate	CapeMorgan3NnaD	D-loop,	partial	sequence;	mitochondrial
1985. Afronycteris nana isolate CapeMorgan2NnaD D-loop, partial sequence; mitochondrial	1985	Afronycteris	nana	isolate	CapeMorgan2NnaD	D-loop,	partial	sequence;	mitochondrial
1986. Myotis tricolor isolate Silaka5MtrD D-loop, partial sequence; mitochondrial	1986	Myotis	tricolor	isolate	Silaka5MtrD	D-loop,	partial	sequence;	mitochondrial
1987. Myotis tricolor isolate Silaka4MtrD D-loop, partial sequence; mitochondrial	1987	Myotis	tricolor	isolate	Silaka4MtrD	D-loop,	partial	sequence;	mitochondrial
1988. Myotis tricolor isolate Silaka3MtrD D-loop, partial sequence; mitochondrial	1988	Myotis	tricolor	isolate	Silaka3MtrD	D-loop,	partial	sequence;	mitochondrial
1989. Myotis tricolor isolate Silaka1MtrD D-loop, partial sequence; mitochondrial	1989	Myotis	tricolor	isolate	Silaka1MtrD	D-loop,	partial	sequence;	mitochondrial
1990. Myotis tricolor isolate OribiGorge3MtrD D-loop, partial sequence; mitochondrial	1990	Myotis	tricolor	isolate	OribiGorge3MtrD	D-loop,	partial	sequence;	mitochondrial
1991. Myotis tricolor isolate OribiGorge2MtrD D-loop, partial sequence; mitochondrial	1991	Myotis	tricolor	isolate	OribiGorge2MtrD	D-loop,	partial	sequence;	mitochondrial
1992. Myotis tricolor isolate OribiGorge1MtrD D-loop, partial sequence; mitochondrial	1992	Myotis	tricolor	isolate	OribiGorge1MtrD	D-loop,	partial	sequence;	mitochondrial
1993. Myotis tricolor isolate Ngeli7MtrD D-loop, partial sequence; mitochondrial	1993	Myotis	tricolor	isolate	Ngeli7MtrD	D-loop,	partial	sequence;	mitochondrial
1994. Myotis tricolor isolate Ngeli3MtrD D-loop, partial sequence; mitochondrial	1994	Myotis	tricolor	isolate	Ngeli3MtrD	D-loop,	partial	sequence;	mitochondrial
1995. Myotis tricolor isolate Ngeli2MtrD D-loop, partial sequence; mitochondrial	1995	Myotis	tricolor	isolate	Ngeli2MtrD	D-loop,	partial	sequence;	mitochondrial
1996. Myotis tricolor isolate Mbotyi2MtrD D-loop, partial sequence; mitochondrial	1996	Myotis	tricolor	isolate	Mbotyi2MtrD	D-loop,	partial	sequence;	mitochondrial
1997. Myotis tricolor isolate Mbotyi1MtrD D-loop, partial sequence; mitochondrial	1997	Myotis	tricolor	isolate	Mbotyi1MtrD	D-loop,	partial	sequence;	mitochondrial
1998. Myotis tricolor isolate Manubi3MtrD D-loop, partial sequence; mitochondrial	1998	Myotis	tricolor	isolate	Manubi3MtrD	D-loop,	partial	sequence;	mitochondrial
1999. Myotis tricolor isolate Manubi2MtrD D-loop, partial sequence; mitochondrial	1999	Myotis	tricolor	isolate	Manubi2MtrD	D-loop,	partial	sequence;	mitochondrial
[truncated: 1,035,189+ more rows]

## Sheet: Sheet2
Filtered Records for Fish
87. Otomys unisulcatus from South Africa 12S ribosomal RNA gene, partial sequence; mitochondrial gene for mitochondrial product	87	Otomys	unisulcatus	from	South	Africa	12S	ribosomal	RNA	gene,	partial	sequence;	mitochondrial	gene	for	mitochondrial	product
88. Parotomys littledalei from South Africa 12S ribosomal RNA gene, partial sequence; mitochondrial gene for mitochondrial product	88	Parotomys	littledalei	from	South	Africa	12S	ribosomal	RNA	gene,	partial	sequence;	mitochondrial	gene	for	mitochondrial	product
89. Parotomys brantsii from South Africa 12S ribosomal RNA gene, partial sequence; mitochondrial gene for mitochondrial product	89	Parotomys	brantsii	from	South	Africa	12S	ribosomal	RNA	gene,	partial	sequence;	mitochondrial	gene	for	mitochondrial	product
90. Otomys laminatus from South Africa 12S ribosomal RNA gene, partial sequence; mitochondrial gene for mitochondrial product	90	Otomys	laminatus	from	South	Africa	12S	ribosomal	RNA	gene,	partial	sequence;	mitochondrial	gene	for	mitochondrial	product
91. Otomys irroratus from South Africa 12S ribosomal RNA gene, partial sequence; mitochondrial gene for mitochondrial product	91	Otomys	irroratus	from	South	Africa	12S	ribosomal	RNA	gene,	partial	sequence;	mitochondrial	gene	for	mitochondrial	product
92. Otomys irroratus from South Africa 12S ribosomal RNA gene, partial sequence; mitochondrial gene for mitochondrial product	92	Otomys	irroratus	from	South	Africa	12S	ribosomal	RNA	gene,	partial	sequence;	mitochondrial	gene	for	mitochondrial	product
93. Otomys irroratus from South Africa 12S ribosomal RNA gene, partial sequence; mitochondrial gene for mitochondrial product	93	Otomys	irroratus	from	South	Africa	12S	ribosomal	RNA	gene,	partial	sequence;	mitochondrial	gene	for	mitochondrial	product
94. Otomys irroratus from South Africa 12S ribosomal RNA gene, partial sequence; mitochondrial gene for mitochondrial product	94	Otomys	irroratus	from	South	Africa	12S	ribosomal	RNA	gene,	partial	sequence;	mitochondrial	gene	for	mitochondrial	product
95. Otomys irroratus from South Africa 12S ribosomal RNA gene, partial sequence; mitochondrial gene for mitochondrial product	95	Otomys	irroratus	from	South	Africa	12S	ribosomal	RNA	gene,	partial	sequence;	mitochondrial	gene	for	mitochondrial	product
96. Otomys irroratus from South Africa 12S ribosomal RNA gene, partial sequence; mitochondrial gene for mitochondrial product	96	Otomys	irroratus	from	South	Africa	12S	ribosomal	RNA	gene,	partial	sequence;	mitochondrial	gene	for	mitochondrial	product
97. Otomys angoniensis from South Africa 12S ribosomal RNA gene, partial sequence; mitochondrial gene for mitochondrial product	97	Otomys	angoniensis	from	South	Africa	12S	ribosomal	RNA	gene,	partial	sequence;	mitochondrial	gene	for	mitochondrial	product
98. Aethomys namaquensis from South Africa 12S ribosomal RNA gene, partial sequence; mitochondrial gene for mitochondrial product	98	Aethomys	namaquensis	from	South	Africa	12S	ribosomal	RNA	gene,	partial	sequence;	mitochondrial	gene	for	mitochondrial	product
99. Diceros bicornis minor isolate South Africa amelogenin (AMELX) gene, partial cds	99	Diceros	bicornis	minor	isolate	South	Africa	amelogenin	(AMELX)	gene,	partial	cds
100. Ceratotherium simum simum isolate South Africa amelogenin (AMELX) gene, partial cds	100	Ceratotherium	simum	simum	isolate	South	Africa	amelogenin	(AMELX)	gene,	partial	cds
103. Diceros bicornis minor isolate South Africa 12S ribosomal RNA gene, partial sequence; mitochondrial	103	Diceros	bicornis	minor	isolate	South	Africa	12S	ribosomal	RNA	gene,	partial	sequence;	mitochondrial
104. Ceratotherium simum simum isolate South Africa 12S ribosomal RNA gene, partial sequence; mitochondrial	104	Ceratotherium	simum	simum	isolate	South	Africa	12S	ribosomal	RNA	gene,	partial	sequence;	mitochondrial
105. Syncerus caffer caffer isolate 2 from South Africa C2GnT-M gene, partial cds	105	Syncerus	caffer	caffer	isolate	2	from	South	Africa	C2GnT-M	gene,	partial	cds
108. Syncerus caffer caffer isolate 1 from South Africa C2GnT-M gene, complete cds	108	Syncerus	caffer	caffer	isolate	1	from	South	Africa	C2GnT-M	gene,	complete	cds
119. Homo sapiens isolate South Africa F1 SA1 membrane protein CH1 gene, partial cds	119	Homo	sapiens	isolate	South	Africa	F1	SA1	membrane	protein	CH1	gene,	partial	cds
120. Homo sapiens isolate South Africa F5 Meje membrane protein CH1 gene, partial cds	120	Homo	sapiens	isolate	South	Africa	F5	Meje	membrane	protein	CH1	gene,	partial	cds
121. Homo sapiens isolate South Africa F4 Bemo membrane protein CH1 gene, partial cds	121	Homo	sapiens	isolate	South	Africa	F4	Bemo	membrane	protein	CH1	gene,	partial	cds
122. Homo sapiens isolate South Africa F3 Jomok membrane protein CH1 gene, partial cds	122	Homo	sapiens	isolate	South	Africa	F3	Jomok	membrane	protein	CH1	gene,	partial	cds
123. Homo sapiens isolate South Africa F2 Bh252 membrane protein CH1 gene, partial cds	123	Homo	sapiens	isolate	South	Africa	F2	Bh252	membrane	protein	CH1	gene,	partial	cds
124. Otomys irroratus country South Africa 16S ribosomal RNA gene, partial sequence; mitochondrial gene for mitochondrial product	124	Otomys	irroratus	country	South	Africa	16S	ribosomal	RNA	gene,	partial	sequence;	mitochondrial	gene	for	mitochondrial	product
125. Aethomys namaquensis country South Africa 16S ribosomal RNA gene, partial sequence; mitochondrial gene for mitochondrial product	125	Aethomys	namaquensis	country	South	Africa	16S	ribosomal	RNA	gene,	partial	sequence;	mitochondrial	gene	for	mitochondrial	product
126. Rhabdomys pumilio country South Africa 16S ribosomal RNA gene, partial sequence; mitochondrial gene for mitochondrial product	126	Rhabdomys	pumilio	country	South	Africa	16S	ribosomal	RNA	gene,	partial	sequence;	mitochondrial	gene	for	mitochondrial	product
127. Lemniscomys rosalia country South Africa 16S ribosomal RNA gene, partial sequence; mitochondrial gene for mitochondrial product	127	Lemniscomys	rosalia	country	South	Africa	16S	ribosomal	RNA	gene,	partial	sequence;	mitochondrial	gene	for	mitochondrial	product
137. Pronolagus rupestris, Kuruman, South Africa, 12S ribosomal RNA gene, mitochondrial gene encoding mitochondrial RNA, partial sequence	137	Pronolagus	rupestris,	Kuruman,	South	Africa,	12S	ribosomal	RNA	gene,	mitochondrial	gene	encoding	mitochondrial	RNA,	partial	sequence
[truncated: 166,955 more rows]

## Sheet: Assessment
Gene Region	Number of Records
[truncated: 113 more rows]
