# Supplementary material for: An overview of DNA barcoding of biodiversity in South Africa
Source: PLoS One. 2026 Apr 21;21(4):e0345173. doi: 10.1371/journal.pone.0345173 (PMC13098986; doi:10.1371/journal.pone.0345173)
Supplement: S1 File — The data was downloaded in a text format and transferred to Microsoft excel for analysis. (ZIP) [file pone.0345173.s011.zip › S1_File/Molluscs.xlsx]

## Sheet: Molluscs Orig Data
Molluscs Original Data from GenBank	Number of Words
1. Melliteryx mactroides voucher 665156_2 from South Africa large subunit ribosomal RNA gene, partial sequence	15
482 bp linear DNA	4
PP431563.1 GI:2692204907	2
	0
2. Melliteryx mactroides voucher 665156_1 from South Africa large subunit ribosomal RNA gene, partial sequence	15
482 bp linear DNA	4
PP431562.1 GI:2692204906	2
	0
3. Cadlina sp. 2 South Africa cytochrome oxidase subunit I gene, partial cds; mitochondrial	14
657 bp linear DNA	4
EU982727.1 GI:223364573	2
	0
4. Oxystele tigrina isolate 396F from South Africa large subunit ribosomal RNA gene, partial sequence	15
593 bp linear DNA	4
DQ410714.1 GI:89280851	2
	0
5. Oxystele variegata isolate 149F from South Africa large subunit ribosomal RNA gene, partial sequence	15
593 bp linear DNA	4
DQ410713.1 GI:89280850	2
	0
6. Oxystele tigrina isolate 173R from South Africa large subunit ribosomal RNA gene, partial sequence	15
593 bp linear DNA	4
DQ410708.1 GI:89280845	2
	0
7. Oxystele sinensis isolate 397F from South Africa large subunit ribosomal RNA gene, partial sequence	15
593 bp linear DNA	4
DQ410704.1 GI:89280841	2
	0
8. Oxystele sinensis isolate 154F from South Africa large subunit ribosomal RNA gene, partial sequence	15
593 bp linear DNA	4
DQ410703.1 GI:89280840	2
	0
9. Oxystele sinensis isolate 398F from South Africa large subunit ribosomal RNA gene, partial sequence	15
593 bp linear DNA	4
DQ410699.1 GI:89280836	2
	0
10. Cadlina sp. 2 South Africa voucher CAS:CASIZ pending 16S ribosomal RNA gene, partial sequence; mitochondrial	16
445 bp linear DNA	4
EU982777.1 GI:221145785	2
	0
11. Physella acuta isolate South Africa 18 cytochrome c oxidase subunit 1 (COI) gene, partial cds; mitochondrial	17
586 bp linear DNA	4
MH649338.1 GI:1476009431	2
	0
12. Physella acuta isolate South Africa 17 cytochrome c oxidase subunit 1 (COI) gene, partial cds; mitochondrial	17
586 bp linear DNA	4
MH649337.1 GI:1476009429	2
	0
13. Physella acuta isolate South Africa 16 cytochrome c oxidase subunit 1 (COI) gene, partial cds; mitochondrial	17
586 bp linear DNA	4
MH649336.1 GI:1476009427	2
	0
14. Physella acuta isolate South Africa 15 cytochrome c oxidase subunit 1 (COI) gene, partial cds; mitochondrial	17
586 bp linear DNA	4
MH649335.1 GI:1476009425	2
	0
15. Physella acuta isolate South Africa 14 cytochrome c oxidase subunit 1 (COI) gene, partial cds; mitochondrial	17
586 bp linear DNA	4
MH649334.1 GI:1476009423	2
	0
16. Physella acuta isolate South Africa 13 cytochrome c oxidase subunit 1 (COI) gene, partial cds; mitochondrial	17
586 bp linear DNA	4
MH649333.1 GI:1476009421	2
	0
17. Physella acuta isolate South Africa 12 cytochrome c oxidase subunit 1 (COI) gene, partial cds; mitochondrial	17
586 bp linear DNA	4
MH649332.1 GI:1476009419	2
	0
18. Physella acuta isolate South Africa 11 cytochrome c oxidase subunit 1 (COI) gene, partial cds; mitochondrial	17
577 bp linear DNA	4
MH649331.1 GI:1476009417	2
	0
19. Physella acuta isolate South Africa 10 cytochrome c oxidase subunit 1 (COI) gene, partial cds; mitochondrial	17
586 bp linear DNA	4
MH649330.1 GI:1476009415	2
	0
20. Physella acuta isolate South Africa 9 cytochrome c oxidase subunit 1 (COI) gene, partial cds; mitochondrial	17
586 bp linear DNA	4
MH649329.1 GI:1476009413	2
	0
21. Physella acuta isolate South Africa 8 cytochrome c oxidase subunit 1 (COI) gene, partial cds; mitochondrial	17
586 bp linear DNA	4
MH649328.1 GI:1476009411	2
	0
22. Physella acuta isolate South Africa 7 cytochrome c oxidase subunit 1 (COI) gene, partial cds; mitochondrial	17
586 bp linear DNA	4
MH649327.1 GI:1476009409	2
	0
23. Physella acuta isolate South Africa 6 cytochrome c oxidase subunit 1 (COI) gene, partial cds; mitochondrial	17
586 bp linear DNA	4
MH649326.1 GI:1476009407	2
	0
24. Physella acuta isolate South Africa 5 cytochrome c oxidase subunit 1 (COI) gene, partial cds; mitochondrial	17
586 bp linear DNA	4
MH649325.1 GI:1476009405	2
	0
25. Physella acuta isolate South Africa 4 cytochrome c oxidase subunit 1 (COI) gene, partial cds; mitochondrial	17
586 bp linear DNA	4
MH649324.1 GI:1476009403	2
	0
26. Physella acuta isolate South Africa 3 cytochrome c oxidase subunit 1 (COI) gene, partial cds; mitochondrial	17
586 bp linear DNA	4
MH649323.1 GI:1476009401	2
	0
27. Physella acuta isolate South Africa 2 cytochrome c oxidase subunit 1 (COI) gene, partial cds; mitochondrial	17
586 bp linear DNA	4
MH649322.1 GI:1476009399	2
	0
28. Physella acuta isolate South Africa 1 cytochrome c oxidase subunit 1 (COI) gene, partial cds; mitochondrial	17
579 bp linear DNA	4
MH649321.1 GI:1476009397	2
	0
29. Oxystele sinensis isolate 390 from South Africa 16S ribosomal RNA gene, partial sequence; mitochondrial	15
455 bp linear DNA	4
DQ426946.1 GI:90200695	2
	0
30. Oxystele tigrina isolate 177 from South Africa 16S ribosomal RNA gene, partial sequence; mitochondrial	15
453 bp linear DNA	4
DQ426945.1 GI:90200694	2
	0
31. Oxystele tigrina isolate 174 from South Africa 16S ribosomal RNA gene, partial sequence; mitochondrial	15
453 bp linear DNA	4
DQ426944.1 GI:90200693	2
	0
32. Oxystele tigrina isolate 395 from South Africa 16S ribosomal RNA gene, partial sequence; mitochondrial	15
451 bp linear DNA	4
DQ426943.1 GI:90200692	2
	0
33. Oxystele variegata isolate 393 from South Africa 16S ribosomal RNA gene, partial sequence; mitochondrial	15
456 bp linear DNA	4
DQ426942.1 GI:90200691	2
	0
34. Oxystele variegata isolate 391 from South Africa 16S ribosomal RNA gene, partial sequence; mitochondrial	15
456 bp linear DNA	4
DQ426941.1 GI:90200690	2
	0
35. Oxystele variegata isolate 149 from South Africa 16S ribosomal RNA gene, partial sequence; mitochondrial	15
456 bp linear DNA	4
DQ426940.1 GI:90200689	2
	0
36. Octopus vulgaris mitochondrial partial 16S rRNA gene, from South Africa	11
515 bp linear DNA	4
AJ616306.1 GI:66947435	2
	0
37. Lymnaea natalensis country South Africa 18S ribosomal RNA gene, partial sequence	12
384 bp linear DNA	4
AF192272.1 GI:6425079	2
	0
38. Octopus vulgaris South Africa mitochondrial 16S rRNA gene (partial)	10
523 bp linear DNA	4
AJ252772.1 GI:18076197	2
	0
39. Crepidula complanata isolation-source KwazuluNatal, South Africa cytochrome oxidase subunit I gene, partial cds; mitochondrial	15
647 bp linear DNA	4
AF550482.1 GI:33456805	2
	0
40. Phasianella solida voucher W3388 cytochrome oxidase c subunit I (COI) gene, partial cds; mitochondrial	15
594 bp linear DNA	4
KT150877.1 GI:953527699	2
	0
41. Eulithidium perforatum voucher L7036 cytochrome oxidase c subunit I (COI) gene, partial cds; mitochondrial	15
594 bp linear DNA	4
KT150876.1 GI:953527697	2
	0
42. Tricolia saxatilis voucher W2585 cytochrome oxidase c subunit I (COI) gene, partial cds; mitochondrial	15
594 bp linear DNA	4
KT150875.1 GI:953527695	2
	0
43. Tricolia kochii voucher W3219B cytochrome oxidase c subunit I (COI) gene, partial cds; mitochondrial	15
594 bp linear DNA	4
KT150874.1 GI:953527693	2
	0
44. Tricolia neritina voucher W3220B cytochrome oxidase c subunit I (COI) gene, partial cds; mitochondrial	15
594 bp linear DNA	4
KT150873.1 GI:953527691	2
	0
45. Tricolia kraussi voucher W2576B cytochrome oxidase c subunit I (COI) gene, partial cds; mitochondrial	15
594 bp linear DNA	4
KT150872.1 GI:953527689	2
	0
46. Tricolia elongata voucher W3205 cytochrome oxidase c subunit I (COI) gene, partial cds; mitochondrial	15
594 bp linear DNA	4
KT150871.1 GI:953527687	2
	0
47. Tricolia elongata voucher W3196 cytochrome oxidase c subunit I (COI) gene, partial cds; mitochondrial	15
594 bp linear DNA	4
KT150870.1 GI:953527685	2
	0
48. Tricolia formosa voucher W3197 cytochrome oxidase c subunit I (COI) gene, partial cds; mitochondrial	15
594 bp linear DNA	4
KT150869.1 GI:953527683	2
	0
49. Tricolia insignis voucher W3192 cytochrome oxidase c subunit I (COI) gene, partial cds; mitochondrial	15
594 bp linear DNA	4
KT150868.1 GI:953527681	2
	0
50. Tricolia insignis voucher W3195 cytochrome oxidase c subunit I (COI) gene, partial cds; mitochondrial	15
594 bp linear DNA	4
KT150867.1 GI:953527679	2
	0
51. Tricolia africana voucher W3194 cytochrome oxidase c subunit I (COI) gene, partial cds; mitochondrial	15
581 bp linear DNA	4
KT150866.1 GI:953527677	2
	0
52. Tricolia africana voucher W3193 cytochrome oxidase c subunit I (COI) gene, partial cds; mitochondrial	15
594 bp linear DNA	4
KT150865.1 GI:953527675	2
	0
53. Tricolia africana voucher W3191 cytochrome oxidase c subunit I (COI) gene, partial cds; mitochondrial	15
594 bp linear DNA	4
KT150864.1 GI:953527673	2
	0
54. Tricolia kraussi voucher W2576A cytochrome oxidase c subunit I (COI) gene, partial cds; mitochondrial	15
594 bp linear DNA	4
KT150863.1 GI:953527671	2
	0
55. Tricolia elongata voucher W2581 cytochrome oxidase c subunit I (COI) gene, partial cds; mitochondrial	15
594 bp linear DNA	4
KT150862.1 GI:953527669	2
	0
56. Tricolia neritina voucher W2564 cytochrome oxidase c subunit I (COI) gene, partial cds; mitochondrial	15
594 bp linear DNA	4
KT150861.1 GI:953527667	2
	0
57. Tricolia neritina voucher W2570 cytochrome oxidase c subunit I (COI) gene, partial cds; mitochondrial	15
594 bp linear DNA	4
KT150860.1 GI:953527665	2
	0
58. Tricolia neritina voucher W2580 cytochrome oxidase c subunit I (COI) gene, partial cds; mitochondrial	15
594 bp linear DNA	4
KT150859.1 GI:953527663	2
	0
59. Tricolia kochii voucher W3217 cytochrome oxidase c subunit I (COI) gene, partial cds; mitochondrial	15
594 bp linear DNA	4
KT150858.1 GI:953527661	2
	0
60. Tricolia kochii voucher W2311 cytochrome oxidase c subunit I (COI) gene, partial cds; mitochondrial	15
594 bp linear DNA	4
KT150857.1 GI:953527659	2
	0
61. Tricolia kochii voucher W2310 cytochrome oxidase c subunit I (COI) gene, partial cds; mitochondrial	15
594 bp linear DNA	4
KT150856.1 GI:953527657	2
	0
62. Tricolia kochii voucher W1021B cytochrome oxidase c subunit I (COI) gene, partial cds; mitochondrial	15
594 bp linear DNA	4
KT150855.1 GI:953527655	2
	0
63. Tricolia capensis voucher W2572 cytochrome oxidase c subunit I (COI) gene, partial cds; mitochondrial	15
594 bp linear DNA	4
KT150854.1 GI:953527653	2
	0
64. Tricolia capensis voucher W2563 cytochrome oxidase c subunit I (COI) gene, partial cds; mitochondrial	15
594 bp linear DNA	4
KT150853.1 GI:953527651	2
	0
65. Tricolia capensis voucher W2559 cytochrome oxidase c subunit I (COI) gene, partial cds; mitochondrial	15
594 bp linear DNA	4
KT150852.1 GI:953527649	2
	0
66. Tricolia africana voucher W1030 cytochrome oxidase c subunit I (COI) gene, partial cds; mitochondrial	15
594 bp linear DNA	4
KT150851.1 GI:953527647	2
	0
67. Tricolia kraussi voucher W1522 cytochrome oxidase c subunit I (COI) gene, partial cds; mitochondrial	15
594 bp linear DNA	4
KT150850.1 GI:953527645	2
	0
68. Tricolia insignis voucher W1019 cytochrome oxidase c subunit I (COI) gene, partial cds; mitochondrial	15
594 bp linear DNA	4
KT150849.1 GI:953527643	2
	0
69. Tricolia bicarinata voucher W1528 cytochrome oxidase c subunit I (COI) gene, partial cds; mitochondrial	15
594 bp linear DNA	4
KT150848.1 GI:953527641	2
	0
70. Tricolia kraussi voucher W1544 cytochrome oxidase c subunit I (COI) gene, partial cds; mitochondrial	15
594 bp linear DNA	4
KT150847.1 GI:953527639	2
	0
71. Tricolia capensis voucher W1524 cytochrome oxidase c subunit I (COI) gene, partial cds; mitochondrial	15
594 bp linear DNA	4
KT150846.1 GI:953527637	2
	0
72. Tricolia neritina voucher W1518B cytochrome oxidase c subunit I (COI) gene, partial cds; mitochondrial	15
594 bp linear DNA	4
KT150845.1 GI:953527635	2
	0
73. Tricolia elongata voucher W1036 cytochrome oxidase c subunit I (COI) gene, partial cds; mitochondrial	15
594 bp linear DNA	4
KT150844.1 GI:953527633	2
	0
74. Tricolia africana voucher W1034 cytochrome oxidase c subunit I (COI) gene, partial cds; mitochondrial	15
594 bp linear DNA	4
KT150843.1 GI:953527631	2
	0
75. Tricolia insignis voucher W1027A cytochrome oxidase c subunit I (COI) gene, partial cds; mitochondrial	15
594 bp linear DNA	4
KT150842.1 GI:953527629	2
	0
76. Tricolia kochii voucher W1035A cytochrome oxidase c subunit I (COI) gene, partial cds; mitochondrial	15
594 bp linear DNA	4
KT150841.1 GI:953527627	2
	0
77. Tricolia insignis voucher W3385 cytochrome oxidase c subunit I (COI) gene, partial cds; mitochondrial	15
594 bp linear DNA	4
KT150840.1 GI:953527625	2
	0
78. Tricolia insignis voucher W3384 cytochrome oxidase c subunit I (COI) gene, partial cds; mitochondrial	15
594 bp linear DNA	4
KT150839.1 GI:953527623	2
	0
79. Tricolia capensis voucher W2569 cytochrome oxidase c subunit I (COI) gene, partial cds; mitochondrial	15
594 bp linear DNA	4
KT150838.1 GI:953527621	2
	0
80. Tricolia neritina voucher W4767 cytochrome oxidase c subunit I (COI) gene, partial cds; mitochondrial	15
594 bp linear DNA	4
KT150837.1 GI:953527619	2
	0
81. Tricolia neritina voucher W1543 cytochrome oxidase c subunit I (COI) gene, partial cds; mitochondrial	15
594 bp linear DNA	4
KT150836.1 GI:953527617	2
	0
82. Tricolia neritina voucher W1536 cytochrome oxidase c subunit I (COI) gene, partial cds; mitochondrial	15
594 bp linear DNA	4
KT150835.1 GI:953527615	2
	0
83. Tricolia neritina voucher W1534 cytochrome oxidase c subunit I (COI) gene, partial cds; mitochondrial	15
594 bp linear DNA	4
KT150834.1 GI:953527613	2
	0
84. Tricolia neritina voucher W4760 cytochrome oxidase c subunit I (COI) gene, partial cds; mitochondrial	15
594 bp linear DNA	4
KT150833.1 GI:953527611	2
	0
85. Tricolia insignis voucher W3386 cytochrome oxidase c subunit I (COI) gene, partial cds; mitochondrial	15
594 bp linear DNA	4
KT150832.1 GI:953527609	2
	0
86. Tricolia insignis voucher W3382 cytochrome oxidase c subunit I (COI) gene, partial cds; mitochondrial	15
594 bp linear DNA	4
KT150831.1 GI:953527607	2
	0
87. Tricolia insignis voucher W3381 cytochrome oxidase c subunit I (COI) gene, partial cds; mitochondrial	15
594 bp linear DNA	4
KT150830.1 GI:953527605	2
	0
88. Tricolia insignis voucher C3433 cytochrome oxidase c subunit I (COI) gene, partial cds; mitochondrial	15
594 bp linear DNA	4
KT150829.1 GI:953527603	2
	0
89. Tricolia capensis voucher W1540 cytochrome oxidase c subunit I (COI) gene, partial cds; mitochondrial	15
594 bp linear DNA	4
KT150828.1 GI:953527601	2
	0
90. Tricolia capensis voucher W1537 cytochrome oxidase c subunit I (COI) gene, partial cds; mitochondrial	15
594 bp linear DNA	4
KT150827.1 GI:953527599	2
	0
91. Tricolia capensis voucher W2577 cytochrome oxidase c subunit I (COI) gene, partial cds; mitochondrial	15
594 bp linear DNA	4
KT150826.1 GI:953527597	2
	0
92. Tricolia capensis voucher W1529 cytochrome oxidase c subunit I (COI) gene, partial cds; mitochondrial	15
594 bp linear DNA	4
KT150825.1 GI:953527595	2
	0
93. Tricolia capensis voucher W1545 cytochrome oxidase c subunit I (COI) gene, partial cds; mitochondrial	15
594 bp linear DNA	4
KT150824.1 GI:953527593	2
	0
94. Tricolia capensis voucher W1542 cytochrome oxidase c subunit I (COI) gene, partial cds; mitochondrial	15
594 bp linear DNA	4
KT150823.1 GI:953527591	2
	0
95. Tricolia capensis voucher W1535 cytochrome oxidase c subunit I (COI) gene, partial cds; mitochondrial	15
594 bp linear DNA	4
KT150822.1 GI:953527589	2
	0
96. Tricolia capensis voucher W1532 cytochrome oxidase c subunit I (COI) gene, partial cds; mitochondrial	15
594 bp linear DNA	4
KT150821.1 GI:953527587	2
	0
97. Tricolia capensis voucher W1533 cytochrome oxidase c subunit I (COI) gene, partial cds; mitochondrial	15
594 bp linear DNA	4
KT150820.1 GI:953527585	2
	0
98. Tricolia kochii voucher W4768 cytochrome oxidase c subunit I (COI) gene, partial cds; mitochondrial	15
594 bp linear DNA	4
KT150819.1 GI:953527583	2
	0
99. Tricolia kochii voucher W4756 cytochrome oxidase c subunit I (COI) gene, partial cds; mitochondrial	15
594 bp linear DNA	4
KT150818.1 GI:953527581	2
	0
100. Tricolia kochii voucher W3376 cytochrome oxidase c subunit I (COI) gene, partial cds; mitochondrial	15
594 bp linear DNA	4
KT150817.1 GI:953527579	2
	0
101. Tricolia kochii voucher W3218 cytochrome oxidase c subunit I (COI) gene, partial cds; mitochondrial	15
594 bp linear DNA	4
KT150816.1 GI:953527577	2
	0
102. Tricolia elongata voucher W4773 cytochrome oxidase c subunit I (COI) gene, partial cds; mitochondrial	15
594 bp linear DNA	4
KT150815.1 GI:953527575	2
	0
103. Tricolia elongata voucher W4771 cytochrome oxidase c subunit I (COI) gene, partial cds; mitochondrial	15
594 bp linear DNA	4
KT150814.1 GI:953527573	2
	0
104. Tricolia elongata voucher W4769D cytochrome oxidase c subunit I (COI) gene, partial cds; mitochondrial	15
594 bp linear DNA	4
KT150813.1 GI:953527571	2
	0
105. Tricolia elongata voucher W4769C cytochrome oxidase c subunit I (COI) gene, partial cds; mitochondrial	15
594 bp linear DNA	4
KT150812.1 GI:953527569	2
	0
106. Tricolia elongata voucher W4769B cytochrome oxidase c subunit I (COI) gene, partial cds; mitochondrial	15
594 bp linear DNA	4
KT150811.1 GI:953527567	2
	0
107. Tricolia elongata voucher W4769A cytochrome oxidase c subunit I (COI) gene, partial cds; mitochondrial	15
594 bp linear DNA	4
KT150810.1 GI:953527565	2
	0
108. Tricolia insignis voucher W4765 cytochrome oxidase c subunit I (COI) gene, partial cds; mitochondrial	15
594 bp linear DNA	4
KT150809.1 GI:953527563	2
	0
109. Tricolia insignis voucher W4764 cytochrome oxidase c subunit I (COI) gene, partial cds; mitochondrial	15
594 bp linear DNA	4
KT150808.1 GI:953527561	2
	0
110. Tricolia insignis voucher W4761 cytochrome oxidase c subunit I (COI) gene, partial cds; mitochondrial	15
594 bp linear DNA	4
KT150807.1 GI:953527559	2
	0
111. Tricolia africana voucher W4772 cytochrome oxidase c subunit I (COI) gene, partial cds; mitochondrial	15
594 bp linear DNA	4
KT150806.1 GI:953527557	2
	0
112. Tricolia africana voucher W4763 cytochrome oxidase c subunit I (COI) gene, partial cds; mitochondrial	15
594 bp linear DNA	4
KT150805.1 GI:953527555	2
	0
113. Tricolia africana voucher W4759 cytochrome oxidase c subunit I (COI) gene, partial cds; mitochondrial	15
594 bp linear DNA	4
KT150804.1 GI:953527553	2
	0
114. Tricolia africana voucher W4758 cytochrome oxidase c subunit I (COI) gene, partial cds; mitochondrial	15
594 bp linear DNA	4
KT150803.1 GI:953527551	2
	0
115. Tricolia africana voucher W4755 cytochrome oxidase c subunit I (COI) gene, partial cds; mitochondrial	15
594 bp linear DNA	4
KT150802.1 GI:953527549	2
	0
116. Tricolia africana voucher W4754 cytochrome oxidase c subunit I (COI) gene, partial cds; mitochondrial	15
594 bp linear DNA	4
KT150801.1 GI:953527547	2
	0
117. Tricolia africana voucher W4753 cytochrome oxidase c subunit I (COI) gene, partial cds; mitochondrial	15
594 bp linear DNA	4
KT150800.1 GI:953527545	2
	0
118. Tricolia africana voucher W4750 cytochrome oxidase c subunit I (COI) gene, partial cds; mitochondrial	15
594 bp linear DNA	4
KT150799.1 GI:953527543	2
	0
119. Tricolia africana voucher W3387 cytochrome oxidase c subunit I (COI) gene, partial cds; mitochondrial	15
594 bp linear DNA	4
KT150798.1 GI:953527541	2
	0
120. Tricolia africana voucher W3392 cytochrome oxidase c subunit I (COI) gene, partial cds; mitochondrial	15
594 bp linear DNA	4
KT150797.1 GI:953527539	2
	0
121. Hiloa variabilis voucher SBMNH356951 16S ribosomal RNA gene, partial sequence; mitochondrial	12
587 bp linear DNA	4
KT150796.1 GI:953527524	2
	0
122. Eulithidium perforatum voucher L7036 16S ribosomal RNA gene, partial sequence; mitochondrial	12
542 bp linear DNA	4
KT150795.1 GI:953527523	2
	0
123. Phasianella solida voucher W3388 16S ribosomal RNA gene, partial sequence; mitochondrial	12
554 bp linear DNA	4
KT150794.1 GI:953527522	2
	0
124. Tricolia saxatilis voucher W2585 16S ribosomal RNA gene, partial sequence; mitochondrial	12
545 bp linear DNA	4
KT150793.1 GI:953527521	2
	0
125. Tricolia capensis voucher W1516 16S ribosomal RNA gene, partial sequence; mitochondrial	12
547 bp linear DNA	4
KT150792.1 GI:953527520	2
	0
126. Tricolia pullus voucher L6883 16S ribosomal RNA gene, partial sequence; mitochondrial	12
547 bp linear DNA	4
KT150791.1 GI:953527519	2
	0
127. Tricolia kochii voucher W3219A 16S ribosomal RNA gene, partial sequence; mitochondrial	12
546 bp linear DNA	4
KT150790.1 GI:953527518	2
	0
128. Tricolia neritina voucher W3220A 16S ribosomal RNA gene, partial sequence; mitochondrial	12
546 bp linear DNA	4
KT150789.1 GI:953527517	2
	0
129. Tricolia elongata voucher W3205 16S ribosomal RNA gene, partial sequence; mitochondrial	12
546 bp linear DNA	4
KT150788.1 GI:953527516	2
	0
130. Tricolia elongata voucher W3196 16S ribosomal RNA gene, partial sequence; mitochondrial	12
546 bp linear DNA	4
KT150787.1 GI:953527515	2
	0
131. Tricolia formosa voucher W3197 16S ribosomal RNA gene, partial sequence; mitochondrial	12
546 bp linear DNA	4
KT150786.1 GI:953527514	2
	0
132. Tricolia insignis voucher W3192 16S ribosomal RNA gene, partial sequence; mitochondrial	12
546 bp linear DNA	4
KT150785.1 GI:953527513	2
	0
133. Tricolia insignis voucher W3195 16S ribosomal RNA gene, partial sequence; mitochondrial	12
546 bp linear DNA	4
KT150784.1 GI:953527512	2
	0
134. Tricolia africana voucher W3194 16S ribosomal RNA gene, partial sequence; mitochondrial	12
546 bp linear DNA	4
KT150783.1 GI:953527511	2
	0
135. Tricolia africana voucher W3193 16S ribosomal RNA gene, partial sequence; mitochondrial	12
545 bp linear DNA	4
KT150782.1 GI:953527510	2
	0
136. Tricolia africana voucher W3191 16S ribosomal RNA gene, partial sequence; mitochondrial	12
545 bp linear DNA	4
KT150781.1 GI:953527509	2
	0
137. Tricolia adusta voucher W2584 16S ribosomal RNA gene, partial sequence; mitochondrial	12
545 bp linear DNA	4
KT150780.1 GI:953527508	2
	0
138. Tricolia elongata voucher W2581 16S ribosomal RNA gene, partial sequence; mitochondrial	12
545 bp linear DNA	4
KT150779.1 GI:953527507	2
	0
139. Tricolia neritina voucher W2564 16S ribosomal RNA gene, partial sequence; mitochondrial	12
545 bp linear DNA	4
KT150778.1 GI:953527506	2
	0
140. Tricolia neritina voucher W2570 16S ribosomal RNA gene, partial sequence; mitochondrial	12
545 bp linear DNA	4
KT150777.1 GI:953527505	2
	0
141. Tricolia neritina voucher W2580 16S ribosomal RNA gene, partial sequence; mitochondrial	12
545 bp linear DNA	4
KT150776.1 GI:953527504	2
	0
142. Tricolia kochii voucher W2311 16S ribosomal RNA gene, partial sequence; mitochondrial	12
545 bp linear DNA	4
KT150775.1 GI:953527503	2
	0
143. Tricolia kochii voucher W2310B 16S ribosomal RNA gene, partial sequence; mitochondrial	12
545 bp linear DNA	4
KT150774.1 GI:953527502	2
	0
144. Tricolia kochii voucher W1021A 16S ribosomal RNA gene, partial sequence; mitochondrial	12
549 bp linear DNA	4
KT150773.1 GI:953527501	2
	0
145. Tricolia capensis voucher W2572 16S ribosomal RNA gene, partial sequence; mitochondrial	12
552 bp linear DNA	4
KT150772.1 GI:953527500	2
	0
146. Tricolia capensis voucher W2563 16S ribosomal RNA gene, partial sequence; mitochondrial	12
552 bp linear DNA	4
KT150771.1 GI:953527499	2
	0
147. Tricolia capensis voucher W2559 16S ribosomal RNA gene, partial sequence; mitochondrial	12
547 bp linear DNA	4
KT150770.1 GI:953527498	2
	0
148. Tricolia kraussi voucher W1522 16S ribosomal RNA gene, partial sequence; mitochondrial	12
547 bp linear DNA	4
KT150769.1 GI:953527497	2
	0
149. Tricolia bicarinata voucher W1528 16S ribosomal RNA gene, partial sequence; mitochondrial	12
488 bp linear DNA	4
KT150768.1 GI:953527496	2
	0
150. Tricolia neritina voucher W1518A 16S ribosomal RNA gene, partial sequence; mitochondrial	12
547 bp linear DNA	4
KT150767.1 GI:953527495	2
	0
151. Tricolia elongata voucher W1036 16S ribosomal RNA gene, partial sequence; mitochondrial	12
547 bp linear DNA	4
KT150766.1 GI:953527494	2
	0
152. Tricolia africana voucher W1034 16S ribosomal RNA gene, partial sequence; mitochondrial	12
547 bp linear DNA	4
KT150765.1 GI:953527493	2
	0
153. Tricolia insignis voucher W1027B 16S ribosomal RNA gene, partial sequence; mitochondrial	12
547 bp linear DNA	4
KT150764.1 GI:953527492	2
	0
154. Tricolia kochii voucher W1035B 16S ribosomal RNA gene, partial sequence; mitochondrial	12
547 bp linear DNA	4
KT150763.1 GI:953527491	2
	0
155. Tricolia elongata voucher W4774 16S ribosomal RNA gene, partial sequence; mitochondrial	12
547 bp linear DNA	4
KT150762.1 GI:953527490	2
	0
156. Tricolia neritina voucher W4767 16S ribosomal RNA gene, partial sequence; mitochondrial	12
547 bp linear DNA	4
KT150761.1 GI:953527489	2
	0
157. Tricolia neritina voucher W1543 16S ribosomal RNA gene, partial sequence; mitochondrial	12
550 bp linear DNA	4
KT150760.1 GI:953527488	2
	0
158. Tricolia neritina voucher W1536 16S ribosomal RNA gene, partial sequence; mitochondrial	12
512 bp linear DNA	4
KT150759.1 GI:953527487	2
	0
159. Tricolia neritina voucher W4760 16S ribosomal RNA gene, partial sequence; mitochondrial	12
512 bp linear DNA	4
KT150758.1 GI:953527486	2
	0
160. Tricolia insignis voucher W3386 16S ribosomal RNA gene, partial sequence; mitochondrial	12
512 bp linear DNA	4
KT150757.1 GI:953527485	2
	0
161. Tricolia insignis voucher W3382 16S ribosomal RNA gene, partial sequence; mitochondrial	12
550 bp linear DNA	4
KT150756.1 GI:953527484	2
	0
162. Tricolia insignis voucher W3381 16S ribosomal RNA gene, partial sequence; mitochondrial	12
550 bp linear DNA	4
KT150755.1 GI:953527483	2
	0
163. Tricolia insignis voucher C3433 16S ribosomal RNA gene, partial sequence; mitochondrial	12
550 bp linear DNA	4
KT150754.1 GI:953527482	2
	0
164. Tricolia capensis voucher W1540 16S ribosomal RNA gene, partial sequence; mitochondrial	12
550 bp linear DNA	4
KT150753.1 GI:953527481	2
	0
165. Tricolia capensis voucher W1537 16S ribosomal RNA gene, partial sequence; mitochondrial	12
550 bp linear DNA	4
KT150752.1 GI:953527480	2
	0
166. Tricolia capensis voucher W2577 16S ribosomal RNA gene, partial sequence; mitochondrial	12
550 bp linear DNA	4
KT150751.1 GI:953527479	2
	0
167. Tricolia capensis voucher W1529 16S ribosomal RNA gene, partial sequence; mitochondrial	12
550 bp linear DNA	4
KT150750.1 GI:953527478	2
	0
168. Tricolia capensis voucher W1525 16S ribosomal RNA gene, partial sequence; mitochondrial	12
550 bp linear DNA	4
KT150749.1 GI:953527477	2
	0
169. Tricolia capensis voucher W1545 16S ribosomal RNA gene, partial sequence; mitochondrial	12
506 bp linear DNA	4
KT150748.1 GI:953527476	2
	0
170. Tricolia capensis voucher W1542 16S ribosomal RNA gene, partial sequence; mitochondrial	12
505 bp linear DNA	4
KT150747.1 GI:953527475	2
	0
171. Tricolia capensis voucher W1535 16S ribosomal RNA gene, partial sequence; mitochondrial	12
544 bp linear DNA	4
KT150746.1 GI:953527474	2
	0
172. Tricolia capensis voucher W1532 16S ribosomal RNA gene, partial sequence; mitochondrial	12
506 bp linear DNA	4
KT150745.1 GI:953527473	2
	0
173. Tricolia capensis voucher W1533 16S ribosomal RNA gene, partial sequence; mitochondrial	12
544 bp linear DNA	4
KT150744.1 GI:953527472	2
	0
174. Tricolia kochii voucher W4768 16S ribosomal RNA gene, partial sequence; mitochondrial	12
544 bp linear DNA	4
KT150743.1 GI:953527471	2
	0
175. Tricolia kochii voucher W4756 16S ribosomal RNA gene, partial sequence; mitochondrial	12
544 bp linear DNA	4
KT150742.1 GI:953527470	2
	0
176. Tricolia kochii voucher W3376 16S ribosomal RNA gene, partial sequence; mitochondrial	12
544 bp linear DNA	4
KT150741.1 GI:953527469	2
	0
177. Tricolia kochii voucher W3218 16S ribosomal RNA gene, partial sequence; mitochondrial	12
544 bp linear DNA	4
KT150740.1 GI:953527468	2
	0
178. Tricolia elongata voucher W4773 16S ribosomal RNA gene, partial sequence; mitochondrial	12
544 bp linear DNA	4
KT150739.1 GI:953527467	2
	0
179. Tricolia elongata voucher W4771 16S ribosomal RNA gene, partial sequence; mitochondrial	12
544 bp linear DNA	4
KT150738.1 GI:953527466	2
	0
180. Tricolia elongata voucher W4769D 16S ribosomal RNA gene, partial sequence; mitochondrial	12
544 bp linear DNA	4
KT150737.1 GI:953527465	2
	0
181. Tricolia elongata voucher W4769C 16S ribosomal RNA gene, partial sequence; mitochondrial	12
544 bp linear DNA	4
KT150736.1 GI:953527464	2
	0
182. Tricolia elongata voucher W4769B 16S ribosomal RNA gene, partial sequence; mitochondrial	12
544 bp linear DNA	4
KT150735.1 GI:953527463	2
	0
183. Tricolia elongata voucher W4769A 16S ribosomal RNA gene, partial sequence; mitochondrial	12
507 bp linear DNA	4
KT150734.1 GI:953527462	2
	0
184. Tricolia insignis voucher W4765 16S ribosomal RNA gene, partial sequence; mitochondrial	12
507 bp linear DNA	4
KT150733.1 GI:953527461	2
	0
185. Tricolia insignis voucher W4764 16S ribosomal RNA gene, partial sequence; mitochondrial	12
544 bp linear DNA	4
KT150732.1 GI:953527460	2
	0
186. Tricolia insignis voucher W4761 16S ribosomal RNA gene, partial sequence; mitochondrial	12
544 bp linear DNA	4
KT150731.1 GI:953527459	2
	0
187. Tricolia africana voucher W4772 16S ribosomal RNA gene, partial sequence; mitochondrial	12
544 bp linear DNA	4
KT150730.1 GI:953527458	2
	0
188. Tricolia africana voucher W4763 16S ribosomal RNA gene, partial sequence; mitochondrial	12
544 bp linear DNA	4
KT150729.1 GI:953527457	2
	0
189. Tricolia africana voucher W4759 16S ribosomal RNA gene, partial sequence; mitochondrial	12
544 bp linear DNA	4
KT150728.1 GI:953527456	2
	0
190. Tricolia africana voucher W4758 16S ribosomal RNA gene, partial sequence; mitochondrial	12
544 bp linear DNA	4
KT150727.1 GI:953527455	2
	0
191. Tricolia africana voucher W4755 16S ribosomal RNA gene, partial sequence; mitochondrial	12
544 bp linear DNA	4
KT150726.1 GI:953527454	2
	0
192. Tricolia africana voucher W4754 16S ribosomal RNA gene, partial sequence; mitochondrial	12
544 bp linear DNA	4
KT150725.1 GI:953527453	2
	0
193. Tricolia africana voucher W4753 16S ribosomal RNA gene, partial sequence; mitochondrial	12
544 bp linear DNA	4
KT150724.1 GI:953527452	2
	0
194. Tricolia africana voucher W4750 16S ribosomal RNA gene, partial sequence; mitochondrial	12
544 bp linear DNA	4
KT150723.1 GI:953527451	2
	0
195. Tricolia africana voucher W3387 16S ribosomal RNA gene, partial sequence; mitochondrial	12
506 bp linear DNA	4
KT150722.1 GI:953527450	2
	0
196. Tricolia africana voucher W3392 16S ribosomal RNA gene, partial sequence; mitochondrial	12
544 bp linear DNA	4
KT150721.1 GI:953527449	2
	0
197. Acanthochitona garnoti isolate Ac22HAH cytochrome oxidase subunit I (COI) gene, partial cds; mitochondrial	14
602 bp linear DNA	4
KP202685.1 GI:887516948	2
	0
198. Acanthochitona garnoti isolate Ac21HAH cytochrome oxidase subunit I (COI) gene, partial cds; mitochondrial	14
602 bp linear DNA	4
KP202684.1 GI:887516946	2
	0
199. Acanthochitona garnoti isolate Ac20HAH cytochrome oxidase subunit I (COI) gene, partial cds; mitochondrial	14
602 bp linear DNA	4
KP202683.1 GI:887516944	2
	0
200. Acanthochitona garnoti isolate Ac17HAH cytochrome oxidase subunit I (COI) gene, partial cds; mitochondrial	14
602 bp linear DNA	4
KP202682.1 GI:887516942	2
	0
201. Acanthochitona garnoti isolate Ac16HAH cytochrome oxidase subunit I (COI) gene, partial cds; mitochondrial	14
602 bp linear DNA	4
KP202681.1 GI:887516940	2
	0
202. Acanthochitona garnoti isolate Ac14HAH cytochrome oxidase subunit I (COI) gene, partial cds; mitochondrial	14
602 bp linear DNA	4
KP202680.1 GI:887516938	2
	0
203. Acanthochitona garnoti isolate Ac13HAH cytochrome oxidase subunit I (COI) gene, partial cds; mitochondrial	14
602 bp linear DNA	4
KP202679.1 GI:887516936	2
	0
204. Acanthochitona garnoti isolate Ac12HAH cytochrome oxidase subunit I (COI) gene, partial cds; mitochondrial	14
602 bp linear DNA	4
KP202678.1 GI:887516934	2
	0
205. Acanthochitona garnoti isolate Ac11HAH cytochrome oxidase subunit I (COI) gene, partial cds; mitochondrial	14
602 bp linear DNA	4
KP202677.1 GI:887516932	2
	0
206. Acanthochitona garnoti isolate Ac69ELO cytochrome oxidase subunit I (COI) gene, partial cds; mitochondrial	14
602 bp linear DNA	4
KP202676.1 GI:887516930	2
	0
207. Acanthochitona garnoti isolate Ac68ELO cytochrome oxidase subunit I (COI) gene, partial cds; mitochondrial	14
602 bp linear DNA	4
KP202675.1 GI:887516928	2
	0
208. Acanthochitona garnoti isolate Ac67ELO cytochrome oxidase subunit I (COI) gene, partial cds; mitochondrial	14
602 bp linear DNA	4
KP202674.1 GI:887516926	2
	0
209. Acanthochitona garnoti isolate Ac66ELO cytochrome oxidase subunit I (COI) gene, partial cds; mitochondrial	14
602 bp linear DNA	4
KP202673.1 GI:887516924	2
	0
210. Acanthochitona garnoti isolate Ac63ELO cytochrome oxidase subunit I (COI) gene, partial cds; mitochondrial	14
602 bp linear DNA	4
KP202672.1 GI:887516922	2
	0
211. Acanthochitona garnoti isolate Ac61ELO cytochrome oxidase subunit I (COI) gene, partial cds; mitochondrial	14
602 bp linear DNA	4
KP202671.1 GI:887516920	2
	0
212. Acanthochitona garnoti isolate Ac29ELO cytochrome oxidase subunit I (COI) gene, partial cds; mitochondrial	14
602 bp linear DNA	4
KP202670.1 GI:887516918	2
	0
213. Acanthochitona garnoti isolate Ac28ELO cytochrome oxidase subunit I (COI) gene, partial cds; mitochondrial	14
602 bp linear DNA	4
KP202669.1 GI:887516916	2
	0
214. Acanthochitona garnoti isolate Ac27ELO cytochrome oxidase subunit I (COI) gene, partial cds; mitochondrial	14
602 bp linear DNA	4
KP202668.1 GI:887516914	2
	0
215. Acanthochitona garnoti isolate Ac26ELO cytochrome oxidase subunit I (COI) gene, partial cds; mitochondrial	14
602 bp linear DNA	4
KP202667.1 GI:887516912	2
	0
216. Acanthochitona garnoti isolate Ac25ELO cytochrome oxidase subunit I (COI) gene, partial cds; mitochondrial	14
602 bp linear DNA	4
KP202666.1 GI:887516910	2
	0
217. Acanthochitona garnoti isolate Ac24ELO cytochrome oxidase subunit I (COI) gene, partial cds; mitochondrial	14
602 bp linear DNA	4
KP202665.1 GI:887516908	2
	0
218. Acanthochitona garnoti isolate Ac23ELO cytochrome oxidase subunit I (COI) gene, partial cds; mitochondrial	14
602 bp linear DNA	4
KP202664.1 GI:887516906	2
	0
219. Acanthochitona garnoti isolate Ac45PAF cytochrome oxidase subunit I (COI) gene, partial cds; mitochondrial	14
602 bp linear DNA	4
KP202663.1 GI:887516904	2
	0
220. Acanthochitona garnoti isolate Ac44PAF cytochrome oxidase subunit I (COI) gene, partial cds; mitochondrial	14
602 bp linear DNA	4
KP202662.1 GI:887516902	2
	0
221. Acanthochitona garnoti isolate Ac43PAF cytochrome oxidase subunit I (COI) gene, partial cds; mitochondrial	14
602 bp linear DNA	4
KP202661.1 GI:887516900	2
	0
222. Acanthochitona garnoti isolate Ac42PAF cytochrome oxidase subunit I (COI) gene, partial cds; mitochondrial	14
602 bp linear DNA	4
KP202660.1 GI:887516898	2
	0
223. Acanthochitona garnoti isolate Ac41PAF cytochrome oxidase subunit I (COI) gene, partial cds; mitochondrial	14
602 bp linear DNA	4
KP202659.1 GI:887516896	2
	0
224. Acanthochitona garnoti isolate Ac40PAF cytochrome oxidase subunit I (COI) gene, partial cds; mitochondrial	14
602 bp linear DNA	4
KP202658.1 GI:887516894	2
	0
225. Acanthochitona garnoti isolate Ac38PAF cytochrome oxidase subunit I (COI) gene, partial cds; mitochondrial	14
602 bp linear DNA	4
KP202657.1 GI:887516892	2
	0
226. Acanthochitona garnoti isolate Ac37PAF cytochrome oxidase subunit I (COI) gene, partial cds; mitochondrial	14
602 bp linear DNA	4
KP202656.1 GI:887516890	2
	0
227. Acanthochitona garnoti isolate Ac36PAF cytochrome oxidase subunit I (COI) gene, partial cds; mitochondrial	14
602 bp linear DNA	4
KP202655.1 GI:887516888	2
	0
228. Acanthochitona garnoti isolate Ac35PAF cytochrome oxidase subunit I (COI) gene, partial cds; mitochondrial	14
602 bp linear DNA	4
KP202654.1 GI:887516886	2
	0
229. Acanthochitona garnoti isolate Ac34PAF cytochrome oxidase subunit I (COI) gene, partial cds; mitochondrial	14
602 bp linear DNA	4
KP202653.1 GI:887516884	2
	0
230. Acanthochitona garnoti isolate Ac33PAF cytochrome oxidase subunit I (COI) gene, partial cds; mitochondrial	14
602 bp linear DNA	4
KP202652.1 GI:887516882	2
	0
231. Acanthochitona garnoti isolate Ac32PAF cytochrome oxidase subunit I (COI) gene, partial cds; mitochondrial	14
602 bp linear DNA	4
KP202651.1 GI:887516880	2
	0
232. Acanthochitona garnoti isolate Ac31PAF cytochrome oxidase subunit I (COI) gene, partial cds; mitochondrial	14
602 bp linear DNA	4
KP202650.1 GI:887516878	2
	0
233. Acanthochitona garnoti isolate Ac30PAF cytochrome oxidase subunit I (COI) gene, partial cds; mitochondrial	14
602 bp linear DNA	4
KP202649.1 GI:887516876	2
	0
234. Acanthochitona garnoti isolate Ac10PEL cytochrome oxidase subunit I (COI) gene, partial cds; mitochondrial	14
602 bp linear DNA	4
KP202648.1 GI:887516874	2
	0
235. Acanthochitona garnoti isolate Ac08PEL cytochrome oxidase subunit I (COI) gene, partial cds; mitochondrial	14
602 bp linear DNA	4
KP202647.1 GI:887516872	2
	0
236. Acanthochitona garnoti isolate Ac07PEL cytochrome oxidase subunit I (COI) gene, partial cds; mitochondrial	14
602 bp linear DNA	4
KP202646.1 GI:887516870	2
	0
237. Acanthochitona garnoti isolate Ac06PEL cytochrome oxidase subunit I (COI) gene, partial cds; mitochondrial	14
602 bp linear DNA	4
KP202645.1 GI:887516868	2
	0
238. Acanthochitona garnoti isolate Ac05PEL cytochrome oxidase subunit I (COI) gene, partial cds; mitochondrial	14
602 bp linear DNA	4
KP202644.1 GI:887516866	2
	0
239. Acanthochitona garnoti isolate Ac04PEL cytochrome oxidase subunit I (COI) gene, partial cds; mitochondrial	14
602 bp linear DNA	4
KP202643.1 GI:887516864	2
	0
240. Acanthochitona garnoti isolate Ac03PEL cytochrome oxidase subunit I (COI) gene, partial cds; mitochondrial	14
602 bp linear DNA	4
KP202642.1 GI:887516862	2
	0
241. Acanthochitona garnoti isolate Ac02PEL cytochrome oxidase subunit I (COI) gene, partial cds; mitochondrial	14
602 bp linear DNA	4
KP202641.1 GI:887516860	2
	0
242. Acanthochitona garnoti isolate Ac01PEL cytochrome oxidase subunit I (COI) gene, partial cds; mitochondrial	14
602 bp linear DNA	4
KP202640.1 GI:887516858	2
	0
243. Acanthochitona garnoti isolate Ac106KNH cytochrome oxidase subunit I (COI) gene, partial cds; mitochondrial	14
602 bp linear DNA	4
KP202639.1 GI:887516856	2
	0
244. Acanthochitona garnoti isolate Ac100KNH cytochrome oxidase subunit I (COI) gene, partial cds; mitochondrial	14
602 bp linear DNA	4
KP202638.1 GI:887516854	2
	0
245. Acanthochitona garnoti isolate Ac99KNH cytochrome oxidase subunit I (COI) gene, partial cds; mitochondrial	14
602 bp linear DNA	4
KP202637.1 GI:887516852	2
	0
246. Acanthochitona garnoti isolate Ac94KNH cytochrome oxidase subunit I (COI) gene, partial cds; mitochondrial	14
602 bp linear DNA	4
KP202636.1 GI:887516850	2
	0
247. Acanthochitona garnoti isolate Ac92KNH cytochrome oxidase subunit I (COI) gene, partial cds; mitochondrial	14
602 bp linear DNA	4
KP202635.1 GI:887516848	2
	0
248. Acanthochitona garnoti isolate Ac86KNH cytochrome oxidase subunit I (COI) gene, partial cds; mitochondrial	14
602 bp linear DNA	4
KP202634.1 GI:887516846	2
	0
249. Acanthochitona garnoti isolate Ac84KNH cytochrome oxidase subunit I (COI) gene, partial cds; mitochondrial	14
602 bp linear DNA	4
KP202633.1 GI:887516844	2
	0
250. Acanthochitona garnoti isolate Ac83KNH cytochrome oxidase subunit I (COI) gene, partial cds; mitochondrial	14
602 bp linear DNA	4
KP202632.1 GI:887516842	2
	0
251. Acanthochitona garnoti isolate Ac82KNH cytochrome oxidase subunit I (COI) gene, partial cds; mitochondrial	14
602 bp linear DNA	4
KP202631.1 GI:887516840	2
	0
252. Acanthochitona garnoti isolate Ac81KNH cytochrome oxidase subunit I (COI) gene, partial cds; mitochondrial	14
602 bp linear DNA	4
KP202630.1 GI:887516838	2
	0
253. Acanthochitona garnoti isolate Ac135HRB cytochrome oxidase subunit I (COI) gene, partial cds; mitochondrial	14
602 bp linear DNA	4
KP202629.1 GI:887516836	2
	0
254. Acanthochitona garnoti isolate Ac134HRB cytochrome oxidase subunit I (COI) gene, partial cds; mitochondrial	14
602 bp linear DNA	4
KP202628.1 GI:887516834	2
	0
255. Acanthochitona garnoti isolate Ac133HRB cytochrome oxidase subunit I (COI) gene, partial cds; mitochondrial	14
602 bp linear DNA	4
KP202627.1 GI:887516832	2
	0
256. Acanthochitona garnoti isolate Ac131HRB cytochrome oxidase subunit I (COI) gene, partial cds; mitochondrial	14
602 bp linear DNA	4
KP202626.1 GI:887516830	2
	0
257. Acanthochitona garnoti isolate Ac129HRB cytochrome oxidase subunit I (COI) gene, partial cds; mitochondrial	14
602 bp linear DNA	4
KP202625.1 GI:887516828	2
	0
258. Acanthochitona garnoti isolate Ac127HRB cytochrome oxidase subunit I (COI) gene, partial cds; mitochondrial	14
602 bp linear DNA	4
KP202624.1 GI:887516826	2
	0
259. Acanthochitona garnoti isolate Ac126HRB cytochrome oxidase subunit I (COI) gene, partial cds; mitochondrial	14
602 bp linear DNA	4
KP202623.1 GI:887516824	2
	0
260. Acanthochitona garnoti isolate Ac124HRB cytochrome oxidase subunit I (COI) gene, partial cds; mitochondrial	14
602 bp linear DNA	4
KP202622.1 GI:887516822	2
	0
261. Acanthochitona garnoti isolate Ac121HRB cytochrome oxidase subunit I (COI) gene, partial cds; mitochondrial	14
602 bp linear DNA	4
KP202621.1 GI:887516820	2
	0
262. Acanthochitona garnoti isolate Ac117HRB cytochrome oxidase subunit I (COI) gene, partial cds; mitochondrial	14
602 bp linear DNA	4
KP202620.1 GI:887516818	2
	0
263. Acanthochitona garnoti isolate Ac246CAG cytochrome oxidase subunit I (COI) gene, partial cds; mitochondrial	14
602 bp linear DNA	4
KP202619.1 GI:887516816	2
	0
264. Acanthochitona garnoti isolate Ac245CAG cytochrome oxidase subunit I (COI) gene, partial cds; mitochondrial	14
602 bp linear DNA	4
KP202618.1 GI:887516814	2
	0
265. Acanthochitona garnoti isolate Ac244CAG cytochrome oxidase subunit I (COI) gene, partial cds; mitochondrial	14
602 bp linear DNA	4
KP202617.1 GI:887516812	2
	0
266. Acanthochitona garnoti isolate Ac243CAG cytochrome oxidase subunit I (COI) gene, partial cds; mitochondrial	14
602 bp linear DNA	4
KP202616.1 GI:887516810	2
	0
267. Acanthochitona garnoti isolate Ac242CAG cytochrome oxidase subunit I (COI) gene, partial cds; mitochondrial	14
602 bp linear DNA	4
KP202615.1 GI:887516808	2
	0
268. Acanthochitona garnoti isolate Ac241CAG cytochrome oxidase subunit I (COI) gene, partial cds; mitochondrial	14
602 bp linear DNA	4
KP202614.1 GI:887516806	2
	0
269. Acanthochitona garnoti isolate Ac239CAG cytochrome oxidase subunit I (COI) gene, partial cds; mitochondrial	14
602 bp linear DNA	4
KP202613.1 GI:887516804	2
	0
270. Acanthochitona garnoti isolate Ac238CAG cytochrome oxidase subunit I (COI) gene, partial cds; mitochondrial	14
602 bp linear DNA	4
KP202612.1 GI:887516802	2
	0
271. Acanthochitona garnoti isolate Ac237CAG cytochrome oxidase subunit I (COI) gene, partial cds; mitochondrial	14
602 bp linear DNA	4
KP202611.1 GI:887516800	2
	0
272. Acanthochitona garnoti isolate Ac236CAG cytochrome oxidase subunit I (COI) gene, partial cds; mitochondrial	14
602 bp linear DNA	4
KP202610.1 GI:887516798	2
	0
273. Acanthochitona garnoti isolate Ac235CAG cytochrome oxidase subunit I (COI) gene, partial cds; mitochondrial	14
602 bp linear DNA	4
KP202609.1 GI:887516796	2
	0
274. Acanthochitona garnoti isolate Ac234CAG cytochrome oxidase subunit I (COI) gene, partial cds; mitochondrial	14
602 bp linear DNA	4
KP202608.1 GI:887516794	2
	0
275. Acanthochitona garnoti isolate Ac233CAG cytochrome oxidase subunit I (COI) gene, partial cds; mitochondrial	14
602 bp linear DNA	4
KP202607.1 GI:887516792	2
	0
276. Acanthochitona garnoti isolate Ac232CAG cytochrome oxidase subunit I (COI) gene, partial cds; mitochondrial	14
602 bp linear DNA	4
KP202606.1 GI:887516790	2
	0
277. Acanthochitona garnoti isolate Ac231CAG cytochrome oxidase subunit I (COI) gene, partial cds; mitochondrial	14
602 bp linear DNA	4
KP202605.1 GI:887516788	2
	0
278. Acanthochitona garnoti isolate Ac230CAG cytochrome oxidase subunit I (COI) gene, partial cds; mitochondrial	14
602 bp linear DNA	4
KP202604.1 GI:887516786	2
	0
279. Acanthochitona garnoti isolate Ac226GAB cytochrome oxidase subunit I (COI) gene, partial cds; mitochondrial	14
602 bp linear DNA	4
KP202603.1 GI:887516784	2
	0
280. Acanthochitona garnoti isolate Ac225GAB cytochrome oxidase subunit I (COI) gene, partial cds; mitochondrial	14
602 bp linear DNA	4
KP202602.1 GI:887516782	2
	0
281. Acanthochitona garnoti isolate Ac224GAB cytochrome oxidase subunit I (COI) gene, partial cds; mitochondrial	14
602 bp linear DNA	4
KP202601.1 GI:887516780	2
	0
282. Acanthochitona garnoti isolate Ac223GAB cytochrome oxidase subunit I (COI) gene, partial cds; mitochondrial	14
602 bp linear DNA	4
KP202600.1 GI:887516778	2
	0
283. Acanthochitona garnoti isolate Ac222GAB cytochrome oxidase subunit I (COI) gene, partial cds; mitochondrial	14
602 bp linear DNA	4
KP202599.1 GI:887516776	2
	0
284. Acanthochitona garnoti isolate Ac221GAB cytochrome oxidase subunit I (COI) gene, partial cds; mitochondrial	14
602 bp linear DNA	4
KP202598.1 GI:887516774	2
	0
285. Acanthochitona garnoti isolate Ac220GAB cytochrome oxidase subunit I (COI) gene, partial cds; mitochondrial	14
602 bp linear DNA	4
KP202597.1 GI:887516772	2
	0
286. Acanthochitona garnoti isolate Ac217GAB cytochrome oxidase subunit I (COI) gene, partial cds; mitochondrial	14
602 bp linear DNA	4
KP202596.1 GI:887516770	2
	0
287. Acanthochitona garnoti isolate Ac216GAB cytochrome oxidase subunit I (COI) gene, partial cds; mitochondrial	14
602 bp linear DNA	4
KP202595.1 GI:887516768	2
	0
288. Acanthochitona garnoti isolate Ac215GAB cytochrome oxidase subunit I (COI) gene, partial cds; mitochondrial	14
602 bp linear DNA	4
KP202594.1 GI:887516766	2
	0
289. Acanthochitona garnoti isolate Ac214GAB cytochrome oxidase subunit I (COI) gene, partial cds; mitochondrial	14
602 bp linear DNA	4
KP202593.1 GI:887516764	2
	0
290. Acanthochitona garnoti isolate Ac213GAB cytochrome oxidase subunit I (COI) gene, partial cds; mitochondrial	14
602 bp linear DNA	4
KP202592.1 GI:887516762	2
	0
291. Acanthochitona garnoti isolate Ac212GAB cytochrome oxidase subunit I (COI) gene, partial cds; mitochondrial	14
602 bp linear DNA	4
KP202591.1 GI:887516760	2
	0
292. Acanthochitona garnoti isolate Ac211GAB cytochrome oxidase subunit I (COI) gene, partial cds; mitochondrial	14
602 bp linear DNA	4
KP202590.1 GI:887516758	2
	0
293. Acanthochitona garnoti isolate Ac210GAB cytochrome oxidase subunit I (COI) gene, partial cds; mitochondrial	14
602 bp linear DNA	4
KP202589.1 GI:887516756	2
	0
294. Acanthochitona garnoti isolate Ac209GAB cytochrome oxidase subunit I (COI) gene, partial cds; mitochondrial	14
602 bp linear DNA	4
KP202588.1 GI:887516754	2
	0
295. Acanthochitona garnoti isolate Ac208GAB cytochrome oxidase subunit I (COI) gene, partial cds; mitochondrial	14
602 bp linear DNA	4
KP202587.1 GI:887516752	2
	0
296. Acanthochitona garnoti isolate Ac207GAB cytochrome oxidase subunit I (COI) gene, partial cds; mitochondrial	14
602 bp linear DNA	4
KP202586.1 GI:887516750	2
	0
297. Acanthochitona garnoti isolate Ac206GAB cytochrome oxidase subunit I (COI) gene, partial cds; mitochondrial	14
602 bp linear DNA	4
KP202585.1 GI:887516748	2
	0
298. Acanthochitona garnoti isolate Ac205GAB cytochrome oxidase subunit I (COI) gene, partial cds; mitochondrial	14
602 bp linear DNA	4
KP202584.1 GI:887516746	2
	0
299. Acanthochitona garnoti isolate Ac177AAB cytochrome oxidase subunit I (COI) gene, partial cds; mitochondrial	14
602 bp linear DNA	4
KP202583.1 GI:887516744	2
	0
300. Acanthochitona garnoti isolate Ac176AAB cytochrome oxidase subunit I (COI) gene, partial cds; mitochondrial	14
602 bp linear DNA	4
KP202582.1 GI:887516742	2
	0
301. Acanthochitona garnoti isolate Ac174AAB cytochrome oxidase subunit I (COI) gene, partial cds; mitochondrial	14
602 bp linear DNA	4
KP202581.1 GI:887516740	2
	0
302. Acanthochitona garnoti isolate Ac173AAB cytochrome oxidase subunit I (COI) gene, partial cds; mitochondrial	14
602 bp linear DNA	4
KP202580.1 GI:887516738	2
	0
303. Acanthochitona garnoti isolate Ac172AAB cytochrome oxidase subunit I (COI) gene, partial cds; mitochondrial	14
602 bp linear DNA	4
KP202579.1 GI:887516736	2
	0
304. Acanthochitona garnoti isolate Ac171AAB cytochrome oxidase subunit I (COI) gene, partial cds; mitochondrial	14
602 bp linear DNA	4
KP202578.1 GI:887516734	2
	0
305. Acanthochitona garnoti isolate Ac170AAB cytochrome oxidase subunit I (COI) gene, partial cds; mitochondrial	14
602 bp linear DNA	4
KP202577.1 GI:887516732	2
	0
306. Acanthochitona garnoti isolate Ac169AAB cytochrome oxidase subunit I (COI) gene, partial cds; mitochondrial	14
602 bp linear DNA	4
KP202576.1 GI:887516730	2
	0
307. Acanthochitona garnoti isolate Ac168AAB cytochrome oxidase subunit I (COI) gene, partial cds; mitochondrial	14
602 bp linear DNA	4
KP202575.1 GI:887516728	2
	0
308. Acanthochitona garnoti isolate Ac167AAB cytochrome oxidase subunit I (COI) gene, partial cds; mitochondrial	14
602 bp linear DNA	4
KP202574.1 GI:887516726	2
	0
309. Acanthochitona garnoti isolate Ac166AAB cytochrome oxidase subunit I (COI) gene, partial cds; mitochondrial	14
602 bp linear DNA	4
KP202573.1 GI:887516724	2
	0
310. Acanthochitona garnoti isolate Ac165AAB cytochrome oxidase subunit I (COI) gene, partial cds; mitochondrial	14
602 bp linear DNA	4
KP202572.1 GI:887516722	2
	0
311. Acanthochitona garnoti isolate Ac164AAB cytochrome oxidase subunit I (COI) gene, partial cds; mitochondrial	14
602 bp linear DNA	4
KP202571.1 GI:887516720	2
	0
312. Acanthochitona garnoti isolate Ac163AAB cytochrome oxidase subunit I (COI) gene, partial cds; mitochondrial	14
602 bp linear DNA	4
KP202570.1 GI:887516718	2
	0
313. Acanthochitona garnoti isolate Ac162AAB cytochrome oxidase subunit I (COI) gene, partial cds; mitochondrial	14
602 bp linear DNA	4
KP202569.1 GI:887516716	2
	0
314. Acanthochitona garnoti isolate Ac161AAB cytochrome oxidase subunit I (COI) gene, partial cds; mitochondrial	14
602 bp linear DNA	4
KP202568.1 GI:887516714	2
	0
315. Acanthochitona garnoti isolate Ac160AAB cytochrome oxidase subunit I (COI) gene, partial cds; mitochondrial	14
602 bp linear DNA	4
KP202567.1 GI:887516712	2
	0
316. Acanthochitona garnoti isolate Ac159AAB cytochrome oxidase subunit I (COI) gene, partial cds; mitochondrial	14
602 bp linear DNA	4
KP202566.1 GI:887516710	2
	0
317. Acanthochitona garnoti isolate Ac158AAB cytochrome oxidase subunit I (COI) gene, partial cds; mitochondrial	14
602 bp linear DNA	4
KP202565.1 GI:887516708	2
	0
318. Acanthochitona garnoti isolate Ac156AAB cytochrome oxidase subunit I (COI) gene, partial cds; mitochondrial	14
602 bp linear DNA	4
KP202564.1 GI:887516706	2
	0
319. Acanthochitona garnoti isolate Ac155AAB cytochrome oxidase subunit I (COI) gene, partial cds; mitochondrial	14
602 bp linear DNA	4
KP202563.1 GI:887516704	2
	0
320. Acanthochitona garnoti isolate Ac153AAB cytochrome oxidase subunit I (COI) gene, partial cds; mitochondrial	14
602 bp linear DNA	4
KP202562.1 GI:887516702	2
	0
321. Acanthochitona garnoti isolate Ac297ROE cytochrome oxidase subunit I (COI) gene, partial cds; mitochondrial	14
602 bp linear DNA	4
KP202561.1 GI:887516700	2
	0
322. Acanthochitona garnoti isolate Ac296ROE cytochrome oxidase subunit I (COI) gene, partial cds; mitochondrial	14
602 bp linear DNA	4
KP202560.1 GI:887516698	2
	0
323. Acanthochitona garnoti isolate Ac295ROE cytochrome oxidase subunit I (COI) gene, partial cds; mitochondrial	14
602 bp linear DNA	4
KP202559.1 GI:887516696	2
	0
324. Acanthochitona garnoti isolate Ac294ROE cytochrome oxidase subunit I (COI) gene, partial cds; mitochondrial	14
602 bp linear DNA	4
KP202558.1 GI:887516694	2
	0
325. Acanthochitona garnoti isolate Ac293ROE cytochrome oxidase subunit I (COI) gene, partial cds; mitochondrial	14
602 bp linear DNA	4
KP202557.1 GI:887516692	2
	0
326. Acanthochitona garnoti isolate Ac292ROE cytochrome oxidase subunit I (COI) gene, partial cds; mitochondrial	14
602 bp linear DNA	4
KP202556.1 GI:887516690	2
	0
327. Acanthochitona garnoti isolate Ac288ROE cytochrome oxidase subunit I (COI) gene, partial cds; mitochondrial	14
602 bp linear DNA	4
KP202555.1 GI:887516688	2
	0
328. Acanthochitona garnoti isolate Ac287ROE cytochrome oxidase subunit I (COI) gene, partial cds; mitochondrial	14
602 bp linear DNA	4
KP202554.1 GI:887516686	2
	0
329. Acanthochitona garnoti isolate Ac286ROE cytochrome oxidase subunit I (COI) gene, partial cds; mitochondrial	14
602 bp linear DNA	4
KP202553.1 GI:887516684	2
	0
330. Acanthochitona garnoti isolate Ac285ROE cytochrome oxidase subunit I (COI) gene, partial cds; mitochondrial	14
602 bp linear DNA	4
KP202552.1 GI:887516682	2
	0
331. Acanthochitona garnoti isolate Ac281ROE cytochrome oxidase subunit I (COI) gene, partial cds; mitochondrial	14
602 bp linear DNA	4
KP202551.1 GI:887516680	2
	0
332. Acanthochitona garnoti isolate Ac280ROE cytochrome oxidase subunit I (COI) gene, partial cds; mitochondrial	14
602 bp linear DNA	4
KP202550.1 GI:887516678	2
	0
333. Acanthochitona garnoti isolate Ac279ROE cytochrome oxidase subunit I (COI) gene, partial cds; mitochondrial	14
602 bp linear DNA	4
KP202549.1 GI:887516676	2
	0
334. Acanthochitona garnoti isolate Ac278ROE cytochrome oxidase subunit I (COI) gene, partial cds; mitochondrial	14
602 bp linear DNA	4
KP202548.1 GI:887516674	2
	0
335. Acanthochitona garnoti isolate Ac277ROE cytochrome oxidase subunit I (COI) gene, partial cds; mitochondrial	14
602 bp linear DNA	4
KP202547.1 GI:887516672	2
	0
336. Acanthochitona garnoti isolate Ac203SPO cytochrome oxidase subunit I (COI) gene, partial cds; mitochondrial	14
602 bp linear DNA	4
KP202546.1 GI:887516670	2
	0
337. Acanthochitona garnoti isolate Ac202SPO cytochrome oxidase subunit I (COI) gene, partial cds; mitochondrial	14
602 bp linear DNA	4
KP202545.1 GI:887516668	2
	0
338. Acanthochitona garnoti isolate Ac201SPO cytochrome oxidase subunit I (COI) gene, partial cds; mitochondrial	14
602 bp linear DNA	4
KP202544.1 GI:887516666	2
	0
339. Acanthochitona garnoti isolate Ac200SPO cytochrome oxidase subunit I (COI) gene, partial cds; mitochondrial	14
602 bp linear DNA	4
KP202543.1 GI:887516664	2
	0
340. Acanthochitona garnoti isolate Ac199SPO cytochrome oxidase subunit I (COI) gene, partial cds; mitochondrial	14
602 bp linear DNA	4
KP202542.1 GI:887516662	2
	0
341. Acanthochitona garnoti isolate Ac196SPO cytochrome oxidase subunit I (COI) gene, partial cds; mitochondrial	14
602 bp linear DNA	4
KP202541.1 GI:887516660	2
	0
342. Acanthochitona garnoti isolate Ac195SPO cytochrome oxidase subunit I (COI) gene, partial cds; mitochondrial	14
602 bp linear DNA	4
KP202540.1 GI:887516658	2
	0
343. Acanthochitona garnoti isolate Ac194SPO cytochrome oxidase subunit I (COI) gene, partial cds; mitochondrial	14
602 bp linear DNA	4
KP202539.1 GI:887516656	2
	0
344. Acanthochitona garnoti isolate Ac192SPO cytochrome oxidase subunit I (COI) gene, partial cds; mitochondrial	14
602 bp linear DNA	4
KP202538.1 GI:887516654	2
	0
345. Acanthochitona garnoti isolate Ac191SPO cytochrome oxidase subunit I (COI) gene, partial cds; mitochondrial	14
602 bp linear DNA	4
KP202537.1 GI:887516652	2
	0
346. Acanthochitona garnoti isolate Ac190SPO cytochrome oxidase subunit I (COI) gene, partial cds; mitochondrial	14
602 bp linear DNA	4
KP202536.1 GI:887516650	2
	0
347. Acanthochitona garnoti isolate Ac189SPO cytochrome oxidase subunit I (COI) gene, partial cds; mitochondrial	14
602 bp linear DNA	4
KP202535.1 GI:887516648	2
	0
348. Acanthochitona garnoti isolate Ac188SPO cytochrome oxidase subunit I (COI) gene, partial cds; mitochondrial	14
602 bp linear DNA	4
KP202534.1 GI:887516646	2
	0
349. Acanthochitona garnoti isolate Ac187SPO cytochrome oxidase subunit I (COI) gene, partial cds; mitochondrial	14
602 bp linear DNA	4
KP202533.1 GI:887516644	2
	0
350. Acanthochitona garnoti isolate Ac186SPO cytochrome oxidase subunit I (COI) gene, partial cds; mitochondrial	14
602 bp linear DNA	4
KP202532.1 GI:887516642	2
	0
351. Acanthochitona garnoti isolate Ac185SPO cytochrome oxidase subunit I (COI) gene, partial cds; mitochondrial	14
602 bp linear DNA	4
KP202531.1 GI:887516640	2
	0
352. Acanthochitona garnoti isolate Ac184SPO cytochrome oxidase subunit I (COI) gene, partial cds; mitochondrial	14
602 bp linear DNA	4
KP202530.1 GI:887516638	2
	0
353. Acanthochitona garnoti isolate Ac183SPO cytochrome oxidase subunit I (COI) gene, partial cds; mitochondrial	14
602 bp linear DNA	4
KP202529.1 GI:887516636	2
	0
354. Acanthochitona garnoti isolate Ac182SPO cytochrome oxidase subunit I (COI) gene, partial cds; mitochondrial	14
602 bp linear DNA	4
KP202528.1 GI:887516634	2
	0
355. Acanthochitona garnoti isolate Ac181SPO cytochrome oxidase subunit I (COI) gene, partial cds; mitochondrial	14
602 bp linear DNA	4
KP202527.1 GI:887516632	2
	0
356. Acanthochitona garnoti isolate Ac180SPO cytochrome oxidase subunit I (COI) gene, partial cds; mitochondrial	14
602 bp linear DNA	4
KP202526.1 GI:887516630	2
	0
357. Acanthochitona garnoti isolate Ac78WPO cytochrome oxidase subunit I (COI) gene, partial cds; mitochondrial	14
602 bp linear DNA	4
KP202525.1 GI:887516628	2
	0
358. Acanthochitona garnoti isolate Ac74WPO cytochrome oxidase subunit I (COI) gene, partial cds; mitochondrial	14
602 bp linear DNA	4
KP202524.1 GI:887516626	2
	0
359. Acanthochitona garnoti isolate Ac73WPO cytochrome oxidase subunit I (COI) gene, partial cds; mitochondrial	14
602 bp linear DNA	4
KP202523.1 GI:887516624	2
	0
360. Acanthochitona garnoti isolate Ac58WPO cytochrome oxidase subunit I (COI) gene, partial cds; mitochondrial	14
602 bp linear DNA	4
KP202522.1 GI:887516622	2
	0
361. Acanthochitona garnoti isolate Ac57WPO cytochrome oxidase subunit I (COI) gene, partial cds; mitochondrial	14
602 bp linear DNA	4
KP202521.1 GI:887516620	2
	0
362. Acanthochitona garnoti isolate Ac56WPO cytochrome oxidase subunit I (COI) gene, partial cds; mitochondrial	14
602 bp linear DNA	4
KP202520.1 GI:887516618	2
	0
363. Acanthochitona garnoti isolate Ac55WPO cytochrome oxidase subunit I (COI) gene, partial cds; mitochondrial	14
602 bp linear DNA	4
KP202519.1 GI:887516616	2
	0
364. Acanthochitona garnoti isolate Ac53WPO cytochrome oxidase subunit I (COI) gene, partial cds; mitochondrial	14
602 bp linear DNA	4
KP202518.1 GI:887516614	2
	0
365. Acanthochitona garnoti isolate Ac51WPO cytochrome oxidase subunit I (COI) gene, partial cds; mitochondrial	14
602 bp linear DNA	4
KP202517.1 GI:887516612	2
	0
366. Acanthochitona garnoti isolate Ac50WPO cytochrome oxidase subunit I (COI) gene, partial cds; mitochondrial	14
602 bp linear DNA	4
KP202516.1 GI:887516610	2
	0
367. Acanthochitona garnoti isolate Ac48WPO cytochrome oxidase subunit I (COI) gene, partial cds; mitochondrial	14
602 bp linear DNA	4
KP202515.1 GI:887516608	2
	0
368. Acanthochitona garnoti isolate Ac47WPO cytochrome oxidase subunit I (COI) gene, partial cds; mitochondrial	14
602 bp linear DNA	4
KP202514.1 GI:887516606	2
	0
369. Acanthochitona garnoti isolate Ac46WPO cytochrome oxidase subunit I (COI) gene, partial cds; mitochondrial	14
602 bp linear DNA	4
KP202513.1 GI:887516604	2
	0
370. Acanthochitona garnoti isolate Ac275JAB cytochrome oxidase subunit I (COI) gene, partial cds; mitochondrial	14
602 bp linear DNA	4
KP202512.1 GI:887516602	2
	0
371. Acanthochitona garnoti isolate Ac273JAB cytochrome oxidase subunit I (COI) gene, partial cds; mitochondrial	14
602 bp linear DNA	4
KP202511.1 GI:887516600	2
	0
372. Acanthochitona garnoti isolate Ac272JAB cytochrome oxidase subunit I (COI) gene, partial cds; mitochondrial	14
602 bp linear DNA	4
KP202510.1 GI:887516598	2
	0
373. Acanthochitona garnoti isolate Ac271JAB cytochrome oxidase subunit I (COI) gene, partial cds; mitochondrial	14
602 bp linear DNA	4
KP202509.1 GI:887516596	2
	0
374. Acanthochitona garnoti isolate Ac270JAB cytochrome oxidase subunit I (COI) gene, partial cds; mitochondrial	14
602 bp linear DNA	4
KP202508.1 GI:887516594	2
	0
375. Acanthochitona garnoti isolate Ac269JAB cytochrome oxidase subunit I (COI) gene, partial cds; mitochondrial	14
602 bp linear DNA	4
KP202507.1 GI:887516592	2
	0
376. Acanthochitona garnoti isolate Ac267JAB cytochrome oxidase subunit I (COI) gene, partial cds; mitochondrial	14
602 bp linear DNA	4
KP202506.1 GI:887516590	2
	0
377. Acanthochitona garnoti isolate Ac265JAB cytochrome oxidase subunit I (COI) gene, partial cds; mitochondrial	14
602 bp linear DNA	4
KP202505.1 GI:887516588	2
	0
378. Acanthochitona garnoti isolate Ac264JAB cytochrome oxidase subunit I (COI) gene, partial cds; mitochondrial	14
602 bp linear DNA	4
KP202504.1 GI:887516586	2
	0
379. Acanthochitona garnoti isolate Ac263JAB cytochrome oxidase subunit I (COI) gene, partial cds; mitochondrial	14
602 bp linear DNA	4
KP202503.1 GI:887516584	2
	0
380. Acanthochitona garnoti isolate Ac262JAB cytochrome oxidase subunit I (COI) gene, partial cds; mitochondrial	14
602 bp linear DNA	4
KP202502.1 GI:887516582	2
	0
381. Acanthochitona garnoti isolate Ac261JAB cytochrome oxidase subunit I (COI) gene, partial cds; mitochondrial	14
602 bp linear DNA	4
KP202501.1 GI:887516580	2
	0
382. Acanthochitona garnoti isolate Ac260JAB cytochrome oxidase subunit I (COI) gene, partial cds; mitochondrial	14
602 bp linear DNA	4
KP202500.1 GI:887516578	2
	0
383. Acanthochitona garnoti isolate Ac255JAB cytochrome oxidase subunit I (COI) gene, partial cds; mitochondrial	14
602 bp linear DNA	4
KP202499.1 GI:887516576	2
	0
384. Oxystele sinensis isolate OsITS_41 5.8S ribosomal RNA gene, partial sequence; internal transcribed spacer 2, complete sequence; and 28S ribosomal RNA gene, partial sequence	24
665 bp linear DNA	4
JX145387.1 GI:399631416	2
	0
385. Oxystele sinensis isolate OsITS_40 5.8S ribosomal RNA gene, partial sequence; internal transcribed spacer 2, complete sequence; and 28S ribosomal RNA gene, partial sequence	24
665 bp linear DNA	4
JX145386.1 GI:399631415	2
	0
386. Oxystele sinensis isolate OsITS_39 5.8S ribosomal RNA gene, partial sequence; internal transcribed spacer 2, complete sequence; and 28S ribosomal RNA gene, partial sequence	24
665 bp linear DNA	4
JX145385.1 GI:399631414	2
	0
387. Oxystele sinensis isolate OsITS_38 5.8S ribosomal RNA gene, partial sequence; internal transcribed spacer 2, complete sequence; and 28S ribosomal RNA gene, partial sequence	24
665 bp linear DNA	4
JX145384.1 GI:399631413	2
	0
388. Oxystele sinensis isolate OsITS_37 5.8S ribosomal RNA gene, partial sequence; internal transcribed spacer 2, complete sequence; and 28S ribosomal RNA gene, partial sequence	24
665 bp linear DNA	4
JX145383.1 GI:399631412	2
	0
389. Oxystele sinensis isolate OsITS_36 5.8S ribosomal RNA gene, partial sequence; internal transcribed spacer 2, complete sequence; and 28S ribosomal RNA gene, partial sequence	24
665 bp linear DNA	4
JX145382.1 GI:399631411	2
	0
390. Oxystele sinensis isolate OsITS_35 5.8S ribosomal RNA gene, partial sequence; internal transcribed spacer 2, complete sequence; and 28S ribosomal RNA gene, partial sequence	24
665 bp linear DNA	4
JX145381.1 GI:399631410	2
	0
391. Oxystele sinensis isolate OsITS_34 5.8S ribosomal RNA gene, partial sequence; internal transcribed spacer 2, complete sequence; and 28S ribosomal RNA gene, partial sequence	24
665 bp linear DNA	4
JX145380.1 GI:399631409	2
	0
392. Oxystele sinensis isolate OsITS_33 5.8S ribosomal RNA gene, partial sequence; internal transcribed spacer 2, complete sequence; and 28S ribosomal RNA gene, partial sequence	24
665 bp linear DNA	4
JX145379.1 GI:399631408	2
	0
393. Oxystele sinensis isolate OsITS_32 5.8S ribosomal RNA gene, partial sequence; internal transcribed spacer 2, complete sequence; and 28S ribosomal RNA gene, partial sequence	24
665 bp linear DNA	4
JX145378.1 GI:399631407	2
	0
394. Oxystele sinensis isolate OsITS_31 5.8S ribosomal RNA gene, partial sequence; internal transcribed spacer 2, complete sequence; and 28S ribosomal RNA gene, partial sequence	24
665 bp linear DNA	4
JX145377.1 GI:399631406	2
	0
395. Oxystele sinensis isolate OsITS_30 5.8S ribosomal RNA gene, partial sequence; internal transcribed spacer 2, complete sequence; and 28S ribosomal RNA gene, partial sequence	24
665 bp linear DNA	4
JX145376.1 GI:399631405	2
	0
396. Oxystele sinensis isolate OsITS_29 5.8S ribosomal RNA gene, partial sequence; internal transcribed spacer 2, complete sequence; and 28S ribosomal RNA gene, partial sequence	24
665 bp linear DNA	4
JX145375.1 GI:399631404	2
	0
397. Oxystele sinensis isolate OsITS_28 5.8S ribosomal RNA gene, partial sequence; internal transcribed spacer 2, complete sequence; and 28S ribosomal RNA gene, partial sequence	24
665 bp linear DNA	4
JX145374.1 GI:399631403	2
	0
398. Oxystele sinensis isolate OsITS_27 5.8S ribosomal RNA gene, partial sequence; internal transcribed spacer 2, complete sequence; and 28S ribosomal RNA gene, partial sequence	24
665 bp linear DNA	4
JX145373.1 GI:399631402	2
	0
399. Oxystele sinensis isolate OsITS_26 5.8S ribosomal RNA gene, partial sequence; internal transcribed spacer 2, complete sequence; and 28S ribosomal RNA gene, partial sequence	24
665 bp linear DNA	4
JX145372.1 GI:399631401	2
	0
400. Oxystele sinensis isolate OsITS_25 5.8S ribosomal RNA gene, partial sequence; internal transcribed spacer 2, complete sequence; and 28S ribosomal RNA gene, partial sequence	24
665 bp linear DNA	4
JX145371.1 GI:399631400	2
	0
401. Oxystele sinensis isolate OsITS_24 5.8S ribosomal RNA gene, partial sequence; internal transcribed spacer 2, complete sequence; and 28S ribosomal RNA gene, partial sequence	24
665 bp linear DNA	4
JX145370.1 GI:399631399	2
	0
402. Oxystele sinensis isolate OsITS_23 5.8S ribosomal RNA gene, partial sequence; internal transcribed spacer 2, complete sequence; and 28S ribosomal RNA gene, partial sequence	24
665 bp linear DNA	4
JX145369.1 GI:399631398	2
	0
403. Oxystele sinensis isolate OsITS_22 5.8S ribosomal RNA gene, partial sequence; internal transcribed spacer 2, complete sequence; and 28S ribosomal RNA gene, partial sequence	24
665 bp linear DNA	4
JX145368.1 GI:399631397	2
	0
404. Oxystele sinensis isolate OsITS_21 5.8S ribosomal RNA gene, partial sequence; internal transcribed spacer 2, complete sequence; and 28S ribosomal RNA gene, partial sequence	24
665 bp linear DNA	4
JX145367.1 GI:399631396	2
	0
405. Oxystele sinensis isolate OsITS_20 5.8S ribosomal RNA gene, partial sequence; internal transcribed spacer 2, complete sequence; and 28S ribosomal RNA gene, partial sequence	24
665 bp linear DNA	4
JX145366.1 GI:399631395	2
	0
406. Oxystele sinensis isolate OsITS_19 5.8S ribosomal RNA gene, partial sequence; internal transcribed spacer 2, complete sequence; and 28S ribosomal RNA gene, partial sequence	24
665 bp linear DNA	4
JX145365.1 GI:399631394	2
	0
407. Oxystele sinensis isolate OsITS_18 5.8S ribosomal RNA gene, partial sequence; internal transcribed spacer 2, complete sequence; and 28S ribosomal RNA gene, partial sequence	24
665 bp linear DNA	4
JX145364.1 GI:399631393	2
	0
408. Oxystele sinensis isolate OsITS_17 5.8S ribosomal RNA gene, partial sequence; internal transcribed spacer 2, complete sequence; and 28S ribosomal RNA gene, partial sequence	24
665 bp linear DNA	4
JX145363.1 GI:399631392	2
	0
409. Oxystele sinensis isolate OsITS_16 5.8S ribosomal RNA gene, partial sequence; internal transcribed spacer 2, complete sequence; and 28S ribosomal RNA gene, partial sequence	24
665 bp linear DNA	4
JX145362.1 GI:399631391	2
	0
410. Oxystele sinensis isolate OsITS_15 5.8S ribosomal RNA gene, partial sequence; internal transcribed spacer 2, complete sequence; and 28S ribosomal RNA gene, partial sequence	24
665 bp linear DNA	4
JX145361.1 GI:399631390	2
	0
411. Oxystele sinensis isolate OsITS_14 5.8S ribosomal RNA gene, partial sequence; internal transcribed spacer 2, complete sequence; and 28S ribosomal RNA gene, partial sequence	24
665 bp linear DNA	4
JX145360.1 GI:399631389	2
	0
412. Oxystele sinensis isolate OsITS_13 5.8S ribosomal RNA gene, partial sequence; internal transcribed spacer 2, complete sequence; and 28S ribosomal RNA gene, partial sequence	24
665 bp linear DNA	4
JX145359.1 GI:399631388	2
	0
413. Oxystele sinensis isolate OsITS_12 5.8S ribosomal RNA gene, partial sequence; internal transcribed spacer 2, complete sequence; and 28S ribosomal RNA gene, partial sequence	24
665 bp linear DNA	4
JX145358.1 GI:399631387	2
	0
414. Oxystele sinensis isolate OsITS_11 5.8S ribosomal RNA gene, partial sequence; internal transcribed spacer 2, complete sequence; and 28S ribosomal RNA gene, partial sequence	24
665 bp linear DNA	4
JX145357.1 GI:399631386	2
	0
415. Oxystele sinensis isolate OsITS_10 5.8S ribosomal RNA gene, partial sequence; internal transcribed spacer 2, complete sequence; and 28S ribosomal RNA gene, partial sequence	24
665 bp linear DNA	4
JX145356.1 GI:399631385	2
	0
416. Oxystele sinensis isolate OsITS_9 5.8S ribosomal RNA gene, partial sequence; internal transcribed spacer 2, complete sequence; and 28S ribosomal RNA gene, partial sequence	24
665 bp linear DNA	4
JX145355.1 GI:399631384	2
	0
417. Oxystele sinensis isolate OsITS_8 5.8S ribosomal RNA gene, partial sequence; internal transcribed spacer 2, complete sequence; and 28S ribosomal RNA gene, partial sequence	24
665 bp linear DNA	4
JX145354.1 GI:399631383	2
	0
418. Oxystele sinensis isolate OsITS_7 5.8S ribosomal RNA gene, partial sequence; internal transcribed spacer 2, complete sequence; and 28S ribosomal RNA gene, partial sequence	24
665 bp linear DNA	4
JX145353.1 GI:399631382	2
	0
419. Oxystele sinensis isolate OsITS_6 5.8S ribosomal RNA gene, partial sequence; internal transcribed spacer 2, complete sequence; and 28S ribosomal RNA gene, partial sequence	24
665 bp linear DNA	4
JX145352.1 GI:399631381	2
	0
420. Oxystele sinensis isolate OsITS_5 5.8S ribosomal RNA gene, partial sequence; internal transcribed spacer 2, complete sequence; and 28S ribosomal RNA gene, partial sequence	24
665 bp linear DNA	4
JX145351.1 GI:399631380	2
	0
421. Oxystele sinensis isolate OsITS_4 5.8S ribosomal RNA gene, partial sequence; internal transcribed spacer 2, complete sequence; and 28S ribosomal RNA gene, partial sequence	24
665 bp linear DNA	4
JX145350.1 GI:399631379	2
	0
422. Oxystele sinensis isolate OsITS_3 5.8S ribosomal RNA gene, partial sequence; internal transcribed spacer 2, complete sequence; and 28S ribosomal RNA gene, partial sequence	24
665 bp linear DNA	4
JX145349.1 GI:399631378	2
	0
423. Oxystele sinensis isolate OsITS_2 5.8S ribosomal RNA gene, partial sequence; internal transcribed spacer 2, complete sequence; and 28S ribosomal RNA gene, partial sequence	24
665 bp linear DNA	4
JX145348.1 GI:399631377	2
	0
424. Oxystele sinensis isolate OsITS_1 5.8S ribosomal RNA gene, partial sequence; internal transcribed spacer 2, complete sequence; and 28S ribosomal RNA gene, partial sequence	24
665 bp linear DNA	4
JX145347.1 GI:399631376	2
	0
425. Oxystele variegata voucher HvdB-12-2010-34 cytochrome oxidase subunit 1 (COI) gene, partial cds; mitochondrial	14
654 bp linear DNA	4
MT889224.1 GI:2223760046	2
	0
426. Oxystele variegata voucher HvdB-10-2010-285 cytochrome oxidase subunit 1 (COI) gene, partial cds; mitochondrial	14
654 bp linear DNA	4
MT889221.1 GI:2223760040	2
	0
427. Oxystele variegata voucher HvdB-10-2010-286 cytochrome oxidase subunit 1 (COI) gene, partial cds; mitochondrial	14
654 bp linear DNA	4
MT889220.1 GI:2223760038	2
	0
428. Oxystele variegata voucher HvdB-12-2010-47 cytochrome oxidase subunit 1 (COI) gene, partial cds; mitochondrial	14
654 bp linear DNA	4
MT889213.1 GI:2223760024	2
	0
429. Oxystele variegata voucher HvdB-10-2010-284 cytochrome oxidase subunit 1 (COI) gene, partial cds; mitochondrial	14
654 bp linear DNA	4
MT889208.1 GI:2223760014	2
	0
430. Oxystele variegata voucher HvdB-12-2010-45 cytochrome oxidase subunit 1 (COI) gene, partial cds; mitochondrial	14
654 bp linear DNA	4
MT889207.1 GI:2223760012	2
	0
431. Oxystele tigrina voucher HvdB-T13 cytochrome oxidase subunit 1 (COI) gene, partial cds; mitochondrial	14
633 bp linear DNA	4
MT889206.1 GI:2223760010	2
	0
432. Oxystele tigrina voucher HvdB-12-2010-46 cytochrome oxidase subunit 1 (COI) gene, partial cds; mitochondrial	14
654 bp linear DNA	4
MT889205.1 GI:2223760008	2
	0
433. Oxystele tigrina voucher HvdB-T103 cytochrome oxidase subunit 1 (COI) gene, partial cds; mitochondrial	14
636 bp linear DNA	4
MT889204.1 GI:2223760006	2
	0
434. Oxystele tabularis voucher HVDBM_KZN_113 cytochrome oxidase subunit 1 (COI) gene, partial cds; mitochondrial	14
658 bp linear DNA	4
MT889203.1 GI:2223760004	2
	0
435. Oxystele tabularis voucher HVDBM-02-2011-15 cytochrome oxidase subunit 1 (COI) gene, partial cds; mitochondrial	14
654 bp linear DNA	4
MT889202.1 GI:2223760002	2
	0
436. Oxystele tabularis voucher HvdBM_KZN_247 cytochrome oxidase subunit 1 (COI) gene, partial cds; mitochondrial	14
590 bp linear DNA	4
MT889201.1 GI:2223760000	2
	0
437. Oxystele tabularis voucher HVDBM-02-2011-16 cytochrome oxidase subunit 1 (COI) gene, partial cds; mitochondrial	14
654 bp linear DNA	4
MT889200.1 GI:2223759998	2
	0
438. Oxystele tabularis voucher HVDBM_KZN_163 cytochrome oxidase subunit 1 (COI) gene, partial cds; mitochondrial	14
647 bp linear DNA	4
MT889199.1 GI:2223759996	2
	0
439. Oxystele tabularis voucher HvdBM_KZN_248 cytochrome oxidase subunit 1 (COI) gene, partial cds; mitochondrial	14
624 bp linear DNA	4
MT889198.1 GI:2223759994	2
	0
440. Oxystele tabularis voucher HVDBM_KZN_114 cytochrome oxidase subunit 1 (COI) gene, partial cds; mitochondrial	14
658 bp linear DNA	4
MT889197.1 GI:2223759992	2
	0
441. Oxystele tabularis voucher HvdBM_KZN_246 cytochrome oxidase subunit 1 (COI) gene, partial cds; mitochondrial	14
658 bp linear DNA	4
MT889196.1 GI:2223759990	2
	0
442. Oxystele tabularis voucher HVDBM-02-2011-14 cytochrome oxidase subunit 1 (COI) gene, partial cds; mitochondrial	14
654 bp linear DNA	4
MT889195.1 GI:2223759988	2
	0
443. Oxystele sinensis voucher HvdB-12-2010-62 cytochrome oxidase subunit 1 (COI) gene, partial cds; mitochondrial	14
654 bp linear DNA	4
MT889194.1 GI:2223759986	2
	0
444. Oxystele sinensis voucher HvdB-12-2010-63 cytochrome oxidase subunit 1 (COI) gene, partial cds; mitochondrial	14
654 bp linear DNA	4
MT889193.1 GI:2223759984	2
	0
445. Oxystele sinensis voucher HvdB-12-2010-64 cytochrome oxidase subunit 1 (COI) gene, partial cds; mitochondrial	14
654 bp linear DNA	4
MT889192.1 GI:2223759982	2
	0
446. Oxystele sinensis voucher HvdB-12-2010-65 cytochrome oxidase subunit 1 (COI) gene, partial cds; mitochondrial	14
654 bp linear DNA	4
MT889191.1 GI:2223759980	2
	0
447. Oxystele sinensis voucher HvdB-12-2010-99 cytochrome oxidase subunit 1 (COI) gene, partial cds; mitochondrial	14
654 bp linear DNA	4
MT889190.1 GI:2223759978	2
	0
448. Oxystele impervia voucher HvdB-10-2010-281 cytochrome oxidase subunit 1 (COI) gene, partial cds; mitochondrial	14
654 bp linear DNA	4
MT889189.1 GI:2223759976	2
	0
449. Oxystele impervia voucher HvdB-10-2010-279 cytochrome oxidase subunit 1 (COI) gene, partial cds; mitochondrial	14
654 bp linear DNA	4
MT889188.1 GI:2223759974	2
	0
450. Oxystele impervia voucher HvdB-10-2010-280 cytochrome oxidase subunit 1 (COI) gene, partial cds; mitochondrial	14
654 bp linear DNA	4
MT889187.1 GI:2223759972	2
	0
451. Hypolysia florentiae cytochrome oxidase subunit 1 (COI) gene, partial cds; mitochondrial	12
506 bp linear DNA	4
MT999479.1 GI:2127681801	2
	0
452. Nata vernicosa cytochrome oxidase subunit 1 (COI) gene, partial cds; mitochondrial	12
506 bp linear DNA	4
MT999478.1 GI:2127681798	2
	0
453. Afrocyclus isipingoensis cytochrome oxidase subunit 1 (COI) gene, partial cds; mitochondrial	12
506 bp linear DNA	4
MT999477.1 GI:2127681795	2
	0
454. Coeliaxis blandi cytochrome oxidase subunit 1 (COI) gene, partial cds; mitochondrial	12
506 bp linear DNA	4
MT999476.1 GI:2127681792	2
	0
455. Natalina beyrichi cytochrome oxidase subunit 1 (COI) gene, partial cds; mitochondrial	12
506 bp linear DNA	4
MT999475.1 GI:2127681789	2
	0
456. Fauxulus ponsonbyanus cytochrome oxidase subunit 1 (COI) gene, partial cds; mitochondrial	12
506 bp linear DNA	4
MT999474.1 GI:2127681786	2
	0
457. Chondrocyclus bathrolophodes cytochrome oxidase subunit 1 (COI) gene, partial cds; mitochondrial	12
506 bp linear DNA	4
MT999473.1 GI:2127681783	2
	0
458. Nata vernicosa cytochrome oxidase subunit 1 (COI) gene, partial cds; mitochondrial	12
506 bp linear DNA	4
MT999472.1 GI:2127681781	2
	0
459. Trachycystis lunaris cytochrome oxidase subunit 1 (COI) gene, partial cds; mitochondrial	12
513 bp linear DNA	4
MT999471.1 GI:2127681778	2
	0
460. Phaulocystis simplex cytochrome oxidase subunit 1 (COI) gene, partial cds; mitochondrial	12
513 bp linear DNA	4
MT999470.1 GI:2127681775	2
	0
461. Tropidophora insularis cytochrome oxidase subunit 1 (COI) gene, partial cds; mitochondrial	12
506 bp linear DNA	4
MT999469.1 GI:2127681772	2
	0
462. Psichion inclara cytochrome oxidase subunit 1 (COI) gene, partial cds; mitochondrial	12
513 bp linear DNA	4
MT999468.1 GI:2127681769	2
	0
463. Chondrocyclus bathrolophodes cytochrome oxidase subunit 1 (COI) gene, partial cds; mitochondrial	12
506 bp linear DNA	4
MT999467.1 GI:2127681767	2
	0
464. Tropidophora ligata cytochrome oxidase subunit 1 (COI) gene, partial cds; mitochondrial	12
506 bp linear DNA	4
MT999466.1 GI:2127681764	2
	0
465. Hydrocena noticola cytochrome oxidase subunit 1 (COI) gene, partial cds; mitochondrial	12
506 bp linear DNA	4
MT999465.1 GI:2127681761	2
	0
466. Chondrocyclus bathrolophodes cytochrome oxidase subunit 1 (COI) gene, partial cds; mitochondrial	12
506 bp linear DNA	4
MT999464.1 GI:2127681759	2
	0
467. Trachycystis glanvilliana cytochrome oxidase subunit 1 (COI) gene, partial cds; mitochondrial	12
513 bp linear DNA	4
MT999463.1 GI:2127681756	2
	0
468. Euonyma terebraeformis cytochrome oxidase subunit 1 (COI) gene, partial cds; mitochondrial	12
506 bp linear DNA	4
MT999462.1 GI:2127681754	2
	0
469. Chondrocyclus bathrolophodes cytochrome oxidase subunit 1 (COI) gene, partial cds; mitochondrial	12
506 bp linear DNA	4
MT999461.1 GI:2127681751	2
	0
470. Gulella multidentata cytochrome oxidase subunit 1 (COI) gene, partial cds; mitochondrial	12
503 bp linear DNA	4
MT999460.1 GI:2127681749	2
	0
471. Chilocystis centrifuga cytochrome oxidase subunit 1 (COI) gene, partial cds; mitochondrial	12
513 bp linear DNA	4
MT999459.1 GI:2127681746	2
	0
472. Chalcocystis aenea cytochrome oxidase subunit 1 (COI) gene, partial cds; mitochondrial	12
506 bp linear DNA	4
MT999458.1 GI:2127681743	2
	0
473. Maizania wahlbergi cytochrome oxidase subunit 1 (COI) gene, partial cds; mitochondrial	12
513 bp linear DNA	4
MT999457.1 GI:2127681741	2
	0
474. Psichion inclara cytochrome oxidase subunit 1 (COI) gene, partial cds; mitochondrial	12
513 bp linear DNA	4
MT999456.1 GI:2127681738	2
	0
475. Hypolysia florentiae cytochrome oxidase subunit 1 (COI) gene, partial cds; mitochondrial	12
506 bp linear DNA	4
MT999455.1 GI:2127681736	2
	0
476. Chilocystis loveni cytochrome oxidase subunit 1 (COI) gene, partial cds; mitochondrial	12
506 bp linear DNA	4
MT999454.1 GI:2127681733	2
	0
477. Chlamydephorus gibbonsi cytochrome oxidase subunit 1 (COI) gene, partial cds; mitochondrial	12
513 bp linear DNA	4
MT999453.1 GI:2127681730	2
	0
478. Kerkophorus perlevis cytochrome oxidase subunit 1 (COI) gene, partial cds; mitochondrial	12
506 bp linear DNA	4
MT999452.1 GI:2127681727	2
	0
479. Hypolysia florentiae cytochrome oxidase subunit 1 (COI) gene, partial cds; mitochondrial	12
506 bp linear DNA	4
MT999451.1 GI:2127681724	2
	0
480. Psichion inclara cytochrome oxidase subunit 1 (COI) gene, partial cds; mitochondrial	12
506 bp linear DNA	4
MT999450.1 GI:2127681721	2
	0
481. Microkerkus leucospira cytochrome oxidase subunit 1 (COI) gene, partial cds; mitochondrial	12
506 bp linear DNA	4
MT999449.1 GI:2127681718	2
	0
482. Tropidophora insularis cytochrome oxidase subunit 1 (COI) gene, partial cds; mitochondrial	12
506 bp linear DNA	4
MT999448.1 GI:2127681716	2
	0
483. Hypolysia florentiae cytochrome oxidase subunit 1 (COI) gene, partial cds; mitochondrial	12
506 bp linear DNA	4
MT999447.1 GI:2127681713	2
	0
484. Eleutherocaulis alte cytochrome oxidase subunit 1 (COI) gene, partial cds; mitochondrial	12
506 bp linear DNA	4
MT999446.1 GI:2127681710	2
	0
485. Chondrocyclus bathrolophodes cytochrome oxidase subunit 1 (COI) gene, partial cds; mitochondrial	12
506 bp linear DNA	4
MT999445.1 GI:2127681708	2
	0
486. Maizania wahlbergi cytochrome oxidase subunit 1 (COI) gene, partial cds; mitochondrial	12
513 bp linear DNA	4
MT999444.1 GI:2127681705	2
	0
487. Kerkophorus perlevis cytochrome oxidase subunit 1 (COI) gene, partial cds; mitochondrial	12
506 bp linear DNA	4
MT999443.1 GI:2127681702	2
	0
488. Kerkophorus perlevis cytochrome oxidase subunit 1 (COI) gene, partial cds; mitochondrial	12
506 bp linear DNA	4
MT999442.1 GI:2127681700	2
	0
489. Trachycystis glanvilliana cytochrome oxidase subunit 1 (COI) gene, partial cds; mitochondrial	12
503 bp linear DNA	4
MT999441.1 GI:2127681697	2
	0
490. Nata vernicosa cytochrome oxidase subunit 1 (COI) gene, partial cds; mitochondrial	12
506 bp linear DNA	4
MT999440.1 GI:2127681695	2
	0
491. Phaulocystis simplex cytochrome oxidase subunit 1 (COI) gene, partial cds; mitochondrial	12
513 bp linear DNA	4
MT999439.1 GI:2127681692	2
	0
492. Maizania wahlbergi cytochrome oxidase subunit 1 (COI) gene, partial cds; mitochondrial	12
513 bp linear DNA	4
MT999438.1 GI:2127681689	2
	0
493. Chondrocyclus bathrolophodes cytochrome oxidase subunit 1 (COI) gene, partial cds; mitochondrial	12
506 bp linear DNA	4
MT999437.1 GI:2127681687	2
	0
494. Maizania wahlbergi cytochrome oxidase subunit 1 (COI) gene, partial cds; mitochondrial	12
513 bp linear DNA	4
MT999436.1 GI:2127681684	2
	0
495. Chlamydephorus sexangulus cytochrome oxidase subunit 1 (COI) gene, partial cds; mitochondrial	12
513 bp linear DNA	4
MT999435.1 GI:2127681681	2
	0
496. Kerkophorus perlevis cytochrome oxidase subunit 1 (COI) gene, partial cds; mitochondrial	12
506 bp linear DNA	4
MT999434.1 GI:2127681679	2
	0
497. Chondrocyclus amathole cytochrome oxidase subunit 1 (COI) gene, partial cds; mitochondrial	12
506 bp linear DNA	4
MT999433.1 GI:2127681676	2
	0
498. Chondrocyclus bathrolophodes cytochrome oxidase subunit 1 (COI) gene, partial cds; mitochondrial	12
506 bp linear DNA	4
MT999432.1 GI:2127681673	2
	0
499. Chondrocyclus bathrolophodes cytochrome oxidase subunit 1 (COI) gene, partial cds; mitochondrial	12
506 bp linear DNA	4
MT999431.1 GI:2127681670	2
	0
500. Trachycystis laticostata cytochrome oxidase subunit 1 (COI) gene, partial cds; mitochondrial	12
513 bp linear DNA	4
MT999430.1 GI:2127681667	2
[truncated: 28,316 more rows]

## Sheet: Filtered Data
Filtered Records for Molluscs
1. Melliteryx mactroides voucher 665156_2 from South Africa large subunit ribosomal RNA gene, partial sequence	1	Melliteryx	mactroides	voucher	665156_2	from	South	Africa	large	subunit	ribosomal	RNA	gene,	partial	sequence
2. Melliteryx mactroides voucher 665156_1 from South Africa large subunit ribosomal RNA gene, partial sequence	2	Melliteryx	mactroides	voucher	665156_1	from	South	Africa	large	subunit	ribosomal	RNA	gene,	partial	sequence
3. Cadlina sp. 2 South Africa cytochrome oxidase subunit I gene, partial cds; mitochondrial	3	Cadlina	sp.	2	South	Africa	cytochrome	oxidase	subunit	I	gene,	partial	cds;	mitochondrial
4. Oxystele tigrina isolate 396F from South Africa large subunit ribosomal RNA gene, partial sequence	4	Oxystele	tigrina	isolate	396F	from	South	Africa	large	subunit	ribosomal	RNA	gene,	partial	sequence
5. Oxystele variegata isolate 149F from South Africa large subunit ribosomal RNA gene, partial sequence	5	Oxystele	variegata	isolate	149F	from	South	Africa	large	subunit	ribosomal	RNA	gene,	partial	sequence
6. Oxystele tigrina isolate 173R from South Africa large subunit ribosomal RNA gene, partial sequence	6	Oxystele	tigrina	isolate	173R	from	South	Africa	large	subunit	ribosomal	RNA	gene,	partial	sequence
7. Oxystele sinensis isolate 397F from South Africa large subunit ribosomal RNA gene, partial sequence	7	Oxystele	sinensis	isolate	397F	from	South	Africa	large	subunit	ribosomal	RNA	gene,	partial	sequence
8. Oxystele sinensis isolate 154F from South Africa large subunit ribosomal RNA gene, partial sequence	8	Oxystele	sinensis	isolate	154F	from	South	Africa	large	subunit	ribosomal	RNA	gene,	partial	sequence
9. Oxystele sinensis isolate 398F from South Africa large subunit ribosomal RNA gene, partial sequence	9	Oxystele	sinensis	isolate	398F	from	South	Africa	large	subunit	ribosomal	RNA	gene,	partial	sequence
10. Cadlina sp. 2 South Africa voucher CAS:CASIZ pending 16S ribosomal RNA gene, partial sequence; mitochondrial	10	Cadlina	sp.	2	South	Africa	voucher	CAS:CASIZ	pending	16S	ribosomal	RNA	gene,	partial	sequence;	mitochondrial
11. Physella acuta isolate South Africa 18 cytochrome c oxidase subunit 1 (COI) gene, partial cds; mitochondrial	11	Physella	acuta	isolate	South	Africa	18	cytochrome	c	oxidase	subunit	1	(COI)	gene,	partial	cds;	mitochondrial
12. Physella acuta isolate South Africa 17 cytochrome c oxidase subunit 1 (COI) gene, partial cds; mitochondrial	12	Physella	acuta	isolate	South	Africa	17	cytochrome	c	oxidase	subunit	1	(COI)	gene,	partial	cds;	mitochondrial
13. Physella acuta isolate South Africa 16 cytochrome c oxidase subunit 1 (COI) gene, partial cds; mitochondrial	13	Physella	acuta	isolate	South	Africa	16	cytochrome	c	oxidase	subunit	1	(COI)	gene,	partial	cds;	mitochondrial
14. Physella acuta isolate South Africa 15 cytochrome c oxidase subunit 1 (COI) gene, partial cds; mitochondrial	14	Physella	acuta	isolate	South	Africa	15	cytochrome	c	oxidase	subunit	1	(COI)	gene,	partial	cds;	mitochondrial
15. Physella acuta isolate South Africa 14 cytochrome c oxidase subunit 1 (COI) gene, partial cds; mitochondrial	15	Physella	acuta	isolate	South	Africa	14	cytochrome	c	oxidase	subunit	1	(COI)	gene,	partial	cds;	mitochondrial
16. Physella acuta isolate South Africa 13 cytochrome c oxidase subunit 1 (COI) gene, partial cds; mitochondrial	16	Physella	acuta	isolate	South	Africa	13	cytochrome	c	oxidase	subunit	1	(COI)	gene,	partial	cds;	mitochondrial
17. Physella acuta isolate South Africa 12 cytochrome c oxidase subunit 1 (COI) gene, partial cds; mitochondrial	17	Physella	acuta	isolate	South	Africa	12	cytochrome	c	oxidase	subunit	1	(COI)	gene,	partial	cds;	mitochondrial
18. Physella acuta isolate South Africa 11 cytochrome c oxidase subunit 1 (COI) gene, partial cds; mitochondrial	18	Physella	acuta	isolate	South	Africa	11	cytochrome	c	oxidase	subunit	1	(COI)	gene,	partial	cds;	mitochondrial
19. Physella acuta isolate South Africa 10 cytochrome c oxidase subunit 1 (COI) gene, partial cds; mitochondrial	19	Physella	acuta	isolate	South	Africa	10	cytochrome	c	oxidase	subunit	1	(COI)	gene,	partial	cds;	mitochondrial
20. Physella acuta isolate South Africa 9 cytochrome c oxidase subunit 1 (COI) gene, partial cds; mitochondrial	20	Physella	acuta	isolate	South	Africa	9	cytochrome	c	oxidase	subunit	1	(COI)	gene,	partial	cds;	mitochondrial
21. Physella acuta isolate South Africa 8 cytochrome c oxidase subunit 1 (COI) gene, partial cds; mitochondrial	21	Physella	acuta	isolate	South	Africa	8	cytochrome	c	oxidase	subunit	1	(COI)	gene,	partial	cds;	mitochondrial
22. Physella acuta isolate South Africa 7 cytochrome c oxidase subunit 1 (COI) gene, partial cds; mitochondrial	22	Physella	acuta	isolate	South	Africa	7	cytochrome	c	oxidase	subunit	1	(COI)	gene,	partial	cds;	mitochondrial
23. Physella acuta isolate South Africa 6 cytochrome c oxidase subunit 1 (COI) gene, partial cds; mitochondrial	23	Physella	acuta	isolate	South	Africa	6	cytochrome	c	oxidase	subunit	1	(COI)	gene,	partial	cds;	mitochondrial
24. Physella acuta isolate South Africa 5 cytochrome c oxidase subunit 1 (COI) gene, partial cds; mitochondrial	24	Physella	acuta	isolate	South	Africa	5	cytochrome	c	oxidase	subunit	1	(COI)	gene,	partial	cds;	mitochondrial
25. Physella acuta isolate South Africa 4 cytochrome c oxidase subunit 1 (COI) gene, partial cds; mitochondrial	25	Physella	acuta	isolate	South	Africa	4	cytochrome	c	oxidase	subunit	1	(COI)	gene,	partial	cds;	mitochondrial
26. Physella acuta isolate South Africa 3 cytochrome c oxidase subunit 1 (COI) gene, partial cds; mitochondrial	26	Physella	acuta	isolate	South	Africa	3	cytochrome	c	oxidase	subunit	1	(COI)	gene,	partial	cds;	mitochondrial
27. Physella acuta isolate South Africa 2 cytochrome c oxidase subunit 1 (COI) gene, partial cds; mitochondrial	27	Physella	acuta	isolate	South	Africa	2	cytochrome	c	oxidase	subunit	1	(COI)	gene,	partial	cds;	mitochondrial
28. Physella acuta isolate South Africa 1 cytochrome c oxidase subunit 1 (COI) gene, partial cds; mitochondrial	28	Physella	acuta	isolate	South	Africa	1	cytochrome	c	oxidase	subunit	1	(COI)	gene,	partial	cds;	mitochondrial
29. Oxystele sinensis isolate 390 from South Africa 16S ribosomal RNA gene, partial sequence; mitochondrial	29	Oxystele	sinensis	isolate	390	from	South	Africa	16S	ribosomal	RNA	gene,	partial	sequence;	mitochondrial
30. Oxystele tigrina isolate 177 from South Africa 16S ribosomal RNA gene, partial sequence; mitochondrial	30	Oxystele	tigrina	isolate	177	from	South	Africa	16S	ribosomal	RNA	gene,	partial	sequence;	mitochondrial
31. Oxystele tigrina isolate 174 from South Africa 16S ribosomal RNA gene, partial sequence; mitochondrial	31	Oxystele	tigrina	isolate	174	from	South	Africa	16S	ribosomal	RNA	gene,	partial	sequence;	mitochondrial
32. Oxystele tigrina isolate 395 from South Africa 16S ribosomal RNA gene, partial sequence; mitochondrial	32	Oxystele	tigrina	isolate	395	from	South	Africa	16S	ribosomal	RNA	gene,	partial	sequence;	mitochondrial
33. Oxystele variegata isolate 393 from South Africa 16S ribosomal RNA gene, partial sequence; mitochondrial	33	Oxystele	variegata	isolate	393	from	South	Africa	16S	ribosomal	RNA	gene,	partial	sequence;	mitochondrial
34. Oxystele variegata isolate 391 from South Africa 16S ribosomal RNA gene, partial sequence; mitochondrial	34	Oxystele	variegata	isolate	391	from	South	Africa	16S	ribosomal	RNA	gene,	partial	sequence;	mitochondrial
35. Oxystele variegata isolate 149 from South Africa 16S ribosomal RNA gene, partial sequence; mitochondrial	35	Oxystele	variegata	isolate	149	from	South	Africa	16S	ribosomal	RNA	gene,	partial	sequence;	mitochondrial
36. Octopus vulgaris mitochondrial partial 16S rRNA gene, from South Africa	36	Octopus	vulgaris	mitochondrial	partial	16S	rRNA	gene,	from	South	Africa
37. Lymnaea natalensis country South Africa 18S ribosomal RNA gene, partial sequence	37	Lymnaea	natalensis	country	South	Africa	18S	ribosomal	RNA	gene,	partial	sequence
38. Octopus vulgaris South Africa mitochondrial 16S rRNA gene (partial)	38	Octopus	vulgaris	South	Africa	mitochondrial	16S	rRNA	gene	(partial)
39. Crepidula complanata isolation-source KwazuluNatal, South Africa cytochrome oxidase subunit I gene, partial cds; mitochondrial	39	Crepidula	complanata	isolation-source	KwazuluNatal,	South	Africa	cytochrome	oxidase	subunit	I	gene,	partial	cds;	mitochondrial
40. Phasianella solida voucher W3388 cytochrome oxidase c subunit I (COI) gene, partial cds; mitochondrial	40	Phasianella	solida	voucher	W3388	cytochrome	oxidase	c	subunit	I	(COI)	gene,	partial	cds;	mitochondrial
41. Eulithidium perforatum voucher L7036 cytochrome oxidase c subunit I (COI) gene, partial cds; mitochondrial	41	Eulithidium	perforatum	voucher	L7036	cytochrome	oxidase	c	subunit	I	(COI)	gene,	partial	cds;	mitochondrial
42. Tricolia saxatilis voucher W2585 cytochrome oxidase c subunit I (COI) gene, partial cds; mitochondrial	42	Tricolia	saxatilis	voucher	W2585	cytochrome	oxidase	c	subunit	I	(COI)	gene,	partial	cds;	mitochondrial
43. Tricolia kochii voucher W3219B cytochrome oxidase c subunit I (COI) gene, partial cds; mitochondrial	43	Tricolia	kochii	voucher	W3219B	cytochrome	oxidase	c	subunit	I	(COI)	gene,	partial	cds;	mitochondrial
44. Tricolia neritina voucher W3220B cytochrome oxidase c subunit I (COI) gene, partial cds; mitochondrial	44	Tricolia	neritina	voucher	W3220B	cytochrome	oxidase	c	subunit	I	(COI)	gene,	partial	cds;	mitochondrial
45. Tricolia kraussi voucher W2576B cytochrome oxidase c subunit I (COI) gene, partial cds; mitochondrial	45	Tricolia	kraussi	voucher	W2576B	cytochrome	oxidase	c	subunit	I	(COI)	gene,	partial	cds;	mitochondrial
46. Tricolia elongata voucher W3205 cytochrome oxidase c subunit I (COI) gene, partial cds; mitochondrial	46	Tricolia	elongata	voucher	W3205	cytochrome	oxidase	c	subunit	I	(COI)	gene,	partial	cds;	mitochondrial
47. Tricolia elongata voucher W3196 cytochrome oxidase c subunit I (COI) gene, partial cds; mitochondrial	47	Tricolia	elongata	voucher	W3196	cytochrome	oxidase	c	subunit	I	(COI)	gene,	partial	cds;	mitochondrial
48. Tricolia formosa voucher W3197 cytochrome oxidase c subunit I (COI) gene, partial cds; mitochondrial	48	Tricolia	formosa	voucher	W3197	cytochrome	oxidase	c	subunit	I	(COI)	gene,	partial	cds;	mitochondrial
49. Tricolia insignis voucher W3192 cytochrome oxidase c subunit I (COI) gene, partial cds; mitochondrial	49	Tricolia	insignis	voucher	W3192	cytochrome	oxidase	c	subunit	I	(COI)	gene,	partial	cds;	mitochondrial
50. Tricolia insignis voucher W3195 cytochrome oxidase c subunit I (COI) gene, partial cds; mitochondrial	50	Tricolia	insignis	voucher	W3195	cytochrome	oxidase	c	subunit	I	(COI)	gene,	partial	cds;	mitochondrial
51. Tricolia africana voucher W3194 cytochrome oxidase c subunit I (COI) gene, partial cds; mitochondrial	51	Tricolia	africana	voucher	W3194	cytochrome	oxidase	c	subunit	I	(COI)	gene,	partial	cds;	mitochondrial
52. Tricolia africana voucher W3193 cytochrome oxidase c subunit I (COI) gene, partial cds; mitochondrial	52	Tricolia	africana	voucher	W3193	cytochrome	oxidase	c	subunit	I	(COI)	gene,	partial	cds;	mitochondrial
53. Tricolia africana voucher W3191 cytochrome oxidase c subunit I (COI) gene, partial cds; mitochondrial	53	Tricolia	africana	voucher	W3191	cytochrome	oxidase	c	subunit	I	(COI)	gene,	partial	cds;	mitochondrial
54. Tricolia kraussi voucher W2576A cytochrome oxidase c subunit I (COI) gene, partial cds; mitochondrial	54	Tricolia	kraussi	voucher	W2576A	cytochrome	oxidase	c	subunit	I	(COI)	gene,	partial	cds;	mitochondrial
55. Tricolia elongata voucher W2581 cytochrome oxidase c subunit I (COI) gene, partial cds; mitochondrial	55	Tricolia	elongata	voucher	W2581	cytochrome	oxidase	c	subunit	I	(COI)	gene,	partial	cds;	mitochondrial
56. Tricolia neritina voucher W2564 cytochrome oxidase c subunit I (COI) gene, partial cds; mitochondrial	56	Tricolia	neritina	voucher	W2564	cytochrome	oxidase	c	subunit	I	(COI)	gene,	partial	cds;	mitochondrial
57. Tricolia neritina voucher W2570 cytochrome oxidase c subunit I (COI) gene, partial cds; mitochondrial	57	Tricolia	neritina	voucher	W2570	cytochrome	oxidase	c	subunit	I	(COI)	gene,	partial	cds;	mitochondrial
58. Tricolia neritina voucher W2580 cytochrome oxidase c subunit I (COI) gene, partial cds; mitochondrial	58	Tricolia	neritina	voucher	W2580	cytochrome	oxidase	c	subunit	I	(COI)	gene,	partial	cds;	mitochondrial
59. Tricolia kochii voucher W3217 cytochrome oxidase c subunit I (COI) gene, partial cds; mitochondrial	59	Tricolia	kochii	voucher	W3217	cytochrome	oxidase	c	subunit	I	(COI)	gene,	partial	cds;	mitochondrial
60. Tricolia kochii voucher W2311 cytochrome oxidase c subunit I (COI) gene, partial cds; mitochondrial	60	Tricolia	kochii	voucher	W2311	cytochrome	oxidase	c	subunit	I	(COI)	gene,	partial	cds;	mitochondrial
61. Tricolia kochii voucher W2310 cytochrome oxidase c subunit I (COI) gene, partial cds; mitochondrial	61	Tricolia	kochii	voucher	W2310	cytochrome	oxidase	c	subunit	I	(COI)	gene,	partial	cds;	mitochondrial
62. Tricolia kochii voucher W1021B cytochrome oxidase c subunit I (COI) gene, partial cds; mitochondrial	62	Tricolia	kochii	voucher	W1021B	cytochrome	oxidase	c	subunit	I	(COI)	gene,	partial	cds;	mitochondrial
63. Tricolia capensis voucher W2572 cytochrome oxidase c subunit I (COI) gene, partial cds; mitochondrial	63	Tricolia	capensis	voucher	W2572	cytochrome	oxidase	c	subunit	I	(COI)	gene,	partial	cds;	mitochondrial
64. Tricolia capensis voucher W2563 cytochrome oxidase c subunit I (COI) gene, partial cds; mitochondrial	64	Tricolia	capensis	voucher	W2563	cytochrome	oxidase	c	subunit	I	(COI)	gene,	partial	cds;	mitochondrial
65. Tricolia capensis voucher W2559 cytochrome oxidase c subunit I (COI) gene, partial cds; mitochondrial	65	Tricolia	capensis	voucher	W2559	cytochrome	oxidase	c	subunit	I	(COI)	gene,	partial	cds;	mitochondrial
66. Tricolia africana voucher W1030 cytochrome oxidase c subunit I (COI) gene, partial cds; mitochondrial	66	Tricolia	africana	voucher	W1030	cytochrome	oxidase	c	subunit	I	(COI)	gene,	partial	cds;	mitochondrial
67. Tricolia kraussi voucher W1522 cytochrome oxidase c subunit I (COI) gene, partial cds; mitochondrial	67	Tricolia	kraussi	voucher	W1522	cytochrome	oxidase	c	subunit	I	(COI)	gene,	partial	cds;	mitochondrial
68. Tricolia insignis voucher W1019 cytochrome oxidase c subunit I (COI) gene, partial cds; mitochondrial	68	Tricolia	insignis	voucher	W1019	cytochrome	oxidase	c	subunit	I	(COI)	gene,	partial	cds;	mitochondrial
69. Tricolia bicarinata voucher W1528 cytochrome oxidase c subunit I (COI) gene, partial cds; mitochondrial	69	Tricolia	bicarinata	voucher	W1528	cytochrome	oxidase	c	subunit	I	(COI)	gene,	partial	cds;	mitochondrial
70. Tricolia kraussi voucher W1544 cytochrome oxidase c subunit I (COI) gene, partial cds; mitochondrial	70	Tricolia	kraussi	voucher	W1544	cytochrome	oxidase	c	subunit	I	(COI)	gene,	partial	cds;	mitochondrial
71. Tricolia capensis voucher W1524 cytochrome oxidase c subunit I (COI) gene, partial cds; mitochondrial	71	Tricolia	capensis	voucher	W1524	cytochrome	oxidase	c	subunit	I	(COI)	gene,	partial	cds;	mitochondrial
72. Tricolia neritina voucher W1518B cytochrome oxidase c subunit I (COI) gene, partial cds; mitochondrial	72	Tricolia	neritina	voucher	W1518B	cytochrome	oxidase	c	subunit	I	(COI)	gene,	partial	cds;	mitochondrial
73. Tricolia elongata voucher W1036 cytochrome oxidase c subunit I (COI) gene, partial cds; mitochondrial	73	Tricolia	elongata	voucher	W1036	cytochrome	oxidase	c	subunit	I	(COI)	gene,	partial	cds;	mitochondrial
74. Tricolia africana voucher W1034 cytochrome oxidase c subunit I (COI) gene, partial cds; mitochondrial	74	Tricolia	africana	voucher	W1034	cytochrome	oxidase	c	subunit	I	(COI)	gene,	partial	cds;	mitochondrial
75. Tricolia insignis voucher W1027A cytochrome oxidase c subunit I (COI) gene, partial cds; mitochondrial	75	Tricolia	insignis	voucher	W1027A	cytochrome	oxidase	c	subunit	I	(COI)	gene,	partial	cds;	mitochondrial
76. Tricolia kochii voucher W1035A cytochrome oxidase c subunit I (COI) gene, partial cds; mitochondrial	76	Tricolia	kochii	voucher	W1035A	cytochrome	oxidase	c	subunit	I	(COI)	gene,	partial	cds;	mitochondrial
77. Tricolia insignis voucher W3385 cytochrome oxidase c subunit I (COI) gene, partial cds; mitochondrial	77	Tricolia	insignis	voucher	W3385	cytochrome	oxidase	c	subunit	I	(COI)	gene,	partial	cds;	mitochondrial
78. Tricolia insignis voucher W3384 cytochrome oxidase c subunit I (COI) gene, partial cds; mitochondrial	78	Tricolia	insignis	voucher	W3384	cytochrome	oxidase	c	subunit	I	(COI)	gene,	partial	cds;	mitochondrial
79. Tricolia capensis voucher W2569 cytochrome oxidase c subunit I (COI) gene, partial cds; mitochondrial	79	Tricolia	capensis	voucher	W2569	cytochrome	oxidase	c	subunit	I	(COI)	gene,	partial	cds;	mitochondrial
80. Tricolia neritina voucher W4767 cytochrome oxidase c subunit I (COI) gene, partial cds; mitochondrial	80	Tricolia	neritina	voucher	W4767	cytochrome	oxidase	c	subunit	I	(COI)	gene,	partial	cds;	mitochondrial
81. Tricolia neritina voucher W1543 cytochrome oxidase c subunit I (COI) gene, partial cds; mitochondrial	81	Tricolia	neritina	voucher	W1543	cytochrome	oxidase	c	subunit	I	(COI)	gene,	partial	cds;	mitochondrial
82. Tricolia neritina voucher W1536 cytochrome oxidase c subunit I (COI) gene, partial cds; mitochondrial	82	Tricolia	neritina	voucher	W1536	cytochrome	oxidase	c	subunit	I	(COI)	gene,	partial	cds;	mitochondrial
83. Tricolia neritina voucher W1534 cytochrome oxidase c subunit I (COI) gene, partial cds; mitochondrial	83	Tricolia	neritina	voucher	W1534	cytochrome	oxidase	c	subunit	I	(COI)	gene,	partial	cds;	mitochondrial
84. Tricolia neritina voucher W4760 cytochrome oxidase c subunit I (COI) gene, partial cds; mitochondrial	84	Tricolia	neritina	voucher	W4760	cytochrome	oxidase	c	subunit	I	(COI)	gene,	partial	cds;	mitochondrial
85. Tricolia insignis voucher W3386 cytochrome oxidase c subunit I (COI) gene, partial cds; mitochondrial	85	Tricolia	insignis	voucher	W3386	cytochrome	oxidase	c	subunit	I	(COI)	gene,	partial	cds;	mitochondrial
86. Tricolia insignis voucher W3382 cytochrome oxidase c subunit I (COI) gene, partial cds; mitochondrial	86	Tricolia	insignis	voucher	W3382	cytochrome	oxidase	c	subunit	I	(COI)	gene,	partial	cds;	mitochondrial
87. Tricolia insignis voucher W3381 cytochrome oxidase c subunit I (COI) gene, partial cds; mitochondrial	87	Tricolia	insignis	voucher	W3381	cytochrome	oxidase	c	subunit	I	(COI)	gene,	partial	cds;	mitochondrial
88. Tricolia insignis voucher C3433 cytochrome oxidase c subunit I (COI) gene, partial cds; mitochondrial	88	Tricolia	insignis	voucher	C3433	cytochrome	oxidase	c	subunit	I	(COI)	gene,	partial	cds;	mitochondrial
89. Tricolia capensis voucher W1540 cytochrome oxidase c subunit I (COI) gene, partial cds; mitochondrial	89	Tricolia	capensis	voucher	W1540	cytochrome	oxidase	c	subunit	I	(COI)	gene,	partial	cds;	mitochondrial
90. Tricolia capensis voucher W1537 cytochrome oxidase c subunit I (COI) gene, partial cds; mitochondrial	90	Tricolia	capensis	voucher	W1537	cytochrome	oxidase	c	subunit	I	(COI)	gene,	partial	cds;	mitochondrial
91. Tricolia capensis voucher W2577 cytochrome oxidase c subunit I (COI) gene, partial cds; mitochondrial	91	Tricolia	capensis	voucher	W2577	cytochrome	oxidase	c	subunit	I	(COI)	gene,	partial	cds;	mitochondrial
92. Tricolia capensis voucher W1529 cytochrome oxidase c subunit I (COI) gene, partial cds; mitochondrial	92	Tricolia	capensis	voucher	W1529	cytochrome	oxidase	c	subunit	I	(COI)	gene,	partial	cds;	mitochondrial
93. Tricolia capensis voucher W1545 cytochrome oxidase c subunit I (COI) gene, partial cds; mitochondrial	93	Tricolia	capensis	voucher	W1545	cytochrome	oxidase	c	subunit	I	(COI)	gene,	partial	cds;	mitochondrial
94. Tricolia capensis voucher W1542 cytochrome oxidase c subunit I (COI) gene, partial cds; mitochondrial	94	Tricolia	capensis	voucher	W1542	cytochrome	oxidase	c	subunit	I	(COI)	gene,	partial	cds;	mitochondrial
95. Tricolia capensis voucher W1535 cytochrome oxidase c subunit I (COI) gene, partial cds; mitochondrial	95	Tricolia	capensis	voucher	W1535	cytochrome	oxidase	c	subunit	I	(COI)	gene,	partial	cds;	mitochondrial
96. Tricolia capensis voucher W1532 cytochrome oxidase c subunit I (COI) gene, partial cds; mitochondrial	96	Tricolia	capensis	voucher	W1532	cytochrome	oxidase	c	subunit	I	(COI)	gene,	partial	cds;	mitochondrial
97. Tricolia capensis voucher W1533 cytochrome oxidase c subunit I (COI) gene, partial cds; mitochondrial	97	Tricolia	capensis	voucher	W1533	cytochrome	oxidase	c	subunit	I	(COI)	gene,	partial	cds;	mitochondrial
98. Tricolia kochii voucher W4768 cytochrome oxidase c subunit I (COI) gene, partial cds; mitochondrial	98	Tricolia	kochii	voucher	W4768	cytochrome	oxidase	c	subunit	I	(COI)	gene,	partial	cds;	mitochondrial
99. Tricolia kochii voucher W4756 cytochrome oxidase c subunit I (COI) gene, partial cds; mitochondrial	99	Tricolia	kochii	voucher	W4756	cytochrome	oxidase	c	subunit	I	(COI)	gene,	partial	cds;	mitochondrial
100. Tricolia kochii voucher W3376 cytochrome oxidase c subunit I (COI) gene, partial cds; mitochondrial	100	Tricolia	kochii	voucher	W3376	cytochrome	oxidase	c	subunit	I	(COI)	gene,	partial	cds;	mitochondrial
101. Tricolia kochii voucher W3218 cytochrome oxidase c subunit I (COI) gene, partial cds; mitochondrial	101	Tricolia	kochii	voucher	W3218	cytochrome	oxidase	c	subunit	I	(COI)	gene,	partial	cds;	mitochondrial
102. Tricolia elongata voucher W4773 cytochrome oxidase c subunit I (COI) gene, partial cds; mitochondrial	102	Tricolia	elongata	voucher	W4773	cytochrome	oxidase	c	subunit	I	(COI)	gene,	partial	cds;	mitochondrial
103. Tricolia elongata voucher W4771 cytochrome oxidase c subunit I (COI) gene, partial cds; mitochondrial	103	Tricolia	elongata	voucher	W4771	cytochrome	oxidase	c	subunit	I	(COI)	gene,	partial	cds;	mitochondrial
104. Tricolia elongata voucher W4769D cytochrome oxidase c subunit I (COI) gene, partial cds; mitochondrial	104	Tricolia	elongata	voucher	W4769D	cytochrome	oxidase	c	subunit	I	(COI)	gene,	partial	cds;	mitochondrial
105. Tricolia elongata voucher W4769C cytochrome oxidase c subunit I (COI) gene, partial cds; mitochondrial	105	Tricolia	elongata	voucher	W4769C	cytochrome	oxidase	c	subunit	I	(COI)	gene,	partial	cds;	mitochondrial
106. Tricolia elongata voucher W4769B cytochrome oxidase c subunit I (COI) gene, partial cds; mitochondrial	106	Tricolia	elongata	voucher	W4769B	cytochrome	oxidase	c	subunit	I	(COI)	gene,	partial	cds;	mitochondrial
107. Tricolia elongata voucher W4769A cytochrome oxidase c subunit I (COI) gene, partial cds; mitochondrial	107	Tricolia	elongata	voucher	W4769A	cytochrome	oxidase	c	subunit	I	(COI)	gene,	partial	cds;	mitochondrial
108. Tricolia insignis voucher W4765 cytochrome oxidase c subunit I (COI) gene, partial cds; mitochondrial	108	Tricolia	insignis	voucher	W4765	cytochrome	oxidase	c	subunit	I	(COI)	gene,	partial	cds;	mitochondrial
109. Tricolia insignis voucher W4764 cytochrome oxidase c subunit I (COI) gene, partial cds; mitochondrial	109	Tricolia	insignis	voucher	W4764	cytochrome	oxidase	c	subunit	I	(COI)	gene,	partial	cds;	mitochondrial
110. Tricolia insignis voucher W4761 cytochrome oxidase c subunit I (COI) gene, partial cds; mitochondrial	110	Tricolia	insignis	voucher	W4761	cytochrome	oxidase	c	subunit	I	(COI)	gene,	partial	cds;	mitochondrial
111. Tricolia africana voucher W4772 cytochrome oxidase c subunit I (COI) gene, partial cds; mitochondrial	111	Tricolia	africana	voucher	W4772	cytochrome	oxidase	c	subunit	I	(COI)	gene,	partial	cds;	mitochondrial
112. Tricolia africana voucher W4763 cytochrome oxidase c subunit I (COI) gene, partial cds; mitochondrial	112	Tricolia	africana	voucher	W4763	cytochrome	oxidase	c	subunit	I	(COI)	gene,	partial	cds;	mitochondrial
113. Tricolia africana voucher W4759 cytochrome oxidase c subunit I (COI) gene, partial cds; mitochondrial	113	Tricolia	africana	voucher	W4759	cytochrome	oxidase	c	subunit	I	(COI)	gene,	partial	cds;	mitochondrial
114. Tricolia africana voucher W4758 cytochrome oxidase c subunit I (COI) gene, partial cds; mitochondrial	114	Tricolia	africana	voucher	W4758	cytochrome	oxidase	c	subunit	I	(COI)	gene,	partial	cds;	mitochondrial
115. Tricolia africana voucher W4755 cytochrome oxidase c subunit I (COI) gene, partial cds; mitochondrial	115	Tricolia	africana	voucher	W4755	cytochrome	oxidase	c	subunit	I	(COI)	gene,	partial	cds;	mitochondrial
116. Tricolia africana voucher W4754 cytochrome oxidase c subunit I (COI) gene, partial cds; mitochondrial	116	Tricolia	africana	voucher	W4754	cytochrome	oxidase	c	subunit	I	(COI)	gene,	partial	cds;	mitochondrial
117. Tricolia africana voucher W4753 cytochrome oxidase c subunit I (COI) gene, partial cds; mitochondrial	117	Tricolia	africana	voucher	W4753	cytochrome	oxidase	c	subunit	I	(COI)	gene,	partial	cds;	mitochondrial
118. Tricolia africana voucher W4750 cytochrome oxidase c subunit I (COI) gene, partial cds; mitochondrial	118	Tricolia	africana	voucher	W4750	cytochrome	oxidase	c	subunit	I	(COI)	gene,	partial	cds;	mitochondrial
119. Tricolia africana voucher W3387 cytochrome oxidase c subunit I (COI) gene, partial cds; mitochondrial	119	Tricolia	africana	voucher	W3387	cytochrome	oxidase	c	subunit	I	(COI)	gene,	partial	cds;	mitochondrial
120. Tricolia africana voucher W3392 cytochrome oxidase c subunit I (COI) gene, partial cds; mitochondrial	120	Tricolia	africana	voucher	W3392	cytochrome	oxidase	c	subunit	I	(COI)	gene,	partial	cds;	mitochondrial
121. Hiloa variabilis voucher SBMNH356951 16S ribosomal RNA gene, partial sequence; mitochondrial	121	Hiloa	variabilis	voucher	SBMNH356951	16S	ribosomal	RNA	gene,	partial	sequence;	mitochondrial
122. Eulithidium perforatum voucher L7036 16S ribosomal RNA gene, partial sequence; mitochondrial	122	Eulithidium	perforatum	voucher	L7036	16S	ribosomal	RNA	gene,	partial	sequence;	mitochondrial
123. Phasianella solida voucher W3388 16S ribosomal RNA gene, partial sequence; mitochondrial	123	Phasianella	solida	voucher	W3388	16S	ribosomal	RNA	gene,	partial	sequence;	mitochondrial
124. Tricolia saxatilis voucher W2585 16S ribosomal RNA gene, partial sequence; mitochondrial	124	Tricolia	saxatilis	voucher	W2585	16S	ribosomal	RNA	gene,	partial	sequence;	mitochondrial
125. Tricolia capensis voucher W1516 16S ribosomal RNA gene, partial sequence; mitochondrial	125	Tricolia	capensis	voucher	W1516	16S	ribosomal	RNA	gene,	partial	sequence;	mitochondrial
126. Tricolia pullus voucher L6883 16S ribosomal RNA gene, partial sequence; mitochondrial	126	Tricolia	pullus	voucher	L6883	16S	ribosomal	RNA	gene,	partial	sequence;	mitochondrial
127. Tricolia kochii voucher W3219A 16S ribosomal RNA gene, partial sequence; mitochondrial	127	Tricolia	kochii	voucher	W3219A	16S	ribosomal	RNA	gene,	partial	sequence;	mitochondrial
128. Tricolia neritina voucher W3220A 16S ribosomal RNA gene, partial sequence; mitochondrial	128	Tricolia	neritina	voucher	W3220A	16S	ribosomal	RNA	gene,	partial	sequence;	mitochondrial
129. Tricolia elongata voucher W3205 16S ribosomal RNA gene, partial sequence; mitochondrial	129	Tricolia	elongata	voucher	W3205	16S	ribosomal	RNA	gene,	partial	sequence;	mitochondrial
130. Tricolia elongata voucher W3196 16S ribosomal RNA gene, partial sequence; mitochondrial	130	Tricolia	elongata	voucher	W3196	16S	ribosomal	RNA	gene,	partial	sequence;	mitochondrial
131. Tricolia formosa voucher W3197 16S ribosomal RNA gene, partial sequence; mitochondrial	131	Tricolia	formosa	voucher	W3197	16S	ribosomal	RNA	gene,	partial	sequence;	mitochondrial
132. Tricolia insignis voucher W3192 16S ribosomal RNA gene, partial sequence; mitochondrial	132	Tricolia	insignis	voucher	W3192	16S	ribosomal	RNA	gene,	partial	sequence;	mitochondrial
133. Tricolia insignis voucher W3195 16S ribosomal RNA gene, partial sequence; mitochondrial	133	Tricolia	insignis	voucher	W3195	16S	ribosomal	RNA	gene,	partial	sequence;	mitochondrial
134. Tricolia africana voucher W3194 16S ribosomal RNA gene, partial sequence; mitochondrial	134	Tricolia	africana	voucher	W3194	16S	ribosomal	RNA	gene,	partial	sequence;	mitochondrial
135. Tricolia africana voucher W3193 16S ribosomal RNA gene, partial sequence; mitochondrial	135	Tricolia	africana	voucher	W3193	16S	ribosomal	RNA	gene,	partial	sequence;	mitochondrial
136. Tricolia africana voucher W3191 16S ribosomal RNA gene, partial sequence; mitochondrial	136	Tricolia	africana	voucher	W3191	16S	ribosomal	RNA	gene,	partial	sequence;	mitochondrial
137. Tricolia adusta voucher W2584 16S ribosomal RNA gene, partial sequence; mitochondrial	137	Tricolia	adusta	voucher	W2584	16S	ribosomal	RNA	gene,	partial	sequence;	mitochondrial
138. Tricolia elongata voucher W2581 16S ribosomal RNA gene, partial sequence; mitochondrial	138	Tricolia	elongata	voucher	W2581	16S	ribosomal	RNA	gene,	partial	sequence;	mitochondrial
139. Tricolia neritina voucher W2564 16S ribosomal RNA gene, partial sequence; mitochondrial	139	Tricolia	neritina	voucher	W2564	16S	ribosomal	RNA	gene,	partial	sequence;	mitochondrial
140. Tricolia neritina voucher W2570 16S ribosomal RNA gene, partial sequence; mitochondrial	140	Tricolia	neritina	voucher	W2570	16S	ribosomal	RNA	gene,	partial	sequence;	mitochondrial
141. Tricolia neritina voucher W2580 16S ribosomal RNA gene, partial sequence; mitochondrial	141	Tricolia	neritina	voucher	W2580	16S	ribosomal	RNA	gene,	partial	sequence;	mitochondrial
142. Tricolia kochii voucher W2311 16S ribosomal RNA gene, partial sequence; mitochondrial	142	Tricolia	kochii	voucher	W2311	16S	ribosomal	RNA	gene,	partial	sequence;	mitochondrial
143. Tricolia kochii voucher W2310B 16S ribosomal RNA gene, partial sequence; mitochondrial	143	Tricolia	kochii	voucher	W2310B	16S	ribosomal	RNA	gene,	partial	sequence;	mitochondrial
144. Tricolia kochii voucher W1021A 16S ribosomal RNA gene, partial sequence; mitochondrial	144	Tricolia	kochii	voucher	W1021A	16S	ribosomal	RNA	gene,	partial	sequence;	mitochondrial
145. Tricolia capensis voucher W2572 16S ribosomal RNA gene, partial sequence; mitochondrial	145	Tricolia	capensis	voucher	W2572	16S	ribosomal	RNA	gene,	partial	sequence;	mitochondrial
146. Tricolia capensis voucher W2563 16S ribosomal RNA gene, partial sequence; mitochondrial	146	Tricolia	capensis	voucher	W2563	16S	ribosomal	RNA	gene,	partial	sequence;	mitochondrial
147. Tricolia capensis voucher W2559 16S ribosomal RNA gene, partial sequence; mitochondrial	147	Tricolia	capensis	voucher	W2559	16S	ribosomal	RNA	gene,	partial	sequence;	mitochondrial
148. Tricolia kraussi voucher W1522 16S ribosomal RNA gene, partial sequence; mitochondrial	148	Tricolia	kraussi	voucher	W1522	16S	ribosomal	RNA	gene,	partial	sequence;	mitochondrial
149. Tricolia bicarinata voucher W1528 16S ribosomal RNA gene, partial sequence; mitochondrial	149	Tricolia	bicarinata	voucher	W1528	16S	ribosomal	RNA	gene,	partial	sequence;	mitochondrial
150. Tricolia neritina voucher W1518A 16S ribosomal RNA gene, partial sequence; mitochondrial	150	Tricolia	neritina	voucher	W1518A	16S	ribosomal	RNA	gene,	partial	sequence;	mitochondrial
151. Tricolia elongata voucher W1036 16S ribosomal RNA gene, partial sequence; mitochondrial	151	Tricolia	elongata	voucher	W1036	16S	ribosomal	RNA	gene,	partial	sequence;	mitochondrial
152. Tricolia africana voucher W1034 16S ribosomal RNA gene, partial sequence; mitochondrial	152	Tricolia	africana	voucher	W1034	16S	ribosomal	RNA	gene,	partial	sequence;	mitochondrial
153. Tricolia insignis voucher W1027B 16S ribosomal RNA gene, partial sequence; mitochondrial	153	Tricolia	insignis	voucher	W1027B	16S	ribosomal	RNA	gene,	partial	sequence;	mitochondrial
154. Tricolia kochii voucher W1035B 16S ribosomal RNA gene, partial sequence; mitochondrial	154	Tricolia	kochii	voucher	W1035B	16S	ribosomal	RNA	gene,	partial	sequence;	mitochondrial
155. Tricolia elongata voucher W4774 16S ribosomal RNA gene, partial sequence; mitochondrial	155	Tricolia	elongata	voucher	W4774	16S	ribosomal	RNA	gene,	partial	sequence;	mitochondrial
156. Tricolia neritina voucher W4767 16S ribosomal RNA gene, partial sequence; mitochondrial	156	Tricolia	neritina	voucher	W4767	16S	ribosomal	RNA	gene,	partial	sequence;	mitochondrial
157. Tricolia neritina voucher W1543 16S ribosomal RNA gene, partial sequence; mitochondrial	157	Tricolia	neritina	voucher	W1543	16S	ribosomal	RNA	gene,	partial	sequence;	mitochondrial
158. Tricolia neritina voucher W1536 16S ribosomal RNA gene, partial sequence; mitochondrial	158	Tricolia	neritina	voucher	W1536	16S	ribosomal	RNA	gene,	partial	sequence;	mitochondrial
159. Tricolia neritina voucher W4760 16S ribosomal RNA gene, partial sequence; mitochondrial	159	Tricolia	neritina	voucher	W4760	16S	ribosomal	RNA	gene,	partial	sequence;	mitochondrial
160. Tricolia insignis voucher W3386 16S ribosomal RNA gene, partial sequence; mitochondrial	160	Tricolia	insignis	voucher	W3386	16S	ribosomal	RNA	gene,	partial	sequence;	mitochondrial
161. Tricolia insignis voucher W3382 16S ribosomal RNA gene, partial sequence; mitochondrial	161	Tricolia	insignis	voucher	W3382	16S	ribosomal	RNA	gene,	partial	sequence;	mitochondrial
162. Tricolia insignis voucher W3381 16S ribosomal RNA gene, partial sequence; mitochondrial	162	Tricolia	insignis	voucher	W3381	16S	ribosomal	RNA	gene,	partial	sequence;	mitochondrial
163. Tricolia insignis voucher C3433 16S ribosomal RNA gene, partial sequence; mitochondrial	163	Tricolia	insignis	voucher	C3433	16S	ribosomal	RNA	gene,	partial	sequence;	mitochondrial
164. Tricolia capensis voucher W1540 16S ribosomal RNA gene, partial sequence; mitochondrial	164	Tricolia	capensis	voucher	W1540	16S	ribosomal	RNA	gene,	partial	sequence;	mitochondrial
165. Tricolia capensis voucher W1537 16S ribosomal RNA gene, partial sequence; mitochondrial	165	Tricolia	capensis	voucher	W1537	16S	ribosomal	RNA	gene,	partial	sequence;	mitochondrial
166. Tricolia capensis voucher W2577 16S ribosomal RNA gene, partial sequence; mitochondrial	166	Tricolia	capensis	voucher	W2577	16S	ribosomal	RNA	gene,	partial	sequence;	mitochondrial
167. Tricolia capensis voucher W1529 16S ribosomal RNA gene, partial sequence; mitochondrial	167	Tricolia	capensis	voucher	W1529	16S	ribosomal	RNA	gene,	partial	sequence;	mitochondrial
168. Tricolia capensis voucher W1525 16S ribosomal RNA gene, partial sequence; mitochondrial	168	Tricolia	capensis	voucher	W1525	16S	ribosomal	RNA	gene,	partial	sequence;	mitochondrial
169. Tricolia capensis voucher W1545 16S ribosomal RNA gene, partial sequence; mitochondrial	169	Tricolia	capensis	voucher	W1545	16S	ribosomal	RNA	gene,	partial	sequence;	mitochondrial
170. Tricolia capensis voucher W1542 16S ribosomal RNA gene, partial sequence; mitochondrial	170	Tricolia	capensis	voucher	W1542	16S	ribosomal	RNA	gene,	partial	sequence;	mitochondrial
171. Tricolia capensis voucher W1535 16S ribosomal RNA gene, partial sequence; mitochondrial	171	Tricolia	capensis	voucher	W1535	16S	ribosomal	RNA	gene,	partial	sequence;	mitochondrial
172. Tricolia capensis voucher W1532 16S ribosomal RNA gene, partial sequence; mitochondrial	172	Tricolia	capensis	voucher	W1532	16S	ribosomal	RNA	gene,	partial	sequence;	mitochondrial
173. Tricolia capensis voucher W1533 16S ribosomal RNA gene, partial sequence; mitochondrial	173	Tricolia	capensis	voucher	W1533	16S	ribosomal	RNA	gene,	partial	sequence;	mitochondrial
174. Tricolia kochii voucher W4768 16S ribosomal RNA gene, partial sequence; mitochondrial	174	Tricolia	kochii	voucher	W4768	16S	ribosomal	RNA	gene,	partial	sequence;	mitochondrial
175. Tricolia kochii voucher W4756 16S ribosomal RNA gene, partial sequence; mitochondrial	175	Tricolia	kochii	voucher	W4756	16S	ribosomal	RNA	gene,	partial	sequence;	mitochondrial
176. Tricolia kochii voucher W3376 16S ribosomal RNA gene, partial sequence; mitochondrial	176	Tricolia	kochii	voucher	W3376	16S	ribosomal	RNA	gene,	partial	sequence;	mitochondrial
177. Tricolia kochii voucher W3218 16S ribosomal RNA gene, partial sequence; mitochondrial	177	Tricolia	kochii	voucher	W3218	16S	ribosomal	RNA	gene,	partial	sequence;	mitochondrial
178. Tricolia elongata voucher W4773 16S ribosomal RNA gene, partial sequence; mitochondrial	178	Tricolia	elongata	voucher	W4773	16S	ribosomal	RNA	gene,	partial	sequence;	mitochondrial
179. Tricolia elongata voucher W4771 16S ribosomal RNA gene, partial sequence; mitochondrial	179	Tricolia	elongata	voucher	W4771	16S	ribosomal	RNA	gene,	partial	sequence;	mitochondrial
180. Tricolia elongata voucher W4769D 16S ribosomal RNA gene, partial sequence; mitochondrial	180	Tricolia	elongata	voucher	W4769D	16S	ribosomal	RNA	gene,	partial	sequence;	mitochondrial
181. Tricolia elongata voucher W4769C 16S ribosomal RNA gene, partial sequence; mitochondrial	181	Tricolia	elongata	voucher	W4769C	16S	ribosomal	RNA	gene,	partial	sequence;	mitochondrial
182. Tricolia elongata voucher W4769B 16S ribosomal RNA gene, partial sequence; mitochondrial	182	Tricolia	elongata	voucher	W4769B	16S	ribosomal	RNA	gene,	partial	sequence;	mitochondrial
183. Tricolia elongata voucher W4769A 16S ribosomal RNA gene, partial sequence; mitochondrial	183	Tricolia	elongata	voucher	W4769A	16S	ribosomal	RNA	gene,	partial	sequence;	mitochondrial
184. Tricolia insignis voucher W4765 16S ribosomal RNA gene, partial sequence; mitochondrial	184	Tricolia	insignis	voucher	W4765	16S	ribosomal	RNA	gene,	partial	sequence;	mitochondrial
185. Tricolia insignis voucher W4764 16S ribosomal RNA gene, partial sequence; mitochondrial	185	Tricolia	insignis	voucher	W4764	16S	ribosomal	RNA	gene,	partial	sequence;	mitochondrial
186. Tricolia insignis voucher W4761 16S ribosomal RNA gene, partial sequence; mitochondrial	186	Tricolia	insignis	voucher	W4761	16S	ribosomal	RNA	gene,	partial	sequence;	mitochondrial
187. Tricolia africana voucher W4772 16S ribosomal RNA gene, partial sequence; mitochondrial	187	Tricolia	africana	voucher	W4772	16S	ribosomal	RNA	gene,	partial	sequence;	mitochondrial
188. Tricolia africana voucher W4763 16S ribosomal RNA gene, partial sequence; mitochondrial	188	Tricolia	africana	voucher	W4763	16S	ribosomal	RNA	gene,	partial	sequence;	mitochondrial
189. Tricolia africana voucher W4759 16S ribosomal RNA gene, partial sequence; mitochondrial	189	Tricolia	africana	voucher	W4759	16S	ribosomal	RNA	gene,	partial	sequence;	mitochondrial
190. Tricolia africana voucher W4758 16S ribosomal RNA gene, partial sequence; mitochondrial	190	Tricolia	africana	voucher	W4758	16S	ribosomal	RNA	gene,	partial	sequence;	mitochondrial
191. Tricolia africana voucher W4755 16S ribosomal RNA gene, partial sequence; mitochondrial	191	Tricolia	africana	voucher	W4755	16S	ribosomal	RNA	gene,	partial	sequence;	mitochondrial
192. Tricolia africana voucher W4754 16S ribosomal RNA gene, partial sequence; mitochondrial	192	Tricolia	africana	voucher	W4754	16S	ribosomal	RNA	gene,	partial	sequence;	mitochondrial
193. Tricolia africana voucher W4753 16S ribosomal RNA gene, partial sequence; mitochondrial	193	Tricolia	africana	voucher	W4753	16S	ribosomal	RNA	gene,	partial	sequence;	mitochondrial
194. Tricolia africana voucher W4750 16S ribosomal RNA gene, partial sequence; mitochondrial	194	Tricolia	africana	voucher	W4750	16S	ribosomal	RNA	gene,	partial	sequence;	mitochondrial
195. Tricolia africana voucher W3387 16S ribosomal RNA gene, partial sequence; mitochondrial	195	Tricolia	africana	voucher	W3387	16S	ribosomal	RNA	gene,	partial	sequence;	mitochondrial
196. Tricolia africana voucher W3392 16S ribosomal RNA gene, partial sequence; mitochondrial	196	Tricolia	africana	voucher	W3392	16S	ribosomal	RNA	gene,	partial	sequence;	mitochondrial
197. Acanthochitona garnoti isolate Ac22HAH cytochrome oxidase subunit I (COI) gene, partial cds; mitochondrial	197	Acanthochitona	garnoti	isolate	Ac22HAH	cytochrome	oxidase	subunit	I	(COI)	gene,	partial	cds;	mitochondrial
198. Acanthochitona garnoti isolate Ac21HAH cytochrome oxidase subunit I (COI) gene, partial cds; mitochondrial	198	Acanthochitona	garnoti	isolate	Ac21HAH	cytochrome	oxidase	subunit	I	(COI)	gene,	partial	cds;	mitochondrial
199. Acanthochitona garnoti isolate Ac20HAH cytochrome oxidase subunit I (COI) gene, partial cds; mitochondrial	199	Acanthochitona	garnoti	isolate	Ac20HAH	cytochrome	oxidase	subunit	I	(COI)	gene,	partial	cds;	mitochondrial
200. Acanthochitona garnoti isolate Ac17HAH cytochrome oxidase subunit I (COI) gene, partial cds; mitochondrial	200	Acanthochitona	garnoti	isolate	Ac17HAH	cytochrome	oxidase	subunit	I	(COI)	gene,	partial	cds;	mitochondrial
201. Acanthochitona garnoti isolate Ac16HAH cytochrome oxidase subunit I (COI) gene, partial cds; mitochondrial	201	Acanthochitona	garnoti	isolate	Ac16HAH	cytochrome	oxidase	subunit	I	(COI)	gene,	partial	cds;	mitochondrial
202. Acanthochitona garnoti isolate Ac14HAH cytochrome oxidase subunit I (COI) gene, partial cds; mitochondrial	202	Acanthochitona	garnoti	isolate	Ac14HAH	cytochrome	oxidase	subunit	I	(COI)	gene,	partial	cds;	mitochondrial
203. Acanthochitona garnoti isolate Ac13HAH cytochrome oxidase subunit I (COI) gene, partial cds; mitochondrial	203	Acanthochitona	garnoti	isolate	Ac13HAH	cytochrome	oxidase	subunit	I	(COI)	gene,	partial	cds;	mitochondrial
204. Acanthochitona garnoti isolate Ac12HAH cytochrome oxidase subunit I (COI) gene, partial cds; mitochondrial	204	Acanthochitona	garnoti	isolate	Ac12HAH	cytochrome	oxidase	subunit	I	(COI)	gene,	partial	cds;	mitochondrial
205. Acanthochitona garnoti isolate Ac11HAH cytochrome oxidase subunit I (COI) gene, partial cds; mitochondrial	205	Acanthochitona	garnoti	isolate	Ac11HAH	cytochrome	oxidase	subunit	I	(COI)	gene,	partial	cds;	mitochondrial
206. Acanthochitona garnoti isolate Ac69ELO cytochrome oxidase subunit I (COI) gene, partial cds; mitochondrial	206	Acanthochitona	garnoti	isolate	Ac69ELO	cytochrome	oxidase	subunit	I	(COI)	gene,	partial	cds;	mitochondrial
207. Acanthochitona garnoti isolate Ac68ELO cytochrome oxidase subunit I (COI) gene, partial cds; mitochondrial	207	Acanthochitona	garnoti	isolate	Ac68ELO	cytochrome	oxidase	subunit	I	(COI)	gene,	partial	cds;	mitochondrial
208. Acanthochitona garnoti isolate Ac67ELO cytochrome oxidase subunit I (COI) gene, partial cds; mitochondrial	208	Acanthochitona	garnoti	isolate	Ac67ELO	cytochrome	oxidase	subunit	I	(COI)	gene,	partial	cds;	mitochondrial
209. Acanthochitona garnoti isolate Ac66ELO cytochrome oxidase subunit I (COI) gene, partial cds; mitochondrial	209	Acanthochitona	garnoti	isolate	Ac66ELO	cytochrome	oxidase	subunit	I	(COI)	gene,	partial	cds;	mitochondrial
210. Acanthochitona garnoti isolate Ac63ELO cytochrome oxidase subunit I (COI) gene, partial cds; mitochondrial	210	Acanthochitona	garnoti	isolate	Ac63ELO	cytochrome	oxidase	subunit	I	(COI)	gene,	partial	cds;	mitochondrial
211. Acanthochitona garnoti isolate Ac61ELO cytochrome oxidase subunit I (COI) gene, partial cds; mitochondrial	211	Acanthochitona	garnoti	isolate	Ac61ELO	cytochrome	oxidase	subunit	I	(COI)	gene,	partial	cds;	mitochondrial
212. Acanthochitona garnoti isolate Ac29ELO cytochrome oxidase subunit I (COI) gene, partial cds; mitochondrial	212	Acanthochitona	garnoti	isolate	Ac29ELO	cytochrome	oxidase	subunit	I	(COI)	gene,	partial	cds;	mitochondrial
213. Acanthochitona garnoti isolate Ac28ELO cytochrome oxidase subunit I (COI) gene, partial cds; mitochondrial	213	Acanthochitona	garnoti	isolate	Ac28ELO	cytochrome	oxidase	subunit	I	(COI)	gene,	partial	cds;	mitochondrial
214. Acanthochitona garnoti isolate Ac27ELO cytochrome oxidase subunit I (COI) gene, partial cds; mitochondrial	214	Acanthochitona	garnoti	isolate	Ac27ELO	cytochrome	oxidase	subunit	I	(COI)	gene,	partial	cds;	mitochondrial
215. Acanthochitona garnoti isolate Ac26ELO cytochrome oxidase subunit I (COI) gene, partial cds; mitochondrial	215	Acanthochitona	garnoti	isolate	Ac26ELO	cytochrome	oxidase	subunit	I	(COI)	gene,	partial	cds;	mitochondrial
216. Acanthochitona garnoti isolate Ac25ELO cytochrome oxidase subunit I (COI) gene, partial cds; mitochondrial	216	Acanthochitona	garnoti	isolate	Ac25ELO	cytochrome	oxidase	subunit	I	(COI)	gene,	partial	cds;	mitochondrial
217. Acanthochitona garnoti isolate Ac24ELO cytochrome oxidase subunit I (COI) gene, partial cds; mitochondrial	217	Acanthochitona	garnoti	isolate	Ac24ELO	cytochrome	oxidase	subunit	I	(COI)	gene,	partial	cds;	mitochondrial
218. Acanthochitona garnoti isolate Ac23ELO cytochrome oxidase subunit I (COI) gene, partial cds; mitochondrial	218	Acanthochitona	garnoti	isolate	Ac23ELO	cytochrome	oxidase	subunit	I	(COI)	gene,	partial	cds;	mitochondrial
219. Acanthochitona garnoti isolate Ac45PAF cytochrome oxidase subunit I (COI) gene, partial cds; mitochondrial	219	Acanthochitona	garnoti	isolate	Ac45PAF	cytochrome	oxidase	subunit	I	(COI)	gene,	partial	cds;	mitochondrial
220. Acanthochitona garnoti isolate Ac44PAF cytochrome oxidase subunit I (COI) gene, partial cds; mitochondrial	220	Acanthochitona	garnoti	isolate	Ac44PAF	cytochrome	oxidase	subunit	I	(COI)	gene,	partial	cds;	mitochondrial
221. Acanthochitona garnoti isolate Ac43PAF cytochrome oxidase subunit I (COI) gene, partial cds; mitochondrial	221	Acanthochitona	garnoti	isolate	Ac43PAF	cytochrome	oxidase	subunit	I	(COI)	gene,	partial	cds;	mitochondrial
222. Acanthochitona garnoti isolate Ac42PAF cytochrome oxidase subunit I (COI) gene, partial cds; mitochondrial	222	Acanthochitona	garnoti	isolate	Ac42PAF	cytochrome	oxidase	subunit	I	(COI)	gene,	partial	cds;	mitochondrial
223. Acanthochitona garnoti isolate Ac41PAF cytochrome oxidase subunit I (COI) gene, partial cds; mitochondrial	223	Acanthochitona	garnoti	isolate	Ac41PAF	cytochrome	oxidase	subunit	I	(COI)	gene,	partial	cds;	mitochondrial
224. Acanthochitona garnoti isolate Ac40PAF cytochrome oxidase subunit I (COI) gene, partial cds; mitochondrial	224	Acanthochitona	garnoti	isolate	Ac40PAF	cytochrome	oxidase	subunit	I	(COI)	gene,	partial	cds;	mitochondrial
225. Acanthochitona garnoti isolate Ac38PAF cytochrome oxidase subunit I (COI) gene, partial cds; mitochondrial	225	Acanthochitona	garnoti	isolate	Ac38PAF	cytochrome	oxidase	subunit	I	(COI)	gene,	partial	cds;	mitochondrial
226. Acanthochitona garnoti isolate Ac37PAF cytochrome oxidase subunit I (COI) gene, partial cds; mitochondrial	226	Acanthochitona	garnoti	isolate	Ac37PAF	cytochrome	oxidase	subunit	I	(COI)	gene,	partial	cds;	mitochondrial
227. Acanthochitona garnoti isolate Ac36PAF cytochrome oxidase subunit I (COI) gene, partial cds; mitochondrial	227	Acanthochitona	garnoti	isolate	Ac36PAF	cytochrome	oxidase	subunit	I	(COI)	gene,	partial	cds;	mitochondrial
228. Acanthochitona garnoti isolate Ac35PAF cytochrome oxidase subunit I (COI) gene, partial cds; mitochondrial	228	Acanthochitona	garnoti	isolate	Ac35PAF	cytochrome	oxidase	subunit	I	(COI)	gene,	partial	cds;	mitochondrial
229. Acanthochitona garnoti isolate Ac34PAF cytochrome oxidase subunit I (COI) gene, partial cds; mitochondrial	229	Acanthochitona	garnoti	isolate	Ac34PAF	cytochrome	oxidase	subunit	I	(COI)	gene,	partial	cds;	mitochondrial
230. Acanthochitona garnoti isolate Ac33PAF cytochrome oxidase subunit I (COI) gene, partial cds; mitochondrial	230	Acanthochitona	garnoti	isolate	Ac33PAF	cytochrome	oxidase	subunit	I	(COI)	gene,	partial	cds;	mitochondrial
231. Acanthochitona garnoti isolate Ac32PAF cytochrome oxidase subunit I (COI) gene, partial cds; mitochondrial	231	Acanthochitona	garnoti	isolate	Ac32PAF	cytochrome	oxidase	subunit	I	(COI)	gene,	partial	cds;	mitochondrial
232. Acanthochitona garnoti isolate Ac31PAF cytochrome oxidase subunit I (COI) gene, partial cds; mitochondrial	232	Acanthochitona	garnoti	isolate	Ac31PAF	cytochrome	oxidase	subunit	I	(COI)	gene,	partial	cds;	mitochondrial
233. Acanthochitona garnoti isolate Ac30PAF cytochrome oxidase subunit I (COI) gene, partial cds; mitochondrial	233	Acanthochitona	garnoti	isolate	Ac30PAF	cytochrome	oxidase	subunit	I	(COI)	gene,	partial	cds;	mitochondrial
234. Acanthochitona garnoti isolate Ac10PEL cytochrome oxidase subunit I (COI) gene, partial cds; mitochondrial	234	Acanthochitona	garnoti	isolate	Ac10PEL	cytochrome	oxidase	subunit	I	(COI)	gene,	partial	cds;	mitochondrial
235. Acanthochitona garnoti isolate Ac08PEL cytochrome oxidase subunit I (COI) gene, partial cds; mitochondrial	235	Acanthochitona	garnoti	isolate	Ac08PEL	cytochrome	oxidase	subunit	I	(COI)	gene,	partial	cds;	mitochondrial
236. Acanthochitona garnoti isolate Ac07PEL cytochrome oxidase subunit I (COI) gene, partial cds; mitochondrial	236	Acanthochitona	garnoti	isolate	Ac07PEL	cytochrome	oxidase	subunit	I	(COI)	gene,	partial	cds;	mitochondrial
237. Acanthochitona garnoti isolate Ac06PEL cytochrome oxidase subunit I (COI) gene, partial cds; mitochondrial	237	Acanthochitona	garnoti	isolate	Ac06PEL	cytochrome	oxidase	subunit	I	(COI)	gene,	partial	cds;	mitochondrial
238. Acanthochitona garnoti isolate Ac05PEL cytochrome oxidase subunit I (COI) gene, partial cds; mitochondrial	238	Acanthochitona	garnoti	isolate	Ac05PEL	cytochrome	oxidase	subunit	I	(COI)	gene,	partial	cds;	mitochondrial
239. Acanthochitona garnoti isolate Ac04PEL cytochrome oxidase subunit I (COI) gene, partial cds; mitochondrial	239	Acanthochitona	garnoti	isolate	Ac04PEL	cytochrome	oxidase	subunit	I	(COI)	gene,	partial	cds;	mitochondrial
240. Acanthochitona garnoti isolate Ac03PEL cytochrome oxidase subunit I (COI) gene, partial cds; mitochondrial	240	Acanthochitona	garnoti	isolate	Ac03PEL	cytochrome	oxidase	subunit	I	(COI)	gene,	partial	cds;	mitochondrial
241. Acanthochitona garnoti isolate Ac02PEL cytochrome oxidase subunit I (COI) gene, partial cds; mitochondrial	241	Acanthochitona	garnoti	isolate	Ac02PEL	cytochrome	oxidase	subunit	I	(COI)	gene,	partial	cds;	mitochondrial
242. Acanthochitona garnoti isolate Ac01PEL cytochrome oxidase subunit I (COI) gene, partial cds; mitochondrial	242	Acanthochitona	garnoti	isolate	Ac01PEL	cytochrome	oxidase	subunit	I	(COI)	gene,	partial	cds;	mitochondrial
243. Acanthochitona garnoti isolate Ac106KNH cytochrome oxidase subunit I (COI) gene, partial cds; mitochondrial	243	Acanthochitona	garnoti	isolate	Ac106KNH	cytochrome	oxidase	subunit	I	(COI)	gene,	partial	cds;	mitochondrial
244. Acanthochitona garnoti isolate Ac100KNH cytochrome oxidase subunit I (COI) gene, partial cds; mitochondrial	244	Acanthochitona	garnoti	isolate	Ac100KNH	cytochrome	oxidase	subunit	I	(COI)	gene,	partial	cds;	mitochondrial
245. Acanthochitona garnoti isolate Ac99KNH cytochrome oxidase subunit I (COI) gene, partial cds; mitochondrial	245	Acanthochitona	garnoti	isolate	Ac99KNH	cytochrome	oxidase	subunit	I	(COI)	gene,	partial	cds;	mitochondrial
246. Acanthochitona garnoti isolate Ac94KNH cytochrome oxidase subunit I (COI) gene, partial cds; mitochondrial	246	Acanthochitona	garnoti	isolate	Ac94KNH	cytochrome	oxidase	subunit	I	(COI)	gene,	partial	cds;	mitochondrial
247. Acanthochitona garnoti isolate Ac92KNH cytochrome oxidase subunit I (COI) gene, partial cds; mitochondrial	247	Acanthochitona	garnoti	isolate	Ac92KNH	cytochrome	oxidase	subunit	I	(COI)	gene,	partial	cds;	mitochondrial
248. Acanthochitona garnoti isolate Ac86KNH cytochrome oxidase subunit I (COI) gene, partial cds; mitochondrial	248	Acanthochitona	garnoti	isolate	Ac86KNH	cytochrome	oxidase	subunit	I	(COI)	gene,	partial	cds;	mitochondrial
249. Acanthochitona garnoti isolate Ac84KNH cytochrome oxidase subunit I (COI) gene, partial cds; mitochondrial	249	Acanthochitona	garnoti	isolate	Ac84KNH	cytochrome	oxidase	subunit	I	(COI)	gene,	partial	cds;	mitochondrial
250. Acanthochitona garnoti isolate Ac83KNH cytochrome oxidase subunit I (COI) gene, partial cds; mitochondrial	250	Acanthochitona	garnoti	isolate	Ac83KNH	cytochrome	oxidase	subunit	I	(COI)	gene,	partial	cds;	mitochondrial
251. Acanthochitona garnoti isolate Ac82KNH cytochrome oxidase subunit I (COI) gene, partial cds; mitochondrial	251	Acanthochitona	garnoti	isolate	Ac82KNH	cytochrome	oxidase	subunit	I	(COI)	gene,	partial	cds;	mitochondrial
252. Acanthochitona garnoti isolate Ac81KNH cytochrome oxidase subunit I (COI) gene, partial cds; mitochondrial	252	Acanthochitona	garnoti	isolate	Ac81KNH	cytochrome	oxidase	subunit	I	(COI)	gene,	partial	cds;	mitochondrial
253. Acanthochitona garnoti isolate Ac135HRB cytochrome oxidase subunit I (COI) gene, partial cds; mitochondrial	253	Acanthochitona	garnoti	isolate	Ac135HRB	cytochrome	oxidase	subunit	I	(COI)	gene,	partial	cds;	mitochondrial
254. Acanthochitona garnoti isolate Ac134HRB cytochrome oxidase subunit I (COI) gene, partial cds; mitochondrial	254	Acanthochitona	garnoti	isolate	Ac134HRB	cytochrome	oxidase	subunit	I	(COI)	gene,	partial	cds;	mitochondrial
255. Acanthochitona garnoti isolate Ac133HRB cytochrome oxidase subunit I (COI) gene, partial cds; mitochondrial	255	Acanthochitona	garnoti	isolate	Ac133HRB	cytochrome	oxidase	subunit	I	(COI)	gene,	partial	cds;	mitochondrial
256. Acanthochitona garnoti isolate Ac131HRB cytochrome oxidase subunit I (COI) gene, partial cds; mitochondrial	256	Acanthochitona	garnoti	isolate	Ac131HRB	cytochrome	oxidase	subunit	I	(COI)	gene,	partial	cds;	mitochondrial
257. Acanthochitona garnoti isolate Ac129HRB cytochrome oxidase subunit I (COI) gene, partial cds; mitochondrial	257	Acanthochitona	garnoti	isolate	Ac129HRB	cytochrome	oxidase	subunit	I	(COI)	gene,	partial	cds;	mitochondrial
258. Acanthochitona garnoti isolate Ac127HRB cytochrome oxidase subunit I (COI) gene, partial cds; mitochondrial	258	Acanthochitona	garnoti	isolate	Ac127HRB	cytochrome	oxidase	subunit	I	(COI)	gene,	partial	cds;	mitochondrial
259. Acanthochitona garnoti isolate Ac126HRB cytochrome oxidase subunit I (COI) gene, partial cds; mitochondrial	259	Acanthochitona	garnoti	isolate	Ac126HRB	cytochrome	oxidase	subunit	I	(COI)	gene,	partial	cds;	mitochondrial
260. Acanthochitona garnoti isolate Ac124HRB cytochrome oxidase subunit I (COI) gene, partial cds; mitochondrial	260	Acanthochitona	garnoti	isolate	Ac124HRB	cytochrome	oxidase	subunit	I	(COI)	gene,	partial	cds;	mitochondrial
261. Acanthochitona garnoti isolate Ac121HRB cytochrome oxidase subunit I (COI) gene, partial cds; mitochondrial	261	Acanthochitona	garnoti	isolate	Ac121HRB	cytochrome	oxidase	subunit	I	(COI)	gene,	partial	cds;	mitochondrial
262. Acanthochitona garnoti isolate Ac117HRB cytochrome oxidase subunit I (COI) gene, partial cds; mitochondrial	262	Acanthochitona	garnoti	isolate	Ac117HRB	cytochrome	oxidase	subunit	I	(COI)	gene,	partial	cds;	mitochondrial
263. Acanthochitona garnoti isolate Ac246CAG cytochrome oxidase subunit I (COI) gene, partial cds; mitochondrial	263	Acanthochitona	garnoti	isolate	Ac246CAG	cytochrome	oxidase	subunit	I	(COI)	gene,	partial	cds;	mitochondrial
264. Acanthochitona garnoti isolate Ac245CAG cytochrome oxidase subunit I (COI) gene, partial cds; mitochondrial	264	Acanthochitona	garnoti	isolate	Ac245CAG	cytochrome	oxidase	subunit	I	(COI)	gene,	partial	cds;	mitochondrial
265. Acanthochitona garnoti isolate Ac244CAG cytochrome oxidase subunit I (COI) gene, partial cds; mitochondrial	265	Acanthochitona	garnoti	isolate	Ac244CAG	cytochrome	oxidase	subunit	I	(COI)	gene,	partial	cds;	mitochondrial
266. Acanthochitona garnoti isolate Ac243CAG cytochrome oxidase subunit I (COI) gene, partial cds; mitochondrial	266	Acanthochitona	garnoti	isolate	Ac243CAG	cytochrome	oxidase	subunit	I	(COI)	gene,	partial	cds;	mitochondrial
267. Acanthochitona garnoti isolate Ac242CAG cytochrome oxidase subunit I (COI) gene, partial cds; mitochondrial	267	Acanthochitona	garnoti	isolate	Ac242CAG	cytochrome	oxidase	subunit	I	(COI)	gene,	partial	cds;	mitochondrial
268. Acanthochitona garnoti isolate Ac241CAG cytochrome oxidase subunit I (COI) gene, partial cds; mitochondrial	268	Acanthochitona	garnoti	isolate	Ac241CAG	cytochrome	oxidase	subunit	I	(COI)	gene,	partial	cds;	mitochondrial
269. Acanthochitona garnoti isolate Ac239CAG cytochrome oxidase subunit I (COI) gene, partial cds; mitochondrial	269	Acanthochitona	garnoti	isolate	Ac239CAG	cytochrome	oxidase	subunit	I	(COI)	gene,	partial	cds;	mitochondrial
270. Acanthochitona garnoti isolate Ac238CAG cytochrome oxidase subunit I (COI) gene, partial cds; mitochondrial	270	Acanthochitona	garnoti	isolate	Ac238CAG	cytochrome	oxidase	subunit	I	(COI)	gene,	partial	cds;	mitochondrial
271. Acanthochitona garnoti isolate Ac237CAG cytochrome oxidase subunit I (COI) gene, partial cds; mitochondrial	271	Acanthochitona	garnoti	isolate	Ac237CAG	cytochrome	oxidase	subunit	I	(COI)	gene,	partial	cds;	mitochondrial
272. Acanthochitona garnoti isolate Ac236CAG cytochrome oxidase subunit I (COI) gene, partial cds; mitochondrial	272	Acanthochitona	garnoti	isolate	Ac236CAG	cytochrome	oxidase	subunit	I	(COI)	gene,	partial	cds;	mitochondrial
273. Acanthochitona garnoti isolate Ac235CAG cytochrome oxidase subunit I (COI) gene, partial cds; mitochondrial	273	Acanthochitona	garnoti	isolate	Ac235CAG	cytochrome	oxidase	subunit	I	(COI)	gene,	partial	cds;	mitochondrial
274. Acanthochitona garnoti isolate Ac234CAG cytochrome oxidase subunit I (COI) gene, partial cds; mitochondrial	274	Acanthochitona	garnoti	isolate	Ac234CAG	cytochrome	oxidase	subunit	I	(COI)	gene,	partial	cds;	mitochondrial
275. Acanthochitona garnoti isolate Ac233CAG cytochrome oxidase subunit I (COI) gene, partial cds; mitochondrial	275	Acanthochitona	garnoti	isolate	Ac233CAG	cytochrome	oxidase	subunit	I	(COI)	gene,	partial	cds;	mitochondrial
276. Acanthochitona garnoti isolate Ac232CAG cytochrome oxidase subunit I (COI) gene, partial cds; mitochondrial	276	Acanthochitona	garnoti	isolate	Ac232CAG	cytochrome	oxidase	subunit	I	(COI)	gene,	partial	cds;	mitochondrial
277. Acanthochitona garnoti isolate Ac231CAG cytochrome oxidase subunit I (COI) gene, partial cds; mitochondrial	277	Acanthochitona	garnoti	isolate	Ac231CAG	cytochrome	oxidase	subunit	I	(COI)	gene,	partial	cds;	mitochondrial
278. Acanthochitona garnoti isolate Ac230CAG cytochrome oxidase subunit I (COI) gene, partial cds; mitochondrial	278	Acanthochitona	garnoti	isolate	Ac230CAG	cytochrome	oxidase	subunit	I	(COI)	gene,	partial	cds;	mitochondrial
279. Acanthochitona garnoti isolate Ac226GAB cytochrome oxidase subunit I (COI) gene, partial cds; mitochondrial	279	Acanthochitona	garnoti	isolate	Ac226GAB	cytochrome	oxidase	subunit	I	(COI)	gene,	partial	cds;	mitochondrial
280. Acanthochitona garnoti isolate Ac225GAB cytochrome oxidase subunit I (COI) gene, partial cds; mitochondrial	280	Acanthochitona	garnoti	isolate	Ac225GAB	cytochrome	oxidase	subunit	I	(COI)	gene,	partial	cds;	mitochondrial
281. Acanthochitona garnoti isolate Ac224GAB cytochrome oxidase subunit I (COI) gene, partial cds; mitochondrial	281	Acanthochitona	garnoti	isolate	Ac224GAB	cytochrome	oxidase	subunit	I	(COI)	gene,	partial	cds;	mitochondrial
282. Acanthochitona garnoti isolate Ac223GAB cytochrome oxidase subunit I (COI) gene, partial cds; mitochondrial	282	Acanthochitona	garnoti	isolate	Ac223GAB	cytochrome	oxidase	subunit	I	(COI)	gene,	partial	cds;	mitochondrial
283. Acanthochitona garnoti isolate Ac222GAB cytochrome oxidase subunit I (COI) gene, partial cds; mitochondrial	283	Acanthochitona	garnoti	isolate	Ac222GAB	cytochrome	oxidase	subunit	I	(COI)	gene,	partial	cds;	mitochondrial
284. Acanthochitona garnoti isolate Ac221GAB cytochrome oxidase subunit I (COI) gene, partial cds; mitochondrial	284	Acanthochitona	garnoti	isolate	Ac221GAB	cytochrome	oxidase	subunit	I	(COI)	gene,	partial	cds;	mitochondrial
285. Acanthochitona garnoti isolate Ac220GAB cytochrome oxidase subunit I (COI) gene, partial cds; mitochondrial	285	Acanthochitona	garnoti	isolate	Ac220GAB	cytochrome	oxidase	subunit	I	(COI)	gene,	partial	cds;	mitochondrial
286. Acanthochitona garnoti isolate Ac217GAB cytochrome oxidase subunit I (COI) gene, partial cds; mitochondrial	286	Acanthochitona	garnoti	isolate	Ac217GAB	cytochrome	oxidase	subunit	I	(COI)	gene,	partial	cds;	mitochondrial
287. Acanthochitona garnoti isolate Ac216GAB cytochrome oxidase subunit I (COI) gene, partial cds; mitochondrial	287	Acanthochitona	garnoti	isolate	Ac216GAB	cytochrome	oxidase	subunit	I	(COI)	gene,	partial	cds;	mitochondrial
288. Acanthochitona garnoti isolate Ac215GAB cytochrome oxidase subunit I (COI) gene, partial cds; mitochondrial	288	Acanthochitona	garnoti	isolate	Ac215GAB	cytochrome	oxidase	subunit	I	(COI)	gene,	partial	cds;	mitochondrial
289. Acanthochitona garnoti isolate Ac214GAB cytochrome oxidase subunit I (COI) gene, partial cds; mitochondrial	289	Acanthochitona	garnoti	isolate	Ac214GAB	cytochrome	oxidase	subunit	I	(COI)	gene,	partial	cds;	mitochondrial
290. Acanthochitona garnoti isolate Ac213GAB cytochrome oxidase subunit I (COI) gene, partial cds; mitochondrial	290	Acanthochitona	garnoti	isolate	Ac213GAB	cytochrome	oxidase	subunit	I	(COI)	gene,	partial	cds;	mitochondrial
291. Acanthochitona garnoti isolate Ac212GAB cytochrome oxidase subunit I (COI) gene, partial cds; mitochondrial	291	Acanthochitona	garnoti	isolate	Ac212GAB	cytochrome	oxidase	subunit	I	(COI)	gene,	partial	cds;	mitochondrial
292. Acanthochitona garnoti isolate Ac211GAB cytochrome oxidase subunit I (COI) gene, partial cds; mitochondrial	292	Acanthochitona	garnoti	isolate	Ac211GAB	cytochrome	oxidase	subunit	I	(COI)	gene,	partial	cds;	mitochondrial
293. Acanthochitona garnoti isolate Ac210GAB cytochrome oxidase subunit I (COI) gene, partial cds; mitochondrial	293	Acanthochitona	garnoti	isolate	Ac210GAB	cytochrome	oxidase	subunit	I	(COI)	gene,	partial	cds;	mitochondrial
294. Acanthochitona garnoti isolate Ac209GAB cytochrome oxidase subunit I (COI) gene, partial cds; mitochondrial	294	Acanthochitona	garnoti	isolate	Ac209GAB	cytochrome	oxidase	subunit	I	(COI)	gene,	partial	cds;	mitochondrial
295. Acanthochitona garnoti isolate Ac208GAB cytochrome oxidase subunit I (COI) gene, partial cds; mitochondrial	295	Acanthochitona	garnoti	isolate	Ac208GAB	cytochrome	oxidase	subunit	I	(COI)	gene,	partial	cds;	mitochondrial
296. Acanthochitona garnoti isolate Ac207GAB cytochrome oxidase subunit I (COI) gene, partial cds; mitochondrial	296	Acanthochitona	garnoti	isolate	Ac207GAB	cytochrome	oxidase	subunit	I	(COI)	gene,	partial	cds;	mitochondrial
297. Acanthochitona garnoti isolate Ac206GAB cytochrome oxidase subunit I (COI) gene, partial cds; mitochondrial	297	Acanthochitona	garnoti	isolate	Ac206GAB	cytochrome	oxidase	subunit	I	(COI)	gene,	partial	cds;	mitochondrial
298. Acanthochitona garnoti isolate Ac205GAB cytochrome oxidase subunit I (COI) gene, partial cds; mitochondrial	298	Acanthochitona	garnoti	isolate	Ac205GAB	cytochrome	oxidase	subunit	I	(COI)	gene,	partial	cds;	mitochondrial
299. Acanthochitona garnoti isolate Ac177AAB cytochrome oxidase subunit I (COI) gene, partial cds; mitochondrial	299	Acanthochitona	garnoti	isolate	Ac177AAB	cytochrome	oxidase	subunit	I	(COI)	gene,	partial	cds;	mitochondrial
300. Acanthochitona garnoti isolate Ac176AAB cytochrome oxidase subunit I (COI) gene, partial cds; mitochondrial	300	Acanthochitona	garnoti	isolate	Ac176AAB	cytochrome	oxidase	subunit	I	(COI)	gene,	partial	cds;	mitochondrial
301. Acanthochitona garnoti isolate Ac174AAB cytochrome oxidase subunit I (COI) gene, partial cds; mitochondrial	301	Acanthochitona	garnoti	isolate	Ac174AAB	cytochrome	oxidase	subunit	I	(COI)	gene,	partial	cds;	mitochondrial
302. Acanthochitona garnoti isolate Ac173AAB cytochrome oxidase subunit I (COI) gene, partial cds; mitochondrial	302	Acanthochitona	garnoti	isolate	Ac173AAB	cytochrome	oxidase	subunit	I	(COI)	gene,	partial	cds;	mitochondrial
303. Acanthochitona garnoti isolate Ac172AAB cytochrome oxidase subunit I (COI) gene, partial cds; mitochondrial	303	Acanthochitona	garnoti	isolate	Ac172AAB	cytochrome	oxidase	subunit	I	(COI)	gene,	partial	cds;	mitochondrial
304. Acanthochitona garnoti isolate Ac171AAB cytochrome oxidase subunit I (COI) gene, partial cds; mitochondrial	304	Acanthochitona	garnoti	isolate	Ac171AAB	cytochrome	oxidase	subunit	I	(COI)	gene,	partial	cds;	mitochondrial
305. Acanthochitona garnoti isolate Ac170AAB cytochrome oxidase subunit I (COI) gene, partial cds; mitochondrial	305	Acanthochitona	garnoti	isolate	Ac170AAB	cytochrome	oxidase	subunit	I	(COI)	gene,	partial	cds;	mitochondrial
306. Acanthochitona garnoti isolate Ac169AAB cytochrome oxidase subunit I (COI) gene, partial cds; mitochondrial	306	Acanthochitona	garnoti	isolate	Ac169AAB	cytochrome	oxidase	subunit	I	(COI)	gene,	partial	cds;	mitochondrial
307. Acanthochitona garnoti isolate Ac168AAB cytochrome oxidase subunit I (COI) gene, partial cds; mitochondrial	307	Acanthochitona	garnoti	isolate	Ac168AAB	cytochrome	oxidase	subunit	I	(COI)	gene,	partial	cds;	mitochondrial
308. Acanthochitona garnoti isolate Ac167AAB cytochrome oxidase subunit I (COI) gene, partial cds; mitochondrial	308	Acanthochitona	garnoti	isolate	Ac167AAB	cytochrome	oxidase	subunit	I	(COI)	gene,	partial	cds;	mitochondrial
309. Acanthochitona garnoti isolate Ac166AAB cytochrome oxidase subunit I (COI) gene, partial cds; mitochondrial	309	Acanthochitona	garnoti	isolate	Ac166AAB	cytochrome	oxidase	subunit	I	(COI)	gene,	partial	cds;	mitochondrial
310. Acanthochitona garnoti isolate Ac165AAB cytochrome oxidase subunit I (COI) gene, partial cds; mitochondrial	310	Acanthochitona	garnoti	isolate	Ac165AAB	cytochrome	oxidase	subunit	I	(COI)	gene,	partial	cds;	mitochondrial
311. Acanthochitona garnoti isolate Ac164AAB cytochrome oxidase subunit I (COI) gene, partial cds; mitochondrial	311	Acanthochitona	garnoti	isolate	Ac164AAB	cytochrome	oxidase	subunit	I	(COI)	gene,	partial	cds;	mitochondrial
312. Acanthochitona garnoti isolate Ac163AAB cytochrome oxidase subunit I (COI) gene, partial cds; mitochondrial	312	Acanthochitona	garnoti	isolate	Ac163AAB	cytochrome	oxidase	subunit	I	(COI)	gene,	partial	cds;	mitochondrial
313. Acanthochitona garnoti isolate Ac162AAB cytochrome oxidase subunit I (COI) gene, partial cds; mitochondrial	313	Acanthochitona	garnoti	isolate	Ac162AAB	cytochrome	oxidase	subunit	I	(COI)	gene,	partial	cds;	mitochondrial
314. Acanthochitona garnoti isolate Ac161AAB cytochrome oxidase subunit I (COI) gene, partial cds; mitochondrial	314	Acanthochitona	garnoti	isolate	Ac161AAB	cytochrome	oxidase	subunit	I	(COI)	gene,	partial	cds;	mitochondrial
315. Acanthochitona garnoti isolate Ac160AAB cytochrome oxidase subunit I (COI) gene, partial cds; mitochondrial	315	Acanthochitona	garnoti	isolate	Ac160AAB	cytochrome	oxidase	subunit	I	(COI)	gene,	partial	cds;	mitochondrial
316. Acanthochitona garnoti isolate Ac159AAB cytochrome oxidase subunit I (COI) gene, partial cds; mitochondrial	316	Acanthochitona	garnoti	isolate	Ac159AAB	cytochrome	oxidase	subunit	I	(COI)	gene,	partial	cds;	mitochondrial
317. Acanthochitona garnoti isolate Ac158AAB cytochrome oxidase subunit I (COI) gene, partial cds; mitochondrial	317	Acanthochitona	garnoti	isolate	Ac158AAB	cytochrome	oxidase	subunit	I	(COI)	gene,	partial	cds;	mitochondrial
318. Acanthochitona garnoti isolate Ac156AAB cytochrome oxidase subunit I (COI) gene, partial cds; mitochondrial	318	Acanthochitona	garnoti	isolate	Ac156AAB	cytochrome	oxidase	subunit	I	(COI)	gene,	partial	cds;	mitochondrial
319. Acanthochitona garnoti isolate Ac155AAB cytochrome oxidase subunit I (COI) gene, partial cds; mitochondrial	319	Acanthochitona	garnoti	isolate	Ac155AAB	cytochrome	oxidase	subunit	I	(COI)	gene,	partial	cds;	mitochondrial
320. Acanthochitona garnoti isolate Ac153AAB cytochrome oxidase subunit I (COI) gene, partial cds; mitochondrial	320	Acanthochitona	garnoti	isolate	Ac153AAB	cytochrome	oxidase	subunit	I	(COI)	gene,	partial	cds;	mitochondrial
321. Acanthochitona garnoti isolate Ac297ROE cytochrome oxidase subunit I (COI) gene, partial cds; mitochondrial	321	Acanthochitona	garnoti	isolate	Ac297ROE	cytochrome	oxidase	subunit	I	(COI)	gene,	partial	cds;	mitochondrial
322. Acanthochitona garnoti isolate Ac296ROE cytochrome oxidase subunit I (COI) gene, partial cds; mitochondrial	322	Acanthochitona	garnoti	isolate	Ac296ROE	cytochrome	oxidase	subunit	I	(COI)	gene,	partial	cds;	mitochondrial
323. Acanthochitona garnoti isolate Ac295ROE cytochrome oxidase subunit I (COI) gene, partial cds; mitochondrial	323	Acanthochitona	garnoti	isolate	Ac295ROE	cytochrome	oxidase	subunit	I	(COI)	gene,	partial	cds;	mitochondrial
324. Acanthochitona garnoti isolate Ac294ROE cytochrome oxidase subunit I (COI) gene, partial cds; mitochondrial	324	Acanthochitona	garnoti	isolate	Ac294ROE	cytochrome	oxidase	subunit	I	(COI)	gene,	partial	cds;	mitochondrial
325. Acanthochitona garnoti isolate Ac293ROE cytochrome oxidase subunit I (COI) gene, partial cds; mitochondrial	325	Acanthochitona	garnoti	isolate	Ac293ROE	cytochrome	oxidase	subunit	I	(COI)	gene,	partial	cds;	mitochondrial
326. Acanthochitona garnoti isolate Ac292ROE cytochrome oxidase subunit I (COI) gene, partial cds; mitochondrial	326	Acanthochitona	garnoti	isolate	Ac292ROE	cytochrome	oxidase	subunit	I	(COI)	gene,	partial	cds;	mitochondrial
327. Acanthochitona garnoti isolate Ac288ROE cytochrome oxidase subunit I (COI) gene, partial cds; mitochondrial	327	Acanthochitona	garnoti	isolate	Ac288ROE	cytochrome	oxidase	subunit	I	(COI)	gene,	partial	cds;	mitochondrial
328. Acanthochitona garnoti isolate Ac287ROE cytochrome oxidase subunit I (COI) gene, partial cds; mitochondrial	328	Acanthochitona	garnoti	isolate	Ac287ROE	cytochrome	oxidase	subunit	I	(COI)	gene,	partial	cds;	mitochondrial
329. Acanthochitona garnoti isolate Ac286ROE cytochrome oxidase subunit I (COI) gene, partial cds; mitochondrial	329	Acanthochitona	garnoti	isolate	Ac286ROE	cytochrome	oxidase	subunit	I	(COI)	gene,	partial	cds;	mitochondrial
330. Acanthochitona garnoti isolate Ac285ROE cytochrome oxidase subunit I (COI) gene, partial cds; mitochondrial	330	Acanthochitona	garnoti	isolate	Ac285ROE	cytochrome	oxidase	subunit	I	(COI)	gene,	partial	cds;	mitochondrial
331. Acanthochitona garnoti isolate Ac281ROE cytochrome oxidase subunit I (COI) gene, partial cds; mitochondrial	331	Acanthochitona	garnoti	isolate	Ac281ROE	cytochrome	oxidase	subunit	I	(COI)	gene,	partial	cds;	mitochondrial
332. Acanthochitona garnoti isolate Ac280ROE cytochrome oxidase subunit I (COI) gene, partial cds; mitochondrial	332	Acanthochitona	garnoti	isolate	Ac280ROE	cytochrome	oxidase	subunit	I	(COI)	gene,	partial	cds;	mitochondrial
333. Acanthochitona garnoti isolate Ac279ROE cytochrome oxidase subunit I (COI) gene, partial cds; mitochondrial	333	Acanthochitona	garnoti	isolate	Ac279ROE	cytochrome	oxidase	subunit	I	(COI)	gene,	partial	cds;	mitochondrial
334. Acanthochitona garnoti isolate Ac278ROE cytochrome oxidase subunit I (COI) gene, partial cds; mitochondrial	334	Acanthochitona	garnoti	isolate	Ac278ROE	cytochrome	oxidase	subunit	I	(COI)	gene,	partial	cds;	mitochondrial
335. Acanthochitona garnoti isolate Ac277ROE cytochrome oxidase subunit I (COI) gene, partial cds; mitochondrial	335	Acanthochitona	garnoti	isolate	Ac277ROE	cytochrome	oxidase	subunit	I	(COI)	gene,	partial	cds;	mitochondrial
336. Acanthochitona garnoti isolate Ac203SPO cytochrome oxidase subunit I (COI) gene, partial cds; mitochondrial	336	Acanthochitona	garnoti	isolate	Ac203SPO	cytochrome	oxidase	subunit	I	(COI)	gene,	partial	cds;	mitochondrial
337. Acanthochitona garnoti isolate Ac202SPO cytochrome oxidase subunit I (COI) gene, partial cds; mitochondrial	337	Acanthochitona	garnoti	isolate	Ac202SPO	cytochrome	oxidase	subunit	I	(COI)	gene,	partial	cds;	mitochondrial
338. Acanthochitona garnoti isolate Ac201SPO cytochrome oxidase subunit I (COI) gene, partial cds; mitochondrial	338	Acanthochitona	garnoti	isolate	Ac201SPO	cytochrome	oxidase	subunit	I	(COI)	gene,	partial	cds;	mitochondrial
339. Acanthochitona garnoti isolate Ac200SPO cytochrome oxidase subunit I (COI) gene, partial cds; mitochondrial	339	Acanthochitona	garnoti	isolate	Ac200SPO	cytochrome	oxidase	subunit	I	(COI)	gene,	partial	cds;	mitochondrial
340. Acanthochitona garnoti isolate Ac199SPO cytochrome oxidase subunit I (COI) gene, partial cds; mitochondrial	340	Acanthochitona	garnoti	isolate	Ac199SPO	cytochrome	oxidase	subunit	I	(COI)	gene,	partial	cds;	mitochondrial
341. Acanthochitona garnoti isolate Ac196SPO cytochrome oxidase subunit I (COI) gene, partial cds; mitochondrial	341	Acanthochitona	garnoti	isolate	Ac196SPO	cytochrome	oxidase	subunit	I	(COI)	gene,	partial	cds;	mitochondrial
342. Acanthochitona garnoti isolate Ac195SPO cytochrome oxidase subunit I (COI) gene, partial cds; mitochondrial	342	Acanthochitona	garnoti	isolate	Ac195SPO	cytochrome	oxidase	subunit	I	(COI)	gene,	partial	cds;	mitochondrial
343. Acanthochitona garnoti isolate Ac194SPO cytochrome oxidase subunit I (COI) gene, partial cds; mitochondrial	343	Acanthochitona	garnoti	isolate	Ac194SPO	cytochrome	oxidase	subunit	I	(COI)	gene,	partial	cds;	mitochondrial
344. Acanthochitona garnoti isolate Ac192SPO cytochrome oxidase subunit I (COI) gene, partial cds; mitochondrial	344	Acanthochitona	garnoti	isolate	Ac192SPO	cytochrome	oxidase	subunit	I	(COI)	gene,	partial	cds;	mitochondrial
345. Acanthochitona garnoti isolate Ac191SPO cytochrome oxidase subunit I (COI) gene, partial cds; mitochondrial	345	Acanthochitona	garnoti	isolate	Ac191SPO	cytochrome	oxidase	subunit	I	(COI)	gene,	partial	cds;	mitochondrial
346. Acanthochitona garnoti isolate Ac190SPO cytochrome oxidase subunit I (COI) gene, partial cds; mitochondrial	346	Acanthochitona	garnoti	isolate	Ac190SPO	cytochrome	oxidase	subunit	I	(COI)	gene,	partial	cds;	mitochondrial
347. Acanthochitona garnoti isolate Ac189SPO cytochrome oxidase subunit I (COI) gene, partial cds; mitochondrial	347	Acanthochitona	garnoti	isolate	Ac189SPO	cytochrome	oxidase	subunit	I	(COI)	gene,	partial	cds;	mitochondrial
348. Acanthochitona garnoti isolate Ac188SPO cytochrome oxidase subunit I (COI) gene, partial cds; mitochondrial	348	Acanthochitona	garnoti	isolate	Ac188SPO	cytochrome	oxidase	subunit	I	(COI)	gene,	partial	cds;	mitochondrial
349. Acanthochitona garnoti isolate Ac187SPO cytochrome oxidase subunit I (COI) gene, partial cds; mitochondrial	349	Acanthochitona	garnoti	isolate	Ac187SPO	cytochrome	oxidase	subunit	I	(COI)	gene,	partial	cds;	mitochondrial
350. Acanthochitona garnoti isolate Ac186SPO cytochrome oxidase subunit I (COI) gene, partial cds; mitochondrial	350	Acanthochitona	garnoti	isolate	Ac186SPO	cytochrome	oxidase	subunit	I	(COI)	gene,	partial	cds;	mitochondrial
351. Acanthochitona garnoti isolate Ac185SPO cytochrome oxidase subunit I (COI) gene, partial cds; mitochondrial	351	Acanthochitona	garnoti	isolate	Ac185SPO	cytochrome	oxidase	subunit	I	(COI)	gene,	partial	cds;	mitochondrial
352. Acanthochitona garnoti isolate Ac184SPO cytochrome oxidase subunit I (COI) gene, partial cds; mitochondrial	352	Acanthochitona	garnoti	isolate	Ac184SPO	cytochrome	oxidase	subunit	I	(COI)	gene,	partial	cds;	mitochondrial
353. Acanthochitona garnoti isolate Ac183SPO cytochrome oxidase subunit I (COI) gene, partial cds; mitochondrial	353	Acanthochitona	garnoti	isolate	Ac183SPO	cytochrome	oxidase	subunit	I	(COI)	gene,	partial	cds;	mitochondrial
354. Acanthochitona garnoti isolate Ac182SPO cytochrome oxidase subunit I (COI) gene, partial cds; mitochondrial	354	Acanthochitona	garnoti	isolate	Ac182SPO	cytochrome	oxidase	subunit	I	(COI)	gene,	partial	cds;	mitochondrial
355. Acanthochitona garnoti isolate Ac181SPO cytochrome oxidase subunit I (COI) gene, partial cds; mitochondrial	355	Acanthochitona	garnoti	isolate	Ac181SPO	cytochrome	oxidase	subunit	I	(COI)	gene,	partial	cds;	mitochondrial
356. Acanthochitona garnoti isolate Ac180SPO cytochrome oxidase subunit I (COI) gene, partial cds; mitochondrial	356	Acanthochitona	garnoti	isolate	Ac180SPO	cytochrome	oxidase	subunit	I	(COI)	gene,	partial	cds;	mitochondrial
357. Acanthochitona garnoti isolate Ac78WPO cytochrome oxidase subunit I (COI) gene, partial cds; mitochondrial	357	Acanthochitona	garnoti	isolate	Ac78WPO	cytochrome	oxidase	subunit	I	(COI)	gene,	partial	cds;	mitochondrial
358. Acanthochitona garnoti isolate Ac74WPO cytochrome oxidase subunit I (COI) gene, partial cds; mitochondrial	358	Acanthochitona	garnoti	isolate	Ac74WPO	cytochrome	oxidase	subunit	I	(COI)	gene,	partial	cds;	mitochondrial
359. Acanthochitona garnoti isolate Ac73WPO cytochrome oxidase subunit I (COI) gene, partial cds; mitochondrial	359	Acanthochitona	garnoti	isolate	Ac73WPO	cytochrome	oxidase	subunit	I	(COI)	gene,	partial	cds;	mitochondrial
360. Acanthochitona garnoti isolate Ac58WPO cytochrome oxidase subunit I (COI) gene, partial cds; mitochondrial	360	Acanthochitona	garnoti	isolate	Ac58WPO	cytochrome	oxidase	subunit	I	(COI)	gene,	partial	cds;	mitochondrial
361. Acanthochitona garnoti isolate Ac57WPO cytochrome oxidase subunit I (COI) gene, partial cds; mitochondrial	361	Acanthochitona	garnoti	isolate	Ac57WPO	cytochrome	oxidase	subunit	I	(COI)	gene,	partial	cds;	mitochondrial
362. Acanthochitona garnoti isolate Ac56WPO cytochrome oxidase subunit I (COI) gene, partial cds; mitochondrial	362	Acanthochitona	garnoti	isolate	Ac56WPO	cytochrome	oxidase	subunit	I	(COI)	gene,	partial	cds;	mitochondrial
363. Acanthochitona garnoti isolate Ac55WPO cytochrome oxidase subunit I (COI) gene, partial cds; mitochondrial	363	Acanthochitona	garnoti	isolate	Ac55WPO	cytochrome	oxidase	subunit	I	(COI)	gene,	partial	cds;	mitochondrial
364. Acanthochitona garnoti isolate Ac53WPO cytochrome oxidase subunit I (COI) gene, partial cds; mitochondrial	364	Acanthochitona	garnoti	isolate	Ac53WPO	cytochrome	oxidase	subunit	I	(COI)	gene,	partial	cds;	mitochondrial
365. Acanthochitona garnoti isolate Ac51WPO cytochrome oxidase subunit I (COI) gene, partial cds; mitochondrial	365	Acanthochitona	garnoti	isolate	Ac51WPO	cytochrome	oxidase	subunit	I	(COI)	gene,	partial	cds;	mitochondrial
366. Acanthochitona garnoti isolate Ac50WPO cytochrome oxidase subunit I (COI) gene, partial cds; mitochondrial	366	Acanthochitona	garnoti	isolate	Ac50WPO	cytochrome	oxidase	subunit	I	(COI)	gene,	partial	cds;	mitochondrial
367. Acanthochitona garnoti isolate Ac48WPO cytochrome oxidase subunit I (COI) gene, partial cds; mitochondrial	367	Acanthochitona	garnoti	isolate	Ac48WPO	cytochrome	oxidase	subunit	I	(COI)	gene,	partial	cds;	mitochondrial
368. Acanthochitona garnoti isolate Ac47WPO cytochrome oxidase subunit I (COI) gene, partial cds; mitochondrial	368	Acanthochitona	garnoti	isolate	Ac47WPO	cytochrome	oxidase	subunit	I	(COI)	gene,	partial	cds;	mitochondrial
369. Acanthochitona garnoti isolate Ac46WPO cytochrome oxidase subunit I (COI) gene, partial cds; mitochondrial	369	Acanthochitona	garnoti	isolate	Ac46WPO	cytochrome	oxidase	subunit	I	(COI)	gene,	partial	cds;	mitochondrial
370. Acanthochitona garnoti isolate Ac275JAB cytochrome oxidase subunit I (COI) gene, partial cds; mitochondrial	370	Acanthochitona	garnoti	isolate	Ac275JAB	cytochrome	oxidase	subunit	I	(COI)	gene,	partial	cds;	mitochondrial
371. Acanthochitona garnoti isolate Ac273JAB cytochrome oxidase subunit I (COI) gene, partial cds; mitochondrial	371	Acanthochitona	garnoti	isolate	Ac273JAB	cytochrome	oxidase	subunit	I	(COI)	gene,	partial	cds;	mitochondrial
372. Acanthochitona garnoti isolate Ac272JAB cytochrome oxidase subunit I (COI) gene, partial cds; mitochondrial	372	Acanthochitona	garnoti	isolate	Ac272JAB	cytochrome	oxidase	subunit	I	(COI)	gene,	partial	cds;	mitochondrial
373. Acanthochitona garnoti isolate Ac271JAB cytochrome oxidase subunit I (COI) gene, partial cds; mitochondrial	373	Acanthochitona	garnoti	isolate	Ac271JAB	cytochrome	oxidase	subunit	I	(COI)	gene,	partial	cds;	mitochondrial
374. Acanthochitona garnoti isolate Ac270JAB cytochrome oxidase subunit I (COI) gene, partial cds; mitochondrial	374	Acanthochitona	garnoti	isolate	Ac270JAB	cytochrome	oxidase	subunit	I	(COI)	gene,	partial	cds;	mitochondrial
375. Acanthochitona garnoti isolate Ac269JAB cytochrome oxidase subunit I (COI) gene, partial cds; mitochondrial	375	Acanthochitona	garnoti	isolate	Ac269JAB	cytochrome	oxidase	subunit	I	(COI)	gene,	partial	cds;	mitochondrial
376. Acanthochitona garnoti isolate Ac267JAB cytochrome oxidase subunit I (COI) gene, partial cds; mitochondrial	376	Acanthochitona	garnoti	isolate	Ac267JAB	cytochrome	oxidase	subunit	I	(COI)	gene,	partial	cds;	mitochondrial
377. Acanthochitona garnoti isolate Ac265JAB cytochrome oxidase subunit I (COI) gene, partial cds; mitochondrial	377	Acanthochitona	garnoti	isolate	Ac265JAB	cytochrome	oxidase	subunit	I	(COI)	gene,	partial	cds;	mitochondrial
378. Acanthochitona garnoti isolate Ac264JAB cytochrome oxidase subunit I (COI) gene, partial cds; mitochondrial	378	Acanthochitona	garnoti	isolate	Ac264JAB	cytochrome	oxidase	subunit	I	(COI)	gene,	partial	cds;	mitochondrial
379. Acanthochitona garnoti isolate Ac263JAB cytochrome oxidase subunit I (COI) gene, partial cds; mitochondrial	379	Acanthochitona	garnoti	isolate	Ac263JAB	cytochrome	oxidase	subunit	I	(COI)	gene,	partial	cds;	mitochondrial
380. Acanthochitona garnoti isolate Ac262JAB cytochrome oxidase subunit I (COI) gene, partial cds; mitochondrial	380	Acanthochitona	garnoti	isolate	Ac262JAB	cytochrome	oxidase	subunit	I	(COI)	gene,	partial	cds;	mitochondrial
381. Acanthochitona garnoti isolate Ac261JAB cytochrome oxidase subunit I (COI) gene, partial cds; mitochondrial	381	Acanthochitona	garnoti	isolate	Ac261JAB	cytochrome	oxidase	subunit	I	(COI)	gene,	partial	cds;	mitochondrial
382. Acanthochitona garnoti isolate Ac260JAB cytochrome oxidase subunit I (COI) gene, partial cds; mitochondrial	382	Acanthochitona	garnoti	isolate	Ac260JAB	cytochrome	oxidase	subunit	I	(COI)	gene,	partial	cds;	mitochondrial
383. Acanthochitona garnoti isolate Ac255JAB cytochrome oxidase subunit I (COI) gene, partial cds; mitochondrial	383	Acanthochitona	garnoti	isolate	Ac255JAB	cytochrome	oxidase	subunit	I	(COI)	gene,	partial	cds;	mitochondrial
384. Oxystele sinensis isolate OsITS_41 5.8S ribosomal RNA gene, partial sequence; internal transcribed spacer 2, complete sequence; and 28S ribosomal RNA gene, partial sequence	384	Oxystele	sinensis	isolate	OsITS_41	5.8S	ribosomal	RNA	gene,	partial	sequence;	internal	transcribed	spacer	2,	complete	sequence;	and	28S	ribosomal	RNA	gene,	partial	sequence
385. Oxystele sinensis isolate OsITS_40 5.8S ribosomal RNA gene, partial sequence; internal transcribed spacer 2, complete sequence; and 28S ribosomal RNA gene, partial sequence	385	Oxystele	sinensis	isolate	OsITS_40	5.8S	ribosomal	RNA	gene,	partial	sequence;	internal	transcribed	spacer	2,	complete	sequence;	and	28S	ribosomal	RNA	gene,	partial	sequence
386. Oxystele sinensis isolate OsITS_39 5.8S ribosomal RNA gene, partial sequence; internal transcribed spacer 2, complete sequence; and 28S ribosomal RNA gene, partial sequence	386	Oxystele	sinensis	isolate	OsITS_39	5.8S	ribosomal	RNA	gene,	partial	sequence;	internal	transcribed	spacer	2,	complete	sequence;	and	28S	ribosomal	RNA	gene,	partial	sequence
387. Oxystele sinensis isolate OsITS_38 5.8S ribosomal RNA gene, partial sequence; internal transcribed spacer 2, complete sequence; and 28S ribosomal RNA gene, partial sequence	387	Oxystele	sinensis	isolate	OsITS_38	5.8S	ribosomal	RNA	gene,	partial	sequence;	internal	transcribed	spacer	2,	complete	sequence;	and	28S	ribosomal	RNA	gene,	partial	sequence
388. Oxystele sinensis isolate OsITS_37 5.8S ribosomal RNA gene, partial sequence; internal transcribed spacer 2, complete sequence; and 28S ribosomal RNA gene, partial sequence	388	Oxystele	sinensis	isolate	OsITS_37	5.8S	ribosomal	RNA	gene,	partial	sequence;	internal	transcribed	spacer	2,	complete	sequence;	and	28S	ribosomal	RNA	gene,	partial	sequence
389. Oxystele sinensis isolate OsITS_36 5.8S ribosomal RNA gene, partial sequence; internal transcribed spacer 2, complete sequence; and 28S ribosomal RNA gene, partial sequence	389	Oxystele	sinensis	isolate	OsITS_36	5.8S	ribosomal	RNA	gene,	partial	sequence;	internal	transcribed	spacer	2,	complete	sequence;	and	28S	ribosomal	RNA	gene,	partial	sequence
390. Oxystele sinensis isolate OsITS_35 5.8S ribosomal RNA gene, partial sequence; internal transcribed spacer 2, complete sequence; and 28S ribosomal RNA gene, partial sequence	390	Oxystele	sinensis	isolate	OsITS_35	5.8S	ribosomal	RNA	gene,	partial	sequence;	internal	transcribed	spacer	2,	complete	sequence;	and	28S	ribosomal	RNA	gene,	partial	sequence
391. Oxystele sinensis isolate OsITS_34 5.8S ribosomal RNA gene, partial sequence; internal transcribed spacer 2, complete sequence; and 28S ribosomal RNA gene, partial sequence	391	Oxystele	sinensis	isolate	OsITS_34	5.8S	ribosomal	RNA	gene,	partial	sequence;	internal	transcribed	spacer	2,	complete	sequence;	and	28S	ribosomal	RNA	gene,	partial	sequence
392. Oxystele sinensis isolate OsITS_33 5.8S ribosomal RNA gene, partial sequence; internal transcribed spacer 2, complete sequence; and 28S ribosomal RNA gene, partial sequence	392	Oxystele	sinensis	isolate	OsITS_33	5.8S	ribosomal	RNA	gene,	partial	sequence;	internal	transcribed	spacer	2,	complete	sequence;	and	28S	ribosomal	RNA	gene,	partial	sequence
393. Oxystele sinensis isolate OsITS_32 5.8S ribosomal RNA gene, partial sequence; internal transcribed spacer 2, complete sequence; and 28S ribosomal RNA gene, partial sequence	393	Oxystele	sinensis	isolate	OsITS_32	5.8S	ribosomal	RNA	gene,	partial	sequence;	internal	transcribed	spacer	2,	complete	sequence;	and	28S	ribosomal	RNA	gene,	partial	sequence
394. Oxystele sinensis isolate OsITS_31 5.8S ribosomal RNA gene, partial sequence; internal transcribed spacer 2, complete sequence; and 28S ribosomal RNA gene, partial sequence	394	Oxystele	sinensis	isolate	OsITS_31	5.8S	ribosomal	RNA	gene,	partial	sequence;	internal	transcribed	spacer	2,	complete	sequence;	and	28S	ribosomal	RNA	gene,	partial	sequence
395. Oxystele sinensis isolate OsITS_30 5.8S ribosomal RNA gene, partial sequence; internal transcribed spacer 2, complete sequence; and 28S ribosomal RNA gene, partial sequence	395	Oxystele	sinensis	isolate	OsITS_30	5.8S	ribosomal	RNA	gene,	partial	sequence;	internal	transcribed	spacer	2,	complete	sequence;	and	28S	ribosomal	RNA	gene,	partial	sequence
396. Oxystele sinensis isolate OsITS_29 5.8S ribosomal RNA gene, partial sequence; internal transcribed spacer 2, complete sequence; and 28S ribosomal RNA gene, partial sequence	396	Oxystele	sinensis	isolate	OsITS_29	5.8S	ribosomal	RNA	gene,	partial	sequence;	internal	transcribed	spacer	2,	complete	sequence;	and	28S	ribosomal	RNA	gene,	partial	sequence
397. Oxystele sinensis isolate OsITS_28 5.8S ribosomal RNA gene, partial sequence; internal transcribed spacer 2, complete sequence; and 28S ribosomal RNA gene, partial sequence	397	Oxystele	sinensis	isolate	OsITS_28	5.8S	ribosomal	RNA	gene,	partial	sequence;	internal	transcribed	spacer	2,	complete	sequence;	and	28S	ribosomal	RNA	gene,	partial	sequence
398. Oxystele sinensis isolate OsITS_27 5.8S ribosomal RNA gene, partial sequence; internal transcribed spacer 2, complete sequence; and 28S ribosomal RNA gene, partial sequence	398	Oxystele	sinensis	isolate	OsITS_27	5.8S	ribosomal	RNA	gene,	partial	sequence;	internal	transcribed	spacer	2,	complete	sequence;	and	28S	ribosomal	RNA	gene,	partial	sequence
399. Oxystele sinensis isolate OsITS_26 5.8S ribosomal RNA gene, partial sequence; internal transcribed spacer 2, complete sequence; and 28S ribosomal RNA gene, partial sequence	399	Oxystele	sinensis	isolate	OsITS_26	5.8S	ribosomal	RNA	gene,	partial	sequence;	internal	transcribed	spacer	2,	complete	sequence;	and	28S	ribosomal	RNA	gene,	partial	sequence
400. Oxystele sinensis isolate OsITS_25 5.8S ribosomal RNA gene, partial sequence; internal transcribed spacer 2, complete sequence; and 28S ribosomal RNA gene, partial sequence	400	Oxystele	sinensis	isolate	OsITS_25	5.8S	ribosomal	RNA	gene,	partial	sequence;	internal	transcribed	spacer	2,	complete	sequence;	and	28S	ribosomal	RNA	gene,	partial	sequence
401. Oxystele sinensis isolate OsITS_24 5.8S ribosomal RNA gene, partial sequence; internal transcribed spacer 2, complete sequence; and 28S ribosomal RNA gene, partial sequence	401	Oxystele	sinensis	isolate	OsITS_24	5.8S	ribosomal	RNA	gene,	partial	sequence;	internal	transcribed	spacer	2,	complete	sequence;	and	28S	ribosomal	RNA	gene,	partial	sequence
402. Oxystele sinensis isolate OsITS_23 5.8S ribosomal RNA gene, partial sequence; internal transcribed spacer 2, complete sequence; and 28S ribosomal RNA gene, partial sequence	402	Oxystele	sinensis	isolate	OsITS_23	5.8S	ribosomal	RNA	gene,	partial	sequence;	internal	transcribed	spacer	2,	complete	sequence;	and	28S	ribosomal	RNA	gene,	partial	sequence
403. Oxystele sinensis isolate OsITS_22 5.8S ribosomal RNA gene, partial sequence; internal transcribed spacer 2, complete sequence; and 28S ribosomal RNA gene, partial sequence	403	Oxystele	sinensis	isolate	OsITS_22	5.8S	ribosomal	RNA	gene,	partial	sequence;	internal	transcribed	spacer	2,	complete	sequence;	and	28S	ribosomal	RNA	gene,	partial	sequence
404. Oxystele sinensis isolate OsITS_21 5.8S ribosomal RNA gene, partial sequence; internal transcribed spacer 2, complete sequence; and 28S ribosomal RNA gene, partial sequence	404	Oxystele	sinensis	isolate	OsITS_21	5.8S	ribosomal	RNA	gene,	partial	sequence;	internal	transcribed	spacer	2,	complete	sequence;	and	28S	ribosomal	RNA	gene,	partial	sequence
405. Oxystele sinensis isolate OsITS_20 5.8S ribosomal RNA gene, partial sequence; internal transcribed spacer 2, complete sequence; and 28S ribosomal RNA gene, partial sequence	405	Oxystele	sinensis	isolate	OsITS_20	5.8S	ribosomal	RNA	gene,	partial	sequence;	internal	transcribed	spacer	2,	complete	sequence;	and	28S	ribosomal	RNA	gene,	partial	sequence
406. Oxystele sinensis isolate OsITS_19 5.8S ribosomal RNA gene, partial sequence; internal transcribed spacer 2, complete sequence; and 28S ribosomal RNA gene, partial sequence	406	Oxystele	sinensis	isolate	OsITS_19	5.8S	ribosomal	RNA	gene,	partial	sequence;	internal	transcribed	spacer	2,	complete	sequence;	and	28S	ribosomal	RNA	gene,	partial	sequence
407. Oxystele sinensis isolate OsITS_18 5.8S ribosomal RNA gene, partial sequence; internal transcribed spacer 2, complete sequence; and 28S ribosomal RNA gene, partial sequence	407	Oxystele	sinensis	isolate	OsITS_18	5.8S	ribosomal	RNA	gene,	partial	sequence;	internal	transcribed	spacer	2,	complete	sequence;	and	28S	ribosomal	RNA	gene,	partial	sequence
408. Oxystele sinensis isolate OsITS_17 5.8S ribosomal RNA gene, partial sequence; internal transcribed spacer 2, complete sequence; and 28S ribosomal RNA gene, partial sequence	408	Oxystele	sinensis	isolate	OsITS_17	5.8S	ribosomal	RNA	gene,	partial	sequence;	internal	transcribed	spacer	2,	complete	sequence;	and	28S	ribosomal	RNA	gene,	partial	sequence
409. Oxystele sinensis isolate OsITS_16 5.8S ribosomal RNA gene, partial sequence; internal transcribed spacer 2, complete sequence; and 28S ribosomal RNA gene, partial sequence	409	Oxystele	sinensis	isolate	OsITS_16	5.8S	ribosomal	RNA	gene,	partial	sequence;	internal	transcribed	spacer	2,	complete	sequence;	and	28S	ribosomal	RNA	gene,	partial	sequence
410. Oxystele sinensis isolate OsITS_15 5.8S ribosomal RNA gene, partial sequence; internal transcribed spacer 2, complete sequence; and 28S ribosomal RNA gene, partial sequence	410	Oxystele	sinensis	isolate	OsITS_15	5.8S	ribosomal	RNA	gene,	partial	sequence;	internal	transcribed	spacer	2,	complete	sequence;	and	28S	ribosomal	RNA	gene,	partial	sequence
411. Oxystele sinensis isolate OsITS_14 5.8S ribosomal RNA gene, partial sequence; internal transcribed spacer 2, complete sequence; and 28S ribosomal RNA gene, partial sequence	411	Oxystele	sinensis	isolate	OsITS_14	5.8S	ribosomal	RNA	gene,	partial	sequence;	internal	transcribed	spacer	2,	complete	sequence;	and	28S	ribosomal	RNA	gene,	partial	sequence
412. Oxystele sinensis isolate OsITS_13 5.8S ribosomal RNA gene, partial sequence; internal transcribed spacer 2, complete sequence; and 28S ribosomal RNA gene, partial sequence	412	Oxystele	sinensis	isolate	OsITS_13	5.8S	ribosomal	RNA	gene,	partial	sequence;	internal	transcribed	spacer	2,	complete	sequence;	and	28S	ribosomal	RNA	gene,	partial	sequence
413. Oxystele sinensis isolate OsITS_12 5.8S ribosomal RNA gene, partial sequence; internal transcribed spacer 2, complete sequence; and 28S ribosomal RNA gene, partial sequence	413	Oxystele	sinensis	isolate	OsITS_12	5.8S	ribosomal	RNA	gene,	partial	sequence;	internal	transcribed	spacer	2,	complete	sequence;	and	28S	ribosomal	RNA	gene,	partial	sequence
414. Oxystele sinensis isolate OsITS_11 5.8S ribosomal RNA gene, partial sequence; internal transcribed spacer 2, complete sequence; and 28S ribosomal RNA gene, partial sequence	414	Oxystele	sinensis	isolate	OsITS_11	5.8S	ribosomal	RNA	gene,	partial	sequence;	internal	transcribed	spacer	2,	complete	sequence;	and	28S	ribosomal	RNA	gene,	partial	sequence
415. Oxystele sinensis isolate OsITS_10 5.8S ribosomal RNA gene, partial sequence; internal transcribed spacer 2, complete sequence; and 28S ribosomal RNA gene, partial sequence	415	Oxystele	sinensis	isolate	OsITS_10	5.8S	ribosomal	RNA	gene,	partial	sequence;	internal	transcribed	spacer	2,	complete	sequence;	and	28S	ribosomal	RNA	gene,	partial	sequence
416. Oxystele sinensis isolate OsITS_9 5.8S ribosomal RNA gene, partial sequence; internal transcribed spacer 2, complete sequence; and 28S ribosomal RNA gene, partial sequence	416	Oxystele	sinensis	isolate	OsITS_9	5.8S	ribosomal	RNA	gene,	partial	sequence;	internal	transcribed	spacer	2,	complete	sequence;	and	28S	ribosomal	RNA	gene,	partial	sequence
417. Oxystele sinensis isolate OsITS_8 5.8S ribosomal RNA gene, partial sequence; internal transcribed spacer 2, complete sequence; and 28S ribosomal RNA gene, partial sequence	417	Oxystele	sinensis	isolate	OsITS_8	5.8S	ribosomal	RNA	gene,	partial	sequence;	internal	transcribed	spacer	2,	complete	sequence;	and	28S	ribosomal	RNA	gene,	partial	sequence
418. Oxystele sinensis isolate OsITS_7 5.8S ribosomal RNA gene, partial sequence; internal transcribed spacer 2, complete sequence; and 28S ribosomal RNA gene, partial sequence	418	Oxystele	sinensis	isolate	OsITS_7	5.8S	ribosomal	RNA	gene,	partial	sequence;	internal	transcribed	spacer	2,	complete	sequence;	and	28S	ribosomal	RNA	gene,	partial	sequence
419. Oxystele sinensis isolate OsITS_6 5.8S ribosomal RNA gene, partial sequence; internal transcribed spacer 2, complete sequence; and 28S ribosomal RNA gene, partial sequence	419	Oxystele	sinensis	isolate	OsITS_6	5.8S	ribosomal	RNA	gene,	partial	sequence;	internal	transcribed	spacer	2,	complete	sequence;	and	28S	ribosomal	RNA	gene,	partial	sequence
420. Oxystele sinensis isolate OsITS_5 5.8S ribosomal RNA gene, partial sequence; internal transcribed spacer 2, complete sequence; and 28S ribosomal RNA gene, partial sequence	420	Oxystele	sinensis	isolate	OsITS_5	5.8S	ribosomal	RNA	gene,	partial	sequence;	internal	transcribed	spacer	2,	complete	sequence;	and	28S	ribosomal	RNA	gene,	partial	sequence
421. Oxystele sinensis isolate OsITS_4 5.8S ribosomal RNA gene, partial sequence; internal transcribed spacer 2, complete sequence; and 28S ribosomal RNA gene, partial sequence	421	Oxystele	sinensis	isolate	OsITS_4	5.8S	ribosomal	RNA	gene,	partial	sequence;	internal	transcribed	spacer	2,	complete	sequence;	and	28S	ribosomal	RNA	gene,	partial	sequence
422. Oxystele sinensis isolate OsITS_3 5.8S ribosomal RNA gene, partial sequence; internal transcribed spacer 2, complete sequence; and 28S ribosomal RNA gene, partial sequence	422	Oxystele	sinensis	isolate	OsITS_3	5.8S	ribosomal	RNA	gene,	partial	sequence;	internal	transcribed	spacer	2,	complete	sequence;	and	28S	ribosomal	RNA	gene,	partial	sequence
423. Oxystele sinensis isolate OsITS_2 5.8S ribosomal RNA gene, partial sequence; internal transcribed spacer 2, complete sequence; and 28S ribosomal RNA gene, partial sequence	423	Oxystele	sinensis	isolate	OsITS_2	5.8S	ribosomal	RNA	gene,	partial	sequence;	internal	transcribed	spacer	2,	complete	sequence;	and	28S	ribosomal	RNA	gene,	partial	sequence
424. Oxystele sinensis isolate OsITS_1 5.8S ribosomal RNA gene, partial sequence; internal transcribed spacer 2, complete sequence; and 28S ribosomal RNA gene, partial sequence	424	Oxystele	sinensis	isolate	OsITS_1	5.8S	ribosomal	RNA	gene,	partial	sequence;	internal	transcribed	spacer	2,	complete	sequence;	and	28S	ribosomal	RNA	gene,	partial	sequence
425. Oxystele variegata voucher HvdB-12-2010-34 cytochrome oxidase subunit 1 (COI) gene, partial cds; mitochondrial	425	Oxystele	variegata	voucher	HvdB-12-2010-34	cytochrome	oxidase	subunit	1	(COI)	gene,	partial	cds;	mitochondrial
426. Oxystele variegata voucher HvdB-10-2010-285 cytochrome oxidase subunit 1 (COI) gene, partial cds; mitochondrial	426	Oxystele	variegata	voucher	HvdB-10-2010-285	cytochrome	oxidase	subunit	1	(COI)	gene,	partial	cds;	mitochondrial
427. Oxystele variegata voucher HvdB-10-2010-286 cytochrome oxidase subunit 1 (COI) gene, partial cds; mitochondrial	427	Oxystele	variegata	voucher	HvdB-10-2010-286	cytochrome	oxidase	subunit	1	(COI)	gene,	partial	cds;	mitochondrial
428. Oxystele variegata voucher HvdB-12-2010-47 cytochrome oxidase subunit 1 (COI) gene, partial cds; mitochondrial	428	Oxystele	variegata	voucher	HvdB-12-2010-47	cytochrome	oxidase	subunit	1	(COI)	gene,	partial	cds;	mitochondrial
429. Oxystele variegata voucher HvdB-10-2010-284 cytochrome oxidase subunit 1 (COI) gene, partial cds; mitochondrial	429	Oxystele	variegata	voucher	HvdB-10-2010-284	cytochrome	oxidase	subunit	1	(COI)	gene,	partial	cds;	mitochondrial
430. Oxystele variegata voucher HvdB-12-2010-45 cytochrome oxidase subunit 1 (COI) gene, partial cds; mitochondrial	430	Oxystele	variegata	voucher	HvdB-12-2010-45	cytochrome	oxidase	subunit	1	(COI)	gene,	partial	cds;	mitochondrial
431. Oxystele tigrina voucher HvdB-T13 cytochrome oxidase subunit 1 (COI) gene, partial cds; mitochondrial	431	Oxystele	tigrina	voucher	HvdB-T13	cytochrome	oxidase	subunit	1	(COI)	gene,	partial	cds;	mitochondrial
432. Oxystele tigrina voucher HvdB-12-2010-46 cytochrome oxidase subunit 1 (COI) gene, partial cds; mitochondrial	432	Oxystele	tigrina	voucher	HvdB-12-2010-46	cytochrome	oxidase	subunit	1	(COI)	gene,	partial	cds;	mitochondrial
433. Oxystele tigrina voucher HvdB-T103 cytochrome oxidase subunit 1 (COI) gene, partial cds; mitochondrial	433	Oxystele	tigrina	voucher	HvdB-T103	cytochrome	oxidase	subunit	1	(COI)	gene,	partial	cds;	mitochondrial
434. Oxystele tabularis voucher HVDBM_KZN_113 cytochrome oxidase subunit 1 (COI) gene, partial cds; mitochondrial	434	Oxystele	tabularis	voucher	HVDBM_KZN_113	cytochrome	oxidase	subunit	1	(COI)	gene,	partial	cds;	mitochondrial
435. Oxystele tabularis voucher HVDBM-02-2011-15 cytochrome oxidase subunit 1 (COI) gene, partial cds; mitochondrial	435	Oxystele	tabularis	voucher	HVDBM-02-2011-15	cytochrome	oxidase	subunit	1	(COI)	gene,	partial	cds;	mitochondrial
436. Oxystele tabularis voucher HvdBM_KZN_247 cytochrome oxidase subunit 1 (COI) gene, partial cds; mitochondrial	436	Oxystele	tabularis	voucher	HvdBM_KZN_247	cytochrome	oxidase	subunit	1	(COI)	gene,	partial	cds;	mitochondrial
437. Oxystele tabularis voucher HVDBM-02-2011-16 cytochrome oxidase subunit 1 (COI) gene, partial cds; mitochondrial	437	Oxystele	tabularis	voucher	HVDBM-02-2011-16	cytochrome	oxidase	subunit	1	(COI)	gene,	partial	cds;	mitochondrial
438. Oxystele tabularis voucher HVDBM_KZN_163 cytochrome oxidase subunit 1 (COI) gene, partial cds; mitochondrial	438	Oxystele	tabularis	voucher	HVDBM_KZN_163	cytochrome	oxidase	subunit	1	(COI)	gene,	partial	cds;	mitochondrial
439. Oxystele tabularis voucher HvdBM_KZN_248 cytochrome oxidase subunit 1 (COI) gene, partial cds; mitochondrial	439	Oxystele	tabularis	voucher	HvdBM_KZN_248	cytochrome	oxidase	subunit	1	(COI)	gene,	partial	cds;	mitochondrial
440. Oxystele tabularis voucher HVDBM_KZN_114 cytochrome oxidase subunit 1 (COI) gene, partial cds; mitochondrial	440	Oxystele	tabularis	voucher	HVDBM_KZN_114	cytochrome	oxidase	subunit	1	(COI)	gene,	partial	cds;	mitochondrial
441. Oxystele tabularis voucher HvdBM_KZN_246 cytochrome oxidase subunit 1 (COI) gene, partial cds; mitochondrial	441	Oxystele	tabularis	voucher	HvdBM_KZN_246	cytochrome	oxidase	subunit	1	(COI)	gene,	partial	cds;	mitochondrial
442. Oxystele tabularis voucher HVDBM-02-2011-14 cytochrome oxidase subunit 1 (COI) gene, partial cds; mitochondrial	442	Oxystele	tabularis	voucher	HVDBM-02-2011-14	cytochrome	oxidase	subunit	1	(COI)	gene,	partial	cds;	mitochondrial
443. Oxystele sinensis voucher HvdB-12-2010-62 cytochrome oxidase subunit 1 (COI) gene, partial cds; mitochondrial	443	Oxystele	sinensis	voucher	HvdB-12-2010-62	cytochrome	oxidase	subunit	1	(COI)	gene,	partial	cds;	mitochondrial
444. Oxystele sinensis voucher HvdB-12-2010-63 cytochrome oxidase subunit 1 (COI) gene, partial cds; mitochondrial	444	Oxystele	sinensis	voucher	HvdB-12-2010-63	cytochrome	oxidase	subunit	1	(COI)	gene,	partial	cds;	mitochondrial
445. Oxystele sinensis voucher HvdB-12-2010-64 cytochrome oxidase subunit 1 (COI) gene, partial cds; mitochondrial	445	Oxystele	sinensis	voucher	HvdB-12-2010-64	cytochrome	oxidase	subunit	1	(COI)	gene,	partial	cds;	mitochondrial
446. Oxystele sinensis voucher HvdB-12-2010-65 cytochrome oxidase subunit 1 (COI) gene, partial cds; mitochondrial	446	Oxystele	sinensis	voucher	HvdB-12-2010-65	cytochrome	oxidase	subunit	1	(COI)	gene,	partial	cds;	mitochondrial
447. Oxystele sinensis voucher HvdB-12-2010-99 cytochrome oxidase subunit 1 (COI) gene, partial cds; mitochondrial	447	Oxystele	sinensis	voucher	HvdB-12-2010-99	cytochrome	oxidase	subunit	1	(COI)	gene,	partial	cds;	mitochondrial
448. Oxystele impervia voucher HvdB-10-2010-281 cytochrome oxidase subunit 1 (COI) gene, partial cds; mitochondrial	448	Oxystele	impervia	voucher	HvdB-10-2010-281	cytochrome	oxidase	subunit	1	(COI)	gene,	partial	cds;	mitochondrial
449. Oxystele impervia voucher HvdB-10-2010-279 cytochrome oxidase subunit 1 (COI) gene, partial cds; mitochondrial	449	Oxystele	impervia	voucher	HvdB-10-2010-279	cytochrome	oxidase	subunit	1	(COI)	gene,	partial	cds;	mitochondrial
450. Oxystele impervia voucher HvdB-10-2010-280 cytochrome oxidase subunit 1 (COI) gene, partial cds; mitochondrial	450	Oxystele	impervia	voucher	HvdB-10-2010-280	cytochrome	oxidase	subunit	1	(COI)	gene,	partial	cds;	mitochondrial
451. Hypolysia florentiae cytochrome oxidase subunit 1 (COI) gene, partial cds; mitochondrial	451	Hypolysia	florentiae	cytochrome	oxidase	subunit	1	(COI)	gene,	partial	cds;	mitochondrial
452. Nata vernicosa cytochrome oxidase subunit 1 (COI) gene, partial cds; mitochondrial	452	Nata	vernicosa	cytochrome	oxidase	subunit	1	(COI)	gene,	partial	cds;	mitochondrial
453. Afrocyclus isipingoensis cytochrome oxidase subunit 1 (COI) gene, partial cds; mitochondrial	453	Afrocyclus	isipingoensis	cytochrome	oxidase	subunit	1	(COI)	gene,	partial	cds;	mitochondrial
454. Coeliaxis blandi cytochrome oxidase subunit 1 (COI) gene, partial cds; mitochondrial	454	Coeliaxis	blandi	cytochrome	oxidase	subunit	1	(COI)	gene,	partial	cds;	mitochondrial
455. Natalina beyrichi cytochrome oxidase subunit 1 (COI) gene, partial cds; mitochondrial	455	Natalina	beyrichi	cytochrome	oxidase	subunit	1	(COI)	gene,	partial	cds;	mitochondrial
456. Fauxulus ponsonbyanus cytochrome oxidase subunit 1 (COI) gene, partial cds; mitochondrial	456	Fauxulus	ponsonbyanus	cytochrome	oxidase	subunit	1	(COI)	gene,	partial	cds;	mitochondrial
457. Chondrocyclus bathrolophodes cytochrome oxidase subunit 1 (COI) gene, partial cds; mitochondrial	457	Chondrocyclus	bathrolophodes	cytochrome	oxidase	subunit	1	(COI)	gene,	partial	cds;	mitochondrial
458. Nata vernicosa cytochrome oxidase subunit 1 (COI) gene, partial cds; mitochondrial	458	Nata	vernicosa	cytochrome	oxidase	subunit	1	(COI)	gene,	partial	cds;	mitochondrial
459. Trachycystis lunaris cytochrome oxidase subunit 1 (COI) gene, partial cds; mitochondrial	459	Trachycystis	lunaris	cytochrome	oxidase	subunit	1	(COI)	gene,	partial	cds;	mitochondrial
460. Phaulocystis simplex cytochrome oxidase subunit 1 (COI) gene, partial cds; mitochondrial	460	Phaulocystis	simplex	cytochrome	oxidase	subunit	1	(COI)	gene,	partial	cds;	mitochondrial
461. Tropidophora insularis cytochrome oxidase subunit 1 (COI) gene, partial cds; mitochondrial	461	Tropidophora	insularis	cytochrome	oxidase	subunit	1	(COI)	gene,	partial	cds;	mitochondrial
462. Psichion inclara cytochrome oxidase subunit 1 (COI) gene, partial cds; mitochondrial	462	Psichion	inclara	cytochrome	oxidase	subunit	1	(COI)	gene,	partial	cds;	mitochondrial
463. Chondrocyclus bathrolophodes cytochrome oxidase subunit 1 (COI) gene, partial cds; mitochondrial	463	Chondrocyclus	bathrolophodes	cytochrome	oxidase	subunit	1	(COI)	gene,	partial	cds;	mitochondrial
464. Tropidophora ligata cytochrome oxidase subunit 1 (COI) gene, partial cds; mitochondrial	464	Tropidophora	ligata	cytochrome	oxidase	subunit	1	(COI)	gene,	partial	cds;	mitochondrial
465. Hydrocena noticola cytochrome oxidase subunit 1 (COI) gene, partial cds; mitochondrial	465	Hydrocena	noticola	cytochrome	oxidase	subunit	1	(COI)	gene,	partial	cds;	mitochondrial
466. Chondrocyclus bathrolophodes cytochrome oxidase subunit 1 (COI) gene, partial cds; mitochondrial	466	Chondrocyclus	bathrolophodes	cytochrome	oxidase	subunit	1	(COI)	gene,	partial	cds;	mitochondrial
467. Trachycystis glanvilliana cytochrome oxidase subunit 1 (COI) gene, partial cds; mitochondrial	467	Trachycystis	glanvilliana	cytochrome	oxidase	subunit	1	(COI)	gene,	partial	cds;	mitochondrial
468. Euonyma terebraeformis cytochrome oxidase subunit 1 (COI) gene, partial cds; mitochondrial	468	Euonyma	terebraeformis	cytochrome	oxidase	subunit	1	(COI)	gene,	partial	cds;	mitochondrial
469. Chondrocyclus bathrolophodes cytochrome oxidase subunit 1 (COI) gene, partial cds; mitochondrial	469	Chondrocyclus	bathrolophodes	cytochrome	oxidase	subunit	1	(COI)	gene,	partial	cds;	mitochondrial
470. Gulella multidentata cytochrome oxidase subunit 1 (COI) gene, partial cds; mitochondrial	470	Gulella	multidentata	cytochrome	oxidase	subunit	1	(COI)	gene,	partial	cds;	mitochondrial
471. Chilocystis centrifuga cytochrome oxidase subunit 1 (COI) gene, partial cds; mitochondrial	471	Chilocystis	centrifuga	cytochrome	oxidase	subunit	1	(COI)	gene,	partial	cds;	mitochondrial
472. Chalcocystis aenea cytochrome oxidase subunit 1 (COI) gene, partial cds; mitochondrial	472	Chalcocystis	aenea	cytochrome	oxidase	subunit	1	(COI)	gene,	partial	cds;	mitochondrial
473. Maizania wahlbergi cytochrome oxidase subunit 1 (COI) gene, partial cds; mitochondrial	473	Maizania	wahlbergi	cytochrome	oxidase	subunit	1	(COI)	gene,	partial	cds;	mitochondrial
474. Psichion inclara cytochrome oxidase subunit 1 (COI) gene, partial cds; mitochondrial	474	Psichion	inclara	cytochrome	oxidase	subunit	1	(COI)	gene,	partial	cds;	mitochondrial
475. Hypolysia florentiae cytochrome oxidase subunit 1 (COI) gene, partial cds; mitochondrial	475	Hypolysia	florentiae	cytochrome	oxidase	subunit	1	(COI)	gene,	partial	cds;	mitochondrial
476. Chilocystis loveni cytochrome oxidase subunit 1 (COI) gene, partial cds; mitochondrial	476	Chilocystis	loveni	cytochrome	oxidase	subunit	1	(COI)	gene,	partial	cds;	mitochondrial
477. Chlamydephorus gibbonsi cytochrome oxidase subunit 1 (COI) gene, partial cds; mitochondrial	477	Chlamydephorus	gibbonsi	cytochrome	oxidase	subunit	1	(COI)	gene,	partial	cds;	mitochondrial
478. Kerkophorus perlevis cytochrome oxidase subunit 1 (COI) gene, partial cds; mitochondrial	478	Kerkophorus	perlevis	cytochrome	oxidase	subunit	1	(COI)	gene,	partial	cds;	mitochondrial
479. Hypolysia florentiae cytochrome oxidase subunit 1 (COI) gene, partial cds; mitochondrial	479	Hypolysia	florentiae	cytochrome	oxidase	subunit	1	(COI)	gene,	partial	cds;	mitochondrial
480. Psichion inclara cytochrome oxidase subunit 1 (COI) gene, partial cds; mitochondrial	480	Psichion	inclara	cytochrome	oxidase	subunit	1	(COI)	gene,	partial	cds;	mitochondrial
481. Microkerkus leucospira cytochrome oxidase subunit 1 (COI) gene, partial cds; mitochondrial	481	Microkerkus	leucospira	cytochrome	oxidase	subunit	1	(COI)	gene,	partial	cds;	mitochondrial
482. Tropidophora insularis cytochrome oxidase subunit 1 (COI) gene, partial cds; mitochondrial	482	Tropidophora	insularis	cytochrome	oxidase	subunit	1	(COI)	gene,	partial	cds;	mitochondrial
483. Hypolysia florentiae cytochrome oxidase subunit 1 (COI) gene, partial cds; mitochondrial	483	Hypolysia	florentiae	cytochrome	oxidase	subunit	1	(COI)	gene,	partial	cds;	mitochondrial
484. Eleutherocaulis alte cytochrome oxidase subunit 1 (COI) gene, partial cds; mitochondrial	484	Eleutherocaulis	alte	cytochrome	oxidase	subunit	1	(COI)	gene,	partial	cds;	mitochondrial
485. Chondrocyclus bathrolophodes cytochrome oxidase subunit 1 (COI) gene, partial cds; mitochondrial	485	Chondrocyclus	bathrolophodes	cytochrome	oxidase	subunit	1	(COI)	gene,	partial	cds;	mitochondrial
486. Maizania wahlbergi cytochrome oxidase subunit 1 (COI) gene, partial cds; mitochondrial	486	Maizania	wahlbergi	cytochrome	oxidase	subunit	1	(COI)	gene,	partial	cds;	mitochondrial
487. Kerkophorus perlevis cytochrome oxidase subunit 1 (COI) gene, partial cds; mitochondrial	487	Kerkophorus	perlevis	cytochrome	oxidase	subunit	1	(COI)	gene,	partial	cds;	mitochondrial
488. Kerkophorus perlevis cytochrome oxidase subunit 1 (COI) gene, partial cds; mitochondrial	488	Kerkophorus	perlevis	cytochrome	oxidase	subunit	1	(COI)	gene,	partial	cds;	mitochondrial
489. Trachycystis glanvilliana cytochrome oxidase subunit 1 (COI) gene, partial cds; mitochondrial	489	Trachycystis	glanvilliana	cytochrome	oxidase	subunit	1	(COI)	gene,	partial	cds;	mitochondrial
490. Nata vernicosa cytochrome oxidase subunit 1 (COI) gene, partial cds; mitochondrial	490	Nata	vernicosa	cytochrome	oxidase	subunit	1	(COI)	gene,	partial	cds;	mitochondrial
491. Phaulocystis simplex cytochrome oxidase subunit 1 (COI) gene, partial cds; mitochondrial	491	Phaulocystis	simplex	cytochrome	oxidase	subunit	1	(COI)	gene,	partial	cds;	mitochondrial
492. Maizania wahlbergi cytochrome oxidase subunit 1 (COI) gene, partial cds; mitochondrial	492	Maizania	wahlbergi	cytochrome	oxidase	subunit	1	(COI)	gene,	partial	cds;	mitochondrial
493. Chondrocyclus bathrolophodes cytochrome oxidase subunit 1 (COI) gene, partial cds; mitochondrial	493	Chondrocyclus	bathrolophodes	cytochrome	oxidase	subunit	1	(COI)	gene,	partial	cds;	mitochondrial
494. Maizania wahlbergi cytochrome oxidase subunit 1 (COI) gene, partial cds; mitochondrial	494	Maizania	wahlbergi	cytochrome	oxidase	subunit	1	(COI)	gene,	partial	cds;	mitochondrial
495. Chlamydephorus sexangulus cytochrome oxidase subunit 1 (COI) gene, partial cds; mitochondrial	495	Chlamydephorus	sexangulus	cytochrome	oxidase	subunit	1	(COI)	gene,	partial	cds;	mitochondrial
496. Kerkophorus perlevis cytochrome oxidase subunit 1 (COI) gene, partial cds; mitochondrial	496	Kerkophorus	perlevis	cytochrome	oxidase	subunit	1	(COI)	gene,	partial	cds;	mitochondrial
497. Chondrocyclus amathole cytochrome oxidase subunit 1 (COI) gene, partial cds; mitochondrial	497	Chondrocyclus	amathole	cytochrome	oxidase	subunit	1	(COI)	gene,	partial	cds;	mitochondrial
498. Chondrocyclus bathrolophodes cytochrome oxidase subunit 1 (COI) gene, partial cds; mitochondrial	498	Chondrocyclus	bathrolophodes	cytochrome	oxidase	subunit	1	(COI)	gene,	partial	cds;	mitochondrial
499. Chondrocyclus bathrolophodes cytochrome oxidase subunit 1 (COI) gene, partial cds; mitochondrial	499	Chondrocyclus	bathrolophodes	cytochrome	oxidase	subunit	1	(COI)	gene,	partial	cds;	mitochondrial
500. Trachycystis laticostata cytochrome oxidase subunit 1 (COI) gene, partial cds; mitochondrial	500	Trachycystis	laticostata	cytochrome	oxidase	subunit	1	(COI)	gene,	partial	cds;	mitochondrial
501. Hydrocena noticola cytochrome oxidase subunit 1 (COI) gene, partial cds; mitochondrial	501	Hydrocena	noticola	cytochrome	oxidase	subunit	1	(COI)	gene,	partial	cds;	mitochondrial
502. Chondrocyclus bathrolophodes cytochrome oxidase subunit 1 (COI) gene, partial cds; mitochondrial	502	Chondrocyclus	bathrolophodes	cytochrome	oxidase	subunit	1	(COI)	gene,	partial	cds;	mitochondrial
503. Gulella multidentata cytochrome oxidase subunit 1 (COI) gene, partial cds; mitochondrial	503	Gulella	multidentata	cytochrome	oxidase	subunit	1	(COI)	gene,	partial	cds;	mitochondrial
504. Trachycystis glanvilliana cytochrome oxidase subunit 1 (COI) gene, partial cds; mitochondrial	504	Trachycystis	glanvilliana	cytochrome	oxidase	subunit	1	(COI)	gene,	partial	cds;	mitochondrial
505. Euonyma terebraeformis cytochrome oxidase subunit 1 (COI) gene, partial cds; mitochondrial	505	Euonyma	terebraeformis	cytochrome	oxidase	subunit	1	(COI)	gene,	partial	cds;	mitochondrial
506. Chondrocyclus bathrolophodes cytochrome oxidase subunit 1 (COI) gene, partial cds; mitochondrial	506	Chondrocyclus	bathrolophodes	cytochrome	oxidase	subunit	1	(COI)	gene,	partial	cds;	mitochondrial
507. Gulella natalensis cytochrome oxidase subunit 1 (COI) gene, partial cds; mitochondrial	507	Gulella	natalensis	cytochrome	oxidase	subunit	1	(COI)	gene,	partial	cds;	mitochondrial
508. Maizania wahlbergi cytochrome oxidase subunit 1 (COI) gene, partial cds; mitochondrial	508	Maizania	wahlbergi	cytochrome	oxidase	subunit	1	(COI)	gene,	partial	cds;	mitochondrial
509. Afrocyclus bhaca cytochrome oxidase subunit 1 (COI) gene, partial cds; mitochondrial	509	Afrocyclus	bhaca	cytochrome	oxidase	subunit	1	(COI)	gene,	partial	cds;	mitochondrial
510. Maizania wahlbergi cytochrome oxidase subunit 1 (COI) gene, partial cds; mitochondrial	510	Maizania	wahlbergi	cytochrome	oxidase	subunit	1	(COI)	gene,	partial	cds;	mitochondrial
511. Psichion ectima cytochrome oxidase subunit 1 (COI) gene, partial cds; mitochondrial	511	Psichion	ectima	cytochrome	oxidase	subunit	1	(COI)	gene,	partial	cds;	mitochondrial
512. Afroconulus diaphanus cytochrome oxidase subunit 1 (COI) gene, partial cds; mitochondrial	512	Afroconulus	diaphanus	cytochrome	oxidase	subunit	1	(COI)	gene,	partial	cds;	mitochondrial
513. Trachycystis lunaris cytochrome oxidase subunit 1 (COI) gene, partial cds; mitochondrial	513	Trachycystis	lunaris	cytochrome	oxidase	subunit	1	(COI)	gene,	partial	cds;	mitochondrial
514. Maizania wahlbergi cytochrome oxidase subunit 1 (COI) gene, partial cds; mitochondrial	514	Maizania	wahlbergi	cytochrome	oxidase	subunit	1	(COI)	gene,	partial	cds;	mitochondrial
515. Kerkophorus perlevis cytochrome oxidase subunit 1 (COI) gene, partial cds; mitochondrial	515	Kerkophorus	perlevis	cytochrome	oxidase	subunit	1	(COI)	gene,	partial	cds;	mitochondrial
516. Chondrocyclus bathrolophodes cytochrome oxidase subunit 1 (COI) gene, partial cds; mitochondrial	516	Chondrocyclus	bathrolophodes	cytochrome	oxidase	subunit	1	(COI)	gene,	partial	cds;	mitochondrial
517. Psichion inclara cytochrome oxidase subunit 1 (COI) gene, partial cds; mitochondrial	517	Psichion	inclara	cytochrome	oxidase	subunit	1	(COI)	gene,	partial	cds;	mitochondrial
518. Cochlitoma limitanea cytochrome oxidase subunit 1 (COI) gene, partial cds; mitochondrial	518	Cochlitoma	limitanea	cytochrome	oxidase	subunit	1	(COI)	gene,	partial	cds;	mitochondrial
519. Nata vernicosa cytochrome oxidase subunit 1 (COI) gene, partial cds; mitochondrial	519	Nata	vernicosa	cytochrome	oxidase	subunit	1	(COI)	gene,	partial	cds;	mitochondrial
520. Trachycystis lunaris cytochrome oxidase subunit 1 (COI) gene, partial cds; mitochondrial	520	Trachycystis	lunaris	cytochrome	oxidase	subunit	1	(COI)	gene,	partial	cds;	mitochondrial
521. Nata vernicosa cytochrome oxidase subunit 1 (COI) gene, partial cds; mitochondrial	521	Nata	vernicosa	cytochrome	oxidase	subunit	1	(COI)	gene,	partial	cds;	mitochondrial
522. Kerkophorus corneus cytochrome oxidase subunit 1 (COI) gene, partial cds; mitochondrial	522	Kerkophorus	corneus	cytochrome	oxidase	subunit	1	(COI)	gene,	partial	cds;	mitochondrial
523. Kerkophorus perlevis cytochrome oxidase subunit 1 (COI) gene, partial cds; mitochondrial	523	Kerkophorus	perlevis	cytochrome	oxidase	subunit	1	(COI)	gene,	partial	cds;	mitochondrial
524. Tropidophora insularis cytochrome oxidase subunit 1 (COI) gene, partial cds; mitochondrial	524	Tropidophora	insularis	cytochrome	oxidase	subunit	1	(COI)	gene,	partial	cds;	mitochondrial
525. Cochlitoma kilburni cytochrome oxidase subunit 1 (COI) gene, partial cds; mitochondrial	525	Cochlitoma	kilburni	cytochrome	oxidase	subunit	1	(COI)	gene,	partial	cds;	mitochondrial
526. Psichion inclara cytochrome oxidase subunit 1 (COI) gene, partial cds; mitochondrial	526	Psichion	inclara	cytochrome	oxidase	subunit	1	(COI)	gene,	partial	cds;	mitochondrial
527. Tropidophora ligata cytochrome oxidase subunit 1 (COI) gene, partial cds; mitochondrial	527	Tropidophora	ligata	cytochrome	oxidase	subunit	1	(COI)	gene,	partial	cds;	mitochondrial
528. Afrocyclus bhaca cytochrome oxidase subunit 1 (COI) gene, partial cds; mitochondrial	528	Afrocyclus	bhaca	cytochrome	oxidase	subunit	1	(COI)	gene,	partial	cds;	mitochondrial
529. Kerkophorus perlevis cytochrome oxidase subunit 1 (COI) gene, partial cds; mitochondrial	529	Kerkophorus	perlevis	cytochrome	oxidase	subunit	1	(COI)	gene,	partial	cds;	mitochondrial
530. Chondrocyclus amathole cytochrome oxidase subunit 1 (COI) gene, partial cds; mitochondrial	530	Chondrocyclus	amathole	cytochrome	oxidase	subunit	1	(COI)	gene,	partial	cds;	mitochondrial
531. Trachycystis glanvilliana cytochrome oxidase subunit 1 (COI) gene, partial cds; mitochondrial	531	Trachycystis	glanvilliana	cytochrome	oxidase	subunit	1	(COI)	gene,	partial	cds;	mitochondrial
532. Afrocyclus bhaca cytochrome oxidase subunit 1 (COI) gene, partial cds; mitochondrial	532	Afrocyclus	bhaca	cytochrome	oxidase	subunit	1	(COI)	gene,	partial	cds;	mitochondrial
533. Trachycystis subpinguis cytochrome oxidase subunit 1 (COI) gene, partial cds; mitochondrial	533	Trachycystis	subpinguis	cytochrome	oxidase	subunit	1	(COI)	gene,	partial	cds;	mitochondrial
534. Trachycystis glanvilliana cytochrome oxidase subunit 1 (COI) gene, partial cds; mitochondrial	534	Trachycystis	glanvilliana	cytochrome	oxidase	subunit	1	(COI)	gene,	partial	cds;	mitochondrial
535. Euonyma cacuminata cytochrome oxidase subunit 1 (COI) gene, partial cds; mitochondrial	535	Euonyma	cacuminata	cytochrome	oxidase	subunit	1	(COI)	gene,	partial	cds;	mitochondrial
536. Psichion inclara cytochrome oxidase subunit 1 (COI) gene, partial cds; mitochondrial	536	Psichion	inclara	cytochrome	oxidase	subunit	1	(COI)	gene,	partial	cds;	mitochondrial
537. Tropidophora insularis cytochrome oxidase subunit 1 (COI) gene, partial cds; mitochondrial	537	Tropidophora	insularis	cytochrome	oxidase	subunit	1	(COI)	gene,	partial	cds;	mitochondrial
538. Kerkophorus perlevis cytochrome oxidase subunit 1 (COI) gene, partial cds; mitochondrial	538	Kerkophorus	perlevis	cytochrome	oxidase	subunit	1	(COI)	gene,	partial	cds;	mitochondrial
539. Tropidophora ligata cytochrome oxidase subunit 1 (COI) gene, partial cds; mitochondrial	539	Tropidophora	ligata	cytochrome	oxidase	subunit	1	(COI)	gene,	partial	cds;	mitochondrial
540. Afrocyclus potteri cytochrome oxidase subunit 1 (COI) gene, partial cds; mitochondrial	540	Afrocyclus	potteri	cytochrome	oxidase	subunit	1	(COI)	gene,	partial	cds;	mitochondrial
541. Gulella mariae cytochrome oxidase subunit 1 (COI) gene, partial cds; mitochondrial	541	Gulella	mariae	cytochrome	oxidase	subunit	1	(COI)	gene,	partial	cds;	mitochondrial
542. Nata vernicosa cytochrome oxidase subunit 1 (COI) gene, partial cds; mitochondrial	542	Nata	vernicosa	cytochrome	oxidase	subunit	1	(COI)	gene,	partial	cds;	mitochondrial
543. Psichion inclara cytochrome oxidase subunit 1 (COI) gene, partial cds; mitochondrial	543	Psichion	inclara	cytochrome	oxidase	subunit	1	(COI)	gene,	partial	cds;	mitochondrial
544. Chondrocyclus amathole cytochrome oxidase subunit 1 (COI) gene, partial cds; mitochondrial	544	Chondrocyclus	amathole	cytochrome	oxidase	subunit	1	(COI)	gene,	partial	cds;	mitochondrial
545. Kerkophorus poeppigii cytochrome oxidase subunit 1 (COI) gene, partial cds; mitochondrial	545	Kerkophorus	poeppigii	cytochrome	oxidase	subunit	1	(COI)	gene,	partial	cds;	mitochondrial
546. Chondrocyclus bathrolophodes cytochrome oxidase subunit 1 (COI) gene, partial cds; mitochondrial	546	Chondrocyclus	bathrolophodes	cytochrome	oxidase	subunit	1	(COI)	gene,	partial	cds;	mitochondrial
547. Euonyma terebraeformis cytochrome oxidase subunit 1 (COI) gene, partial cds; mitochondrial	547	Euonyma	terebraeformis	cytochrome	oxidase	subunit	1	(COI)	gene,	partial	cds;	mitochondrial
548. Maizania wahlbergi cytochrome oxidase subunit 1 (COI) gene, partial cds; mitochondrial	548	Maizania	wahlbergi	cytochrome	oxidase	subunit	1	(COI)	gene,	partial	cds;	mitochondrial
549. Kerkophorus perlevis cytochrome oxidase subunit 1 (COI) gene, partial cds; mitochondrial	549	Kerkophorus	perlevis	cytochrome	oxidase	subunit	1	(COI)	gene,	partial	cds;	mitochondrial
550. Kerkophorus perlevis cytochrome oxidase subunit 1 (COI) gene, partial cds; mitochondrial	550	Kerkophorus	perlevis	cytochrome	oxidase	subunit	1	(COI)	gene,	partial	cds;	mitochondrial
551. Tropidophora ligata cytochrome oxidase subunit 1 (COI) gene, partial cds; mitochondrial	551	Tropidophora	ligata	cytochrome	oxidase	subunit	1	(COI)	gene,	partial	cds;	mitochondrial
552. Nata vernicosa cytochrome oxidase subunit 1 (COI) gene, partial cds; mitochondrial	552	Nata	vernicosa	cytochrome	oxidase	subunit	1	(COI)	gene,	partial	cds;	mitochondrial
553. Hypolysia florentiae cytochrome oxidase subunit 1 (COI) gene, partial cds; mitochondrial	553	Hypolysia	florentiae	cytochrome	oxidase	subunit	1	(COI)	gene,	partial	cds;	mitochondrial
554. Gulella menkeana cytochrome oxidase subunit 1 (COI) gene, partial cds; mitochondrial	554	Gulella	menkeana	cytochrome	oxidase	subunit	1	(COI)	gene,	partial	cds;	mitochondrial
555. Natalina beyrichi cytochrome oxidase subunit 1 (COI) gene, partial cds; mitochondrial	555	Natalina	beyrichi	cytochrome	oxidase	subunit	1	(COI)	gene,	partial	cds;	mitochondrial
556. Chondrocyclus bathrolophodes cytochrome oxidase subunit 1 (COI) gene, partial cds; mitochondrial	556	Chondrocyclus	bathrolophodes	cytochrome	oxidase	subunit	1	(COI)	gene,	partial	cds;	mitochondrial
557. Psichion inclara cytochrome oxidase subunit 1 (COI) gene, partial cds; mitochondrial	557	Psichion	inclara	cytochrome	oxidase	subunit	1	(COI)	gene,	partial	cds;	mitochondrial
558. Tropidophora insularis cytochrome oxidase subunit 1 (COI) gene, partial cds; mitochondrial	558	Tropidophora	insularis	cytochrome	oxidase	subunit	1	(COI)	gene,	partial	cds;	mitochondrial
559. Chondrocyclus bathrolophodes cytochrome oxidase subunit 1 (COI) gene, partial cds; mitochondrial	559	Chondrocyclus	bathrolophodes	cytochrome	oxidase	subunit	1	(COI)	gene,	partial	cds;	mitochondrial
560. Nata vernicosa cytochrome oxidase subunit 1 (COI) gene, partial cds; mitochondrial	560	Nata	vernicosa	cytochrome	oxidase	subunit	1	(COI)	gene,	partial	cds;	mitochondrial
561. Chondrocyclus bathrolophodes cytochrome oxidase subunit 1 (COI) gene, partial cds; mitochondrial	561	Chondrocyclus	bathrolophodes	cytochrome	oxidase	subunit	1	(COI)	gene,	partial	cds;	mitochondrial
562. Psichion inclara cytochrome oxidase subunit 1 (COI) gene, partial cds; mitochondrial	562	Psichion	inclara	cytochrome	oxidase	subunit	1	(COI)	gene,	partial	cds;	mitochondrial
563. Chondrocyclus bathrolophodes cytochrome oxidase subunit 1 (COI) gene, partial cds; mitochondrial	563	Chondrocyclus	bathrolophodes	cytochrome	oxidase	subunit	1	(COI)	gene,	partial	cds;	mitochondrial
564. Chondrocyclus amathole cytochrome oxidase subunit 1 (COI) gene, partial cds; mitochondrial	564	Chondrocyclus	amathole	cytochrome	oxidase	subunit	1	(COI)	gene,	partial	cds;	mitochondrial
565. Chondrocyclus bathrolophodes cytochrome oxidase subunit 1 (COI) gene, partial cds; mitochondrial	565	Chondrocyclus	bathrolophodes	cytochrome	oxidase	subunit	1	(COI)	gene,	partial	cds;	mitochondrial
566. Trachycystis lunaris cytochrome oxidase subunit 1 (COI) gene, partial cds; mitochondrial	566	Trachycystis	lunaris	cytochrome	oxidase	subunit	1	(COI)	gene,	partial	cds;	mitochondrial
567. Kerkophorus perlevis cytochrome oxidase subunit 1 (COI) gene, partial cds; mitochondrial	567	Kerkophorus	perlevis	cytochrome	oxidase	subunit	1	(COI)	gene,	partial	cds;	mitochondrial
568. Kerkophorus perlevis cytochrome oxidase subunit 1 (COI) gene, partial cds; mitochondrial	568	Kerkophorus	perlevis	cytochrome	oxidase	subunit	1	(COI)	gene,	partial	cds;	mitochondrial
569. Fauxulus ponsonbyanus cytochrome oxidase subunit 1 (COI) gene, partial cds; mitochondrial	569	Fauxulus	ponsonbyanus	cytochrome	oxidase	subunit	1	(COI)	gene,	partial	cds;	mitochondrial
570. Chalcocystis burnupi cytochrome oxidase subunit 1 (COI) gene, partial cds; mitochondrial	570	Chalcocystis	burnupi	cytochrome	oxidase	subunit	1	(COI)	gene,	partial	cds;	mitochondrial
571. Tropidophora ligata cytochrome oxidase subunit 1 (COI) gene, partial cds; mitochondrial	571	Tropidophora	ligata	cytochrome	oxidase	subunit	1	(COI)	gene,	partial	cds;	mitochondrial
572. Afrocyclus bhaca cytochrome oxidase subunit 1 (COI) gene, partial cds; mitochondrial	572	Afrocyclus	bhaca	cytochrome	oxidase	subunit	1	(COI)	gene,	partial	cds;	mitochondrial
573. Chalcocystis burnupi cytochrome oxidase subunit 1 (COI) gene, partial cds; mitochondrial	573	Chalcocystis	burnupi	cytochrome	oxidase	subunit	1	(COI)	gene,	partial	cds;	mitochondrial
574. Afrocyclus bhaca cytochrome oxidase subunit 1 (COI) gene, partial cds; mitochondrial	574	Afrocyclus	bhaca	cytochrome	oxidase	subunit	1	(COI)	gene,	partial	cds;	mitochondrial
575. Tropidophora ligata cytochrome oxidase subunit 1 (COI) gene, partial cds; mitochondrial	575	Tropidophora	ligata	cytochrome	oxidase	subunit	1	(COI)	gene,	partial	cds;	mitochondrial
576. Tropidophora insularis cytochrome oxidase subunit 1 (COI) gene, partial cds; mitochondrial	576	Tropidophora	insularis	cytochrome	oxidase	subunit	1	(COI)	gene,	partial	cds;	mitochondrial
577. Trachycystis laticostata cytochrome oxidase subunit 1 (COI) gene, partial cds; mitochondrial	577	Trachycystis	laticostata	cytochrome	oxidase	subunit	1	(COI)	gene,	partial	cds;	mitochondrial
578. Maizania wahlbergi cytochrome oxidase subunit 1 (COI) gene, partial cds; mitochondrial	578	Maizania	wahlbergi	cytochrome	oxidase	subunit	1	(COI)	gene,	partial	cds;	mitochondrial
579. Kerkophorus perlevis cytochrome oxidase subunit 1 (COI) gene, partial cds; mitochondrial	579	Kerkophorus	perlevis	cytochrome	oxidase	subunit	1	(COI)	gene,	partial	cds;	mitochondrial
580. Psichion inclara cytochrome oxidase subunit 1 (COI) gene, partial cds; mitochondrial	580	Psichion	inclara	cytochrome	oxidase	subunit	1	(COI)	gene,	partial	cds;	mitochondrial
581. Afrocyclus isipingoensis cytochrome oxidase subunit 1 (COI) gene, partial cds; mitochondrial	581	Afrocyclus	isipingoensis	cytochrome	oxidase	subunit	1	(COI)	gene,	partial	cds;	mitochondrial
582. Kaliella euconuloides cytochrome oxidase subunit 1 (COI) gene, partial cds; mitochondrial	582	Kaliella	euconuloides	cytochrome	oxidase	subunit	1	(COI)	gene,	partial	cds;	mitochondrial
583. Trachycystis glanvilliana cytochrome oxidase subunit 1 (COI) gene, partial cds; mitochondrial	583	Trachycystis	glanvilliana	cytochrome	oxidase	subunit	1	(COI)	gene,	partial	cds;	mitochondrial
584. Afrocyclus bhaca cytochrome oxidase subunit 1 (COI) gene, partial cds; mitochondrial	584	Afrocyclus	bhaca	cytochrome	oxidase	subunit	1	(COI)	gene,	partial	cds;	mitochondrial
585. Euonyma platyacme cytochrome oxidase subunit 1 (COI) gene, partial cds; mitochondrial	585	Euonyma	platyacme	cytochrome	oxidase	subunit	1	(COI)	gene,	partial	cds;	mitochondrial
586. Hypolysia florentiae cytochrome oxidase subunit 1 (COI) gene, partial cds; mitochondrial	586	Hypolysia	florentiae	cytochrome	oxidase	subunit	1	(COI)	gene,	partial	cds;	mitochondrial
587. Chondrocyclus bathrolophodes cytochrome oxidase subunit 1 (COI) gene, partial cds; mitochondrial	587	Chondrocyclus	bathrolophodes	cytochrome	oxidase	subunit	1	(COI)	gene,	partial	cds;	mitochondrial
588. Maizania wahlbergi cytochrome oxidase subunit 1 (COI) gene, partial cds; mitochondrial	588	Maizania	wahlbergi	cytochrome	oxidase	subunit	1	(COI)	gene,	partial	cds;	mitochondrial
589. Psichion ectima cytochrome oxidase subunit 1 (COI) gene, partial cds; mitochondrial	589	Psichion	ectima	cytochrome	oxidase	subunit	1	(COI)	gene,	partial	cds;	mitochondrial
590. Chondrocyclus bathrolophodes cytochrome oxidase subunit 1 (COI) gene, partial cds; mitochondrial	590	Chondrocyclus	bathrolophodes	cytochrome	oxidase	subunit	1	(COI)	gene,	partial	cds;	mitochondrial
591. Psichion inclara cytochrome oxidase subunit 1 (COI) gene, partial cds; mitochondrial	591	Psichion	inclara	cytochrome	oxidase	subunit	1	(COI)	gene,	partial	cds;	mitochondrial
592. Salmacoma litoralis voucher M. litoralis Li9.2 cytochrome oxidase subunit 1 (COI) gene, partial cds; mitochondrial	592	Salmacoma	litoralis	voucher	M.	litoralis	Li9.2	cytochrome	oxidase	subunit	1	(COI)	gene,	partial	cds;	mitochondrial
593. Salmacoma litoralis voucher M. litoralis Li8.6 cytochrome oxidase subunit 1 (COI) gene, partial cds; mitochondrial	593	Salmacoma	litoralis	voucher	M.	litoralis	Li8.6	cytochrome	oxidase	subunit	1	(COI)	gene,	partial	cds;	mitochondrial
594. Salmacoma litoralis voucher M. litoralis Li2.1 cytochrome oxidase subunit 1 (COI) gene, partial cds; mitochondrial	594	Salmacoma	litoralis	voucher	M.	litoralis	Li2.1	cytochrome	oxidase	subunit	1	(COI)	gene,	partial	cds;	mitochondrial
595. Salmacoma litoralis voucher M. litoralis Li3.3 cytochrome oxidase subunit 1 (COI) gene, partial cds; mitochondrial	595	Salmacoma	litoralis	voucher	M.	litoralis	Li3.3	cytochrome	oxidase	subunit	1	(COI)	gene,	partial	cds;	mitochondrial
596. Nassarius kraussianus voucher N. kraussianus Li8.5b cytochrome oxidase subunit 1 (COI) gene, partial cds; mitochondrial	596	Nassarius	kraussianus	voucher	N.	kraussianus	Li8.5b	cytochrome	oxidase	subunit	1	(COI)	gene,	partial	cds;	mitochondrial
597. Nassarius kraussianus voucher N. kraussianus Li8.2 cytochrome oxidase subunit 1 (COI) gene, partial cds; mitochondrial	597	Nassarius	kraussianus	voucher	N.	kraussianus	Li8.2	cytochrome	oxidase	subunit	1	(COI)	gene,	partial	cds;	mitochondrial
598. Nassarius kraussianus voucher N. kraussianus CC33 cytochrome oxidase subunit 1 (COI) gene, partial cds; mitochondrial	598	Nassarius	kraussianus	voucher	N.	kraussianus	CC33	cytochrome	oxidase	subunit	1	(COI)	gene,	partial	cds;	mitochondrial
599. Nassarius kraussianus voucher N. kraussianus Li6.6a cytochrome oxidase subunit 1 (COI) gene, partial cds; mitochondrial	599	Nassarius	kraussianus	voucher	N.	kraussianus	Li6.6a	cytochrome	oxidase	subunit	1	(COI)	gene,	partial	cds;	mitochondrial
600. Dosinia hepatica voucher D. hepatica Li4.5 cytochrome oxidase subunit 1 (COI) gene, partial cds; mitochondrial	600	Dosinia	hepatica	voucher	D.	hepatica	Li4.5	cytochrome	oxidase	subunit	1	(COI)	gene,	partial	cds;	mitochondrial
601. Bursatella leachii voucher B. leachii CC2 cytochrome oxidase subunit 1 (COI) gene, partial cds; mitochondrial	601	Bursatella	leachii	voucher	B.	leachii	CC2	cytochrome	oxidase	subunit	1	(COI)	gene,	partial	cds;	mitochondrial
602. Bursatella leachii voucher B. leachii CC1 cytochrome oxidase subunit 1 (COI) gene, partial cds; mitochondrial	602	Bursatella	leachii	voucher	B.	leachii	CC1	cytochrome	oxidase	subunit	1	(COI)	gene,	partial	cds;	mitochondrial
603. Arcuatula capensis voucher A. capensis CC4b cytochrome oxidase subunit 1 (COI) gene, partial cds; mitochondrial	603	Arcuatula	capensis	voucher	A.	capensis	CC4b	cytochrome	oxidase	subunit	1	(COI)	gene,	partial	cds;	mitochondrial
604. Arcuatula capensis voucher A. capensis CC7 cytochrome oxidase subunit 1 (COI) gene, partial cds; mitochondrial	604	Arcuatula	capensis	voucher	A.	capensis	CC7	cytochrome	oxidase	subunit	1	(COI)	gene,	partial	cds;	mitochondrial
605. Arcuatula capensis voucher A. capensis CC4a cytochrome oxidase subunit 1 (COI) gene, partial cds; mitochondrial	605	Arcuatula	capensis	voucher	A.	capensis	CC4a	cytochrome	oxidase	subunit	1	(COI)	gene,	partial	cds;	mitochondrial
606. Arcuatula capensis voucher A. capensis Ti8.1 cytochrome oxidase subunit 1 (COI) gene, partial cds; mitochondrial	606	Arcuatula	capensis	voucher	A.	capensis	Ti8.1	cytochrome	oxidase	subunit	1	(COI)	gene,	partial	cds;	mitochondrial
607. Arcuatula capensis voucher A. capensis Ti1.2 cytochrome oxidase subunit 1 (COI) gene, partial cds; mitochondrial	607	Arcuatula	capensis	voucher	A.	capensis	Ti1.2	cytochrome	oxidase	subunit	1	(COI)	gene,	partial	cds;	mitochondrial
608. Alaba pinnae voucher A. pinnae Tb1.5d cytochrome oxidase subunit 1 (COI) gene, partial cds; mitochondrial	608	Alaba	pinnae	voucher	A.	pinnae	Tb1.5d	cytochrome	oxidase	subunit	1	(COI)	gene,	partial	cds;	mitochondrial
609. Scutellastra granularis isolate PNSG29 cytochrome c oxidase subunit I (COI) gene, partial cds; mitochondrial	609	Scutellastra	granularis	isolate	PNSG29	cytochrome	c	oxidase	subunit	I	(COI)	gene,	partial	cds;	mitochondrial
610. Scutellastra granularis isolate PNSG28 cytochrome c oxidase subunit I (COI) gene, partial cds; mitochondrial	610	Scutellastra	granularis	isolate	PNSG28	cytochrome	c	oxidase	subunit	I	(COI)	gene,	partial	cds;	mitochondrial
611. Scutellastra granularis isolate PNSG27 cytochrome c oxidase subunit I (COI) gene, partial cds; mitochondrial	611	Scutellastra	granularis	isolate	PNSG27	cytochrome	c	oxidase	subunit	I	(COI)	gene,	partial	cds;	mitochondrial
612. Scutellastra granularis isolate PNSG26 cytochrome c oxidase subunit I (COI) gene, partial cds; mitochondrial	612	Scutellastra	granularis	isolate	PNSG26	cytochrome	c	oxidase	subunit	I	(COI)	gene,	partial	cds;	mitochondrial
613. Scutellastra granularis isolate PNSG20 cytochrome c oxidase subunit I (COI) gene, partial cds; mitochondrial	613	Scutellastra	granularis	isolate	PNSG20	cytochrome	c	oxidase	subunit	I	(COI)	gene,	partial	cds;	mitochondrial
614. Scutellastra granularis isolate PNSG19 cytochrome c oxidase subunit I (COI) gene, partial cds; mitochondrial	614	Scutellastra	granularis	isolate	PNSG19	cytochrome	c	oxidase	subunit	I	(COI)	gene,	partial	cds;	mitochondrial
615. Scutellastra granularis isolate PNSG18 cytochrome c oxidase subunit I (COI) gene, partial cds; mitochondrial	615	Scutellastra	granularis	isolate	PNSG18	cytochrome	c	oxidase	subunit	I	(COI)	gene,	partial	cds;	mitochondrial
616. Scutellastra granularis isolate PNSG17 cytochrome c oxidase subunit I (COI) gene, partial cds; mitochondrial	616	Scutellastra	granularis	isolate	PNSG17	cytochrome	c	oxidase	subunit	I	(COI)	gene,	partial	cds;	mitochondrial
617. Scutellastra granularis isolate PNSG16 cytochrome c oxidase subunit I (COI) gene, partial cds; mitochondrial	617	Scutellastra	granularis	isolate	PNSG16	cytochrome	c	oxidase	subunit	I	(COI)	gene,	partial	cds;	mitochondrial
618. Scutellastra granularis isolate PNSG15 cytochrome c oxidase subunit I (COI) gene, partial cds; mitochondrial	618	Scutellastra	granularis	isolate	PNSG15	cytochrome	c	oxidase	subunit	I	(COI)	gene,	partial	cds;	mitochondrial
619. Scutellastra granularis isolate PNSG14 cytochrome c oxidase subunit I (COI) gene, partial cds; mitochondrial	619	Scutellastra	granularis	isolate	PNSG14	cytochrome	c	oxidase	subunit	I	(COI)	gene,	partial	cds;	mitochondrial
620. Scutellastra granularis isolate PNSG13 cytochrome c oxidase subunit I (COI) gene, partial cds; mitochondrial	620	Scutellastra	granularis	isolate	PNSG13	cytochrome	c	oxidase	subunit	I	(COI)	gene,	partial	cds;	mitochondrial
621. Scutellastra granularis isolate PNSG12 cytochrome c oxidase subunit I (COI) gene, partial cds; mitochondrial	621	Scutellastra	granularis	isolate	PNSG12	cytochrome	c	oxidase	subunit	I	(COI)	gene,	partial	cds;	mitochondrial
622. Scutellastra granularis isolate PNSG11 cytochrome c oxidase subunit I (COI) gene, partial cds; mitochondrial	622	Scutellastra	granularis	isolate	PNSG11	cytochrome	c	oxidase	subunit	I	(COI)	gene,	partial	cds;	mitochondrial
623. Scutellastra granularis isolate PNSG10 cytochrome c oxidase subunit I (COI) gene, partial cds; mitochondrial	623	Scutellastra	granularis	isolate	PNSG10	cytochrome	c	oxidase	subunit	I	(COI)	gene,	partial	cds;	mitochondrial
624. Scutellastra granularis isolate PNSG09 cytochrome c oxidase subunit I (COI) gene, partial cds; mitochondrial	624	Scutellastra	granularis	isolate	PNSG09	cytochrome	c	oxidase	subunit	I	(COI)	gene,	partial	cds;	mitochondrial
625. Scutellastra granularis isolate PNSG08 cytochrome c oxidase subunit I (COI) gene, partial cds; mitochondrial	625	Scutellastra	granularis	isolate	PNSG08	cytochrome	c	oxidase	subunit	I	(COI)	gene,	partial	cds;	mitochondrial
626. Scutellastra granularis isolate PNSG07 cytochrome c oxidase subunit I (COI) gene, partial cds; mitochondrial	626	Scutellastra	granularis	isolate	PNSG07	cytochrome	c	oxidase	subunit	I	(COI)	gene,	partial	cds;	mitochondrial
627. Scutellastra granularis isolate PNSG06 cytochrome c oxidase subunit I (COI) gene, partial cds; mitochondrial	627	Scutellastra	granularis	isolate	PNSG06	cytochrome	c	oxidase	subunit	I	(COI)	gene,	partial	cds;	mitochondrial
628. Scutellastra granularis isolate PNSG05 cytochrome c oxidase subunit I (COI) gene, partial cds; mitochondrial	628	Scutellastra	granularis	isolate	PNSG05	cytochrome	c	oxidase	subunit	I	(COI)	gene,	partial	cds;	mitochondrial
629. Scutellastra granularis isolate PNSG04 cytochrome c oxidase subunit I (COI) gene, partial cds; mitochondrial	629	Scutellastra	granularis	isolate	PNSG04	cytochrome	c	oxidase	subunit	I	(COI)	gene,	partial	cds;	mitochondrial
630. Scutellastra granularis isolate PNSG03 cytochrome c oxidase subunit I (COI) gene, partial cds; mitochondrial	630	Scutellastra	granularis	isolate	PNSG03	cytochrome	c	oxidase	subunit	I	(COI)	gene,	partial	cds;	mitochondrial
631. Scutellastra granularis isolate HKSG30 cytochrome c oxidase subunit I (COI) gene, partial cds; mitochondrial	631	Scutellastra	granularis	isolate	HKSG30	cytochrome	c	oxidase	subunit	I	(COI)	gene,	partial	cds;	mitochondrial
632. Scutellastra granularis isolate HKSG29 cytochrome c oxidase subunit I (COI) gene, partial cds; mitochondrial	632	Scutellastra	granularis	isolate	HKSG29	cytochrome	c	oxidase	subunit	I	(COI)	gene,	partial	cds;	mitochondrial
633. Scutellastra granularis isolate HKSG28 cytochrome c oxidase subunit I (COI) gene, partial cds; mitochondrial	633	Scutellastra	granularis	isolate	HKSG28	cytochrome	c	oxidase	subunit	I	(COI)	gene,	partial	cds;	mitochondrial
634. Scutellastra granularis isolate HKSG27 cytochrome c oxidase subunit I (COI) gene, partial cds; mitochondrial	634	Scutellastra	granularis	isolate	HKSG27	cytochrome	c	oxidase	subunit	I	(COI)	gene,	partial	cds;	mitochondrial
635. Scutellastra granularis isolate HKSG26 cytochrome c oxidase subunit I (COI) gene, partial cds; mitochondrial	635	Scutellastra	granularis	isolate	HKSG26	cytochrome	c	oxidase	subunit	I	(COI)	gene,	partial	cds;	mitochondrial
636. Scutellastra granularis isolate HKSG25 cytochrome c oxidase subunit I (COI) gene, partial cds; mitochondrial	636	Scutellastra	granularis	isolate	HKSG25	cytochrome	c	oxidase	subunit	I	(COI)	gene,	partial	cds;	mitochondrial
637. Scutellastra granularis isolate HKSG24 cytochrome c oxidase subunit I (COI) gene, partial cds; mitochondrial	637	Scutellastra	granularis	isolate	HKSG24	cytochrome	c	oxidase	subunit	I	(COI)	gene,	partial	cds;	mitochondrial
638. Scutellastra granularis isolate HKSG23 cytochrome c oxidase subunit I (COI) gene, partial cds; mitochondrial	638	Scutellastra	granularis	isolate	HKSG23	cytochrome	c	oxidase	subunit	I	(COI)	gene,	partial	cds;	mitochondrial
639. Scutellastra granularis isolate HKSG22 cytochrome c oxidase subunit I (COI) gene, partial cds; mitochondrial	639	Scutellastra	granularis	isolate	HKSG22	cytochrome	c	oxidase	subunit	I	(COI)	gene,	partial	cds;	mitochondrial
640. Scutellastra granularis isolate HKSG20 cytochrome c oxidase subunit I (COI) gene, partial cds; mitochondrial	640	Scutellastra	granularis	isolate	HKSG20	cytochrome	c	oxidase	subunit	I	(COI)	gene,	partial	cds;	mitochondrial
641. Scutellastra granularis isolate HKSG19 cytochrome c oxidase subunit I (COI) gene, partial cds; mitochondrial	641	Scutellastra	granularis	isolate	HKSG19	cytochrome	c	oxidase	subunit	I	(COI)	gene,	partial	cds;	mitochondrial
642. Scutellastra granularis isolate HKSG18 cytochrome c oxidase subunit I (COI) gene, partial cds; mitochondrial	642	Scutellastra	granularis	isolate	HKSG18	cytochrome	c	oxidase	subunit	I	(COI)	gene,	partial	cds;	mitochondrial
643. Scutellastra granularis isolate HKSG17 cytochrome c oxidase subunit I (COI) gene, partial cds; mitochondrial	643	Scutellastra	granularis	isolate	HKSG17	cytochrome	c	oxidase	subunit	I	(COI)	gene,	partial	cds;	mitochondrial
644. Scutellastra granularis isolate HKSG16 cytochrome c oxidase subunit I (COI) gene, partial cds; mitochondrial	644	Scutellastra	granularis	isolate	HKSG16	cytochrome	c	oxidase	subunit	I	(COI)	gene,	partial	cds;	mitochondrial
645. Scutellastra granularis isolate HKSG15 cytochrome c oxidase subunit I (COI) gene, partial cds; mitochondrial	645	Scutellastra	granularis	isolate	HKSG15	cytochrome	c	oxidase	subunit	I	(COI)	gene,	partial	cds;	mitochondrial
646. Scutellastra granularis isolate HKSG14 cytochrome c oxidase subunit I (COI) gene, partial cds; mitochondrial	646	Scutellastra	granularis	isolate	HKSG14	cytochrome	c	oxidase	subunit	I	(COI)	gene,	partial	cds;	mitochondrial
647. Scutellastra granularis isolate HKSG13 cytochrome c oxidase subunit I (COI) gene, partial cds; mitochondrial	647	Scutellastra	granularis	isolate	HKSG13	cytochrome	c	oxidase	subunit	I	(COI)	gene,	partial	cds;	mitochondrial
648. Scutellastra granularis isolate HKSG12 cytochrome c oxidase subunit I (COI) gene, partial cds; mitochondrial	648	Scutellastra	granularis	isolate	HKSG12	cytochrome	c	oxidase	subunit	I	(COI)	gene,	partial	cds;	mitochondrial
649. Scutellastra granularis isolate HKSG11 cytochrome c oxidase subunit I (COI) gene, partial cds; mitochondrial	649	Scutellastra	granularis	isolate	HKSG11	cytochrome	c	oxidase	subunit	I	(COI)	gene,	partial	cds;	mitochondrial
650. Scutellastra granularis isolate HKSG10 cytochrome c oxidase subunit I (COI) gene, partial cds; mitochondrial	650	Scutellastra	granularis	isolate	HKSG10	cytochrome	c	oxidase	subunit	I	(COI)	gene,	partial	cds;	mitochondrial
651. Scutellastra granularis isolate HKSG09 cytochrome c oxidase subunit I (COI) gene, partial cds; mitochondrial	651	Scutellastra	granularis	isolate	HKSG09	cytochrome	c	oxidase	subunit	I	(COI)	gene,	partial	cds;	mitochondrial
652. Scutellastra granularis isolate HKSG08 cytochrome c oxidase subunit I (COI) gene, partial cds; mitochondrial	652	Scutellastra	granularis	isolate	HKSG08	cytochrome	c	oxidase	subunit	I	(COI)	gene,	partial	cds;	mitochondrial
653. Scutellastra granularis isolate HKSG07 cytochrome c oxidase subunit I (COI) gene, partial cds; mitochondrial	653	Scutellastra	granularis	isolate	HKSG07	cytochrome	c	oxidase	subunit	I	(COI)	gene,	partial	cds;	mitochondrial
654. Scutellastra granularis isolate HKSG06 cytochrome c oxidase subunit I (COI) gene, partial cds; mitochondrial	654	Scutellastra	granularis	isolate	HKSG06	cytochrome	c	oxidase	subunit	I	(COI)	gene,	partial	cds;	mitochondrial
655. Scutellastra granularis isolate HKSG05 cytochrome c oxidase subunit I (COI) gene, partial cds; mitochondrial	655	Scutellastra	granularis	isolate	HKSG05	cytochrome	c	oxidase	subunit	I	(COI)	gene,	partial	cds;	mitochondrial
656. Scutellastra granularis isolate HKSG04 cytochrome c oxidase subunit I (COI) gene, partial cds; mitochondrial	656	Scutellastra	granularis	isolate	HKSG04	cytochrome	c	oxidase	subunit	I	(COI)	gene,	partial	cds;	mitochondrial
657. Scutellastra granularis isolate HKSG03 cytochrome c oxidase subunit I (COI) gene, partial cds; mitochondrial	657	Scutellastra	granularis	isolate	HKSG03	cytochrome	c	oxidase	subunit	I	(COI)	gene,	partial	cds;	mitochondrial
658. Scutellastra granularis isolate HKSG02 cytochrome c oxidase subunit I (COI) gene, partial cds; mitochondrial	658	Scutellastra	granularis	isolate	HKSG02	cytochrome	c	oxidase	subunit	I	(COI)	gene,	partial	cds;	mitochondrial
659. Scutellastra granularis isolate HKSG01 cytochrome c oxidase subunit I (COI) gene, partial cds; mitochondrial	659	Scutellastra	granularis	isolate	HKSG01	cytochrome	c	oxidase	subunit	I	(COI)	gene,	partial	cds;	mitochondrial
660. Scutellastra granularis isolate BSBSG30 cytochrome c oxidase subunit I (COI) gene, partial cds; mitochondrial	660	Scutellastra	granularis	isolate	BSBSG30	cytochrome	c	oxidase	subunit	I	(COI)	gene,	partial	cds;	mitochondrial
661. Scutellastra granularis isolate BSBSG29 cytochrome c oxidase subunit I (COI) gene, partial cds; mitochondrial	661	Scutellastra	granularis	isolate	BSBSG29	cytochrome	c	oxidase	subunit	I	(COI)	gene,	partial	cds;	mitochondrial
662. Scutellastra granularis isolate BSBSG28 cytochrome c oxidase subunit I (COI) gene, partial cds; mitochondrial	662	Scutellastra	granularis	isolate	BSBSG28	cytochrome	c	oxidase	subunit	I	(COI)	gene,	partial	cds;	mitochondrial
663. Scutellastra granularis isolate BSBSG27 cytochrome c oxidase subunit I (COI) gene, partial cds; mitochondrial	663	Scutellastra	granularis	isolate	BSBSG27	cytochrome	c	oxidase	subunit	I	(COI)	gene,	partial	cds;	mitochondrial
664. Scutellastra granularis isolate BSBSG26 cytochrome c oxidase subunit I (COI) gene, partial cds; mitochondrial	664	Scutellastra	granularis	isolate	BSBSG26	cytochrome	c	oxidase	subunit	I	(COI)	gene,	partial	cds;	mitochondrial
665. Scutellastra granularis isolate BSBSG25 cytochrome c oxidase subunit I (COI) gene, partial cds; mitochondrial	665	Scutellastra	granularis	isolate	BSBSG25	cytochrome	c	oxidase	subunit	I	(COI)	gene,	partial	cds;	mitochondrial
666. Scutellastra granularis isolate BSBSG24 cytochrome c oxidase subunit I (COI) gene, partial cds; mitochondrial	666	Scutellastra	granularis	isolate	BSBSG24	cytochrome	c	oxidase	subunit	I	(COI)	gene,	partial	cds;	mitochondrial
667. Scutellastra granularis isolate BSBSG23 cytochrome c oxidase subunit I (COI) gene, partial cds; mitochondrial	667	Scutellastra	granularis	isolate	BSBSG23	cytochrome	c	oxidase	subunit	I	(COI)	gene,	partial	cds;	mitochondrial
668. Scutellastra granularis isolate BSBSG21 cytochrome c oxidase subunit I (COI) gene, partial cds; mitochondrial	668	Scutellastra	granularis	isolate	BSBSG21	cytochrome	c	oxidase	subunit	I	(COI)	gene,	partial	cds;	mitochondrial
669. Scutellastra granularis isolate BSBSG20 cytochrome c oxidase subunit I (COI) gene, partial cds; mitochondrial	669	Scutellastra	granularis	isolate	BSBSG20	cytochrome	c	oxidase	subunit	I	(COI)	gene,	partial	cds;	mitochondrial
670. Scutellastra granularis isolate BSBSG19 cytochrome c oxidase subunit I (COI) gene, partial cds; mitochondrial	670	Scutellastra	granularis	isolate	BSBSG19	cytochrome	c	oxidase	subunit	I	(COI)	gene,	partial	cds;	mitochondrial
671. Scutellastra granularis isolate BSBSG18 cytochrome c oxidase subunit I (COI) gene, partial cds; mitochondrial	671	Scutellastra	granularis	isolate	BSBSG18	cytochrome	c	oxidase	subunit	I	(COI)	gene,	partial	cds;	mitochondrial
672. Scutellastra granularis isolate BSBSG17 cytochrome c oxidase subunit I (COI) gene, partial cds; mitochondrial	672	Scutellastra	granularis	isolate	BSBSG17	cytochrome	c	oxidase	subunit	I	(COI)	gene,	partial	cds;	mitochondrial
673. Scutellastra granularis isolate BSBSG16 cytochrome c oxidase subunit I (COI) gene, partial cds; mitochondrial	673	Scutellastra	granularis	isolate	BSBSG16	cytochrome	c	oxidase	subunit	I	(COI)	gene,	partial	cds;	mitochondrial
674. Scutellastra granularis isolate BSBSG15 cytochrome c oxidase subunit I (COI) gene, partial cds; mitochondrial	674	Scutellastra	granularis	isolate	BSBSG15	cytochrome	c	oxidase	subunit	I	(COI)	gene,	partial	cds;	mitochondrial
675. Scutellastra granularis isolate BSBSG14 cytochrome c oxidase subunit I (COI) gene, partial cds; mitochondrial	675	Scutellastra	granularis	isolate	BSBSG14	cytochrome	c	oxidase	subunit	I	(COI)	gene,	partial	cds;	mitochondrial
676. Scutellastra granularis isolate BSBSG13 cytochrome c oxidase subunit I (COI) gene, partial cds; mitochondrial	676	Scutellastra	granularis	isolate	BSBSG13	cytochrome	c	oxidase	subunit	I	(COI)	gene,	partial	cds;	mitochondrial
677. Scutellastra granularis isolate BSBSG12 cytochrome c oxidase subunit I (COI) gene, partial cds; mitochondrial	677	Scutellastra	granularis	isolate	BSBSG12	cytochrome	c	oxidase	subunit	I	(COI)	gene,	partial	cds;	mitochondrial
678. Scutellastra granularis isolate BSBSG11 cytochrome c oxidase subunit I (COI) gene, partial cds; mitochondrial	678	Scutellastra	granularis	isolate	BSBSG11	cytochrome	c	oxidase	subunit	I	(COI)	gene,	partial	cds;	mitochondrial
679. Scutellastra granularis isolate BSBSG10 cytochrome c oxidase subunit I (COI) gene, partial cds; mitochondrial	679	Scutellastra	granularis	isolate	BSBSG10	cytochrome	c	oxidase	subunit	I	(COI)	gene,	partial	cds;	mitochondrial
680. Scutellastra granularis isolate BSBSG09 cytochrome c oxidase subunit I (COI) gene, partial cds; mitochondrial	680	Scutellastra	granularis	isolate	BSBSG09	cytochrome	c	oxidase	subunit	I	(COI)	gene,	partial	cds;	mitochondrial
681. Scutellastra granularis isolate BSBSG08 cytochrome c oxidase subunit I (COI) gene, partial cds; mitochondrial	681	Scutellastra	granularis	isolate	BSBSG08	cytochrome	c	oxidase	subunit	I	(COI)	gene,	partial	cds;	mitochondrial
682. Scutellastra granularis isolate BSBSG07 cytochrome c oxidase subunit I (COI) gene, partial cds; mitochondrial	682	Scutellastra	granularis	isolate	BSBSG07	cytochrome	c	oxidase	subunit	I	(COI)	gene,	partial	cds;	mitochondrial
683. Scutellastra granularis isolate BSBSG06 cytochrome c oxidase subunit I (COI) gene, partial cds; mitochondrial	683	Scutellastra	granularis	isolate	BSBSG06	cytochrome	c	oxidase	subunit	I	(COI)	gene,	partial	cds;	mitochondrial
684. Scutellastra granularis isolate BSBSG05 cytochrome c oxidase subunit I (COI) gene, partial cds; mitochondrial	684	Scutellastra	granularis	isolate	BSBSG05	cytochrome	c	oxidase	subunit	I	(COI)	gene,	partial	cds;	mitochondrial
685. Scutellastra granularis isolate BSBSG03 cytochrome c oxidase subunit I (COI) gene, partial cds; mitochondrial	685	Scutellastra	granularis	isolate	BSBSG03	cytochrome	c	oxidase	subunit	I	(COI)	gene,	partial	cds;	mitochondrial
686. Scutellastra granularis isolate BSBSG02 cytochrome c oxidase subunit I (COI) gene, partial cds; mitochondrial	686	Scutellastra	granularis	isolate	BSBSG02	cytochrome	c	oxidase	subunit	I	(COI)	gene,	partial	cds;	mitochondrial
687. Scutellastra granularis isolate LBSG30 cytochrome c oxidase subunit I (COI) gene, partial cds; mitochondrial	687	Scutellastra	granularis	isolate	LBSG30	cytochrome	c	oxidase	subunit	I	(COI)	gene,	partial	cds;	mitochondrial
688. Scutellastra granularis isolate LBSG29 cytochrome c oxidase subunit I (COI) gene, partial cds; mitochondrial	688	Scutellastra	granularis	isolate	LBSG29	cytochrome	c	oxidase	subunit	I	(COI)	gene,	partial	cds;	mitochondrial
689. Scutellastra granularis isolate LBSG28 cytochrome c oxidase subunit I (COI) gene, partial cds; mitochondrial	689	Scutellastra	granularis	isolate	LBSG28	cytochrome	c	oxidase	subunit	I	(COI)	gene,	partial	cds;	mitochondrial
690. Scutellastra granularis isolate LBSG27 cytochrome c oxidase subunit I (COI) gene, partial cds; mitochondrial	690	Scutellastra	granularis	isolate	LBSG27	cytochrome	c	oxidase	subunit	I	(COI)	gene,	partial	cds;	mitochondrial
691. Scutellastra granularis isolate LBSG26 cytochrome c oxidase subunit I (COI) gene, partial cds; mitochondrial	691	Scutellastra	granularis	isolate	LBSG26	cytochrome	c	oxidase	subunit	I	(COI)	gene,	partial	cds;	mitochondrial
692. Scutellastra granularis isolate LBSG25 cytochrome c oxidase subunit I (COI) gene, partial cds; mitochondrial	692	Scutellastra	granularis	isolate	LBSG25	cytochrome	c	oxidase	subunit	I	(COI)	gene,	partial	cds;	mitochondrial
693. Scutellastra granularis isolate LBSG24 cytochrome c oxidase subunit I (COI) gene, partial cds; mitochondrial	693	Scutellastra	granularis	isolate	LBSG24	cytochrome	c	oxidase	subunit	I	(COI)	gene,	partial	cds;	mitochondrial
694. Scutellastra granularis isolate LBSG23 cytochrome c oxidase subunit I (COI) gene, partial cds; mitochondrial	694	Scutellastra	granularis	isolate	LBSG23	cytochrome	c	oxidase	subunit	I	(COI)	gene,	partial	cds;	mitochondrial
695. Scutellastra granularis isolate LBSG22 cytochrome c oxidase subunit I (COI) gene, partial cds; mitochondrial	695	Scutellastra	granularis	isolate	LBSG22	cytochrome	c	oxidase	subunit	I	(COI)	gene,	partial	cds;	mitochondrial
696. Scutellastra granularis isolate LBSG21 cytochrome c oxidase subunit I (COI) gene, partial cds; mitochondrial	696	Scutellastra	granularis	isolate	LBSG21	cytochrome	c	oxidase	subunit	I	(COI)	gene,	partial	cds;	mitochondrial
697. Scutellastra granularis isolate LBSG20 cytochrome c oxidase subunit I (COI) gene, partial cds; mitochondrial	697	Scutellastra	granularis	isolate	LBSG20	cytochrome	c	oxidase	subunit	I	(COI)	gene,	partial	cds;	mitochondrial
698. Scutellastra granularis isolate LBSG19 cytochrome c oxidase subunit I (COI) gene, partial cds; mitochondrial	698	Scutellastra	granularis	isolate	LBSG19	cytochrome	c	oxidase	subunit	I	(COI)	gene,	partial	cds;	mitochondrial
699. Scutellastra granularis isolate LBSG18 cytochrome c oxidase subunit I (COI) gene, partial cds; mitochondrial	699	Scutellastra	granularis	isolate	LBSG18	cytochrome	c	oxidase	subunit	I	(COI)	gene,	partial	cds;	mitochondrial
700. Scutellastra granularis isolate LBSG17 cytochrome c oxidase subunit I (COI) gene, partial cds; mitochondrial	700	Scutellastra	granularis	isolate	LBSG17	cytochrome	c	oxidase	subunit	I	(COI)	gene,	partial	cds;	mitochondrial
701. Scutellastra granularis isolate LBSG16 cytochrome c oxidase subunit I (COI) gene, partial cds; mitochondrial	701	Scutellastra	granularis	isolate	LBSG16	cytochrome	c	oxidase	subunit	I	(COI)	gene,	partial	cds;	mitochondrial
702. Scutellastra granularis isolate LBSG15 cytochrome c oxidase subunit I (COI) gene, partial cds; mitochondrial	702	Scutellastra	granularis	isolate	LBSG15	cytochrome	c	oxidase	subunit	I	(COI)	gene,	partial	cds;	mitochondrial
703. Scutellastra granularis isolate LBSG14 cytochrome c oxidase subunit I (COI) gene, partial cds; mitochondrial	703	Scutellastra	granularis	isolate	LBSG14	cytochrome	c	oxidase	subunit	I	(COI)	gene,	partial	cds;	mitochondrial
704. Scutellastra granularis isolate LBSG13 cytochrome c oxidase subunit I (COI) gene, partial cds; mitochondrial	704	Scutellastra	granularis	isolate	LBSG13	cytochrome	c	oxidase	subunit	I	(COI)	gene,	partial	cds;	mitochondrial
705. Scutellastra granularis isolate LBSG12 cytochrome c oxidase subunit I (COI) gene, partial cds; mitochondrial	705	Scutellastra	granularis	isolate	LBSG12	cytochrome	c	oxidase	subunit	I	(COI)	gene,	partial	cds;	mitochondrial
706. Scutellastra granularis isolate LBSG11 cytochrome c oxidase subunit I (COI) gene, partial cds; mitochondrial	706	Scutellastra	granularis	isolate	LBSG11	cytochrome	c	oxidase	subunit	I	(COI)	gene,	partial	cds;	mitochondrial
707. Scutellastra granularis isolate LBSG10 cytochrome c oxidase subunit I (COI) gene, partial cds; mitochondrial	707	Scutellastra	granularis	isolate	LBSG10	cytochrome	c	oxidase	subunit	I	(COI)	gene,	partial	cds;	mitochondrial
708. Scutellastra granularis isolate LBSG09 cytochrome c oxidase subunit I (COI) gene, partial cds; mitochondrial	708	Scutellastra	granularis	isolate	LBSG09	cytochrome	c	oxidase	subunit	I	(COI)	gene,	partial	cds;	mitochondrial
709. Scutellastra granularis isolate LBSG08 cytochrome c oxidase subunit I (COI) gene, partial cds; mitochondrial	709	Scutellastra	granularis	isolate	LBSG08	cytochrome	c	oxidase	subunit	I	(COI)	gene,	partial	cds;	mitochondrial
710. Scutellastra granularis isolate LBSG07 cytochrome c oxidase subunit I (COI) gene, partial cds; mitochondrial	710	Scutellastra	granularis	isolate	LBSG07	cytochrome	c	oxidase	subunit	I	(COI)	gene,	partial	cds;	mitochondrial
711. Scutellastra granularis isolate LBSG06 cytochrome c oxidase subunit I (COI) gene, partial cds; mitochondrial	711	Scutellastra	granularis	isolate	LBSG06	cytochrome	c	oxidase	subunit	I	(COI)	gene,	partial	cds;	mitochondrial
712. Scutellastra granularis isolate LBSG05 cytochrome c oxidase subunit I (COI) gene, partial cds; mitochondrial	712	Scutellastra	granularis	isolate	LBSG05	cytochrome	c	oxidase	subunit	I	(COI)	gene,	partial	cds;	mitochondrial
713. Scutellastra granularis isolate LBSG04 cytochrome c oxidase subunit I (COI) gene, partial cds; mitochondrial	713	Scutellastra	granularis	isolate	LBSG04	cytochrome	c	oxidase	subunit	I	(COI)	gene,	partial	cds;	mitochondrial
714. Scutellastra granularis isolate LBSG03 cytochrome c oxidase subunit I (COI) gene, partial cds; mitochondrial	714	Scutellastra	granularis	isolate	LBSG03	cytochrome	c	oxidase	subunit	I	(COI)	gene,	partial	cds;	mitochondrial
715. Scutellastra granularis isolate LBSG02 cytochrome c oxidase subunit I (COI) gene, partial cds; mitochondrial	715	Scutellastra	granularis	isolate	LBSG02	cytochrome	c	oxidase	subunit	I	(COI)	gene,	partial	cds;	mitochondrial
716. Scutellastra granularis isolate LBSG01 cytochrome c oxidase subunit I (COI) gene, partial cds; mitochondrial	716	Scutellastra	granularis	isolate	LBSG01	cytochrome	c	oxidase	subunit	I	(COI)	gene,	partial	cds;	mitochondrial
717. Scutellastra granularis isolate JCSG30 cytochrome c oxidase subunit I (COI) gene, partial cds; mitochondrial	717	Scutellastra	granularis	isolate	JCSG30	cytochrome	c	oxidase	subunit	I	(COI)	gene,	partial	cds;	mitochondrial
718. Scutellastra granularis isolate JCSG29 cytochrome c oxidase subunit I (COI) gene, partial cds; mitochondrial	718	Scutellastra	granularis	isolate	JCSG29	cytochrome	c	oxidase	subunit	I	(COI)	gene,	partial	cds;	mitochondrial
719. Scutellastra granularis isolate JCSG28 cytochrome c oxidase subunit I (COI) gene, partial cds; mitochondrial	719	Scutellastra	granularis	isolate	JCSG28	cytochrome	c	oxidase	subunit	I	(COI)	gene,	partial	cds;	mitochondrial
720. Scutellastra granularis isolate JCSG27 cytochrome c oxidase subunit I (COI) gene, partial cds; mitochondrial	720	Scutellastra	granularis	isolate	JCSG27	cytochrome	c	oxidase	subunit	I	(COI)	gene,	partial	cds;	mitochondrial
721. Scutellastra granularis isolate JCSG26 cytochrome c oxidase subunit I (COI) gene, partial cds; mitochondrial	721	Scutellastra	granularis	isolate	JCSG26	cytochrome	c	oxidase	subunit	I	(COI)	gene,	partial	cds;	mitochondrial
722. Scutellastra granularis isolate JCSG25 cytochrome c oxidase subunit I (COI) gene, partial cds; mitochondrial	722	Scutellastra	granularis	isolate	JCSG25	cytochrome	c	oxidase	subunit	I	(COI)	gene,	partial	cds;	mitochondrial
723. Scutellastra granularis isolate JCSG24 cytochrome c oxidase subunit I (COI) gene, partial cds; mitochondrial	723	Scutellastra	granularis	isolate	JCSG24	cytochrome	c	oxidase	subunit	I	(COI)	gene,	partial	cds;	mitochondrial
724. Scutellastra granularis isolate JCSG23 cytochrome c oxidase subunit I (COI) gene, partial cds; mitochondrial	724	Scutellastra	granularis	isolate	JCSG23	cytochrome	c	oxidase	subunit	I	(COI)	gene,	partial	cds;	mitochondrial
725. Scutellastra granularis isolate JCSG22 cytochrome c oxidase subunit I (COI) gene, partial cds; mitochondrial	725	Scutellastra	granularis	isolate	JCSG22	cytochrome	c	oxidase	subunit	I	(COI)	gene,	partial	cds;	mitochondrial
726. Scutellastra granularis isolate JCSG21 cytochrome c oxidase subunit I (COI) gene, partial cds; mitochondrial	726	Scutellastra	granularis	isolate	JCSG21	cytochrome	c	oxidase	subunit	I	(COI)	gene,	partial	cds;	mitochondrial
727. Scutellastra granularis isolate JCSG20 cytochrome c oxidase subunit I (COI) gene, partial cds; mitochondrial	727	Scutellastra	granularis	isolate	JCSG20	cytochrome	c	oxidase	subunit	I	(COI)	gene,	partial	cds;	mitochondrial
728. Scutellastra granularis isolate JCSG19 cytochrome c oxidase subunit I (COI) gene, partial cds; mitochondrial	728	Scutellastra	granularis	isolate	JCSG19	cytochrome	c	oxidase	subunit	I	(COI)	gene,	partial	cds;	mitochondrial
729. Scutellastra granularis isolate JCSG18 cytochrome c oxidase subunit I (COI) gene, partial cds; mitochondrial	729	Scutellastra	granularis	isolate	JCSG18	cytochrome	c	oxidase	subunit	I	(COI)	gene,	partial	cds;	mitochondrial
730. Scutellastra granularis isolate JCSG17 cytochrome c oxidase subunit I (COI) gene, partial cds; mitochondrial	730	Scutellastra	granularis	isolate	JCSG17	cytochrome	c	oxidase	subunit	I	(COI)	gene,	partial	cds;	mitochondrial
731. Scutellastra granularis isolate JCSG16 cytochrome c oxidase subunit I (COI) gene, partial cds; mitochondrial	731	Scutellastra	granularis	isolate	JCSG16	cytochrome	c	oxidase	subunit	I	(COI)	gene,	partial	cds;	mitochondrial
732. Scutellastra granularis isolate JCSG15 cytochrome c oxidase subunit I (COI) gene, partial cds; mitochondrial	732	Scutellastra	granularis	isolate	JCSG15	cytochrome	c	oxidase	subunit	I	(COI)	gene,	partial	cds;	mitochondrial
733. Scutellastra granularis isolate JCSG14 cytochrome c oxidase subunit I (COI) gene, partial cds; mitochondrial	733	Scutellastra	granularis	isolate	JCSG14	cytochrome	c	oxidase	subunit	I	(COI)	gene,	partial	cds;	mitochondrial
734. Scutellastra granularis isolate JCSG13 cytochrome c oxidase subunit I (COI) gene, partial cds; mitochondrial	734	Scutellastra	granularis	isolate	JCSG13	cytochrome	c	oxidase	subunit	I	(COI)	gene,	partial	cds;	mitochondrial
735. Scutellastra granularis isolate JCSG12 cytochrome c oxidase subunit I (COI) gene, partial cds; mitochondrial	735	Scutellastra	granularis	isolate	JCSG12	cytochrome	c	oxidase	subunit	I	(COI)	gene,	partial	cds;	mitochondrial
736. Scutellastra granularis isolate JCSG11 cytochrome c oxidase subunit I (COI) gene, partial cds; mitochondrial	736	Scutellastra	granularis	isolate	JCSG11	cytochrome	c	oxidase	subunit	I	(COI)	gene,	partial	cds;	mitochondrial
737. Scutellastra granularis isolate JCSG10 cytochrome c oxidase subunit I (COI) gene, partial cds; mitochondrial	737	Scutellastra	granularis	isolate	JCSG10	cytochrome	c	oxidase	subunit	I	(COI)	gene,	partial	cds;	mitochondrial
738. Scutellastra granularis isolate JCSG09 cytochrome c oxidase subunit I (COI) gene, partial cds; mitochondrial	738	Scutellastra	granularis	isolate	JCSG09	cytochrome	c	oxidase	subunit	I	(COI)	gene,	partial	cds;	mitochondrial
739. Scutellastra granularis isolate JCSG08 cytochrome c oxidase subunit I (COI) gene, partial cds; mitochondrial	739	Scutellastra	granularis	isolate	JCSG08	cytochrome	c	oxidase	subunit	I	(COI)	gene,	partial	cds;	mitochondrial
740. Scutellastra granularis isolate JCSG07 cytochrome c oxidase subunit I (COI) gene, partial cds; mitochondrial	740	Scutellastra	granularis	isolate	JCSG07	cytochrome	c	oxidase	subunit	I	(COI)	gene,	partial	cds;	mitochondrial
741. Scutellastra granularis isolate JCSG06 cytochrome c oxidase subunit I (COI) gene, partial cds; mitochondrial	741	Scutellastra	granularis	isolate	JCSG06	cytochrome	c	oxidase	subunit	I	(COI)	gene,	partial	cds;	mitochondrial
742. Scutellastra granularis isolate JCSG05 cytochrome c oxidase subunit I (COI) gene, partial cds; mitochondrial	742	Scutellastra	granularis	isolate	JCSG05	cytochrome	c	oxidase	subunit	I	(COI)	gene,	partial	cds;	mitochondrial
743. Scutellastra granularis isolate JCSG04 cytochrome c oxidase subunit I (COI) gene, partial cds; mitochondrial	743	Scutellastra	granularis	isolate	JCSG04	cytochrome	c	oxidase	subunit	I	(COI)	gene,	partial	cds;	mitochondrial
744. Scutellastra granularis isolate JCSG03 cytochrome c oxidase subunit I (COI) gene, partial cds; mitochondrial	744	Scutellastra	granularis	isolate	JCSG03	cytochrome	c	oxidase	subunit	I	(COI)	gene,	partial	cds;	mitochondrial
745. Scutellastra granularis isolate JCSG02 cytochrome c oxidase subunit I (COI) gene, partial cds; mitochondrial	745	Scutellastra	granularis	isolate	JCSG02	cytochrome	c	oxidase	subunit	I	(COI)	gene,	partial	cds;	mitochondrial
746. Scutellastra granularis isolate JCSG01 cytochrome c oxidase subunit I (COI) gene, partial cds; mitochondrial	746	Scutellastra	granularis	isolate	JCSG01	cytochrome	c	oxidase	subunit	I	(COI)	gene,	partial	cds;	mitochondrial
747. Scutellastra granularis isolate SPSG30 cytochrome c oxidase subunit I (COI) gene, partial cds; mitochondrial	747	Scutellastra	granularis	isolate	SPSG30	cytochrome	c	oxidase	subunit	I	(COI)	gene,	partial	cds;	mitochondrial
748. Scutellastra granularis isolate SPSG29 cytochrome c oxidase subunit I (COI) gene, partial cds; mitochondrial	748	Scutellastra	granularis	isolate	SPSG29	cytochrome	c	oxidase	subunit	I	(COI)	gene,	partial	cds;	mitochondrial
749. Scutellastra granularis isolate SPSG28 cytochrome c oxidase subunit I (COI) gene, partial cds; mitochondrial	749	Scutellastra	granularis	isolate	SPSG28	cytochrome	c	oxidase	subunit	I	(COI)	gene,	partial	cds;	mitochondrial
750. Scutellastra granularis isolate SPSG27 cytochrome c oxidase subunit I (COI) gene, partial cds; mitochondrial	750	Scutellastra	granularis	isolate	SPSG27	cytochrome	c	oxidase	subunit	I	(COI)	gene,	partial	cds;	mitochondrial
751. Scutellastra granularis isolate SPSG26 cytochrome c oxidase subunit I (COI) gene, partial cds; mitochondrial	751	Scutellastra	granularis	isolate	SPSG26	cytochrome	c	oxidase	subunit	I	(COI)	gene,	partial	cds;	mitochondrial
752. Scutellastra granularis isolate SPSG25 cytochrome c oxidase subunit I (COI) gene, partial cds; mitochondrial	752	Scutellastra	granularis	isolate	SPSG25	cytochrome	c	oxidase	subunit	I	(COI)	gene,	partial	cds;	mitochondrial
753. Scutellastra granularis isolate SPSG24 cytochrome c oxidase subunit I (COI) gene, partial cds; mitochondrial	753	Scutellastra	granularis	isolate	SPSG24	cytochrome	c	oxidase	subunit	I	(COI)	gene,	partial	cds;	mitochondrial
754. Scutellastra granularis isolate SPSG23 cytochrome c oxidase subunit I (COI) gene, partial cds; mitochondrial	754	Scutellastra	granularis	isolate	SPSG23	cytochrome	c	oxidase	subunit	I	(COI)	gene,	partial	cds;	mitochondrial
755. Scutellastra granularis isolate SPSG22 cytochrome c oxidase subunit I (COI) gene, partial cds; mitochondrial	755	Scutellastra	granularis	isolate	SPSG22	cytochrome	c	oxidase	subunit	I	(COI)	gene,	partial	cds;	mitochondrial
756. Scutellastra granularis isolate SPSG21 cytochrome c oxidase subunit I (COI) gene, partial cds; mitochondrial	756	Scutellastra	granularis	isolate	SPSG21	cytochrome	c	oxidase	subunit	I	(COI)	gene,	partial	cds;	mitochondrial
757. Scutellastra granularis isolate SPSG20 cytochrome c oxidase subunit I (COI) gene, partial cds; mitochondrial	757	Scutellastra	granularis	isolate	SPSG20	cytochrome	c	oxidase	subunit	I	(COI)	gene,	partial	cds;	mitochondrial
758. Scutellastra granularis isolate SPSG19 cytochrome c oxidase subunit I (COI) gene, partial cds; mitochondrial	758	Scutellastra	granularis	isolate	SPSG19	cytochrome	c	oxidase	subunit	I	(COI)	gene,	partial	cds;	mitochondrial
759. Scutellastra granularis isolate SPSG18 cytochrome c oxidase subunit I (COI) gene, partial cds; mitochondrial	759	Scutellastra	granularis	isolate	SPSG18	cytochrome	c	oxidase	subunit	I	(COI)	gene,	partial	cds;	mitochondrial
760. Scutellastra granularis isolate SPSG17 cytochrome c oxidase subunit I (COI) gene, partial cds; mitochondrial	760	Scutellastra	granularis	isolate	SPSG17	cytochrome	c	oxidase	subunit	I	(COI)	gene,	partial	cds;	mitochondrial
761. Scutellastra granularis isolate SPSG16 cytochrome c oxidase subunit I (COI) gene, partial cds; mitochondrial	761	Scutellastra	granularis	isolate	SPSG16	cytochrome	c	oxidase	subunit	I	(COI)	gene,	partial	cds;	mitochondrial
762. Scutellastra granularis isolate SPSG15 cytochrome c oxidase subunit I (COI) gene, partial cds; mitochondrial	762	Scutellastra	granularis	isolate	SPSG15	cytochrome	c	oxidase	subunit	I	(COI)	gene,	partial	cds;	mitochondrial
763. Scutellastra granularis isolate SPSG14 cytochrome c oxidase subunit I (COI) gene, partial cds; mitochondrial	763	Scutellastra	granularis	isolate	SPSG14	cytochrome	c	oxidase	subunit	I	(COI)	gene,	partial	cds;	mitochondrial
764. Scutellastra granularis isolate SPSG13 cytochrome c oxidase subunit I (COI) gene, partial cds; mitochondrial	764	Scutellastra	granularis	isolate	SPSG13	cytochrome	c	oxidase	subunit	I	(COI)	gene,	partial	cds;	mitochondrial
765. Scutellastra granularis isolate SPSG12 cytochrome c oxidase subunit I (COI) gene, partial cds; mitochondrial	765	Scutellastra	granularis	isolate	SPSG12	cytochrome	c	oxidase	subunit	I	(COI)	gene,	partial	cds;	mitochondrial
766. Scutellastra granularis isolate SPSG11 cytochrome c oxidase subunit I (COI) gene, partial cds; mitochondrial	766	Scutellastra	granularis	isolate	SPSG11	cytochrome	c	oxidase	subunit	I	(COI)	gene,	partial	cds;	mitochondrial
767. Scutellastra granularis isolate SPSG10 cytochrome c oxidase subunit I (COI) gene, partial cds; mitochondrial	767	Scutellastra	granularis	isolate	SPSG10	cytochrome	c	oxidase	subunit	I	(COI)	gene,	partial	cds;	mitochondrial
768. Scutellastra granularis isolate SPSG09 cytochrome c oxidase subunit I (COI) gene, partial cds; mitochondrial	768	Scutellastra	granularis	isolate	SPSG09	cytochrome	c	oxidase	subunit	I	(COI)	gene,	partial	cds;	mitochondrial
769. Scutellastra granularis isolate SPSG08 cytochrome c oxidase subunit I (COI) gene, partial cds; mitochondrial	769	Scutellastra	granularis	isolate	SPSG08	cytochrome	c	oxidase	subunit	I	(COI)	gene,	partial	cds;	mitochondrial
770. Scutellastra granularis isolate SPSG07 cytochrome c oxidase subunit I (COI) gene, partial cds; mitochondrial	770	Scutellastra	granularis	isolate	SPSG07	cytochrome	c	oxidase	subunit	I	(COI)	gene,	partial	cds;	mitochondrial
771. Scutellastra granularis isolate SPSG06 cytochrome c oxidase subunit I (COI) gene, partial cds; mitochondrial	771	Scutellastra	granularis	isolate	SPSG06	cytochrome	c	oxidase	subunit	I	(COI)	gene,	partial	cds;	mitochondrial
772. Scutellastra granularis isolate SPSG05 cytochrome c oxidase subunit I (COI) gene, partial cds; mitochondrial	772	Scutellastra	granularis	isolate	SPSG05	cytochrome	c	oxidase	subunit	I	(COI)	gene,	partial	cds;	mitochondrial
773. Scutellastra granularis isolate SPSG04 cytochrome c oxidase subunit I (COI) gene, partial cds; mitochondrial	773	Scutellastra	granularis	isolate	SPSG04	cytochrome	c	oxidase	subunit	I	(COI)	gene,	partial	cds;	mitochondrial
774. Scutellastra granularis isolate SPSG03 cytochrome c oxidase subunit I (COI) gene, partial cds; mitochondrial	774	Scutellastra	granularis	isolate	SPSG03	cytochrome	c	oxidase	subunit	I	(COI)	gene,	partial	cds;	mitochondrial
775. Scutellastra granularis isolate SPSG02 cytochrome c oxidase subunit I (COI) gene, partial cds; mitochondrial	775	Scutellastra	granularis	isolate	SPSG02	cytochrome	c	oxidase	subunit	I	(COI)	gene,	partial	cds;	mitochondrial
776. Scutellastra granularis isolate SPSG01 cytochrome c oxidase subunit I (COI) gene, partial cds; mitochondrial	776	Scutellastra	granularis	isolate	SPSG01	cytochrome	c	oxidase	subunit	I	(COI)	gene,	partial	cds;	mitochondrial
777. Scutellastra granularis isolate KMSG30 cytochrome c oxidase subunit I (COI) gene, partial cds; mitochondrial	777	Scutellastra	granularis	isolate	KMSG30	cytochrome	c	oxidase	subunit	I	(COI)	gene,	partial	cds;	mitochondrial
778. Scutellastra granularis isolate KMSG28 cytochrome c oxidase subunit I (COI) gene, partial cds; mitochondrial	778	Scutellastra	granularis	isolate	KMSG28	cytochrome	c	oxidase	subunit	I	(COI)	gene,	partial	cds;	mitochondrial
779. Scutellastra granularis isolate KMSG27 cytochrome c oxidase subunit I (COI) gene, partial cds; mitochondrial	779	Scutellastra	granularis	isolate	KMSG27	cytochrome	c	oxidase	subunit	I	(COI)	gene,	partial	cds;	mitochondrial
780. Scutellastra granularis isolate KMSG26 cytochrome c oxidase subunit I (COI) gene, partial cds; mitochondrial	780	Scutellastra	granularis	isolate	KMSG26	cytochrome	c	oxidase	subunit	I	(COI)	gene,	partial	cds;	mitochondrial
781. Scutellastra granularis isolate KMSG25 cytochrome c oxidase subunit I (COI) gene, partial cds; mitochondrial	781	Scutellastra	granularis	isolate	KMSG25	cytochrome	c	oxidase	subunit	I	(COI)	gene,	partial	cds;	mitochondrial
782. Scutellastra granularis isolate KMSG24 cytochrome c oxidase subunit I (COI) gene, partial cds; mitochondrial	782	Scutellastra	granularis	isolate	KMSG24	cytochrome	c	oxidase	subunit	I	(COI)	gene,	partial	cds;	mitochondrial
783. Scutellastra granularis isolate KMSG23 cytochrome c oxidase subunit I (COI) gene, partial cds; mitochondrial	783	Scutellastra	granularis	isolate	KMSG23	cytochrome	c	oxidase	subunit	I	(COI)	gene,	partial	cds;	mitochondrial
784. Scutellastra granularis isolate KMSG22 cytochrome c oxidase subunit I (COI) gene, partial cds; mitochondrial	784	Scutellastra	granularis	isolate	KMSG22	cytochrome	c	oxidase	subunit	I	(COI)	gene,	partial	cds;	mitochondrial
785. Scutellastra granularis isolate KMSG21 cytochrome c oxidase subunit I (COI) gene, partial cds; mitochondrial	785	Scutellastra	granularis	isolate	KMSG21	cytochrome	c	oxidase	subunit	I	(COI)	gene,	partial	cds;	mitochondrial
786. Scutellastra granularis isolate KMSG20 cytochrome c oxidase subunit I (COI) gene, partial cds; mitochondrial	786	Scutellastra	granularis	isolate	KMSG20	cytochrome	c	oxidase	subunit	I	(COI)	gene,	partial	cds;	mitochondrial
787. Scutellastra granularis isolate KMSG19 cytochrome c oxidase subunit I (COI) gene, partial cds; mitochondrial	787	Scutellastra	granularis	isolate	KMSG19	cytochrome	c	oxidase	subunit	I	(COI)	gene,	partial	cds;	mitochondrial
788. Scutellastra granularis isolate KMSG18 cytochrome c oxidase subunit I (COI) gene, partial cds; mitochondrial	788	Scutellastra	granularis	isolate	KMSG18	cytochrome	c	oxidase	subunit	I	(COI)	gene,	partial	cds;	mitochondrial
789. Scutellastra granularis isolate KMSG17 cytochrome c oxidase subunit I (COI) gene, partial cds; mitochondrial	789	Scutellastra	granularis	isolate	KMSG17	cytochrome	c	oxidase	subunit	I	(COI)	gene,	partial	cds;	mitochondrial
790. Scutellastra granularis isolate KMSG16 cytochrome c oxidase subunit I (COI) gene, partial cds; mitochondrial	790	Scutellastra	granularis	isolate	KMSG16	cytochrome	c	oxidase	subunit	I	(COI)	gene,	partial	cds;	mitochondrial
791. Scutellastra granularis isolate KMSG15 cytochrome c oxidase subunit I (COI) gene, partial cds; mitochondrial	791	Scutellastra	granularis	isolate	KMSG15	cytochrome	c	oxidase	subunit	I	(COI)	gene,	partial	cds;	mitochondrial
792. Scutellastra granularis isolate KMSG14 cytochrome c oxidase subunit I (COI) gene, partial cds; mitochondrial	792	Scutellastra	granularis	isolate	KMSG14	cytochrome	c	oxidase	subunit	I	(COI)	gene,	partial	cds;	mitochondrial
793. Scutellastra granularis isolate KMSG13 cytochrome c oxidase subunit I (COI) gene, partial cds; mitochondrial	793	Scutellastra	granularis	isolate	KMSG13	cytochrome	c	oxidase	subunit	I	(COI)	gene,	partial	cds;	mitochondrial
794. Scutellastra granularis isolate KMSG12 cytochrome c oxidase subunit I (COI) gene, partial cds; mitochondrial	794	Scutellastra	granularis	isolate	KMSG12	cytochrome	c	oxidase	subunit	I	(COI)	gene,	partial	cds;	mitochondrial
795. Scutellastra granularis isolate KMSG11 cytochrome c oxidase subunit I (COI) gene, partial cds; mitochondrial	795	Scutellastra	granularis	isolate	KMSG11	cytochrome	c	oxidase	subunit	I	(COI)	gene,	partial	cds;	mitochondrial
796. Scutellastra granularis isolate KMSG10 cytochrome c oxidase subunit I (COI) gene, partial cds; mitochondrial	796	Scutellastra	granularis	isolate	KMSG10	cytochrome	c	oxidase	subunit	I	(COI)	gene,	partial	cds;	mitochondrial
797. Scutellastra granularis isolate KMSG09 cytochrome c oxidase subunit I (COI) gene, partial cds; mitochondrial	797	Scutellastra	granularis	isolate	KMSG09	cytochrome	c	oxidase	subunit	I	(COI)	gene,	partial	cds;	mitochondrial
798. Scutellastra granularis isolate KMSG08 cytochrome c oxidase subunit I (COI) gene, partial cds; mitochondrial	798	Scutellastra	granularis	isolate	KMSG08	cytochrome	c	oxidase	subunit	I	(COI)	gene,	partial	cds;	mitochondrial
799. Scutellastra granularis isolate KMSG07 cytochrome c oxidase subunit I (COI) gene, partial cds; mitochondrial	799	Scutellastra	granularis	isolate	KMSG07	cytochrome	c	oxidase	subunit	I	(COI)	gene,	partial	cds;	mitochondrial
800. Scutellastra granularis isolate KMSG06 cytochrome c oxidase subunit I (COI) gene, partial cds; mitochondrial	800	Scutellastra	granularis	isolate	KMSG06	cytochrome	c	oxidase	subunit	I	(COI)	gene,	partial	cds;	mitochondrial
801. Scutellastra granularis isolate KMSG05 cytochrome c oxidase subunit I (COI) gene, partial cds; mitochondrial	801	Scutellastra	granularis	isolate	KMSG05	cytochrome	c	oxidase	subunit	I	(COI)	gene,	partial	cds;	mitochondrial
802. Scutellastra granularis isolate KMSG04 cytochrome c oxidase subunit I (COI) gene, partial cds; mitochondrial	802	Scutellastra	granularis	isolate	KMSG04	cytochrome	c	oxidase	subunit	I	(COI)	gene,	partial	cds;	mitochondrial
803. Scutellastra granularis isolate KMSG03 cytochrome c oxidase subunit I (COI) gene, partial cds; mitochondrial	803	Scutellastra	granularis	isolate	KMSG03	cytochrome	c	oxidase	subunit	I	(COI)	gene,	partial	cds;	mitochondrial
804. Scutellastra granularis isolate KMSG02 cytochrome c oxidase subunit I (COI) gene, partial cds; mitochondrial	804	Scutellastra	granularis	isolate	KMSG02	cytochrome	c	oxidase	subunit	I	(COI)	gene,	partial	cds;	mitochondrial
805. Scutellastra granularis isolate KMSG01 cytochrome c oxidase subunit I (COI) gene, partial cds; mitochondrial	805	Scutellastra	granularis	isolate	KMSG01	cytochrome	c	oxidase	subunit	I	(COI)	gene,	partial	cds;	mitochondrial
806. Oxystele tigrina isolate PNOT29 cytochrome c oxidase subunit I (COI) gene, partial cds; mitochondrial	806	Oxystele	tigrina	isolate	PNOT29	cytochrome	c	oxidase	subunit	I	(COI)	gene,	partial	cds;	mitochondrial
807. Oxystele tigrina isolate PNOT28 cytochrome c oxidase subunit I (COI) gene, partial cds; mitochondrial	807	Oxystele	tigrina	isolate	PNOT28	cytochrome	c	oxidase	subunit	I	(COI)	gene,	partial	cds;	mitochondrial
808. Oxystele tigrina isolate PNOT27 cytochrome c oxidase subunit I (COI) gene, partial cds; mitochondrial	808	Oxystele	tigrina	isolate	PNOT27	cytochrome	c	oxidase	subunit	I	(COI)	gene,	partial	cds;	mitochondrial
809. Oxystele tigrina isolate PNOT26 cytochrome c oxidase subunit I (COI) gene, partial cds; mitochondrial	809	Oxystele	tigrina	isolate	PNOT26	cytochrome	c	oxidase	subunit	I	(COI)	gene,	partial	cds;	mitochondrial
810. Oxystele tigrina isolate PNOT25 cytochrome c oxidase subunit I (COI) gene, partial cds; mitochondrial	810	Oxystele	tigrina	isolate	PNOT25	cytochrome	c	oxidase	subunit	I	(COI)	gene,	partial	cds;	mitochondrial
811. Oxystele tigrina isolate PNOT24 cytochrome c oxidase subunit I (COI) gene, partial cds; mitochondrial	811	Oxystele	tigrina	isolate	PNOT24	cytochrome	c	oxidase	subunit	I	(COI)	gene,	partial	cds;	mitochondrial
812. Oxystele tigrina isolate PNOT23 cytochrome c oxidase subunit I (COI) gene, partial cds; mitochondrial	812	Oxystele	tigrina	isolate	PNOT23	cytochrome	c	oxidase	subunit	I	(COI)	gene,	partial	cds;	mitochondrial
813. Oxystele tigrina isolate PNOT22 cytochrome c oxidase subunit I (COI) gene, partial cds; mitochondrial	813	Oxystele	tigrina	isolate	PNOT22	cytochrome	c	oxidase	subunit	I	(COI)	gene,	partial	cds;	mitochondrial
814. Oxystele tigrina isolate PNOT20 cytochrome c oxidase subunit I (COI) gene, partial cds; mitochondrial	814	Oxystele	tigrina	isolate	PNOT20	cytochrome	c	oxidase	subunit	I	(COI)	gene,	partial	cds;	mitochondrial
815. Oxystele tigrina isolate PNOT19 cytochrome c oxidase subunit I (COI) gene, partial cds; mitochondrial	815	Oxystele	tigrina	isolate	PNOT19	cytochrome	c	oxidase	subunit	I	(COI)	gene,	partial	cds;	mitochondrial
816. Oxystele tigrina isolate PNOT15 cytochrome c oxidase subunit I (COI) gene, partial cds; mitochondrial	816	Oxystele	tigrina	isolate	PNOT15	cytochrome	c	oxidase	subunit	I	(COI)	gene,	partial	cds;	mitochondrial
817. Oxystele tigrina isolate PNOT14 cytochrome c oxidase subunit I (COI) gene, partial cds; mitochondrial	817	Oxystele	tigrina	isolate	PNOT14	cytochrome	c	oxidase	subunit	I	(COI)	gene,	partial	cds;	mitochondrial
818. Oxystele tigrina isolate PNOT13 cytochrome c oxidase subunit I (COI) gene, partial cds; mitochondrial	818	Oxystele	tigrina	isolate	PNOT13	cytochrome	c	oxidase	subunit	I	(COI)	gene,	partial	cds;	mitochondrial
819. Oxystele tigrina isolate PNOT12 cytochrome c oxidase subunit I (COI) gene, partial cds; mitochondrial	819	Oxystele	tigrina	isolate	PNOT12	cytochrome	c	oxidase	subunit	I	(COI)	gene,	partial	cds;	mitochondrial
820. Oxystele tigrina isolate PNOT10 cytochrome c oxidase subunit I (COI) gene, partial cds; mitochondrial	820	Oxystele	tigrina	isolate	PNOT10	cytochrome	c	oxidase	subunit	I	(COI)	gene,	partial	cds;	mitochondrial
821. Oxystele tigrina isolate PNOT09 cytochrome c oxidase subunit I (COI) gene, partial cds; mitochondrial	821	Oxystele	tigrina	isolate	PNOT09	cytochrome	c	oxidase	subunit	I	(COI)	gene,	partial	cds;	mitochondrial
822. Oxystele tigrina isolate PNOT08 cytochrome c oxidase subunit I (COI) gene, partial cds; mitochondrial	822	Oxystele	tigrina	isolate	PNOT08	cytochrome	c	oxidase	subunit	I	(COI)	gene,	partial	cds;	mitochondrial
823. Oxystele tigrina isolate PNOT07 cytochrome c oxidase subunit I (COI) gene, partial cds; mitochondrial	823	Oxystele	tigrina	isolate	PNOT07	cytochrome	c	oxidase	subunit	I	(COI)	gene,	partial	cds;	mitochondrial
824. Oxystele tigrina isolate PNOT06 cytochrome c oxidase subunit I (COI) gene, partial cds; mitochondrial	824	Oxystele	tigrina	isolate	PNOT06	cytochrome	c	oxidase	subunit	I	(COI)	gene,	partial	cds;	mitochondrial
825. Oxystele tigrina isolate PNOT05 cytochrome c oxidase subunit I (COI) gene, partial cds; mitochondrial	825	Oxystele	tigrina	isolate	PNOT05	cytochrome	c	oxidase	subunit	I	(COI)	gene,	partial	cds;	mitochondrial
826. Oxystele tigrina isolate PNOT04 cytochrome c oxidase subunit I (COI) gene, partial cds; mitochondrial	826	Oxystele	tigrina	isolate	PNOT04	cytochrome	c	oxidase	subunit	I	(COI)	gene,	partial	cds;	mitochondrial
827. Oxystele tigrina isolate PNOT02 cytochrome c oxidase subunit I (COI) gene, partial cds; mitochondrial	827	Oxystele	tigrina	isolate	PNOT02	cytochrome	c	oxidase	subunit	I	(COI)	gene,	partial	cds;	mitochondrial
828. Oxystele tigrina isolate PNOT01 cytochrome c oxidase subunit I (COI) gene, partial cds; mitochondrial	828	Oxystele	tigrina	isolate	PNOT01	cytochrome	c	oxidase	subunit	I	(COI)	gene,	partial	cds;	mitochondrial
829. Oxystele tigrina isolate HKOT30 cytochrome c oxidase subunit I (COI) gene, partial cds; mitochondrial	829	Oxystele	tigrina	isolate	HKOT30	cytochrome	c	oxidase	subunit	I	(COI)	gene,	partial	cds;	mitochondrial
830. Oxystele tigrina isolate HKOT29 cytochrome c oxidase subunit I (COI) gene, partial cds; mitochondrial	830	Oxystele	tigrina	isolate	HKOT29	cytochrome	c	oxidase	subunit	I	(COI)	gene,	partial	cds;	mitochondrial
831. Oxystele tigrina isolate HKOT28 cytochrome c oxidase subunit I (COI) gene, partial cds; mitochondrial	831	Oxystele	tigrina	isolate	HKOT28	cytochrome	c	oxidase	subunit	I	(COI)	gene,	partial	cds;	mitochondrial
832. Oxystele tigrina isolate HKOT27 cytochrome c oxidase subunit I (COI) gene, partial cds; mitochondrial	832	Oxystele	tigrina	isolate	HKOT27	cytochrome	c	oxidase	subunit	I	(COI)	gene,	partial	cds;	mitochondrial
833. Oxystele tigrina isolate HKOT26 cytochrome c oxidase subunit I (COI) gene, partial cds; mitochondrial	833	Oxystele	tigrina	isolate	HKOT26	cytochrome	c	oxidase	subunit	I	(COI)	gene,	partial	cds;	mitochondrial
834. Oxystele tigrina isolate HKOT25 cytochrome c oxidase subunit I (COI) gene, partial cds; mitochondrial	834	Oxystele	tigrina	isolate	HKOT25	cytochrome	c	oxidase	subunit	I	(COI)	gene,	partial	cds;	mitochondrial
835. Oxystele tigrina isolate HKOT24 cytochrome c oxidase subunit I (COI) gene, partial cds; mitochondrial	835	Oxystele	tigrina	isolate	HKOT24	cytochrome	c	oxidase	subunit	I	(COI)	gene,	partial	cds;	mitochondrial
836. Oxystele tigrina isolate HKOT23 cytochrome c oxidase subunit I (COI) gene, partial cds; mitochondrial	836	Oxystele	tigrina	isolate	HKOT23	cytochrome	c	oxidase	subunit	I	(COI)	gene,	partial	cds;	mitochondrial
837. Oxystele tigrina isolate HKOT22 cytochrome c oxidase subunit I (COI) gene, partial cds; mitochondrial	837	Oxystele	tigrina	isolate	HKOT22	cytochrome	c	oxidase	subunit	I	(COI)	gene,	partial	cds;	mitochondrial
838. Oxystele tigrina isolate HKOT21 cytochrome c oxidase subunit I (COI) gene, partial cds; mitochondrial	838	Oxystele	tigrina	isolate	HKOT21	cytochrome	c	oxidase	subunit	I	(COI)	gene,	partial	cds;	mitochondrial
839. Oxystele tigrina isolate HKOT20 cytochrome c oxidase subunit I (COI) gene, partial cds; mitochondrial	839	Oxystele	tigrina	isolate	HKOT20	cytochrome	c	oxidase	subunit	I	(COI)	gene,	partial	cds;	mitochondrial
840. Oxystele tigrina isolate HKOT19 cytochrome c oxidase subunit I (COI) gene, partial cds; mitochondrial	840	Oxystele	tigrina	isolate	HKOT19	cytochrome	c	oxidase	subunit	I	(COI)	gene,	partial	cds;	mitochondrial
841. Oxystele tigrina isolate HKOT17 cytochrome c oxidase subunit I (COI) gene, partial cds; mitochondrial	841	Oxystele	tigrina	isolate	HKOT17	cytochrome	c	oxidase	subunit	I	(COI)	gene,	partial	cds;	mitochondrial
842. Oxystele tigrina isolate HKOT16 cytochrome c oxidase subunit I (COI) gene, partial cds; mitochondrial	842	Oxystele	tigrina	isolate	HKOT16	cytochrome	c	oxidase	subunit	I	(COI)	gene,	partial	cds;	mitochondrial
843. Oxystele tigrina isolate HKOT15 cytochrome c oxidase subunit I (COI) gene, partial cds; mitochondrial	843	Oxystele	tigrina	isolate	HKOT15	cytochrome	c	oxidase	subunit	I	(COI)	gene,	partial	cds;	mitochondrial
844. Oxystele tigrina isolate HKOT14 cytochrome c oxidase subunit I (COI) gene, partial cds; mitochondrial	844	Oxystele	tigrina	isolate	HKOT14	cytochrome	c	oxidase	subunit	I	(COI)	gene,	partial	cds;	mitochondrial
845. Oxystele tigrina isolate HKOT13 cytochrome c oxidase subunit I (COI) gene, partial cds; mitochondrial	845	Oxystele	tigrina	isolate	HKOT13	cytochrome	c	oxidase	subunit	I	(COI)	gene,	partial	cds;	mitochondrial
846. Oxystele tigrina isolate HKOT12 cytochrome c oxidase subunit I (COI) gene, partial cds; mitochondrial	846	Oxystele	tigrina	isolate	HKOT12	cytochrome	c	oxidase	subunit	I	(COI)	gene,	partial	cds;	mitochondrial
847. Oxystele tigrina isolate HKOT11 cytochrome c oxidase subunit I (COI) gene, partial cds; mitochondrial	847	Oxystele	tigrina	isolate	HKOT11	cytochrome	c	oxidase	subunit	I	(COI)	gene,	partial	cds;	mitochondrial
848. Oxystele tigrina isolate HKOT10 cytochrome c oxidase subunit I (COI) gene, partial cds; mitochondrial	848	Oxystele	tigrina	isolate	HKOT10	cytochrome	c	oxidase	subunit	I	(COI)	gene,	partial	cds;	mitochondrial
849. Oxystele tigrina isolate HKOT09 cytochrome c oxidase subunit I (COI) gene, partial cds; mitochondrial	849	Oxystele	tigrina	isolate	HKOT09	cytochrome	c	oxidase	subunit	I	(COI)	gene,	partial	cds;	mitochondrial
850. Oxystele tigrina isolate HKOT08 cytochrome c oxidase subunit I (COI) gene, partial cds; mitochondrial	850	Oxystele	tigrina	isolate	HKOT08	cytochrome	c	oxidase	subunit	I	(COI)	gene,	partial	cds;	mitochondrial
851. Oxystele tigrina isolate HKOT07 cytochrome c oxidase subunit I (COI) gene, partial cds; mitochondrial	851	Oxystele	tigrina	isolate	HKOT07	cytochrome	c	oxidase	subunit	I	(COI)	gene,	partial	cds;	mitochondrial
852. Oxystele tigrina isolate HKOT06 cytochrome c oxidase subunit I (COI) gene, partial cds; mitochondrial	852	Oxystele	tigrina	isolate	HKOT06	cytochrome	c	oxidase	subunit	I	(COI)	gene,	partial	cds;	mitochondrial
853. Oxystele tigrina isolate HKOT05 cytochrome c oxidase subunit I (COI) gene, partial cds; mitochondrial	853	Oxystele	tigrina	isolate	HKOT05	cytochrome	c	oxidase	subunit	I	(COI)	gene,	partial	cds;	mitochondrial
854. Oxystele tigrina isolate HKOT04 cytochrome c oxidase subunit I (COI) gene, partial cds; mitochondrial	854	Oxystele	tigrina	isolate	HKOT04	cytochrome	c	oxidase	subunit	I	(COI)	gene,	partial	cds;	mitochondrial
855. Oxystele tigrina isolate HKOT02 cytochrome c oxidase subunit I (COI) gene, partial cds; mitochondrial	855	Oxystele	tigrina	isolate	HKOT02	cytochrome	c	oxidase	subunit	I	(COI)	gene,	partial	cds;	mitochondrial
856. Oxystele tigrina isolate HKOT01 cytochrome c oxidase subunit I (COI) gene, partial cds; mitochondrial	856	Oxystele	tigrina	isolate	HKOT01	cytochrome	c	oxidase	subunit	I	(COI)	gene,	partial	cds;	mitochondrial
857. Oxystele tigrina isolate BSBOT24 cytochrome c oxidase subunit I (COI) gene, partial cds; mitochondrial	857	Oxystele	tigrina	isolate	BSBOT24	cytochrome	c	oxidase	subunit	I	(COI)	gene,	partial	cds;	mitochondrial
858. Oxystele tigrina isolate BSBOT23 cytochrome c oxidase subunit I (COI) gene, partial cds; mitochondrial	858	Oxystele	tigrina	isolate	BSBOT23	cytochrome	c	oxidase	subunit	I	(COI)	gene,	partial	cds;	mitochondrial
859. Oxystele tigrina isolate BSBOT22 cytochrome c oxidase subunit I (COI) gene, partial cds; mitochondrial	859	Oxystele	tigrina	isolate	BSBOT22	cytochrome	c	oxidase	subunit	I	(COI)	gene,	partial	cds;	mitochondrial
860. Oxystele tigrina isolate BSBOT21 cytochrome c oxidase subunit I (COI) gene, partial cds; mitochondrial	860	Oxystele	tigrina	isolate	BSBOT21	cytochrome	c	oxidase	subunit	I	(COI)	gene,	partial	cds;	mitochondrial
861. Oxystele tigrina isolate BSBOT20 cytochrome c oxidase subunit I (COI) gene, partial cds; mitochondrial	861	Oxystele	tigrina	isolate	BSBOT20	cytochrome	c	oxidase	subunit	I	(COI)	gene,	partial	cds;	mitochondrial
862. Oxystele tigrina isolate BSBOT19 cytochrome c oxidase subunit I (COI) gene, partial cds; mitochondrial	862	Oxystele	tigrina	isolate	BSBOT19	cytochrome	c	oxidase	subunit	I	(COI)	gene,	partial	cds;	mitochondrial
863. Oxystele tigrina isolate BSBOT18 cytochrome c oxidase subunit I (COI) gene, partial cds; mitochondrial	863	Oxystele	tigrina	isolate	BSBOT18	cytochrome	c	oxidase	subunit	I	(COI)	gene,	partial	cds;	mitochondrial
864. Oxystele tigrina isolate BSBOT17 cytochrome c oxidase subunit I (COI) gene, partial cds; mitochondrial	864	Oxystele	tigrina	isolate	BSBOT17	cytochrome	c	oxidase	subunit	I	(COI)	gene,	partial	cds;	mitochondrial
865. Oxystele tigrina isolate BSBOT16 cytochrome c oxidase subunit I (COI) gene, partial cds; mitochondrial	865	Oxystele	tigrina	isolate	BSBOT16	cytochrome	c	oxidase	subunit	I	(COI)	gene,	partial	cds;	mitochondrial
866. Oxystele tigrina isolate BSBOT15 cytochrome c oxidase subunit I (COI) gene, partial cds; mitochondrial	866	Oxystele	tigrina	isolate	BSBOT15	cytochrome	c	oxidase	subunit	I	(COI)	gene,	partial	cds;	mitochondrial
867. Oxystele tigrina isolate BSBOT14 cytochrome c oxidase subunit I (COI) gene, partial cds; mitochondrial	867	Oxystele	tigrina	isolate	BSBOT14	cytochrome	c	oxidase	subunit	I	(COI)	gene,	partial	cds;	mitochondrial
868. Oxystele tigrina isolate BSBOT13 cytochrome c oxidase subunit I (COI) gene, partial cds; mitochondrial	868	Oxystele	tigrina	isolate	BSBOT13	cytochrome	c	oxidase	subunit	I	(COI)	gene,	partial	cds;	mitochondrial
869. Oxystele tigrina isolate BSBOT12 cytochrome c oxidase subunit I (COI) gene, partial cds; mitochondrial	869	Oxystele	tigrina	isolate	BSBOT12	cytochrome	c	oxidase	subunit	I	(COI)	gene,	partial	cds;	mitochondrial
870. Oxystele tigrina isolate BSBOT11 cytochrome c oxidase subunit I (COI) gene, partial cds; mitochondrial	870	Oxystele	tigrina	isolate	BSBOT11	cytochrome	c	oxidase	subunit	I	(COI)	gene,	partial	cds;	mitochondrial
871. Oxystele tigrina isolate BSBOT09 cytochrome c oxidase subunit I (COI) gene, partial cds; mitochondrial	871	Oxystele	tigrina	isolate	BSBOT09	cytochrome	c	oxidase	subunit	I	(COI)	gene,	partial	cds;	mitochondrial
872. Oxystele tigrina isolate BSBOT08 cytochrome c oxidase subunit I (COI) gene, partial cds; mitochondrial	872	Oxystele	tigrina	isolate	BSBOT08	cytochrome	c	oxidase	subunit	I	(COI)	gene,	partial	cds;	mitochondrial
873. Oxystele tigrina isolate BSBOT06 cytochrome c oxidase subunit I (COI) gene, partial cds; mitochondrial	873	Oxystele	tigrina	isolate	BSBOT06	cytochrome	c	oxidase	subunit	I	(COI)	gene,	partial	cds;	mitochondrial
874. Oxystele tigrina isolate BSBOT05 cytochrome c oxidase subunit I (COI) gene, partial cds; mitochondrial	874	Oxystele	tigrina	isolate	BSBOT05	cytochrome	c	oxidase	subunit	I	(COI)	gene,	partial	cds;	mitochondrial
875. Oxystele tigrina isolate BSBOT04 cytochrome c oxidase subunit I (COI) gene, partial cds; mitochondrial	875	Oxystele	tigrina	isolate	BSBOT04	cytochrome	c	oxidase	subunit	I	(COI)	gene,	partial	cds;	mitochondrial
876. Oxystele tigrina isolate BSBOT03 cytochrome c oxidase subunit I (COI) gene, partial cds; mitochondrial	876	Oxystele	tigrina	isolate	BSBOT03	cytochrome	c	oxidase	subunit	I	(COI)	gene,	partial	cds;	mitochondrial
877. Oxystele tigrina isolate BSBOT02 cytochrome c oxidase subunit I (COI) gene, partial cds; mitochondrial	877	Oxystele	tigrina	isolate	BSBOT02	cytochrome	c	oxidase	subunit	I	(COI)	gene,	partial	cds;	mitochondrial
878. Oxystele tigrina isolate BSBOT01 cytochrome c oxidase subunit I (COI) gene, partial cds; mitochondrial	878	Oxystele	tigrina	isolate	BSBOT01	cytochrome	c	oxidase	subunit	I	(COI)	gene,	partial	cds;	mitochondrial
879. Oxystele tigrina isolate LBOT30 cytochrome c oxidase subunit I (COI) gene, partial cds; mitochondrial	879	Oxystele	tigrina	isolate	LBOT30	cytochrome	c	oxidase	subunit	I	(COI)	gene,	partial	cds;	mitochondrial
880. Oxystele tigrina isolate LBOT28 cytochrome c oxidase subunit I (COI) gene, partial cds; mitochondrial	880	Oxystele	tigrina	isolate	LBOT28	cytochrome	c	oxidase	subunit	I	(COI)	gene,	partial	cds;	mitochondrial
881. Oxystele tigrina isolate LBOT27 cytochrome c oxidase subunit I (COI) gene, partial cds; mitochondrial	881	Oxystele	tigrina	isolate	LBOT27	cytochrome	c	oxidase	subunit	I	(COI)	gene,	partial	cds;	mitochondrial
882. Oxystele tigrina isolate LBOT26 cytochrome c oxidase subunit I (COI) gene, partial cds; mitochondrial	882	Oxystele	tigrina	isolate	LBOT26	cytochrome	c	oxidase	subunit	I	(COI)	gene,	partial	cds;	mitochondrial
883. Oxystele tigrina isolate LBOT25 cytochrome c oxidase subunit I (COI) gene, partial cds; mitochondrial	883	Oxystele	tigrina	isolate	LBOT25	cytochrome	c	oxidase	subunit	I	(COI)	gene,	partial	cds;	mitochondrial
884. Oxystele tigrina isolate LBOT24 cytochrome c oxidase subunit I (COI) gene, partial cds; mitochondrial	884	Oxystele	tigrina	isolate	LBOT24	cytochrome	c	oxidase	subunit	I	(COI)	gene,	partial	cds;	mitochondrial
885. Oxystele tigrina isolate LBOT23 cytochrome c oxidase subunit I (COI) gene, partial cds; mitochondrial	885	Oxystele	tigrina	isolate	LBOT23	cytochrome	c	oxidase	subunit	I	(COI)	gene,	partial	cds;	mitochondrial
886. Oxystele tigrina isolate LBOT22 cytochrome c oxidase subunit I (COI) gene, partial cds; mitochondrial	886	Oxystele	tigrina	isolate	LBOT22	cytochrome	c	oxidase	subunit	I	(COI)	gene,	partial	cds;	mitochondrial
887. Oxystele tigrina isolate LBOT21 cytochrome c oxidase subunit I (COI) gene, partial cds; mitochondrial	887	Oxystele	tigrina	isolate	LBOT21	cytochrome	c	oxidase	subunit	I	(COI)	gene,	partial	cds;	mitochondrial
888. Oxystele tigrina isolate LBOT20 cytochrome c oxidase subunit I (COI) gene, partial cds; mitochondrial	888	Oxystele	tigrina	isolate	LBOT20	cytochrome	c	oxidase	subunit	I	(COI)	gene,	partial	cds;	mitochondrial
889. Oxystele tigrina isolate LBOT19 cytochrome c oxidase subunit I (COI) gene, partial cds; mitochondrial	889	Oxystele	tigrina	isolate	LBOT19	cytochrome	c	oxidase	subunit	I	(COI)	gene,	partial	cds;	mitochondrial
890. Oxystele tigrina isolate LBOT18 cytochrome c oxidase subunit I (COI) gene, partial cds; mitochondrial	890	Oxystele	tigrina	isolate	LBOT18	cytochrome	c	oxidase	subunit	I	(COI)	gene,	partial	cds;	mitochondrial
891. Oxystele tigrina isolate LBOT17 cytochrome c oxidase subunit I (COI) gene, partial cds; mitochondrial	891	Oxystele	tigrina	isolate	LBOT17	cytochrome	c	oxidase	subunit	I	(COI)	gene,	partial	cds;	mitochondrial
892. Oxystele tigrina isolate LBOT16 cytochrome c oxidase subunit I (COI) gene, partial cds; mitochondrial	892	Oxystele	tigrina	isolate	LBOT16	cytochrome	c	oxidase	subunit	I	(COI)	gene,	partial	cds;	mitochondrial
893. Oxystele tigrina isolate LBOT15 cytochrome c oxidase subunit I (COI) gene, partial cds; mitochondrial	893	Oxystele	tigrina	isolate	LBOT15	cytochrome	c	oxidase	subunit	I	(COI)	gene,	partial	cds;	mitochondrial
894. Oxystele tigrina isolate LBOT14 cytochrome c oxidase subunit I (COI) gene, partial cds; mitochondrial	894	Oxystele	tigrina	isolate	LBOT14	cytochrome	c	oxidase	subunit	I	(COI)	gene,	partial	cds;	mitochondrial
895. Oxystele tigrina isolate LBOT13 cytochrome c oxidase subunit I (COI) gene, partial cds; mitochondrial	895	Oxystele	tigrina	isolate	LBOT13	cytochrome	c	oxidase	subunit	I	(COI)	gene,	partial	cds;	mitochondrial
896. Oxystele tigrina isolate LBOT12 cytochrome c oxidase subunit I (COI) gene, partial cds; mitochondrial	896	Oxystele	tigrina	isolate	LBOT12	cytochrome	c	oxidase	subunit	I	(COI)	gene,	partial	cds;	mitochondrial
897. Oxystele tigrina isolate LBOT11 cytochrome c oxidase subunit I (COI) gene, partial cds; mitochondrial	897	Oxystele	tigrina	isolate	LBOT11	cytochrome	c	oxidase	subunit	I	(COI)	gene,	partial	cds;	mitochondrial
898. Oxystele tigrina isolate LBOT10 cytochrome c oxidase subunit I (COI) gene, partial cds; mitochondrial	898	Oxystele	tigrina	isolate	LBOT10	cytochrome	c	oxidase	subunit	I	(COI)	gene,	partial	cds;	mitochondrial
899. Oxystele tigrina isolate LBOT09 cytochrome c oxidase subunit I (COI) gene, partial cds; mitochondrial	899	Oxystele	tigrina	isolate	LBOT09	cytochrome	c	oxidase	subunit	I	(COI)	gene,	partial	cds;	mitochondrial
900. Oxystele tigrina isolate LBOT08 cytochrome c oxidase subunit I (COI) gene, partial cds; mitochondrial	900	Oxystele	tigrina	isolate	LBOT08	cytochrome	c	oxidase	subunit	I	(COI)	gene,	partial	cds;	mitochondrial
901. Oxystele tigrina isolate LBOT07 cytochrome c oxidase subunit I (COI) gene, partial cds; mitochondrial	901	Oxystele	tigrina	isolate	LBOT07	cytochrome	c	oxidase	subunit	I	(COI)	gene,	partial	cds;	mitochondrial
902. Oxystele tigrina isolate LBOT04 cytochrome c oxidase subunit I (COI) gene, partial cds; mitochondrial	902	Oxystele	tigrina	isolate	LBOT04	cytochrome	c	oxidase	subunit	I	(COI)	gene,	partial	cds;	mitochondrial
903. Oxystele tigrina isolate LBOT03 cytochrome c oxidase subunit I (COI) gene, partial cds; mitochondrial	903	Oxystele	tigrina	isolate	LBOT03	cytochrome	c	oxidase	subunit	I	(COI)	gene,	partial	cds;	mitochondrial
904. Oxystele tigrina isolate LBOT02 cytochrome c oxidase subunit I (COI) gene, partial cds; mitochondrial	904	Oxystele	tigrina	isolate	LBOT02	cytochrome	c	oxidase	subunit	I	(COI)	gene,	partial	cds;	mitochondrial
905. Oxystele tigrina isolate LBOT01 cytochrome c oxidase subunit I (COI) gene, partial cds; mitochondrial	905	Oxystele	tigrina	isolate	LBOT01	cytochrome	c	oxidase	subunit	I	(COI)	gene,	partial	cds;	mitochondrial
906. Oxystele tigrina isolate OtJB24 cytochrome c oxidase subunit I (COI) gene, partial cds; mitochondrial	906	Oxystele	tigrina	isolate	OtJB24	cytochrome	c	oxidase	subunit	I	(COI)	gene,	partial	cds;	mitochondrial
907. Oxystele tigrina isolate OtJB23 cytochrome c oxidase subunit I (COI) gene, partial cds; mitochondrial	907	Oxystele	tigrina	isolate	OtJB23	cytochrome	c	oxidase	subunit	I	(COI)	gene,	partial	cds;	mitochondrial
908. Oxystele tigrina isolate OtJB22 cytochrome c oxidase subunit I (COI) gene, partial cds; mitochondrial	908	Oxystele	tigrina	isolate	OtJB22	cytochrome	c	oxidase	subunit	I	(COI)	gene,	partial	cds;	mitochondrial
909. Oxystele tigrina isolate OtJB21 cytochrome c oxidase subunit I (COI) gene, partial cds; mitochondrial	909	Oxystele	tigrina	isolate	OtJB21	cytochrome	c	oxidase	subunit	I	(COI)	gene,	partial	cds;	mitochondrial
910. Oxystele tigrina isolate OtJB20 cytochrome c oxidase subunit I (COI) gene, partial cds; mitochondrial	910	Oxystele	tigrina	isolate	OtJB20	cytochrome	c	oxidase	subunit	I	(COI)	gene,	partial	cds;	mitochondrial
911. Oxystele tigrina isolate OtJB19 cytochrome c oxidase subunit I (COI) gene, partial cds; mitochondrial	911	Oxystele	tigrina	isolate	OtJB19	cytochrome	c	oxidase	subunit	I	(COI)	gene,	partial	cds;	mitochondrial
912. Oxystele tigrina isolate OtJB18 cytochrome c oxidase subunit I (COI) gene, partial cds; mitochondrial	912	Oxystele	tigrina	isolate	OtJB18	cytochrome	c	oxidase	subunit	I	(COI)	gene,	partial	cds;	mitochondrial
913. Oxystele tigrina isolate OtJB17 cytochrome c oxidase subunit I (COI) gene, partial cds; mitochondrial	913	Oxystele	tigrina	isolate	OtJB17	cytochrome	c	oxidase	subunit	I	(COI)	gene,	partial	cds;	mitochondrial
914. Oxystele tigrina isolate OtJB16 cytochrome c oxidase subunit I (COI) gene, partial cds; mitochondrial	914	Oxystele	tigrina	isolate	OtJB16	cytochrome	c	oxidase	subunit	I	(COI)	gene,	partial	cds;	mitochondrial
915. Oxystele tigrina isolate OtJB15 cytochrome c oxidase subunit I (COI) gene, partial cds; mitochondrial	915	Oxystele	tigrina	isolate	OtJB15	cytochrome	c	oxidase	subunit	I	(COI)	gene,	partial	cds;	mitochondrial
916. Oxystele tigrina isolate OtJB14 cytochrome c oxidase subunit I (COI) gene, partial cds; mitochondrial	916	Oxystele	tigrina	isolate	OtJB14	cytochrome	c	oxidase	subunit	I	(COI)	gene,	partial	cds;	mitochondrial
917. Oxystele tigrina isolate OtJB13 cytochrome c oxidase subunit I (COI) gene, partial cds; mitochondrial	917	Oxystele	tigrina	isolate	OtJB13	cytochrome	c	oxidase	subunit	I	(COI)	gene,	partial	cds;	mitochondrial
918. Oxystele tigrina isolate OtJB12 cytochrome c oxidase subunit I (COI) gene, partial cds; mitochondrial	918	Oxystele	tigrina	isolate	OtJB12	cytochrome	c	oxidase	subunit	I	(COI)	gene,	partial	cds;	mitochondrial
919. Oxystele tigrina isolate OtJB11 cytochrome c oxidase subunit I (COI) gene, partial cds; mitochondrial	919	Oxystele	tigrina	isolate	OtJB11	cytochrome	c	oxidase	subunit	I	(COI)	gene,	partial	cds;	mitochondrial
920. Oxystele tigrina isolate OtJB09 cytochrome c oxidase subunit I (COI) gene, partial cds; mitochondrial	920	Oxystele	tigrina	isolate	OtJB09	cytochrome	c	oxidase	subunit	I	(COI)	gene,	partial	cds;	mitochondrial
921. Oxystele tigrina isolate OtJB08 cytochrome c oxidase subunit I (COI) gene, partial cds; mitochondrial	921	Oxystele	tigrina	isolate	OtJB08	cytochrome	c	oxidase	subunit	I	(COI)	gene,	partial	cds;	mitochondrial
922. Oxystele tigrina isolate OtJB07 cytochrome c oxidase subunit I (COI) gene, partial cds; mitochondrial	922	Oxystele	tigrina	isolate	OtJB07	cytochrome	c	oxidase	subunit	I	(COI)	gene,	partial	cds;	mitochondrial
923. Oxystele tigrina isolate OtJB06 cytochrome c oxidase subunit I (COI) gene, partial cds; mitochondrial	923	Oxystele	tigrina	isolate	OtJB06	cytochrome	c	oxidase	subunit	I	(COI)	gene,	partial	cds;	mitochondrial
924. Oxystele tigrina isolate OtJB04 cytochrome c oxidase subunit I (COI) gene, partial cds; mitochondrial	924	Oxystele	tigrina	isolate	OtJB04	cytochrome	c	oxidase	subunit	I	(COI)	gene,	partial	cds;	mitochondrial
925. Oxystele tigrina isolate OtJB03 cytochrome c oxidase subunit I (COI) gene, partial cds; mitochondrial	925	Oxystele	tigrina	isolate	OtJB03	cytochrome	c	oxidase	subunit	I	(COI)	gene,	partial	cds;	mitochondrial
926. Oxystele tigrina isolate OtJB02 cytochrome c oxidase subunit I (COI) gene, partial cds; mitochondrial	926	Oxystele	tigrina	isolate	OtJB02	cytochrome	c	oxidase	subunit	I	(COI)	gene,	partial	cds;	mitochondrial
927. Oxystele tigrina isolate OtJB01 cytochrome c oxidase subunit I (COI) gene, partial cds; mitochondrial	927	Oxystele	tigrina	isolate	OtJB01	cytochrome	c	oxidase	subunit	I	(COI)	gene,	partial	cds;	mitochondrial
928. Oxystele tigrina isolate JCOT19 cytochrome c oxidase subunit I (COI) gene, partial cds; mitochondrial	928	Oxystele	tigrina	isolate	JCOT19	cytochrome	c	oxidase	subunit	I	(COI)	gene,	partial	cds;	mitochondrial
929. Oxystele tigrina isolate JCOT18 cytochrome c oxidase subunit I (COI) gene, partial cds; mitochondrial	929	Oxystele	tigrina	isolate	JCOT18	cytochrome	c	oxidase	subunit	I	(COI)	gene,	partial	cds;	mitochondrial
930. Oxystele tigrina isolate JCOT17 cytochrome c oxidase subunit I (COI) gene, partial cds; mitochondrial	930	Oxystele	tigrina	isolate	JCOT17	cytochrome	c	oxidase	subunit	I	(COI)	gene,	partial	cds;	mitochondrial
931. Oxystele tigrina isolate JCOT16 cytochrome c oxidase subunit I (COI) gene, partial cds; mitochondrial	931	Oxystele	tigrina	isolate	JCOT16	cytochrome	c	oxidase	subunit	I	(COI)	gene,	partial	cds;	mitochondrial
932. Oxystele tigrina isolate JCOT15 cytochrome c oxidase subunit I (COI) gene, partial cds; mitochondrial	932	Oxystele	tigrina	isolate	JCOT15	cytochrome	c	oxidase	subunit	I	(COI)	gene,	partial	cds;	mitochondrial
933. Oxystele tigrina isolate JCOT14 cytochrome c oxidase subunit I (COI) gene, partial cds; mitochondrial	933	Oxystele	tigrina	isolate	JCOT14	cytochrome	c	oxidase	subunit	I	(COI)	gene,	partial	cds;	mitochondrial
934. Oxystele tigrina isolate JCOT13 cytochrome c oxidase subunit I (COI) gene, partial cds; mitochondrial	934	Oxystele	tigrina	isolate	JCOT13	cytochrome	c	oxidase	subunit	I	(COI)	gene,	partial	cds;	mitochondrial
935. Oxystele tigrina isolate JCOT12 cytochrome c oxidase subunit I (COI) gene, partial cds; mitochondrial	935	Oxystele	tigrina	isolate	JCOT12	cytochrome	c	oxidase	subunit	I	(COI)	gene,	partial	cds;	mitochondrial
936. Oxystele tigrina isolate JCOT11 cytochrome c oxidase subunit I (COI) gene, partial cds; mitochondrial	936	Oxystele	tigrina	isolate	JCOT11	cytochrome	c	oxidase	subunit	I	(COI)	gene,	partial	cds;	mitochondrial
937. Oxystele tigrina isolate JCOT05 cytochrome c oxidase subunit I (COI) gene, partial cds; mitochondrial	937	Oxystele	tigrina	isolate	JCOT05	cytochrome	c	oxidase	subunit	I	(COI)	gene,	partial	cds;	mitochondrial
938. Oxystele tigrina isolate JCOT02 cytochrome c oxidase subunit I (COI) gene, partial cds; mitochondrial	938	Oxystele	tigrina	isolate	JCOT02	cytochrome	c	oxidase	subunit	I	(COI)	gene,	partial	cds;	mitochondrial
939. Oxystele tigrina isolate JCOT01 cytochrome c oxidase subunit I (COI) gene, partial cds; mitochondrial	939	Oxystele	tigrina	isolate	JCOT01	cytochrome	c	oxidase	subunit	I	(COI)	gene,	partial	cds;	mitochondrial
940. Oxystele tigrina isolate SPOT29 cytochrome c oxidase subunit I (COI) gene, partial cds; mitochondrial	940	Oxystele	tigrina	isolate	SPOT29	cytochrome	c	oxidase	subunit	I	(COI)	gene,	partial	cds;	mitochondrial
941. Oxystele tigrina isolate SPOT22 cytochrome c oxidase subunit I (COI) gene, partial cds; mitochondrial	941	Oxystele	tigrina	isolate	SPOT22	cytochrome	c	oxidase	subunit	I	(COI)	gene,	partial	cds;	mitochondrial
942. Oxystele tigrina isolate SPOT21 cytochrome c oxidase subunit I (COI) gene, partial cds; mitochondrial	942	Oxystele	tigrina	isolate	SPOT21	cytochrome	c	oxidase	subunit	I	(COI)	gene,	partial	cds;	mitochondrial
943. Oxystele tigrina isolate SPOT20 cytochrome c oxidase subunit I (COI) gene, partial cds; mitochondrial	943	Oxystele	tigrina	isolate	SPOT20	cytochrome	c	oxidase	subunit	I	(COI)	gene,	partial	cds;	mitochondrial
944. Oxystele tigrina isolate SPOT19 cytochrome c oxidase subunit I (COI) gene, partial cds; mitochondrial	944	Oxystele	tigrina	isolate	SPOT19	cytochrome	c	oxidase	subunit	I	(COI)	gene,	partial	cds;	mitochondrial
945. Oxystele tigrina isolate SPOT18 cytochrome c oxidase subunit I (COI) gene, partial cds; mitochondrial	945	Oxystele	tigrina	isolate	SPOT18	cytochrome	c	oxidase	subunit	I	(COI)	gene,	partial	cds;	mitochondrial
946. Oxystele tigrina isolate SPOT17 cytochrome c oxidase subunit I (COI) gene, partial cds; mitochondrial	946	Oxystele	tigrina	isolate	SPOT17	cytochrome	c	oxidase	subunit	I	(COI)	gene,	partial	cds;	mitochondrial
947. Oxystele tigrina isolate SPOT16 cytochrome c oxidase subunit I (COI) gene, partial cds; mitochondrial	947	Oxystele	tigrina	isolate	SPOT16	cytochrome	c	oxidase	subunit	I	(COI)	gene,	partial	cds;	mitochondrial
948. Oxystele tigrina isolate SPOT15 cytochrome c oxidase subunit I (COI) gene, partial cds; mitochondrial	948	Oxystele	tigrina	isolate	SPOT15	cytochrome	c	oxidase	subunit	I	(COI)	gene,	partial	cds;	mitochondrial
949. Oxystele tigrina isolate SPOT14 cytochrome c oxidase subunit I (COI) gene, partial cds; mitochondrial	949	Oxystele	tigrina	isolate	SPOT14	cytochrome	c	oxidase	subunit	I	(COI)	gene,	partial	cds;	mitochondrial
950. Oxystele tigrina isolate SPOT13 cytochrome c oxidase subunit I (COI) gene, partial cds; mitochondrial	950	Oxystele	tigrina	isolate	SPOT13	cytochrome	c	oxidase	subunit	I	(COI)	gene,	partial	cds;	mitochondrial
951. Oxystele tigrina isolate SPOT12 cytochrome c oxidase subunit I (COI) gene, partial cds; mitochondrial	951	Oxystele	tigrina	isolate	SPOT12	cytochrome	c	oxidase	subunit	I	(COI)	gene,	partial	cds;	mitochondrial
952. Oxystele tigrina isolate SPOT10 cytochrome c oxidase subunit I (COI) gene, partial cds; mitochondrial	952	Oxystele	tigrina	isolate	SPOT10	cytochrome	c	oxidase	subunit	I	(COI)	gene,	partial	cds;	mitochondrial
953. Oxystele tigrina isolate SPOT09 cytochrome c oxidase subunit I (COI) gene, partial cds; mitochondrial	953	Oxystele	tigrina	isolate	SPOT09	cytochrome	c	oxidase	subunit	I	(COI)	gene,	partial	cds;	mitochondrial
954. Oxystele tigrina isolate SPOT08 cytochrome c oxidase subunit I (COI) gene, partial cds; mitochondrial	954	Oxystele	tigrina	isolate	SPOT08	cytochrome	c	oxidase	subunit	I	(COI)	gene,	partial	cds;	mitochondrial
955. Oxystele tigrina isolate SPOT07 cytochrome c oxidase subunit I (COI) gene, partial cds; mitochondrial	955	Oxystele	tigrina	isolate	SPOT07	cytochrome	c	oxidase	subunit	I	(COI)	gene,	partial	cds;	mitochondrial
956. Oxystele tigrina isolate SPOT06 cytochrome c oxidase subunit I (COI) gene, partial cds; mitochondrial	956	Oxystele	tigrina	isolate	SPOT06	cytochrome	c	oxidase	subunit	I	(COI)	gene,	partial	cds;	mitochondrial
957. Oxystele tigrina isolate SPOT05 cytochrome c oxidase subunit I (COI) gene, partial cds; mitochondrial	957	Oxystele	tigrina	isolate	SPOT05	cytochrome	c	oxidase	subunit	I	(COI)	gene,	partial	cds;	mitochondrial
958. Oxystele tigrina isolate SPOT04 cytochrome c oxidase subunit I (COI) gene, partial cds; mitochondrial	958	Oxystele	tigrina	isolate	SPOT04	cytochrome	c	oxidase	subunit	I	(COI)	gene,	partial	cds;	mitochondrial
959. Oxystele tigrina isolate SPOT01 cytochrome c oxidase subunit I (COI) gene, partial cds; mitochondrial	959	Oxystele	tigrina	isolate	SPOT01	cytochrome	c	oxidase	subunit	I	(COI)	gene,	partial	cds;	mitochondrial
960. Oxystele tigrina isolate KMOT30 cytochrome c oxidase subunit I (COI) gene, partial cds; mitochondrial	960	Oxystele	tigrina	isolate	KMOT30	cytochrome	c	oxidase	subunit	I	(COI)	gene,	partial	cds;	mitochondrial
961. Oxystele tigrina isolate KMOT29 cytochrome c oxidase subunit I (COI) gene, partial cds; mitochondrial	961	Oxystele	tigrina	isolate	KMOT29	cytochrome	c	oxidase	subunit	I	(COI)	gene,	partial	cds;	mitochondrial
962. Oxystele tigrina isolate KMOT28 cytochrome c oxidase subunit I (COI) gene, partial cds; mitochondrial	962	Oxystele	tigrina	isolate	KMOT28	cytochrome	c	oxidase	subunit	I	(COI)	gene,	partial	cds;	mitochondrial
963. Oxystele tigrina isolate KMOT27 cytochrome c oxidase subunit I (COI) gene, partial cds; mitochondrial	963	Oxystele	tigrina	isolate	KMOT27	cytochrome	c	oxidase	subunit	I	(COI)	gene,	partial	cds;	mitochondrial
964. Oxystele tigrina isolate KMOT26 cytochrome c oxidase subunit I (COI) gene, partial cds; mitochondrial	964	Oxystele	tigrina	isolate	KMOT26	cytochrome	c	oxidase	subunit	I	(COI)	gene,	partial	cds;	mitochondrial
965. Oxystele tigrina isolate KMOT25 cytochrome c oxidase subunit I (COI) gene, partial cds; mitochondrial	965	Oxystele	tigrina	isolate	KMOT25	cytochrome	c	oxidase	subunit	I	(COI)	gene,	partial	cds;	mitochondrial
966. Oxystele tigrina isolate KMOT24 cytochrome c oxidase subunit I (COI) gene, partial cds; mitochondrial	966	Oxystele	tigrina	isolate	KMOT24	cytochrome	c	oxidase	subunit	I	(COI)	gene,	partial	cds;	mitochondrial
967. Oxystele tigrina isolate KMOT23 cytochrome c oxidase subunit I (COI) gene, partial cds; mitochondrial	967	Oxystele	tigrina	isolate	KMOT23	cytochrome	c	oxidase	subunit	I	(COI)	gene,	partial	cds;	mitochondrial
968. Oxystele tigrina isolate KMOT22 cytochrome c oxidase subunit I (COI) gene, partial cds; mitochondrial	968	Oxystele	tigrina	isolate	KMOT22	cytochrome	c	oxidase	subunit	I	(COI)	gene,	partial	cds;	mitochondrial
969. Oxystele tigrina isolate KMOT21 cytochrome c oxidase subunit I (COI) gene, partial cds; mitochondrial	969	Oxystele	tigrina	isolate	KMOT21	cytochrome	c	oxidase	subunit	I	(COI)	gene,	partial	cds;	mitochondrial
970. Oxystele tigrina isolate KMOT20 cytochrome c oxidase subunit I (COI) gene, partial cds; mitochondrial	970	Oxystele	tigrina	isolate	KMOT20	cytochrome	c	oxidase	subunit	I	(COI)	gene,	partial	cds;	mitochondrial
971. Oxystele tigrina isolate KMOT19 cytochrome c oxidase subunit I (COI) gene, partial cds; mitochondrial	971	Oxystele	tigrina	isolate	KMOT19	cytochrome	c	oxidase	subunit	I	(COI)	gene,	partial	cds;	mitochondrial
972. Oxystele tigrina isolate KMOT18 cytochrome c oxidase subunit I (COI) gene, partial cds; mitochondrial	972	Oxystele	tigrina	isolate	KMOT18	cytochrome	c	oxidase	subunit	I	(COI)	gene,	partial	cds;	mitochondrial
973. Oxystele tigrina isolate KMOT17 cytochrome c oxidase subunit I (COI) gene, partial cds; mitochondrial	973	Oxystele	tigrina	isolate	KMOT17	cytochrome	c	oxidase	subunit	I	(COI)	gene,	partial	cds;	mitochondrial
974. Oxystele tigrina isolate KMOT16 cytochrome c oxidase subunit I (COI) gene, partial cds; mitochondrial	974	Oxystele	tigrina	isolate	KMOT16	cytochrome	c	oxidase	subunit	I	(COI)	gene,	partial	cds;	mitochondrial
975. Oxystele tigrina isolate KMOT15 cytochrome c oxidase subunit I (COI) gene, partial cds; mitochondrial	975	Oxystele	tigrina	isolate	KMOT15	cytochrome	c	oxidase	subunit	I	(COI)	gene,	partial	cds;	mitochondrial
976. Oxystele tigrina isolate KMOT14 cytochrome c oxidase subunit I (COI) gene, partial cds; mitochondrial	976	Oxystele	tigrina	isolate	KMOT14	cytochrome	c	oxidase	subunit	I	(COI)	gene,	partial	cds;	mitochondrial
977. Oxystele tigrina isolate KMOT13 cytochrome c oxidase subunit I (COI) gene, partial cds; mitochondrial	977	Oxystele	tigrina	isolate	KMOT13	cytochrome	c	oxidase	subunit	I	(COI)	gene,	partial	cds;	mitochondrial
978. Oxystele tigrina isolate KMOT12 cytochrome c oxidase subunit I (COI) gene, partial cds; mitochondrial	978	Oxystele	tigrina	isolate	KMOT12	cytochrome	c	oxidase	subunit	I	(COI)	gene,	partial	cds;	mitochondrial
979. Oxystele tigrina isolate KMOT11 cytochrome c oxidase subunit I (COI) gene, partial cds; mitochondrial	979	Oxystele	tigrina	isolate	KMOT11	cytochrome	c	oxidase	subunit	I	(COI)	gene,	partial	cds;	mitochondrial
980. Oxystele tigrina isolate KMOT10 cytochrome c oxidase subunit I (COI) gene, partial cds; mitochondrial	980	Oxystele	tigrina	isolate	KMOT10	cytochrome	c	oxidase	subunit	I	(COI)	gene,	partial	cds;	mitochondrial
981. Oxystele tigrina isolate KMOT09 cytochrome c oxidase subunit I (COI) gene, partial cds; mitochondrial	981	Oxystele	tigrina	isolate	KMOT09	cytochrome	c	oxidase	subunit	I	(COI)	gene,	partial	cds;	mitochondrial
982. Oxystele tigrina isolate KMOT08 cytochrome c oxidase subunit I (COI) gene, partial cds; mitochondrial	982	Oxystele	tigrina	isolate	KMOT08	cytochrome	c	oxidase	subunit	I	(COI)	gene,	partial	cds;	mitochondrial
983. Oxystele tigrina isolate KMOT07 cytochrome c oxidase subunit I (COI) gene, partial cds; mitochondrial	983	Oxystele	tigrina	isolate	KMOT07	cytochrome	c	oxidase	subunit	I	(COI)	gene,	partial	cds;	mitochondrial
984. Oxystele tigrina isolate KMOT05 cytochrome c oxidase subunit I (COI) gene, partial cds; mitochondrial	984	Oxystele	tigrina	isolate	KMOT05	cytochrome	c	oxidase	subunit	I	(COI)	gene,	partial	cds;	mitochondrial
985. Oxystele tigrina isolate KMOT04 cytochrome c oxidase subunit I (COI) gene, partial cds; mitochondrial	985	Oxystele	tigrina	isolate	KMOT04	cytochrome	c	oxidase	subunit	I	(COI)	gene,	partial	cds;	mitochondrial
986. Oxystele tigrina isolate KMOT03 cytochrome c oxidase subunit I (COI) gene, partial cds; mitochondrial	986	Oxystele	tigrina	isolate	KMOT03	cytochrome	c	oxidase	subunit	I	(COI)	gene,	partial	cds;	mitochondrial
987. Oxystele tigrina isolate KMOT01 cytochrome c oxidase subunit I (COI) gene, partial cds; mitochondrial	987	Oxystele	tigrina	isolate	KMOT01	cytochrome	c	oxidase	subunit	I	(COI)	gene,	partial	cds;	mitochondrial
988. Deroceras sp. BJVV-2008 cytochrome oxidase subunit I (COI) gene, partial cds; mitochondrial	988	Deroceras	sp.	BJVV-2008	cytochrome	oxidase	subunit	I	(COI)	gene,	partial	cds;	mitochondrial
989. Prestonella bowkeri voucher 508028 cytochrome oxidase subunit 1 (CO1) gene, partial cds; mitochondrial	989	Prestonella	bowkeri	voucher	508028	cytochrome	oxidase	subunit	1	(CO1)	gene,	partial	cds;	mitochondrial
990. Prestonella bowkeri voucher 408028 cytochrome oxidase subunit 1 (CO1) gene, partial cds; mitochondrial	990	Prestonella	bowkeri	voucher	408028	cytochrome	oxidase	subunit	1	(CO1)	gene,	partial	cds;	mitochondrial
991. Prestonella bowkeri voucher 308028 cytochrome oxidase subunit 1 (CO1) gene, partial cds; mitochondrial	991	Prestonella	bowkeri	voucher	308028	cytochrome	oxidase	subunit	1	(CO1)	gene,	partial	cds;	mitochondrial
992. Prestonella bowkeri voucher 208028 cytochrome oxidase subunit 1 (CO1) gene, partial cds; mitochondrial	992	Prestonella	bowkeri	voucher	208028	cytochrome	oxidase	subunit	1	(CO1)	gene,	partial	cds;	mitochondrial
993. Prestonella bowkeri voucher 108028 cytochrome oxidase subunit 1 (CO1) gene, partial cds; mitochondrial	993	Prestonella	bowkeri	voucher	108028	cytochrome	oxidase	subunit	1	(CO1)	gene,	partial	cds;	mitochondrial
994. Prestonella bowkeri voucher 3_wr38 cytochrome oxidase subunit 1 (CO1) gene, partial cds; mitochondrial	994	Prestonella	bowkeri	voucher	3_wr38	cytochrome	oxidase	subunit	1	(CO1)	gene,	partial	cds;	mitochondrial
995. Prestonella bowkeri voucher 3_wr37 cytochrome oxidase subunit 1 (CO1) gene, partial cds; mitochondrial	995	Prestonella	bowkeri	voucher	3_wr37	cytochrome	oxidase	subunit	1	(CO1)	gene,	partial	cds;	mitochondrial
996. Prestonella bowkeri voucher 3_wr36 cytochrome oxidase subunit 1 (CO1) gene, partial cds; mitochondrial	996	Prestonella	bowkeri	voucher	3_wr36	cytochrome	oxidase	subunit	1	(CO1)	gene,	partial	cds;	mitochondrial
997. Prestonella bowkeri voucher 3_wr35 cytochrome oxidase subunit 1 (CO1) gene, partial cds; mitochondrial	997	Prestonella	bowkeri	voucher	3_wr35	cytochrome	oxidase	subunit	1	(CO1)	gene,	partial	cds;	mitochondrial
998. Prestonella bowkeri voucher 3_wr34 cytochrome oxidase subunit 1 (CO1) gene, partial cds; mitochondrial	998	Prestonella	bowkeri	voucher	3_wr34	cytochrome	oxidase	subunit	1	(CO1)	gene,	partial	cds;	mitochondrial
999. Prestonella bowkeri voucher 3_wr33 cytochrome oxidase subunit 1 (CO1) gene, partial cds; mitochondrial	999	Prestonella	bowkeri	voucher	3_wr33	cytochrome	oxidase	subunit	1	(CO1)	gene,	partial	cds;	mitochondrial
1000. Prestonella bowkeri voucher 3_wr32 cytochrome oxidase subunit 1 (CO1) gene, partial cds; mitochondrial	1000	Prestonella	bowkeri	voucher	3_wr32	cytochrome	oxidase	subunit	1	(CO1)	gene,	partial	cds;	mitochondrial
1001. Prestonella bowkeri voucher 3_wr31 cytochrome oxidase subunit 1 (CO1) gene, partial cds; mitochondrial	1001	Prestonella	bowkeri	voucher	3_wr31	cytochrome	oxidase	subunit	1	(CO1)	gene,	partial	cds;	mitochondrial
1002. Prestonella bowkeri voucher 2_wr28 cytochrome oxidase subunit 1 (CO1) gene, partial cds; mitochondrial	1002	Prestonella	bowkeri	voucher	2_wr28	cytochrome	oxidase	subunit	1	(CO1)	gene,	partial	cds;	mitochondrial
1003. Prestonella bowkeri voucher 2_wr27 cytochrome oxidase subunit 1 (CO1) gene, partial cds; mitochondrial	1003	Prestonella	bowkeri	voucher	2_wr27	cytochrome	oxidase	subunit	1	(CO1)	gene,	partial	cds;	mitochondrial
1004. Prestonella bowkeri voucher 2_wr26 cytochrome oxidase subunit 1 (CO1) gene, partial cds; mitochondrial	1004	Prestonella	bowkeri	voucher	2_wr26	cytochrome	oxidase	subunit	1	(CO1)	gene,	partial	cds;	mitochondrial
1005. Prestonella bowkeri voucher 2_wr25 cytochrome oxidase subunit 1 (CO1) gene, partial cds; mitochondrial	1005	Prestonella	bowkeri	voucher	2_wr25	cytochrome	oxidase	subunit	1	(CO1)	gene,	partial	cds;	mitochondrial
1006. Prestonella bowkeri voucher 2_wr24 cytochrome oxidase subunit 1 (CO1) gene, partial cds; mitochondrial	1006	Prestonella	bowkeri	voucher	2_wr24	cytochrome	oxidase	subunit	1	(CO1)	gene,	partial	cds;	mitochondrial
1007. Prestonella bowkeri voucher 2_wr23 cytochrome oxidase subunit 1 (CO1) gene, partial cds; mitochondrial	1007	Prestonella	bowkeri	voucher	2_wr23	cytochrome	oxidase	subunit	1	(CO1)	gene,	partial	cds;	mitochondrial
1008. Prestonella bowkeri voucher 2_wr22 cytochrome oxidase subunit 1 (CO1) gene, partial cds; mitochondrial	1008	Prestonella	bowkeri	voucher	2_wr22	cytochrome	oxidase	subunit	1	(CO1)	gene,	partial	cds;	mitochondrial
1009. Prestonella bowkeri voucher 2_wr21 cytochrome oxidase subunit 1 (CO1) gene, partial cds; mitochondrial	1009	Prestonella	bowkeri	voucher	2_wr21	cytochrome	oxidase	subunit	1	(CO1)	gene,	partial	cds;	mitochondrial
1010. Prestonella bowkeri voucher 1_wr114 cytochrome oxidase subunit 1 (CO1) gene, partial cds; mitochondrial	1010	Prestonella	bowkeri	voucher	1_wr114	cytochrome	oxidase	subunit	1	(CO1)	gene,	partial	cds;	mitochondrial
1011. Prestonella bowkeri voucher 1_wr113 cytochrome oxidase subunit 1 (CO1) gene, partial cds; mitochondrial	1011	Prestonella	bowkeri	voucher	1_wr113	cytochrome	oxidase	subunit	1	(CO1)	gene,	partial	cds;	mitochondrial
1012. Prestonella bowkeri voucher 1_wr112 cytochrome oxidase subunit 1 (CO1) gene, partial cds; mitochondrial	1012	Prestonella	bowkeri	voucher	1_wr112	cytochrome	oxidase	subunit	1	(CO1)	gene,	partial	cds;	mitochondrial
1013. Prestonella bowkeri voucher 1_wr111 cytochrome oxidase subunit 1 (CO1) gene, partial cds; mitochondrial	1013	Prestonella	bowkeri	voucher	1_wr111	cytochrome	oxidase	subunit	1	(CO1)	gene,	partial	cds;	mitochondrial
1014. Prestonella bowkeri voucher 1_wr110 cytochrome oxidase subunit 1 (CO1) gene, partial cds; mitochondrial	1014	Prestonella	bowkeri	voucher	1_wr110	cytochrome	oxidase	subunit	1	(CO1)	gene,	partial	cds;	mitochondrial
1015. Prestonella bowkeri voucher 1_wr19 cytochrome oxidase subunit 1 (CO1) gene, partial cds; mitochondrial	1015	Prestonella	bowkeri	voucher	1_wr19	cytochrome	oxidase	subunit	1	(CO1)	gene,	partial	cds;	mitochondrial
1016. Prestonella bowkeri voucher 1_wr18 cytochrome oxidase subunit 1 (CO1) gene, partial cds; mitochondrial	1016	Prestonella	bowkeri	voucher	1_wr18	cytochrome	oxidase	subunit	1	(CO1)	gene,	partial	cds;	mitochondrial
1017. Prestonella bowkeri voucher 1_wr17 cytochrome oxidase subunit 1 (CO1) gene, partial cds; mitochondrial	1017	Prestonella	bowkeri	voucher	1_wr17	cytochrome	oxidase	subunit	1	(CO1)	gene,	partial	cds;	mitochondrial
1018. Prestonella bowkeri voucher 1_wr16 cytochrome oxidase subunit 1 (CO1) gene, partial cds; mitochondrial	1018	Prestonella	bowkeri	voucher	1_wr16	cytochrome	oxidase	subunit	1	(CO1)	gene,	partial	cds;	mitochondrial
1019. Prestonella bowkeri voucher 1_wr15 cytochrome oxidase subunit 1 (CO1) gene, partial cds; mitochondrial	1019	Prestonella	bowkeri	voucher	1_wr15	cytochrome	oxidase	subunit	1	(CO1)	gene,	partial	cds;	mitochondrial
1020. Prestonella bowkeri voucher 1_wr14 cytochrome oxidase subunit 1 (CO1) gene, partial cds; mitochondrial	1020	Prestonella	bowkeri	voucher	1_wr14	cytochrome	oxidase	subunit	1	(CO1)	gene,	partial	cds;	mitochondrial
1021. Prestonella bowkeri voucher 1_wr13 cytochrome oxidase subunit 1 (CO1) gene, partial cds; mitochondrial	1021	Prestonella	bowkeri	voucher	1_wr13	cytochrome	oxidase	subunit	1	(CO1)	gene,	partial	cds;	mitochondrial
1022. Prestonella bowkeri voucher 1_wr12 cytochrome oxidase subunit 1 (CO1) gene, partial cds; mitochondrial	1022	Prestonella	bowkeri	voucher	1_wr12	cytochrome	oxidase	subunit	1	(CO1)	gene,	partial	cds;	mitochondrial
1023. Prestonella bowkeri voucher 1_wr11 cytochrome oxidase subunit 1 (CO1) gene, partial cds; mitochondrial	1023	Prestonella	bowkeri	voucher	1_wr11	cytochrome	oxidase	subunit	1	(CO1)	gene,	partial	cds;	mitochondrial
1024. Prestonella nuptialis voucher 2_19004 cytochrome oxidase subunit 1 (CO1) gene, partial cds; mitochondrial	1024	Prestonella	nuptialis	voucher	2_19004	cytochrome	oxidase	subunit	1	(CO1)	gene,	partial	cds;	mitochondrial
1025. Prestonella nuptialis voucher 2_18004 cytochrome oxidase subunit 1 (CO1) gene, partial cds; mitochondrial	1025	Prestonella	nuptialis	voucher	2_18004	cytochrome	oxidase	subunit	1	(CO1)	gene,	partial	cds;	mitochondrial
1026. Prestonella nuptialis voucher 2_17004 cytochrome oxidase subunit 1 (CO1) gene, partial cds; mitochondrial	1026	Prestonella	nuptialis	voucher	2_17004	cytochrome	oxidase	subunit	1	(CO1)	gene,	partial	cds;	mitochondrial
1027. Prestonella nuptialis voucher 2_16004 cytochrome oxidase subunit 1 (CO1) gene, partial cds; mitochondrial	1027	Prestonella	nuptialis	voucher	2_16004	cytochrome	oxidase	subunit	1	(CO1)	gene,	partial	cds;	mitochondrial
1028. Prestonella nuptialis voucher 2_15004 cytochrome oxidase subunit 1 (CO1) gene, partial cds; mitochondrial	1028	Prestonella	nuptialis	voucher	2_15004	cytochrome	oxidase	subunit	1	(CO1)	gene,	partial	cds;	mitochondrial
1029. Prestonella nuptialis voucher 2_14004 cytochrome oxidase subunit 1 (CO1) gene, partial cds; mitochondrial	1029	Prestonella	nuptialis	voucher	2_14004	cytochrome	oxidase	subunit	1	(CO1)	gene,	partial	cds;	mitochondrial
1030. Prestonella nuptialis voucher 2_13004 cytochrome oxidase subunit 1 (CO1) gene, partial cds; mitochondrial	1030	Prestonella	nuptialis	voucher	2_13004	cytochrome	oxidase	subunit	1	(CO1)	gene,	partial	cds;	mitochondrial
1031. Prestonella nuptialis voucher 2_10004 cytochrome oxidase subunit 1 (CO1) gene, partial cds; mitochondrial	1031	Prestonella	nuptialis	voucher	2_10004	cytochrome	oxidase	subunit	1	(CO1)	gene,	partial	cds;	mitochondrial
1032. Prestonella nuptialis voucher 2_9004 cytochrome oxidase subunit 1 (CO1) gene, partial cds; mitochondrial	1032	Prestonella	nuptialis	voucher	2_9004	cytochrome	oxidase	subunit	1	(CO1)	gene,	partial	cds;	mitochondrial
1033. Prestonella nuptialis voucher 2_8004 cytochrome oxidase subunit 1 (CO1) gene, partial cds; mitochondrial	1033	Prestonella	nuptialis	voucher	2_8004	cytochrome	oxidase	subunit	1	(CO1)	gene,	partial	cds;	mitochondrial
1034. Prestonella nuptialis voucher 2_7004 cytochrome oxidase subunit 1 (CO1) gene, partial cds; mitochondrial	1034	Prestonella	nuptialis	voucher	2_7004	cytochrome	oxidase	subunit	1	(CO1)	gene,	partial	cds;	mitochondrial
1035. Prestonella nuptialis voucher 2_5004 cytochrome oxidase subunit 1 (CO1) gene, partial cds; mitochondrial	1035	Prestonella	nuptialis	voucher	2_5004	cytochrome	oxidase	subunit	1	(CO1)	gene,	partial	cds;	mitochondrial
1036. Prestonella nuptialis voucher 2_4004 cytochrome oxidase subunit 1 (CO1) gene, partial cds; mitochondrial	1036	Prestonella	nuptialis	voucher	2_4004	cytochrome	oxidase	subunit	1	(CO1)	gene,	partial	cds;	mitochondrial
1037. Prestonella nuptialis voucher 2_3004 cytochrome oxidase subunit 1 (CO1) gene, partial cds; mitochondrial	1037	Prestonella	nuptialis	voucher	2_3004	cytochrome	oxidase	subunit	1	(CO1)	gene,	partial	cds;	mitochondrial
1038. Prestonella nuptialis voucher 2_2004 cytochrome oxidase subunit 1 (CO1) gene, partial cds; mitochondrial	1038	Prestonella	nuptialis	voucher	2_2004	cytochrome	oxidase	subunit	1	(CO1)	gene,	partial	cds;	mitochondrial
1039. Prestonella nuptialis voucher 2_1004 cytochrome oxidase subunit 1 (CO1) gene, partial cds; mitochondrial	1039	Prestonella	nuptialis	voucher	2_1004	cytochrome	oxidase	subunit	1	(CO1)	gene,	partial	cds;	mitochondrial
1040. Prestonella nuptialis voucher 1_6003A cytochrome oxidase subunit 1 (CO1) gene, partial cds; mitochondrial	1040	Prestonella	nuptialis	voucher	1_6003A	cytochrome	oxidase	subunit	1	(CO1)	gene,	partial	cds;	mitochondrial
1041. Prestonella nuptialis voucher 1_5003A cytochrome oxidase subunit 1 (CO1) gene, partial cds; mitochondrial	1041	Prestonella	nuptialis	voucher	1_5003A	cytochrome	oxidase	subunit	1	(CO1)	gene,	partial	cds;	mitochondrial
1042. Prestonella nuptialis voucher 1_4003A cytochrome oxidase subunit 1 (CO1) gene, partial cds; mitochondrial	1042	Prestonella	nuptialis	voucher	1_4003A	cytochrome	oxidase	subunit	1	(CO1)	gene,	partial	cds;	mitochondrial
1043. Prestonella nuptialis voucher 1_3003A cytochrome oxidase subunit 1 (CO1) gene, partial cds; mitochondrial	1043	Prestonella	nuptialis	voucher	1_3003A	cytochrome	oxidase	subunit	1	(CO1)	gene,	partial	cds;	mitochondrial
1044. Prestonella nuptialis voucher 1_2003A cytochrome oxidase subunit 1 (CO1) gene, partial cds; mitochondrial	1044	Prestonella	nuptialis	voucher	1_2003A	cytochrome	oxidase	subunit	1	(CO1)	gene,	partial	cds;	mitochondrial
1045. Prestonella nuptialis voucher 1_1003A cytochrome oxidase subunit 1 (CO1) gene, partial cds; mitochondrial	1045	Prestonella	nuptialis	voucher	1_1003A	cytochrome	oxidase	subunit	1	(CO1)	gene,	partial	cds;	mitochondrial
1046. Prestonella nuptialis voucher 1_20003 cytochrome oxidase subunit 1 (CO1) gene, partial cds; mitochondrial	1046	Prestonella	nuptialis	voucher	1_20003	cytochrome	oxidase	subunit	1	(CO1)	gene,	partial	cds;	mitochondrial
1047. Prestonella nuptialis voucher 1_19003 cytochrome oxidase subunit 1 (CO1) gene, partial cds; mitochondrial	1047	Prestonella	nuptialis	voucher	1_19003	cytochrome	oxidase	subunit	1	(CO1)	gene,	partial	cds;	mitochondrial
1048. Prestonella nuptialis voucher 1_18003 cytochrome oxidase subunit 1 (CO1) gene, partial cds; mitochondrial	1048	Prestonella	nuptialis	voucher	1_18003	cytochrome	oxidase	subunit	1	(CO1)	gene,	partial	cds;	mitochondrial
1049. Prestonella nuptialis voucher 1_17003 cytochrome oxidase subunit 1 (CO1) gene, partial cds; mitochondrial	1049	Prestonella	nuptialis	voucher	1_17003	cytochrome	oxidase	subunit	1	(CO1)	gene,	partial	cds;	mitochondrial
1050. Prestonella nuptialis voucher 1_16003 cytochrome oxidase subunit 1 (CO1) gene, partial cds; mitochondrial	1050	Prestonella	nuptialis	voucher	1_16003	cytochrome	oxidase	subunit	1	(CO1)	gene,	partial	cds;	mitochondrial
1051. Prestonella nuptialis voucher 1_15003 cytochrome oxidase subunit 1 (CO1) gene, partial cds; mitochondrial	1051	Prestonella	nuptialis	voucher	1_15003	cytochrome	oxidase	subunit	1	(CO1)	gene,	partial	cds;	mitochondrial
1052. Prestonella nuptialis voucher 1_14003 cytochrome oxidase subunit 1 (CO1) gene, partial cds; mitochondrial	1052	Prestonella	nuptialis	voucher	1_14003	cytochrome	oxidase	subunit	1	(CO1)	gene,	partial	cds;	mitochondrial
1053. Prestonella nuptialis voucher 1_11003 cytochrome oxidase subunit 1 (CO1) gene, partial cds; mitochondrial	1053	Prestonella	nuptialis	voucher	1_11003	cytochrome	oxidase	subunit	1	(CO1)	gene,	partial	cds;	mitochondrial
1054. Prestonella nuptialis voucher 1_10003 cytochrome oxidase subunit 1 (CO1) gene, partial cds; mitochondrial	1054	Prestonella	nuptialis	voucher	1_10003	cytochrome	oxidase	subunit	1	(CO1)	gene,	partial	cds;	mitochondrial
1055. Prestonella nuptialis voucher 1_9003 cytochrome oxidase subunit 1 (CO1) gene, partial cds; mitochondrial	1055	Prestonella	nuptialis	voucher	1_9003	cytochrome	oxidase	subunit	1	(CO1)	gene,	partial	cds;	mitochondrial
1056. Prestonella nuptialis voucher 1_8003 cytochrome oxidase subunit 1 (CO1) gene, partial cds; mitochondrial	1056	Prestonella	nuptialis	voucher	1_8003	cytochrome	oxidase	subunit	1	(CO1)	gene,	partial	cds;	mitochondrial
1057. Prestonella nuptialis voucher 1_6003 cytochrome oxidase subunit 1 (CO1) gene, partial cds; mitochondrial	1057	Prestonella	nuptialis	voucher	1_6003	cytochrome	oxidase	subunit	1	(CO1)	gene,	partial	cds;	mitochondrial
1058. Prestonella nuptialis voucher 1_4003 cytochrome oxidase subunit 1 (CO1) gene, partial cds; mitochondrial	1058	Prestonella	nuptialis	voucher	1_4003	cytochrome	oxidase	subunit	1	(CO1)	gene,	partial	cds;	mitochondrial
1059. Prestonella nuptialis voucher 1_3003 cytochrome oxidase subunit 1 (CO1) gene, partial cds; mitochondrial	1059	Prestonella	nuptialis	voucher	1_3003	cytochrome	oxidase	subunit	1	(CO1)	gene,	partial	cds;	mitochondrial
1060. Prestonella nuptialis voucher 1_1003 cytochrome oxidase subunit 1 (CO1) gene, partial cds; mitochondrial	1060	Prestonella	nuptialis	voucher	1_1003	cytochrome	oxidase	subunit	1	(CO1)	gene,	partial	cds;	mitochondrial
1061. Prestonella nuptialis voucher 2_mz24b cytochrome oxidase subunit 1 (CO1) gene, partial cds; mitochondrial	1061	Prestonella	nuptialis	voucher	2_mz24b	cytochrome	oxidase	subunit	1	(CO1)	gene,	partial	cds;	mitochondrial
1062. Prestonella nuptialis voucher 2_mz23b cytochrome oxidase subunit 1 (CO1) gene, partial cds; mitochondrial	1062	Prestonella	nuptialis	voucher	2_mz23b	cytochrome	oxidase	subunit	1	(CO1)	gene,	partial	cds;	mitochondrial
1063. Prestonella nuptialis voucher 2_mz22b cytochrome oxidase subunit 1 (CO1) gene, partial cds; mitochondrial	1063	Prestonella	nuptialis	voucher	2_mz22b	cytochrome	oxidase	subunit	1	(CO1)	gene,	partial	cds;	mitochondrial
1064. Prestonella nuptialis voucher 2_mz21b cytochrome oxidase subunit 1 (CO1) gene, partial cds; mitochondrial	1064	Prestonella	nuptialis	voucher	2_mz21b	cytochrome	oxidase	subunit	1	(CO1)	gene,	partial	cds;	mitochondrial
1065. Prestonella nuptialis voucher 2_mz25t cytochrome oxidase subunit 1 (CO1) gene, partial cds; mitochondrial	1065	Prestonella	nuptialis	voucher	2_mz25t	cytochrome	oxidase	subunit	1	(CO1)	gene,	partial	cds;	mitochondrial
1066. Prestonella nuptialis voucher 2_mz24t cytochrome oxidase subunit 1 (CO1) gene, partial cds; mitochondrial	1066	Prestonella	nuptialis	voucher	2_mz24t	cytochrome	oxidase	subunit	1	(CO1)	gene,	partial	cds;	mitochondrial
1067. Prestonella nuptialis voucher 2_mz23t cytochrome oxidase subunit 1 (CO1) gene, partial cds; mitochondrial	1067	Prestonella	nuptialis	voucher	2_mz23t	cytochrome	oxidase	subunit	1	(CO1)	gene,	partial	cds;	mitochondrial
1068. Prestonella nuptialis voucher 2_mz22t cytochrome oxidase subunit 1 (CO1) gene, partial cds; mitochondrial	1068	Prestonella	nuptialis	voucher	2_mz22t	cytochrome	oxidase	subunit	1	(CO1)	gene,	partial	cds;	mitochondrial
1069. Prestonella nuptialis voucher 2_mz21t cytochrome oxidase subunit 1 (CO1) gene, partial cds; mitochondrial	1069	Prestonella	nuptialis	voucher	2_mz21t	cytochrome	oxidase	subunit	1	(CO1)	gene,	partial	cds;	mitochondrial
1070. Prestonella nuptialis voucher 1_mz16 cytochrome oxidase subunit 1 (CO1) gene, partial cds; mitochondrial	1070	Prestonella	nuptialis	voucher	1_mz16	cytochrome	oxidase	subunit	1	(CO1)	gene,	partial	cds;	mitochondrial
1071. Prestonella nuptialis voucher 1_mz15 cytochrome oxidase subunit 1 (CO1) gene, partial cds; mitochondrial	1071	Prestonella	nuptialis	voucher	1_mz15	cytochrome	oxidase	subunit	1	(CO1)	gene,	partial	cds;	mitochondrial
1072. Prestonella nuptialis voucher 1_mz14 cytochrome oxidase subunit 1 (CO1) gene, partial cds; mitochondrial	1072	Prestonella	nuptialis	voucher	1_mz14	cytochrome	oxidase	subunit	1	(CO1)	gene,	partial	cds;	mitochondrial
1073. Prestonella nuptialis voucher 1_mz13 cytochrome oxidase subunit 1 (CO1) gene, partial cds; mitochondrial	1073	Prestonella	nuptialis	voucher	1_mz13	cytochrome	oxidase	subunit	1	(CO1)	gene,	partial	cds;	mitochondrial
1074. Prestonella nuptialis voucher 1_mz12 cytochrome oxidase subunit 1 (CO1) gene, partial cds; mitochondrial	1074	Prestonella	nuptialis	voucher	1_mz12	cytochrome	oxidase	subunit	1	(CO1)	gene,	partial	cds;	mitochondrial
1075. Prestonella nuptialis voucher 1_mz11 cytochrome oxidase subunit 1 (CO1) gene, partial cds; mitochondrial	1075	Prestonella	nuptialis	voucher	1_mz11	cytochrome	oxidase	subunit	1	(CO1)	gene,	partial	cds;	mitochondrial
1076. Prestonella nuptialis voucher 1_508034 cytochrome oxidase subunit 1 (CO1) gene, partial cds; mitochondrial	1076	Prestonella	nuptialis	voucher	1_508034	cytochrome	oxidase	subunit	1	(CO1)	gene,	partial	cds;	mitochondrial
1077. Prestonella nuptialis voucher 1_408034 cytochrome oxidase subunit 1 (CO1) gene, partial cds; mitochondrial	1077	Prestonella	nuptialis	voucher	1_408034	cytochrome	oxidase	subunit	1	(CO1)	gene,	partial	cds;	mitochondrial
1078. Prestonella nuptialis voucher 1_308034 cytochrome oxidase subunit 1 (CO1) gene, partial cds; mitochondrial	1078	Prestonella	nuptialis	voucher	1_308034	cytochrome	oxidase	subunit	1	(CO1)	gene,	partial	cds;	mitochondrial
1079. Prestonella nuptialis voucher 1_208034 cytochrome oxidase subunit 1 (CO1) gene, partial cds; mitochondrial	1079	Prestonella	nuptialis	voucher	1_208034	cytochrome	oxidase	subunit	1	(CO1)	gene,	partial	cds;	mitochondrial
1080. Prestonella nuptialis voucher 1_108034 cytochrome oxidase subunit 1 (CO1) gene, partial cds; mitochondrial	1080	Prestonella	nuptialis	voucher	1_108034	cytochrome	oxidase	subunit	1	(CO1)	gene,	partial	cds;	mitochondrial
1081. Prestonella nuptialis voucher mp10 cytochrome oxidase subunit 1 (CO1) gene, partial cds; mitochondrial	1081	Prestonella	nuptialis	voucher	mp10	cytochrome	oxidase	subunit	1	(CO1)	gene,	partial	cds;	mitochondrial
1082. Prestonella nuptialis voucher mp9 cytochrome oxidase subunit 1 (CO1) gene, partial cds; mitochondrial	1082	Prestonella	nuptialis	voucher	mp9	cytochrome	oxidase	subunit	1	(CO1)	gene,	partial	cds;	mitochondrial
1083. Prestonella nuptialis voucher mp8 cytochrome oxidase subunit 1 (CO1) gene, partial cds; mitochondrial	1083	Prestonella	nuptialis	voucher	mp8	cytochrome	oxidase	subunit	1	(CO1)	gene,	partial	cds;	mitochondrial
1084. Prestonella nuptialis voucher mp7 cytochrome oxidase subunit 1 (CO1) gene, partial cds; mitochondrial	1084	Prestonella	nuptialis	voucher	mp7	cytochrome	oxidase	subunit	1	(CO1)	gene,	partial	cds;	mitochondrial
1085. Prestonella nuptialis voucher mp6 cytochrome oxidase subunit 1 (CO1) gene, partial cds; mitochondrial	1085	Prestonella	nuptialis	voucher	mp6	cytochrome	oxidase	subunit	1	(CO1)	gene,	partial	cds;	mitochondrial
1086. Prestonella nuptialis voucher mp5 cytochrome oxidase subunit 1 (CO1) gene, partial cds; mitochondrial	1086	Prestonella	nuptialis	voucher	mp5	cytochrome	oxidase	subunit	1	(CO1)	gene,	partial	cds;	mitochondrial
1087. Prestonella nuptialis voucher mp4 cytochrome oxidase subunit 1 (CO1) gene, partial cds; mitochondrial	1087	Prestonella	nuptialis	voucher	mp4	cytochrome	oxidase	subunit	1	(CO1)	gene,	partial	cds;	mitochondrial
1088. Prestonella nuptialis voucher mp3 cytochrome oxidase subunit 1 (CO1) gene, partial cds; mitochondrial	1088	Prestonella	nuptialis	voucher	mp3	cytochrome	oxidase	subunit	1	(CO1)	gene,	partial	cds;	mitochondrial
1089. Prestonella nuptialis voucher mp2 cytochrome oxidase subunit 1 (CO1) gene, partial cds; mitochondrial	1089	Prestonella	nuptialis	voucher	mp2	cytochrome	oxidase	subunit	1	(CO1)	gene,	partial	cds;	mitochondrial
1090. Prestonella nuptialis voucher mp1 cytochrome oxidase subunit 1 (CO1) gene, partial cds; mitochondrial	1090	Prestonella	nuptialis	voucher	mp1	cytochrome	oxidase	subunit	1	(CO1)	gene,	partial	cds;	mitochondrial
1091. Prestonella bowkeri voucher kf9 cytochrome oxidase subunit 1 (CO1) gene, partial cds; mitochondrial	1091	Prestonella	bowkeri	voucher	kf9	cytochrome	oxidase	subunit	1	(CO1)	gene,	partial	cds;	mitochondrial
1092. Prestonella bowkeri voucher KF8 cytochrome oxidase subunit 1 (CO1) gene, partial cds; mitochondrial	1092	Prestonella	bowkeri	voucher	KF8	cytochrome	oxidase	subunit	1	(CO1)	gene,	partial	cds;	mitochondrial
1093. Prestonella bowkeri voucher kf7 cytochrome oxidase subunit 1 (CO1) gene, partial cds; mitochondrial	1093	Prestonella	bowkeri	voucher	kf7	cytochrome	oxidase	subunit	1	(CO1)	gene,	partial	cds;	mitochondrial
1094. Prestonella bowkeri voucher kf6 cytochrome oxidase subunit 1 (CO1) gene, partial cds; mitochondrial	1094	Prestonella	bowkeri	voucher	kf6	cytochrome	oxidase	subunit	1	(CO1)	gene,	partial	cds;	mitochondrial
1095. Prestonella bowkeri voucher kf5 cytochrome oxidase subunit 1 (CO1) gene, partial cds; mitochondrial	1095	Prestonella	bowkeri	voucher	kf5	cytochrome	oxidase	subunit	1	(CO1)	gene,	partial	cds;	mitochondrial
1096. Prestonella bowkeri voucher KF4 cytochrome oxidase subunit 1 (CO1) gene, partial cds; mitochondrial	1096	Prestonella	bowkeri	voucher	KF4	cytochrome	oxidase	subunit	1	(CO1)	gene,	partial	cds;	mitochondrial
1097. Prestonella bowkeri voucher kf3 cytochrome oxidase subunit 1 (CO1) gene, partial cds; mitochondrial	1097	Prestonella	bowkeri	voucher	kf3	cytochrome	oxidase	subunit	1	(CO1)	gene,	partial	cds;	mitochondrial
1098. Prestonella bowkeri voucher KF2 cytochrome oxidase subunit 1 (CO1) gene, partial cds; mitochondrial	1098	Prestonella	bowkeri	voucher	KF2	cytochrome	oxidase	subunit	1	(CO1)	gene,	partial	cds;	mitochondrial
1099. Prestonella bowkeri voucher KF1 cytochrome oxidase subunit 1 (CO1) gene, partial cds; mitochondrial	1099	Prestonella	bowkeri	voucher	KF1	cytochrome	oxidase	subunit	1	(CO1)	gene,	partial	cds;	mitochondrial
1100. Prestonella bowkeri voucher v9818 cytochrome oxidase subunit 1 (CO1) gene, partial cds; mitochondrial	1100	Prestonella	bowkeri	voucher	v9818	cytochrome	oxidase	subunit	1	(CO1)	gene,	partial	cds;	mitochondrial
1101. Prestonella bowkeri voucher v9816 cytochrome oxidase subunit 1 (CO1) gene, partial cds; mitochondrial	1101	Prestonella	bowkeri	voucher	v9816	cytochrome	oxidase	subunit	1	(CO1)	gene,	partial	cds;	mitochondrial
1102. Prestonella bowkeri voucher ga10 cytochrome oxidase subunit 1 (CO1) gene, partial cds; mitochondrial	1102	Prestonella	bowkeri	voucher	ga10	cytochrome	oxidase	subunit	1	(CO1)	gene,	partial	cds;	mitochondrial
1103. Prestonella bowkeri voucher ga9 cytochrome oxidase subunit 1 (CO1) gene, partial cds; mitochondrial	1103	Prestonella	bowkeri	voucher	ga9	cytochrome	oxidase	subunit	1	(CO1)	gene,	partial	cds;	mitochondrial
1104. Prestonella bowkeri voucher ga8 cytochrome oxidase subunit 1 (CO1) gene, partial cds; mitochondrial	1104	Prestonella	bowkeri	voucher	ga8	cytochrome	oxidase	subunit	1	(CO1)	gene,	partial	cds;	mitochondrial
1105. Prestonella bowkeri voucher ga7 cytochrome oxidase subunit 1 (CO1) gene, partial cds; mitochondrial	1105	Prestonella	bowkeri	voucher	ga7	cytochrome	oxidase	subunit	1	(CO1)	gene,	partial	cds;	mitochondrial
1106. Prestonella bowkeri voucher ga6 cytochrome oxidase subunit 1 (CO1) gene, partial cds; mitochondrial	1106	Prestonella	bowkeri	voucher	ga6	cytochrome	oxidase	subunit	1	(CO1)	gene,	partial	cds;	mitochondrial
1107. Prestonella bowkeri voucher ga5 cytochrome oxidase subunit 1 (CO1) gene, partial cds; mitochondrial	1107	Prestonella	bowkeri	voucher	ga5	cytochrome	oxidase	subunit	1	(CO1)	gene,	partial	cds;	mitochondrial
1108. Prestonella bowkeri voucher ga4 cytochrome oxidase subunit 1 (CO1) gene, partial cds; mitochondrial	1108	Prestonella	bowkeri	voucher	ga4	cytochrome	oxidase	subunit	1	(CO1)	gene,	partial	cds;	mitochondrial
1109. Prestonella bowkeri voucher ga3 cytochrome oxidase subunit 1 (CO1) gene, partial cds; mitochondrial	1109	Prestonella	bowkeri	voucher	ga3	cytochrome	oxidase	subunit	1	(CO1)	gene,	partial	cds;	mitochondrial
1110. Prestonella bowkeri voucher ga2 cytochrome oxidase subunit 1 (CO1) gene, partial cds; mitochondrial	1110	Prestonella	bowkeri	voucher	ga2	cytochrome	oxidase	subunit	1	(CO1)	gene,	partial	cds;	mitochondrial
1111. Prestonella bowkeri voucher ga1 cytochrome oxidase subunit 1 (CO1) gene, partial cds; mitochondrial	1111	Prestonella	bowkeri	voucher	ga1	cytochrome	oxidase	subunit	1	(CO1)	gene,	partial	cds;	mitochondrial
1112. Prestonella nuptialis voucher 4w6647 cytochrome oxidase subunit 1 (CO1) gene, partial cds; mitochondrial	1112	Prestonella	nuptialis	voucher	4w6647	cytochrome	oxidase	subunit	1	(CO1)	gene,	partial	cds;	mitochondrial
1113. Prestonella nuptialis voucher 3w6647 cytochrome oxidase subunit 1 (CO1) gene, partial cds; mitochondrial	1113	Prestonella	nuptialis	voucher	3w6647	cytochrome	oxidase	subunit	1	(CO1)	gene,	partial	cds;	mitochondrial
1114. Prestonella nuptialis voucher 2w6647 cytochrome oxidase subunit 1 (CO1) gene, partial cds; mitochondrial	1114	Prestonella	nuptialis	voucher	2w6647	cytochrome	oxidase	subunit	1	(CO1)	gene,	partial	cds;	mitochondrial
1115. Prestonella nuptialis voucher 1w6647 cytochrome oxidase subunit 1 (CO1) gene, partial cds; mitochondrial	1115	Prestonella	nuptialis	voucher	1w6647	cytochrome	oxidase	subunit	1	(CO1)	gene,	partial	cds;	mitochondrial
1116. Prestonella nuptialis voucher fd9 cytochrome oxidase subunit 1 (CO1) gene, partial cds; mitochondrial	1116	Prestonella	nuptialis	voucher	fd9	cytochrome	oxidase	subunit	1	(CO1)	gene,	partial	cds;	mitochondrial
1117. Prestonella nuptialis voucher fdn cytochrome oxidase subunit 1 (CO1) gene, partial cds; mitochondrial	1117	Prestonella	nuptialis	voucher	fdn	cytochrome	oxidase	subunit	1	(CO1)	gene,	partial	cds;	mitochondrial
1118. Prestonella nuptialis voucher fdm cytochrome oxidase subunit 1 (CO1) gene, partial cds; mitochondrial	1118	Prestonella	nuptialis	voucher	fdm	cytochrome	oxidase	subunit	1	(CO1)	gene,	partial	cds;	mitochondrial
1119. Prestonella nuptialis voucher fdl cytochrome oxidase subunit 1 (CO1) gene, partial cds; mitochondrial	1119	Prestonella	nuptialis	voucher	fdl	cytochrome	oxidase	subunit	1	(CO1)	gene,	partial	cds;	mitochondrial
1120. Prestonella nuptialis voucher fdk cytochrome oxidase subunit 1 (CO1) gene, partial cds; mitochondrial	1120	Prestonella	nuptialis	voucher	fdk	cytochrome	oxidase	subunit	1	(CO1)	gene,	partial	cds;	mitochondrial
1121. Prestonella nuptialis voucher fdi cytochrome oxidase subunit 1 (CO1) gene, partial cds; mitochondrial	1121	Prestonella	nuptialis	voucher	fdi	cytochrome	oxidase	subunit	1	(CO1)	gene,	partial	cds;	mitochondrial
1122. Prestonella nuptialis voucher fdg cytochrome oxidase subunit 1 (CO1) gene, partial cds; mitochondrial	1122	Prestonella	nuptialis	voucher	fdg	cytochrome	oxidase	subunit	1	(CO1)	gene,	partial	cds;	mitochondrial
1123. Prestonella nuptialis voucher fdc cytochrome oxidase subunit 1 (CO1) gene, partial cds; mitochondrial	1123	Prestonella	nuptialis	voucher	fdc	cytochrome	oxidase	subunit	1	(CO1)	gene,	partial	cds;	mitochondrial
1124. Prestonella nuptialis voucher fda cytochrome oxidase subunit 1 (CO1) gene, partial cds; mitochondrial	1124	Prestonella	nuptialis	voucher	fda	cytochrome	oxidase	subunit	1	(CO1)	gene,	partial	cds;	mitochondrial
1125. Prestonella nuptialis voucher W5507 cytochrome oxidase subunit 1 (CO1) gene, partial cds; mitochondrial	1125	Prestonella	nuptialis	voucher	W5507	cytochrome	oxidase	subunit	1	(CO1)	gene,	partial	cds;	mitochondrial
1126. Prestonella nuptialis voucher ff13 cytochrome oxidase subunit 1 (CO1) gene, partial cds; mitochondrial	1126	Prestonella	nuptialis	voucher	ff13	cytochrome	oxidase	subunit	1	(CO1)	gene,	partial	cds;	mitochondrial
1127. Prestonella nuptialis voucher ff12 cytochrome oxidase subunit 1 (CO1) gene, partial cds; mitochondrial	1127	Prestonella	nuptialis	voucher	ff12	cytochrome	oxidase	subunit	1	(CO1)	gene,	partial	cds;	mitochondrial
1128. Prestonella nuptialis voucher ff11 cytochrome oxidase subunit 1 (CO1) gene, partial cds; mitochondrial	1128	Prestonella	nuptialis	voucher	ff11	cytochrome	oxidase	subunit	1	(CO1)	gene,	partial	cds;	mitochondrial
1129. Prestonella nuptialis voucher ff10 cytochrome oxidase subunit 1 (CO1) gene, partial cds; mitochondrial	1129	Prestonella	nuptialis	voucher	ff10	cytochrome	oxidase	subunit	1	(CO1)	gene,	partial	cds;	mitochondrial
1130. Prestonella nuptialis voucher ff9 cytochrome oxidase subunit 1 (CO1) gene, partial cds; mitochondrial	1130	Prestonella	nuptialis	voucher	ff9	cytochrome	oxidase	subunit	1	(CO1)	gene,	partial	cds;	mitochondrial
1131. Prestonella nuptialis voucher ff8 cytochrome oxidase subunit 1 (CO1) gene, partial cds; mitochondrial	1131	Prestonella	nuptialis	voucher	ff8	cytochrome	oxidase	subunit	1	(CO1)	gene,	partial	cds;	mitochondrial
1132. Prestonella nuptialis voucher ff7 cytochrome oxidase subunit 1 (CO1) gene, partial cds; mitochondrial	1132	Prestonella	nuptialis	voucher	ff7	cytochrome	oxidase	subunit	1	(CO1)	gene,	partial	cds;	mitochondrial
1133. Prestonella nuptialis voucher ff6 cytochrome oxidase subunit 1 (CO1) gene, partial cds; mitochondrial	1133	Prestonella	nuptialis	voucher	ff6	cytochrome	oxidase	subunit	1	(CO1)	gene,	partial	cds;	mitochondrial
1134. Prestonella nuptialis voucher ff5 cytochrome oxidase subunit 1 (CO1) gene, partial cds; mitochondrial	1134	Prestonella	nuptialis	voucher	ff5	cytochrome	oxidase	subunit	1	(CO1)	gene,	partial	cds;	mitochondrial
1135. Prestonella nuptialis voucher ff4 cytochrome oxidase subunit 1 (CO1) gene, partial cds; mitochondrial	1135	Prestonella	nuptialis	voucher	ff4	cytochrome	oxidase	subunit	1	(CO1)	gene,	partial	cds;	mitochondrial
1136. Prestonella nuptialis voucher ff3 cytochrome oxidase subunit 1 (CO1) gene, partial cds; mitochondrial	1136	Prestonella	nuptialis	voucher	ff3	cytochrome	oxidase	subunit	1	(CO1)	gene,	partial	cds;	mitochondrial
1137. Prestonella nuptialis voucher ff2 cytochrome oxidase subunit 1 (CO1) gene, partial cds; mitochondrial	1137	Prestonella	nuptialis	voucher	ff2	cytochrome	oxidase	subunit	1	(CO1)	gene,	partial	cds;	mitochondrial
1138. Prestonella bowkeri voucher w14792 cytochrome oxidase subunit 1 (CO1) gene, partial cds; mitochondrial	1138	Prestonella	bowkeri	voucher	w14792	cytochrome	oxidase	subunit	1	(CO1)	gene,	partial	cds;	mitochondrial
1139. Prestonella bowkeri voucher w1479 cytochrome oxidase subunit 1 (CO1) gene, partial cds; mitochondrial	1139	Prestonella	bowkeri	voucher	w1479	cytochrome	oxidase	subunit	1	(CO1)	gene,	partial	cds;	mitochondrial
1140. Prestonella bowkeri voucher rv16 cytochrome oxidase subunit 1 (CO1) gene, partial cds; mitochondrial	1140	Prestonella	bowkeri	voucher	rv16	cytochrome	oxidase	subunit	1	(CO1)	gene,	partial	cds;	mitochondrial
1141. Prestonella bowkeri voucher rv15 cytochrome oxidase subunit 1 (CO1) gene, partial cds; mitochondrial	1141	Prestonella	bowkeri	voucher	rv15	cytochrome	oxidase	subunit	1	(CO1)	gene,	partial	cds;	mitochondrial
1142. Prestonella bowkeri voucher rv14 cytochrome oxidase subunit 1 (CO1) gene, partial cds; mitochondrial	1142	Prestonella	bowkeri	voucher	rv14	cytochrome	oxidase	subunit	1	(CO1)	gene,	partial	cds;	mitochondrial
1143. Prestonella bowkeri voucher rv13 cytochrome oxidase subunit 1 (CO1) gene, partial cds; mitochondrial	1143	Prestonella	bowkeri	voucher	rv13	cytochrome	oxidase	subunit	1	(CO1)	gene,	partial	cds;	mitochondrial
1144. Prestonella bowkeri voucher rv12 cytochrome oxidase subunit 1 (CO1) gene, partial cds; mitochondrial	1144	Prestonella	bowkeri	voucher	rv12	cytochrome	oxidase	subunit	1	(CO1)	gene,	partial	cds;	mitochondrial
1145. Prestonella bowkeri voucher rv10 cytochrome oxidase subunit 1 (CO1) gene, partial cds; mitochondrial	1145	Prestonella	bowkeri	voucher	rv10	cytochrome	oxidase	subunit	1	(CO1)	gene,	partial	cds;	mitochondrial
1146. Prestonella bowkeri voucher rv9 cytochrome oxidase subunit 1 (CO1) gene, partial cds; mitochondrial	1146	Prestonella	bowkeri	voucher	rv9	cytochrome	oxidase	subunit	1	(CO1)	gene,	partial	cds;	mitochondrial
1147. Prestonella bowkeri voucher rv8 cytochrome oxidase subunit 1 (CO1) gene, partial cds; mitochondrial	1147	Prestonella	bowkeri	voucher	rv8	cytochrome	oxidase	subunit	1	(CO1)	gene,	partial	cds;	mitochondrial
1148. Prestonella bowkeri voucher rv7 cytochrome oxidase subunit 1 (CO1) gene, partial cds; mitochondrial	1148	Prestonella	bowkeri	voucher	rv7	cytochrome	oxidase	subunit	1	(CO1)	gene,	partial	cds;	mitochondrial
1149. Prestonella bowkeri voucher rv6 cytochrome oxidase subunit 1 (CO1) gene, partial cds; mitochondrial	1149	Prestonella	bowkeri	voucher	rv6	cytochrome	oxidase	subunit	1	(CO1)	gene,	partial	cds;	mitochondrial
1150. Prestonella bowkeri voucher rv5 cytochrome oxidase subunit 1 (CO1) gene, partial cds; mitochondrial	1150	Prestonella	bowkeri	voucher	rv5	cytochrome	oxidase	subunit	1	(CO1)	gene,	partial	cds;	mitochondrial
1151. Prestonella bowkeri voucher rv3 cytochrome oxidase subunit 1 (CO1) gene, partial cds; mitochondrial	1151	Prestonella	bowkeri	voucher	rv3	cytochrome	oxidase	subunit	1	(CO1)	gene,	partial	cds;	mitochondrial
1152. Prestonella bowkeri voucher rv2 cytochrome oxidase subunit 1 (CO1) gene, partial cds; mitochondrial	1152	Prestonella	bowkeri	voucher	rv2	cytochrome	oxidase	subunit	1	(CO1)	gene,	partial	cds;	mitochondrial
1153. Prestonella bowkeri voucher rv1 cytochrome oxidase subunit 1 (CO1) gene, partial cds; mitochondrial	1153	Prestonella	bowkeri	voucher	rv1	cytochrome	oxidase	subunit	1	(CO1)	gene,	partial	cds;	mitochondrial
1154. Prestonella bowkeri voucher 508028 16S ribosomal RNA gene, partial sequence; mitochondrial	1154	Prestonella	bowkeri	voucher	508028	16S	ribosomal	RNA	gene,	partial	sequence;	mitochondrial
1155. Prestonella bowkeri voucher 408028 16S ribosomal RNA gene, partial sequence; mitochondrial	1155	Prestonella	bowkeri	voucher	408028	16S	ribosomal	RNA	gene,	partial	sequence;	mitochondrial
1156. Prestonella bowkeri voucher 308028 16S ribosomal RNA gene, partial sequence; mitochondrial	1156	Prestonella	bowkeri	voucher	308028	16S	ribosomal	RNA	gene,	partial	sequence;	mitochondrial
1157. Prestonella bowkeri voucher 208028 16S ribosomal RNA gene, partial sequence; mitochondrial	1157	Prestonella	bowkeri	voucher	208028	16S	ribosomal	RNA	gene,	partial	sequence;	mitochondrial
1158. Prestonella bowkeri voucher 108028 16S ribosomal RNA gene, partial sequence; mitochondrial	1158	Prestonella	bowkeri	voucher	108028	16S	ribosomal	RNA	gene,	partial	sequence;	mitochondrial
1159. Prestonella bowkeri voucher 3_wr38 16S ribosomal RNA gene, partial sequence; mitochondrial	1159	Prestonella	bowkeri	voucher	3_wr38	16S	ribosomal	RNA	gene,	partial	sequence;	mitochondrial
1160. Prestonella bowkeri voucher 3_wr37 16S ribosomal RNA gene, partial sequence; mitochondrial	1160	Prestonella	bowkeri	voucher	3_wr37	16S	ribosomal	RNA	gene,	partial	sequence;	mitochondrial
1161. Prestonella bowkeri voucher 3_wr36 16S ribosomal RNA gene, partial sequence; mitochondrial	1161	Prestonella	bowkeri	voucher	3_wr36	16S	ribosomal	RNA	gene,	partial	sequence;	mitochondrial
1162. Prestonella bowkeri voucher 3_wr35 16S ribosomal RNA gene, partial sequence; mitochondrial	1162	Prestonella	bowkeri	voucher	3_wr35	16S	ribosomal	RNA	gene,	partial	sequence;	mitochondrial
1163. Prestonella bowkeri voucher 3_wr34 16S ribosomal RNA gene, partial sequence; mitochondrial	1163	Prestonella	bowkeri	voucher	3_wr34	16S	ribosomal	RNA	gene,	partial	sequence;	mitochondrial
1164. Prestonella bowkeri voucher 3_wr33 16S ribosomal RNA gene, partial sequence; mitochondrial	1164	Prestonella	bowkeri	voucher	3_wr33	16S	ribosomal	RNA	gene,	partial	sequence;	mitochondrial
1165. Prestonella bowkeri voucher 3_wr32 16S ribosomal RNA gene, partial sequence; mitochondrial	1165	Prestonella	bowkeri	voucher	3_wr32	16S	ribosomal	RNA	gene,	partial	sequence;	mitochondrial
1166. Prestonella bowkeri voucher 3_wr31 16S ribosomal RNA gene, partial sequence; mitochondrial	1166	Prestonella	bowkeri	voucher	3_wr31	16S	ribosomal	RNA	gene,	partial	sequence;	mitochondrial
1167. Prestonella bowkeri voucher 2_wr28 16S ribosomal RNA gene, partial sequence; mitochondrial	1167	Prestonella	bowkeri	voucher	2_wr28	16S	ribosomal	RNA	gene,	partial	sequence;	mitochondrial
1168. Prestonella bowkeri voucher 2_wr27 16S ribosomal RNA gene, partial sequence; mitochondrial	1168	Prestonella	bowkeri	voucher	2_wr27	16S	ribosomal	RNA	gene,	partial	sequence;	mitochondrial
1169. Prestonella bowkeri voucher 2_wr26 16S ribosomal RNA gene, partial sequence; mitochondrial	1169	Prestonella	bowkeri	voucher	2_wr26	16S	ribosomal	RNA	gene,	partial	sequence;	mitochondrial
1170. Prestonella bowkeri voucher 2_wr25 16S ribosomal RNA gene, partial sequence; mitochondrial	1170	Prestonella	bowkeri	voucher	2_wr25	16S	ribosomal	RNA	gene,	partial	sequence;	mitochondrial
1171. Prestonella bowkeri voucher 2_wr24 16S ribosomal RNA gene, partial sequence; mitochondrial	1171	Prestonella	bowkeri	voucher	2_wr24	16S	ribosomal	RNA	gene,	partial	sequence;	mitochondrial
1172. Prestonella bowkeri voucher 2_wr23 16S ribosomal RNA gene, partial sequence; mitochondrial	1172	Prestonella	bowkeri	voucher	2_wr23	16S	ribosomal	RNA	gene,	partial	sequence;	mitochondrial
1173. Prestonella bowkeri voucher 2_wr22 16S ribosomal RNA gene, partial sequence; mitochondrial	1173	Prestonella	bowkeri	voucher	2_wr22	16S	ribosomal	RNA	gene,	partial	sequence;	mitochondrial
1174. Prestonella bowkeri voucher 2_wr21 16S ribosomal RNA gene, partial sequence; mitochondrial	1174	Prestonella	bowkeri	voucher	2_wr21	16S	ribosomal	RNA	gene,	partial	sequence;	mitochondrial
1175. Prestonella bowkeri voucher 1_wr114 16S ribosomal RNA gene, partial sequence; mitochondrial	1175	Prestonella	bowkeri	voucher	1_wr114	16S	ribosomal	RNA	gene,	partial	sequence;	mitochondrial
1176. Prestonella bowkeri voucher 1_wr113 16S ribosomal RNA gene, partial sequence; mitochondrial	1176	Prestonella	bowkeri	voucher	1_wr113	16S	ribosomal	RNA	gene,	partial	sequence;	mitochondrial
1177. Prestonella bowkeri voucher 1_wr112 16S ribosomal RNA gene, partial sequence; mitochondrial	1177	Prestonella	bowkeri	voucher	1_wr112	16S	ribosomal	RNA	gene,	partial	sequence;	mitochondrial
1178. Prestonella bowkeri voucher 1_wr111 16S ribosomal RNA gene, partial sequence; mitochondrial	1178	Prestonella	bowkeri	voucher	1_wr111	16S	ribosomal	RNA	gene,	partial	sequence;	mitochondrial
1179. Prestonella bowkeri voucher 1_wr110 16S ribosomal RNA gene, partial sequence; mitochondrial	1179	Prestonella	bowkeri	voucher	1_wr110	16S	ribosomal	RNA	gene,	partial	sequence;	mitochondrial
1180. Prestonella bowkeri voucher 1_wr19 16S ribosomal RNA gene, partial sequence; mitochondrial	1180	Prestonella	bowkeri	voucher	1_wr19	16S	ribosomal	RNA	gene,	partial	sequence;	mitochondrial
1181. Prestonella bowkeri voucher 1_wr18 16S ribosomal RNA gene, partial sequence; mitochondrial	1181	Prestonella	bowkeri	voucher	1_wr18	16S	ribosomal	RNA	gene,	partial	sequence;	mitochondrial
1182. Prestonella bowkeri voucher 1_wr17 16S ribosomal RNA gene, partial sequence; mitochondrial	1182	Prestonella	bowkeri	voucher	1_wr17	16S	ribosomal	RNA	gene,	partial	sequence;	mitochondrial
1183. Prestonella bowkeri voucher 1_wr16 16S ribosomal RNA gene, partial sequence; mitochondrial	1183	Prestonella	bowkeri	voucher	1_wr16	16S	ribosomal	RNA	gene,	partial	sequence;	mitochondrial
1184. Prestonella bowkeri voucher 1_wr15 16S ribosomal RNA gene, partial sequence; mitochondrial	1184	Prestonella	bowkeri	voucher	1_wr15	16S	ribosomal	RNA	gene,	partial	sequence;	mitochondrial
1185. Prestonella bowkeri voucher 1_wr14 16S ribosomal RNA gene, partial sequence; mitochondrial	1185	Prestonella	bowkeri	voucher	1_wr14	16S	ribosomal	RNA	gene,	partial	sequence;	mitochondrial
1186. Prestonella bowkeri voucher 1_wr13 16S ribosomal RNA gene, partial sequence; mitochondrial	1186	Prestonella	bowkeri	voucher	1_wr13	16S	ribosomal	RNA	gene,	partial	sequence;	mitochondrial
1187. Prestonella bowkeri voucher 1_wr12 16S ribosomal RNA gene, partial sequence; mitochondrial	1187	Prestonella	bowkeri	voucher	1_wr12	16S	ribosomal	RNA	gene,	partial	sequence;	mitochondrial
1188. Prestonella bowkeri voucher 1_wr11 16S ribosomal RNA gene, partial sequence; mitochondrial	1188	Prestonella	bowkeri	voucher	1_wr11	16S	ribosomal	RNA	gene,	partial	sequence;	mitochondrial
1189. Prestonella nuptialis voucher 2_19004 16S ribosomal RNA gene, partial sequence; mitochondrial	1189	Prestonella	nuptialis	voucher	2_19004	16S	ribosomal	RNA	gene,	partial	sequence;	mitochondrial
1190. Prestonella nuptialis voucher 2_18004 16S ribosomal RNA gene, partial sequence; mitochondrial	1190	Prestonella	nuptialis	voucher	2_18004	16S	ribosomal	RNA	gene,	partial	sequence;	mitochondrial
1191. Prestonella nuptialis voucher 2_17004 16S ribosomal RNA gene, partial sequence; mitochondrial	1191	Prestonella	nuptialis	voucher	2_17004	16S	ribosomal	RNA	gene,	partial	sequence;	mitochondrial
1192. Prestonella nuptialis voucher 2_16004 16S ribosomal RNA gene, partial sequence; mitochondrial	1192	Prestonella	nuptialis	voucher	2_16004	16S	ribosomal	RNA	gene,	partial	sequence;	mitochondrial
1193. Prestonella nuptialis voucher 2_15004 16S ribosomal RNA gene, partial sequence; mitochondrial	1193	Prestonella	nuptialis	voucher	2_15004	16S	ribosomal	RNA	gene,	partial	sequence;	mitochondrial
1194. Prestonella nuptialis voucher 2_14004 16S ribosomal RNA gene, partial sequence; mitochondrial	1194	Prestonella	nuptialis	voucher	2_14004	16S	ribosomal	RNA	gene,	partial	sequence;	mitochondrial
1195. Prestonella nuptialis voucher 2_13004 16S ribosomal RNA gene, partial sequence; mitochondrial	1195	Prestonella	nuptialis	voucher	2_13004	16S	ribosomal	RNA	gene,	partial	sequence;	mitochondrial
1196. Prestonella nuptialis voucher 2_10004 16S ribosomal RNA gene, partial sequence; mitochondrial	1196	Prestonella	nuptialis	voucher	2_10004	16S	ribosomal	RNA	gene,	partial	sequence;	mitochondrial
1197. Prestonella nuptialis voucher 2_9004 16S ribosomal RNA gene, partial sequence; mitochondrial	1197	Prestonella	nuptialis	voucher	2_9004	16S	ribosomal	RNA	gene,	partial	sequence;	mitochondrial
1198. Prestonella nuptialis voucher 2_8004 16S ribosomal RNA gene, partial sequence; mitochondrial	1198	Prestonella	nuptialis	voucher	2_8004	16S	ribosomal	RNA	gene,	partial	sequence;	mitochondrial
1199. Prestonella nuptialis voucher 2_7004 16S ribosomal RNA gene, partial sequence; mitochondrial	1199	Prestonella	nuptialis	voucher	2_7004	16S	ribosomal	RNA	gene,	partial	sequence;	mitochondrial
1200. Prestonella nuptialis voucher 2_5004 16S ribosomal RNA gene, partial sequence; mitochondrial	1200	Prestonella	nuptialis	voucher	2_5004	16S	ribosomal	RNA	gene,	partial	sequence;	mitochondrial
1201. Prestonella nuptialis voucher 2_4004 16S ribosomal RNA gene, partial sequence; mitochondrial	1201	Prestonella	nuptialis	voucher	2_4004	16S	ribosomal	RNA	gene,	partial	sequence;	mitochondrial
1202. Prestonella nuptialis voucher 2_3004 16S ribosomal RNA gene, partial sequence; mitochondrial	1202	Prestonella	nuptialis	voucher	2_3004	16S	ribosomal	RNA	gene,	partial	sequence;	mitochondrial
1203. Prestonella nuptialis voucher 2_2004 16S ribosomal RNA gene, partial sequence; mitochondrial	1203	Prestonella	nuptialis	voucher	2_2004	16S	ribosomal	RNA	gene,	partial	sequence;	mitochondrial
1204. Prestonella nuptialis voucher 2_1004 16S ribosomal RNA gene, partial sequence; mitochondrial	1204	Prestonella	nuptialis	voucher	2_1004	16S	ribosomal	RNA	gene,	partial	sequence;	mitochondrial
1205. Prestonella nuptialis voucher 1_6003A 16S ribosomal RNA gene, partial sequence; mitochondrial	1205	Prestonella	nuptialis	voucher	1_6003A	16S	ribosomal	RNA	gene,	partial	sequence;	mitochondrial
1206. Prestonella nuptialis voucher 1_5003A 16S ribosomal RNA gene, partial sequence; mitochondrial	1206	Prestonella	nuptialis	voucher	1_5003A	16S	ribosomal	RNA	gene,	partial	sequence;	mitochondrial
1207. Prestonella nuptialis voucher 1_4003A 16S ribosomal RNA gene, partial sequence; mitochondrial	1207	Prestonella	nuptialis	voucher	1_4003A	16S	ribosomal	RNA	gene,	partial	sequence;	mitochondrial
1208. Prestonella nuptialis voucher 1_3003A 16S ribosomal RNA gene, partial sequence; mitochondrial	1208	Prestonella	nuptialis	voucher	1_3003A	16S	ribosomal	RNA	gene,	partial	sequence;	mitochondrial
1209. Prestonella nuptialis voucher 1_2003A 16S ribosomal RNA gene, partial sequence; mitochondrial	1209	Prestonella	nuptialis	voucher	1_2003A	16S	ribosomal	RNA	gene,	partial	sequence;	mitochondrial
1210. Prestonella nuptialis voucher 1_1003A 16S ribosomal RNA gene, partial sequence; mitochondrial	1210	Prestonella	nuptialis	voucher	1_1003A	16S	ribosomal	RNA	gene,	partial	sequence;	mitochondrial
1211. Prestonella nuptialis voucher 1_20003 16S ribosomal RNA gene, partial sequence; mitochondrial	1211	Prestonella	nuptialis	voucher	1_20003	16S	ribosomal	RNA	gene,	partial	sequence;	mitochondrial
1212. Prestonella nuptialis voucher 1_19003 16S ribosomal RNA gene, partial sequence; mitochondrial	1212	Prestonella	nuptialis	voucher	1_19003	16S	ribosomal	RNA	gene,	partial	sequence;	mitochondrial
1213. Prestonella nuptialis voucher 1_18003 16S ribosomal RNA gene, partial sequence; mitochondrial	1213	Prestonella	nuptialis	voucher	1_18003	16S	ribosomal	RNA	gene,	partial	sequence;	mitochondrial
1214. Prestonella nuptialis voucher 1_17003 16S ribosomal RNA gene, partial sequence; mitochondrial	1214	Prestonella	nuptialis	voucher	1_17003	16S	ribosomal	RNA	gene,	partial	sequence;	mitochondrial
1215. Prestonella nuptialis voucher 1_16003 16S ribosomal RNA gene, partial sequence; mitochondrial	1215	Prestonella	nuptialis	voucher	1_16003	16S	ribosomal	RNA	gene,	partial	sequence;	mitochondrial
1216. Prestonella nuptialis voucher 1_15003 16S ribosomal RNA gene, partial sequence; mitochondrial	1216	Prestonella	nuptialis	voucher	1_15003	16S	ribosomal	RNA	gene,	partial	sequence;	mitochondrial
1217. Prestonella nuptialis voucher 1_14003 16S ribosomal RNA gene, partial sequence; mitochondrial	1217	Prestonella	nuptialis	voucher	1_14003	16S	ribosomal	RNA	gene,	partial	sequence;	mitochondrial
1218. Prestonella nuptialis voucher 1_11003 16S ribosomal RNA gene, partial sequence; mitochondrial	1218	Prestonella	nuptialis	voucher	1_11003	16S	ribosomal	RNA	gene,	partial	sequence;	mitochondrial
1219. Prestonella nuptialis voucher 1_10003 16S ribosomal RNA gene, partial sequence; mitochondrial	1219	Prestonella	nuptialis	voucher	1_10003	16S	ribosomal	RNA	gene,	partial	sequence;	mitochondrial
1220. Prestonella nuptialis voucher 1_9003 16S ribosomal RNA gene, partial sequence; mitochondrial	1220	Prestonella	nuptialis	voucher	1_9003	16S	ribosomal	RNA	gene,	partial	sequence;	mitochondrial
1221. Prestonella nuptialis voucher 1_8003 16S ribosomal RNA gene, partial sequence; mitochondrial	1221	Prestonella	nuptialis	voucher	1_8003	16S	ribosomal	RNA	gene,	partial	sequence;	mitochondrial
1222. Prestonella nuptialis voucher 1_6003 16S ribosomal RNA gene, partial sequence; mitochondrial	1222	Prestonella	nuptialis	voucher	1_6003	16S	ribosomal	RNA	gene,	partial	sequence;	mitochondrial
1223. Prestonella nuptialis voucher 1_4003 16S ribosomal RNA gene, partial sequence; mitochondrial	1223	Prestonella	nuptialis	voucher	1_4003	16S	ribosomal	RNA	gene,	partial	sequence;	mitochondrial
1224. Prestonella nuptialis voucher 1_3003 16S ribosomal RNA gene, partial sequence; mitochondrial	1224	Prestonella	nuptialis	voucher	1_3003	16S	ribosomal	RNA	gene,	partial	sequence;	mitochondrial
1225. Prestonella nuptialis voucher 1_1003 16S ribosomal RNA gene, partial sequence; mitochondrial	1225	Prestonella	nuptialis	voucher	1_1003	16S	ribosomal	RNA	gene,	partial	sequence;	mitochondrial
1226. Prestonella nuptialis voucher 2_mz24b 16S ribosomal RNA gene, partial sequence; mitochondrial	1226	Prestonella	nuptialis	voucher	2_mz24b	16S	ribosomal	RNA	gene,	partial	sequence;	mitochondrial
1227. Prestonella nuptialis voucher 2_mz23b 16S ribosomal RNA gene, partial sequence; mitochondrial	1227	Prestonella	nuptialis	voucher	2_mz23b	16S	ribosomal	RNA	gene,	partial	sequence;	mitochondrial
1228. Prestonella nuptialis voucher 2_mz22b 16S ribosomal RNA gene, partial sequence; mitochondrial	1228	Prestonella	nuptialis	voucher	2_mz22b	16S	ribosomal	RNA	gene,	partial	sequence;	mitochondrial
1229. Prestonella nuptialis voucher 2_mz21b 16S ribosomal RNA gene, partial sequence; mitochondrial	1229	Prestonella	nuptialis	voucher	2_mz21b	16S	ribosomal	RNA	gene,	partial	sequence;	mitochondrial
1230. Prestonella nuptialis voucher 2_mz25t 16S ribosomal RNA gene, partial sequence; mitochondrial	1230	Prestonella	nuptialis	voucher	2_mz25t	16S	ribosomal	RNA	gene,	partial	sequence;	mitochondrial
1231. Prestonella nuptialis voucher 2_mz24t 16S ribosomal RNA gene, partial sequence; mitochondrial	1231	Prestonella	nuptialis	voucher	2_mz24t	16S	ribosomal	RNA	gene,	partial	sequence;	mitochondrial
1232. Prestonella nuptialis voucher 2_mz23t 16S ribosomal RNA gene, partial sequence; mitochondrial	1232	Prestonella	nuptialis	voucher	2_mz23t	16S	ribosomal	RNA	gene,	partial	sequence;	mitochondrial
1233. Prestonella nuptialis voucher 2_mz22t 16S ribosomal RNA gene, partial sequence; mitochondrial	1233	Prestonella	nuptialis	voucher	2_mz22t	16S	ribosomal	RNA	gene,	partial	sequence;	mitochondrial
1234. Prestonella nuptialis voucher 2_mz21t 16S ribosomal RNA gene, partial sequence; mitochondrial	1234	Prestonella	nuptialis	voucher	2_mz21t	16S	ribosomal	RNA	gene,	partial	sequence;	mitochondrial
1235. Prestonella nuptialis voucher 1_mz16 16S ribosomal RNA gene, partial sequence; mitochondrial	1235	Prestonella	nuptialis	voucher	1_mz16	16S	ribosomal	RNA	gene,	partial	sequence;	mitochondrial
1236. Prestonella nuptialis voucher 1_mz15 16S ribosomal RNA gene, partial sequence; mitochondrial	1236	Prestonella	nuptialis	voucher	1_mz15	16S	ribosomal	RNA	gene,	partial	sequence;	mitochondrial
1237. Prestonella nuptialis voucher 1_mz14 16S ribosomal RNA gene, partial sequence; mitochondrial	1237	Prestonella	nuptialis	voucher	1_mz14	16S	ribosomal	RNA	gene,	partial	sequence;	mitochondrial
1238. Prestonella nuptialis voucher 1_mz13 16S ribosomal RNA gene, partial sequence; mitochondrial	1238	Prestonella	nuptialis	voucher	1_mz13	16S	ribosomal	RNA	gene,	partial	sequence;	mitochondrial
1239. Prestonella nuptialis voucher 1_mz12 16S ribosomal RNA gene, partial sequence; mitochondrial	1239	Prestonella	nuptialis	voucher	1_mz12	16S	ribosomal	RNA	gene,	partial	sequence;	mitochondrial
1240. Prestonella nuptialis voucher 1_mz11 16S ribosomal RNA gene, partial sequence; mitochondrial	1240	Prestonella	nuptialis	voucher	1_mz11	16S	ribosomal	RNA	gene,	partial	sequence;	mitochondrial
1241. Prestonella nuptialis voucher 1_508034 16S ribosomal RNA gene, partial sequence; mitochondrial	1241	Prestonella	nuptialis	voucher	1_508034	16S	ribosomal	RNA	gene,	partial	sequence;	mitochondrial
1242. Prestonella nuptialis voucher 1_408034 16S ribosomal RNA gene, partial sequence; mitochondrial	1242	Prestonella	nuptialis	voucher	1_408034	16S	ribosomal	RNA	gene,	partial	sequence;	mitochondrial
1243. Prestonella nuptialis voucher 1_308034 16S ribosomal RNA gene, partial sequence; mitochondrial	1243	Prestonella	nuptialis	voucher	1_308034	16S	ribosomal	RNA	gene,	partial	sequence;	mitochondrial
1244. Prestonella nuptialis voucher 1_208034 16S ribosomal RNA gene, partial sequence; mitochondrial	1244	Prestonella	nuptialis	voucher	1_208034	16S	ribosomal	RNA	gene,	partial	sequence;	mitochondrial
1245. Prestonella nuptialis voucher 1_108034 16S ribosomal RNA gene, partial sequence; mitochondrial	1245	Prestonella	nuptialis	voucher	1_108034	16S	ribosomal	RNA	gene,	partial	sequence;	mitochondrial
1246. Prestonella nuptialis voucher mp10 16S ribosomal RNA gene, partial sequence; mitochondrial	1246	Prestonella	nuptialis	voucher	mp10	16S	ribosomal	RNA	gene,	partial	sequence;	mitochondrial
1247. Prestonella nuptialis voucher mp9 16S ribosomal RNA gene, partial sequence; mitochondrial	1247	Prestonella	nuptialis	voucher	mp9	16S	ribosomal	RNA	gene,	partial	sequence;	mitochondrial
1248. Prestonella nuptialis voucher mp8 16S ribosomal RNA gene, partial sequence; mitochondrial	1248	Prestonella	nuptialis	voucher	mp8	16S	ribosomal	RNA	gene,	partial	sequence;	mitochondrial
1249. Prestonella nuptialis voucher mp7 16S ribosomal RNA gene, partial sequence; mitochondrial	1249	Prestonella	nuptialis	voucher	mp7	16S	ribosomal	RNA	gene,	partial	sequence;	mitochondrial
1250. Prestonella nuptialis voucher mp6 16S ribosomal RNA gene, partial sequence; mitochondrial	1250	Prestonella	nuptialis	voucher	mp6	16S	ribosomal	RNA	gene,	partial	sequence;	mitochondrial
1251. Prestonella nuptialis voucher mp5 16S ribosomal RNA gene, partial sequence; mitochondrial	1251	Prestonella	nuptialis	voucher	mp5	16S	ribosomal	RNA	gene,	partial	sequence;	mitochondrial
1252. Prestonella nuptialis voucher mp4 16S ribosomal RNA gene, partial sequence; mitochondrial	1252	Prestonella	nuptialis	voucher	mp4	16S	ribosomal	RNA	gene,	partial	sequence;	mitochondrial
1253. Prestonella nuptialis voucher mp3 16S ribosomal RNA gene, partial sequence; mitochondrial	1253	Prestonella	nuptialis	voucher	mp3	16S	ribosomal	RNA	gene,	partial	sequence;	mitochondrial
1254. Prestonella nuptialis voucher mp2 16S ribosomal RNA gene, partial sequence; mitochondrial	1254	Prestonella	nuptialis	voucher	mp2	16S	ribosomal	RNA	gene,	partial	sequence;	mitochondrial
1255. Prestonella nuptialis voucher mp1 16S ribosomal RNA gene, partial sequence; mitochondrial	1255	Prestonella	nuptialis	voucher	mp1	16S	ribosomal	RNA	gene,	partial	sequence;	mitochondrial
1256. Prestonella bowkeri voucher kf9 16S ribosomal RNA gene, partial sequence; mitochondrial	1256	Prestonella	bowkeri	voucher	kf9	16S	ribosomal	RNA	gene,	partial	sequence;	mitochondrial
1257. Prestonella bowkeri voucher KF8 16S ribosomal RNA gene, partial sequence; mitochondrial	1257	Prestonella	bowkeri	voucher	KF8	16S	ribosomal	RNA	gene,	partial	sequence;	mitochondrial
1258. Prestonella bowkeri voucher kf7 16S ribosomal RNA gene, partial sequence; mitochondrial	1258	Prestonella	bowkeri	voucher	kf7	16S	ribosomal	RNA	gene,	partial	sequence;	mitochondrial
1259. Prestonella bowkeri voucher kf6 16S ribosomal RNA gene, partial sequence; mitochondrial	1259	Prestonella	bowkeri	voucher	kf6	16S	ribosomal	RNA	gene,	partial	sequence;	mitochondrial
1260. Prestonella bowkeri voucher kf5 16S ribosomal RNA gene, partial sequence; mitochondrial	1260	Prestonella	bowkeri	voucher	kf5	16S	ribosomal	RNA	gene,	partial	sequence;	mitochondrial
1261. Prestonella bowkeri voucher KF4 16S ribosomal RNA gene, partial sequence; mitochondrial	1261	Prestonella	bowkeri	voucher	KF4	16S	ribosomal	RNA	gene,	partial	sequence;	mitochondrial
1262. Prestonella bowkeri voucher kf3 16S ribosomal RNA gene, partial sequence; mitochondrial	1262	Prestonella	bowkeri	voucher	kf3	16S	ribosomal	RNA	gene,	partial	sequence;	mitochondrial
1263. Prestonella bowkeri voucher KF2 16S ribosomal RNA gene, partial sequence; mitochondrial	1263	Prestonella	bowkeri	voucher	KF2	16S	ribosomal	RNA	gene,	partial	sequence;	mitochondrial
1264. Prestonella bowkeri voucher KF1 16S ribosomal RNA gene, partial sequence; mitochondrial	1264	Prestonella	bowkeri	voucher	KF1	16S	ribosomal	RNA	gene,	partial	sequence;	mitochondrial
1265. Prestonella nuptialis voucher 4w6647 16S ribosomal RNA gene, partial sequence; mitochondrial	1265	Prestonella	nuptialis	voucher	4w6647	16S	ribosomal	RNA	gene,	partial	sequence;	mitochondrial
1266. Prestonella nuptialis voucher 3w6647 16S ribosomal RNA gene, partial sequence; mitochondrial	1266	Prestonella	nuptialis	voucher	3w6647	16S	ribosomal	RNA	gene,	partial	sequence;	mitochondrial
1267. Prestonella nuptialis voucher 2w6647 16S ribosomal RNA gene, partial sequence; mitochondrial	1267	Prestonella	nuptialis	voucher	2w6647	16S	ribosomal	RNA	gene,	partial	sequence;	mitochondrial
1268. Prestonella nuptialis voucher 1w6647 16S ribosomal RNA gene, partial sequence; mitochondrial	1268	Prestonella	nuptialis	voucher	1w6647	16S	ribosomal	RNA	gene,	partial	sequence;	mitochondrial
1269. Prestonella nuptialis voucher fd9 16S ribosomal RNA gene, partial sequence; mitochondrial	1269	Prestonella	nuptialis	voucher	fd9	16S	ribosomal	RNA	gene,	partial	sequence;	mitochondrial
1270. Prestonella nuptialis voucher fdn 16S ribosomal RNA gene, partial sequence; mitochondrial	1270	Prestonella	nuptialis	voucher	fdn	16S	ribosomal	RNA	gene,	partial	sequence;	mitochondrial
1271. Prestonella nuptialis voucher fdm 16S ribosomal RNA gene, partial sequence; mitochondrial	1271	Prestonella	nuptialis	voucher	fdm	16S	ribosomal	RNA	gene,	partial	sequence;	mitochondrial
1272. Prestonella nuptialis voucher fdl 16S ribosomal RNA gene, partial sequence; mitochondrial	1272	Prestonella	nuptialis	voucher	fdl	16S	ribosomal	RNA	gene,	partial	sequence;	mitochondrial
1273. Prestonella nuptialis voucher fdk 16S ribosomal RNA gene, partial sequence; mitochondrial	1273	Prestonella	nuptialis	voucher	fdk	16S	ribosomal	RNA	gene,	partial	sequence;	mitochondrial
1274. Prestonella nuptialis voucher fdi 16S ribosomal RNA gene, partial sequence; mitochondrial	1274	Prestonella	nuptialis	voucher	fdi	16S	ribosomal	RNA	gene,	partial	sequence;	mitochondrial
1275. Prestonella nuptialis voucher fdg 16S ribosomal RNA gene, partial sequence; mitochondrial	1275	Prestonella	nuptialis	voucher	fdg	16S	ribosomal	RNA	gene,	partial	sequence;	mitochondrial
1276. Prestonella nuptialis voucher fdc 16S ribosomal RNA gene, partial sequence; mitochondrial	1276	Prestonella	nuptialis	voucher	fdc	16S	ribosomal	RNA	gene,	partial	sequence;	mitochondrial
1277. Prestonella nuptialis voucher fda 16S ribosomal RNA gene, partial sequence; mitochondrial	1277	Prestonella	nuptialis	voucher	fda	16S	ribosomal	RNA	gene,	partial	sequence;	mitochondrial
1278. Prestonella nuptialis voucher W5507 16S ribosomal RNA gene, partial sequence; mitochondrial	1278	Prestonella	nuptialis	voucher	W5507	16S	ribosomal	RNA	gene,	partial	sequence;	mitochondrial
1279. Prestonella nuptialis voucher ff13 16S ribosomal RNA gene, partial sequence; mitochondrial	1279	Prestonella	nuptialis	voucher	ff13	16S	ribosomal	RNA	gene,	partial	sequence;	mitochondrial
1280. Prestonella nuptialis voucher ff12 16S ribosomal RNA gene, partial sequence; mitochondrial	1280	Prestonella	nuptialis	voucher	ff12	16S	ribosomal	RNA	gene,	partial	sequence;	mitochondrial
1281. Prestonella nuptialis voucher ff11 16S ribosomal RNA gene, partial sequence; mitochondrial	1281	Prestonella	nuptialis	voucher	ff11	16S	ribosomal	RNA	gene,	partial	sequence;	mitochondrial
1282. Prestonella nuptialis voucher ff10 16S ribosomal RNA gene, partial sequence; mitochondrial	1282	Prestonella	nuptialis	voucher	ff10	16S	ribosomal	RNA	gene,	partial	sequence;	mitochondrial
1283. Prestonella nuptialis voucher ff9 16S ribosomal RNA gene, partial sequence; mitochondrial	1283	Prestonella	nuptialis	voucher	ff9	16S	ribosomal	RNA	gene,	partial	sequence;	mitochondrial
1284. Prestonella nuptialis voucher ff8 16S ribosomal RNA gene, partial sequence; mitochondrial	1284	Prestonella	nuptialis	voucher	ff8	16S	ribosomal	RNA	gene,	partial	sequence;	mitochondrial
1285. Prestonella nuptialis voucher ff7 16S ribosomal RNA gene, partial sequence; mitochondrial	1285	Prestonella	nuptialis	voucher	ff7	16S	ribosomal	RNA	gene,	partial	sequence;	mitochondrial
1286. Prestonella nuptialis voucher ff6 16S ribosomal RNA gene, partial sequence; mitochondrial	1286	Prestonella	nuptialis	voucher	ff6	16S	ribosomal	RNA	gene,	partial	sequence;	mitochondrial
1287. Prestonella nuptialis voucher ff5 16S ribosomal RNA gene, partial sequence; mitochondrial	1287	Prestonella	nuptialis	voucher	ff5	16S	ribosomal	RNA	gene,	partial	sequence;	mitochondrial
1288. Prestonella nuptialis voucher ff4 16S ribosomal RNA gene, partial sequence; mitochondrial	1288	Prestonella	nuptialis	voucher	ff4	16S	ribosomal	RNA	gene,	partial	sequence;	mitochondrial
1289. Prestonella nuptialis voucher ff3 16S ribosomal RNA gene, partial sequence; mitochondrial	1289	Prestonella	nuptialis	voucher	ff3	16S	ribosomal	RNA	gene,	partial	sequence;	mitochondrial
1290. Prestonella nuptialis voucher ff2 16S ribosomal RNA gene, partial sequence; mitochondrial	1290	Prestonella	nuptialis	voucher	ff2	16S	ribosomal	RNA	gene,	partial	sequence;	mitochondrial
1291. Prestonella bowkeri voucher w14792 16S ribosomal RNA gene, partial sequence; mitochondrial	1291	Prestonella	bowkeri	voucher	w14792	16S	ribosomal	RNA	gene,	partial	sequence;	mitochondrial
1292. Prestonella bowkeri voucher w1479 16S ribosomal RNA gene, partial sequence; mitochondrial	1292	Prestonella	bowkeri	voucher	w1479	16S	ribosomal	RNA	gene,	partial	sequence;	mitochondrial
1293. Prestonella bowkeri voucher rv16 16S ribosomal RNA gene, partial sequence; mitochondrial	1293	Prestonella	bowkeri	voucher	rv16	16S	ribosomal	RNA	gene,	partial	sequence;	mitochondrial
1294. Prestonella bowkeri voucher rv15 16S ribosomal RNA gene, partial sequence; mitochondrial	1294	Prestonella	bowkeri	voucher	rv15	16S	ribosomal	RNA	gene,	partial	sequence;	mitochondrial
1295. Prestonella bowkeri voucher rv14 16S ribosomal RNA gene, partial sequence; mitochondrial	1295	Prestonella	bowkeri	voucher	rv14	16S	ribosomal	RNA	gene,	partial	sequence;	mitochondrial
1296. Prestonella bowkeri voucher rv13 16S ribosomal RNA gene, partial sequence; mitochondrial	1296	Prestonella	bowkeri	voucher	rv13	16S	ribosomal	RNA	gene,	partial	sequence;	mitochondrial
1297. Prestonella bowkeri voucher rv12 16S ribosomal RNA gene, partial sequence; mitochondrial	1297	Prestonella	bowkeri	voucher	rv12	16S	ribosomal	RNA	gene,	partial	sequence;	mitochondrial
1298. Prestonella bowkeri voucher rv10 16S ribosomal RNA gene, partial sequence; mitochondrial	1298	Prestonella	bowkeri	voucher	rv10	16S	ribosomal	RNA	gene,	partial	sequence;	mitochondrial
1299. Prestonella bowkeri voucher rv9 16S ribosomal RNA gene, partial sequence; mitochondrial	1299	Prestonella	bowkeri	voucher	rv9	16S	ribosomal	RNA	gene,	partial	sequence;	mitochondrial
1300. Prestonella bowkeri voucher rv8 16S ribosomal RNA gene, partial sequence; mitochondrial	1300	Prestonella	bowkeri	voucher	rv8	16S	ribosomal	RNA	gene,	partial	sequence;	mitochondrial
1301. Prestonella bowkeri voucher rv7 16S ribosomal RNA gene, partial sequence; mitochondrial	1301	Prestonella	bowkeri	voucher	rv7	16S	ribosomal	RNA	gene,	partial	sequence;	mitochondrial
1302. Prestonella bowkeri voucher rv6 16S ribosomal RNA gene, partial sequence; mitochondrial	1302	Prestonella	bowkeri	voucher	rv6	16S	ribosomal	RNA	gene,	partial	sequence;	mitochondrial
1303. Prestonella bowkeri voucher rv5 16S ribosomal RNA gene, partial sequence; mitochondrial	1303	Prestonella	bowkeri	voucher	rv5	16S	ribosomal	RNA	gene,	partial	sequence;	mitochondrial
1304. Prestonella bowkeri voucher rv3 16S ribosomal RNA gene, partial sequence; mitochondrial	1304	Prestonella	bowkeri	voucher	rv3	16S	ribosomal	RNA	gene,	partial	sequence;	mitochondrial
1305. Prestonella bowkeri voucher rv2 16S ribosomal RNA gene, partial sequence; mitochondrial	1305	Prestonella	bowkeri	voucher	rv2	16S	ribosomal	RNA	gene,	partial	sequence;	mitochondrial
1306. Prestonella bowkeri voucher rv1 16S ribosomal RNA gene, partial sequence; mitochondrial	1306	Prestonella	bowkeri	voucher	rv1	16S	ribosomal	RNA	gene,	partial	sequence;	mitochondrial
1307. Radix natalensis isolate PP1 cytochrome c oxidase subunit I (COX1) gene, partial cds; mitochondrial	1307	Radix	natalensis	isolate	PP1	cytochrome	c	oxidase	subunit	I	(COX1)	gene,	partial	cds;	mitochondrial
1308. Pseudosuccinea columella isolate PH1 cytochrome c oxidase subunit I (COX1) gene, partial cds; mitochondrial	1308	Pseudosuccinea	columella	isolate	PH1	cytochrome	c	oxidase	subunit	I	(COX1)	gene,	partial	cds;	mitochondrial
1309. Physella acuta isolate PVD1 cytochrome c oxidase subunit I (COX1) gene, partial cds; mitochondrial	1309	Physella	acuta	isolate	PVD1	cytochrome	c	oxidase	subunit	I	(COX1)	gene,	partial	cds;	mitochondrial
1310. Gyraulus chinensis isolate GP2 cytochrome c oxidase subunit I (COX1) gene, partial cds; mitochondrial	1310	Gyraulus	chinensis	isolate	GP2	cytochrome	c	oxidase	subunit	I	(COX1)	gene,	partial	cds;	mitochondrial
1311. Gyraulus chinensis isolate GH2 cytochrome c oxidase subunit I (COX1) gene, partial cds; mitochondrial	1311	Gyraulus	chinensis	isolate	GH2	cytochrome	c	oxidase	subunit	I	(COX1)	gene,	partial	cds;	mitochondrial
1312. Gittenedouardia conulus voucher W2461 large subunit ribosomal RNA gene, partial sequence; mitochondrial	1312	Gittenedouardia	conulus	voucher	W2461	large	subunit	ribosomal	RNA	gene,	partial	sequence;	mitochondrial
1313. Gittenedouardia drakensbergensis voucher P0216 cytochrome c oxidase subunit I (COX1) gene, partial cds; mitochondrial	1313	Gittenedouardia	drakensbergensis	voucher	P0216	cytochrome	c	oxidase	subunit	I	(COX1)	gene,	partial	cds;	mitochondrial
1314. Gittenedouardia conulus voucher W2461 cytochrome c oxidase subunit I (COX1) gene, partial cds; mitochondrial	1314	Gittenedouardia	conulus	voucher	W2461	cytochrome	c	oxidase	subunit	I	(COX1)	gene,	partial	cds;	mitochondrial
1315. Gittenedouardia drakensbergensis voucher P0216 large subunit ribosomal RNA gene, partial sequence; mitochondrial	1315	Gittenedouardia	drakensbergensis	voucher	P0216	large	subunit	ribosomal	RNA	gene,	partial	sequence;	mitochondrial
1316. Mytilus galloprovincialis isolate Mytilus21 cytochrome oxidase subunit I (COI) gene, partial cds; mitochondrial	1316	Mytilus	galloprovincialis	isolate	Mytilus21	cytochrome	oxidase	subunit	I	(COI)	gene,	partial	cds;	mitochondrial
1317. Mytilus galloprovincialis isolate Mytilus20 cytochrome oxidase subunit I (COI) gene, partial cds; mitochondrial	1317	Mytilus	galloprovincialis	isolate	Mytilus20	cytochrome	oxidase	subunit	I	(COI)	gene,	partial	cds;	mitochondrial
1318. Mytilus galloprovincialis isolate Mytilus19 cytochrome oxidase subunit I (COI) gene, partial cds; mitochondrial	1318	Mytilus	galloprovincialis	isolate	Mytilus19	cytochrome	oxidase	subunit	I	(COI)	gene,	partial	cds;	mitochondrial
1319. Mytilus galloprovincialis isolate Mytilus18 cytochrome oxidase subunit I (COI) gene, partial cds; mitochondrial	1319	Mytilus	galloprovincialis	isolate	Mytilus18	cytochrome	oxidase	subunit	I	(COI)	gene,	partial	cds;	mitochondrial
1320. Mytilus galloprovincialis isolate Mytilus17 cytochrome oxidase subunit I (COI) gene, partial cds; mitochondrial	1320	Mytilus	galloprovincialis	isolate	Mytilus17	cytochrome	oxidase	subunit	I	(COI)	gene,	partial	cds;	mitochondrial
1321. Mytilus galloprovincialis isolate Mytilus16 cytochrome oxidase subunit I (COI) gene, partial cds; mitochondrial	1321	Mytilus	galloprovincialis	isolate	Mytilus16	cytochrome	oxidase	subunit	I	(COI)	gene,	partial	cds;	mitochondrial
1322. Mytilus galloprovincialis isolate Mytilus15 cytochrome oxidase subunit I (COI) gene, partial cds; mitochondrial	1322	Mytilus	galloprovincialis	isolate	Mytilus15	cytochrome	oxidase	subunit	I	(COI)	gene,	partial	cds;	mitochondrial
1323. Mytilus galloprovincialis isolate Mytilus14 cytochrome oxidase subunit I (COI) gene, partial cds; mitochondrial	1323	Mytilus	galloprovincialis	isolate	Mytilus14	cytochrome	oxidase	subunit	I	(COI)	gene,	partial	cds;	mitochondrial
1324. Mytilus galloprovincialis isolate Mytilus13 cytochrome oxidase subunit I (COI) gene, partial cds; mitochondrial	1324	Mytilus	galloprovincialis	isolate	Mytilus13	cytochrome	oxidase	subunit	I	(COI)	gene,	partial	cds;	mitochondrial
1325. Mytilus galloprovincialis isolate Mytilus12 cytochrome oxidase subunit I (COI) gene, partial cds; mitochondrial	1325	Mytilus	galloprovincialis	isolate	Mytilus12	cytochrome	oxidase	subunit	I	(COI)	gene,	partial	cds;	mitochondrial
1326. Mytilus galloprovincialis isolate Mytilus11 cytochrome oxidase subunit I (COI) gene, partial cds; mitochondrial	1326	Mytilus	galloprovincialis	isolate	Mytilus11	cytochrome	oxidase	subunit	I	(COI)	gene,	partial	cds;	mitochondrial
1327. Mytilus galloprovincialis isolate Mytilus10 cytochrome oxidase subunit I (COI) gene, partial cds; mitochondrial	1327	Mytilus	galloprovincialis	isolate	Mytilus10	cytochrome	oxidase	subunit	I	(COI)	gene,	partial	cds;	mitochondrial
1328. Mytilus galloprovincialis isolate Mytilus9 cytochrome oxidase subunit I (COI) gene, partial cds; mitochondrial	1328	Mytilus	galloprovincialis	isolate	Mytilus9	cytochrome	oxidase	subunit	I	(COI)	gene,	partial	cds;	mitochondrial
1329. Mytilus galloprovincialis isolate Mytilus8 cytochrome oxidase subunit I (COI) gene, partial cds; mitochondrial	1329	Mytilus	galloprovincialis	isolate	Mytilus8	cytochrome	oxidase	subunit	I	(COI)	gene,	partial	cds;	mitochondrial
1330. Mytilus galloprovincialis isolate Mytilus7 cytochrome oxidase subunit I (COI) gene, partial cds; mitochondrial	1330	Mytilus	galloprovincialis	isolate	Mytilus7	cytochrome	oxidase	subunit	I	(COI)	gene,	partial	cds;	mitochondrial
1331. Mytilus galloprovincialis isolate Mytilus6 cytochrome oxidase subunit I (COI) gene, partial cds; mitochondrial	1331	Mytilus	galloprovincialis	isolate	Mytilus6	cytochrome	oxidase	subunit	I	(COI)	gene,	partial	cds;	mitochondrial
1332. Mytilus galloprovincialis isolate Mytilus5 cytochrome oxidase subunit I (COI) gene, partial cds; mitochondrial	1332	Mytilus	galloprovincialis	isolate	Mytilus5	cytochrome	oxidase	subunit	I	(COI)	gene,	partial	cds;	mitochondrial
1333. Mytilus galloprovincialis isolate Mytilus4 cytochrome oxidase subunit I (COI) gene, partial cds; mitochondrial	1333	Mytilus	galloprovincialis	isolate	Mytilus4	cytochrome	oxidase	subunit	I	(COI)	gene,	partial	cds;	mitochondrial
1334. Mytilus galloprovincialis isolate Mytilus3 cytochrome oxidase subunit I (COI) gene, partial cds; mitochondrial	1334	Mytilus	galloprovincialis	isolate	Mytilus3	cytochrome	oxidase	subunit	I	(COI)	gene,	partial	cds;	mitochondrial
1335. Mytilus galloprovincialis isolate Mytilus2 cytochrome oxidase subunit I (COI) gene, partial cds; mitochondrial	1335	Mytilus	galloprovincialis	isolate	Mytilus2	cytochrome	oxidase	subunit	I	(COI)	gene,	partial	cds;	mitochondrial
1336. Mytilus galloprovincialis isolate Mytilus1 cytochrome oxidase subunit I (COI) gene, partial cds; mitochondrial	1336	Mytilus	galloprovincialis	isolate	Mytilus1	cytochrome	oxidase	subunit	I	(COI)	gene,	partial	cds;	mitochondrial
1337. Perna perna isolate Perna50 cytochrome oxidase subunit I (COI) gene, partial cds; mitochondrial	1337	Perna	perna	isolate	Perna50	cytochrome	oxidase	subunit	I	(COI)	gene,	partial	cds;	mitochondrial
1338. Perna perna isolate Perna49 cytochrome oxidase subunit I (COI) gene, partial cds; mitochondrial	1338	Perna	perna	isolate	Perna49	cytochrome	oxidase	subunit	I	(COI)	gene,	partial	cds;	mitochondrial
1339. Perna perna isolate Perna48 cytochrome oxidase subunit I (COI) gene, partial cds; mitochondrial	1339	Perna	perna	isolate	Perna48	cytochrome	oxidase	subunit	I	(COI)	gene,	partial	cds;	mitochondrial
1340. Perna perna isolate Perna47 cytochrome oxidase subunit I (COI) gene, partial cds; mitochondrial	1340	Perna	perna	isolate	Perna47	cytochrome	oxidase	subunit	I	(COI)	gene,	partial	cds;	mitochondrial
1341. Perna perna isolate Perna46 cytochrome oxidase subunit I (COI) gene, partial cds; mitochondrial	1341	Perna	perna	isolate	Perna46	cytochrome	oxidase	subunit	I	(COI)	gene,	partial	cds;	mitochondrial
1342. Perna perna isolate Perna45 cytochrome oxidase subunit I (COI) gene, partial cds; mitochondrial	1342	Perna	perna	isolate	Perna45	cytochrome	oxidase	subunit	I	(COI)	gene,	partial	cds;	mitochondrial
1343. Perna perna isolate Perna44 cytochrome oxidase subunit I (COI) gene, partial cds; mitochondrial	1343	Perna	perna	isolate	Perna44	cytochrome	oxidase	subunit	I	(COI)	gene,	partial	cds;	mitochondrial
1344. Perna perna isolate Perna43 cytochrome oxidase subunit I (COI) gene, partial cds; mitochondrial	1344	Perna	perna	isolate	Perna43	cytochrome	oxidase	subunit	I	(COI)	gene,	partial	cds;	mitochondrial
1345. Perna perna isolate Perna42 cytochrome oxidase subunit I (COI) gene, partial cds; mitochondrial	1345	Perna	perna	isolate	Perna42	cytochrome	oxidase	subunit	I	(COI)	gene,	partial	cds;	mitochondrial
1346. Perna perna isolate Perna41 cytochrome oxidase subunit I (COI) gene, partial cds; mitochondrial	1346	Perna	perna	isolate	Perna41	cytochrome	oxidase	subunit	I	(COI)	gene,	partial	cds;	mitochondrial
1347. Perna perna isolate Perna40 cytochrome oxidase subunit I (COI) gene, partial cds; mitochondrial	1347	Perna	perna	isolate	Perna40	cytochrome	oxidase	subunit	I	(COI)	gene,	partial	cds;	mitochondrial
1348. Perna perna isolate Perna39 cytochrome oxidase subunit I (COI) gene, partial cds; mitochondrial	1348	Perna	perna	isolate	Perna39	cytochrome	oxidase	subunit	I	(COI)	gene,	partial	cds;	mitochondrial
1349. Perna perna isolate Perna38 cytochrome oxidase subunit I (COI) gene, partial cds; mitochondrial	1349	Perna	perna	isolate	Perna38	cytochrome	oxidase	subunit	I	(COI)	gene,	partial	cds;	mitochondrial
1350. Perna perna isolate Perna37 cytochrome oxidase subunit I (COI) gene, partial cds; mitochondrial	1350	Perna	perna	isolate	Perna37	cytochrome	oxidase	subunit	I	(COI)	gene,	partial	cds;	mitochondrial
1351. Perna perna isolate Perna36 cytochrome oxidase subunit I (COI) gene, partial cds; mitochondrial	1351	Perna	perna	isolate	Perna36	cytochrome	oxidase	subunit	I	(COI)	gene,	partial	cds;	mitochondrial
1352. Perna perna isolate Perna35 cytochrome oxidase subunit I (COI) gene, partial cds; mitochondrial	1352	Perna	perna	isolate	Perna35	cytochrome	oxidase	subunit	I	(COI)	gene,	partial	cds;	mitochondrial
1353. Perna perna isolate Perna34 cytochrome oxidase subunit I (COI) gene, partial cds; mitochondrial	1353	Perna	perna	isolate	Perna34	cytochrome	oxidase	subunit	I	(COI)	gene,	partial	cds;	mitochondrial
1354. Perna perna isolate Perna33 cytochrome oxidase subunit I (COI) gene, partial cds; mitochondrial	1354	Perna	perna	isolate	Perna33	cytochrome	oxidase	subunit	I	(COI)	gene,	partial	cds;	mitochondrial
1355. Perna perna isolate Perna32 cytochrome oxidase subunit I (COI) gene, partial cds; mitochondrial	1355	Perna	perna	isolate	Perna32	cytochrome	oxidase	subunit	I	(COI)	gene,	partial	cds;	mitochondrial
1356. Perna perna isolate Perna31 cytochrome oxidase subunit I (COI) gene, partial cds; mitochondrial	1356	Perna	perna	isolate	Perna31	cytochrome	oxidase	subunit	I	(COI)	gene,	partial	cds;	mitochondrial
1357. Perna perna isolate Perna30 cytochrome oxidase subunit I (COI) gene, partial cds; mitochondrial	1357	Perna	perna	isolate	Perna30	cytochrome	oxidase	subunit	I	(COI)	gene,	partial	cds;	mitochondrial
1358. Perna perna isolate Perna29 cytochrome oxidase subunit I (COI) gene, partial cds; mitochondrial	1358	Perna	perna	isolate	Perna29	cytochrome	oxidase	subunit	I	(COI)	gene,	partial	cds;	mitochondrial
1359. Perna perna isolate Perna28 cytochrome oxidase subunit I (COI) gene, partial cds; mitochondrial	1359	Perna	perna	isolate	Perna28	cytochrome	oxidase	subunit	I	(COI)	gene,	partial	cds;	mitochondrial
1360. Perna perna isolate Perna27 cytochrome oxidase subunit I (COI) gene, partial cds; mitochondrial	1360	Perna	perna	isolate	Perna27	cytochrome	oxidase	subunit	I	(COI)	gene,	partial	cds;	mitochondrial
1361. Perna perna isolate Perna26 cytochrome oxidase subunit I (COI) gene, partial cds; mitochondrial	1361	Perna	perna	isolate	Perna26	cytochrome	oxidase	subunit	I	(COI)	gene,	partial	cds;	mitochondrial
1362. Perna perna isolate Perna25 cytochrome oxidase subunit I (COI) gene, partial cds; mitochondrial	1362	Perna	perna	isolate	Perna25	cytochrome	oxidase	subunit	I	(COI)	gene,	partial	cds;	mitochondrial
1363. Perna perna isolate Perna24 cytochrome oxidase subunit I (COI) gene, partial cds; mitochondrial	1363	Perna	perna	isolate	Perna24	cytochrome	oxidase	subunit	I	(COI)	gene,	partial	cds;	mitochondrial
1364. Perna perna isolate Perna23 cytochrome oxidase subunit I (COI) gene, partial cds; mitochondrial	1364	Perna	perna	isolate	Perna23	cytochrome	oxidase	subunit	I	(COI)	gene,	partial	cds;	mitochondrial
1365. Perna perna isolate Perna22 cytochrome oxidase subunit I (COI) gene, partial cds; mitochondrial	1365	Perna	perna	isolate	Perna22	cytochrome	oxidase	subunit	I	(COI)	gene,	partial	cds;	mitochondrial
1366. Perna perna isolate Perna21 cytochrome oxidase subunit I (COI) gene, partial cds; mitochondrial	1366	Perna	perna	isolate	Perna21	cytochrome	oxidase	subunit	I	(COI)	gene,	partial	cds;	mitochondrial
1367. Perna perna isolate Perna20 cytochrome oxidase subunit I (COI) gene, partial cds; mitochondrial	1367	Perna	perna	isolate	Perna20	cytochrome	oxidase	subunit	I	(COI)	gene,	partial	cds;	mitochondrial
1368. Perna perna isolate Perna19 cytochrome oxidase subunit I (COI) gene, partial cds; mitochondrial	1368	Perna	perna	isolate	Perna19	cytochrome	oxidase	subunit	I	(COI)	gene,	partial	cds;	mitochondrial
1369. Perna perna isolate Perna18 cytochrome oxidase subunit I (COI) gene, partial cds; mitochondrial	1369	Perna	perna	isolate	Perna18	cytochrome	oxidase	subunit	I	(COI)	gene,	partial	cds;	mitochondrial
1370. Perna perna isolate Perna17 cytochrome oxidase subunit I (COI) gene, partial cds; mitochondrial	1370	Perna	perna	isolate	Perna17	cytochrome	oxidase	subunit	I	(COI)	gene,	partial	cds;	mitochondrial
1371. Perna perna isolate Perna16 cytochrome oxidase subunit I (COI) gene, partial cds; mitochondrial	1371	Perna	perna	isolate	Perna16	cytochrome	oxidase	subunit	I	(COI)	gene,	partial	cds;	mitochondrial
1372. Perna perna isolate Perna15 cytochrome oxidase subunit I (COI) gene, partial cds; mitochondrial	1372	Perna	perna	isolate	Perna15	cytochrome	oxidase	subunit	I	(COI)	gene,	partial	cds;	mitochondrial
1373. Perna perna isolate Perna14 cytochrome oxidase subunit I (COI) gene, partial cds; mitochondrial	1373	Perna	perna	isolate	Perna14	cytochrome	oxidase	subunit	I	(COI)	gene,	partial	cds;	mitochondrial
1374. Perna perna isolate Perna13 cytochrome oxidase subunit I (COI) gene, partial cds; mitochondrial	1374	Perna	perna	isolate	Perna13	cytochrome	oxidase	subunit	I	(COI)	gene,	partial	cds;	mitochondrial
1375. Perna perna isolate Perna12 cytochrome oxidase subunit I (COI) gene, partial cds; mitochondrial	1375	Perna	perna	isolate	Perna12	cytochrome	oxidase	subunit	I	(COI)	gene,	partial	cds;	mitochondrial
1376. Perna perna isolate Perna11 cytochrome oxidase subunit I (COI) gene, partial cds; mitochondrial	1376	Perna	perna	isolate	Perna11	cytochrome	oxidase	subunit	I	(COI)	gene,	partial	cds;	mitochondrial
1377. Perna perna isolate Perna10 cytochrome oxidase subunit I (COI) gene, partial cds; mitochondrial	1377	Perna	perna	isolate	Perna10	cytochrome	oxidase	subunit	I	(COI)	gene,	partial	cds;	mitochondrial
1378. Perna perna isolate Perna9 cytochrome oxidase subunit I (COI) gene, partial cds; mitochondrial	1378	Perna	perna	isolate	Perna9	cytochrome	oxidase	subunit	I	(COI)	gene,	partial	cds;	mitochondrial
1379. Perna perna isolate Perna8 cytochrome oxidase subunit I (COI) gene, partial cds; mitochondrial	1379	Perna	perna	isolate	Perna8	cytochrome	oxidase	subunit	I	(COI)	gene,	partial	cds;	mitochondrial
1380. Perna perna isolate Perna7 cytochrome oxidase subunit I (COI) gene, partial cds; mitochondrial	1380	Perna	perna	isolate	Perna7	cytochrome	oxidase	subunit	I	(COI)	gene,	partial	cds;	mitochondrial
1381. Perna perna isolate Perna6 cytochrome oxidase subunit I (COI) gene, partial cds; mitochondrial	1381	Perna	perna	isolate	Perna6	cytochrome	oxidase	subunit	I	(COI)	gene,	partial	cds;	mitochondrial
1382. Perna perna isolate Perna5 cytochrome oxidase subunit I (COI) gene, partial cds; mitochondrial	1382	Perna	perna	isolate	Perna5	cytochrome	oxidase	subunit	I	(COI)	gene,	partial	cds;	mitochondrial
1383. Perna perna isolate Perna4 cytochrome oxidase subunit I (COI) gene, partial cds; mitochondrial	1383	Perna	perna	isolate	Perna4	cytochrome	oxidase	subunit	I	(COI)	gene,	partial	cds;	mitochondrial
1384. Perna perna isolate Perna3 cytochrome oxidase subunit I (COI) gene, partial cds; mitochondrial	1384	Perna	perna	isolate	Perna3	cytochrome	oxidase	subunit	I	(COI)	gene,	partial	cds;	mitochondrial
1385. Perna perna isolate Perna2 cytochrome oxidase subunit I (COI) gene, partial cds; mitochondrial	1385	Perna	perna	isolate	Perna2	cytochrome	oxidase	subunit	I	(COI)	gene,	partial	cds;	mitochondrial
1386. Perna perna isolate Perna1 cytochrome oxidase subunit I (COI) gene, partial cds; mitochondrial	1386	Perna	perna	isolate	Perna1	cytochrome	oxidase	subunit	I	(COI)	gene,	partial	cds;	mitochondrial
1387. Octopus vulgaris isolate OME1 cytochrome oxidase subunit I (COI) gene, partial cds; mitochondrial	1387	Octopus	vulgaris	isolate	OME1	cytochrome	oxidase	subunit	I	(COI)	gene,	partial	cds;	mitochondrial
1388. Octopus vulgaris isolate OSE4 cytochrome oxidase subunit I (COI) gene, partial cds; mitochondrial	1388	Octopus	vulgaris	isolate	OSE4	cytochrome	oxidase	subunit	I	(COI)	gene,	partial	cds;	mitochondrial
1389. Octopus vulgaris isolate OSE2 cytochrome oxidase subunit I (COI) gene, partial cds; mitochondrial	1389	Octopus	vulgaris	isolate	OSE2	cytochrome	oxidase	subunit	I	(COI)	gene,	partial	cds;	mitochondrial
1390. Octopus vulgaris isolate OSE1 cytochrome oxidase subunit I (COI) gene, partial cds; mitochondrial	1390	Octopus	vulgaris	isolate	OSE1	cytochrome	oxidase	subunit	I	(COI)	gene,	partial	cds;	mitochondrial
1391. Octopus vulgaris isolate OGA4 cytochrome oxidase subunit I (COI) gene, partial cds; mitochondrial	1391	Octopus	vulgaris	isolate	OGA4	cytochrome	oxidase	subunit	I	(COI)	gene,	partial	cds;	mitochondrial
1392. Octopus vulgaris isolate OGA2 cytochrome oxidase subunit I (COI) gene, partial cds; mitochondrial	1392	Octopus	vulgaris	isolate	OGA2	cytochrome	oxidase	subunit	I	(COI)	gene,	partial	cds;	mitochondrial
1393. Octopus vulgaris isolate OGA1 cytochrome oxidase subunit I (COI) gene, partial cds; mitochondrial	1393	Octopus	vulgaris	isolate	OGA1	cytochrome	oxidase	subunit	I	(COI)	gene,	partial	cds;	mitochondrial
1394. Octopus vulgaris isolate OUM1 cytochrome oxidase subunit I (COI) gene, partial cds; mitochondrial	1394	Octopus	vulgaris	isolate	OUM1	cytochrome	oxidase	subunit	I	(COI)	gene,	partial	cds;	mitochondrial
1395. Octopus vulgaris isolate ODB6 cytochrome oxidase subunit I (COI) gene, partial cds; mitochondrial	1395	Octopus	vulgaris	isolate	ODB6	cytochrome	oxidase	subunit	I	(COI)	gene,	partial	cds;	mitochondrial
1396. Octopus vulgaris isolate ODB5 cytochrome oxidase subunit I (COI) gene, partial cds; mitochondrial	1396	Octopus	vulgaris	isolate	ODB5	cytochrome	oxidase	subunit	I	(COI)	gene,	partial	cds;	mitochondrial
1397. Octopus vulgaris isolate ODB4 cytochrome oxidase subunit I (COI) gene, partial cds; mitochondrial	1397	Octopus	vulgaris	isolate	ODB4	cytochrome	oxidase	subunit	I	(COI)	gene,	partial	cds;	mitochondrial
1398. Octopus vulgaris isolate ODB3 cytochrome oxidase subunit I (COI) gene, partial cds; mitochondrial	1398	Octopus	vulgaris	isolate	ODB3	cytochrome	oxidase	subunit	I	(COI)	gene,	partial	cds;	mitochondrial
1399. Octopus vulgaris isolate ODB2 cytochrome oxidase subunit I (COI) gene, partial cds; mitochondrial	1399	Octopus	vulgaris	isolate	ODB2	cytochrome	oxidase	subunit	I	(COI)	gene,	partial	cds;	mitochondrial
1400. Octopus vulgaris isolate ODB1 cytochrome oxidase subunit I (COI) gene, partial cds; mitochondrial	1400	Octopus	vulgaris	isolate	ODB1	cytochrome	oxidase	subunit	I	(COI)	gene,	partial	cds;	mitochondrial
1401. Octopus vulgaris isolate OPE3 cytochrome oxidase subunit I (COI) gene, partial cds; mitochondrial	1401	Octopus	vulgaris	isolate	OPE3	cytochrome	oxidase	subunit	I	(COI)	gene,	partial	cds;	mitochondrial
1402. Octopus vulgaris isolate OPE2 cytochrome oxidase subunit I (COI) gene, partial cds; mitochondrial	1402	Octopus	vulgaris	isolate	OPE2	cytochrome	oxidase	subunit	I	(COI)	gene,	partial	cds;	mitochondrial
1403. Octopus vulgaris isolate OSB6 cytochrome oxidase subunit I (COI) gene, partial cds; mitochondrial	1403	Octopus	vulgaris	isolate	OSB6	cytochrome	oxidase	subunit	I	(COI)	gene,	partial	cds;	mitochondrial
1404. Octopus vulgaris isolate OSB5 cytochrome oxidase subunit I (COI) gene, partial cds; mitochondrial	1404	Octopus	vulgaris	isolate	OSB5	cytochrome	oxidase	subunit	I	(COI)	gene,	partial	cds;	mitochondrial
1405. Octopus vulgaris isolate OHB4 cytochrome oxidase subunit I (COI) gene, partial cds; mitochondrial	1405	Octopus	vulgaris	isolate	OHB4	cytochrome	oxidase	subunit	I	(COI)	gene,	partial	cds;	mitochondrial
1406. Octopus vulgaris isolate OHB3 cytochrome oxidase subunit I (COI) gene, partial cds; mitochondrial	1406	Octopus	vulgaris	isolate	OHB3	cytochrome	oxidase	subunit	I	(COI)	gene,	partial	cds;	mitochondrial
1407. Octopus vulgaris isolate OTC5 cytochrome oxidase subunit I (COI) gene, partial cds; mitochondrial	1407	Octopus	vulgaris	isolate	OTC5	cytochrome	oxidase	subunit	I	(COI)	gene,	partial	cds;	mitochondrial
1408. Octopus vulgaris isolate OTC3 cytochrome oxidase subunit I (COI) gene, partial cds; mitochondrial	1408	Octopus	vulgaris	isolate	OTC3	cytochrome	oxidase	subunit	I	(COI)	gene,	partial	cds;	mitochondrial
1409. Octopus vulgaris isolate OTC2 cytochrome oxidase subunit I (COI) gene, partial cds; mitochondrial	1409	Octopus	vulgaris	isolate	OTC2	cytochrome	oxidase	subunit	I	(COI)	gene,	partial	cds;	mitochondrial
1410. Mytilus trossulus haplotype 14mt cytochrome oxidase subunit I (COI) gene, partial cds; mitochondrial	1410	Mytilus	trossulus	haplotype	14mt	cytochrome	oxidase	subunit	I	(COI)	gene,	partial	cds;	mitochondrial
1411. Perna viridis haplotype 10pv cytochrome oxidase subunit I (COI) gene, partial cds; mitochondrial	1411	Perna	viridis	haplotype	10pv	cytochrome	oxidase	subunit	I	(COI)	gene,	partial	cds;	mitochondrial
1412. Perna viridis haplotype 09pv cytochrome oxidase subunit I (COI) gene, partial cds; mitochondrial	1412	Perna	viridis	haplotype	09pv	cytochrome	oxidase	subunit	I	(COI)	gene,	partial	cds;	mitochondrial
1413. Perna viridis haplotype 06pv cytochrome oxidase subunit I (COI) gene, partial cds; mitochondrial	1413	Perna	viridis	haplotype	06pv	cytochrome	oxidase	subunit	I	(COI)	gene,	partial	cds;	mitochondrial
1414. Perna perna haplotype 15pp cytochrome oxidase subunit I (COI) gene, partial cds; mitochondrial	1414	Perna	perna	haplotype	15pp	cytochrome	oxidase	subunit	I	(COI)	gene,	partial	cds;	mitochondrial
1415. Perna perna haplotype 13pp cytochrome oxidase subunit I (COI) gene, partial cds; mitochondrial	1415	Perna	perna	haplotype	13pp	cytochrome	oxidase	subunit	I	(COI)	gene,	partial	cds;	mitochondrial
1416. Perna perna haplotype 12pp cytochrome oxidase subunit I (COI) gene, partial cds; mitochondrial	1416	Perna	perna	haplotype	12pp	cytochrome	oxidase	subunit	I	(COI)	gene,	partial	cds;	mitochondrial
1417. Perna perna haplotype 11pp cytochrome oxidase subunit I (COI) gene, partial cds; mitochondrial	1417	Perna	perna	haplotype	11pp	cytochrome	oxidase	subunit	I	(COI)	gene,	partial	cds;	mitochondrial
1418. Perna perna haplotype 08pp cytochrome oxidase subunit I (COI) gene, partial cds; mitochondrial	1418	Perna	perna	haplotype	08pp	cytochrome	oxidase	subunit	I	(COI)	gene,	partial	cds;	mitochondrial
1419. Perna perna haplotype 07pp cytochrome oxidase subunit I (COI) gene, partial cds; mitochondrial	1419	Perna	perna	haplotype	07pp	cytochrome	oxidase	subunit	I	(COI)	gene,	partial	cds;	mitochondrial
1420. Perna perna haplotype 05pp cytochrome oxidase subunit I (COI) gene, partial cds; mitochondrial	1420	Perna	perna	haplotype	05pp	cytochrome	oxidase	subunit	I	(COI)	gene,	partial	cds;	mitochondrial
1421. Perna perna haplotype 04pp cytochrome oxidase subunit I (COI) gene, partial cds; mitochondrial	1421	Perna	perna	haplotype	04pp	cytochrome	oxidase	subunit	I	(COI)	gene,	partial	cds;	mitochondrial
1422. Perna perna haplotype 03pp cytochrome oxidase subunit I (COI) gene, partial cds; mitochondrial	1422	Perna	perna	haplotype	03pp	cytochrome	oxidase	subunit	I	(COI)	gene,	partial	cds;	mitochondrial
1423. Perna perna haplotype 02pp cytochrome oxidase subunit I (COI) gene, partial cds; mitochondrial	1423	Perna	perna	haplotype	02pp	cytochrome	oxidase	subunit	I	(COI)	gene,	partial	cds;	mitochondrial
1424. Perna perna haplotype 01pp cytochrome oxidase subunit I (COI) gene, partial cds; mitochondrial	1424	Perna	perna	haplotype	01pp	cytochrome	oxidase	subunit	I	(COI)	gene,	partial	cds;	mitochondrial
1425. Octopus cyanea isolate Ocya1 16S ribosomal RNA gene, partial sequence; mitochondrial	1425	Octopus	cyanea	isolate	Ocya1	16S	ribosomal	RNA	gene,	partial	sequence;	mitochondrial
1426. Octopus vulgaris isolate OME1 16S ribosomal RNA gene, partial sequence; mitochondrial	1426	Octopus	vulgaris	isolate	OME1	16S	ribosomal	RNA	gene,	partial	sequence;	mitochondrial
1427. Octopus vulgaris isolate OGA4 16S ribosomal RNA gene, partial sequence; mitochondrial	1427	Octopus	vulgaris	isolate	OGA4	16S	ribosomal	RNA	gene,	partial	sequence;	mitochondrial
1428. Octopus vulgaris isolate OGA2 16S ribosomal RNA gene, partial sequence; mitochondrial	1428	Octopus	vulgaris	isolate	OGA2	16S	ribosomal	RNA	gene,	partial	sequence;	mitochondrial
1429. Octopus vulgaris isolate OGA1 16S ribosomal RNA gene, partial sequence; mitochondrial	1429	Octopus	vulgaris	isolate	OGA1	16S	ribosomal	RNA	gene,	partial	sequence;	mitochondrial
1430. Octopus vulgaris isolate OSE4 16S ribosomal RNA gene, partial sequence; mitochondrial	1430	Octopus	vulgaris	isolate	OSE4	16S	ribosomal	RNA	gene,	partial	sequence;	mitochondrial
1431. Octopus vulgaris isolate OSE2 16S ribosomal RNA gene, partial sequence; mitochondrial	1431	Octopus	vulgaris	isolate	OSE2	16S	ribosomal	RNA	gene,	partial	sequence;	mitochondrial
1432. Octopus vulgaris isolate OSE1 16S ribosomal RNA gene, partial sequence; mitochondrial	1432	Octopus	vulgaris	isolate	OSE1	16S	ribosomal	RNA	gene,	partial	sequence;	mitochondrial
1433. Octopus vulgaris isolate OTC5 16S ribosomal RNA gene, partial sequence; mitochondrial	1433	Octopus	vulgaris	isolate	OTC5	16S	ribosomal	RNA	gene,	partial	sequence;	mitochondrial
1434. Octopus vulgaris isolate OTC3 16S ribosomal RNA gene, partial sequence; mitochondrial	1434	Octopus	vulgaris	isolate	OTC3	16S	ribosomal	RNA	gene,	partial	sequence;	mitochondrial
1435. Octopus vulgaris isolate OTC2 16S ribosomal RNA gene, partial sequence; mitochondrial	1435	Octopus	vulgaris	isolate	OTC2	16S	ribosomal	RNA	gene,	partial	sequence;	mitochondrial
1436. Octopus vulgaris isolate OUM1 16S ribosomal RNA gene, partial sequence; mitochondrial	1436	Octopus	vulgaris	isolate	OUM1	16S	ribosomal	RNA	gene,	partial	sequence;	mitochondrial
1437. Octopus vulgaris isolate ODB6 16S ribosomal RNA gene, partial sequence; mitochondrial	1437	Octopus	vulgaris	isolate	ODB6	16S	ribosomal	RNA	gene,	partial	sequence;	mitochondrial
1438. Octopus vulgaris isolate ODB5 16S ribosomal RNA gene, partial sequence; mitochondrial	1438	Octopus	vulgaris	isolate	ODB5	16S	ribosomal	RNA	gene,	partial	sequence;	mitochondrial
1439. Octopus vulgaris isolate ODB4 16S ribosomal RNA gene, partial sequence; mitochondrial	1439	Octopus	vulgaris	isolate	ODB4	16S	ribosomal	RNA	gene,	partial	sequence;	mitochondrial
1440. Octopus vulgaris isolate ODB3 16S ribosomal RNA gene, partial sequence; mitochondrial	1440	Octopus	vulgaris	isolate	ODB3	16S	ribosomal	RNA	gene,	partial	sequence;	mitochondrial
1441. Octopus vulgaris isolate ODB2 16S ribosomal RNA gene, partial sequence; mitochondrial	1441	Octopus	vulgaris	isolate	ODB2	16S	ribosomal	RNA	gene,	partial	sequence;	mitochondrial
1442. Octopus vulgaris isolate ODB1 16S ribosomal RNA gene, partial sequence; mitochondrial	1442	Octopus	vulgaris	isolate	ODB1	16S	ribosomal	RNA	gene,	partial	sequence;	mitochondrial
1443. Octopus vulgaris isolate OSB6 16S ribosomal RNA gene, partial sequence; mitochondrial	1443	Octopus	vulgaris	isolate	OSB6	16S	ribosomal	RNA	gene,	partial	sequence;	mitochondrial
1444. Octopus vulgaris isolate OSB5 16S ribosomal RNA gene, partial sequence; mitochondrial	1444	Octopus	vulgaris	isolate	OSB5	16S	ribosomal	RNA	gene,	partial	sequence;	mitochondrial
1445. Octopus vulgaris isolate OHB4 16S ribosomal RNA gene, partial sequence; mitochondrial	1445	Octopus	vulgaris	isolate	OHB4	16S	ribosomal	RNA	gene,	partial	sequence;	mitochondrial
1446. Octopus vulgaris isolate OHB3 16S ribosomal RNA gene, partial sequence; mitochondrial	1446	Octopus	vulgaris	isolate	OHB3	16S	ribosomal	RNA	gene,	partial	sequence;	mitochondrial
1447. Octopus vulgaris isolate OPE3 16S ribosomal RNA gene, partial sequence; mitochondrial	1447	Octopus	vulgaris	isolate	OPE3	16S	ribosomal	RNA	gene,	partial	sequence;	mitochondrial
1448. Octopus vulgaris isolate OPE2 16S ribosomal RNA gene, partial sequence; mitochondrial	1448	Octopus	vulgaris	isolate	OPE2	16S	ribosomal	RNA	gene,	partial	sequence;	mitochondrial
1449. Unio caffer isolate Harrismith voucher Z26 cytochrome c oxidase subunit I (COX1) gene, partial cds; mitochondrial	1449	Unio	caffer	isolate	Harrismith	voucher	Z26	cytochrome	c	oxidase	subunit	I	(COX1)	gene,	partial	cds;	mitochondrial
1450. Unio caffer isolate Harrismith voucher Z24 cytochrome c oxidase subunit I (COX1) gene, partial cds; mitochondrial	1450	Unio	caffer	isolate	Harrismith	voucher	Z24	cytochrome	c	oxidase	subunit	I	(COX1)	gene,	partial	cds;	mitochondrial
1451. Unio caffer isolate Harrismith voucher Z23 cytochrome c oxidase subunit I (COX1) gene, partial cds; mitochondrial	1451	Unio	caffer	isolate	Harrismith	voucher	Z23	cytochrome	c	oxidase	subunit	I	(COX1)	gene,	partial	cds;	mitochondrial
1452. Unio caffer isolate Harrismith voucher Z21 cytochrome c oxidase subunit I (COX1) gene, partial cds; mitochondrial	1452	Unio	caffer	isolate	Harrismith	voucher	Z21	cytochrome	c	oxidase	subunit	I	(COX1)	gene,	partial	cds;	mitochondrial
1453. Unio caffer isolate Harrismith voucher Z20 cytochrome c oxidase subunit I (COX1) gene, partial cds; mitochondrial	1453	Unio	caffer	isolate	Harrismith	voucher	Z20	cytochrome	c	oxidase	subunit	I	(COX1)	gene,	partial	cds;	mitochondrial
1454. Unio caffer isolate Harrismith voucher Z19 cytochrome c oxidase subunit I (COX1) gene, partial cds; mitochondrial	1454	Unio	caffer	isolate	Harrismith	voucher	Z19	cytochrome	c	oxidase	subunit	I	(COX1)	gene,	partial	cds;	mitochondrial
1455. Unio caffer isolate Harrismith voucher Z18 cytochrome c oxidase subunit I (COX1) gene, partial cds; mitochondrial	1455	Unio	caffer	isolate	Harrismith	voucher	Z18	cytochrome	c	oxidase	subunit	I	(COX1)	gene,	partial	cds;	mitochondrial
1456. Unio caffer isolate Harrismith voucher Z17 cytochrome c oxidase subunit I (COX1) gene, partial cds; mitochondrial	1456	Unio	caffer	isolate	Harrismith	voucher	Z17	cytochrome	c	oxidase	subunit	I	(COX1)	gene,	partial	cds;	mitochondrial
1457. Unio caffer isolate Harrismith voucher Z16 cytochrome c oxidase subunit I (COX1) gene, partial cds; mitochondrial	1457	Unio	caffer	isolate	Harrismith	voucher	Z16	cytochrome	c	oxidase	subunit	I	(COX1)	gene,	partial	cds;	mitochondrial
1458. Unio caffer isolate Harrismith voucher Z15 cytochrome c oxidase subunit I (COX1) gene, partial cds; mitochondrial	1458	Unio	caffer	isolate	Harrismith	voucher	Z15	cytochrome	c	oxidase	subunit	I	(COX1)	gene,	partial	cds;	mitochondrial
1459. Unio caffer isolate Harrismith voucher Z14 cytochrome c oxidase subunit I (COX1) gene, partial cds; mitochondrial	1459	Unio	caffer	isolate	Harrismith	voucher	Z14	cytochrome	c	oxidase	subunit	I	(COX1)	gene,	partial	cds;	mitochondrial
[truncated: 6,120 more rows]
[truncated: 9 more columns]

## Sheet: Assessment
Gene Region	Number of Records
Cytochrome oxidase subunit I (COI/COX1)	4156
16S	536
Internal Transcribed Spacer 2 (ITS2)	487
[truncated: 34 more rows]
