# Supplementary material for: An overview of DNA barcoding of biodiversity in South Africa
Source: PLoS One. 2026 Apr 21;21(4):e0345173. doi: 10.1371/journal.pone.0345173 (PMC13098986; doi:10.1371/journal.pone.0345173)
Supplement: S1 File — The data was downloaded in a text format and transferred to Microsoft excel for analysis. (ZIP) [file pone.0345173.s011.zip › S1_File/Plants.xlsx]

## Sheet: Plants Original data
Plants Original data from GenBank		Number of Words
1. Chromolaena odorata isolate 99 from South Africa 18S ribosomal RNA gene, partial sequence; internal transcribed spacer 1 and 5.8S ribosomal RNA gene, complete sequence; and internal transcribed spacer 2, partial sequence		32
552 bp linear DNA		4
AY576866.1 GI:51573724		2
		0
2. Chromolaena odorata isolate 48 from South Africa 18S ribosomal RNA gene, partial sequence; internal transcribed spacer 1 and 5.8S ribosomal RNA gene, complete sequence; and internal transcribed spacer 2, partial sequence		32
734 bp linear DNA		4
AY576862.1 GI:51573720		2
		0
3. Chromolaena odorata isolate 96 from South Africa 18S ribosomal RNA gene, partial sequence; internal transcribed spacer 1 and 5.8S ribosomal RNA gene, complete sequence; and internal transcribed spacer 2, partial sequence		32
734 bp linear DNA		4
AY576860.1 GI:51573718		2
		0
4. Chromolaena odorata isolate 95 from South Africa 18S ribosomal RNA gene, partial sequence; internal transcribed spacer 1 and 5.8S ribosomal RNA gene, complete sequence; and internal transcribed spacer 2, partial sequence		32
734 bp linear DNA		4
AY576859.1 GI:51573717		2
		0
5. Chromolaena odorata isolate 88 from South Africa 18S ribosomal RNA gene, partial sequence; internal transcribed spacer 1 and 5.8S ribosomal RNA gene, complete sequence; and internal transcribed spacer 2, partial sequence		32
734 bp linear DNA		4
AY576858.1 GI:51573716		2
		0
6. Chromolaena odorata isolate 92 from South Africa 18S ribosomal RNA gene, partial sequence; internal transcribed spacer 1 and 5.8S ribosomal RNA gene, complete sequence; and internal transcribed spacer 2, partial sequence		32
734 bp linear DNA		4
AY576857.1 GI:51573715		2
		0
7. Chromolaena odorata isolate 50 from South Africa 18S ribosomal RNA gene, partial sequence; internal transcribed spacer 1 and 5.8S ribosomal RNA gene, complete sequence; and internal transcribed spacer 2, partial sequence		32
732 bp linear DNA		4
AY576848.1 GI:51573706		2
		0
8. Chromolaena odorata isolate 97 from South Africa 18S ribosomal RNA gene, partial sequence; internal transcribed spacer 1 and 5.8S ribosomal RNA gene, complete sequence; and internal transcribed spacer 2, partial sequence		32
734 bp linear DNA		4
AY576845.1 GI:51573703		2
		0
9. Chromolaena odorata isolate 42 from South Africa 18S ribosomal RNA gene, partial sequence; internal transcribed spacer 1 and 5.8S ribosomal RNA gene, complete sequence; and internal transcribed spacer 2, partial sequence		32
734 bp linear DNA		4
AY576835.1 GI:51573693		2
		0
10. Chromolaena odorata isolate 44 from South Africa 18S ribosomal RNA gene, partial sequence; internal transcribed spacer 1 and 5.8S ribosomal RNA gene, complete sequence; and internal transcribed spacer 2, partial sequence		32
500 bp linear DNA		4
AY576834.1 GI:51573692		2
		0
11. Chromolaena odorata isolate 45 from South Africa 18S ribosomal RNA gene, partial sequence; internal transcribed spacer 1 and 5.8S ribosomal RNA gene, complete sequence; and internal transcribed spacer 2, partial sequence		32
734 bp linear DNA		4
AY576832.1 GI:51573690		2
		0
12. Chromolaena odorata isolate 32 from South Africa 18S ribosomal RNA gene, partial sequence; internal transcribed spacer 1 and 5.8S ribosomal RNA gene, complete sequence; and internal transcribed spacer 2, partial sequence		32
733 bp linear DNA		4
AY576831.1 GI:51573689		2
		0
13. Chromolaena odorata isolate 36 from South Africa 18S ribosomal RNA gene, partial sequence; internal transcribed spacer 1 and 5.8S ribosomal RNA gene, complete sequence; and internal transcribed spacer 2, partial sequence		32
734 bp linear DNA		4
AY576829.1 GI:51573687		2
		0
14. Chromolaena odorata isolate 13 from South Africa 18S ribosomal RNA gene, partial sequence; internal transcribed spacer 1 and 5.8S ribosomal RNA gene, complete sequence; and internal transcribed spacer 2, partial sequence		32
594 bp linear DNA		4
AY576825.1 GI:51573683		2
		0
15. Chromolaena odorata isolate 18 from South Africa 18S ribosomal RNA gene, partial sequence; internal transcribed spacer 1 and 5.8S ribosomal RNA gene, complete sequence; and internal transcribed spacer 2, partial sequence		32
667 bp linear DNA		4
AY576824.1 GI:51573682		2
		0
16. Chromolaena odorata isolate 23 from South Africa 18S ribosomal RNA gene, partial sequence; internal transcribed spacer 1 and 5.8S ribosomal RNA gene, complete sequence; and internal transcribed spacer 2, partial sequence		32
734 bp linear DNA		4
AY576823.1 GI:51573681		2
		0
17. Chromolaena odorata isolate 27 from South Africa 18S ribosomal RNA gene, partial sequence; internal transcribed spacer 1 and 5.8S ribosomal RNA gene, complete sequence; and internal transcribed spacer 2, partial sequence		32
734 bp linear DNA		4
AY576822.1 GI:51573680		2
		0
18. Chromolaena odorata isolate 28 from South Africa 18S ribosomal RNA gene, partial sequence; internal transcribed spacer 1 and 5.8S ribosomal RNA gene, complete sequence; and internal transcribed spacer 2, partial sequence		32
734 bp linear DNA		4
AY576817.1 GI:51573675		2
		0
19. Chromolaena odorata isolate 26 from South Africa 18S ribosomal RNA gene, partial sequence; internal transcribed spacer 1 and 5.8S ribosomal RNA gene, complete sequence; and internal transcribed spacer 2, partial sequence		32
734 bp linear DNA		4
AY576815.1 GI:51573673		2
		0
20. Pappea capensis from South Africa internal transcribed spacer 1, partial sequence; 5.8S ribosomal RNA gene, complete sequence; and internal transcribed spacer 2, partial sequence		25
632 bp linear DNA		4
DQ499141.1 GI:98647550		2
		0
21. Pseuderanthemum hildebrandtii voucher cultivated, Lowveld National Botanical Garden, South Africa, Daniel et al. 9394 (CAS) internal transcribed spacer 1, partial sequence; 5.8S ribosomal RNA gene and internal transcribed spacer 2, complete sequence; and large subunit ribosomal RNA gene, partial sequence		41
666 bp linear DNA		4
MW464253.1 GI:1955074332		2
		0
22. Codium fragile haplotype 2 from South Africa ribosomal protein L16 (rpl16) and ribosomal protein S3 (rps3) genes, partial cds; chloroplast		21
321 bp linear DNA		4
EU045563.1 GI:155199154		2
		0
23. Codium fragile haplotype 1 from South Africa ribosomal protein L16 (rpl16) and ribosomal protein S3 (rps3) genes, partial cds; chloroplast		21
324 bp linear DNA		4
EU045562.1 GI:155199151		2
		0
24. Selaginella nubigena voucher A. Larsson AL810 (UPS) from South Africa ribulose-1,5-bisphosphate carboxylase/oxygenase large subunit (rbcL) gene, partial cds; chloroplast		20
1,335 bp linear DNA		4
KY023098.1 GI:1142914670		2
		0
25. Selaginella mittenii voucher C. G. G. J. van Steenis 24105 (L) from South Africa ribulose-1,5-bisphosphate carboxylase/oxygenase large subunit (rbcL) gene, partial cds; chloroplast		24
1,149 bp linear DNA		4
KY023083.1 GI:1142914640		2
		0
26. Selaginella dregei voucher L. Smook 8211 (BR) from South Africa ribulose-1,5-bisphosphate carboxylase/oxygenase large subunit (rbcL) gene, partial cds; chloroplast		20
1,227 bp linear DNA		4
KY023018.1 GI:1142914510		2
		0
27. Selaginella caffrorum voucher G. J. de Joncheere SAC 237 (L) from South Africa ribulose-1,5-bisphosphate carboxylase/oxygenase large subunit (rbcL) gene, partial cds; chloroplast		23
738 bp linear DNA		4
KY022986.1 GI:1142914446		2
		0
28. UNVERIFIED: Selaginella mittenii voucher C. G. G. J. van Steenis 24105 (L) from South Africa sulfoquinovosyldiacylglyerol 1-like (SQD1) gene, partial sequence		22
503 bp linear DNA		4
KY023255.1 GI:1142914981		2
		0
29. Selaginella dregei voucher L. Smook 8211 (BR) from South Africa sulfoquinovosyldiacylglyerol 1 (SQD1) gene, partial cds		17
585 bp linear DNA		4
KY023222.1 GI:1142914915		2
		0
30. Cuscuta campestris voucher Linder 3399 BOL from South Africa tRNA-Leu (trnL) gene, partial sequence; trnL-trnF intergenic spacer, complete sequence; and tRNA-Phe (trnF) gene, partial sequence; chloroplast		27
467 bp linear DNA		4
KT371725.1 GI:974708283		2
		0
31. Cuscuta campestris voucher Reddy & al. 1049 J from South Africa tRNA-Leu (trnL) gene, partial sequence; trnL-trnF intergenic spacer, complete sequence; and tRNA-Phe (trnF) gene, partial sequence; chloroplast		29
483 bp linear DNA		4
KT371724.1 GI:974708282		2
		0
32. Bupleurum mundtii from South Africa 18S ribosomal RNA gene, partial sequence; internal transcribed spacer 1, 5.8S ribosomal RNA gene and internal transcribed spacer 2, complete sequence; and 26S ribosomal RNA gene, partial sequence		34
634 bp linear DNA		4
AF479860.1 GI:33320285		2
		0
33. Todea barbara chloroplast rbcL gene for ribulose 1,5-bisphosphate carboxylase large subunit, partial cds, country: South Africa		17
1,227 bp linear DNA		4
AB076260.1 GI:21623652		2
		0
34. Olea capensis partial ITS1, from South Africa		8
226 bp linear DNA		4
AM039630.1 GI:155676358		2
		0
35. Olea europaea subsp. cuspidata ITS1, from South Africa		9
244 bp linear DNA		4
AM039626.1 GI:155676354		2
		0
36. Morella quercifolia chloroplast partial rbcL gene for ribulose-1,5-bisphosphate carboxylase/oxygenase, large subunit, country South Africa		15
1,386 bp linear DNA		4
AJ626760.1 GI:58577274		2
		0
37. Morella quercifolia 18S rRNA gene (partial), 5.8S rRNA gene, 26S rRNA gene (partial), ITS1 and ITS2, country South Africa		20
762 bp linear DNA		4
AJ626775.1 GI:58577293		2
		0
38. Olea europaea subsp. cuspidata 18S rRNA gene (partial), ITS1 and 5.8S rRNA gene (partial), country South Africa, Kirstenbosch		19
287 bp linear DNA		4
AM933445.1 GI:315467709		2
		0
39. Eurhynchiella zeyheri from South Africa internal transcribed spacer 1, partial sequence		12
276 bp linear DNA		4
DQ200085.1 GI:77994284		2
		0
40. Eurhynchiella zeyheri from South Africa 5.8S ribosomal RNA gene, partial sequence; internal transcribed spacer 2, complete sequence; and 26S ribosomal RNA gene gene, partial sequence		26
355 bp linear DNA		4
DQ200960.1 GI:77386095		2
		0
41. Chrysocoma ciliata from South Africa internal transcribed spacer 1, 5.8S ribosomal RNA gene, and internal transcribed spacer 2, complete sequence		21
627 bp linear DNA		4
AF494000.1 GI:20136714		2
		0
42. Zanthoxylum capense chloroplast atpB-rbcL intergenic spacer, specimen voucher Trinder-Smith 394 (BOL, South Africa)		14
893 bp linear DNA		4
AM502778.1 GI:162417174		2
		0
43. Vepris lanceolata chloroplast atpB-rbcL intergenic spacer, specimen voucher Trinder-Smith 395 (BOL, South Africa)		14
918 bp linear DNA		4
AM502777.1 GI:162417173		2
		0
44. Sheilanthera pubens chloroplast atpB-rbcL intergenic spacer, specimen voucher Esterhuysen 27899 (BOL, South Africa)		14
880 bp linear DNA		4
AM502776.1 GI:162417172		2
		0
45. Phyllosma capensis chloroplast atpB-rbcL intergenic spacer, specimen voucher Trinder-Smith 297 (BOL, South Africa)		14
904 bp linear DNA		4
AM502775.1 GI:162417171		2
		0
46. Macrostylis villosa chloroplast atpB-rbcL intergenic spacer, specimen voucher Nowell 124 (BOL, South Africa)		14
932 bp linear DNA		4
AM502774.1 GI:162417170		2
		0
47. Macrostylis squarrosa chloroplast atpB-rbcL intergenic spacer, specimen voucher Nowell 136 (BOL, South Africa)		14
808 bp linear DNA		4
AM502773.1 GI:162417169		2
		0
48. Macrostylis ramulosa chloroplast atpB-rbcL intergenic spacer, specimen voucher Trinder-Smith 294 (BOL, South Africa)		14
902 bp linear DNA		4
AM502772.1 GI:162417168		2
		0
49. Euchaetis glomerata chloroplast atpB-rbcL intergenic spacer, specimen voucher Trinder-Smith 287 (BOL, South Africa)		14
959 bp linear DNA		4
AM502771.1 GI:162417167		2
		0
50. Euchaetis glabra chloroplast atpB-rbcL intergenic spacer, specimen voucher Linder 7153 (BOL, South Africa)		14
895 bp linear DNA		4
AM502770.1 GI:162417166		2
		0
51. Empleurum unicapsulare chloroplast atpB-rbcL intergenic spacer, specimen voucher Trinder-Smith 249 (BOL, South Africa)		14
951 bp linear DNA		4
AM502769.1 GI:162417165		2
		0
52. Diosma subulata chloroplast atpB-rbcL intergenic spacer, specimen voucher Trinder-Smith 313 (BOL, South Africa)		14
955 bp linear DNA		4
AM502768.1 GI:162417164		2
		0
53. Diosma sabulosa chloroplast atpB-rbcL intergenic spacer, specimen voucher Victor 2409 (PRE, South Africa)		14
430 bp linear DNA		4
AM502767.1 GI:162417163		2
		0
54. Diosma oppositifolia chloroplast atpB-rbcL intergenic spacer, specimen voucher Nowell 128 (BOL, South Africa)		14
893 bp linear DNA		4
AM502766.1 GI:162417162		2
		0
55. Diosma hirsuta chloroplast atpB-rbcL intergenic spacer, specimen voucher Nowell 122 (BOL, South Africa)		14
921 bp linear DNA		4
AM502765.1 GI:162417161		2
		0
56. Coleonema pulchrum chloroplast atpB-rbcL intergenic spacer, specimen voucher Nowell 170 (BOL, South Africa)		14
956 bp linear DNA		4
AM502764.1 GI:162417160		2
		0
57. Coleonema juniperinum chloroplast atpB-rbcL intergenic spacer, specimen voucher Nowell 131 (BOL, South Africa)		14
926 bp linear DNA		4
AM502763.1 GI:162417159		2
		0
58. Clausena anisata chloroplast atpB-rbcL intergenic spacer, specimen voucher Trinder-Smith 396 (BOL, South Africa)		14
678 bp linear DNA		4
AM502762.1 GI:162417158		2
		0
59. Calodendrum capense chloroplast atpB-rbcL intergenic spacer, specimen voucher Trinder-Smith 390 (BOL, South Africa)		14
678 bp linear DNA		4
AM502761.1 GI:162417157		2
		0
60. Agathosma namaquensis chloroplast atpB-rbcL intergenic spacer, specimen voucher Trinder-Smith 289 (BOL, South Africa)		14
841 bp linear DNA		4
AM502759.1 GI:162417155		2
		0
61. Agathosma capensis chloroplast atpB-rbcL intergenic spacer, specimen voucher Trinder-Smith 245 (BOL, South Africa)		14
918 bp linear DNA		4
AM502758.1 GI:162417154		2
		0
62. Agathosma bifida chloroplast atpB-rbcL intergenic spacer, specimen voucher Trinder-Smith 236 (BOL, South Africa)		14
951 bp linear DNA		4
AM502757.1 GI:162417153		2
		0
63. Agathosma adenandriflora chloroplast atpB-rbcL intergenic spacer, specimen voucher Trinder-Smith 174 (BOl, South Africa)		14
915 bp linear DNA		4
AM502755.1 GI:162417151		2
		0
64. Adenandra villosa chloroplast atpB-rbcL intergenic spacer, specimen voucher Nowell 125 (BOL, South Africa)		14
930 bp linear DNA		4
AM502754.1 GI:162417150		2
		0
65. Adenandra rotundifolia chloroplast atpB-rbcL intergenic spacer, specimen voucher Trinder-Smith 317 (BOL, South Africa)		14
925 bp linear DNA		4
AM502753.1 GI:162417149		2
		0
66. Adenandra brachyphylla chloroplast atpB-rbcL intergenic spacer, specimen voucher Trinder-Smith 307 (BOL, South Africa)		14
910 bp linear DNA		4
AM502752.1 GI:162417148		2
		0
67. Acmadenia trigona chloroplast atpB-rbcL intergenic spacer, specimen voucher Trinder-Smith 234 (BOL, South Africa)		14
925 bp linear DNA		4
AM502751.1 GI:162417147		2
		0
68. Acmadenia teretifolia chloroplast atpB-rbcL intergenic spacer, specimen voucher Trinder-Smith 285 (BOL, South Africa)		14
921 bp linear DNA		4
AM502750.1 GI:162417146		2
		0
69. Acmadenia obtusata chloroplast atpB-rbcL intergenic spacer, specimen voucher Trinder-Smith 332 (BOL, South Africa)		14
911 bp linear DNA		4
AM502749.1 GI:162417145		2
		0
70. Zanthoxylum capense chloroplast partial intron sequence (rpl16 gene), specimen voucher Trinder-Smith 394 (BOL, South Africa)		16
985 bp linear DNA		4
AM500944.1 GI:162417144		2
		0
71. Vepris lanceolata chloroplast partial intron sequence (rpl16 gene), specimen voucher Trinder-Smith 395 (BOL, South Africa)		16
980 bp linear DNA		4
AM500943.1 GI:162417143		2
		0
72. Sheilanthera pubens chloroplast partial intron sequence (rpl16 gene), specimen voucher Esterhuysen 27899 (BOL, South Africa)		16
948 bp linear DNA		4
AM500942.1 GI:162417142		2
		0
73. Phyllosma capensis chloroplast partial intron sequence (rpl16 gene), specimen voucher Trinder-Smith 297 (BOL, South Africa)		16
992 bp linear DNA		4
AM500941.1 GI:162417141		2
		0
74. Macrostylis villosa chloroplast partial intron sequence (rpl16 gene), specimen voucher Nowell 124 (BOL, South Africa)		16
826 bp linear DNA		4
AM500940.1 GI:162417140		2
		0
75. Macrostylis squarrosa chloroplast partial intron sequence (rpl16 gene), specimen voucher Nowell 136 (BOL, South Africa)		16
968 bp linear DNA		4
AM500939.1 GI:162417139		2
		0
76. Macrostylis ramulosa chloroplast partial intron sequence (rpl16 gene), specimen voucher Trinder-Smith 294 (BOL, South Africa)		16
475 bp linear DNA		4
AM500938.1 GI:162417138		2
		0
77. Euchaetis glomerata chloroplast partial intron sequence (rpl16 gene), specimen voucher Trinder-Smith 287 (BOL, South Africa)		16
947 bp linear DNA		4
AM500937.1 GI:162417137		2
		0
78. Euchaetis glabra chloroplast partial intron sequence (rpl16 gene), specimen voucher Linder 7153 (BOL, South Africa)		16
953 bp linear DNA		4
AM500936.1 GI:162417136		2
		0
79. Empleurum unicapsulare chloroplast partial intron sequence (rpl16 gene), specimen voucher Trinder-Smith 249 (BOL, South Africa)		16
965 bp linear DNA		4
AM500935.1 GI:162417135		2
		0
80. Diosma subulata chloroplast partial intron sequence (rpl16 gene), specimen voucher Trinder-Smith 313 (BOL, South Africa)		16
971 bp linear DNA		4
AM500934.1 GI:162417134		2
		0
81. Diosma sabulosa chloroplast partial intron sequence (rpl16 gene), specimen voucher Victor 2409 (PRE, South Africa)		16
992 bp linear DNA		4
AM500933.1 GI:162417133		2
		0
82. Diosma oppositifolia chloroplast partial intron sequence (rpl16 gene), specimen voucher Nowell 128 (BOL, South Africa)		16
1,070 bp linear DNA		4
AM500932.1 GI:162417132		2
		0
83. Diosma hirsuta chloroplast partial intron sequence (rpl16 gene), specimen voucher Nowell 122 (BOL, South Africa)		16
1,080 bp linear DNA		4
AM500931.1 GI:162417131		2
		0
84. Coleonema pulchrum chloroplast partial intron sequence (rpl16 gene), specimen voucher Nowell 170 (BOL, South Africa)		16
914 bp linear DNA		4
AM500930.1 GI:162417130		2
		0
85. Coleonema juniperinum chloroplast partial intron sequence (rpl16 gene), specimen voucher Nowell 131 (BOL, South Africa)		16
925 bp linear DNA		4
AM500929.1 GI:162417129		2
		0
86. Clausena anisata chloroplast partial intron sequence (rpl16 gene), specimen voucher Trinder-Smith 396 (BOL, South Africa)		16
1,009 bp linear DNA		4
AM500928.1 GI:162417128		2
		0
87. Calodendrum capense chloroplast partial intron sequence (rpl16 gene), specimen voucher Trinder-Smith 390 (BOL, South Africa)		16
959 bp linear DNA		4
AM500927.1 GI:162417127		2
		0
88. Agathosma namaquensis chloroplast partial intron sequence (rpl16 gene), specimen voucher Trinder-Smith 183 (BOL, South Africa)		16
965 bp linear DNA		4
AM500925.1 GI:162417125		2
		0
89. Agathosma capensis chloroplast partial intron sequence (rpl16 gene), specimen voucher Trinder-Smith 245 (BOL, South Africa)		16
989 bp linear DNA		4
AM500924.1 GI:162417124		2
		0
90. Agathosma bifida chloroplast partial intron sequence (rpl16 gene), specimen voucher Trinder-Smith 236 (BOL, South Africa)		16
991 bp linear DNA		4
AM500923.1 GI:162417123		2
		0
91. Agathosma bathii chloroplast partial intron sequence (rpl16 gene), specimen voucher Hanekom 3405 (BOL, South Africa)		16
1,007 bp linear DNA		4
AM500922.1 GI:162417122		2
		0
92. Agathosma adenandriflora chloroplast partial intron sequence (rpl16 gene), specimen voucher Trinder-Smith 174 (BOL, South Africa)		16
1,057 bp linear DNA		4
AM500921.1 GI:162417121		2
		0
93. Adenandra villosa chloroplast partial intron sequence (rpl16 gene), specimen voucher Nowell 125 (BOL, South Africa)		16
1,024 bp linear DNA		4
AM500920.1 GI:162417120		2
		0
94. Adenandra rotundifolia chloroplast partial intron sequence (rpl16 gene), specimen voucher Trinder-Smith 317 (BOL, South Africa)		16
1,074 bp linear DNA		4
AM500919.1 GI:162417119		2
		0
95. Adenandra brachyphylla chloroplast partial intron sequence (rpl16 gene), specimen voucher Trinder-Smith 307 (BOL, South Africa)		16
1,084 bp linear DNA		4
AM500918.1 GI:162417118		2
		0
96. Acmadenia trigona chloroplast partial intron sequence (rpl16 gene), specimen voucher Trinder-Smith 234 (BOL, South Africa)		16
1,081 bp linear DNA		4
AM500917.1 GI:162417117		2
		0
97. Acmadenia teretifolia chloroplast partial intron sequence (rpl16 gene), specimen voucher Trinder-Smith 285 (BOL, South Africa)		16
943 bp linear DNA		4
AM500916.1 GI:162417116		2
		0
98. Jordaaniella spongiosa chloroplast psbA-trnH intergenic spacer, from Namaqualand, South Africa		11
261 bp linear DNA		4
AM230595.1 GI:111186167		2
		0
99. Octopoma sp. Klak 9152 chloroplast psbA-trnH intergenic spacer, from Namaqualand, South Africa		13
284 bp linear DNA		4
AM230594.1 GI:111186166		2
		0
100. Jordaaniella spongiosa NTS, from Namaqualand, South Africa		8
127 bp linear DNA		4
AM230593.1 GI:111186165		2
		0
101. Acrodon bellidiflorus chloroplast psbA-trnH intergenic spacer, from Western Cape, South Africa		12
264 bp linear DNA		4
AM230592.1 GI:111186164		2
		0
102. Stoeberia carpii chloroplast psbA-trnH intergenic spacer, from Namaqualand, South Africa		11
276 bp linear DNA		4
AM230591.1 GI:111186163		2
		0
103. Cylindrophyllum hallii chloroplast psbA-trnH intergenic spacer, from Calvinia, South Africa		11
230 bp linear DNA		4
AM230590.1 GI:111186162		2
		0
104. Schlechteranthus hallii chloroplast psbA-trnH intergenic spacer, from Namaqualand, South Africa		11
292 bp linear DNA		4
AM230589.1 GI:111186161		2
		0
105. Vanzijlia annulata chloroplast psbA-trnH intergenic spacer, from Namaqualand, South Africa		11
289 bp linear DNA		4
AM230588.1 GI:111186160		2
		0
106. Hallianthus planus chloroplast psbA-trnH intergenic spacer, from Namaqualand, South Africa		11
278 bp linear DNA		4
AM230587.1 GI:111186159		2
		0
107. Leipoldtia klaverensis chloroplast psbA-trnH intergenic spacer, from Namaqualand, South Africa		11
295 bp linear DNA		4
AM230586.1 GI:111186158		2
		0
108. Leipoldtia rosea chloroplast psbA-trnH intergenic spacer, from Cape region, South Africa		12
292 bp linear DNA		4
AM230585.1 GI:111186157		2
		0
109. Leipoldtia frutescens chloroplast psbA-trnH intergenic spacer, from Namaqualand, South Africa		11
295 bp linear DNA		4
AM230584.1 GI:111186156		2
		0
110. Leipoldtia compacta chloroplast psbA-trnH intergenic spacer, from Namaqualand, South Africa		11
303 bp linear DNA		4
AM230583.1 GI:111186155		2
		0
111. Octopoma quadrisepalum chloroplast psbA-trnH intergenic spacer, from Swellendam, South Africa		11
294 bp linear DNA		4
AM230582.1 GI:111186154		2
		0
112. Octopoma octojuge chloroplast psbA-trnH intergenic spacer, from Swellendam, South Africa		11
291 bp linear DNA		4
AM230581.1 GI:111186153		2
		0
113. Octopoma subglobosum chloroplast psbA-trnH intergenic spacer, from Namaqualand, South Africa		11
342 bp linear DNA		4
AM230580.1 GI:111186152		2
		0
114. Octopoma inclusum chloroplast psbA-trnH intergenic spacer, from Namaqualand, South Africa		11
294 bp linear DNA		4
AM230579.1 GI:111186151		2
		0
115. Octopoma rupigenum chloroplast psbA-trnH intergenic spacer, from Clanwilliam, South Africa		11
294 bp linear DNA		4
AM230578.1 GI:111186150		2
		0
116. Octopoma connatum chloroplast psbA-trnH intergenic spacer, from Vanrhynsdorp, South Africa		11
311 bp linear DNA		4
AM230577.1 GI:111186149		2
		0
117. Ruschia sandbergensis chloroplast psbA-trnH intergenic spacer, from Namaqualand, South Africa		11
241 bp linear DNA		4
AM230576.1 GI:111186148		2
		0
118. Ruschia goodiae chloroplast psbA-trnH intergenic spacer, from Namaqualand, South Africa		11
280 bp linear DNA		4
AM230575.1 GI:111186147		2
		0
119. Ruschia hexamera chloroplast psbA-trnH intergenic spacer, from Namaqualand, South Africa		11
276 bp linear DNA		4
AM230574.1 GI:111186146		2
		0
120. Acrodon bellidiflorus partial NTS, from Western Cape, South Africa		10
115 bp linear DNA		4
AM229279.1 GI:111186145		2
		0
121. Stoeberia carpii partial NTS, from Namaqualand, South Africa		9
115 bp linear DNA		4
AM229278.1 GI:111186144		2
		0
122. Cylindrophyllum hallii partial NTS, from Calvinia, South Africa		9
143 bp linear DNA		4
AM229277.1 GI:111186143		2
		0
123. Schlechteranthus hallii partial NTS, from Namaqualand, South Africa		9
107 bp linear DNA		4
AM229276.1 GI:111186142		2
		0
124. Vanzijlia annulata partial NTS, from Vanrhynsdorp, South Africa		9
129 bp linear DNA		4
AM229275.1 GI:111186141		2
		0
125. Hallianthus planus partial NTS, from Vanrhynsdorp, South Africa		9
128 bp linear DNA		4
AM229274.1 GI:111186140		2
		0
126. Leipoldtia klaverensis partial NTS, from Namaqualand, South Africa		9
131 bp linear DNA		4
AM229273.1 GI:111186139		2
		0
127. Leipoldtia rosea partial NTS, from Namaqualand, South Africa		9
118 bp linear DNA		4
AM229272.1 GI:111186138		2
		0
128. Leipoldtia frutescens partial NTS, from Namaqualand, South Africa		9
134 bp linear DNA		4
AM229271.1 GI:111186137		2
		0
129. Leipoldtia compacta partial NTS, from Namaqualand, South Africa		9
155 bp linear DNA		4
AM229270.1 GI:111186136		2
		0
130. Ruschia hexamera partial NTS, from Namaqualand, South Africa		9
142 bp linear DNA		4
AM229269.1 GI:111186135		2
		0
131. Octopoma quadrisepalum partial NTS, from Swellendam, South Africa		9
154 bp linear DNA		4
AM229268.1 GI:111186134		2
		0
132. Octopoma octojuge partial NTS, from Swellendam, South Africa		9
134 bp linear DNA		4
AM229267.1 GI:111186133		2
		0
133. Octopoma subglobosum partial NTS, from Namaqualand, South Africa		9
148 bp linear DNA		4
AM229266.1 GI:111186132		2
		0
134. Octopoma inclusum partial NTS, from Namaqualand, South Africa		9
150 bp linear DNA		4
AM229265.1 GI:111186131		2
		0
135. Octopoma rupigenum partial NTS, from Clanwilliam, South Africa		9
146 bp linear DNA		4
AM229264.1 GI:111186130		2
		0
136. Octopoma connatum partial NTS, from Namaqualand, South Africa		9
143 bp linear DNA		4
AM229263.1 GI:111186129		2
		0
137. Ruschia sandbergensis partial NTS, from Namaqualand, South Africa		9
130 bp linear DNA		4
AM229262.1 GI:111186128		2
		0
138. Cynanchum orangeanum 18S rRNA gene (partial), 5.8S rRNA gene, 26S rRNA gene (partial), ITS1 and ITS2, country South Africa		20
663 bp linear DNA		4
AJ492779.1 GI:24414985		2
		0
139. Oldenburgia intermedia voucher TEX Silverhill Seeds, South Africa external transcribed spacer and 18S ribosomal RNA gene, partial sequence		19
401 bp linear DNA		4
MN582037.1 GI:1983932430		2
		0
140. Asystasia gangetica voucher cultivated, Nelspruit, Mpumalanga, South Africa, (widespread in Old World tropics and subtropics), Daniel & Balkwill 9386 (CAS) internal transcribed spacer 1, partial sequence; 5.8S ribosomal RNA gene and internal transcribed spacer 2, complete sequence; and large subunit ribosomal RNA gene, partial sequence		46
677 bp linear DNA		4
MW464281.1 GI:1955074360		2
		0
141. Porotrichum madagassum genomic DNA containing partial nad5 gene for NADH dehydrogenase subunit 5, exons 12 region, specimen voucher Easton Cape, Flora South Africa 244, isolate SH252		27
1,125 bp linear DNA		4
LS999080.1 GI:1591613534		2
		0
142. Salvia africana voucher Wellington Botanical Garden, South Africa ribulose-1,5-bisphosphate carboxylase/oxygenase large subunit (rbcL) gene, partial cds; chloroplast		18
1,125 bp linear DNA		4
AY570392.1 GI:46326281		2
		0
143. Roepera spinosa voucher Bellstedt 801 (STE), South Africa, North of Cape Town tRNA-Gly (trnG) gene, intron; chloroplast		18
664 bp linear DNA		4
KP408816.1 GI:944556770		2
		0
144. Pristimera longipetiolata voucher R.H. Archer 2174, South Africa (PRE) maturase K gene, partial cds; chloroplast		16
1,278 bp linear DNA		4
HM230186.1 GI:330722866		2
		0
145. Pristimera longipetiolata voucher R.H. Archer 2174, South Africa (PRE) tRNA-Leu (trnL) gene and trnL-trnF intergenic spacer, partial sequence; chloroplast		20
364 bp linear DNA		4
HM230276.1 GI:330722695		2
		0
146. Pristimera longipetiolata voucher R.H. Archer et al. 2174, South Africa (PRE) tRNA-Leu (trnL) gene, partial sequence; chloroplast		18
540 bp linear DNA		4
HM230232.1 GI:330722651		2
		0
147. Pristimera longipetiolata voucher R.H. Archer 2174, South Africa (PRE) 18S ribosomal RNA gene, partial sequence; internal transcribed spacer 1, 5.8S ribosomal RNA gene, and internal transcribed spacer 2, complete sequence; and 28S ribosomal RNA gene, partial sequence		38
665 bp linear DNA		4
HM230141.1 GI:330722606		2
		0
148. Pristimera longipetiolata voucher R.H. Archer 2174, South Africa (PRE) 26S ribosomal RNA gene, partial sequence		16
826 bp linear DNA		4
HM230093.1 GI:330722558		2
		0
149. Euthystachys abbreviata partial chloroplast tRNA-Leu (UAA) gene for transfer RNA-Leu (UAA), specimen voucher no voucher (MacDonald & Rourke South Africa)		21
900 bp linear DNA		4
AJ608626.1 GI:49523464		2
		0
150. Encephalartos sclavoi voucher OM4269 ribulose-1,5-bisphosphate carboxylase/oxygenase large subunit (rbcL) gene, partial cds; chloroplast		14
514 bp linear DNA		4
KU937271.1 GI:1029978158		2
		0
151. Encephalartos msinganus voucher OM4267 ribulose-1,5-bisphosphate carboxylase/oxygenase large subunit (rbcL) gene, partial cds; chloroplast		14
514 bp linear DNA		4
KU937270.1 GI:1029978156		2
		0
152. Encephalartos aemulans voucher OM4265 ribulose-1,5-bisphosphate carboxylase/oxygenase large subunit (rbcL) gene, partial cds; chloroplast		14
514 bp linear DNA		4
KU937269.1 GI:1029978154		2
		0
153. Encephalartos laurentianus voucher OM4264 ribulose-1,5-bisphosphate carboxylase/oxygenase large subunit (rbcL) gene, partial cds; chloroplast		14
514 bp linear DNA		4
KU937268.1 GI:1029978152		2
		0
154. Encephalartos transvenosus voucher OM4263 ribulose-1,5-bisphosphate carboxylase/oxygenase large subunit (rbcL) gene, partial cds; chloroplast		14
514 bp linear DNA		4
KU937267.1 GI:1029978150		2
		0
155. Encephalartos hildebrandtii voucher OM4262 ribulose-1,5-bisphosphate carboxylase/oxygenase large subunit (rbcL) gene, partial cds; chloroplast		14
514 bp linear DNA		4
KU937266.1 GI:1029978148		2
		0
156. Encephalartos lebomboensis voucher OM4261 ribulose-1,5-bisphosphate carboxylase/oxygenase large subunit (rbcL) gene, partial cds; chloroplast		14
514 bp linear DNA		4
KU937265.1 GI:1029978146		2
		0
157. Encephalartos trispinosus voucher OM4260 ribulose-1,5-bisphosphate carboxylase/oxygenase large subunit (rbcL) gene, partial cds; chloroplast		14
514 bp linear DNA		4
KU937264.1 GI:1029978144		2
		0
158. Encephalartos kisambo voucher OM4259 ribulose-1,5-bisphosphate carboxylase/oxygenase large subunit (rbcL) gene, partial cds; chloroplast		14
514 bp linear DNA		4
KU937263.1 GI:1029978142		2
		0
159. Encephalartos paucidentatus voucher OM4258 ribulose-1,5-bisphosphate carboxylase/oxygenase large subunit (rbcL) gene, partial cds; chloroplast		14
514 bp linear DNA		4
KU937262.1 GI:1029978140		2
		0
160. Encephalartos equatorialis voucher OM4257 ribulose-1,5-bisphosphate carboxylase/oxygenase large subunit (rbcL) gene, partial cds; chloroplast		14
514 bp linear DNA		4
KU937261.1 GI:1029978138		2
		0
161. Stangeria eriopus voucher OM4256 ribulose-1,5-bisphosphate carboxylase/oxygenase large subunit (rbcL) gene, partial cds; chloroplast		14
514 bp linear DNA		4
KU937260.1 GI:1029978136		2
		0
162. Encephalartos bubalinus voucher OM4255 ribulose-1,5-bisphosphate carboxylase/oxygenase large subunit (rbcL) gene, partial cds; chloroplast		14
514 bp linear DNA		4
KU937259.1 GI:1029978134		2
		0
163. Encephalartos striatus voucher OM4254 ribulose-1,5-bisphosphate carboxylase/oxygenase large subunit (rbcL) gene, partial cds; chloroplast		14
514 bp linear DNA		4
KU937258.1 GI:1029978132		2
		0
164. Encephalartos munchii voucher OM4253 ribulose-1,5-bisphosphate carboxylase/oxygenase large subunit (rbcL) gene, partial cds; chloroplast		14
514 bp linear DNA		4
KU937257.1 GI:1029978130		2
		0
165. Encephalartos manikensis voucher OM4251 ribulose-1,5-bisphosphate carboxylase/oxygenase large subunit (rbcL) gene, partial cds; chloroplast		14
514 bp linear DNA		4
KU937256.1 GI:1029978128		2
		0
166. Encephalartos longifolius voucher OM4250 ribulose-1,5-bisphosphate carboxylase/oxygenase large subunit (rbcL) gene, partial cds; chloroplast		14
514 bp linear DNA		4
KU937255.1 GI:1029978126		2
		0
167. Encephalartos turneri voucher OM4249 ribulose-1,5-bisphosphate carboxylase/oxygenase large subunit (rbcL) gene, partial cds; chloroplast		14
514 bp linear DNA		4
KU937254.1 GI:1029978124		2
		0
168. Encephalartos friderici-guilielmi voucher OM4248 ribulose-1,5-bisphosphate carboxylase/oxygenase large subunit (rbcL) gene, partial cds; chloroplast		14
514 bp linear DNA		4
KU937253.1 GI:1029978122		2
		0
169. Encephalartos whitelockii voucher OM4247 ribulose-1,5-bisphosphate carboxylase/oxygenase large subunit (rbcL) gene, partial cds; chloroplast		14
514 bp linear DNA		4
KU937252.1 GI:1029978120		2
		0
170. Encephalartos princeps voucher OM4246 ribulose-1,5-bisphosphate carboxylase/oxygenase large subunit (rbcL) gene, partial cds; chloroplast		14
514 bp linear DNA		4
KU937251.1 GI:1029978118		2
		0
171. Encephalartos ferox voucher OM4245 ribulose-1,5-bisphosphate carboxylase/oxygenase large subunit (rbcL) gene, partial cds; chloroplast		14
514 bp linear DNA		4
KU937250.1 GI:1029978116		2
		0
172. Encephalartos gratus voucher OM4244 ribulose-1,5-bisphosphate carboxylase/oxygenase large subunit (rbcL) gene, partial cds; chloroplast		14
514 bp linear DNA		4
KU937249.1 GI:1029978114		2
		0
173. Encephalartos hirsutus voucher OM4243 ribulose-1,5-bisphosphate carboxylase/oxygenase large subunit (rbcL) gene, partial cds; chloroplast		14
514 bp linear DNA		4
KU937248.1 GI:1029978112		2
		0
174. Encephalartos aplanatus voucher OM4242 ribulose-1,5-bisphosphate carboxylase/oxygenase large subunit (rbcL) gene, partial cds; chloroplast		14
514 bp linear DNA		4
KU937247.1 GI:1029978110		2
		0
175. Encephalartos lanatus voucher OM4241 ribulose-1,5-bisphosphate carboxylase/oxygenase large subunit (rbcL) gene, partial cds; chloroplast		14
510 bp linear DNA		4
KU937246.1 GI:1029978108		2
		0
176. Encephalartos humilis voucher OM4240 ribulose-1,5-bisphosphate carboxylase/oxygenase large subunit (rbcL) gene, partial cds; chloroplast		14
514 bp linear DNA		4
KU937245.1 GI:1029978106		2
		0
177. Encephalartos horridus voucher OM4238 ribulose-1,5-bisphosphate carboxylase/oxygenase large subunit (rbcL) gene, partial cds; chloroplast		14
514 bp linear DNA		4
KU937244.1 GI:1029978104		2
		0
178. Encephalartos senticosus voucher OM4237 ribulose-1,5-bisphosphate carboxylase/oxygenase large subunit (rbcL) gene, partial cds; chloroplast		14
514 bp linear DNA		4
KU937243.1 GI:1029978102		2
		0
179. Encephalartos cerinus voucher OM4236 ribulose-1,5-bisphosphate carboxylase/oxygenase large subunit (rbcL) gene, partial cds; chloroplast		14
514 bp linear DNA		4
KU937242.1 GI:1029978100		2
		0
180. Encephalartos lehmannii voucher OM4235 ribulose-1,5-bisphosphate carboxylase/oxygenase large subunit (rbcL) gene, partial cds; chloroplast		14
514 bp linear DNA		4
KU937241.1 GI:1029978098		2
		0
181. Encephalartos lebomboensis voucher OM4234 ribulose-1,5-bisphosphate carboxylase/oxygenase large subunit (rbcL) gene, partial cds; chloroplast		14
514 bp linear DNA		4
KU937240.1 GI:1029978096		2
		0
182. Encephalartos middelburgensis voucher OM4233 ribulose-1,5-bisphosphate carboxylase/oxygenase large subunit (rbcL) gene, partial cds; chloroplast		14
514 bp linear DNA		4
KU937239.1 GI:1029978094		2
		0
183. Encephalartos cupidus voucher OM4232 ribulose-1,5-bisphosphate carboxylase/oxygenase large subunit (rbcL) gene, partial cds; chloroplast		14
514 bp linear DNA		4
KU937238.1 GI:1029978092		2
		0
184. Encephalartos woodii voucher OM4231 ribulose-1,5-bisphosphate carboxylase/oxygenase large subunit (rbcL) gene, partial cds; chloroplast		14
513 bp linear DNA		4
KU937237.1 GI:1029978090		2
		0
185. Encephalartos nubimontanus voucher OM4230 ribulose-1,5-bisphosphate carboxylase/oxygenase large subunit (rbcL) gene, partial cds; chloroplast		14
514 bp linear DNA		4
KU937236.1 GI:1029978088		2
		0
186. Encephalartos natalensis voucher OM4229 ribulose-1,5-bisphosphate carboxylase/oxygenase large subunit (rbcL) gene, partial cds; chloroplast		14
514 bp linear DNA		4
KU937235.1 GI:1029978086		2
		0
187. Encephalartos dyerianus voucher OM4228 ribulose-1,5-bisphosphate carboxylase/oxygenase large subunit (rbcL) gene, partial cds; chloroplast		14
514 bp linear DNA		4
KU937234.1 GI:1029978084		2
		0
188. Encephalartos laevifolius voucher OM4227 ribulose-1,5-bisphosphate carboxylase/oxygenase large subunit (rbcL) gene, partial cds; chloroplast		14
514 bp linear DNA		4
KU937233.1 GI:1029978082		2
		0
189. Encephalartos eugene-maraisii voucher OM4226 ribulose-1,5-bisphosphate carboxylase/oxygenase large subunit (rbcL) gene, partial cds; chloroplast		14
514 bp linear DNA		4
KU937232.1 GI:1029978080		2
		0
190. Encephalartos dolomiticus voucher OM4225 ribulose-1,5-bisphosphate carboxylase/oxygenase large subunit (rbcL) gene, partial cds; chloroplast		14
514 bp linear DNA		4
KU937231.1 GI:1029978078		2
		0
191. Encephalartos latifrons voucher OM4224 ribulose-1,5-bisphosphate carboxylase/oxygenase large subunit (rbcL) gene, partial cds; chloroplast		14
514 bp linear DNA		4
KU937230.1 GI:1029978076		2
		0
192. Encephalartos ghellinckii voucher OM4223 ribulose-1,5-bisphosphate carboxylase/oxygenase large subunit (rbcL) gene, partial cds; chloroplast		14
514 bp linear DNA		4
KU937229.1 GI:1029978074		2
		0
193. Encephalartos paucidentatus x Encephalartos heenanii voucher OM4222 ribulose-1,5-bisphosphate carboxylase/oxygenase large subunit (rbcL) gene, partial cds; chloroplast		17
514 bp linear DNA		4
KU937228.1 GI:1029978072		2
		0
194. Encephalartos heenanii voucher OM4221 ribulose-1,5-bisphosphate carboxylase/oxygenase large subunit (rbcL) gene, partial cds; chloroplast		14
514 bp linear DNA		4
KU937227.1 GI:1029978070		2
		0
195. Encephalartos ngoyanus voucher OM4220 ribulose-1,5-bisphosphate carboxylase/oxygenase large subunit (rbcL) gene, partial cds; chloroplast		14
514 bp linear DNA		4
KU937226.1 GI:1029978068		2
		0
196. Encephalartos inopinus voucher OM4219 ribulose-1,5-bisphosphate carboxylase/oxygenase large subunit (rbcL) gene, partial cds; chloroplast		14
514 bp linear DNA		4
KU937225.1 GI:1029978066		2
		0
197. Encephalartos arenarius voucher OM4218 ribulose-1,5-bisphosphate carboxylase/oxygenase large subunit (rbcL) gene, partial cds; chloroplast		14
514 bp linear DNA		4
KU937224.1 GI:1029978064		2
		0
198. Encephalartos caffer voucher OM:4181 ribulose-1,5-bisphosphate carboxylase/oxygenase large subunit (rbcL) gene, partial cds; chloroplast		14
503 bp linear DNA		4
KU937304.1 GI:1027888883		2
		0
199. Cyclopia subternata voucher OM:4182 ribulose-1,5-bisphosphate carboxylase/oxygenase large subunit (rbcL) gene, partial cds; chloroplast		14
508 bp linear DNA		4
KU937303.1 GI:1027888881		2
		0
200. Encephalartos longifolius voucher OM:4183 ribulose-1,5-bisphosphate carboxylase/oxygenase large subunit (rbcL) gene, partial cds; chloroplast		14
501 bp linear DNA		4
KU937302.1 GI:1027888879		2
		0
201. Gasteria armstrongii voucher OM:4184 ribulose-1,5-bisphosphate carboxylase/oxygenase large subunit (rbcL) gene, partial cds; chloroplast		14
506 bp linear DNA		4
KU937301.1 GI:1027888877		2
		0
202. Pachypodium bispinosum voucher OM:4185 ribulose-1,5-bisphosphate carboxylase/oxygenase large subunit (rbcL) gene, partial cds; chloroplast		14
511 bp linear DNA		4
KU937300.1 GI:1027888875		2
		0
203. Haworthiopsis limifolia voucher OM:4186 ribulose-1,5-bisphosphate carboxylase/oxygenase large subunit (rbcL) gene, partial cds; chloroplast		14
509 bp linear DNA		4
KU937299.1 GI:1027888873		2
		0
204. Aloe ferox voucher OM:4188 ribulose-1,5-bisphosphate carboxylase/oxygenase large subunit (rbcL) gene, partial cds; chloroplast		14
507 bp linear DNA		4
KU937298.1 GI:1027888871		2
		0
205. Dioscorea elephantipes voucher OM:4190 ribulose-1,5-bisphosphate carboxylase/oxygenase large subunit (rbcL) gene, partial cds; chloroplast		14
471 bp linear DNA		4
KU937297.1 GI:1027888869		2
		0
206. Encephalartos horridus voucher OM:4191 ribulose-1,5-bisphosphate carboxylase/oxygenase large subunit (rbcL) gene, partial cds; chloroplast		14
508 bp linear DNA		4
KU937296.1 GI:1027888867		2
		0
207. Encephalartos trispinosus voucher OM:4192 ribulose-1,5-bisphosphate carboxylase/oxygenase large subunit (rbcL) gene, partial cds; chloroplast		14
556 bp linear DNA		4
KU937295.1 GI:1027888865		2
		0
208. Encephalartos latifrons voucher OM:4193 ribulose-1,5-bisphosphate carboxylase/oxygenase large subunit (rbcL) gene, partial cds; chloroplast		14
500 bp linear DNA		4
KU937294.1 GI:1027888863		2
		0
209. Encephalartos altensteinii voucher OM:4195 ribulose-1,5-bisphosphate carboxylase/oxygenase large subunit (rbcL) gene, partial cds; chloroplast		14
510 bp linear DNA		4
KU937293.1 GI:1027888861		2
		0
210. Aloe bowiea voucher OM:4197 ribulose-1,5-bisphosphate carboxylase/oxygenase large subunit (rbcL) gene, partial cds; chloroplast		14
472 bp linear DNA		4
KU937292.1 GI:1027888859		2
		0
211. Euphorbia meloformis voucher OM:4198 ribulose-1,5-bisphosphate carboxylase/oxygenase large subunit (rbcL) gene, partial cds; chloroplast		14
476 bp linear DNA		4
KU937291.1 GI:1027888857		2
		0
212. Encephalartos horridus voucher OM:4199 ribulose-1,5-bisphosphate carboxylase/oxygenase large subunit (rbcL) gene, partial cds; chloroplast		14
521 bp linear DNA		4
KU937290.1 GI:1027888855		2
		0
213. Encephalartos longifolius voucher OM:4200 ribulose-1,5-bisphosphate carboxylase/oxygenase large subunit (rbcL) gene, partial cds; chloroplast		14
524 bp linear DNA		4
KU937289.1 GI:1027888853		2
		0
214. Encephalartos arenarius voucher OM:4201 maturase K (matK) gene, partial cds; chloroplast		12
776 bp linear DNA		4
KU937288.1 GI:1027888851		2
		0
215. Encephalartos longifolius voucher OM:4200 maturase K (matK) gene, partial cds; chloroplast		12
747 bp linear DNA		4
KU937287.1 GI:1027888849		2
		0
216. Encephalartos horridus voucher OM:4199 maturase K (matK) gene, partial cds; chloroplast		12
770 bp linear DNA		4
KU937286.1 GI:1027888847		2
		0
217. Euphorbia meloformis voucher OM:4198 maturase K (matK) gene, partial cds; chloroplast		12
845 bp linear DNA		4
KU937285.1 GI:1027888845		2
		0
218. Aloe bowiea voucher OM:4197 maturase K (matK) gene, partial cds; chloroplast		12
842 bp linear DNA		4
KU937284.1 GI:1027888843		2
		0
219. Encephalartos altensteinii voucher OM:4195 maturase K (matK) gene, partial cds; chloroplast		12
775 bp linear DNA		4
KU937283.1 GI:1027888841		2
		0
220. Encephalartos latifrons voucher OM:4193 maturase K (matK) gene, partial cds; chloroplast		12
776 bp linear DNA		4
KU937282.1 GI:1027888839		2
		0
221. Encephalartos trispinosus voucher OM:4192 maturase K (matK) gene, partial cds; chloroplast		12
761 bp linear DNA		4
KU937281.1 GI:1027888837		2
		0
222. Encephalartos horridus voucher OM:4191 maturase K (matK) gene, partial cds; chloroplast		12
776 bp linear DNA		4
KU937280.1 GI:1027888835		2
		0
223. Pelargonium reniforme voucher OM:4189 maturase K (matK) gene, partial cds; chloroplast		12
783 bp linear DNA		4
KU937279.1 GI:1027888833		2
		0
224. Aloe ferox voucher OM:4188 maturase K (matK) gene, partial cds; chloroplast		12
816 bp linear DNA		4
KU937278.1 GI:1027888831		2
		0
225. Pelargonium reniforme voucher OM:4187 maturase K (matK) gene, partial cds; chloroplast		12
797 bp linear DNA		4
KU937277.1 GI:1027888829		2
		0
226. Haworthiopsis limifolia voucher OM:4186 maturase K (matK) gene, partial cds; chloroplast		12
827 bp linear DNA		4
KU937276.1 GI:1027888827		2
		0
227. Gasteria armstrongii voucher OM:4184 maturase K (matK) gene, partial cds; chloroplast		12
851 bp linear DNA		4
KU937275.1 GI:1027888825		2
		0
228. Encephalartos longifolius voucher OM:4183 maturase K (matK) gene, partial cds; chloroplast		12
776 bp linear DNA		4
KU937274.1 GI:1027888823		2
		0
229. Cyclopia subternata voucher OM:4182 maturase K (matK) gene, partial cds; chloroplast		12
824 bp linear DNA		4
KU937273.1 GI:1027888821		2
		0
230. Encephalartos caffer voucher OM:4181 maturase K (matK) gene, partial cds; chloroplast		12
776 bp linear DNA		4
KU937272.1 GI:1027888819		2
		0
231. Encephalartos sclavoi voucher OM:4269 maturase K (matK) gene, partial cds; chloroplast		12
783 bp linear DNA		4
KU937223.1 GI:1027888817		2
		0
232. Encephalartos msinganus voucher OM:4267 maturase K (matK) gene, partial cds; chloroplast		12
783 bp linear DNA		4
KU937222.1 GI:1027888815		2
		0
233. Encephalartos aemulans voucher OM:4265 maturase K (matK) gene, partial cds; chloroplast		12
783 bp linear DNA		4
KU937221.1 GI:1027888813		2
		0
234. Encephalartos laurentianus voucher OM:4264 maturase K (matK) gene, partial cds; chloroplast		12
783 bp linear DNA		4
KU937220.1 GI:1027888811		2
		0
235. Encephalartos transvenosus voucher OM:4263 maturase K (matK) gene, partial cds; chloroplast		12
783 bp linear DNA		4
KU937219.1 GI:1027888809		2
		0
236. Encephalartos hildebrandtii voucher OM:4262 maturase K (matK) gene, partial cds; chloroplast		12
783 bp linear DNA		4
KU937218.1 GI:1027888807		2
		0
237. Encephalartos lebomboensis voucher OM:4261 maturase K (matK) gene, partial cds; chloroplast		12
783 bp linear DNA		4
KU937217.1 GI:1027888805		2
		0
238. Encephalartos trispinosus voucher OM:4260 maturase K (matK) gene, partial cds; chloroplast		12
783 bp linear DNA		4
KU937216.1 GI:1027888803		2
		0
239. Encephalartos kisambo voucher OM:4259 maturase K (matK) gene, partial cds; chloroplast		12
783 bp linear DNA		4
KU937215.1 GI:1027888801		2
		0
240. Encephalartos paucidentatus voucher OM:4258 maturase K (matK) gene, partial cds; chloroplast		12
783 bp linear DNA		4
KU937214.1 GI:1027888799		2
		0
241. Encephalartos equatorialis voucher OM:4257 maturase K (matK) gene, partial cds; chloroplast		12
783 bp linear DNA		4
KU937213.1 GI:1027888797		2
		0
242. Encephalartos bubalinus voucher OM:4255 maturase K (matK) gene, partial cds; chloroplast		12
769 bp linear DNA		4
KU937212.1 GI:1027888795		2
		0
243. Encephalartos striatus voucher OM:4254 maturase K (matK) gene, partial cds; chloroplast		12
783 bp linear DNA		4
KU937211.1 GI:1027888793		2
		0
244. Encephalartos munchii voucher OM:4253 maturase K (matK) gene, partial cds; chloroplast		12
783 bp linear DNA		4
KU937210.1 GI:1027888791		2
		0
245. Encephalartos villosus voucher OM:4252 maturase K (matK) gene, partial cds; chloroplast		12
783 bp linear DNA		4
KU937209.1 GI:1027888789		2
		0
246. Encephalartos manikensis voucher OM:4251 maturase K (matK) gene, partial cds; chloroplast		12
779 bp linear DNA		4
KU937208.1 GI:1027888787		2
		0
247. Encephalartos longifolius voucher OM:4250 maturase K (matK) gene, partial cds; chloroplast		12
783 bp linear DNA		4
KU937207.1 GI:1027888785		2
		0
248. Encephalartos turneri voucher OM:4249 maturase K (matK) gene, partial cds; chloroplast		12
783 bp linear DNA		4
KU937206.1 GI:1027888783		2
		0
249. Encephalartos friderici-guilielmi voucher OM:4248 maturase K (matK) gene, partial cds; chloroplast		12
783 bp linear DNA		4
KU937205.1 GI:1027888781		2
		0
250. Encephalartos whitelockii voucher OM:4247 maturase K (matK) gene, partial cds; chloroplast		12
783 bp linear DNA		4
KU937204.1 GI:1027888779		2
		0
251. Encephalartos princeps voucher OM:4246 maturase K (matK) gene, partial cds; chloroplast		12
783 bp linear DNA		4
KU937203.1 GI:1027888777		2
		0
252. Encephalartos ferox voucher OM:4245 maturase K (matK) gene, partial cds; chloroplast		12
783 bp linear DNA		4
KU937202.1 GI:1027888775		2
		0
253. Encephalartos gratus voucher OM:4244 maturase K (matK) gene, partial cds; chloroplast		12
783 bp linear DNA		4
KU937201.1 GI:1027888773		2
		0
254. Encephalartos hirsutus voucher OM:4243 maturase K (matK) gene, partial cds; chloroplast		12
783 bp linear DNA		4
KU937200.1 GI:1027888771		2
		0
255. Encephalartos aplanatus voucher OM:4242 maturase K (matK) gene, partial cds; chloroplast		12
783 bp linear DNA		4
KU937199.1 GI:1027888769		2
		0
256. Encephalartos lanatus voucher OM:4241 maturase K (matK) gene, partial cds; chloroplast		12
783 bp linear DNA		4
KU937198.1 GI:1027888767		2
		0
257. Encephalartos humilis voucher OM:4240 maturase K (matK) gene, partial cds; chloroplast		12
783 bp linear DNA		4
KU937197.1 GI:1027888765		2
		0
258. Encephalartos horridus voucher OM:4238 maturase K (matK) gene, partial cds; chloroplast		12
783 bp linear DNA		4
KU937196.1 GI:1027888763		2
		0
259. Encephalartos senticosus voucher OM:4237 maturase K (matK) gene, partial cds; chloroplast		12
773 bp linear DNA		4
KU937195.1 GI:1027888761		2
		0
260. Encephalartos cerinus voucher OM:4236 maturase K (matK) gene, partial cds; chloroplast		12
783 bp linear DNA		4
KU937194.1 GI:1027888759		2
		0
261. Encephalartos lehmannii voucher OM:4235 maturase K (matK) gene, partial cds; chloroplast		12
783 bp linear DNA		4
KU937193.1 GI:1027888757		2
		0
262. Encephalartos lebomboensis voucher OM:4234 maturase K (matK) gene, partial cds; chloroplast		12
783 bp linear DNA		4
KU937192.1 GI:1027888755		2
		0
263. Encephalartos middelburgensis voucher OM:4233 maturase K (matK) gene, partial cds; chloroplast		12
783 bp linear DNA		4
KU937191.1 GI:1027888753		2
		0
264. Encephalartos cupidus voucher OM:4232 maturase K (matK) gene, partial cds; chloroplast		12
780 bp linear DNA		4
KU937190.1 GI:1027888751		2
		0
265. Encephalartos woodii voucher OM:4231 maturase K (matK) gene, partial cds; chloroplast		12
783 bp linear DNA		4
KU937189.1 GI:1027888749		2
		0
266. Encephalartos nubimontanus voucher OM:4230 maturase K (matK) gene, partial cds; chloroplast		12
783 bp linear DNA		4
KU937188.1 GI:1027888747		2
		0
267. Encephalartos natalensis voucher OM:4229 maturase K (matK) gene, partial cds; chloroplast		12
783 bp linear DNA		4
KU937187.1 GI:1027888745		2
		0
268. Encephalartos dyerianus voucher OM:4228 maturase K (matK) gene, partial cds; chloroplast		12
783 bp linear DNA		4
KU937186.1 GI:1027888743		2
		0
269. Encephalartos laevifolius voucher OM:4227 maturase K (matK) gene, partial cds; chloroplast		12
783 bp linear DNA		4
KU937185.1 GI:1027888741		2
		0
270. Encephalartos eugene-maraisii voucher OM:4226 maturase K (matK) gene, partial cds; chloroplast		12
783 bp linear DNA		4
KU937184.1 GI:1027888739		2
		0
271. Encephalartos dolomiticus voucher OM:4225 maturase K (matK) gene, partial cds; chloroplast		12
783 bp linear DNA		4
KU937183.1 GI:1027888737		2
		0
272. Encephalartos latifrons voucher OM:4224 maturase K (matK) gene, partial cds; chloroplast		12
783 bp linear DNA		4
KU937182.1 GI:1027888735		2
		0
273. Encephalartos ghellinckii voucher OM:4223 maturase K (matK) gene, partial cds; chloroplast		12
783 bp linear DNA		4
KU937181.1 GI:1027888733		2
		0
274. Encephalartos paucidentatus x Encephalartos heenanii voucher OM:4222 maturase K (matK) gene, partial cds; chloroplast		15
773 bp linear DNA		4
KU937180.1 GI:1027888731		2
		0
275. Encephalartos heenanii voucher OM:4221 maturase K (matK) gene, partial cds; chloroplast		12
783 bp linear DNA		4
KU937179.1 GI:1027888729		2
		0
276. Encephalartos ngoyanus voucher OM:4220 maturase K (matK) gene, partial cds; chloroplast		12
783 bp linear DNA		4
KU937178.1 GI:1027888727		2
		0
277. Encephalartos inopinus voucher OM:4219 maturase K (matK) gene, partial cds; chloroplast		12
776 bp linear DNA		4
KU937177.1 GI:1027888725		2
		0
278. Encephalartos arenarius voucher OM:4218 maturase K (matK) gene, partial cds; chloroplast		12
783 bp linear DNA		4
KU937176.1 GI:1027888723		2
		0
279. Encephalartos transvenosus voucher d1041 PsbA (psbA) gene, partial cds; psbA-trnH intergenic spacer, complete sequence; and tRNA-His (trnH) gene, partial sequence; chloroplast		22
1,210 bp linear DNA		4
KX152110.1 GI:1070706111		2
		0
280. Encephalartos turneri voucher PR915 PsbA (psbA) gene, partial cds; psbA-trnH intergenic spacer, complete sequence; and tRNA-His (trnH) gene, partial sequence; chloroplast		22
1,161 bp linear DNA		4
KX152109.1 GI:1070706109		2
		0
281. Encephalartos turneri voucher PR886 PsbA (psbA) gene, partial cds; psbA-trnH intergenic spacer, complete sequence; and tRNA-His (trnH) gene, partial sequence; chloroplast		22
1,203 bp linear DNA		4
KX152108.1 GI:1070706107		2
		0
282. Encephalartos trispinosus voucher OM4192 PsbA (psbA) gene, partial cds; psbA-trnH intergenic spacer, complete sequence; and tRNA-His (trnH) gene, partial sequence; chloroplast		22
1,191 bp linear DNA		4
KX152107.1 GI:1070706105		2
		0
283. Encephalartos princeps voucher PR672 PsbA (psbA) gene, partial cds; psbA-trnH intergenic spacer, complete sequence; and tRNA-His (trnH) gene, partial sequence; chloroplast		22
1,159 bp linear DNA		4
KX152106.1 GI:1070706103		2
		0
284. Encephalartos ngoyanus voucher OM4220 PsbA (psbA) gene, partial cds; psbA-trnH intergenic spacer, complete sequence; and tRNA-His (trnH) gene, partial sequence; chloroplast		22
1,138 bp linear DNA		4
KX152105.1 GI:1070706101		2
		0
285. Encephalartos ngoyanus voucher d1135 PsbA (psbA) gene, partial cds; psbA-trnH intergenic spacer, complete sequence; and tRNA-His (trnH) gene, partial sequence; chloroplast		22
1,197 bp linear DNA		4
KX152104.1 GI:1070706099		2
		0
286. Encephalartos natalensis voucher PR714 PsbA (psbA) gene, partial cds; psbA-trnH intergenic spacer, complete sequence; and tRNA-His (trnH) gene, partial sequence; chloroplast		22
1,194 bp linear DNA		4
KX152103.1 GI:1070706097		2
		0
287. Encephalartos munchii voucher PR901 PsbA (psbA) gene, partial cds; psbA-trnH intergenic spacer, complete sequence; and tRNA-His (trnH) gene, partial sequence; chloroplast		22
1,199 bp linear DNA		4
KX152102.1 GI:1070706095		2
		0
288. Encephalartos manikensis voucher PR889 PsbA (psbA) gene, partial cds; psbA-trnH intergenic spacer, complete sequence; and tRNA-His (trnH) gene, partial sequence; chloroplast		22
1,209 bp linear DNA		4
KX152101.1 GI:1070706093		2
		0
289. Encephalartos manikensis voucher PR887 PsbA (psbA) gene, partial cds; psbA-trnH intergenic spacer, complete sequence; and tRNA-His (trnH) gene, partial sequence; chloroplast		22
1,202 bp linear DNA		4
KX152100.1 GI:1070706091		2
		0
290. Encephalartos lehmannii voucher PR721 PsbA (psbA) gene, partial cds; psbA-trnH intergenic spacer, complete sequence; and tRNA-His (trnH) gene, partial sequence; chloroplast		22
1,154 bp linear DNA		4
KX152099.1 GI:1070706089		2
		0
291. Encephalartos latifrons voucher PR709 PsbA (psbA) gene, partial cds; psbA-trnH intergenic spacer, complete sequence; and tRNA-His (trnH) gene, partial sequence; chloroplast		22
1,137 bp linear DNA		4
KX152098.1 GI:1070706087		2
		0
292. Encephalartos latifrons voucher PR708 PsbA (psbA) gene, partial cds; psbA-trnH intergenic spacer, complete sequence; and tRNA-His (trnH) gene, partial sequence; chloroplast		22
1,208 bp linear DNA		4
KX152097.1 GI:1070706085		2
		0
293. Encephalartos lanatus voucher PR677 PsbA (psbA) gene, partial cds; psbA-trnH intergenic spacer, complete sequence; and tRNA-His (trnH) gene, partial sequence; chloroplast		22
1,154 bp linear DNA		4
KX152096.1 GI:1070706083		2
		0
294. Encephalartos laevifolius voucher PR669 PsbA (psbA) gene, partial cds; psbA-trnH intergenic spacer, complete sequence; and tRNA-His (trnH) gene, partial sequence; chloroplast		22
1,110 bp linear DNA		4
KX152095.1 GI:1070706081		2
		0
295. Encephalartos hirsutus voucher OM4243 PsbA (psbA) gene, partial cds; psbA-trnH intergenic spacer, complete sequence; and tRNA-His (trnH) gene, partial sequence; chloroplast		22
1,162 bp linear DNA		4
KX152094.1 GI:1070706079		2
		0
296. Encephalartos dyerianus voucher PR687 PsbA (psbA) gene, partial cds; psbA-trnH intergenic spacer, complete sequence; and tRNA-His (trnH) gene, partial sequence; chloroplast		22
1,194 bp linear DNA		4
KX152093.1 GI:1070706077		2
		0
297. Encephalartos cerinus voucher OM4236 PsbA (psbA) gene, partial cds; psbA-trnH intergenic spacer, complete sequence; and tRNA-His (trnH) gene, partial sequence; chloroplast		22
1,188 bp linear DNA		4
KX152092.1 GI:1070706075		2
		0
298. Encephalartos caffer voucher OM4196 PsbA (psbA) gene, partial cds; psbA-trnH intergenic spacer, complete sequence; and tRNA-His (trnH) gene, partial sequence; chloroplast		22
1,199 bp linear DNA		4
KX152091.1 GI:1070706073		2
		0
299. Encephalartos aplanatus voucher PR840 PsbA (psbA) gene, partial cds; psbA-trnH intergenic spacer, complete sequence; and tRNA-His (trnH) gene, partial sequence; chloroplast		22
1,171 bp linear DNA		4
KX152090.1 GI:1070706071		2
		0
300. Encephalartos aplanatus voucher OM4242 PsbA (psbA) gene, partial cds; psbA-trnH intergenic spacer, complete sequence; and tRNA-His (trnH) gene, partial sequence; chloroplast		22
1,125 bp linear DNA		4
KX152089.1 GI:1070706069		2
		0
301. Encephalartos aemulans voucher OM4265 PsbA (psbA) gene, partial cds; psbA-trnH intergenic spacer, complete sequence; and tRNA-His (trnH) gene, partial sequence; chloroplast		22
1,151 bp linear DNA		4
KX152088.1 GI:1070706067		2
		0
302. Encephalartos umbeluziensis voucher PR670 PsbA (psbA) gene, partial cds; psbA-trnH intergenic spacer, complete sequence; and tRNA-His (trnH) gene, partial sequence; chloroplast		22
1,173 bp linear DNA		4
KX152087.1 GI:1070706065		2
		0
303. Encephalartos transvenosus voucher OM4263 PsbA (psbA) gene, partial cds; psbA-trnH intergenic spacer, complete sequence; and tRNA-His (trnH) gene, partial sequence; chloroplast		22
1,159 bp linear DNA		4
KX152086.1 GI:1070706063		2
		0
304. Encephalartos princeps voucher OM4246 PsbA (psbA) gene, partial cds; psbA-trnH intergenic spacer, complete sequence; and tRNA-His (trnH) gene, partial sequence; chloroplast		22
1,160 bp linear DNA		4
KX152085.1 GI:1070706061		2
		0
305. Encephalartos paucidentatus voucher OM4258 PsbA (psbA) gene, partial cds; psbA-trnH intergenic spacer, complete sequence; and tRNA-His (trnH) gene, partial sequence; chloroplast		22
961 bp linear DNA		4
KX152084.1 GI:1070706059		2
		0
306. Encephalartos longifolius voucher PR711 PsbA (psbA) gene, partial cds; psbA-trnH intergenic spacer, complete sequence; and tRNA-His (trnH) gene, partial sequence; chloroplast		22
1,168 bp linear DNA		4
KX152083.1 GI:1070706057		2
		0
307. Encephalartos longifolius voucher OM4200 PsbA (psbA) gene, partial cds; psbA-trnH intergenic spacer, complete sequence; and tRNA-His (trnH) gene, partial sequence; chloroplast		22
1,204 bp linear DNA		4
KX152082.1 GI:1070706055		2
		0
308. Encephalartos laurentianus voucher OM4264 PsbA (psbA) gene, partial cds; psbA-trnH intergenic spacer, complete sequence; and tRNA-His (trnH) gene, partial sequence; chloroplast		22
1,144 bp linear DNA		4
KX152081.1 GI:1070706053		2
		0
309. Encephalartos latifrons voucher OM4193 PsbA (psbA) gene, partial cds; psbA-trnH intergenic spacer, complete sequence; and tRNA-His (trnH) gene, partial sequence; chloroplast		22
1,169 bp linear DNA		4
KX152080.1 GI:1070706051		2
		0
310. Encephalartos inopinus voucher PR939 PsbA (psbA) gene, partial cds; psbA-trnH intergenic spacer, complete sequence; and tRNA-His (trnH) gene, partial sequence; chloroplast		22
1,156 bp linear DNA		4
KX152079.1 GI:1070706049		2
		0
311. Encephalartos heenanii voucher OM4221 PsbA (psbA) gene, partial cds; psbA-trnH intergenic spacer, complete sequence; and tRNA-His (trnH) gene, partial sequence; chloroplast		22
1,172 bp linear DNA		4
KX152078.1 GI:1070706047		2
		0
312. Encephalartos gratus voucher PR693 PsbA (psbA) gene, partial cds; psbA-trnH intergenic spacer, complete sequence; and tRNA-His (trnH) gene, partial sequence; chloroplast		22
1,132 bp linear DNA		4
KX152077.1 GI:1070706045		2
		0
313. Encephalartos ghellinckii voucher PR908 PsbA (psbA) gene, partial cds; psbA-trnH intergenic spacer, complete sequence; and tRNA-His (trnH) gene, partial sequence; chloroplast		22
1,130 bp linear DNA		4
KX152076.1 GI:1070706043		2
		0
314. Encephalartos ghellinckii voucher PR716 PsbA (psbA) gene, partial cds; psbA-trnH intergenic spacer, complete sequence; and tRNA-His (trnH) gene, partial sequence; chloroplast		22
1,175 bp linear DNA		4
KX152075.1 GI:1070706041		2
		0
315. Encephalartos ghellinckii voucher OM4223 PsbA (psbA) gene, partial cds; psbA-trnH intergenic spacer, complete sequence; and tRNA-His (trnH) gene, partial sequence; chloroplast		22
1,177 bp linear DNA		4
KX152074.1 GI:1070706039		2
		0
316. Encephalartos ferox voucher OM4245 PsbA (psbA) gene, partial cds; psbA-trnH intergenic spacer, complete sequence; and tRNA-His (trnH) gene, partial sequence; chloroplast		22
1,132 bp linear DNA		4
KX152073.1 GI:1070706037		2
		0
317. Encephalartos eugene-maraisii voucher OM4226 PsbA (psbA) gene, partial cds; psbA-trnH intergenic spacer, complete sequence; and tRNA-His (trnH) gene, partial sequence; chloroplast		22
1,181 bp linear DNA		4
KX152072.1 GI:1070706035		2
		0
318. Encephalartos dyerianus voucher OM4228 PsbA (psbA) gene, partial cds; psbA-trnH intergenic spacer, complete sequence; and tRNA-His (trnH) gene, partial sequence; chloroplast		22
1,183 bp linear DNA		4
KX152071.1 GI:1070706033		2
		0
319. Encephalartos cycadifolius voucher PR850 PsbA (psbA) gene, partial cds; psbA-trnH intergenic spacer, complete sequence; and tRNA-His (trnH) gene, partial sequence; chloroplast		22
1,145 bp linear DNA		4
KX152070.1 GI:1070706031		2
		0
320. Encephalartos cycadifolius voucher PR765 PsbA (psbA) gene, partial cds; psbA-trnH intergenic spacer, complete sequence; and tRNA-His (trnH) gene, partial sequence; chloroplast		22
1,157 bp linear DNA		4
KX152069.1 GI:1070706029		2
		0
321. Encephalartos cupidus voucher OM4232 PsbA (psbA) gene, partial cds; psbA-trnH intergenic spacer, complete sequence; and tRNA-His (trnH) gene, partial sequence; chloroplast		22
1,059 bp linear DNA		4
KX152068.1 GI:1070706027		2
		0
322. Encephalartos cerinus voucher PR690 PsbA (psbA) gene, partial cds; psbA-trnH intergenic spacer, complete sequence; and tRNA-His (trnH) gene, partial sequence; chloroplast		22
1,186 bp linear DNA		4
KX152067.1 GI:1070706025		2
		0
323. Encephalartos arenarius voucher PR759 PsbA (psbA) gene, partial cds; psbA-trnH intergenic spacer, complete sequence; and tRNA-His (trnH) gene, partial sequence; chloroplast		22
1,164 bp linear DNA		4
KX152066.1 GI:1070706023		2
		0
324. Encephalartos arenarius voucher OM4201 PsbA (psbA) gene, partial cds; psbA-trnH intergenic spacer, complete sequence; and tRNA-His (trnH) gene, partial sequence; chloroplast		22
1,203 bp linear DNA		4
KX152065.1 GI:1070706021		2
		0
325. Encephalartos altensteinii voucher PR857 PsbA (psbA) gene, partial cds; psbA-trnH intergenic spacer, complete sequence; and tRNA-His (trnH) gene, partial sequence; chloroplast		22
1,181 bp linear DNA		4
KX152064.1 GI:1070706019		2
		0
326. Encephalartos woodii voucher PR848 PsbA (psbA) gene, partial cds; psbA-trnH intergenic spacer, complete sequence; and tRNA-His (trnH) gene, partial sequence; chloroplast		22
1,183 bp linear DNA		4
KX152063.1 GI:1070706017		2
		0
327. Encephalartos woodii voucher PR675 PsbA (psbA) gene, partial cds; psbA-trnH intergenic spacer, complete sequence; and tRNA-His (trnH) gene, partial sequence; chloroplast		22
1,147 bp linear DNA		4
KX152062.1 GI:1070706015		2
		0
328. Encephalartos woodii voucher OM4231 PsbA (psbA) gene, partial cds; psbA-trnH intergenic spacer, complete sequence; and tRNA-His (trnH) gene, partial sequence; chloroplast		22
1,143 bp linear DNA		4
KX152061.1 GI:1070706013		2
		0
329. Encephalartos villosus voucher PR652 PsbA (psbA) gene, partial cds; psbA-trnH intergenic spacer, complete sequence; and tRNA-His (trnH) gene, partial sequence; chloroplast		22
1,210 bp linear DNA		4
KX152060.1 GI:1070706011		2
		0
330. Encephalartos umbeluziensis voucher d1046 PsbA (psbA) gene, partial cds; psbA-trnH intergenic spacer, complete sequence; and tRNA-His (trnH) gene, partial sequence; chloroplast		22
1,210 bp linear DNA		4
KX152059.1 GI:1070706009		2
		0
331. Encephalartos turneri voucher d1044 PsbA (psbA) gene, partial cds; psbA-trnH intergenic spacer, complete sequence; and tRNA-His (trnH) gene, partial sequence; chloroplast		22
1,210 bp linear DNA		4
KX152058.1 GI:1070706007		2
		0
332. Encephalartos trispinosus voucher OM4260 PsbA (psbA) gene, partial cds; psbA-trnH intergenic spacer, complete sequence; and tRNA-His (trnH) gene, partial sequence; chloroplast		22
1,123 bp linear DNA		4
KX152057.1 GI:1070706005		2
		0
333. Encephalartos trispinosus voucher d1043 PsbA (psbA) gene, partial cds; psbA-trnH intergenic spacer, complete sequence; and tRNA-His (trnH) gene, partial sequence; chloroplast		22
1,210 bp linear DNA		4
KX152056.1 GI:1070706003		2
		0
334. Encephalartos transvenosus voucher CS28 PsbA (psbA) gene, partial cds; psbA-trnH intergenic spacer, complete sequence; and tRNA-His (trnH) gene, partial sequence; chloroplast		22
1,052 bp linear DNA		4
KX152055.1 GI:1070706001		2
		0
335. Encephalartos striatus voucher OM4254 PsbA (psbA) gene, partial cds; psbA-trnH intergenic spacer, complete sequence; and tRNA-His (trnH) gene, partial sequence; chloroplast		22
1,133 bp linear DNA		4
KX152054.1 GI:1070705999		2
		0
336. Encephalartos senticosus voucher PR834 PsbA (psbA) gene, partial cds; psbA-trnH intergenic spacer, complete sequence; and tRNA-His (trnH) gene, partial sequence; chloroplast		22
1,210 bp linear DNA		4
KX152053.1 GI:1070705997		2
		0
337. Encephalartos senticosus voucher PR654 PsbA (psbA) gene, partial cds; psbA-trnH intergenic spacer, complete sequence; and tRNA-His (trnH) gene, partial sequence; chloroplast		22
1,208 bp linear DNA		4
KX152052.1 GI:1070705995		2
		0
338. Encephalartos senticosus voucher OM4237 PsbA (psbA) gene, partial cds; psbA-trnH intergenic spacer, complete sequence; and tRNA-His (trnH) gene, partial sequence; chloroplast		22
1,092 bp linear DNA		4
KX152051.1 GI:1070705993		2
		0
339. Encephalartos senticosus voucher d1039 PsbA (psbA) gene, partial cds; psbA-trnH intergenic spacer, complete sequence; and tRNA-His (trnH) gene, partial sequence; chloroplast		22
1,210 bp linear DNA		4
KX152050.1 GI:1070705991		2
		0
340. Encephalartos relictus voucher PR732 PsbA (psbA) gene, partial cds; psbA-trnH intergenic spacer, complete sequence; and tRNA-His (trnH) gene, partial sequence; chloroplast		22
1,185 bp linear DNA		4
KX152049.1 GI:1070705989		2
		0
341. Encephalartos pterogonus voucher d1136 PsbA (psbA) gene, partial cds; psbA-trnH intergenic spacer, complete sequence; and tRNA-His (trnH) gene, partial sequence; chloroplast		22
1,210 bp linear DNA		4
KX152048.1 GI:1070705987		2
		0
342. Encephalartos princeps voucher PR750 PsbA (psbA) gene, partial cds; psbA-trnH intergenic spacer, complete sequence; and tRNA-His (trnH) gene, partial sequence; chloroplast		22
1,210 bp linear DNA		4
KX152047.1 GI:1070705985		2
		0
343. Encephalartos nubimontanus voucher PR822 PsbA (psbA) gene, partial cds; psbA-trnH intergenic spacer, complete sequence; and tRNA-His (trnH) gene, partial sequence; chloroplast		22
1,206 bp linear DNA		4
KX152046.1 GI:1070705983		2
		0
344. Encephalartos nubimontanus voucher PR720 PsbA (psbA) gene, partial cds; psbA-trnH intergenic spacer, complete sequence; and tRNA-His (trnH) gene, partial sequence; chloroplast		22
1,217 bp linear DNA		4
KX152045.1 GI:1070705981		2
		0
345. Encephalartos nubimontanus voucher OM4230 PsbA (psbA) gene, partial cds; psbA-trnH intergenic spacer, complete sequence; and tRNA-His (trnH) gene, partial sequence; chloroplast		22
1,173 bp linear DNA		4
KX152044.1 GI:1070705979		2
		0
346. Encephalartos natalensis voucher PR879 PsbA (psbA) gene, partial cds; psbA-trnH intergenic spacer, complete sequence; and tRNA-His (trnH) gene, partial sequence; chloroplast		22
1,192 bp linear DNA		4
KX152043.1 GI:1070705977		2
		0
347. Encephalartos munchii voucher OM4253 PsbA (psbA) gene, partial cds; psbA-trnH intergenic spacer, complete sequence; and tRNA-His (trnH) gene, partial sequence; chloroplast		22
1,100 bp linear DNA		4
KX152042.1 GI:1070705975		2
		0
348. Encephalartos munchii voucher d1134 PsbA (psbA) gene, partial cds; psbA-trnH intergenic spacer, complete sequence; and tRNA-His (trnH) gene, partial sequence; chloroplast		22
1,210 bp linear DNA		4
KX152041.1 GI:1070705973		2
		0
349. Encephalartos middelburgensis voucher OM4233 PsbA (psbA) gene, partial cds; psbA-trnH intergenic spacer, complete sequence; and tRNA-His (trnH) gene, partial sequence; chloroplast		22
1,148 bp linear DNA		4
KX152040.1 GI:1070705971		2
		0
350. Encephalartos manikensis voucher OM4251 PsbA (psbA) gene, partial cds; psbA-trnH intergenic spacer, complete sequence; and tRNA-His (trnH) gene, partial sequence; chloroplast		22
1,111 bp linear DNA		4
KX152039.1 GI:1070705969		2
		0
351. Encephalartos manikensis voucher d1033 PsbA (psbA) gene, partial cds; psbA-trnH intergenic spacer, complete sequence; and tRNA-His (trnH) gene, partial sequence; chloroplast		22
1,210 bp linear DNA		4
KX152038.1 GI:1070705967		2
		0
352. Encephalartos longifolius voucher OM4250 PsbA (psbA) gene, partial cds; psbA-trnH intergenic spacer, complete sequence; and tRNA-His (trnH) gene, partial sequence; chloroplast		22
1,165 bp linear DNA		4
KX152037.1 GI:1070705965		2
		0
353. Encephalartos longifolius voucher OM4183 PsbA (psbA) gene, partial cds; psbA-trnH intergenic spacer, complete sequence; and tRNA-His (trnH) gene, partial sequence; chloroplast		22
1,186 bp linear DNA		4
KX152036.1 GI:1070705963		2
		0
354. Encephalartos longifolius voucher d1032 PsbA (psbA) gene, partial cds; psbA-trnH intergenic spacer, complete sequence; and tRNA-His (trnH) gene, partial sequence; chloroplast		22
1,210 bp linear DNA		4
KX152035.1 GI:1070705961		2
		0
355. Encephalartos lebomboensis voucher PR662 PsbA (psbA) gene, partial cds; psbA-trnH intergenic spacer, complete sequence; and tRNA-His (trnH) gene, partial sequence; chloroplast		22
1,209 bp linear DNA		4
KX152034.1 GI:1070705959		2
		0
356. Encephalartos lebomboensis voucher OM4234 PsbA (psbA) gene, partial cds; psbA-trnH intergenic spacer, complete sequence; and tRNA-His (trnH) gene, partial sequence; chloroplast		22
1,168 bp linear DNA		4
KX152033.1 GI:1070705957		2
		0
357. Encephalartos lebomboensis voucher d1030 PsbA (psbA) gene, partial cds; psbA-trnH intergenic spacer, complete sequence; and tRNA-His (trnH) gene, partial sequence; chloroplast		22
1,210 bp linear DNA		4
KX152032.1 GI:1070705955		2
		0
358. Encephalartos laurentianus voucher d1029 PsbA (psbA) gene, partial cds; psbA-trnH intergenic spacer, complete sequence; and tRNA-His (trnH) gene, partial sequence; chloroplast		22
1,210 bp linear DNA		4
KX152031.1 GI:1070705953		2
		0
359. Encephalartos latifrons voucher OM4194 PsbA (psbA) gene, partial cds; psbA-trnH intergenic spacer, complete sequence; and tRNA-His (trnH) gene, partial sequence; chloroplast		22
1,194 bp linear DNA		4
KX152030.1 GI:1070705951		2
		0
360. Encephalartos lanatus voucher PR713 PsbA (psbA) gene, partial cds; psbA-trnH intergenic spacer, complete sequence; and tRNA-His (trnH) gene, partial sequence; chloroplast		22
1,134 bp linear DNA		4
KX152029.1 GI:1070705949		2
		0
361. Encephalartos laevifolius voucher OM4227 PsbA (psbA) gene, partial cds; psbA-trnH intergenic spacer, complete sequence; and tRNA-His (trnH) gene, partial sequence; chloroplast		22
1,148 bp linear DNA		4
KX152028.1 GI:1070705947		2
		0
362. Encephalartos inopinus voucher PR696 PsbA (psbA) gene, partial cds; psbA-trnH intergenic spacer, complete sequence; and tRNA-His (trnH) gene, partial sequence; chloroplast		22
1,209 bp linear DNA		4
KX152027.1 GI:1070705945		2
		0
363. Encephalartos inopinus voucher OM4219 PsbA (psbA) gene, partial cds; psbA-trnH intergenic spacer, complete sequence; and tRNA-His (trnH) gene, partial sequence; chloroplast		22
1,167 bp linear DNA		4
KX152026.1 GI:1070705943		2
		0
364. Encephalartos humilis voucher PR712 PsbA (psbA) gene, partial cds; psbA-trnH intergenic spacer, complete sequence; and tRNA-His (trnH) gene, partial sequence; chloroplast		22
1,216 bp linear DNA		4
KX152025.1 GI:1070705941		2
		0
365. Encephalartos humilis voucher OM4240 PsbA (psbA) gene, partial cds; psbA-trnH intergenic spacer, complete sequence; and tRNA-His (trnH) gene, partial sequence; chloroplast		22
1,140 bp linear DNA		4
KX152024.1 GI:1070705939		2
		0
366. Encephalartos horridus voucher PR666 PsbA (psbA) gene, partial cds; psbA-trnH intergenic spacer, complete sequence; and tRNA-His (trnH) gene, partial sequence; chloroplast		22
1,209 bp linear DNA		4
KX152023.1 GI:1070705937		2
		0
367. Encephalartos horridus voucher d1028 PsbA (psbA) gene, partial cds; psbA-trnH intergenic spacer, complete sequence; and tRNA-His (trnH) gene, partial sequence; chloroplast		22
1,210 bp linear DNA		4
KX152022.1 GI:1070705935		2
		0
368. Encephalartos hirsutus voucher PR694 PsbA (psbA) gene, partial cds; psbA-trnH intergenic spacer, complete sequence; and tRNA-His (trnH) gene, partial sequence; chloroplast		22
1,183 bp linear DNA		4
KX152021.1 GI:1070705933		2
		0
369. Encephalartos hirsutus voucher CC336 PsbA (psbA) gene, partial cds; psbA-trnH intergenic spacer, complete sequence; and tRNA-His (trnH) gene, partial sequence; chloroplast		22
1,210 bp linear DNA		4
KX152020.1 GI:1070705931		2
		0
370. Encephalartos arenarius voucher PR741 PsbA (psbA) gene, partial cds; psbA-trnH intergenic spacer, complete sequence; and tRNA-His (trnH) gene, partial sequence; chloroplast		22
1,192 bp linear DNA		4
KX152019.1 GI:1070705929		2
		0
371. Encephalartos arenarius voucher PR679 PsbA (psbA) gene, partial cds; psbA-trnH intergenic spacer, complete sequence; and tRNA-His (trnH) gene, partial sequence; chloroplast		22
1,209 bp linear DNA		4
KX152018.1 GI:1070705927		2
		0
372. Encephalartos altensteinii voucher OM4195 PsbA (psbA) gene, partial cds; psbA-trnH intergenic spacer, complete sequence; and tRNA-His (trnH) gene, partial sequence; chloroplast		22
1,192 bp linear DNA		4
KX152017.1 GI:1070705925		2
		0
373. Encephalartos altensteinii voucher d1019 PsbA (psbA) gene, partial cds; psbA-trnH intergenic spacer, complete sequence; and tRNA-His (trnH) gene, partial sequence; chloroplast		22
1,210 bp linear DNA		4
KX152016.1 GI:1070705923		2
		0
374. Encephalartos aemulans voucher d1018 PsbA (psbA) gene, partial cds; psbA-trnH intergenic spacer, complete sequence; and tRNA-His (trnH) gene, partial sequence; chloroplast		22
1,210 bp linear DNA		4
KX152015.1 GI:1070705921		2
		0
375. Encephalartos gratus voucher PR740 PsbA (psbA) gene, partial cds; psbA-trnH intergenic spacer, complete sequence; and tRNA-His (trnH) gene, partial sequence; chloroplast		22
1,185 bp linear DNA		4
KX152014.1 GI:1070705919		2
		0
376. Encephalartos gratus voucher OM4244 PsbA (psbA) gene, partial cds; psbA-trnH intergenic spacer, complete sequence; and tRNA-His (trnH) gene, partial sequence; chloroplast		22
1,123 bp linear DNA		4
KX152013.1 GI:1070705917		2
		0
377. Encephalartos ghellinckii voucher PR692 PsbA (psbA) gene, partial cds; psbA-trnH intergenic spacer, complete sequence; and tRNA-His (trnH) gene, partial sequence; chloroplast		22
1,143 bp linear DNA		4
KX152012.1 GI:1070705915		2
		0
378. Encephalartos friderici-guilielmi voucher PR674 PsbA (psbA) gene, partial cds; psbA-trnH intergenic spacer, complete sequence; and tRNA-His (trnH) gene, partial sequence; chloroplast		22
1,195 bp linear DNA		4
KX152011.1 GI:1070705913		2
		0
379. Encephalartos friderici-guilielmi voucher OM4248 PsbA (psbA) gene, partial cds; psbA-trnH intergenic spacer, complete sequence; and tRNA-His (trnH) gene, partial sequence; chloroplast		22
1,172 bp linear DNA		4
KX152010.1 GI:1070705911		2
		0
380. Encephalartos friderici-guilielmi voucher CC338 PsbA (psbA) gene, partial cds; psbA-trnH intergenic spacer, complete sequence; and tRNA-His (trnH) gene, partial sequence; chloroplast		22
1,226 bp linear DNA		4
KX152009.1 GI:1070705909		2
		0
381. Encephalartos eugene-maraisii voucher PR870 PsbA (psbA) gene, partial cds; psbA-trnH intergenic spacer, complete sequence; and tRNA-His (trnH) gene, partial sequence; chloroplast		22
1,160 bp linear DNA		4
KX152008.1 GI:1070705907		2
		0
382. Encephalartos eugene-maraisii voucher PR728 PsbA (psbA) gene, partial cds; psbA-trnH intergenic spacer, complete sequence; and tRNA-His (trnH) gene, partial sequence; chloroplast		22
1,210 bp linear DNA		4
KX152007.1 GI:1070705905		2
		0
383. Encephalartos eugene-maraisii voucher d1024 PsbA (psbA) gene, partial cds; psbA-trnH intergenic spacer, complete sequence; and tRNA-His (trnH) gene, partial sequence; chloroplast		22
1,210 bp linear DNA		4
KX152006.1 GI:1070705903		2
		0
384. Encephalartos dyerianus voucher CC332 PsbA (psbA) gene, partial cds; psbA-trnH intergenic spacer, complete sequence; and tRNA-His (trnH) gene, partial sequence; chloroplast		22
1,218 bp linear DNA		4
KX152005.1 GI:1070705901		2
		0
385. Encephalartos dolomiticus voucher PR851 PsbA (psbA) gene, partial cds; psbA-trnH intergenic spacer, complete sequence; and tRNA-His (trnH) gene, partial sequence; chloroplast		22
1,201 bp linear DNA		4
KX152004.1 GI:1070705899		2
		0
386. Encephalartos dolomiticus voucher PR725 PsbA (psbA) gene, partial cds; psbA-trnH intergenic spacer, complete sequence; and tRNA-His (trnH) gene, partial sequence; chloroplast		22
1,240 bp linear DNA		4
KX152003.1 GI:1070705897		2
		0
387. Encephalartos dolomiticus voucher OM4225 PsbA (psbA) gene, partial cds; psbA-trnH intergenic spacer, complete sequence; and tRNA-His (trnH) gene, partial sequence; chloroplast		22
1,146 bp linear DNA		4
KX152002.1 GI:1070705895		2
		0
388. Encephalartos dolomiticus voucher CC343 PsbA (psbA) gene, partial cds; psbA-trnH intergenic spacer, complete sequence; and tRNA-His (trnH) gene, partial sequence; chloroplast		22
1,218 bp linear DNA		4
KX152001.1 GI:1070705893		2
		0
389. Encephalartos cycadifolius voucher PR722 PsbA (psbA) gene, partial cds; psbA-trnH intergenic spacer, complete sequence; and tRNA-His (trnH) gene, partial sequence; chloroplast		22
1,210 bp linear DNA		4
KX152000.1 GI:1070705891		2
		0
390. Encephalartos cupidus voucher d1127 PsbA (psbA) gene, partial cds; psbA-trnH intergenic spacer, complete sequence; and tRNA-His (trnH) gene, partial sequence; chloroplast		22
1,204 bp linear DNA		4
KX151999.1 GI:1070705889		2
		0
391. Encephalartos chimanimaniensis voucher PR888 PsbA (psbA) gene, partial cds; psbA-trnH intergenic spacer, complete sequence; and tRNA-His (trnH) gene, partial sequence; chloroplast		22
1,195 bp linear DNA		4
KX151998.1 GI:1070705887		2
		0
392. Encephalartos cerinus voucher PR744 PsbA (psbA) gene, partial cds; psbA-trnH intergenic spacer, complete sequence; and tRNA-His (trnH) gene, partial sequence; chloroplast		22
1,183 bp linear DNA		4
KX151997.1 GI:1070705885		2
		0
393. Encephalartos caffer voucher PR689 PsbA (psbA) gene, partial cds; psbA-trnH intergenic spacer, complete sequence; and tRNA-His (trnH) gene, partial sequence; chloroplast		22
1,194 bp linear DNA		4
KX151996.1 GI:1070705883		2
		0
394. Encephalartos caffer voucher OM4181 PsbA (psbA) gene, partial cds; psbA-trnH intergenic spacer, complete sequence; and tRNA-His (trnH) gene, partial sequence; chloroplast		22
1,193 bp linear DNA		4
KX151995.1 GI:1070705881		2
		0
395. Encephalartos brevifoliolatus voucher PR760 PsbA (psbA) gene, partial cds; psbA-trnH intergenic spacer, complete sequence; and tRNA-His (trnH) gene, partial sequence; chloroplast		22
1,210 bp linear DNA		4
KX151994.1 GI:1070705879		2
		0
396. Encephalartos brevifoliolatus voucher PR752 PsbA (psbA) gene, partial cds; psbA-trnH intergenic spacer, complete sequence; and tRNA-His (trnH) gene, partial sequence; chloroplast		22
1,210 bp linear DNA		4
KX151993.1 GI:1070705877		2
		0
397. Lepidozamia peroffskyana voucher d1050 internal transcribed spacer 1, partial sequence; 5.8S ribosomal RNA gene, complete sequence; and internal transcribed spacer 2, partial sequence		24
1,040 bp linear DNA		4
KX130294.1 GI:1070705876		2
		0
398. Lepidozamia hopei voucher d1049 internal transcribed spacer 1, partial sequence; 5.8S ribosomal RNA gene, complete sequence; and internal transcribed spacer 2, partial sequence		24
1,034 bp linear DNA		4
KX130293.1 GI:1070705875		2
		0
399. Encephalartos woodii voucher PR848 small subunit ribosomal RNA gene, partial sequence; internal transcribed spacer 1 and 5.8S ribosomal RNA gene, complete sequence; and internal transcribed spacer 2, partial sequence		30
1,110 bp linear DNA		4
KX130292.1 GI:1070705874		2
		0
400. Encephalartos woodii voucher OM4231 small subunit ribosomal RNA gene, partial sequence; internal transcribed spacer 1 and 5.8S ribosomal RNA gene, complete sequence; and internal transcribed spacer 2, partial sequence		30
1,136 bp linear DNA		4
KX130291.1 GI:1070705873		2
		0
401. Encephalartos woodii voucher d1139 internal transcribed spacer 1, partial sequence; 5.8S ribosomal RNA gene, complete sequence; and internal transcribed spacer 2, partial sequence		24
1,031 bp linear DNA		4
KX130290.1 GI:1070705872		2
		0
402. Encephalartos villosus voucher PR652 small subunit ribosomal RNA gene, partial sequence; internal transcribed spacer 1, 5.8S ribosomal RNA gene, and internal transcribed spacer 2, complete sequence; and large subunit ribosomal RNA gene, partial sequence		35
1,147 bp linear DNA		4
KX130289.1 GI:1070705871		2
		0
403. Encephalartos villosus voucher OM4252 5.8S ribosomal RNA gene, partial sequence; internal transcribed spacer 2, complete sequence; and large subunit ribosomal RNA gene, partial sequence		25
1,024 bp linear DNA		4
KX130288.1 GI:1070705870		2
		0
404. Encephalartos villosus voucher d1047 internal transcribed spacer 1, partial sequence; 5.8S ribosomal RNA gene, complete sequence; and internal transcribed spacer 2, partial sequence		24
1,028 bp linear DNA		4
KX130287.1 GI:1070705869		2
		0
405. UNVERIFIED: Encephalartos umbeluziensis voucher PR670 sequence		7
1,102 bp linear DNA		4
KX130286.1 GI:1070705868		2
		0
406. Encephalartos umbeluziensis voucher d1046 internal transcribed spacer 1, partial sequence; 5.8S ribosomal RNA gene, complete sequence; and internal transcribed spacer 2, partial sequence		24
1,034 bp linear DNA		4
KX130285.1 GI:1070705867		2
		0
407. Encephalartos turneri voucher PR915 small subunit ribosomal RNA gene, partial sequence; internal transcribed spacer 1 and 5.8S ribosomal RNA gene, complete sequence; and internal transcribed spacer 2, partial sequence		30
1,134 bp linear DNA		4
KX130284.1 GI:1070705866		2
		0
408. Encephalartos turneri voucher PR905 small subunit ribosomal RNA gene, partial sequence; internal transcribed spacer 1 and 5.8S ribosomal RNA gene, complete sequence; and internal transcribed spacer 2, partial sequence		30
1,132 bp linear DNA		4
KX130283.1 GI:1070705865		2
		0
409. Encephalartos turneri voucher d1044 internal transcribed spacer 1, partial sequence; 5.8S ribosomal RNA gene, complete sequence; and internal transcribed spacer 2, partial sequence		24
1,032 bp linear DNA		4
KX130282.1 GI:1070705864		2
		0
410. Encephalartos trispinosus voucher d1043 internal transcribed spacer 1, partial sequence; 5.8S ribosomal RNA gene, complete sequence; and internal transcribed spacer 2, partial sequence		24
1,024 bp linear DNA		4
KX130281.1 GI:1070705863		2
		0
411. Encephalartos trispinosus voucher OM4260 small subunit ribosomal RNA gene, partial sequence; internal transcribed spacer 1, 5.8S ribosomal RNA gene, and internal transcribed spacer 2, complete sequence; and large subunit ribosomal RNA gene, partial sequence		35
1,211 bp linear DNA		4
KX130280.1 GI:1070705862		2
		0
412. Encephalartos trispinosus voucher OM4192 small subunit ribosomal RNA gene, partial sequence; internal transcribed spacer 1, 5.8S ribosomal RNA gene, and internal transcribed spacer 2, complete sequence; and large subunit ribosomal RNA gene, partial sequence		35
1,112 bp linear DNA		4
KX130279.1 GI:1070705861		2
		0
413. Encephalartos transvenosus voucher OM4263 small subunit ribosomal RNA gene, partial sequence; internal transcribed spacer 1 and 5.8S ribosomal RNA gene, complete sequence; and internal transcribed spacer 2, partial sequence		30
1,134 bp linear DNA		4
KX130278.1 GI:1070705860		2
		0
414. Encephalartos transvenosus voucher d1041 internal transcribed spacer 1, partial sequence; 5.8S ribosomal RNA gene, complete sequence; and internal transcribed spacer 2, partial sequence		24
1,018 bp linear DNA		4
KX130277.1 GI:1070705859		2
		0
415. Encephalartos transvenosus voucher CS28 internal transcribed spacer 1, partial sequence; 5.8S ribosomal RNA gene and internal transcribed spacer 2, complete sequence; and large subunit ribosomal RNA gene, partial sequence		30
1,097 bp linear DNA		4
KX130276.1 GI:1070705858		2
		0
416. Encephalartos striatus voucher OM4254 5.8S ribosomal RNA gene and internal transcribed spacer 2, partial sequence		16
964 bp linear DNA		4
KX130275.1 GI:1070705857		2
		0
417. Encephalartos senticosus voucher PR834 small subunit ribosomal RNA gene, partial sequence; internal transcribed spacer 1 and 5.8S ribosomal RNA gene, complete sequence; and internal transcribed spacer 2, partial sequence		30
1,109 bp linear DNA		4
KX130274.1 GI:1070705856		2
		0
418. Encephalartos senticosus voucher PR654 small subunit ribosomal RNA gene, partial sequence; internal transcribed spacer 1, 5.8S ribosomal RNA gene, and internal transcribed spacer 2, complete sequence; and large subunit ribosomal RNA gene, partial sequence		35
1,228 bp linear DNA		4
KX130273.1 GI:1070705855		2
		0
419. Encephalartos senticosus voucher OM4237 5.8S ribosomal RNA gene, partial sequence; internal transcribed spacer 2, complete sequence; and large subunit ribosomal RNA gene, partial sequence		25
951 bp linear DNA		4
KX130272.1 GI:1070705854		2
		0
420. Encephalartos senticosus voucher d1039 internal transcribed spacer 1, partial sequence; 5.8S ribosomal RNA gene, complete sequence; and internal transcribed spacer 2, partial sequence		24
1,016 bp linear DNA		4
KX130271.1 GI:1070705853		2
		0
421. Encephalartos relictus voucher PR732 internal transcribed spacer 1, partial sequence; 5.8S ribosomal RNA gene and internal transcribed spacer 2, complete sequence; and large subunit ribosomal RNA gene, partial sequence		30
1,074 bp linear DNA		4
KX130270.1 GI:1070705852		2
		0
422. Encephalartos pterogonus voucher d1136 internal transcribed spacer 1, partial sequence; 5.8S ribosomal RNA gene, complete sequence; and internal transcribed spacer 2, partial sequence		24
1,034 bp linear DNA		4
KX130269.1 GI:1070705851		2
		0
423. Encephalartos princeps voucher PR750 small subunit ribosomal RNA gene, partial sequence; internal transcribed spacer 1, 5.8S ribosomal RNA gene, and internal transcribed spacer 2, complete sequence; and large subunit ribosomal RNA gene, partial sequence		35
989 bp linear DNA		4
KX130268.1 GI:1070705850		2
		0
424. Encephalartos princeps voucher PR672 internal transcribed spacer 1, partial sequence; 5.8S ribosomal RNA gene and internal transcribed spacer 2, complete sequence; and large subunit ribosomal RNA gene, partial sequence		30
1,112 bp linear DNA		4
KX130267.1 GI:1070705849		2
		0
425. Encephalartos princeps voucher OM4246 5.8S ribosomal RNA gene, partial sequence; internal transcribed spacer 2, complete sequence; and large subunit ribosomal RNA gene, partial sequence		25
991 bp linear DNA		4
KX130266.1 GI:1070705848		2
		0
426. Encephalartos paucidentatus voucher PR681 internal transcribed spacer 1, partial sequence; 5.8S ribosomal RNA gene and internal transcribed spacer 2, complete sequence; and large subunit ribosomal RNA gene, partial sequence		30
1,151 bp linear DNA		4
KX130265.1 GI:1070705847		2
		0
427. Encephalartos paucidentatus voucher OM4258 5.8S ribosomal RNA gene, partial sequence; internal transcribed spacer 2, complete sequence; and large subunit ribosomal RNA gene, partial sequence		25
1,008 bp linear DNA		4
KX130264.1 GI:1070705846		2
		0
428. Encephalartos nubimontanus voucher PR822 small subunit ribosomal RNA gene, partial sequence; internal transcribed spacer 1 and 5.8S ribosomal RNA gene, complete sequence; and internal transcribed spacer 2, partial sequence		30
1,115 bp linear DNA		4
KX130263.1 GI:1070705845		2
		0
429. Encephalartos nubimontanus voucher PR720 sequence		6
638 bp linear DNA		4
KX130262.1 GI:1070705844		2
		0
430. Encephalartos nubimontanus voucher OM4230 small subunit ribosomal RNA gene, partial sequence; internal transcribed spacer 1 and 5.8S ribosomal RNA gene, complete sequence; and internal transcribed spacer 2, partial sequence		30
1,136 bp linear DNA		4
KX130261.1 GI:1070705843		2
		0
431. Encephalartos ngoyanus voucher OM4220 small subunit ribosomal RNA gene, partial sequence; internal transcribed spacer 1, 5.8S ribosomal RNA gene, and internal transcribed spacer 2, complete sequence; and large subunit ribosomal RNA gene, partial sequence		35
1,198 bp linear DNA		4
KX130260.1 GI:1070705842		2
		0
432. Encephalartos ngoyanus voucher d1135 internal transcribed spacer 1, partial sequence; 5.8S ribosomal RNA gene, complete sequence; and internal transcribed spacer 2, partial sequence		24
1,028 bp linear DNA		4
KX130259.1 GI:1070705841		2
		0
433. Encephalartos natalensis voucher PR879 small subunit ribosomal RNA gene, partial sequence; internal transcribed spacer 1, 5.8S ribosomal RNA gene, and internal transcribed spacer 2, complete sequence; and large subunit ribosomal RNA gene, partial sequence		35
1,132 bp linear DNA		4
KX130258.1 GI:1070705840		2
		0
434. Encephalartos natalensis voucher PR714 small subunit ribosomal RNA gene, partial sequence; internal transcribed spacer 1 and 5.8S ribosomal RNA gene, complete sequence; and internal transcribed spacer 2, partial sequence		30
1,109 bp linear DNA		4
KX130257.1 GI:1070705839		2
		0
435. Encephalartos munchii voucher PR901 small subunit ribosomal RNA gene, partial sequence; internal transcribed spacer 1 and 5.8S ribosomal RNA gene, complete sequence; and internal transcribed spacer 2, partial sequence		30
1,114 bp linear DNA		4
KX130256.1 GI:1070705838		2
		0
436. Encephalartos munchii voucher OM4253 5.8S ribosomal RNA gene and internal transcribed spacer 2, partial sequence		16
1,008 bp linear DNA		4
KX130255.1 GI:1070705837		2
		0
437. Encephalartos munchii voucher d1134 internal transcribed spacer 1, partial sequence; 5.8S ribosomal RNA gene, complete sequence; and internal transcribed spacer 2, partial sequence		24
1,034 bp linear DNA		4
KX130254.1 GI:1070705836		2
		0
438. Encephalartos middelburgensis voucher OM4233 small subunit ribosomal RNA gene, partial sequence; internal transcribed spacer 1, 5.8S ribosomal RNA gene, and internal transcribed spacer 2, complete sequence; and large subunit ribosomal RNA gene, partial sequence		35
1,175 bp linear DNA		4
KX130253.1 GI:1070705835		2
		0
439. Encephalartos middelburgensis voucher CC337 internal transcribed spacer 1, partial sequence; 5.8S ribosomal RNA gene, complete sequence; and internal transcribed spacer 2, partial sequence		24
1,038 bp linear DNA		4
KX130252.1 GI:1070705834		2
		0
440. Encephalartos manikensis voucher PR889 small subunit ribosomal RNA gene, partial sequence; internal transcribed spacer 1 and 5.8S ribosomal RNA gene, complete sequence; and internal transcribed spacer 2, partial sequence		30
1,132 bp linear DNA		4
KX130251.1 GI:1070705833		2
		0
441. Encephalartos manikensis voucher PR887 small subunit ribosomal RNA gene, partial sequence; internal transcribed spacer 1 and 5.8S ribosomal RNA gene, complete sequence; and internal transcribed spacer 2, partial sequence		30
1,093 bp linear DNA		4
KX130250.1 GI:1070705832		2
		0
442. Encephalartos manikensis voucher OM4251 small subunit ribosomal RNA gene, partial sequence; internal transcribed spacer 1 and 5.8S ribosomal RNA gene, complete sequence; and internal transcribed spacer 2, partial sequence		30
1,118 bp linear DNA		4
KX130249.1 GI:1070705831		2
		0
443. Encephalartos manikensis voucher d1033 internal transcribed spacer 1, partial sequence; 5.8S ribosomal RNA gene, complete sequence; and internal transcribed spacer 2, partial sequence		24
1,017 bp linear DNA		4
KX130248.1 GI:1070705830		2
		0
444. Encephalartos longifolius voucher PR711 internal transcribed spacer 1 and 5.8S ribosomal RNA gene, partial sequence		16
660 bp linear DNA		4
KX130247.1 GI:1070705829		2
		0
445. Encephalartos longifolius voucher OM4250 5.8S ribosomal RNA gene and internal transcribed spacer 2, partial sequence		16
886 bp linear DNA		4
KX130246.1 GI:1070705828		2
		0
446. Encephalartos longifolius voucher OM4200 small subunit ribosomal RNA gene, partial sequence; internal transcribed spacer 1, 5.8S ribosomal RNA gene, and internal transcribed spacer 2, complete sequence; and large subunit ribosomal RNA gene, partial sequence		35
1,111 bp linear DNA		4
KX130245.1 GI:1070705827		2
		0
447. Encephalartos longifolius voucher OM4183 5.8S ribosomal RNA gene, partial sequence; internal transcribed spacer 2, complete sequence; and large subunit ribosomal RNA gene, partial sequence		25
1,037 bp linear DNA		4
KX130244.1 GI:1070705826		2
		0
448. Encephalartos longifolius voucher d1032 internal transcribed spacer 1, partial sequence; 5.8S ribosomal RNA gene, complete sequence; and internal transcribed spacer 2, partial sequence		24
1,019 bp linear DNA		4
KX130243.1 GI:1070705825		2
		0
449. Encephalartos lehmannii voucher PR721 small subunit ribosomal RNA gene, partial sequence; internal transcribed spacer 1, 5.8S ribosomal RNA gene, and internal transcribed spacer 2, complete sequence; and large subunit ribosomal RNA gene, partial sequence		35
1,116 bp linear DNA		4
KX130242.1 GI:1070705824		2
		0
450. Encephalartos lehmannii voucher d1031 internal transcribed spacer 1, partial sequence; 5.8S ribosomal RNA gene, complete sequence; and internal transcribed spacer 2, partial sequence		24
1,019 bp linear DNA		4
KX130241.1 GI:1070705823		2
		0
451. UNVERIFIED: Encephalartos lebomboensis voucher PR662 sequence		7
1,165 bp linear DNA		4
KX130240.1 GI:1070705822		2
		0
452. Encephalartos lebomboensis voucher OM4234 small subunit ribosomal RNA gene, partial sequence; internal transcribed spacer 1 and 5.8S ribosomal RNA gene, complete sequence; and internal transcribed spacer 2, partial sequence		30
1,125 bp linear DNA		4
KX130239.1 GI:1070705821		2
		0
453. Encephalartos lebomboensis voucher d1030 internal transcribed spacer 1, partial sequence; 5.8S ribosomal RNA gene, complete sequence; and internal transcribed spacer 2, partial sequence		24
1,033 bp linear DNA		4
KX130238.1 GI:1070705820		2
		0
454. UNVERIFIED: Encephalartos laurentianus voucher OM4264 sequence		7
1,074 bp linear DNA		4
KX130237.1 GI:1070705819		2
		0
455. Encephalartos laurentianus voucher d1029 internal transcribed spacer 1, partial sequence; 5.8S ribosomal RNA gene, complete sequence; and internal transcribed spacer 2, partial sequence		24
1,032 bp linear DNA		4
KX130236.1 GI:1070705818		2
		0
456. Encephalartos latifrons voucher PR709 small subunit ribosomal RNA gene, partial sequence; internal transcribed spacer 1 and 5.8S ribosomal RNA gene, complete sequence; and internal transcribed spacer 2, partial sequence		30
1,089 bp linear DNA		4
KX130235.1 GI:1070705817		2
		0
457. Encephalartos latifrons voucher PR708 small subunit ribosomal RNA gene, partial sequence; internal transcribed spacer 1 and 5.8S ribosomal RNA gene, complete sequence; and internal transcribed spacer 2, partial sequence		30
1,089 bp linear DNA		4
KX130234.1 GI:1070705816		2
		0
458. Encephalartos latifrons voucher OM4194 5.8S ribosomal RNA gene and internal transcribed spacer 2, partial sequence		16
954 bp linear DNA		4
KX130233.1 GI:1070705815		2
		0
459. Encephalartos latifrons voucher OM4193 5.8S ribosomal RNA gene, partial sequence; internal transcribed spacer 2, complete sequence; and large subunit ribosomal RNA gene, partial sequence		25
1,051 bp linear DNA		4
KX130232.1 GI:1070705814		2
		0
460. Encephalartos lanatus voucher PR713 small subunit ribosomal RNA gene, partial sequence; internal transcribed spacer 1, 5.8S ribosomal RNA gene, and internal transcribed spacer 2, complete sequence; and large subunit ribosomal RNA gene, partial sequence		35
1,119 bp linear DNA		4
KX130231.1 GI:1070705813		2
		0
461. Encephalartos lanatus voucher PR677 small subunit ribosomal RNA gene, partial sequence; internal transcribed spacer 1, 5.8S ribosomal RNA gene, and internal transcribed spacer 2, complete sequence; and large subunit ribosomal RNA gene, partial sequence		35
1,187 bp linear DNA		4
KX130230.1 GI:1070705812		2
		0
462. Encephalartos laevifolius voucher PR669 small subunit ribosomal RNA gene, partial sequence; internal transcribed spacer 1, 5.8S ribosomal RNA gene, and internal transcribed spacer 2, complete sequence; and large subunit ribosomal RNA gene, partial sequence		35
1,160 bp linear DNA		4
KX130229.1 GI:1070705811		2
		0
463. Encephalartos laevifolius voucher OM4227 5.8S ribosomal RNA gene, partial sequence; internal transcribed spacer 2, complete sequence; and large subunit ribosomal RNA gene, partial sequence		25
1,046 bp linear DNA		4
KX130228.1 GI:1070705810		2
		0
464. Encephalartos inopinus voucher PR939 small subunit ribosomal RNA gene, partial sequence; internal transcribed spacer 1 and 5.8S ribosomal RNA gene, complete sequence; and internal transcribed spacer 2, partial sequence		30
1,133 bp linear DNA		4
KX130227.1 GI:1070705809		2
		0
465. Encephalartos inopinus voucher PR696 small subunit ribosomal RNA gene, partial sequence; internal transcribed spacer 1, 5.8S ribosomal RNA gene, and internal transcribed spacer 2, complete sequence; and large subunit ribosomal RNA gene, partial sequence		35
1,154 bp linear DNA		4
KX130226.1 GI:1070705808		2
		0
466. Encephalartos inopinus voucher OM4219 small subunit ribosomal RNA gene, partial sequence; internal transcribed spacer 1, 5.8S ribosomal RNA gene, and internal transcribed spacer 2, complete sequence; and large subunit ribosomal RNA gene, partial sequence		35
1,186 bp linear DNA		4
KX130225.1 GI:1070705807		2
		0
467. Encephalartos inopinus voucher d1130 internal transcribed spacer 1, partial sequence; 5.8S ribosomal RNA gene, complete sequence; and internal transcribed spacer 2, partial sequence		24
1,033 bp linear DNA		4
KX130224.1 GI:1070705806		2
		0
468. Encephalartos humilis voucher PR712 small subunit ribosomal RNA gene, partial sequence; internal transcribed spacer 1, 5.8S ribosomal RNA gene, and internal transcribed spacer 2, complete sequence; and large subunit ribosomal RNA gene, partial sequence		35
1,177 bp linear DNA		4
KX130223.1 GI:1070705805		2
		0
469. Encephalartos humilis voucher PR695 internal transcribed spacer 1, partial sequence; 5.8S ribosomal RNA gene and internal transcribed spacer 2, complete sequence; and large subunit ribosomal RNA gene, partial sequence		30
1,087 bp linear DNA		4
KX130222.1 GI:1070705804		2
		0
470. Encephalartos humilis voucher OM4240 5.8S ribosomal RNA gene and internal transcribed spacer 2, partial sequence		16
954 bp linear DNA		4
KX130221.1 GI:1070705803		2
		0
471. Encephalartos horridus voucher PR666 small subunit ribosomal RNA gene, partial sequence; internal transcribed spacer 1, complete sequence; and 5.8S ribosomal RNA gene, partial sequence		25
821 bp linear DNA		4
KX130220.1 GI:1070705802		2
		0
472. Encephalartos horridus voucher d1028 internal transcribed spacer 1, partial sequence; 5.8S ribosomal RNA gene, complete sequence; and internal transcribed spacer 2, partial sequence		24
1,030 bp linear DNA		4
KX130219.1 GI:1070705801		2
		0
473. Encephalartos hirsutus voucher PR694 small subunit ribosomal RNA gene, partial sequence; internal transcribed spacer 1, 5.8S ribosomal RNA gene, and internal transcribed spacer 2, complete sequence; and large subunit ribosomal RNA gene, partial sequence		35
1,182 bp linear DNA		4
KX130218.1 GI:1070705800		2
		0
474. Encephalartos hirsutus voucher OM4243 small subunit ribosomal RNA gene, partial sequence; internal transcribed spacer 1 and 5.8S ribosomal RNA gene, complete sequence; and internal transcribed spacer 2, partial sequence		30
1,121 bp linear DNA		4
KX130217.1 GI:1070705799		2
		0
475. Encephalartos hirsutus voucher CC336 internal transcribed spacer 1, partial sequence; 5.8S ribosomal RNA gene, complete sequence; and internal transcribed spacer 2, partial sequence		24
1,034 bp linear DNA		4
KX130216.1 GI:1070705798		2
		0
476. Encephalartos heenanii voucher OM4221 small subunit ribosomal RNA gene and internal transcribed spacer 1, partial sequence		17
684 bp linear DNA		4
KX130215.1 GI:1070705797		2
		0
477. Encephalartos gratus voucher PR740 small subunit ribosomal RNA gene, partial sequence; internal transcribed spacer 1, 5.8S ribosomal RNA gene, and internal transcribed spacer 2, complete sequence; and large subunit ribosomal RNA gene, partial sequence		35
1,180 bp linear DNA		4
KX130214.1 GI:1070705796		2
		0
478. Encephalartos gratus voucher PR693 small subunit ribosomal RNA gene, partial sequence; internal transcribed spacer 1, 5.8S ribosomal RNA gene, and internal transcribed spacer 2, complete sequence; and large subunit ribosomal RNA gene, partial sequence		35
1,228 bp linear DNA		4
KX130213.1 GI:1070705795		2
		0
479. Encephalartos gratus voucher OM4244 internal transcribed spacer 1, partial sequence; 5.8S ribosomal RNA gene, complete sequence; and internal transcribed spacer 2, partial sequence		24
1,036 bp linear DNA		4
KX130212.1 GI:1070705794		2
		0
480. Encephalartos ghellinckii voucher PR908 small subunit ribosomal RNA gene, partial sequence; internal transcribed spacer 1, complete sequence; and 5.8S ribosomal RNA gene, partial sequence		25
699 bp linear DNA		4
KX130211.1 GI:1070705793		2
		0
481. Encephalartos ghellinckii voucher PR716 small subunit ribosomal RNA gene, partial sequence; internal transcribed spacer 1 and 5.8S ribosomal RNA gene, complete sequence; and internal transcribed spacer 2, partial sequence		30
1,097 bp linear DNA		4
KX130210.1 GI:1070705792		2
		0
482. Encephalartos ghellinckii voucher PR692 small subunit ribosomal RNA gene and internal transcribed spacer 1, partial sequence		17
678 bp linear DNA		4
KX130209.1 GI:1070705791		2
		0
483. Encephalartos ghellinckii voucher OM4223 small subunit ribosomal RNA gene, partial sequence; internal transcribed spacer 1 and 5.8S ribosomal RNA gene, complete sequence; and internal transcribed spacer 2, partial sequence		30
1,083 bp linear DNA		4
KX130208.1 GI:1070705790		2
		0
484. Encephalartos friderici-guilielmi voucher PR674 small subunit ribosomal RNA gene, partial sequence; internal transcribed spacer 1, 5.8S ribosomal RNA gene, and internal transcribed spacer 2, complete sequence; and large subunit ribosomal RNA gene, partial sequence		35
1,174 bp linear DNA		4
KX130207.1 GI:1070705789		2
		0
485. Encephalartos friderici-guilielmi voucher OM4248 small subunit ribosomal RNA gene, partial sequence; internal transcribed spacer 1, 5.8S ribosomal RNA gene, and internal transcribed spacer 2, complete sequence; and large subunit ribosomal RNA gene, partial sequence		35
1,143 bp linear DNA		4
KX130206.1 GI:1070705788		2
		0
486. Encephalartos friderici-guilielmi voucher CC338 internal transcribed spacer 1, partial sequence; 5.8S ribosomal RNA gene, complete sequence; and internal transcribed spacer 2, partial sequence		24
1,034 bp linear DNA		4
KX130205.1 GI:1070705787		2
		0
487. Encephalartos ferox voucher OM4245 small subunit ribosomal RNA gene, partial sequence; internal transcribed spacer 1 and 5.8S ribosomal RNA gene, complete sequence; and internal transcribed spacer 2, partial sequence		30
1,134 bp linear DNA		4
KX130204.1 GI:1070705786		2
		0
488. Encephalartos eugene-maraisii voucher PR870 small subunit ribosomal RNA gene, partial sequence; internal transcribed spacer 1 and 5.8S ribosomal RNA gene, complete sequence; and internal transcribed spacer 2, partial sequence		30
1,116 bp linear DNA		4
KX130203.1 GI:1070705785		2
		0
489. UNVERIFIED: Encephalartos eugene-maraisii voucher PR728 sequence		7
1,163 bp linear DNA		4
KX130202.1 GI:1070705784		2
		0
490. Encephalartos eugene-maraisii voucher OM4226 5.8S ribosomal RNA gene, partial sequence; internal transcribed spacer 2, complete sequence; and large subunit ribosomal RNA gene, partial sequence		25
1,053 bp linear DNA		4
KX130201.1 GI:1070705783		2
		0
491. Encephalartos eugene-maraisii voucher d1024 internal transcribed spacer 1, partial sequence; 5.8S ribosomal RNA gene, complete sequence; and internal transcribed spacer 2, partial sequence		24
1,023 bp linear DNA		4
KX130200.1 GI:1070705782		2
		0
492. Encephalartos dyerianus voucher OM4228 small subunit ribosomal RNA gene, partial sequence; internal transcribed spacer 1 and 5.8S ribosomal RNA gene, complete sequence; and internal transcribed spacer 2, partial sequence		30
1,088 bp linear DNA		4
KX130199.1 GI:1070705781		2
		0
493. Encephalartos dyerianus voucher CC332 internal transcribed spacer 1, partial sequence; 5.8S ribosomal RNA gene, complete sequence; and internal transcribed spacer 2, partial sequence		24
1,038 bp linear DNA		4
KX130198.1 GI:1070705780		2
		0
494. Encephalartos dolomiticus voucher PR851 small subunit ribosomal RNA gene, partial sequence; internal transcribed spacer 1, complete sequence; and 5.8S ribosomal RNA gene, partial sequence		25
735 bp linear DNA		4
KX130197.1 GI:1070705779		2
		0
495. Encephalartos dolomiticus voucher PR725 small subunit ribosomal RNA gene, partial sequence; internal transcribed spacer 1, 5.8S ribosomal RNA gene, and internal transcribed spacer 2, complete sequence; and large subunit ribosomal RNA gene, partial sequence		35
1,105 bp linear DNA		4
KX130196.1 GI:1070705778		2
		0
496. Encephalartos dolomiticus voucher OM4225 small subunit ribosomal RNA gene, partial sequence; internal transcribed spacer 1, 5.8S ribosomal RNA gene, and internal transcribed spacer 2, complete sequence; and large subunit ribosomal RNA gene, partial sequence		35
1,191 bp linear DNA		4
KX130195.1 GI:1070705777		2
		0
497. Encephalartos dolomiticus voucher CC343 internal transcribed spacer 1, partial sequence; 5.8S ribosomal RNA gene, complete sequence; and internal transcribed spacer 2, partial sequence		24
1,038 bp linear DNA		4
KX130194.1 GI:1070705776		2
		0
498. Encephalartos cycadifolius voucher PR850 5.8S ribosomal RNA gene, partial sequence; internal transcribed spacer 2, complete sequence; and large subunit ribosomal RNA gene, partial sequence		25
1,053 bp linear DNA		4
KX130193.1 GI:1070705775		2
		0
499. Encephalartos cycadifolius voucher PR765 small subunit ribosomal RNA gene, partial sequence; internal transcribed spacer 1, 5.8S ribosomal RNA gene, and internal transcribed spacer 2, complete sequence; and large subunit ribosomal RNA gene, partial sequence		35
1,116 bp linear DNA		4
KX130192.1 GI:1070705774		2
		0
500. Encephalartos cycadifolius voucher PR722 5.8S ribosomal RNA gene, partial sequence; internal transcribed spacer 2, complete sequence; and large subunit ribosomal RNA gene, partial sequence		25
1,056 bp linear DNA		4
KX130191.1 GI:1070705773		2
[truncated: 1,046,576+ more rows]

## Sheet: Filtered data
1. Chromolaena odorata isolate 99 from South Africa 18S ribosomal RNA gene, partial sequence; internal transcribed spacer 1 and 5.8S ribosomal RNA gene, complete sequence; and internal transcribed spacer 2, partial sequence
2. Chromolaena odorata isolate 48 from South Africa 18S ribosomal RNA gene, partial sequence; internal transcribed spacer 1 and 5.8S ribosomal RNA gene, complete sequence; and internal transcribed spacer 2, partial sequence
3. Chromolaena odorata isolate 96 from South Africa 18S ribosomal RNA gene, partial sequence; internal transcribed spacer 1 and 5.8S ribosomal RNA gene, complete sequence; and internal transcribed spacer 2, partial sequence
4. Chromolaena odorata isolate 95 from South Africa 18S ribosomal RNA gene, partial sequence; internal transcribed spacer 1 and 5.8S ribosomal RNA gene, complete sequence; and internal transcribed spacer 2, partial sequence
5. Chromolaena odorata isolate 88 from South Africa 18S ribosomal RNA gene, partial sequence; internal transcribed spacer 1 and 5.8S ribosomal RNA gene, complete sequence; and internal transcribed spacer 2, partial sequence
6. Chromolaena odorata isolate 92 from South Africa 18S ribosomal RNA gene, partial sequence; internal transcribed spacer 1 and 5.8S ribosomal RNA gene, complete sequence; and internal transcribed spacer 2, partial sequence
7. Chromolaena odorata isolate 50 from South Africa 18S ribosomal RNA gene, partial sequence; internal transcribed spacer 1 and 5.8S ribosomal RNA gene, complete sequence; and internal transcribed spacer 2, partial sequence
8. Chromolaena odorata isolate 97 from South Africa 18S ribosomal RNA gene, partial sequence; internal transcribed spacer 1 and 5.8S ribosomal RNA gene, complete sequence; and internal transcribed spacer 2, partial sequence
9. Chromolaena odorata isolate 42 from South Africa 18S ribosomal RNA gene, partial sequence; internal transcribed spacer 1 and 5.8S ribosomal RNA gene, complete sequence; and internal transcribed spacer 2, partial sequence
10. Chromolaena odorata isolate 44 from South Africa 18S ribosomal RNA gene, partial sequence; internal transcribed spacer 1 and 5.8S ribosomal RNA gene, complete sequence; and internal transcribed spacer 2, partial sequence
11. Chromolaena odorata isolate 45 from South Africa 18S ribosomal RNA gene, partial sequence; internal transcribed spacer 1 and 5.8S ribosomal RNA gene, complete sequence; and internal transcribed spacer 2, partial sequence
12. Chromolaena odorata isolate 32 from South Africa 18S ribosomal RNA gene, partial sequence; internal transcribed spacer 1 and 5.8S ribosomal RNA gene, complete sequence; and internal transcribed spacer 2, partial sequence
13. Chromolaena odorata isolate 36 from South Africa 18S ribosomal RNA gene, partial sequence; internal transcribed spacer 1 and 5.8S ribosomal RNA gene, complete sequence; and internal transcribed spacer 2, partial sequence
14. Chromolaena odorata isolate 13 from South Africa 18S ribosomal RNA gene, partial sequence; internal transcribed spacer 1 and 5.8S ribosomal RNA gene, complete sequence; and internal transcribed spacer 2, partial sequence
15. Chromolaena odorata isolate 18 from South Africa 18S ribosomal RNA gene, partial sequence; internal transcribed spacer 1 and 5.8S ribosomal RNA gene, complete sequence; and internal transcribed spacer 2, partial sequence
16. Chromolaena odorata isolate 23 from South Africa 18S ribosomal RNA gene, partial sequence; internal transcribed spacer 1 and 5.8S ribosomal RNA gene, complete sequence; and internal transcribed spacer 2, partial sequence
17. Chromolaena odorata isolate 27 from South Africa 18S ribosomal RNA gene, partial sequence; internal transcribed spacer 1 and 5.8S ribosomal RNA gene, complete sequence; and internal transcribed spacer 2, partial sequence
18. Chromolaena odorata isolate 28 from South Africa 18S ribosomal RNA gene, partial sequence; internal transcribed spacer 1 and 5.8S ribosomal RNA gene, complete sequence; and internal transcribed spacer 2, partial sequence
19. Chromolaena odorata isolate 26 from South Africa 18S ribosomal RNA gene, partial sequence; internal transcribed spacer 1 and 5.8S ribosomal RNA gene, complete sequence; and internal transcribed spacer 2, partial sequence
20. Pappea capensis from South Africa internal transcribed spacer 1, partial sequence; 5.8S ribosomal RNA gene, complete sequence; and internal transcribed spacer 2, partial sequence
21. Pseuderanthemum hildebrandtii voucher cultivated, Lowveld National Botanical Garden, South Africa, Daniel et al. 9394 (CAS) internal transcribed spacer 1, partial sequence; 5.8S ribosomal RNA gene and internal transcribed spacer 2, complete sequence; and large subunit ribosomal RNA gene, partial sequence
22. Codium fragile haplotype 2 from South Africa ribosomal protein L16 (rpl16) and ribosomal protein S3 (rps3) genes, partial cds; chloroplast
23. Codium fragile haplotype 1 from South Africa ribosomal protein L16 (rpl16) and ribosomal protein S3 (rps3) genes, partial cds; chloroplast
24. Selaginella nubigena voucher A. Larsson AL810 (UPS) from South Africa ribulose-1,5-bisphosphate carboxylase/oxygenase large subunit (rbcL) gene, partial cds; chloroplast
25. Selaginella mittenii voucher C. G. G. J. van Steenis 24105 (L) from South Africa ribulose-1,5-bisphosphate carboxylase/oxygenase large subunit (rbcL) gene, partial cds; chloroplast
26. Selaginella dregei voucher L. Smook 8211 (BR) from South Africa ribulose-1,5-bisphosphate carboxylase/oxygenase large subunit (rbcL) gene, partial cds; chloroplast
27. Selaginella caffrorum voucher G. J. de Joncheere SAC 237 (L) from South Africa ribulose-1,5-bisphosphate carboxylase/oxygenase large subunit (rbcL) gene, partial cds; chloroplast
28. UNVERIFIED: Selaginella mittenii voucher C. G. G. J. van Steenis 24105 (L) from South Africa sulfoquinovosyldiacylglyerol 1-like (SQD1) gene, partial sequence
29. Selaginella dregei voucher L. Smook 8211 (BR) from South Africa sulfoquinovosyldiacylglyerol 1 (SQD1) gene, partial cds
30. Cuscuta campestris voucher Linder 3399 BOL from South Africa tRNA-Leu (trnL) gene, partial sequence; trnL-trnF intergenic spacer, complete sequence; and tRNA-Phe (trnF) gene, partial sequence; chloroplast
31. Cuscuta campestris voucher Reddy & al. 1049 J from South Africa tRNA-Leu (trnL) gene, partial sequence; trnL-trnF intergenic spacer, complete sequence; and tRNA-Phe (trnF) gene, partial sequence; chloroplast
32. Bupleurum mundtii from South Africa 18S ribosomal RNA gene, partial sequence; internal transcribed spacer 1, 5.8S ribosomal RNA gene and internal transcribed spacer 2, complete sequence; and 26S ribosomal RNA gene, partial sequence
33. Todea barbara chloroplast rbcL gene for ribulose 1,5-bisphosphate carboxylase large subunit, partial cds, country: South Africa
34. Olea capensis partial ITS1, from South Africa
35. Olea europaea subsp. cuspidata ITS1, from South Africa
36. Morella quercifolia chloroplast partial rbcL gene for ribulose-1,5-bisphosphate carboxylase/oxygenase, large subunit, country South Africa
37. Morella quercifolia 18S rRNA gene (partial), 5.8S rRNA gene, 26S rRNA gene (partial), ITS1 and ITS2, country South Africa
38. Olea europaea subsp. cuspidata 18S rRNA gene (partial), ITS1 and 5.8S rRNA gene (partial), country South Africa, Kirstenbosch
39. Eurhynchiella zeyheri from South Africa internal transcribed spacer 1, partial sequence
40. Eurhynchiella zeyheri from South Africa 5.8S ribosomal RNA gene, partial sequence; internal transcribed spacer 2, complete sequence; and 26S ribosomal RNA gene gene, partial sequence
41. Chrysocoma ciliata from South Africa internal transcribed spacer 1, 5.8S ribosomal RNA gene, and internal transcribed spacer 2, complete sequence
42. Zanthoxylum capense chloroplast atpB-rbcL intergenic spacer, specimen voucher Trinder-Smith 394 (BOL, South Africa)
43. Vepris lanceolata chloroplast atpB-rbcL intergenic spacer, specimen voucher Trinder-Smith 395 (BOL, South Africa)
44. Sheilanthera pubens chloroplast atpB-rbcL intergenic spacer, specimen voucher Esterhuysen 27899 (BOL, South Africa)
45. Phyllosma capensis chloroplast atpB-rbcL intergenic spacer, specimen voucher Trinder-Smith 297 (BOL, South Africa)
46. Macrostylis villosa chloroplast atpB-rbcL intergenic spacer, specimen voucher Nowell 124 (BOL, South Africa)
47. Macrostylis squarrosa chloroplast atpB-rbcL intergenic spacer, specimen voucher Nowell 136 (BOL, South Africa)
48. Macrostylis ramulosa chloroplast atpB-rbcL intergenic spacer, specimen voucher Trinder-Smith 294 (BOL, South Africa)
49. Euchaetis glomerata chloroplast atpB-rbcL intergenic spacer, specimen voucher Trinder-Smith 287 (BOL, South Africa)
50. Euchaetis glabra chloroplast atpB-rbcL intergenic spacer, specimen voucher Linder 7153 (BOL, South Africa)
51. Empleurum unicapsulare chloroplast atpB-rbcL intergenic spacer, specimen voucher Trinder-Smith 249 (BOL, South Africa)
52. Diosma subulata chloroplast atpB-rbcL intergenic spacer, specimen voucher Trinder-Smith 313 (BOL, South Africa)
53. Diosma sabulosa chloroplast atpB-rbcL intergenic spacer, specimen voucher Victor 2409 (PRE, South Africa)
54. Diosma oppositifolia chloroplast atpB-rbcL intergenic spacer, specimen voucher Nowell 128 (BOL, South Africa)
55. Diosma hirsuta chloroplast atpB-rbcL intergenic spacer, specimen voucher Nowell 122 (BOL, South Africa)
56. Coleonema pulchrum chloroplast atpB-rbcL intergenic spacer, specimen voucher Nowell 170 (BOL, South Africa)
57. Coleonema juniperinum chloroplast atpB-rbcL intergenic spacer, specimen voucher Nowell 131 (BOL, South Africa)
58. Clausena anisata chloroplast atpB-rbcL intergenic spacer, specimen voucher Trinder-Smith 396 (BOL, South Africa)
59. Calodendrum capense chloroplast atpB-rbcL intergenic spacer, specimen voucher Trinder-Smith 390 (BOL, South Africa)
60. Agathosma namaquensis chloroplast atpB-rbcL intergenic spacer, specimen voucher Trinder-Smith 289 (BOL, South Africa)
61. Agathosma capensis chloroplast atpB-rbcL intergenic spacer, specimen voucher Trinder-Smith 245 (BOL, South Africa)
62. Agathosma bifida chloroplast atpB-rbcL intergenic spacer, specimen voucher Trinder-Smith 236 (BOL, South Africa)
63. Agathosma adenandriflora chloroplast atpB-rbcL intergenic spacer, specimen voucher Trinder-Smith 174 (BOl, South Africa)
64. Adenandra villosa chloroplast atpB-rbcL intergenic spacer, specimen voucher Nowell 125 (BOL, South Africa)
65. Adenandra rotundifolia chloroplast atpB-rbcL intergenic spacer, specimen voucher Trinder-Smith 317 (BOL, South Africa)
66. Adenandra brachyphylla chloroplast atpB-rbcL intergenic spacer, specimen voucher Trinder-Smith 307 (BOL, South Africa)
67. Acmadenia trigona chloroplast atpB-rbcL intergenic spacer, specimen voucher Trinder-Smith 234 (BOL, South Africa)
68. Acmadenia teretifolia chloroplast atpB-rbcL intergenic spacer, specimen voucher Trinder-Smith 285 (BOL, South Africa)
69. Acmadenia obtusata chloroplast atpB-rbcL intergenic spacer, specimen voucher Trinder-Smith 332 (BOL, South Africa)
70. Zanthoxylum capense chloroplast partial intron sequence (rpl16 gene), specimen voucher Trinder-Smith 394 (BOL, South Africa)
71. Vepris lanceolata chloroplast partial intron sequence (rpl16 gene), specimen voucher Trinder-Smith 395 (BOL, South Africa)
72. Sheilanthera pubens chloroplast partial intron sequence (rpl16 gene), specimen voucher Esterhuysen 27899 (BOL, South Africa)
73. Phyllosma capensis chloroplast partial intron sequence (rpl16 gene), specimen voucher Trinder-Smith 297 (BOL, South Africa)
74. Macrostylis villosa chloroplast partial intron sequence (rpl16 gene), specimen voucher Nowell 124 (BOL, South Africa)
75. Macrostylis squarrosa chloroplast partial intron sequence (rpl16 gene), specimen voucher Nowell 136 (BOL, South Africa)
76. Macrostylis ramulosa chloroplast partial intron sequence (rpl16 gene), specimen voucher Trinder-Smith 294 (BOL, South Africa)
77. Euchaetis glomerata chloroplast partial intron sequence (rpl16 gene), specimen voucher Trinder-Smith 287 (BOL, South Africa)
78. Euchaetis glabra chloroplast partial intron sequence (rpl16 gene), specimen voucher Linder 7153 (BOL, South Africa)
79. Empleurum unicapsulare chloroplast partial intron sequence (rpl16 gene), specimen voucher Trinder-Smith 249 (BOL, South Africa)
80. Diosma subulata chloroplast partial intron sequence (rpl16 gene), specimen voucher Trinder-Smith 313 (BOL, South Africa)
81. Diosma sabulosa chloroplast partial intron sequence (rpl16 gene), specimen voucher Victor 2409 (PRE, South Africa)
82. Diosma oppositifolia chloroplast partial intron sequence (rpl16 gene), specimen voucher Nowell 128 (BOL, South Africa)
83. Diosma hirsuta chloroplast partial intron sequence (rpl16 gene), specimen voucher Nowell 122 (BOL, South Africa)
84. Coleonema pulchrum chloroplast partial intron sequence (rpl16 gene), specimen voucher Nowell 170 (BOL, South Africa)
85. Coleonema juniperinum chloroplast partial intron sequence (rpl16 gene), specimen voucher Nowell 131 (BOL, South Africa)
86. Clausena anisata chloroplast partial intron sequence (rpl16 gene), specimen voucher Trinder-Smith 396 (BOL, South Africa)
87. Calodendrum capense chloroplast partial intron sequence (rpl16 gene), specimen voucher Trinder-Smith 390 (BOL, South Africa)
88. Agathosma namaquensis chloroplast partial intron sequence (rpl16 gene), specimen voucher Trinder-Smith 183 (BOL, South Africa)
89. Agathosma capensis chloroplast partial intron sequence (rpl16 gene), specimen voucher Trinder-Smith 245 (BOL, South Africa)
90. Agathosma bifida chloroplast partial intron sequence (rpl16 gene), specimen voucher Trinder-Smith 236 (BOL, South Africa)
91. Agathosma bathii chloroplast partial intron sequence (rpl16 gene), specimen voucher Hanekom 3405 (BOL, South Africa)
92. Agathosma adenandriflora chloroplast partial intron sequence (rpl16 gene), specimen voucher Trinder-Smith 174 (BOL, South Africa)
93. Adenandra villosa chloroplast partial intron sequence (rpl16 gene), specimen voucher Nowell 125 (BOL, South Africa)
94. Adenandra rotundifolia chloroplast partial intron sequence (rpl16 gene), specimen voucher Trinder-Smith 317 (BOL, South Africa)
95. Adenandra brachyphylla chloroplast partial intron sequence (rpl16 gene), specimen voucher Trinder-Smith 307 (BOL, South Africa)
96. Acmadenia trigona chloroplast partial intron sequence (rpl16 gene), specimen voucher Trinder-Smith 234 (BOL, South Africa)
97. Acmadenia teretifolia chloroplast partial intron sequence (rpl16 gene), specimen voucher Trinder-Smith 285 (BOL, South Africa)
98. Jordaaniella spongiosa chloroplast psbA-trnH intergenic spacer, from Namaqualand, South Africa
99. Octopoma sp. Klak 9152 chloroplast psbA-trnH intergenic spacer, from Namaqualand, South Africa
100. Jordaaniella spongiosa NTS, from Namaqualand, South Africa
101. Acrodon bellidiflorus chloroplast psbA-trnH intergenic spacer, from Western Cape, South Africa
102. Stoeberia carpii chloroplast psbA-trnH intergenic spacer, from Namaqualand, South Africa
103. Cylindrophyllum hallii chloroplast psbA-trnH intergenic spacer, from Calvinia, South Africa
104. Schlechteranthus hallii chloroplast psbA-trnH intergenic spacer, from Namaqualand, South Africa
105. Vanzijlia annulata chloroplast psbA-trnH intergenic spacer, from Namaqualand, South Africa
106. Hallianthus planus chloroplast psbA-trnH intergenic spacer, from Namaqualand, South Africa
107. Leipoldtia klaverensis chloroplast psbA-trnH intergenic spacer, from Namaqualand, South Africa
108. Leipoldtia rosea chloroplast psbA-trnH intergenic spacer, from Cape region, South Africa
109. Leipoldtia frutescens chloroplast psbA-trnH intergenic spacer, from Namaqualand, South Africa
110. Leipoldtia compacta chloroplast psbA-trnH intergenic spacer, from Namaqualand, South Africa
111. Octopoma quadrisepalum chloroplast psbA-trnH intergenic spacer, from Swellendam, South Africa
112. Octopoma octojuge chloroplast psbA-trnH intergenic spacer, from Swellendam, South Africa
113. Octopoma subglobosum chloroplast psbA-trnH intergenic spacer, from Namaqualand, South Africa
114. Octopoma inclusum chloroplast psbA-trnH intergenic spacer, from Namaqualand, South Africa
115. Octopoma rupigenum chloroplast psbA-trnH intergenic spacer, from Clanwilliam, South Africa
116. Octopoma connatum chloroplast psbA-trnH intergenic spacer, from Vanrhynsdorp, South Africa
117. Ruschia sandbergensis chloroplast psbA-trnH intergenic spacer, from Namaqualand, South Africa
118. Ruschia goodiae chloroplast psbA-trnH intergenic spacer, from Namaqualand, South Africa
119. Ruschia hexamera chloroplast psbA-trnH intergenic spacer, from Namaqualand, South Africa
120. Acrodon bellidiflorus partial NTS, from Western Cape, South Africa
121. Stoeberia carpii partial NTS, from Namaqualand, South Africa
122. Cylindrophyllum hallii partial NTS, from Calvinia, South Africa
123. Schlechteranthus hallii partial NTS, from Namaqualand, South Africa
124. Vanzijlia annulata partial NTS, from Vanrhynsdorp, South Africa
125. Hallianthus planus partial NTS, from Vanrhynsdorp, South Africa
126. Leipoldtia klaverensis partial NTS, from Namaqualand, South Africa
127. Leipoldtia rosea partial NTS, from Namaqualand, South Africa
128. Leipoldtia frutescens partial NTS, from Namaqualand, South Africa
129. Leipoldtia compacta partial NTS, from Namaqualand, South Africa
130. Ruschia hexamera partial NTS, from Namaqualand, South Africa
131. Octopoma quadrisepalum partial NTS, from Swellendam, South Africa
132. Octopoma octojuge partial NTS, from Swellendam, South Africa
133. Octopoma subglobosum partial NTS, from Namaqualand, South Africa
134. Octopoma inclusum partial NTS, from Namaqualand, South Africa
135. Octopoma rupigenum partial NTS, from Clanwilliam, South Africa
136. Octopoma connatum partial NTS, from Namaqualand, South Africa
137. Ruschia sandbergensis partial NTS, from Namaqualand, South Africa
138. Cynanchum orangeanum 18S rRNA gene (partial), 5.8S rRNA gene, 26S rRNA gene (partial), ITS1 and ITS2, country South Africa
139. Oldenburgia intermedia voucher TEX Silverhill Seeds, South Africa external transcribed spacer and 18S ribosomal RNA gene, partial sequence
140. Asystasia gangetica voucher cultivated, Nelspruit, Mpumalanga, South Africa, (widespread in Old World tropics and subtropics), Daniel & Balkwill 9386 (CAS) internal transcribed spacer 1, partial sequence; 5.8S ribosomal RNA gene and internal transcribed spacer 2, complete sequence; and large subunit ribosomal RNA gene, partial sequence
141. Porotrichum madagassum genomic DNA containing partial nad5 gene for NADH dehydrogenase subunit 5, exons 12 region, specimen voucher Easton Cape, Flora South Africa 244, isolate SH252
142. Salvia africana voucher Wellington Botanical Garden, South Africa ribulose-1,5-bisphosphate carboxylase/oxygenase large subunit (rbcL) gene, partial cds; chloroplast
143. Roepera spinosa voucher Bellstedt 801 (STE), South Africa, North of Cape Town tRNA-Gly (trnG) gene, intron; chloroplast
144. Pristimera longipetiolata voucher R.H. Archer 2174, South Africa (PRE) maturase K gene, partial cds; chloroplast
145. Pristimera longipetiolata voucher R.H. Archer 2174, South Africa (PRE) tRNA-Leu (trnL) gene and trnL-trnF intergenic spacer, partial sequence; chloroplast
146. Pristimera longipetiolata voucher R.H. Archer et al. 2174, South Africa (PRE) tRNA-Leu (trnL) gene, partial sequence; chloroplast
147. Pristimera longipetiolata voucher R.H. Archer 2174, South Africa (PRE) 18S ribosomal RNA gene, partial sequence; internal transcribed spacer 1, 5.8S ribosomal RNA gene, and internal transcribed spacer 2, complete sequence; and 28S ribosomal RNA gene, partial sequence
148. Pristimera longipetiolata voucher R.H. Archer 2174, South Africa (PRE) 26S ribosomal RNA gene, partial sequence
149. Euthystachys abbreviata partial chloroplast tRNA-Leu (UAA) gene for transfer RNA-Leu (UAA), specimen voucher no voucher (MacDonald & Rourke South Africa)
150. Encephalartos sclavoi voucher OM4269 ribulose-1,5-bisphosphate carboxylase/oxygenase large subunit (rbcL) gene, partial cds; chloroplast
151. Encephalartos msinganus voucher OM4267 ribulose-1,5-bisphosphate carboxylase/oxygenase large subunit (rbcL) gene, partial cds; chloroplast
152. Encephalartos aemulans voucher OM4265 ribulose-1,5-bisphosphate carboxylase/oxygenase large subunit (rbcL) gene, partial cds; chloroplast
153. Encephalartos laurentianus voucher OM4264 ribulose-1,5-bisphosphate carboxylase/oxygenase large subunit (rbcL) gene, partial cds; chloroplast
154. Encephalartos transvenosus voucher OM4263 ribulose-1,5-bisphosphate carboxylase/oxygenase large subunit (rbcL) gene, partial cds; chloroplast
155. Encephalartos hildebrandtii voucher OM4262 ribulose-1,5-bisphosphate carboxylase/oxygenase large subunit (rbcL) gene, partial cds; chloroplast
156. Encephalartos lebomboensis voucher OM4261 ribulose-1,5-bisphosphate carboxylase/oxygenase large subunit (rbcL) gene, partial cds; chloroplast
157. Encephalartos trispinosus voucher OM4260 ribulose-1,5-bisphosphate carboxylase/oxygenase large subunit (rbcL) gene, partial cds; chloroplast
158. Encephalartos kisambo voucher OM4259 ribulose-1,5-bisphosphate carboxylase/oxygenase large subunit (rbcL) gene, partial cds; chloroplast
159. Encephalartos paucidentatus voucher OM4258 ribulose-1,5-bisphosphate carboxylase/oxygenase large subunit (rbcL) gene, partial cds; chloroplast
160. Encephalartos equatorialis voucher OM4257 ribulose-1,5-bisphosphate carboxylase/oxygenase large subunit (rbcL) gene, partial cds; chloroplast
161. Stangeria eriopus voucher OM4256 ribulose-1,5-bisphosphate carboxylase/oxygenase large subunit (rbcL) gene, partial cds; chloroplast
162. Encephalartos bubalinus voucher OM4255 ribulose-1,5-bisphosphate carboxylase/oxygenase large subunit (rbcL) gene, partial cds; chloroplast
163. Encephalartos striatus voucher OM4254 ribulose-1,5-bisphosphate carboxylase/oxygenase large subunit (rbcL) gene, partial cds; chloroplast
164. Encephalartos munchii voucher OM4253 ribulose-1,5-bisphosphate carboxylase/oxygenase large subunit (rbcL) gene, partial cds; chloroplast
165. Encephalartos manikensis voucher OM4251 ribulose-1,5-bisphosphate carboxylase/oxygenase large subunit (rbcL) gene, partial cds; chloroplast
166. Encephalartos longifolius voucher OM4250 ribulose-1,5-bisphosphate carboxylase/oxygenase large subunit (rbcL) gene, partial cds; chloroplast
167. Encephalartos turneri voucher OM4249 ribulose-1,5-bisphosphate carboxylase/oxygenase large subunit (rbcL) gene, partial cds; chloroplast
168. Encephalartos friderici-guilielmi voucher OM4248 ribulose-1,5-bisphosphate carboxylase/oxygenase large subunit (rbcL) gene, partial cds; chloroplast
169. Encephalartos whitelockii voucher OM4247 ribulose-1,5-bisphosphate carboxylase/oxygenase large subunit (rbcL) gene, partial cds; chloroplast
170. Encephalartos princeps voucher OM4246 ribulose-1,5-bisphosphate carboxylase/oxygenase large subunit (rbcL) gene, partial cds; chloroplast
171. Encephalartos ferox voucher OM4245 ribulose-1,5-bisphosphate carboxylase/oxygenase large subunit (rbcL) gene, partial cds; chloroplast
172. Encephalartos gratus voucher OM4244 ribulose-1,5-bisphosphate carboxylase/oxygenase large subunit (rbcL) gene, partial cds; chloroplast
173. Encephalartos hirsutus voucher OM4243 ribulose-1,5-bisphosphate carboxylase/oxygenase large subunit (rbcL) gene, partial cds; chloroplast
174. Encephalartos aplanatus voucher OM4242 ribulose-1,5-bisphosphate carboxylase/oxygenase large subunit (rbcL) gene, partial cds; chloroplast
175. Encephalartos lanatus voucher OM4241 ribulose-1,5-bisphosphate carboxylase/oxygenase large subunit (rbcL) gene, partial cds; chloroplast
176. Encephalartos humilis voucher OM4240 ribulose-1,5-bisphosphate carboxylase/oxygenase large subunit (rbcL) gene, partial cds; chloroplast
177. Encephalartos horridus voucher OM4238 ribulose-1,5-bisphosphate carboxylase/oxygenase large subunit (rbcL) gene, partial cds; chloroplast
178. Encephalartos senticosus voucher OM4237 ribulose-1,5-bisphosphate carboxylase/oxygenase large subunit (rbcL) gene, partial cds; chloroplast
179. Encephalartos cerinus voucher OM4236 ribulose-1,5-bisphosphate carboxylase/oxygenase large subunit (rbcL) gene, partial cds; chloroplast
180. Encephalartos lehmannii voucher OM4235 ribulose-1,5-bisphosphate carboxylase/oxygenase large subunit (rbcL) gene, partial cds; chloroplast
181. Encephalartos lebomboensis voucher OM4234 ribulose-1,5-bisphosphate carboxylase/oxygenase large subunit (rbcL) gene, partial cds; chloroplast
182. Encephalartos middelburgensis voucher OM4233 ribulose-1,5-bisphosphate carboxylase/oxygenase large subunit (rbcL) gene, partial cds; chloroplast
183. Encephalartos cupidus voucher OM4232 ribulose-1,5-bisphosphate carboxylase/oxygenase large subunit (rbcL) gene, partial cds; chloroplast
184. Encephalartos woodii voucher OM4231 ribulose-1,5-bisphosphate carboxylase/oxygenase large subunit (rbcL) gene, partial cds; chloroplast
185. Encephalartos nubimontanus voucher OM4230 ribulose-1,5-bisphosphate carboxylase/oxygenase large subunit (rbcL) gene, partial cds; chloroplast
186. Encephalartos natalensis voucher OM4229 ribulose-1,5-bisphosphate carboxylase/oxygenase large subunit (rbcL) gene, partial cds; chloroplast
187. Encephalartos dyerianus voucher OM4228 ribulose-1,5-bisphosphate carboxylase/oxygenase large subunit (rbcL) gene, partial cds; chloroplast
188. Encephalartos laevifolius voucher OM4227 ribulose-1,5-bisphosphate carboxylase/oxygenase large subunit (rbcL) gene, partial cds; chloroplast
189. Encephalartos eugene-maraisii voucher OM4226 ribulose-1,5-bisphosphate carboxylase/oxygenase large subunit (rbcL) gene, partial cds; chloroplast
190. Encephalartos dolomiticus voucher OM4225 ribulose-1,5-bisphosphate carboxylase/oxygenase large subunit (rbcL) gene, partial cds; chloroplast
191. Encephalartos latifrons voucher OM4224 ribulose-1,5-bisphosphate carboxylase/oxygenase large subunit (rbcL) gene, partial cds; chloroplast
192. Encephalartos ghellinckii voucher OM4223 ribulose-1,5-bisphosphate carboxylase/oxygenase large subunit (rbcL) gene, partial cds; chloroplast
193. Encephalartos paucidentatus x Encephalartos heenanii voucher OM4222 ribulose-1,5-bisphosphate carboxylase/oxygenase large subunit (rbcL) gene, partial cds; chloroplast
194. Encephalartos heenanii voucher OM4221 ribulose-1,5-bisphosphate carboxylase/oxygenase large subunit (rbcL) gene, partial cds; chloroplast
195. Encephalartos ngoyanus voucher OM4220 ribulose-1,5-bisphosphate carboxylase/oxygenase large subunit (rbcL) gene, partial cds; chloroplast
196. Encephalartos inopinus voucher OM4219 ribulose-1,5-bisphosphate carboxylase/oxygenase large subunit (rbcL) gene, partial cds; chloroplast
197. Encephalartos arenarius voucher OM4218 ribulose-1,5-bisphosphate carboxylase/oxygenase large subunit (rbcL) gene, partial cds; chloroplast
198. Encephalartos caffer voucher OM:4181 ribulose-1,5-bisphosphate carboxylase/oxygenase large subunit (rbcL) gene, partial cds; chloroplast
199. Cyclopia subternata voucher OM:4182 ribulose-1,5-bisphosphate carboxylase/oxygenase large subunit (rbcL) gene, partial cds; chloroplast
200. Encephalartos longifolius voucher OM:4183 ribulose-1,5-bisphosphate carboxylase/oxygenase large subunit (rbcL) gene, partial cds; chloroplast
201. Gasteria armstrongii voucher OM:4184 ribulose-1,5-bisphosphate carboxylase/oxygenase large subunit (rbcL) gene, partial cds; chloroplast
202. Pachypodium bispinosum voucher OM:4185 ribulose-1,5-bisphosphate carboxylase/oxygenase large subunit (rbcL) gene, partial cds; chloroplast
203. Haworthiopsis limifolia voucher OM:4186 ribulose-1,5-bisphosphate carboxylase/oxygenase large subunit (rbcL) gene, partial cds; chloroplast
204. Aloe ferox voucher OM:4188 ribulose-1,5-bisphosphate carboxylase/oxygenase large subunit (rbcL) gene, partial cds; chloroplast
205. Dioscorea elephantipes voucher OM:4190 ribulose-1,5-bisphosphate carboxylase/oxygenase large subunit (rbcL) gene, partial cds; chloroplast
206. Encephalartos horridus voucher OM:4191 ribulose-1,5-bisphosphate carboxylase/oxygenase large subunit (rbcL) gene, partial cds; chloroplast
207. Encephalartos trispinosus voucher OM:4192 ribulose-1,5-bisphosphate carboxylase/oxygenase large subunit (rbcL) gene, partial cds; chloroplast
208. Encephalartos latifrons voucher OM:4193 ribulose-1,5-bisphosphate carboxylase/oxygenase large subunit (rbcL) gene, partial cds; chloroplast
209. Encephalartos altensteinii voucher OM:4195 ribulose-1,5-bisphosphate carboxylase/oxygenase large subunit (rbcL) gene, partial cds; chloroplast
210. Aloe bowiea voucher OM:4197 ribulose-1,5-bisphosphate carboxylase/oxygenase large subunit (rbcL) gene, partial cds; chloroplast
211. Euphorbia meloformis voucher OM:4198 ribulose-1,5-bisphosphate carboxylase/oxygenase large subunit (rbcL) gene, partial cds; chloroplast
212. Encephalartos horridus voucher OM:4199 ribulose-1,5-bisphosphate carboxylase/oxygenase large subunit (rbcL) gene, partial cds; chloroplast
213. Encephalartos longifolius voucher OM:4200 ribulose-1,5-bisphosphate carboxylase/oxygenase large subunit (rbcL) gene, partial cds; chloroplast
214. Encephalartos arenarius voucher OM:4201 maturase K (matK) gene, partial cds; chloroplast
215. Encephalartos longifolius voucher OM:4200 maturase K (matK) gene, partial cds; chloroplast
216. Encephalartos horridus voucher OM:4199 maturase K (matK) gene, partial cds; chloroplast
217. Euphorbia meloformis voucher OM:4198 maturase K (matK) gene, partial cds; chloroplast
218. Aloe bowiea voucher OM:4197 maturase K (matK) gene, partial cds; chloroplast
219. Encephalartos altensteinii voucher OM:4195 maturase K (matK) gene, partial cds; chloroplast
220. Encephalartos latifrons voucher OM:4193 maturase K (matK) gene, partial cds; chloroplast
221. Encephalartos trispinosus voucher OM:4192 maturase K (matK) gene, partial cds; chloroplast
222. Encephalartos horridus voucher OM:4191 maturase K (matK) gene, partial cds; chloroplast
223. Pelargonium reniforme voucher OM:4189 maturase K (matK) gene, partial cds; chloroplast
224. Aloe ferox voucher OM:4188 maturase K (matK) gene, partial cds; chloroplast
225. Pelargonium reniforme voucher OM:4187 maturase K (matK) gene, partial cds; chloroplast
226. Haworthiopsis limifolia voucher OM:4186 maturase K (matK) gene, partial cds; chloroplast
227. Gasteria armstrongii voucher OM:4184 maturase K (matK) gene, partial cds; chloroplast
228. Encephalartos longifolius voucher OM:4183 maturase K (matK) gene, partial cds; chloroplast
229. Cyclopia subternata voucher OM:4182 maturase K (matK) gene, partial cds; chloroplast
230. Encephalartos caffer voucher OM:4181 maturase K (matK) gene, partial cds; chloroplast
231. Encephalartos sclavoi voucher OM:4269 maturase K (matK) gene, partial cds; chloroplast
232. Encephalartos msinganus voucher OM:4267 maturase K (matK) gene, partial cds; chloroplast
233. Encephalartos aemulans voucher OM:4265 maturase K (matK) gene, partial cds; chloroplast
234. Encephalartos laurentianus voucher OM:4264 maturase K (matK) gene, partial cds; chloroplast
235. Encephalartos transvenosus voucher OM:4263 maturase K (matK) gene, partial cds; chloroplast
236. Encephalartos hildebrandtii voucher OM:4262 maturase K (matK) gene, partial cds; chloroplast
237. Encephalartos lebomboensis voucher OM:4261 maturase K (matK) gene, partial cds; chloroplast
238. Encephalartos trispinosus voucher OM:4260 maturase K (matK) gene, partial cds; chloroplast
239. Encephalartos kisambo voucher OM:4259 maturase K (matK) gene, partial cds; chloroplast
240. Encephalartos paucidentatus voucher OM:4258 maturase K (matK) gene, partial cds; chloroplast
241. Encephalartos equatorialis voucher OM:4257 maturase K (matK) gene, partial cds; chloroplast
242. Encephalartos bubalinus voucher OM:4255 maturase K (matK) gene, partial cds; chloroplast
243. Encephalartos striatus voucher OM:4254 maturase K (matK) gene, partial cds; chloroplast
244. Encephalartos munchii voucher OM:4253 maturase K (matK) gene, partial cds; chloroplast
245. Encephalartos villosus voucher OM:4252 maturase K (matK) gene, partial cds; chloroplast
246. Encephalartos manikensis voucher OM:4251 maturase K (matK) gene, partial cds; chloroplast
247. Encephalartos longifolius voucher OM:4250 maturase K (matK) gene, partial cds; chloroplast
248. Encephalartos turneri voucher OM:4249 maturase K (matK) gene, partial cds; chloroplast
249. Encephalartos friderici-guilielmi voucher OM:4248 maturase K (matK) gene, partial cds; chloroplast
250. Encephalartos whitelockii voucher OM:4247 maturase K (matK) gene, partial cds; chloroplast
251. Encephalartos princeps voucher OM:4246 maturase K (matK) gene, partial cds; chloroplast
252. Encephalartos ferox voucher OM:4245 maturase K (matK) gene, partial cds; chloroplast
253. Encephalartos gratus voucher OM:4244 maturase K (matK) gene, partial cds; chloroplast
254. Encephalartos hirsutus voucher OM:4243 maturase K (matK) gene, partial cds; chloroplast
255. Encephalartos aplanatus voucher OM:4242 maturase K (matK) gene, partial cds; chloroplast
256. Encephalartos lanatus voucher OM:4241 maturase K (matK) gene, partial cds; chloroplast
257. Encephalartos humilis voucher OM:4240 maturase K (matK) gene, partial cds; chloroplast
258. Encephalartos horridus voucher OM:4238 maturase K (matK) gene, partial cds; chloroplast
259. Encephalartos senticosus voucher OM:4237 maturase K (matK) gene, partial cds; chloroplast
260. Encephalartos cerinus voucher OM:4236 maturase K (matK) gene, partial cds; chloroplast
261. Encephalartos lehmannii voucher OM:4235 maturase K (matK) gene, partial cds; chloroplast
262. Encephalartos lebomboensis voucher OM:4234 maturase K (matK) gene, partial cds; chloroplast
263. Encephalartos middelburgensis voucher OM:4233 maturase K (matK) gene, partial cds; chloroplast
264. Encephalartos cupidus voucher OM:4232 maturase K (matK) gene, partial cds; chloroplast
265. Encephalartos woodii voucher OM:4231 maturase K (matK) gene, partial cds; chloroplast
266. Encephalartos nubimontanus voucher OM:4230 maturase K (matK) gene, partial cds; chloroplast
267. Encephalartos natalensis voucher OM:4229 maturase K (matK) gene, partial cds; chloroplast
268. Encephalartos dyerianus voucher OM:4228 maturase K (matK) gene, partial cds; chloroplast
269. Encephalartos laevifolius voucher OM:4227 maturase K (matK) gene, partial cds; chloroplast
270. Encephalartos eugene-maraisii voucher OM:4226 maturase K (matK) gene, partial cds; chloroplast
271. Encephalartos dolomiticus voucher OM:4225 maturase K (matK) gene, partial cds; chloroplast
272. Encephalartos latifrons voucher OM:4224 maturase K (matK) gene, partial cds; chloroplast
273. Encephalartos ghellinckii voucher OM:4223 maturase K (matK) gene, partial cds; chloroplast
274. Encephalartos paucidentatus x Encephalartos heenanii voucher OM:4222 maturase K (matK) gene, partial cds; chloroplast
275. Encephalartos heenanii voucher OM:4221 maturase K (matK) gene, partial cds; chloroplast
276. Encephalartos ngoyanus voucher OM:4220 maturase K (matK) gene, partial cds; chloroplast
277. Encephalartos inopinus voucher OM:4219 maturase K (matK) gene, partial cds; chloroplast
278. Encephalartos arenarius voucher OM:4218 maturase K (matK) gene, partial cds; chloroplast
279. Encephalartos transvenosus voucher d1041 PsbA (psbA) gene, partial cds; psbA-trnH intergenic spacer, complete sequence; and tRNA-His (trnH) gene, partial sequence; chloroplast
280. Encephalartos turneri voucher PR915 PsbA (psbA) gene, partial cds; psbA-trnH intergenic spacer, complete sequence; and tRNA-His (trnH) gene, partial sequence; chloroplast
281. Encephalartos turneri voucher PR886 PsbA (psbA) gene, partial cds; psbA-trnH intergenic spacer, complete sequence; and tRNA-His (trnH) gene, partial sequence; chloroplast
282. Encephalartos trispinosus voucher OM4192 PsbA (psbA) gene, partial cds; psbA-trnH intergenic spacer, complete sequence; and tRNA-His (trnH) gene, partial sequence; chloroplast
283. Encephalartos princeps voucher PR672 PsbA (psbA) gene, partial cds; psbA-trnH intergenic spacer, complete sequence; and tRNA-His (trnH) gene, partial sequence; chloroplast
284. Encephalartos ngoyanus voucher OM4220 PsbA (psbA) gene, partial cds; psbA-trnH intergenic spacer, complete sequence; and tRNA-His (trnH) gene, partial sequence; chloroplast
285. Encephalartos ngoyanus voucher d1135 PsbA (psbA) gene, partial cds; psbA-trnH intergenic spacer, complete sequence; and tRNA-His (trnH) gene, partial sequence; chloroplast
286. Encephalartos natalensis voucher PR714 PsbA (psbA) gene, partial cds; psbA-trnH intergenic spacer, complete sequence; and tRNA-His (trnH) gene, partial sequence; chloroplast
287. Encephalartos munchii voucher PR901 PsbA (psbA) gene, partial cds; psbA-trnH intergenic spacer, complete sequence; and tRNA-His (trnH) gene, partial sequence; chloroplast
288. Encephalartos manikensis voucher PR889 PsbA (psbA) gene, partial cds; psbA-trnH intergenic spacer, complete sequence; and tRNA-His (trnH) gene, partial sequence; chloroplast
289. Encephalartos manikensis voucher PR887 PsbA (psbA) gene, partial cds; psbA-trnH intergenic spacer, complete sequence; and tRNA-His (trnH) gene, partial sequence; chloroplast
290. Encephalartos lehmannii voucher PR721 PsbA (psbA) gene, partial cds; psbA-trnH intergenic spacer, complete sequence; and tRNA-His (trnH) gene, partial sequence; chloroplast
291. Encephalartos latifrons voucher PR709 PsbA (psbA) gene, partial cds; psbA-trnH intergenic spacer, complete sequence; and tRNA-His (trnH) gene, partial sequence; chloroplast
292. Encephalartos latifrons voucher PR708 PsbA (psbA) gene, partial cds; psbA-trnH intergenic spacer, complete sequence; and tRNA-His (trnH) gene, partial sequence; chloroplast
293. Encephalartos lanatus voucher PR677 PsbA (psbA) gene, partial cds; psbA-trnH intergenic spacer, complete sequence; and tRNA-His (trnH) gene, partial sequence; chloroplast
294. Encephalartos laevifolius voucher PR669 PsbA (psbA) gene, partial cds; psbA-trnH intergenic spacer, complete sequence; and tRNA-His (trnH) gene, partial sequence; chloroplast
295. Encephalartos hirsutus voucher OM4243 PsbA (psbA) gene, partial cds; psbA-trnH intergenic spacer, complete sequence; and tRNA-His (trnH) gene, partial sequence; chloroplast
296. Encephalartos dyerianus voucher PR687 PsbA (psbA) gene, partial cds; psbA-trnH intergenic spacer, complete sequence; and tRNA-His (trnH) gene, partial sequence; chloroplast
297. Encephalartos cerinus voucher OM4236 PsbA (psbA) gene, partial cds; psbA-trnH intergenic spacer, complete sequence; and tRNA-His (trnH) gene, partial sequence; chloroplast
298. Encephalartos caffer voucher OM4196 PsbA (psbA) gene, partial cds; psbA-trnH intergenic spacer, complete sequence; and tRNA-His (trnH) gene, partial sequence; chloroplast
299. Encephalartos aplanatus voucher PR840 PsbA (psbA) gene, partial cds; psbA-trnH intergenic spacer, complete sequence; and tRNA-His (trnH) gene, partial sequence; chloroplast
300. Encephalartos aplanatus voucher OM4242 PsbA (psbA) gene, partial cds; psbA-trnH intergenic spacer, complete sequence; and tRNA-His (trnH) gene, partial sequence; chloroplast
301. Encephalartos aemulans voucher OM4265 PsbA (psbA) gene, partial cds; psbA-trnH intergenic spacer, complete sequence; and tRNA-His (trnH) gene, partial sequence; chloroplast
302. Encephalartos umbeluziensis voucher PR670 PsbA (psbA) gene, partial cds; psbA-trnH intergenic spacer, complete sequence; and tRNA-His (trnH) gene, partial sequence; chloroplast
303. Encephalartos transvenosus voucher OM4263 PsbA (psbA) gene, partial cds; psbA-trnH intergenic spacer, complete sequence; and tRNA-His (trnH) gene, partial sequence; chloroplast
304. Encephalartos princeps voucher OM4246 PsbA (psbA) gene, partial cds; psbA-trnH intergenic spacer, complete sequence; and tRNA-His (trnH) gene, partial sequence; chloroplast
305. Encephalartos paucidentatus voucher OM4258 PsbA (psbA) gene, partial cds; psbA-trnH intergenic spacer, complete sequence; and tRNA-His (trnH) gene, partial sequence; chloroplast
306. Encephalartos longifolius voucher PR711 PsbA (psbA) gene, partial cds; psbA-trnH intergenic spacer, complete sequence; and tRNA-His (trnH) gene, partial sequence; chloroplast
307. Encephalartos longifolius voucher OM4200 PsbA (psbA) gene, partial cds; psbA-trnH intergenic spacer, complete sequence; and tRNA-His (trnH) gene, partial sequence; chloroplast
308. Encephalartos laurentianus voucher OM4264 PsbA (psbA) gene, partial cds; psbA-trnH intergenic spacer, complete sequence; and tRNA-His (trnH) gene, partial sequence; chloroplast
309. Encephalartos latifrons voucher OM4193 PsbA (psbA) gene, partial cds; psbA-trnH intergenic spacer, complete sequence; and tRNA-His (trnH) gene, partial sequence; chloroplast
310. Encephalartos inopinus voucher PR939 PsbA (psbA) gene, partial cds; psbA-trnH intergenic spacer, complete sequence; and tRNA-His (trnH) gene, partial sequence; chloroplast
311. Encephalartos heenanii voucher OM4221 PsbA (psbA) gene, partial cds; psbA-trnH intergenic spacer, complete sequence; and tRNA-His (trnH) gene, partial sequence; chloroplast
312. Encephalartos gratus voucher PR693 PsbA (psbA) gene, partial cds; psbA-trnH intergenic spacer, complete sequence; and tRNA-His (trnH) gene, partial sequence; chloroplast
313. Encephalartos ghellinckii voucher PR908 PsbA (psbA) gene, partial cds; psbA-trnH intergenic spacer, complete sequence; and tRNA-His (trnH) gene, partial sequence; chloroplast
314. Encephalartos ghellinckii voucher PR716 PsbA (psbA) gene, partial cds; psbA-trnH intergenic spacer, complete sequence; and tRNA-His (trnH) gene, partial sequence; chloroplast
315. Encephalartos ghellinckii voucher OM4223 PsbA (psbA) gene, partial cds; psbA-trnH intergenic spacer, complete sequence; and tRNA-His (trnH) gene, partial sequence; chloroplast
316. Encephalartos ferox voucher OM4245 PsbA (psbA) gene, partial cds; psbA-trnH intergenic spacer, complete sequence; and tRNA-His (trnH) gene, partial sequence; chloroplast
317. Encephalartos eugene-maraisii voucher OM4226 PsbA (psbA) gene, partial cds; psbA-trnH intergenic spacer, complete sequence; and tRNA-His (trnH) gene, partial sequence; chloroplast
318. Encephalartos dyerianus voucher OM4228 PsbA (psbA) gene, partial cds; psbA-trnH intergenic spacer, complete sequence; and tRNA-His (trnH) gene, partial sequence; chloroplast
319. Encephalartos cycadifolius voucher PR850 PsbA (psbA) gene, partial cds; psbA-trnH intergenic spacer, complete sequence; and tRNA-His (trnH) gene, partial sequence; chloroplast
320. Encephalartos cycadifolius voucher PR765 PsbA (psbA) gene, partial cds; psbA-trnH intergenic spacer, complete sequence; and tRNA-His (trnH) gene, partial sequence; chloroplast
321. Encephalartos cupidus voucher OM4232 PsbA (psbA) gene, partial cds; psbA-trnH intergenic spacer, complete sequence; and tRNA-His (trnH) gene, partial sequence; chloroplast
322. Encephalartos cerinus voucher PR690 PsbA (psbA) gene, partial cds; psbA-trnH intergenic spacer, complete sequence; and tRNA-His (trnH) gene, partial sequence; chloroplast
323. Encephalartos arenarius voucher PR759 PsbA (psbA) gene, partial cds; psbA-trnH intergenic spacer, complete sequence; and tRNA-His (trnH) gene, partial sequence; chloroplast
324. Encephalartos arenarius voucher OM4201 PsbA (psbA) gene, partial cds; psbA-trnH intergenic spacer, complete sequence; and tRNA-His (trnH) gene, partial sequence; chloroplast
325. Encephalartos altensteinii voucher PR857 PsbA (psbA) gene, partial cds; psbA-trnH intergenic spacer, complete sequence; and tRNA-His (trnH) gene, partial sequence; chloroplast
326. Encephalartos woodii voucher PR848 PsbA (psbA) gene, partial cds; psbA-trnH intergenic spacer, complete sequence; and tRNA-His (trnH) gene, partial sequence; chloroplast
327. Encephalartos woodii voucher PR675 PsbA (psbA) gene, partial cds; psbA-trnH intergenic spacer, complete sequence; and tRNA-His (trnH) gene, partial sequence; chloroplast
328. Encephalartos woodii voucher OM4231 PsbA (psbA) gene, partial cds; psbA-trnH intergenic spacer, complete sequence; and tRNA-His (trnH) gene, partial sequence; chloroplast
329. Encephalartos villosus voucher PR652 PsbA (psbA) gene, partial cds; psbA-trnH intergenic spacer, complete sequence; and tRNA-His (trnH) gene, partial sequence; chloroplast
330. Encephalartos umbeluziensis voucher d1046 PsbA (psbA) gene, partial cds; psbA-trnH intergenic spacer, complete sequence; and tRNA-His (trnH) gene, partial sequence; chloroplast
331. Encephalartos turneri voucher d1044 PsbA (psbA) gene, partial cds; psbA-trnH intergenic spacer, complete sequence; and tRNA-His (trnH) gene, partial sequence; chloroplast
332. Encephalartos trispinosus voucher OM4260 PsbA (psbA) gene, partial cds; psbA-trnH intergenic spacer, complete sequence; and tRNA-His (trnH) gene, partial sequence; chloroplast
333. Encephalartos trispinosus voucher d1043 PsbA (psbA) gene, partial cds; psbA-trnH intergenic spacer, complete sequence; and tRNA-His (trnH) gene, partial sequence; chloroplast
334. Encephalartos transvenosus voucher CS28 PsbA (psbA) gene, partial cds; psbA-trnH intergenic spacer, complete sequence; and tRNA-His (trnH) gene, partial sequence; chloroplast
335. Encephalartos striatus voucher OM4254 PsbA (psbA) gene, partial cds; psbA-trnH intergenic spacer, complete sequence; and tRNA-His (trnH) gene, partial sequence; chloroplast
336. Encephalartos senticosus voucher PR834 PsbA (psbA) gene, partial cds; psbA-trnH intergenic spacer, complete sequence; and tRNA-His (trnH) gene, partial sequence; chloroplast
337. Encephalartos senticosus voucher PR654 PsbA (psbA) gene, partial cds; psbA-trnH intergenic spacer, complete sequence; and tRNA-His (trnH) gene, partial sequence; chloroplast
338. Encephalartos senticosus voucher OM4237 PsbA (psbA) gene, partial cds; psbA-trnH intergenic spacer, complete sequence; and tRNA-His (trnH) gene, partial sequence; chloroplast
339. Encephalartos senticosus voucher d1039 PsbA (psbA) gene, partial cds; psbA-trnH intergenic spacer, complete sequence; and tRNA-His (trnH) gene, partial sequence; chloroplast
340. Encephalartos relictus voucher PR732 PsbA (psbA) gene, partial cds; psbA-trnH intergenic spacer, complete sequence; and tRNA-His (trnH) gene, partial sequence; chloroplast
341. Encephalartos pterogonus voucher d1136 PsbA (psbA) gene, partial cds; psbA-trnH intergenic spacer, complete sequence; and tRNA-His (trnH) gene, partial sequence; chloroplast
342. Encephalartos princeps voucher PR750 PsbA (psbA) gene, partial cds; psbA-trnH intergenic spacer, complete sequence; and tRNA-His (trnH) gene, partial sequence; chloroplast
343. Encephalartos nubimontanus voucher PR822 PsbA (psbA) gene, partial cds; psbA-trnH intergenic spacer, complete sequence; and tRNA-His (trnH) gene, partial sequence; chloroplast
344. Encephalartos nubimontanus voucher PR720 PsbA (psbA) gene, partial cds; psbA-trnH intergenic spacer, complete sequence; and tRNA-His (trnH) gene, partial sequence; chloroplast
345. Encephalartos nubimontanus voucher OM4230 PsbA (psbA) gene, partial cds; psbA-trnH intergenic spacer, complete sequence; and tRNA-His (trnH) gene, partial sequence; chloroplast
346. Encephalartos natalensis voucher PR879 PsbA (psbA) gene, partial cds; psbA-trnH intergenic spacer, complete sequence; and tRNA-His (trnH) gene, partial sequence; chloroplast
347. Encephalartos munchii voucher OM4253 PsbA (psbA) gene, partial cds; psbA-trnH intergenic spacer, complete sequence; and tRNA-His (trnH) gene, partial sequence; chloroplast
348. Encephalartos munchii voucher d1134 PsbA (psbA) gene, partial cds; psbA-trnH intergenic spacer, complete sequence; and tRNA-His (trnH) gene, partial sequence; chloroplast
349. Encephalartos middelburgensis voucher OM4233 PsbA (psbA) gene, partial cds; psbA-trnH intergenic spacer, complete sequence; and tRNA-His (trnH) gene, partial sequence; chloroplast
350. Encephalartos manikensis voucher OM4251 PsbA (psbA) gene, partial cds; psbA-trnH intergenic spacer, complete sequence; and tRNA-His (trnH) gene, partial sequence; chloroplast
351. Encephalartos manikensis voucher d1033 PsbA (psbA) gene, partial cds; psbA-trnH intergenic spacer, complete sequence; and tRNA-His (trnH) gene, partial sequence; chloroplast
352. Encephalartos longifolius voucher OM4250 PsbA (psbA) gene, partial cds; psbA-trnH intergenic spacer, complete sequence; and tRNA-His (trnH) gene, partial sequence; chloroplast
353. Encephalartos longifolius voucher OM4183 PsbA (psbA) gene, partial cds; psbA-trnH intergenic spacer, complete sequence; and tRNA-His (trnH) gene, partial sequence; chloroplast
354. Encephalartos longifolius voucher d1032 PsbA (psbA) gene, partial cds; psbA-trnH intergenic spacer, complete sequence; and tRNA-His (trnH) gene, partial sequence; chloroplast
355. Encephalartos lebomboensis voucher PR662 PsbA (psbA) gene, partial cds; psbA-trnH intergenic spacer, complete sequence; and tRNA-His (trnH) gene, partial sequence; chloroplast
356. Encephalartos lebomboensis voucher OM4234 PsbA (psbA) gene, partial cds; psbA-trnH intergenic spacer, complete sequence; and tRNA-His (trnH) gene, partial sequence; chloroplast
357. Encephalartos lebomboensis voucher d1030 PsbA (psbA) gene, partial cds; psbA-trnH intergenic spacer, complete sequence; and tRNA-His (trnH) gene, partial sequence; chloroplast
358. Encephalartos laurentianus voucher d1029 PsbA (psbA) gene, partial cds; psbA-trnH intergenic spacer, complete sequence; and tRNA-His (trnH) gene, partial sequence; chloroplast
359. Encephalartos latifrons voucher OM4194 PsbA (psbA) gene, partial cds; psbA-trnH intergenic spacer, complete sequence; and tRNA-His (trnH) gene, partial sequence; chloroplast
360. Encephalartos lanatus voucher PR713 PsbA (psbA) gene, partial cds; psbA-trnH intergenic spacer, complete sequence; and tRNA-His (trnH) gene, partial sequence; chloroplast
361. Encephalartos laevifolius voucher OM4227 PsbA (psbA) gene, partial cds; psbA-trnH intergenic spacer, complete sequence; and tRNA-His (trnH) gene, partial sequence; chloroplast
362. Encephalartos inopinus voucher PR696 PsbA (psbA) gene, partial cds; psbA-trnH intergenic spacer, complete sequence; and tRNA-His (trnH) gene, partial sequence; chloroplast
363. Encephalartos inopinus voucher OM4219 PsbA (psbA) gene, partial cds; psbA-trnH intergenic spacer, complete sequence; and tRNA-His (trnH) gene, partial sequence; chloroplast
364. Encephalartos humilis voucher PR712 PsbA (psbA) gene, partial cds; psbA-trnH intergenic spacer, complete sequence; and tRNA-His (trnH) gene, partial sequence; chloroplast
365. Encephalartos humilis voucher OM4240 PsbA (psbA) gene, partial cds; psbA-trnH intergenic spacer, complete sequence; and tRNA-His (trnH) gene, partial sequence; chloroplast
366. Encephalartos horridus voucher PR666 PsbA (psbA) gene, partial cds; psbA-trnH intergenic spacer, complete sequence; and tRNA-His (trnH) gene, partial sequence; chloroplast
367. Encephalartos horridus voucher d1028 PsbA (psbA) gene, partial cds; psbA-trnH intergenic spacer, complete sequence; and tRNA-His (trnH) gene, partial sequence; chloroplast
368. Encephalartos hirsutus voucher PR694 PsbA (psbA) gene, partial cds; psbA-trnH intergenic spacer, complete sequence; and tRNA-His (trnH) gene, partial sequence; chloroplast
369. Encephalartos hirsutus voucher CC336 PsbA (psbA) gene, partial cds; psbA-trnH intergenic spacer, complete sequence; and tRNA-His (trnH) gene, partial sequence; chloroplast
370. Encephalartos arenarius voucher PR741 PsbA (psbA) gene, partial cds; psbA-trnH intergenic spacer, complete sequence; and tRNA-His (trnH) gene, partial sequence; chloroplast
371. Encephalartos arenarius voucher PR679 PsbA (psbA) gene, partial cds; psbA-trnH intergenic spacer, complete sequence; and tRNA-His (trnH) gene, partial sequence; chloroplast
372. Encephalartos altensteinii voucher OM4195 PsbA (psbA) gene, partial cds; psbA-trnH intergenic spacer, complete sequence; and tRNA-His (trnH) gene, partial sequence; chloroplast
373. Encephalartos altensteinii voucher d1019 PsbA (psbA) gene, partial cds; psbA-trnH intergenic spacer, complete sequence; and tRNA-His (trnH) gene, partial sequence; chloroplast
374. Encephalartos aemulans voucher d1018 PsbA (psbA) gene, partial cds; psbA-trnH intergenic spacer, complete sequence; and tRNA-His (trnH) gene, partial sequence; chloroplast
375. Encephalartos gratus voucher PR740 PsbA (psbA) gene, partial cds; psbA-trnH intergenic spacer, complete sequence; and tRNA-His (trnH) gene, partial sequence; chloroplast
376. Encephalartos gratus voucher OM4244 PsbA (psbA) gene, partial cds; psbA-trnH intergenic spacer, complete sequence; and tRNA-His (trnH) gene, partial sequence; chloroplast
377. Encephalartos ghellinckii voucher PR692 PsbA (psbA) gene, partial cds; psbA-trnH intergenic spacer, complete sequence; and tRNA-His (trnH) gene, partial sequence; chloroplast
378. Encephalartos friderici-guilielmi voucher PR674 PsbA (psbA) gene, partial cds; psbA-trnH intergenic spacer, complete sequence; and tRNA-His (trnH) gene, partial sequence; chloroplast
379. Encephalartos friderici-guilielmi voucher OM4248 PsbA (psbA) gene, partial cds; psbA-trnH intergenic spacer, complete sequence; and tRNA-His (trnH) gene, partial sequence; chloroplast
380. Encephalartos friderici-guilielmi voucher CC338 PsbA (psbA) gene, partial cds; psbA-trnH intergenic spacer, complete sequence; and tRNA-His (trnH) gene, partial sequence; chloroplast
381. Encephalartos eugene-maraisii voucher PR870 PsbA (psbA) gene, partial cds; psbA-trnH intergenic spacer, complete sequence; and tRNA-His (trnH) gene, partial sequence; chloroplast
382. Encephalartos eugene-maraisii voucher PR728 PsbA (psbA) gene, partial cds; psbA-trnH intergenic spacer, complete sequence; and tRNA-His (trnH) gene, partial sequence; chloroplast
383. Encephalartos eugene-maraisii voucher d1024 PsbA (psbA) gene, partial cds; psbA-trnH intergenic spacer, complete sequence; and tRNA-His (trnH) gene, partial sequence; chloroplast
384. Encephalartos dyerianus voucher CC332 PsbA (psbA) gene, partial cds; psbA-trnH intergenic spacer, complete sequence; and tRNA-His (trnH) gene, partial sequence; chloroplast
385. Encephalartos dolomiticus voucher PR851 PsbA (psbA) gene, partial cds; psbA-trnH intergenic spacer, complete sequence; and tRNA-His (trnH) gene, partial sequence; chloroplast
386. Encephalartos dolomiticus voucher PR725 PsbA (psbA) gene, partial cds; psbA-trnH intergenic spacer, complete sequence; and tRNA-His (trnH) gene, partial sequence; chloroplast
387. Encephalartos dolomiticus voucher OM4225 PsbA (psbA) gene, partial cds; psbA-trnH intergenic spacer, complete sequence; and tRNA-His (trnH) gene, partial sequence; chloroplast
388. Encephalartos dolomiticus voucher CC343 PsbA (psbA) gene, partial cds; psbA-trnH intergenic spacer, complete sequence; and tRNA-His (trnH) gene, partial sequence; chloroplast
389. Encephalartos cycadifolius voucher PR722 PsbA (psbA) gene, partial cds; psbA-trnH intergenic spacer, complete sequence; and tRNA-His (trnH) gene, partial sequence; chloroplast
390. Encephalartos cupidus voucher d1127 PsbA (psbA) gene, partial cds; psbA-trnH intergenic spacer, complete sequence; and tRNA-His (trnH) gene, partial sequence; chloroplast
391. Encephalartos chimanimaniensis voucher PR888 PsbA (psbA) gene, partial cds; psbA-trnH intergenic spacer, complete sequence; and tRNA-His (trnH) gene, partial sequence; chloroplast
392. Encephalartos cerinus voucher PR744 PsbA (psbA) gene, partial cds; psbA-trnH intergenic spacer, complete sequence; and tRNA-His (trnH) gene, partial sequence; chloroplast
393. Encephalartos caffer voucher PR689 PsbA (psbA) gene, partial cds; psbA-trnH intergenic spacer, complete sequence; and tRNA-His (trnH) gene, partial sequence; chloroplast
394. Encephalartos caffer voucher OM4181 PsbA (psbA) gene, partial cds; psbA-trnH intergenic spacer, complete sequence; and tRNA-His (trnH) gene, partial sequence; chloroplast
395. Encephalartos brevifoliolatus voucher PR760 PsbA (psbA) gene, partial cds; psbA-trnH intergenic spacer, complete sequence; and tRNA-His (trnH) gene, partial sequence; chloroplast
396. Encephalartos brevifoliolatus voucher PR752 PsbA (psbA) gene, partial cds; psbA-trnH intergenic spacer, complete sequence; and tRNA-His (trnH) gene, partial sequence; chloroplast
397. Lepidozamia peroffskyana voucher d1050 internal transcribed spacer 1, partial sequence; 5.8S ribosomal RNA gene, complete sequence; and internal transcribed spacer 2, partial sequence
398. Lepidozamia hopei voucher d1049 internal transcribed spacer 1, partial sequence; 5.8S ribosomal RNA gene, complete sequence; and internal transcribed spacer 2, partial sequence
399. Encephalartos woodii voucher PR848 small subunit ribosomal RNA gene, partial sequence; internal transcribed spacer 1 and 5.8S ribosomal RNA gene, complete sequence; and internal transcribed spacer 2, partial sequence
400. Encephalartos woodii voucher OM4231 small subunit ribosomal RNA gene, partial sequence; internal transcribed spacer 1 and 5.8S ribosomal RNA gene, complete sequence; and internal transcribed spacer 2, partial sequence
401. Encephalartos woodii voucher d1139 internal transcribed spacer 1, partial sequence; 5.8S ribosomal RNA gene, complete sequence; and internal transcribed spacer 2, partial sequence
402. Encephalartos villosus voucher PR652 small subunit ribosomal RNA gene, partial sequence; internal transcribed spacer 1, 5.8S ribosomal RNA gene, and internal transcribed spacer 2, complete sequence; and large subunit ribosomal RNA gene, partial sequence
403. Encephalartos villosus voucher OM4252 5.8S ribosomal RNA gene, partial sequence; internal transcribed spacer 2, complete sequence; and large subunit ribosomal RNA gene, partial sequence
404. Encephalartos villosus voucher d1047 internal transcribed spacer 1, partial sequence; 5.8S ribosomal RNA gene, complete sequence; and internal transcribed spacer 2, partial sequence
405. UNVERIFIED: Encephalartos umbeluziensis voucher PR670 sequence
406. Encephalartos umbeluziensis voucher d1046 internal transcribed spacer 1, partial sequence; 5.8S ribosomal RNA gene, complete sequence; and internal transcribed spacer 2, partial sequence
407. Encephalartos turneri voucher PR915 small subunit ribosomal RNA gene, partial sequence; internal transcribed spacer 1 and 5.8S ribosomal RNA gene, complete sequence; and internal transcribed spacer 2, partial sequence
408. Encephalartos turneri voucher PR905 small subunit ribosomal RNA gene, partial sequence; internal transcribed spacer 1 and 5.8S ribosomal RNA gene, complete sequence; and internal transcribed spacer 2, partial sequence
409. Encephalartos turneri voucher d1044 internal transcribed spacer 1, partial sequence; 5.8S ribosomal RNA gene, complete sequence; and internal transcribed spacer 2, partial sequence
410. Encephalartos trispinosus voucher d1043 internal transcribed spacer 1, partial sequence; 5.8S ribosomal RNA gene, complete sequence; and internal transcribed spacer 2, partial sequence
411. Encephalartos trispinosus voucher OM4260 small subunit ribosomal RNA gene, partial sequence; internal transcribed spacer 1, 5.8S ribosomal RNA gene, and internal transcribed spacer 2, complete sequence; and large subunit ribosomal RNA gene, partial sequence
412. Encephalartos trispinosus voucher OM4192 small subunit ribosomal RNA gene, partial sequence; internal transcribed spacer 1, 5.8S ribosomal RNA gene, and internal transcribed spacer 2, complete sequence; and large subunit ribosomal RNA gene, partial sequence
413. Encephalartos transvenosus voucher OM4263 small subunit ribosomal RNA gene, partial sequence; internal transcribed spacer 1 and 5.8S ribosomal RNA gene, complete sequence; and internal transcribed spacer 2, partial sequence
414. Encephalartos transvenosus voucher d1041 internal transcribed spacer 1, partial sequence; 5.8S ribosomal RNA gene, complete sequence; and internal transcribed spacer 2, partial sequence
415. Encephalartos transvenosus voucher CS28 internal transcribed spacer 1, partial sequence; 5.8S ribosomal RNA gene and internal transcribed spacer 2, complete sequence; and large subunit ribosomal RNA gene, partial sequence
416. Encephalartos striatus voucher OM4254 5.8S ribosomal RNA gene and internal transcribed spacer 2, partial sequence
417. Encephalartos senticosus voucher PR834 small subunit ribosomal RNA gene, partial sequence; internal transcribed spacer 1 and 5.8S ribosomal RNA gene, complete sequence; and internal transcribed spacer 2, partial sequence
418. Encephalartos senticosus voucher PR654 small subunit ribosomal RNA gene, partial sequence; internal transcribed spacer 1, 5.8S ribosomal RNA gene, and internal transcribed spacer 2, complete sequence; and large subunit ribosomal RNA gene, partial sequence
419. Encephalartos senticosus voucher OM4237 5.8S ribosomal RNA gene, partial sequence; internal transcribed spacer 2, complete sequence; and large subunit ribosomal RNA gene, partial sequence
420. Encephalartos senticosus voucher d1039 internal transcribed spacer 1, partial sequence; 5.8S ribosomal RNA gene, complete sequence; and internal transcribed spacer 2, partial sequence
421. Encephalartos relictus voucher PR732 internal transcribed spacer 1, partial sequence; 5.8S ribosomal RNA gene and internal transcribed spacer 2, complete sequence; and large subunit ribosomal RNA gene, partial sequence
422. Encephalartos pterogonus voucher d1136 internal transcribed spacer 1, partial sequence; 5.8S ribosomal RNA gene, complete sequence; and internal transcribed spacer 2, partial sequence
423. Encephalartos princeps voucher PR750 small subunit ribosomal RNA gene, partial sequence; internal transcribed spacer 1, 5.8S ribosomal RNA gene, and internal transcribed spacer 2, complete sequence; and large subunit ribosomal RNA gene, partial sequence
424. Encephalartos princeps voucher PR672 internal transcribed spacer 1, partial sequence; 5.8S ribosomal RNA gene and internal transcribed spacer 2, complete sequence; and large subunit ribosomal RNA gene, partial sequence
425. Encephalartos princeps voucher OM4246 5.8S ribosomal RNA gene, partial sequence; internal transcribed spacer 2, complete sequence; and large subunit ribosomal RNA gene, partial sequence
426. Encephalartos paucidentatus voucher PR681 internal transcribed spacer 1, partial sequence; 5.8S ribosomal RNA gene and internal transcribed spacer 2, complete sequence; and large subunit ribosomal RNA gene, partial sequence
427. Encephalartos paucidentatus voucher OM4258 5.8S ribosomal RNA gene, partial sequence; internal transcribed spacer 2, complete sequence; and large subunit ribosomal RNA gene, partial sequence
428. Encephalartos nubimontanus voucher PR822 small subunit ribosomal RNA gene, partial sequence; internal transcribed spacer 1 and 5.8S ribosomal RNA gene, complete sequence; and internal transcribed spacer 2, partial sequence
429. Encephalartos nubimontanus voucher PR720 sequence
430. Encephalartos nubimontanus voucher OM4230 small subunit ribosomal RNA gene, partial sequence; internal transcribed spacer 1 and 5.8S ribosomal RNA gene, complete sequence; and internal transcribed spacer 2, partial sequence
431. Encephalartos ngoyanus voucher OM4220 small subunit ribosomal RNA gene, partial sequence; internal transcribed spacer 1, 5.8S ribosomal RNA gene, and internal transcribed spacer 2, complete sequence; and large subunit ribosomal RNA gene, partial sequence
432. Encephalartos ngoyanus voucher d1135 internal transcribed spacer 1, partial sequence; 5.8S ribosomal RNA gene, complete sequence; and internal transcribed spacer 2, partial sequence
433. Encephalartos natalensis voucher PR879 small subunit ribosomal RNA gene, partial sequence; internal transcribed spacer 1, 5.8S ribosomal RNA gene, and internal transcribed spacer 2, complete sequence; and large subunit ribosomal RNA gene, partial sequence
434. Encephalartos natalensis voucher PR714 small subunit ribosomal RNA gene, partial sequence; internal transcribed spacer 1 and 5.8S ribosomal RNA gene, complete sequence; and internal transcribed spacer 2, partial sequence
435. Encephalartos munchii voucher PR901 small subunit ribosomal RNA gene, partial sequence; internal transcribed spacer 1 and 5.8S ribosomal RNA gene, complete sequence; and internal transcribed spacer 2, partial sequence
436. Encephalartos munchii voucher OM4253 5.8S ribosomal RNA gene and internal transcribed spacer 2, partial sequence
437. Encephalartos munchii voucher d1134 internal transcribed spacer 1, partial sequence; 5.8S ribosomal RNA gene, complete sequence; and internal transcribed spacer 2, partial sequence
438. Encephalartos middelburgensis voucher OM4233 small subunit ribosomal RNA gene, partial sequence; internal transcribed spacer 1, 5.8S ribosomal RNA gene, and internal transcribed spacer 2, complete sequence; and large subunit ribosomal RNA gene, partial sequence
439. Encephalartos middelburgensis voucher CC337 internal transcribed spacer 1, partial sequence; 5.8S ribosomal RNA gene, complete sequence; and internal transcribed spacer 2, partial sequence
440. Encephalartos manikensis voucher PR889 small subunit ribosomal RNA gene, partial sequence; internal transcribed spacer 1 and 5.8S ribosomal RNA gene, complete sequence; and internal transcribed spacer 2, partial sequence
441. Encephalartos manikensis voucher PR887 small subunit ribosomal RNA gene, partial sequence; internal transcribed spacer 1 and 5.8S ribosomal RNA gene, complete sequence; and internal transcribed spacer 2, partial sequence
442. Encephalartos manikensis voucher OM4251 small subunit ribosomal RNA gene, partial sequence; internal transcribed spacer 1 and 5.8S ribosomal RNA gene, complete sequence; and internal transcribed spacer 2, partial sequence
443. Encephalartos manikensis voucher d1033 internal transcribed spacer 1, partial sequence; 5.8S ribosomal RNA gene, complete sequence; and internal transcribed spacer 2, partial sequence
444. Encephalartos longifolius voucher PR711 internal transcribed spacer 1 and 5.8S ribosomal RNA gene, partial sequence
445. Encephalartos longifolius voucher OM4250 5.8S ribosomal RNA gene and internal transcribed spacer 2, partial sequence
446. Encephalartos longifolius voucher OM4200 small subunit ribosomal RNA gene, partial sequence; internal transcribed spacer 1, 5.8S ribosomal RNA gene, and internal transcribed spacer 2, complete sequence; and large subunit ribosomal RNA gene, partial sequence
447. Encephalartos longifolius voucher OM4183 5.8S ribosomal RNA gene, partial sequence; internal transcribed spacer 2, complete sequence; and large subunit ribosomal RNA gene, partial sequence
448. Encephalartos longifolius voucher d1032 internal transcribed spacer 1, partial sequence; 5.8S ribosomal RNA gene, complete sequence; and internal transcribed spacer 2, partial sequence
449. Encephalartos lehmannii voucher PR721 small subunit ribosomal RNA gene, partial sequence; internal transcribed spacer 1, 5.8S ribosomal RNA gene, and internal transcribed spacer 2, complete sequence; and large subunit ribosomal RNA gene, partial sequence
450. Encephalartos lehmannii voucher d1031 internal transcribed spacer 1, partial sequence; 5.8S ribosomal RNA gene, complete sequence; and internal transcribed spacer 2, partial sequence
451. UNVERIFIED: Encephalartos lebomboensis voucher PR662 sequence
452. Encephalartos lebomboensis voucher OM4234 small subunit ribosomal RNA gene, partial sequence; internal transcribed spacer 1 and 5.8S ribosomal RNA gene, complete sequence; and internal transcribed spacer 2, partial sequence
453. Encephalartos lebomboensis voucher d1030 internal transcribed spacer 1, partial sequence; 5.8S ribosomal RNA gene, complete sequence; and internal transcribed spacer 2, partial sequence
454. UNVERIFIED: Encephalartos laurentianus voucher OM4264 sequence
455. Encephalartos laurentianus voucher d1029 internal transcribed spacer 1, partial sequence; 5.8S ribosomal RNA gene, complete sequence; and internal transcribed spacer 2, partial sequence
456. Encephalartos latifrons voucher PR709 small subunit ribosomal RNA gene, partial sequence; internal transcribed spacer 1 and 5.8S ribosomal RNA gene, complete sequence; and internal transcribed spacer 2, partial sequence
457. Encephalartos latifrons voucher PR708 small subunit ribosomal RNA gene, partial sequence; internal transcribed spacer 1 and 5.8S ribosomal RNA gene, complete sequence; and internal transcribed spacer 2, partial sequence
458. Encephalartos latifrons voucher OM4194 5.8S ribosomal RNA gene and internal transcribed spacer 2, partial sequence
459. Encephalartos latifrons voucher OM4193 5.8S ribosomal RNA gene, partial sequence; internal transcribed spacer 2, complete sequence; and large subunit ribosomal RNA gene, partial sequence
460. Encephalartos lanatus voucher PR713 small subunit ribosomal RNA gene, partial sequence; internal transcribed spacer 1, 5.8S ribosomal RNA gene, and internal transcribed spacer 2, complete sequence; and large subunit ribosomal RNA gene, partial sequence
461. Encephalartos lanatus voucher PR677 small subunit ribosomal RNA gene, partial sequence; internal transcribed spacer 1, 5.8S ribosomal RNA gene, and internal transcribed spacer 2, complete sequence; and large subunit ribosomal RNA gene, partial sequence
462. Encephalartos laevifolius voucher PR669 small subunit ribosomal RNA gene, partial sequence; internal transcribed spacer 1, 5.8S ribosomal RNA gene, and internal transcribed spacer 2, complete sequence; and large subunit ribosomal RNA gene, partial sequence
463. Encephalartos laevifolius voucher OM4227 5.8S ribosomal RNA gene, partial sequence; internal transcribed spacer 2, complete sequence; and large subunit ribosomal RNA gene, partial sequence
464. Encephalartos inopinus voucher PR939 small subunit ribosomal RNA gene, partial sequence; internal transcribed spacer 1 and 5.8S ribosomal RNA gene, complete sequence; and internal transcribed spacer 2, partial sequence
465. Encephalartos inopinus voucher PR696 small subunit ribosomal RNA gene, partial sequence; internal transcribed spacer 1, 5.8S ribosomal RNA gene, and internal transcribed spacer 2, complete sequence; and large subunit ribosomal RNA gene, partial sequence
466. Encephalartos inopinus voucher OM4219 small subunit ribosomal RNA gene, partial sequence; internal transcribed spacer 1, 5.8S ribosomal RNA gene, and internal transcribed spacer 2, complete sequence; and large subunit ribosomal RNA gene, partial sequence
467. Encephalartos inopinus voucher d1130 internal transcribed spacer 1, partial sequence; 5.8S ribosomal RNA gene, complete sequence; and internal transcribed spacer 2, partial sequence
468. Encephalartos humilis voucher PR712 small subunit ribosomal RNA gene, partial sequence; internal transcribed spacer 1, 5.8S ribosomal RNA gene, and internal transcribed spacer 2, complete sequence; and large subunit ribosomal RNA gene, partial sequence
469. Encephalartos humilis voucher PR695 internal transcribed spacer 1, partial sequence; 5.8S ribosomal RNA gene and internal transcribed spacer 2, complete sequence; and large subunit ribosomal RNA gene, partial sequence
470. Encephalartos humilis voucher OM4240 5.8S ribosomal RNA gene and internal transcribed spacer 2, partial sequence
471. Encephalartos horridus voucher PR666 small subunit ribosomal RNA gene, partial sequence; internal transcribed spacer 1, complete sequence; and 5.8S ribosomal RNA gene, partial sequence
472. Encephalartos horridus voucher d1028 internal transcribed spacer 1, partial sequence; 5.8S ribosomal RNA gene, complete sequence; and internal transcribed spacer 2, partial sequence
473. Encephalartos hirsutus voucher PR694 small subunit ribosomal RNA gene, partial sequence; internal transcribed spacer 1, 5.8S ribosomal RNA gene, and internal transcribed spacer 2, complete sequence; and large subunit ribosomal RNA gene, partial sequence
474. Encephalartos hirsutus voucher OM4243 small subunit ribosomal RNA gene, partial sequence; internal transcribed spacer 1 and 5.8S ribosomal RNA gene, complete sequence; and internal transcribed spacer 2, partial sequence
475. Encephalartos hirsutus voucher CC336 internal transcribed spacer 1, partial sequence; 5.8S ribosomal RNA gene, complete sequence; and internal transcribed spacer 2, partial sequence
476. Encephalartos heenanii voucher OM4221 small subunit ribosomal RNA gene and internal transcribed spacer 1, partial sequence
477. Encephalartos gratus voucher PR740 small subunit ribosomal RNA gene, partial sequence; internal transcribed spacer 1, 5.8S ribosomal RNA gene, and internal transcribed spacer 2, complete sequence; and large subunit ribosomal RNA gene, partial sequence
478. Encephalartos gratus voucher PR693 small subunit ribosomal RNA gene, partial sequence; internal transcribed spacer 1, 5.8S ribosomal RNA gene, and internal transcribed spacer 2, complete sequence; and large subunit ribosomal RNA gene, partial sequence
479. Encephalartos gratus voucher OM4244 internal transcribed spacer 1, partial sequence; 5.8S ribosomal RNA gene, complete sequence; and internal transcribed spacer 2, partial sequence
480. Encephalartos ghellinckii voucher PR908 small subunit ribosomal RNA gene, partial sequence; internal transcribed spacer 1, complete sequence; and 5.8S ribosomal RNA gene, partial sequence
481. Encephalartos ghellinckii voucher PR716 small subunit ribosomal RNA gene, partial sequence; internal transcribed spacer 1 and 5.8S ribosomal RNA gene, complete sequence; and internal transcribed spacer 2, partial sequence
482. Encephalartos ghellinckii voucher PR692 small subunit ribosomal RNA gene and internal transcribed spacer 1, partial sequence
483. Encephalartos ghellinckii voucher OM4223 small subunit ribosomal RNA gene, partial sequence; internal transcribed spacer 1 and 5.8S ribosomal RNA gene, complete sequence; and internal transcribed spacer 2, partial sequence
484. Encephalartos friderici-guilielmi voucher PR674 small subunit ribosomal RNA gene, partial sequence; internal transcribed spacer 1, 5.8S ribosomal RNA gene, and internal transcribed spacer 2, complete sequence; and large subunit ribosomal RNA gene, partial sequence
485. Encephalartos friderici-guilielmi voucher OM4248 small subunit ribosomal RNA gene, partial sequence; internal transcribed spacer 1, 5.8S ribosomal RNA gene, and internal transcribed spacer 2, complete sequence; and large subunit ribosomal RNA gene, partial sequence
486. Encephalartos friderici-guilielmi voucher CC338 internal transcribed spacer 1, partial sequence; 5.8S ribosomal RNA gene, complete sequence; and internal transcribed spacer 2, partial sequence
487. Encephalartos ferox voucher OM4245 small subunit ribosomal RNA gene, partial sequence; internal transcribed spacer 1 and 5.8S ribosomal RNA gene, complete sequence; and internal transcribed spacer 2, partial sequence
488. Encephalartos eugene-maraisii voucher PR870 small subunit ribosomal RNA gene, partial sequence; internal transcribed spacer 1 and 5.8S ribosomal RNA gene, complete sequence; and internal transcribed spacer 2, partial sequence
489. UNVERIFIED: Encephalartos eugene-maraisii voucher PR728 sequence
490. Encephalartos eugene-maraisii voucher OM4226 5.8S ribosomal RNA gene, partial sequence; internal transcribed spacer 2, complete sequence; and large subunit ribosomal RNA gene, partial sequence
491. Encephalartos eugene-maraisii voucher d1024 internal transcribed spacer 1, partial sequence; 5.8S ribosomal RNA gene, complete sequence; and internal transcribed spacer 2, partial sequence
492. Encephalartos dyerianus voucher OM4228 small subunit ribosomal RNA gene, partial sequence; internal transcribed spacer 1 and 5.8S ribosomal RNA gene, complete sequence; and internal transcribed spacer 2, partial sequence
493. Encephalartos dyerianus voucher CC332 internal transcribed spacer 1, partial sequence; 5.8S ribosomal RNA gene, complete sequence; and internal transcribed spacer 2, partial sequence
494. Encephalartos dolomiticus voucher PR851 small subunit ribosomal RNA gene, partial sequence; internal transcribed spacer 1, complete sequence; and 5.8S ribosomal RNA gene, partial sequence
495. Encephalartos dolomiticus voucher PR725 small subunit ribosomal RNA gene, partial sequence; internal transcribed spacer 1, 5.8S ribosomal RNA gene, and internal transcribed spacer 2, complete sequence; and large subunit ribosomal RNA gene, partial sequence
496. Encephalartos dolomiticus voucher OM4225 small subunit ribosomal RNA gene, partial sequence; internal transcribed spacer 1, 5.8S ribosomal RNA gene, and internal transcribed spacer 2, complete sequence; and large subunit ribosomal RNA gene, partial sequence
497. Encephalartos dolomiticus voucher CC343 internal transcribed spacer 1, partial sequence; 5.8S ribosomal RNA gene, complete sequence; and internal transcribed spacer 2, partial sequence
498. Encephalartos cycadifolius voucher PR850 5.8S ribosomal RNA gene, partial sequence; internal transcribed spacer 2, complete sequence; and large subunit ribosomal RNA gene, partial sequence
499. Encephalartos cycadifolius voucher PR765 small subunit ribosomal RNA gene, partial sequence; internal transcribed spacer 1, 5.8S ribosomal RNA gene, and internal transcribed spacer 2, complete sequence; and large subunit ribosomal RNA gene, partial sequence
500. Encephalartos cycadifolius voucher PR722 5.8S ribosomal RNA gene, partial sequence; internal transcribed spacer 2, complete sequence; and large subunit ribosomal RNA gene, partial sequence
501. Encephalartos cupidus voucher OM4232 small subunit ribosomal RNA gene, partial sequence; internal transcribed spacer 1 and 5.8S ribosomal RNA gene, complete sequence; and internal transcribed spacer 2, partial sequence
502. Encephalartos cupidus voucher d1127 internal transcribed spacer 1, partial sequence; 5.8S ribosomal RNA gene, complete sequence; and internal transcribed spacer 2, partial sequence
503. Encephalartos concinnus voucher d1023 internal transcribed spacer 1, partial sequence; 5.8S ribosomal RNA gene, complete sequence; and internal transcribed spacer 2, partial sequence
504. Encephalartos cerinus voucher PR744 small subunit ribosomal RNA gene, partial sequence; internal transcribed spacer 1, 5.8S ribosomal RNA gene, and internal transcribed spacer 2, complete sequence; and large subunit ribosomal RNA gene, partial sequence
505. UNVERIFIED: Encephalartos cerinus voucher PR690 sequence
506. Encephalartos cerinus voucher OM4236 5.8S ribosomal RNA gene, partial sequence; internal transcribed spacer 2, complete sequence; and large subunit ribosomal RNA gene, partial sequence
507. Encephalartos caffer voucher PR689 5.8S ribosomal RNA gene, partial sequence; internal transcribed spacer 2, complete sequence; and large subunit ribosomal RNA gene, partial sequence
508. Encephalartos caffer voucher OM4196 small subunit ribosomal RNA gene, partial sequence; internal transcribed spacer 1, 5.8S ribosomal RNA gene, and internal transcribed spacer 2, complete sequence; and large subunit ribosomal RNA gene, partial sequence
509. Encephalartos caffer voucher OM4181 internal transcribed spacer 1, partial sequence; 5.8S ribosomal RNA gene and internal transcribed spacer 2, complete sequence; and large subunit ribosomal RNA gene, partial sequence
510. Encephalartos brevifoliolatus voucher PR760 5.8S ribosomal RNA gene, partial sequence; internal transcribed spacer 2, complete sequence; and large subunit ribosomal RNA gene, partial sequence
511. Encephalartos brevifoliolatus voucher PR752 small subunit ribosomal RNA gene, partial sequence; internal transcribed spacer 1, 5.8S ribosomal RNA gene, and internal transcribed spacer 2, complete sequence; and large subunit ribosomal RNA gene, partial sequence
512. Encephalartos arenarius voucher PR759 small subunit ribosomal RNA gene, partial sequence; internal transcribed spacer 1, 5.8S ribosomal RNA gene, and internal transcribed spacer 2, complete sequence; and large subunit ribosomal RNA gene, partial sequence
513. UNVERIFIED: Encephalartos arenarius voucher PR758 sequence
514. Encephalartos arenarius voucher PR741 small subunit ribosomal RNA gene, partial sequence; internal transcribed spacer 1, 5.8S ribosomal RNA gene, and internal transcribed spacer 2, complete sequence; and large subunit ribosomal RNA gene, partial sequence
515. Encephalartos arenarius voucher PR679 small subunit ribosomal RNA gene, partial sequence; internal transcribed spacer 1 and 5.8S ribosomal RNA gene, complete sequence; and internal transcribed spacer 2, partial sequence
516. Encephalartos arenarius voucher OM4201 small subunit ribosomal RNA gene, partial sequence; internal transcribed spacer 1, 5.8S ribosomal RNA gene, and internal transcribed spacer 2, complete sequence; and large subunit ribosomal RNA gene, partial sequence
517. Encephalartos aplanatus voucher PR840 small subunit ribosomal RNA gene, partial sequence; internal transcribed spacer 1 and 5.8S ribosomal RNA gene, complete sequence; and internal transcribed spacer 2, partial sequence
518. Encephalartos aplanatus voucher OM4242 small subunit ribosomal RNA gene, partial sequence; internal transcribed spacer 1, 5.8S ribosomal RNA gene, and internal transcribed spacer 2, complete sequence; and large subunit ribosomal RNA gene, partial sequence
519. Encephalartos altensteinii voucher PR857 5.8S ribosomal RNA gene, partial sequence; internal transcribed spacer 2, complete sequence; and large subunit ribosomal RNA gene, partial sequence
520. Encephalartos altensteinii voucher OM4195 5.8S ribosomal RNA gene and internal transcribed spacer 2, partial sequence
521. Encephalartos altensteinii voucher d1019 internal transcribed spacer 1, partial sequence; 5.8S ribosomal RNA gene, complete sequence; and internal transcribed spacer 2, partial sequence
522. UNVERIFIED: Encephalartos aemulans voucher OM4265 sequence
523. Encephalartos aemulans voucher d1018 internal transcribed spacer 1, partial sequence; 5.8S ribosomal RNA gene, complete sequence; and internal transcribed spacer 2, partial sequence
524. Lepidozamia peroffskyana voucher d1050 maturase K (matK) gene, partial cds; chloroplast
525. Lepidozamia hopei voucher d1049 maturase K (matK) gene, partial cds; chloroplast
526. Encephalartos woodii voucher d1139 maturase K (matK) gene, partial cds; chloroplast
527. Encephalartos villosus voucher d1047 maturase K (matK) gene, partial cds; chloroplast
528. Encephalartos umbeluziensis voucher d1046 maturase K (matK) gene, partial cds; chloroplast
529. Encephalartos turneri voucher PR915 maturase K (matK) gene, partial cds; chloroplast
530. Encephalartos turneri voucher d1044 maturase K (matK) gene, partial cds; chloroplast
531. Encephalartos trispinosus voucher d1043 maturase K (matK) gene, partial cds; chloroplast
532. Encephalartos transvenosus voucher d1041 maturase K (matK) gene, partial cds; chloroplast
533. Encephalartos senticosus voucher PR654 maturase K (matK) gene, partial cds; chloroplast
534. Encephalartos senticosus voucher d1039 maturase K (matK) gene, partial cds; chloroplast
535. Encephalartos pterogonus voucher d1136 maturase K (matK) gene, partial cds; chloroplast
536. Encephalartos princeps voucher PR750 maturase K (matK) gene, partial cds; chloroplast
537. Encephalartos ngoyanus voucher d1135 maturase K (matK) gene, partial cds; chloroplast
538. Encephalartos munchii voucher d1134 maturase K (matK) gene, partial cds; chloroplast
539. Encephalartos middelburgensis voucher CC337 maturase K (matK) gene, partial cds; chloroplast
540. Encephalartos manikensis voucher d1033 maturase K (matK) gene, partial cds; chloroplast
541. Encephalartos longifolius voucher d1032 maturase K (matK) gene, partial cds; chloroplast
542. Encephalartos lebomboensis voucher PR662 maturase K (matK) gene, partial cds; chloroplast
543. Encephalartos laurentianus voucher d1029 maturase K (matK) gene, partial cds; chloroplast
544. Encephalartos latifrons voucher OM4194 maturase K (matK) gene, partial cds; chloroplast
545. Encephalartos inopinus voucher PR696 maturase K (matK) gene, partial cds; chloroplast
546. Encephalartos inopinus voucher d1130 maturase K (matK) gene, partial cds; chloroplast
547. Encephalartos hirsutus voucher CC336 maturase K (matK) gene, partial cds; chloroplast
548. Encephalartos friderici-guilielmi voucher CC338 maturase K (matK) gene, partial cds; chloroplast
549. Encephalartos eugene-maraisii voucher d1024 maturase K (matK) gene, partial cds; chloroplast
550. Encephalartos dyerianus voucher CC332 maturase K (matK) gene, partial cds; chloroplast
551. Encephalartos dolomiticus voucher CC343 maturase K (matK) gene, partial cds; chloroplast
552. Encephalartos cupidus voucher d1127 maturase K (matK) gene, partial cds; chloroplast
553. Encephalartos concinnus voucher d1023 maturase K (matK) gene, partial cds; chloroplast
554. Encephalartos caffer voucher OM4196 maturase K (matK) gene, partial cds; chloroplast
555. Encephalartos arenarius voucher OM4201 maturase K (matK) gene, partial cds; chloroplast
556. Encephalartos aemulans voucher d1018 maturase K (matK) gene, partial cds; chloroplast
557. Lepidozamia peroffskyana voucher d1050 ribulose-1,5-bisphosphate carboxylase/oxygenase large subunit (rbcL) gene, partial cds; chloroplast
558. Lepidozamia hopei voucher d1049 ribulose-1,5-bisphosphate carboxylase/oxygenase large subunit (rbcL) gene, partial cds; chloroplast
559. Encephalartos woodii voucher d1139 ribulose-1,5-bisphosphate carboxylase/oxygenase large subunit (rbcL) gene, partial cds; chloroplast
560. Encephalartos umbeluziensis voucher d1046 ribulose-1,5-bisphosphate carboxylase/oxygenase large subunit (rbcL) gene, partial cds; chloroplast
561. Encephalartos turneri voucher d1044 ribulose-1,5-bisphosphate carboxylase/oxygenase large subunit (rbcL) gene, partial cds; chloroplast
562. Encephalartos trispinosus voucher d1043 ribulose-1,5-bisphosphate carboxylase/oxygenase large subunit (rbcL) gene, partial cds; chloroplast
563. Encephalartos transvenosus voucher d1041 ribulose-1,5-bisphosphate carboxylase/oxygenase large subunit (rbcL) gene, partial cds; chloroplast
564. Encephalartos senticosus voucher PR654 ribulose-1,5-bisphosphate carboxylase/oxygenase large subunit (rbcL) gene, partial cds; chloroplast
565. Encephalartos senticosus voucher d1039 ribulose-1,5-bisphosphate carboxylase/oxygenase large subunit (rbcL) gene, partial cds; chloroplast
566. Encephalartos pterogonus voucher d1136 ribulose-1,5-bisphosphate carboxylase/oxygenase large subunit (rbcL) gene, partial cds; chloroplast
567. Encephalartos princeps voucher PR750 ribulose-1,5-bisphosphate carboxylase/oxygenase large subunit (rbcL) gene, partial cds; chloroplast
568. Encephalartos ngoyanus voucher d1135 ribulose-1,5-bisphosphate carboxylase/oxygenase large subunit (rbcL) gene, partial cds; chloroplast
569. Encephalartos munchii voucher d1134 ribulose-1,5-bisphosphate carboxylase/oxygenase large subunit (rbcL) gene, partial cds; chloroplast
570. Encephalartos middelburgensis voucher CC337 ribulose-1,5-bisphosphate carboxylase/oxygenase large subunit (rbcL) gene, partial cds; chloroplast
571. Encephalartos longifolius voucher d1032 ribulose-1,5-bisphosphate carboxylase/oxygenase large subunit (rbcL) gene, partial cds; chloroplast
572. Encephalartos lebomboensis voucher PR662 ribulose-1,5-bisphosphate carboxylase/oxygenase large subunit (rbcL) gene, partial cds; chloroplast
573. Encephalartos laurentianus voucher d1029 ribulose-1,5-bisphosphate carboxylase/oxygenase large subunit (rbcL) gene, partial cds; chloroplast
574. Encephalartos latifrons voucher OM4194 ribulose-1,5-bisphosphate carboxylase/oxygenase large subunit (rbcL) gene, partial cds; chloroplast
575. Encephalartos inopinus voucher d1130 ribulose-1,5-bisphosphate carboxylase/oxygenase large subunit (rbcL) gene, partial cds; chloroplast
576. Encephalartos hirsutus voucher CC336 ribulose-1,5-bisphosphate carboxylase/oxygenase large subunit (rbcL) gene, partial cds; chloroplast
577. Encephalartos friderici-guilielmi voucher CC338 ribulose-1,5-bisphosphate carboxylase/oxygenase large subunit (rbcL) gene, partial cds; chloroplast
578. Encephalartos eugene-maraisii voucher d1024 ribulose-1,5-bisphosphate carboxylase/oxygenase large subunit (rbcL) gene, partial cds; chloroplast
579. Encephalartos dyerianus voucher CC332 ribulose-1,5-bisphosphate carboxylase/oxygenase large subunit (rbcL) gene, partial cds; chloroplast
580. Encephalartos dolomiticus voucher CC343 ribulose-1,5-bisphosphate carboxylase/oxygenase large subunit (rbcL) gene, partial cds; chloroplast
581. Encephalartos cupidus voucher d1127 ribulose-1,5-bisphosphate carboxylase/oxygenase large subunit (rbcL) gene, partial cds; chloroplast
582. Encephalartos concinnus voucher d1023 ribulose-1,5-bisphosphate carboxylase/oxygenase large subunit (rbcL) gene, partial cds; chloroplast
583. Encephalartos arenarius voucher OM4201 ribulose-1,5-bisphosphate carboxylase/oxygenase large subunit (rbcL) gene, partial cds; chloroplast
584. Encephalartos aemulans voucher d1018 ribulose-1,5-bisphosphate carboxylase/oxygenase large subunit (rbcL) gene, partial cds; chloroplast
585. Streptocarpus wilmsii tRNA-Cys (trnC-GCA) gene, partial sequence; trnC-petN intergenic spacer, complete sequence; cytochrome b6/f complex subunit VIII (petN) gene, complete cds; petN-psbM intergenic spacer, complete sequence; photosystem II protein M (psbM) gene, complete cds; psbM-trnD intergenic spacer, complete sequence; and tRNA-Asp (trnD-GUC) gene, partial sequence; plastid
586. Streptocarpus wendlandii tRNA-Cys (trnC-GCA) gene, partial sequence; trnC-petN intergenic spacer, complete sequence; cytochrome b6/f complex subunit VIII (petN) gene, complete cds; petN-psbM intergenic spacer, complete sequence; photosystem II protein M (psbM) gene, complete cds; psbM-trnD intergenic spacer, complete sequence; and tRNA-Asp (trnD-GUC) gene, partial sequence; plastid
587. Streptocarpus saundersii tRNA-Cys (trnC-GCA) gene, partial sequence; trnC-petN intergenic spacer, complete sequence; cytochrome b6/f complex subunit VIII (petN) gene, complete cds; petN-psbM intergenic spacer, complete sequence; photosystem II protein M (psbM) gene, complete cds; and psbM-trnD intergenic spacer and tRNA-Asp (trnD-GUC) gene, complete sequence; plastid
588. Streptocarpus occultus tRNA-Cys (trnC-GCA) gene, partial sequence; trnC-petN intergenic spacer, complete sequence; cytochrome b6/f complex subunit VIII (petN) gene, complete cds; petN-psbM intergenic spacer, complete sequence; photosystem II protein M (psbM) gene, complete cds; psbM-trnD intergenic spacer, complete sequence; and tRNA-Asp (trnD-GUC) gene, partial sequence; plastid
589. Streptocarpus molweniensis tRNA-Cys (trnC-GCA) gene, partial sequence; trnC-petN intergenic spacer, complete sequence; cytochrome b6/f complex subunit VIII (petN) gene, complete cds; petN-psbM intergenic spacer, complete sequence; photosystem II protein M (psbM) gene, complete cds; psbM-trnD intergenic spacer, complete sequence; and tRNA-Asp (trnD-GUC) gene, partial sequence; plastid
590. Streptocarpus sp. MdV-2012 tRNA-Cys (trnC-GCA) gene, partial sequence; trnC-petN intergenic spacer, complete sequence; cytochrome b6/f complex subunit VIII (petN) gene, complete cds; petN-psbM intergenic spacer, complete sequence; photosystem II protein M (psbM) gene, complete cds; psbM-trnD intergenic spacer, complete sequence; and tRNA-Asp (trnD-GUC) gene, partial sequence; plastid
591. Streptocarpus sp. MdV-2012 tRNA-Cys (trnC-GCA) gene, partial sequence; trnC-petN intergenic spacer, complete sequence; cytochrome b6/f complex subunit VIII (petN) gene, complete cds; petN-psbM intergenic spacer, complete sequence; photosystem II protein M (psbM) gene, complete cds; psbM-trnD intergenic spacer, complete sequence; and tRNA-Asp (trnD-GUC) gene, partial sequence; plastid
592. Streptocarpus makabengensis tRNA-Cys (trnC-GCA) gene, partial sequence; trnC-petN intergenic spacer, complete sequence; cytochrome b6/f complex subunit VIII (petN) gene, complete cds; petN-psbM intergenic spacer, complete sequence; photosystem II protein M (psbM) gene, complete cds; psbM-trnD intergenic spacer, complete sequence; and tRNA-Asp (trnD-GUC) gene, partial sequence; plastid
593. Streptocarpus grandis tRNA-Cys (trnC-GCA) gene, partial sequence; trnC-petN intergenic spacer, complete sequence; cytochrome b6/f complex subunit VIII (petN) gene, complete cds; petN-psbM intergenic spacer, complete sequence; photosystem II protein M (psbM) gene, complete cds; psbM-trnD intergenic spacer, complete sequence; and tRNA-Asp (trnD-GUC) gene, partial sequence; plastid
594. Streptocarpus grandis tRNA-Cys (trnC-GCA) gene, partial sequence; trnC-petN intergenic spacer, complete sequence; cytochrome b6/f complex subunit VIII (petN) gene, complete cds; petN-psbM intergenic spacer, complete sequence; photosystem II protein M (psbM) gene, complete cds; psbM-trnD intergenic spacer, complete sequence; and tRNA-Asp (trnD-GUC) gene, partial sequence; plastid
595. Streptocarpus grandis tRNA-Cys (trnC-GCA) gene, partial sequence; trnC-petN intergenic spacer, complete sequence; cytochrome b6/f complex subunit VIII (petN) gene, complete cds; petN-psbM intergenic spacer, complete sequence; photosystem II protein M (psbM) gene, complete cds; psbM-trnD intergenic spacer, complete sequence; and tRNA-Asp (trnD-GUC) gene, partial sequence; plastid
596. Streptocarpus grandis tRNA-Cys (trnC-GCA) gene, partial sequence; trnC-petN intergenic spacer, complete sequence; cytochrome b6/f complex subunit VIII (petN) gene, complete cds; petN-psbM intergenic spacer, complete sequence; photosystem II protein M (psbM) gene, complete cds; psbM-trnD intergenic spacer, complete sequence; and tRNA-Asp (trnD-GUC) gene, partial sequence; plastid
597. Streptocarpus daviesii tRNA-Cys (trnC-GCA) gene, partial sequence; trnC-petN intergenic spacer, complete sequence; cytochrome b6/f complex subunit VIII (petN) gene, complete cds; petN-psbM intergenic spacer, complete sequence; photosystem II protein M (psbM) gene, complete cds; psbM-trnD intergenic spacer, complete sequence; and tRNA-Asp (trnD-GUC) gene, partial sequence; plastid
598. Streptocarpus daviesii trnC-petN intergenic spacer, partial sequence; cytochrome b6/f complex subunit VIII (petN) gene, complete cds; petN-psbM intergenic spacer, complete sequence; photosystem II protein M (psbM) gene, complete cds; psbM-trnD intergenic spacer, complete sequence; and tRNA-Asp (trnD-GUC) gene, partial sequence; plastid
599. Streptocarpus cooksonii tRNA-Cys (trnC-GCA) gene, partial sequence; trnC-petN intergenic spacer, complete sequence; cytochrome b6/f complex subunit VIII (petN) gene, complete cds; petN-psbM intergenic spacer, complete sequence; photosystem II protein M (psbM) gene, complete cds; and psbM-trnD intergenic spacer and tRNA-Asp (trnD-GUC) gene, complete sequence; plastid
600. Warneckea parvifolia voucher Ntetha et al. 3 (NU) internal transcribed spacer 1, partial sequence; 5.8S ribosomal RNA gene, complete sequence; and internal transcribed spacer 2, partial sequence
601. Warneckea parvifolia voucher Ntetha et al. 2 (NU) internal transcribed spacer 1, partial sequence; 5.8S ribosomal RNA gene, complete sequence; and internal transcribed spacer 2, partial sequence
602. Warneckea parvifolia voucher Ntetha et al. 1 (NU) internal transcribed spacer 1, partial sequence; 5.8S ribosomal RNA gene, complete sequence; and internal transcribed spacer 2, partial sequence
603. Warneckea parvifolia voucher Ntetha et al. 4 (NU) external transcribed spacer and 18S ribosomal RNA gene, partial sequence
604. Warneckea parvifolia voucher Ntetha et al. 3 (NU) external transcribed spacer and 18S ribosomal RNA gene, partial sequence
605. Warneckea parvifolia voucher Ntetha et al. 2 (NU) external transcribed spacer and 18S ribosomal RNA gene, partial sequence
606. Warneckea parvifolia voucher Ntetha et al. 1 (NU) external transcribed spacer and 18S ribosomal RNA gene, partial sequence
607. Euryops exsudans voucher XX MWC175 (GRA) 18S ribosomal RNA gene, partial sequence; internal transcribed spacer 1, 5.8S ribosomal RNA gene, and internal transcribed spacer 2, complete sequence; and 26S ribosomal RNA gene, partial sequence
608. Euryops exsudans voucher XX CC110 (GRA) 18S ribosomal RNA gene, partial sequence; internal transcribed spacer 1, 5.8S ribosomal RNA gene, and internal transcribed spacer 2, complete sequence; and 26S ribosomal RNA gene, partial sequence
609. Euryops proteoides voucher XX CC105 (GRA) 18S ribosomal RNA gene, partial sequence; internal transcribed spacer 1, 5.8S ribosomal RNA gene, and internal transcribed spacer 2, complete sequence; and 26S ribosomal RNA gene, partial sequence
610. Dioscorea stipulosa voucher AMM6748 trnL-trnF intergenic spacer, partial sequence; mitochondrial
611. Dioscorea stipulosa voucher AMM6800 trnL-trnF intergenic spacer, partial sequence; mitochondrial
612. Dioscorea rupicola voucher AMM3676 trnL-trnF intergenic spacer, partial sequence; mitochondrial
613. Dioscorea mundtii voucher AMM6641 trnL-trnF intergenic spacer, partial sequence; mitochondrial
614. Dioscorea mundtii voucher AMM6642 trnL-trnF intergenic spacer, partial sequence; mitochondrial
615. Dioscorea multiloba voucher AMM6167 trnL-trnF intergenic spacer, partial sequence; mitochondrial
616. Dioscorea hemicrypta voucher AMM5800 trnL-trnF intergenic spacer, partial sequence; mitochondrial
617. Dioscorea hemicrypta voucher AMM6633 trnL-trnF intergenic spacer, partial sequence; mitochondrial
618. Dioscorea hemicrypta voucher AMM6697 trnL-trnF intergenic spacer, partial sequence; mitochondrial
619. Dioscorea hemicrypta voucher AMM6886A trnL-trnF intergenic spacer, partial sequence; mitochondrial
620. Dioscorea gillettii voucher SD7051 trnL-trnF intergenic spacer, partial sequence; mitochondrial
621. Dioscorea gillettii voucher SD7052 trnL-trnF intergenic spacer, partial sequence; mitochondrial
622. Dioscorea elephantipes voucher AMM6713 trnL-trnF intergenic spacer, partial sequence; mitochondrial
623. Dioscorea elephantipes voucher AMM5226a trnL-trnF intergenic spacer, partial sequence; mitochondrial
624. Dioscorea elephantipes voucher AMM5225 trnL-trnF intergenic spacer, partial sequence; mitochondrial
625. Dioscorea dregeana voucher AMM6166 trnL-trnF intergenic spacer, partial sequence; mitochondrial
626. Dioscorea dregeana voucher AMM6104 trnL-trnF intergenic spacer, partial sequence; mitochondrial
627. Dioscorea cotinifolia voucher AMM6158 trnL-trnF intergenic spacer, partial sequence; mitochondrial
628. Dioscorea cotinifolia voucher AMM6112 trnL-trnF intergenic spacer, partial sequence; mitochondrial
629. Dioscorea burchellii voucher AMM6650 trnL-trnF intergenic spacer, partial sequence; mitochondrial
630. Dioscorea burchellii voucher AMM6704a trnL-trnF intergenic spacer, partial sequence; mitochondrial
631. Xerophyta humilis abscisic acid responsive elements-binding factor A (ABFA) mRNA, complete cds
632. Rhipidoglossum caffrum voucher Young s.n. (NU) tRNA-Leu (trnL) gene and trnL-trnF intergenic spacer, partial sequence; chloroplast
633. Mystacidium flanaganii voucher Young 1326 (NU) tRNA-Leu (trnL) gene and trnL-trnF intergenic spacer, partial sequence; chloroplast
634. Mystacidium venosum voucher Young 1102 (NU) tRNA-Leu (trnL) gene and trnL-trnF intergenic spacer, partial sequence; chloroplast
635. Rhipidoglossum millarii voucher Young 1100 (NU) tRNA-Leu (trnL) gene and trnL-trnF intergenic spacer, partial sequence; chloroplast
636. Mystacidium flanaganii voucher Martos 844 (NU) tRNA-Leu (trnL) gene and trnL-trnF intergenic spacer, partial sequence; chloroplast
637. Mystacidium aliceae voucher Martos 775 (NU) tRNA-Leu (trnL) gene and trnL-trnF intergenic spacer, partial sequence; chloroplast
638. Mystacidium capense voucher Martos 769 (NU) tRNA-Leu (trnL) gene and trnL-trnF intergenic spacer, partial sequence; chloroplast
639. Rhipidoglossum caffrum voucher Martos 752 (NU) tRNA-Leu (trnL) gene and trnL-trnF intergenic spacer, partial sequence; chloroplast
640. Mystacidium pusillum voucher Martos 740 (NU) tRNA-Leu (trnL) gene and trnL-trnF intergenic spacer, partial sequence; chloroplast
641. Mystacidium venosum voucher Martos 733 (NU) tRNA-Leu (trnL) gene and trnL-trnF intergenic spacer, partial sequence; chloroplast
642. Mystacidium flanaganii voucher no voucher tRNA-Leu (trnL) gene and trnL-trnF intergenic spacer, partial sequence; chloroplast
643. Mystacidium gracile voucher Bytebier 2227 (NU) tRNA-Leu (trnL) gene and trnL-trnF intergenic spacer, partial sequence; chloroplast
644. Rhipidoglossum caffrum voucher Young s.n. (NU) maturase K (matK) gene, partial cds; chloroplast
645. Mystacidium flanaganii voucher Young 1326 (NU) maturase K (matK) gene, partial cds; chloroplast
646. Mystacidium venosum voucher Young 1102 (NU) maturase K (matK) gene, partial cds; chloroplast
647. Mystacidium flanaganii voucher Martos 844 (NU) maturase K (matK) gene, partial cds; chloroplast
648. Mystacidium gracile voucher Martos 843 (NU) maturase K (matK) gene, partial cds; chloroplast
649. Mystacidium aliceae voucher Martos 775 (NU) maturase K (matK) gene, partial cds; chloroplast
650. Mystacidium capense voucher Martos 769 (NU) maturase K (matK) gene, partial cds; chloroplast
651. Rhipidoglossum caffrum voucher Martos 752 (NU) maturase K (matK) gene, partial cds; chloroplast
652. Mystacidium pusillum voucher Martos 740 (NU) maturase K (matK) gene, partial cds; chloroplast
653. Mystacidium venosum voucher Martos 733 (NU) maturase K (matK) gene, partial cds; chloroplast
654. Mystacidium gracile voucher Bytebier 2227 (NU) maturase K (matK) gene, partial cds; chloroplast
655. Rhipidoglossum caffrum voucher Young s.n. (NU) 18S ribosomal RNA gene, partial sequence; internal transcribed spacer 1, 5.8S ribosomal RNA gene, and internal transcribed spacer 2, complete sequence; and 26S ribosomal RNA gene, partial sequence
656. Mystacidium flanaganii voucher Young 1326 (NU) 18S ribosomal RNA gene, partial sequence; internal transcribed spacer 1, 5.8S ribosomal RNA gene, and internal transcribed spacer 2, complete sequence; and 26S ribosomal RNA gene, partial sequence
657. Mystacidium venosum voucher Young 1102 (NU) 18S ribosomal RNA gene, partial sequence; internal transcribed spacer 1, 5.8S ribosomal RNA gene, and internal transcribed spacer 2, complete sequence; and 26S ribosomal RNA gene, partial sequence
658. Rhipidoglossum millarii voucher Young 1100 (NU) 18S ribosomal RNA gene, partial sequence; internal transcribed spacer 1, 5.8S ribosomal RNA gene, and internal transcribed spacer 2, complete sequence; and 26S ribosomal RNA gene, partial sequence
659. Mystacidium flanaganii voucher Martos 844 (NU) 18S ribosomal RNA gene, partial sequence; internal transcribed spacer 1, 5.8S ribosomal RNA gene, and internal transcribed spacer 2, complete sequence; and 26S ribosomal RNA gene, partial sequence
660. Mystacidium gracile voucher Martos 843 (NU) 18S ribosomal RNA gene, partial sequence; internal transcribed spacer 1, 5.8S ribosomal RNA gene, and internal transcribed spacer 2, complete sequence; and 26S ribosomal RNA gene, partial sequence
661. Mystacidium braybonae voucher Martos 833 (NU) 18S ribosomal RNA gene, partial sequence; internal transcribed spacer 1, 5.8S ribosomal RNA gene, and internal transcribed spacer 2, complete sequence; and 26S ribosomal RNA gene, partial sequence
662. Mystacidium aliceae voucher Martos 775 (NU) 18S ribosomal RNA gene, partial sequence; internal transcribed spacer 1, 5.8S ribosomal RNA gene, and internal transcribed spacer 2, complete sequence; and 26S ribosomal RNA gene, partial sequence
663. Mystacidium capense voucher Martos 769 (NU) 18S ribosomal RNA gene, partial sequence; internal transcribed spacer 1, 5.8S ribosomal RNA gene, and internal transcribed spacer 2, complete sequence; and 26S ribosomal RNA gene, partial sequence
664. Rhipidoglossum caffrum voucher Martos 752 (NU) 18S ribosomal RNA gene, partial sequence; internal transcribed spacer 1, 5.8S ribosomal RNA gene, and internal transcribed spacer 2, complete sequence; and 26S ribosomal RNA gene, partial sequence
665. Mystacidium pusillum voucher Martos 740 (NU) 18S ribosomal RNA gene, partial sequence; internal transcribed spacer 1, 5.8S ribosomal RNA gene, and internal transcribed spacer 2, complete sequence; and 26S ribosomal RNA gene, partial sequence
666. Mystacidium venosum voucher Martos 733 (NU) 18S ribosomal RNA gene, partial sequence; internal transcribed spacer 1, 5.8S ribosomal RNA gene, and internal transcribed spacer 2, complete sequence; and 26S ribosomal RNA gene, partial sequence
667. Mystacidium tanganyikense voucher no voucher 18S ribosomal RNA gene, partial sequence; internal transcribed spacer 1, 5.8S ribosomal RNA gene, and internal transcribed spacer 2, complete sequence; and 26S ribosomal RNA gene, partial sequence
668. Mystacidium venosum voucher no voucher 18S ribosomal RNA gene, partial sequence; internal transcribed spacer 1, 5.8S ribosomal RNA gene, and internal transcribed spacer 2, complete sequence; and 26S ribosomal RNA gene, partial sequence
669. Mystacidium gracile voucher Bytebier 2227 (NU) 18S ribosomal RNA gene, partial sequence; internal transcribed spacer 1, 5.8S ribosomal RNA gene, and internal transcribed spacer 2, complete sequence; and 26S ribosomal RNA gene, partial sequence
670. Memecylon sp. RDS-2017a 18S ribosomal RNA gene, partial sequence; internal transcribed spacer 1, 5.8S ribosomal RNA gene, and internal transcribed spacer 2, complete sequence; and 26S ribosomal RNA gene, partial sequence
671. Memecylon sp. RDS-2017a 18S ribosomal RNA gene, partial sequence; internal transcribed spacer 1, 5.8S ribosomal RNA gene, and internal transcribed spacer 2, complete sequence; and 26S ribosomal RNA gene, partial sequence
672. Memecylon sp. RDS-2017a 18S ribosomal RNA gene, partial sequence; internal transcribed spacer 1, 5.8S ribosomal RNA gene, and internal transcribed spacer 2, complete sequence; and 26S ribosomal RNA gene, partial sequence
673. Memecylon natalense 18S ribosomal RNA gene, partial sequence; internal transcribed spacer 1, 5.8S ribosomal RNA gene, and internal transcribed spacer 2, complete sequence; and 26S ribosomal RNA gene, partial sequence
674. Memecylon natalense 18S ribosomal RNA gene, partial sequence; internal transcribed spacer 1, 5.8S ribosomal RNA gene, and internal transcribed spacer 2, complete sequence; and 26S ribosomal RNA gene, partial sequence
675. Memecylon natalense 18S ribosomal RNA gene, partial sequence; internal transcribed spacer 1, 5.8S ribosomal RNA gene, and internal transcribed spacer 2, complete sequence; and 26S ribosomal RNA gene, partial sequence
676. Memecylon natalense 18S ribosomal RNA gene, partial sequence; internal transcribed spacer 1, 5.8S ribosomal RNA gene, and internal transcribed spacer 2, complete sequence; and 26S ribosomal RNA gene, partial sequence
677. Memecylon natalense 18S ribosomal RNA gene, partial sequence; internal transcribed spacer 1, 5.8S ribosomal RNA gene, and internal transcribed spacer 2, complete sequence; and 26S ribosomal RNA gene, partial sequence
678. Memecylon natalense 18S ribosomal RNA gene, partial sequence; internal transcribed spacer 1, 5.8S ribosomal RNA gene, and internal transcribed spacer 2, complete sequence; and 26S ribosomal RNA gene, partial sequence
679. Memecylon natalense 18S ribosomal RNA gene, partial sequence; internal transcribed spacer 1, 5.8S ribosomal RNA gene, and internal transcribed spacer 2, complete sequence; and 26S ribosomal RNA gene, partial sequence
680. Memecylon natalense 18S ribosomal RNA gene, partial sequence; internal transcribed spacer 1, 5.8S ribosomal RNA gene, and internal transcribed spacer 2, complete sequence; and 26S ribosomal RNA gene, partial sequence
681. Memecylon natalense 18S ribosomal RNA gene, partial sequence; internal transcribed spacer 1, 5.8S ribosomal RNA gene, and internal transcribed spacer 2, complete sequence; and 26S ribosomal RNA gene, partial sequence
682. Memecylon natalense 18S ribosomal RNA gene, partial sequence; internal transcribed spacer 1, 5.8S ribosomal RNA gene, and internal transcribed spacer 2, complete sequence; and 26S ribosomal RNA gene, partial sequence
683. Memecylon natalense 18S ribosomal RNA gene, partial sequence; internal transcribed spacer 1, 5.8S ribosomal RNA gene, and internal transcribed spacer 2, complete sequence; and 26S ribosomal RNA gene, partial sequence
684. Memecylon natalense 18S ribosomal RNA gene, partial sequence; internal transcribed spacer 1, 5.8S ribosomal RNA gene, and internal transcribed spacer 2, complete sequence; and 26S ribosomal RNA gene, partial sequence
685. Memecylon natalense 18S ribosomal RNA gene, partial sequence; internal transcribed spacer 1, 5.8S ribosomal RNA gene, and internal transcribed spacer 2, complete sequence; and 26S ribosomal RNA gene, partial sequence
686. Memecylon aff. bachmannii RDS-2017 18S ribosomal RNA gene, partial sequence; internal transcribed spacer 1, 5.8S ribosomal RNA gene, and internal transcribed spacer 2, complete sequence; and 26S ribosomal RNA gene, partial sequence
687. Memecylon aff. bachmannii RDS-2017 18S ribosomal RNA gene, partial sequence; internal transcribed spacer 1, 5.8S ribosomal RNA gene, and internal transcribed spacer 2, complete sequence; and 26S ribosomal RNA gene, partial sequence
688. Memecylon aff. bachmannii RDS-2017 18S ribosomal RNA gene, partial sequence; internal transcribed spacer 1, 5.8S ribosomal RNA gene, and internal transcribed spacer 2, complete sequence; and 26S ribosomal RNA gene, partial sequence
689. Memecylon aff. bachmannii RDS-2017 18S ribosomal RNA gene, partial sequence; internal transcribed spacer 1, 5.8S ribosomal RNA gene, and internal transcribed spacer 2, complete sequence; and 26S ribosomal RNA gene, partial sequence
690. Memecylon aff. bachmannii RDS-2017 18S ribosomal RNA gene, partial sequence; internal transcribed spacer 1, 5.8S ribosomal RNA gene, and internal transcribed spacer 2, complete sequence; and 26S ribosomal RNA gene, partial sequence
691. Memecylon bachmannii 18S ribosomal RNA gene, partial sequence; internal transcribed spacer 1, 5.8S ribosomal RNA gene, and internal transcribed spacer 2, complete sequence; and 26S ribosomal RNA gene, partial sequence
692. Memecylon bachmannii 18S ribosomal RNA gene, partial sequence; internal transcribed spacer 1, 5.8S ribosomal RNA gene, and internal transcribed spacer 2, complete sequence; and 26S ribosomal RNA gene, partial sequence
693. Memecylon bachmannii 18S ribosomal RNA gene, partial sequence; internal transcribed spacer 1, 5.8S ribosomal RNA gene, and internal transcribed spacer 2, complete sequence; and 26S ribosomal RNA gene, partial sequence
694. Memecylon bachmannii 18S ribosomal RNA gene, partial sequence; internal transcribed spacer 1, 5.8S ribosomal RNA gene, and internal transcribed spacer 2, complete sequence; and 26S ribosomal RNA gene, partial sequence
695. Memecylon bachmannii 18S ribosomal RNA gene, partial sequence; internal transcribed spacer 1, 5.8S ribosomal RNA gene, and internal transcribed spacer 2, complete sequence; and 26S ribosomal RNA gene, partial sequence
696. Memecylon bachmannii internal transcribed spacer 1, partial sequence; 5.8S ribosomal RNA gene, complete sequence; and internal transcribed spacer 2, partial sequence
697. Memecylon sp. RDS-2017a external transcribed spacer and 18S ribosomal RNA gene, partial sequence
698. Memecylon sp. RDS-2017a external transcribed spacer and 18S ribosomal RNA gene, partial sequence
699. Memecylon sp. RDS-2017a external transcribed spacer and 18S ribosomal RNA gene, partial sequence
700. Memecylon natalense external transcribed spacer and 18S ribosomal RNA gene, partial sequence
701. Memecylon natalense external transcribed spacer and 18S ribosomal RNA gene, partial sequence
702. Memecylon natalense external transcribed spacer and 18S ribosomal RNA gene, partial sequence
703. Memecylon natalense external transcribed spacer and 18S ribosomal RNA gene, partial sequence
704. Memecylon natalense external transcribed spacer and 18S ribosomal RNA gene, partial sequence
705. Memecylon natalense external transcribed spacer and 18S ribosomal RNA gene, partial sequence
706. Memecylon natalense external transcribed spacer and 18S ribosomal RNA gene, partial sequence
707. Memecylon natalense external transcribed spacer and 18S ribosomal RNA gene, partial sequence
708. Memecylon natalense external transcribed spacer and 18S ribosomal RNA gene, partial sequence
709. Memecylon natalense external transcribed spacer and 18S ribosomal RNA gene, partial sequence
710. Memecylon natalense external transcribed spacer and 18S ribosomal RNA gene, partial sequence
711. Memecylon natalense external transcribed spacer and 18S ribosomal RNA gene, partial sequence
712. Memecylon aff. bachmannii RDS-2017 external transcribed spacer and 18S ribosomal RNA gene, partial sequence
713. Memecylon aff. bachmannii RDS-2017 external transcribed spacer and 18S ribosomal RNA gene, partial sequence
714. Memecylon aff. bachmannii RDS-2017 external transcribed spacer and 18S ribosomal RNA gene, partial sequence
715. Memecylon aff. bachmannii RDS-2017 external transcribed spacer and 18S ribosomal RNA gene, partial sequence
716. Memecylon aff. bachmannii RDS-2017 external transcribed spacer and 18S ribosomal RNA gene, partial sequence
717. Memecylon bachmannii external transcribed spacer and 18S ribosomal RNA gene, partial sequence
718. Memecylon bachmannii external transcribed spacer and 18S ribosomal RNA gene, partial sequence
719. Memecylon bachmannii external transcribed spacer and 18S ribosomal RNA gene, partial sequence
720. Memecylon bachmannii external transcribed spacer and 18S ribosomal RNA gene, partial sequence
721. Memecylon bachmannii external transcribed spacer and 18S ribosomal RNA gene, partial sequence
722. Memecylon bachmannii external transcribed spacer and 18S ribosomal RNA gene, partial sequence
723. Erica viscaria subsp. macrosepala voucher NBG:Pirie MD 682 trnT-trnL intergenic spacer, partial sequence; plastid
724. Erica viscaria subsp. longifolia voucher NBG:Pirie MD 1270 trnT-trnL intergenic spacer, partial sequence; plastid
725. Erica viscaria subsp. longifolia voucher NBG:Pirie MD 504 trnT-trnL intergenic spacer, partial sequence; plastid
726. Erica viscaria subsp. longifolia voucher NBG:Hitchcock A 91 /04 trnT-trnL intergenic spacer, partial sequence; plastid
727. Erica vestita voucher NBG:Pirie MD 1079 trnT-trnL intergenic spacer, partial sequence; plastid
728. Erica stokoei voucher NBG:62/83 trnT-trnL intergenic spacer, partial sequence; plastid
729. Erica phaeocarpa voucher NBG:SANBI 543 /87 trnT-trnL intergenic spacer, partial sequence; plastid
730. Erica pinea voucher NBG:Pirie MD 693 trnT-trnL intergenic spacer, partial sequence; plastid
731. Erica phillipsii voucher NBG:Pirie MD 1357 trnT-trnL intergenic spacer, partial sequence; plastid
732. Erica parilis voucher NBG:Hitchcock A 97 /04 trnT-trnL intergenic spacer, partial sequence; plastid
733. Erica nevillei voucher NBG:Hitchcock A 86 /04 trnT-trnL intergenic spacer, partial sequence; plastid
734. Erica doliiformis voucher NBG:Pirie MD 710 trnT-trnL intergenic spacer, partial sequence; plastid
735. Erica cruenta voucher NBG:Pirie MD 999 trnT-trnL intergenic spacer, partial sequence; plastid
736. Erica situshiemalis voucher NBG:Oliver EGH s.n. trnT-trnL intergenic spacer, partial sequence; plastid
737. Erica grandiflora subsp. perfoliosa voucher NBG:Pirie MD 1071 trnT-trnL intergenic spacer, partial sequence; plastid
738. Erica abietina subsp. diabolis voucher NBG:Pirie MD 1015 trnT-trnL intergenic spacer, partial sequence; plastid
739. Erica grandiflora subsp. grandiflora voucher NBG:Pirie MD 717 trnT-trnL intergenic spacer, partial sequence; plastid
740. Erica grandiflora subsp. grandiflora voucher NBG:Pirie MD 514 trnT-trnL intergenic spacer, partial sequence; plastid
741. Erica grandiflora subsp. grandiflora voucher NBG:Pirie MD 499 trnT-trnL intergenic spacer, partial sequence; plastid
742. Erica grandiflora subsp. grandiflora voucher NBG:Pirie MD 1320 trnT-trnL intergenic spacer, partial sequence; plastid
743. Erica abietina subsp. atrorosea voucher NBG:Pirie MD 1029 trnT-trnL intergenic spacer, partial sequence; plastid
744. Erica abietina subsp. abietina voucher NBG:Hitchcock A 156 /94 trnT-trnL intergenic spacer, partial sequence; plastid
745. Erica viscaria subsp. longifolia voucher NBG:Hitchcock A 91 /04 tRNA-Leu (trnL) gene, partial sequence; trnL-trnF intergenic spacer and tRNA-Phe gene, complete sequence; and trnF-ndhJ intergenic spacer, partial sequence; plastid
746. Erica viscaria subsp. pendula voucher NBG:Pirie MD 603 trnL-trnF intergenic spacer, partial sequence; tRNA-Phe gene and trnF-ndhJ intergenic spacer, complete sequence; and NADH-plastoquinone oxidoreductase subunit J (ndhJ) gene, partial cds; plastid
747. Erica viscaria subsp. macrosepala voucher NBG:Pirie MD 682 trnL-trnF intergenic spacer, partial sequence; tRNA-Phe gene, complete sequence; and trnF-ndhJ intergenic spacer, partial sequence; plastid
748. Erica viscaria subsp. longifolia voucher NBG:Pirie MD 1270 trnL-trnF intergenic spacer, partial sequence; tRNA-Phe gene, complete sequence; and trnF-ndhJ intergenic spacer, partial sequence; plastid
749. Erica viscaria subsp. longifolia voucher NBG:Pirie MD 504 trnL-trnF intergenic spacer, partial sequence; tRNA-Phe gene and trnF-ndhJ intergenic spacer, complete sequence; and NADH-plastoquinone oxidoreductase subunit J (ndhJ) gene, partial cds; plastid
750. Erica vestita voucher NBG:Pirie MD 1079 trnL-trnF intergenic spacer, partial sequence; tRNA-Phe gene, complete sequence; and trnF-ndhJ intergenic spacer, partial sequence; plastid
751. Erica stokoei voucher NBG:62/83 tRNA-Leu (trnL) gene, partial sequence; trnL-trnF intergenic spacer, tRNA-Phe gene, and trnF-ndhJ intergenic spacer, complete sequence; and NADH-plastoquinone oxidoreductase subunit J (ndhJ) gene, partial cds; plastid
752. Erica phaeocarpa voucher NBG:SANBI 543 /87 tRNA-Leu (trnL) gene, partial sequence; trnL-trnF intergenic spacer, complete sequence; and tRNA-Phe gene, partial sequence; plastid
753. Erica pinea voucher NBG:Pirie MD 693 trnL-trnF intergenic spacer, partial sequence; tRNA-Phe gene and trnF-ndhJ intergenic spacer, complete sequence; and NADH-plastoquinone oxidoreductase subunit J (ndhJ) gene, partial cds; plastid
754. Erica phillipsii voucher NBG:Pirie MD 1357 trnL-trnF intergenic spacer, partial sequence; tRNA-Phe gene and trnF-ndhJ intergenic spacer, complete sequence; and NADH-plastoquinone oxidoreductase subunit J (ndhJ) gene, partial cds; plastid
755. Erica parilis voucher NBG:Hitchcock A 97 /04 tRNA-Leu (trnL) gene, partial sequence; trnL-trnF intergenic spacer, complete sequence; and tRNA-Phe gene, partial sequence; plastid
756. Erica nevillei voucher NBG:Hitchcock A 86 /04 tRNA-Leu (trnL) gene, partial sequence; trnL-trnF intergenic spacer, tRNA-Phe gene, and trnF-ndhJ intergenic spacer, complete sequence; and NADH-plastoquinone oxidoreductase subunit J (ndhJ) gene, partial cds; plastid
757. Erica lateriflora voucher NBG:Oliver EGH 12865 trnL-trnF intergenic spacer, partial sequence; tRNA-Phe gene, complete sequence; and trnF-ndhJ intergenic spacer, partial sequence; plastid
758. Erica doliiformis voucher NBG:Pirie MD 710 trnL-trnF intergenic spacer, partial sequence; tRNA-Phe gene and trnF-ndhJ intergenic spacer, complete sequence; and NADH-plastoquinone oxidoreductase subunit J (ndhJ) gene, partial cds; plastid
759. Erica cruenta voucher NBG:Pirie MD 999 trnL-trnF intergenic spacer, partial sequence; tRNA-Phe gene and trnF-ndhJ intergenic spacer, complete sequence; and ndhJ gene, partial sequence; plastid
760. Erica situshiemalis voucher NBG:Oliver EGH s.n. tRNA-Leu (trnL) gene, partial sequence; trnL-trnF intergenic spacer and tRNA-Phe gene, complete sequence; and trnF-ndhJ intergenic spacer, partial sequence; plastid
761. Erica grandiflora subsp. perfoliosa voucher NBG:Pirie MD 1071 trnL-trnF intergenic spacer, partial sequence; tRNA-Phe gene, complete sequence; and trnF-ndhJ intergenic spacer, partial sequence; plastid
762. Erica abietina subsp. diabolis voucher NBG:Pirie MD 1015 trnL-trnF intergenic spacer, partial sequence; tRNA-Phe gene and trnF-ndhJ intergenic spacer, complete sequence; and NADH-plastoquinone oxidoreductase subunit J (ndhJ) gene, partial cds; plastid
763. Erica grandiflora subsp. grandiflora voucher NBG:Pirie MD 717 trnL-trnF intergenic spacer, partial sequence; tRNA-Phe gene and trnF-ndhJ intergenic spacer, complete sequence; and NADH-plastoquinone oxidoreductase subunit J (ndhJ) gene, partial cds; plastid
764. Erica grandiflora subsp. grandiflora voucher NBG:Pirie MD 514 trnL-trnF intergenic spacer, partial sequence; tRNA-Phe gene and trnF-ndhJ intergenic spacer, complete sequence; and NADH-plastoquinone oxidoreductase subunit J (ndhJ) gene, partial cds; plastid
765. Erica grandiflora subsp. grandiflora voucher NBG:Pirie MD 499 trnL-trnF intergenic spacer, partial sequence; tRNA-Phe gene and trnF-ndhJ intergenic spacer, complete sequence; and NADH-plastoquinone oxidoreductase subunit J (ndhJ) gene, partial cds; plastid
766. Erica grandiflora subsp. grandiflora voucher NBG:Pirie MD 1320 trnL-trnF intergenic spacer, partial sequence; tRNA-Phe gene and trnF-ndhJ intergenic spacer, complete sequence; and NADH-plastoquinone oxidoreductase subunit J (ndhJ) gene, partial cds; plastid
767. Erica viscaria subsp. pendula voucher NBG:Pirie MD 603 18S ribosomal RNA gene, partial sequence; internal transcribed spacer 1, 5.8S ribosomal RNA gene, and internal transcribed spacer 2, complete sequence; and 28S ribosomal RNA gene, partial sequence
768. Erica viscaria subsp. macrosepala voucher NBG:Pirie MD 682 18S ribosomal RNA gene, partial sequence; internal transcribed spacer 1, 5.8S ribosomal RNA gene, and internal transcribed spacer 2, complete sequence; and 28S ribosomal RNA gene, partial sequence
769. Erica viscaria subsp. longifolia voucher NBG:Hitchcock A 91 /04 18S ribosomal RNA gene, partial sequence; internal transcribed spacer 1, 5.8S ribosomal RNA gene, and internal transcribed spacer 2, complete sequence; and 28S ribosomal RNA gene, partial sequence
770. Erica viscaria subsp. longifolia voucher NBG:Pirie MD 1270 18S ribosomal RNA gene, partial sequence; internal transcribed spacer 1, 5.8S ribosomal RNA gene, and internal transcribed spacer 2, complete sequence; and 28S ribosomal RNA gene, partial sequence
771. Erica vestita voucher NBG:Pirie MD 1079 18S ribosomal RNA gene, partial sequence; internal transcribed spacer 1, 5.8S ribosomal RNA gene, and internal transcribed spacer 2, complete sequence; and 28S ribosomal RNA gene, partial sequence
772. Erica stokoei voucher NBG:62/83 18S ribosomal RNA gene, partial sequence; internal transcribed spacer 1, 5.8S ribosomal RNA gene, and internal transcribed spacer 2, complete sequence; and 28S ribosomal RNA gene, partial sequence
773. Erica phaeocarpa voucher NBG:SANBI 543 /87 18S ribosomal RNA gene, partial sequence; internal transcribed spacer 1, 5.8S ribosomal RNA gene, and internal transcribed spacer 2, complete sequence; and 28S ribosomal RNA gene, partial sequence
774. Erica pinea voucher NBG:Pirie MD 693 18S ribosomal RNA gene, partial sequence; internal transcribed spacer 1, 5.8S ribosomal RNA gene, and internal transcribed spacer 2, complete sequence; and 28S ribosomal RNA gene, partial sequence
775. Erica phillipsii voucher NBG:Pirie MD 1357 18S ribosomal RNA gene, partial sequence; internal transcribed spacer 1, 5.8S ribosomal RNA gene, and internal transcribed spacer 2, complete sequence; and 28S ribosomal RNA gene, partial sequence
776. Erica parilis voucher NBG:Hitchcock A 97 /04 18S ribosomal RNA gene, partial sequence; internal transcribed spacer 1, 5.8S ribosomal RNA gene, and internal transcribed spacer 2, complete sequence; and 28S ribosomal RNA gene, partial sequence
777. Erica nevillei voucher NBG:Hitchcock A 86 /04 18S ribosomal RNA gene, partial sequence; internal transcribed spacer 1, 5.8S ribosomal RNA gene, and internal transcribed spacer 2, complete sequence; and 28S ribosomal RNA gene, partial sequence
778. Erica lateriflora voucher NBG:Oliver EGH 12865 18S ribosomal RNA gene, partial sequence; internal transcribed spacer 1, 5.8S ribosomal RNA gene, and internal transcribed spacer 2, complete sequence; and 28S ribosomal RNA gene, partial sequence
779. Erica cruenta voucher NBG:Pirie MD 999 18S ribosomal RNA gene, partial sequence; internal transcribed spacer 1, 5.8S ribosomal RNA gene, and internal transcribed spacer 2, complete sequence; and 28S ribosomal RNA gene, partial sequence
780. Erica situshiemalis voucher NBG:Oliver EGH 11449 18S ribosomal RNA gene, partial sequence; internal transcribed spacer 1, 5.8S ribosomal RNA gene, and internal transcribed spacer 2, complete sequence; and 28S ribosomal RNA gene, partial sequence
781. Erica situshiemalis voucher NBG:Oliver EGH s.n. 18S ribosomal RNA gene, partial sequence; internal transcribed spacer 1, 5.8S ribosomal RNA gene, and internal transcribed spacer 2, complete sequence; and 28S ribosomal RNA gene, partial sequence
782. Erica grandiflora subsp. perfoliosa voucher NBG:Pirie MD 1071 18S ribosomal RNA gene, partial sequence; internal transcribed spacer 1, 5.8S ribosomal RNA gene, and internal transcribed spacer 2, complete sequence; and 28S ribosomal RNA gene, partial sequence
783. Erica grandiflora subsp. grandiflora voucher NBG:Pirie MD 1320 18S ribosomal RNA gene, partial sequence; internal transcribed spacer 1, 5.8S ribosomal RNA gene, and internal transcribed spacer 2, complete sequence; and 28S ribosomal RNA gene, partial sequence
784. Erica grandiflora subsp. grandiflora voucher NBG:Pirie MD 717 18S ribosomal RNA gene, partial sequence; internal transcribed spacer 1, 5.8S ribosomal RNA gene, and internal transcribed spacer 2, complete sequence; and 28S ribosomal RNA gene, partial sequence
785. Erica abietina subsp. atrorosea voucher NBG:Pirie MD 1029 18S ribosomal RNA gene, partial sequence; internal transcribed spacer 1, 5.8S ribosomal RNA gene, and internal transcribed spacer 2, complete sequence; and 28S ribosomal RNA gene, partial sequence
786. Erica viscaria subsp. viscaria voucher NBG:Villiers MJ de 4 external transcribed spacer, partial sequence
787. Erica viscaria subsp. pendula voucher NBG:Pirie MD 603 external transcribed spacer, partial sequence
788. Erica viscaria subsp. pendula voucher NBG:Oliver EGH 12466 external transcribed spacer, partial sequence
789. Erica viscaria subsp. macrosepala voucher NBG:Pirie MD 808 external transcribed spacer, partial sequence
790. Erica viscaria subsp. macrosepala voucher NBG:Pirie MD 682 external transcribed spacer, partial sequence
791. Erica viscaria subsp. longifolia voucher NBG:Pirie MD 504 external transcribed spacer, partial sequence
792. Erica viscaria subsp. longifolia voucher NBG:Pirie MD 1270 external transcribed spacer, partial sequence
793. Erica viscaria subsp. longifolia voucher NBG:Hitchcock A 91 /04 external transcribed spacer, partial sequence
794. Erica vestita voucher NBG:Pirie MD 1079 external transcribed spacer, partial sequence
795. Erica vestita voucher Oliver EGH 12702 (DUPNBG) external transcribed spacer, partial sequence
796. Erica vestita voucher NBG:SANBI 176 /05 external transcribed spacer, partial sequence
797. Erica thomae voucher NBG:Pirie MD 807 external transcribed spacer, partial sequence
798. Erica stokoei voucher NBG:Pirie MD 825 external transcribed spacer, partial sequence
799. Erica stokoei voucher NBG:62/83 external transcribed spacer, partial sequence
800. Erica regia subsp. regia voucher NBG:Pirie MD 922 external transcribed spacer, partial sequence
801. Erica regia subsp. regia voucher NBG:SANBI 1613 /70 external transcribed spacer, partial sequence
802. Erica regia subsp. mariae voucher NBG:Pirie MD 930 external transcribed spacer, partial sequence
803. Erica phaeocarpa voucher NBG:Pirie MD 1031 external transcribed spacer, partial sequence
804. Erica phaeocarpa voucher NBG:SANBI 543 /87 external transcribed spacer, partial sequence
805. Erica pycnantha voucher NBG:Pirie MD 1011 external transcribed spacer, partial sequence
806. Erica pinea voucher Pirie MD 789 (DUPNBG) external transcribed spacer, partial sequence
807. Erica pinea voucher NBG:Pirie MD 693 external transcribed spacer, partial sequence
808. Erica phillipsii voucher NBG:Pirie MD 794 external transcribed spacer, partial sequence
809. Erica phillipsii voucher NBG:Pirie MD 1357 external transcribed spacer, partial sequence
810. Erica parilis voucher NBG:Pirie MD 751 external transcribed spacer, partial sequence
811. Erica parilis voucher NBG:Hitchcock A 97 /04 external transcribed spacer, partial sequence
812. Erica nevillei voucher NBG:Pirie MD 1056 external transcribed spacer, partial sequence
813. Erica nevillei voucher NBG:Hitchcock A 86 /04 external transcribed spacer, partial sequence
814. Erica nematophylla voucher NBG:Oliver EGH 12747 external transcribed spacer, partial sequence
815. Erica lateriflora voucher NBG:Oliver EGH 12865 external transcribed spacer, partial sequence
816. Erica hibbertii voucher NBG:Pirie MD 982 external transcribed spacer, partial sequence
817. Erica filamentosa voucher NBG:Oliver EGH 12728 external transcribed spacer, partial sequence
818. Erica doliiformis voucher NBG:Pirie MD 710 external transcribed spacer, partial sequence
819. Erica cruenta voucher NBG:Pirie MD 999 external transcribed spacer, partial sequence
820. Erica cruenta voucher NBG:Pirie MD 745 external transcribed spacer, partial sequence
821. Erica corifolia voucher Pirie MD 823 (DUPNBG) external transcribed spacer, partial sequence
822. Erica axilliflora voucher NBG:Pirie MD 916 external transcribed spacer, partial sequence
823. Erica alopecurus voucher NBG:Pirie MD 630 external transcribed spacer, partial sequence
824. Erica situshiemalis voucher NBG:Oliver EGH 11449 external transcribed spacer, partial sequence
825. Erica situshiemalis voucher NBG:Oliver EGH s.n. external transcribed spacer, partial sequence
826. Erica grandiflora subsp. perfoliosa voucher NBG:Pirie MD 1071 external transcribed spacer, partial sequence
827. Erica abietina subsp. diabolis voucher NBG:Pirie MD 1015 external transcribed spacer, partial sequence
828. Erica grandiflora subsp. grandiflora voucher NBG:Pirie MD 717 external transcribed spacer, partial sequence
829. Erica grandiflora subsp. grandiflora voucher NBG:Pirie MD 514 external transcribed spacer, partial sequence
830. Erica grandiflora subsp. grandiflora voucher NBG:Pirie MD 499 external transcribed spacer, partial sequence
831. Erica grandiflora subsp. grandiflora voucher NBG:Pirie MD 1320 external transcribed spacer, partial sequence
832. Erica abietina subsp. atrorosea voucher NBG:Pirie MD 1029 external transcribed spacer, partial sequence
833. Erica abietina subsp. abietina voucher NBG:Pirie MD 1013 external transcribed spacer, partial sequence
834. Erica abietina subsp. abietina voucher NBG:Hitchcock A 156 /94 external transcribed spacer, partial sequence
835. Zanthoxylum capense voucher LTM005 maturase K (matK) gene, partial cds; chloroplast
836. Zantedeschia aethiopica voucher LTM018 maturase K (matK) gene, partial cds; chloroplast
837. Xerophyta retinervis voucher OM1591 maturase K (matK) gene, partial cds; chloroplast
838. Xerophyta retinervis voucher LTM013 maturase K (matK) gene, partial cds; chloroplast
839. Hilliardiella oligocephala voucher OM587 maturase K (matK) gene, partial cds; chloroplast
840. Hilliardiella oligocephala voucher OM617 maturase K (matK) gene, partial cds; chloroplast
841. Typha capensis voucher LTM031 maturase K (matK) gene, partial cds; chloroplast
842. Tulbaghia sp. OM344 maturase K (matK) gene, partial cds; chloroplast
843. Tecomaria capensis voucher OM1701 maturase K (matK) gene, partial cds; chloroplast
844. Tarchonanthus camphoratus voucher OM1515 maturase K (matK) gene, partial cds; chloroplast
845. Synadenium cupulare voucher OM1511 maturase K (matK) gene, partial cds; chloroplast
846. Sutherlandia frutescens voucher LTM020 maturase K (matK) gene, partial cds; chloroplast
847. Steganotaenia araliacea voucher OM1350 maturase K (matK) gene, partial cds; chloroplast
848. Stapelia gigantea voucher OM1349 maturase K (matK) gene, partial cds; chloroplast
849. Spirostachys africana voucher OM990 maturase K (matK) gene, partial cds; chloroplast
850. Senna italica voucher OM417 maturase K (matK) gene, partial cds; chloroplast
851. Schotia brachypetala voucher OM1166 maturase K (matK) gene, partial cds; chloroplast
852. Scadoxus puniceus voucher OM1643 maturase K (matK) gene, partial cds; chloroplast
853. Sarcostemma viminale voucher OM1649 maturase K (matK) gene, partial cds; chloroplast
854. Sansevieria hyacinthoides voucher LTM016 maturase K (matK) gene, partial cds; chloroplast
855. Rhoicissus tridentata voucher OM452 maturase K (matK) gene, partial cds; chloroplast
856. Rauvolfia caffra voucher OM1376 maturase K (matK) gene, partial cds; chloroplast
857. Rapanea melanophloeos voucher OM3166 maturase K (matK) gene, partial cds; chloroplast
858. Ptaeroxylon obliquum voucher OM1326 maturase K (matK) gene, partial cds; chloroplast
859. Psidium guajava voucher LTM026 maturase K (matK) gene, partial cds; chloroplast
860. Psidium guajava voucher CS36 maturase K (matK) gene, partial cds; chloroplast
861. Prunus africana voucher OM1568 maturase K (matK) gene, partial cds; chloroplast
862. Pristimera longipetiolata voucher OM227B maturase K (matK) gene, partial cds; chloroplast
863. Pouzolzia mixta voucher OM1417 maturase K (matK) gene, partial cds; chloroplast
864. Pittosporum viridiflorum voucher OM1738 maturase K (matK) gene, partial cds; chloroplast
865. Pergularia daemia voucher LTM028 maturase K (matK) gene, partial cds; chloroplast
866. Pentanisia prunelloides voucher OM612 maturase K (matK) gene, partial cds; chloroplast
867. Pancratium tenuifolium voucher OM1606 maturase K (matK) gene, partial cds; chloroplast
868. Ocotea bullata voucher Abbott9194 maturase K (matK) gene, partial cds; chloroplast
869. Myrothamnus flabellifolia voucher OM1137 maturase K (matK) gene, partial cds; chloroplast
870. Mundulea sericea voucher OM993 maturase K (matK) gene, partial cds; chloroplast
871. Lippia javanica voucher LTM023 maturase K (matK) gene, partial cds; chloroplast
872. Leonotis leonurus voucher LTM032 maturase K (matK) gene, partial cds; chloroplast
873. Jatropha zeyheri voucher OM416 maturase K (matK) gene, partial cds; chloroplast
874. Jasminum fluminense voucher OM273 maturase K (matK) gene, partial cds; chloroplast
875. Cf. Hypoxis sp. OM548 maturase K (matK) gene, partial cds; chloroplast
876. Heteropyxis natalensis voucher OM1407 maturase K (matK) gene, partial cds; chloroplast
877. Helichrysum cymosum voucher LTM004 maturase K (matK) gene, partial cds; chloroplast
878. Harpagophytum procumbens voucher OM477 maturase K (matK) gene, partial cds; chloroplast
879. Gnidia kraussiana voucher Mol.Sys.10 maturase K (matK) gene, partial cds; chloroplast
880. Gloriosa superba voucher OM819 maturase K (matK) gene, partial cds; chloroplast
881. Galenia africana voucher AM0015 maturase K (matK) gene, partial cds; chloroplast
882. Euclea undulata voucher OM1572 maturase K (matK) gene, partial cds; chloroplast
883. Euclea divinorum voucher OM227A maturase K (matK) gene, partial cds; chloroplast
884. Dombeya rotundifolia voucher OM489 maturase K (matK) gene, partial cds; chloroplast
885. Dodonaea viscosa subsp. angustifolia voucher OM2918 maturase K (matK) gene, partial cds; chloroplast
886. Dioscorea dregeana voucher OM1465 maturase K (matK) gene, partial cds; chloroplast
887. Dichrostachys cinerea voucher OM256 maturase K (matK) gene, partial cds; chloroplast
888. Datura stramonium voucher LTM025 maturase K (matK) gene, partial cds; chloroplast
889. Datura stramonium voucher RL1594 maturase K (matK) gene, partial cds; chloroplast
890. Cyanotis speciosa voucher OM540 maturase K (matK) gene, partial cds; chloroplast
891. Combretum paniculatum voucher RL1661 maturase K (matK) gene, partial cds; chloroplast
892. Clivia miniata voucher LTM022 maturase K (matK) gene, partial cds; chloroplast
893. Cissampelos capensis voucher BS0074 maturase K (matK) gene, partial cds; chloroplast
894. Ceratotheca triloba voucher OM651 maturase K (matK) gene, partial cds; chloroplast
895. Centella asiatica voucher LTM030 maturase K (matK) gene, partial cds; chloroplast
896. Catharanthus roseus voucher OM1613 maturase K (matK) gene, partial cds; chloroplast
897. Catha edulis voucher OM1866 maturase K (matK) gene, partial cds; chloroplast
898. Carpobrotus edulis voucher LTM017 maturase K (matK) gene, partial cds; chloroplast
899. Carica papaya voucher LTM027 maturase K (matK) gene, partial cds; chloroplast
900. Burkea africana voucher LTM010 maturase K (matK) gene, partial cds; chloroplast
901. Burkea africana voucher OM1953 maturase K (matK) gene, partial cds; chloroplast
902. Boophane sp. OM730 maturase K (matK) gene, partial cds; chloroplast
903. Aloe ferox voucher BHD407 maturase K (matK) gene, partial cds; chloroplast
904. Aloe arborescens voucher LTM015 maturase K (matK) gene, partial cds; chloroplast
905. Albizia adianthifolia voucher OM2159 maturase K (matK) gene, partial cds; chloroplast
906. Agapanthus africanus voucher LTM033 maturase K (matK) gene, partial cds; chloroplast
907. Adansonia digitata voucher OM1306 maturase K (matK) gene, partial cds; chloroplast
908. Zanthoxylum capense voucher LTM005 ribulose-1,5-bisphosphate carboxylase/oxygenase large subunit (rbcL) gene, partial cds; chloroplast
909. Zantedeschia aethiopica voucher LTM018 ribulose-1,5-bisphosphate carboxylase/oxygenase large subunit (rbcL) gene, partial cds; chloroplast
910. Xerophyta retinervis voucher OM1591 ribulose-1,5-bisphosphate carboxylase/oxygenase large subunit (rbcL) gene, partial cds; chloroplast
911. Xerophyta retinervis voucher LTM013 ribulose-1,5-bisphosphate carboxylase/oxygenase large subunit (rbcL) gene, partial cds; chloroplast
912. Hilliardiella oligocephala voucher OM587 ribulose-1,5-bisphosphate carboxylase/oxygenase large subunit (rbcL) gene, partial cds; chloroplast
913. Hilliardiella oligocephala voucher OM617 ribulose-1,5-bisphosphate carboxylase/oxygenase large subunit (rbcL) gene, partial cds; chloroplast
914. Typha capensis voucher LTM031 ribulose-1,5-bisphosphate carboxylase/oxygenase large subunit (rbcL) gene, partial cds; chloroplast
915. Tulbaghia sp. OM344 ribulose-1,5-bisphosphate carboxylase/oxygenase large subunit (rbcL) gene, partial cds; chloroplast
916. Tarchonanthus camphoratus voucher OM1515 ribulose-1,5-bisphosphate carboxylase/oxygenase large subunit (rbcL) gene, partial cds; chloroplast
917. Synadenium cupulare voucher OM1511 ribulose-1,5-bisphosphate carboxylase/oxygenase large subunit (rbcL) gene, partial cds; chloroplast
918. Sutherlandia frutescens voucher LTM020 ribulose-1,5-bisphosphate carboxylase/oxygenase large subunit (rbcL) gene, partial cds; chloroplast
919. Steganotaenia araliacea voucher OM1350 ribulose-1,5-bisphosphate carboxylase/oxygenase large subunit (rbcL) gene, partial cds; chloroplast
920. Stapelia gigantea voucher OM1349 ribulose-1,5-bisphosphate carboxylase/oxygenase large subunit (rbcL) gene, partial cds; chloroplast
921. Stangeria eriopus voucher PR924 ribulose-1,5-bisphosphate carboxylase/oxygenase large subunit (rbcL) gene, partial cds; chloroplast
922. Spirostachys africana voucher OM990 ribulose-1,5-bisphosphate carboxylase/oxygenase large subunit (rbcL) gene, partial cds; chloroplast
923. Senna italica voucher OM417 ribulose-1,5-bisphosphate carboxylase/oxygenase large subunit (rbcL) gene, partial cds; chloroplast
924. Selaginella dregei voucher RBN126 ribulose-1,5-bisphosphate carboxylase/oxygenase large subunit (rbcL) gene, partial cds; chloroplast
925. Searsia undulata voucher OM2940 ribulose-1,5-bisphosphate carboxylase/oxygenase large subunit (rbcL) gene, partial cds; chloroplast
926. Schotia brachypetala voucher OM1166 ribulose-1,5-bisphosphate carboxylase/oxygenase large subunit (rbcL) gene, partial cds; chloroplast
927. Scadoxus puniceus voucher OM1643 ribulose-1,5-bisphosphate carboxylase/oxygenase large subunit (rbcL) gene, partial cds; chloroplast
928. Sarcostemma viminale voucher OM1649 ribulose-1,5-bisphosphate carboxylase/oxygenase large subunit (rbcL) gene, partial cds; chloroplast
929. Sansevieria hyacinthoides voucher LTM016 ribulose-1,5-bisphosphate carboxylase/oxygenase large subunit (rbcL) gene, partial cds; chloroplast
930. Rhoicissus tridentata voucher OM452 ribulose-1,5-bisphosphate carboxylase/oxygenase large subunit (rbcL) gene, partial cds; chloroplast
931. Rauvolfia caffra voucher OM1376 ribulose-1,5-bisphosphate carboxylase/oxygenase large subunit (rbcL) gene, partial cds; chloroplast
932. Rapanea melanophloeos voucher OM3166 ribulose-1,5-bisphosphate carboxylase/oxygenase large subunit (rbcL) gene, partial cds; chloroplast
933. Punica granatum voucher LTM024 ribulose-1,5-bisphosphate carboxylase/oxygenase large subunit (rbcL) gene, partial cds; chloroplast
934. Ptaeroxylon obliquum voucher OM1326 ribulose-1,5-bisphosphate carboxylase/oxygenase large subunit (rbcL) gene, partial cds; chloroplast
935. Psidium guajava voucher LTM026 ribulose-1,5-bisphosphate carboxylase/oxygenase large subunit (rbcL) gene, partial cds; chloroplast
936. Psidium guajava voucher CS36 ribulose-1,5-bisphosphate carboxylase/oxygenase large subunit (rbcL) gene, partial cds; chloroplast
937. Prunus africana voucher OM1568 ribulose-1,5-bisphosphate carboxylase/oxygenase large subunit (rbcL) gene, partial cds; chloroplast
938. Protea repens voucher OM3109 ribulose-1,5-bisphosphate carboxylase/oxygenase large subunit (rbcL) gene, partial cds; chloroplast
939. Pristimera longipetiolata voucher OM227B ribulose-1,5-bisphosphate carboxylase/oxygenase large subunit (rbcL) gene, partial cds; chloroplast
940. Pouzolzia mixta voucher OM1417 ribulose-1,5-bisphosphate carboxylase/oxygenase large subunit (rbcL) gene, partial cds; chloroplast
941. Pittosporum viridiflorum voucher OM1738 ribulose-1,5-bisphosphate carboxylase/oxygenase large subunit (rbcL) gene, partial cds; chloroplast
942. Pergularia daemia voucher LTM028 ribulose-1,5-bisphosphate carboxylase/oxygenase large subunit (rbcL) gene, partial cds; chloroplast
943. Pentanisia prunelloides voucher OM612 ribulose-1,5-bisphosphate carboxylase/oxygenase large subunit (rbcL) gene, partial cds; chloroplast
944. Pellaea calomelanos voucher OM457 ribulose-1,5-bisphosphate carboxylase/oxygenase large subunit (rbcL) gene, partial cds; chloroplast
945. Parinari curatellifolia voucher OM1970 ribulose-1,5-bisphosphate carboxylase/oxygenase large subunit (rbcL) gene, partial cds; chloroplast
946. Pancratium tenuifolium voucher OM1606 ribulose-1,5-bisphosphate carboxylase/oxygenase large subunit (rbcL) gene, partial cds; chloroplast
947. Ocotea bullata voucher Abbott9194 ribulose-1,5-bisphosphate carboxylase/oxygenase large subunit (rbcL) gene, partial cds; chloroplast
948. Nymphaea nouchali voucher OM0674 ribulose-1,5-bisphosphate carboxylase/oxygenase large subunit (rbcL) gene, partial cds; chloroplast
949. Myrothamnus flabellifolia voucher OM1137 ribulose-1,5-bisphosphate carboxylase/oxygenase large subunit (rbcL) gene, partial cds; chloroplast
950. Mundulea sericea voucher OM993 ribulose-1,5-bisphosphate carboxylase/oxygenase large subunit (rbcL) gene, partial cds; chloroplast
951. Monadenium lugardae voucher RL1572 ribulose-1,5-bisphosphate carboxylase/oxygenase large subunit (rbcL) gene, partial cds; chloroplast
952. Lippia javanica voucher LTM023 ribulose-1,5-bisphosphate carboxylase/oxygenase large subunit (rbcL) gene, partial cds; chloroplast
953. Leonotis leonurus voucher LTM032 ribulose-1,5-bisphosphate carboxylase/oxygenase large subunit (rbcL) gene, partial cds; chloroplast
954. Lannea edulis voucher LTM012 ribulose-1,5-bisphosphate carboxylase/oxygenase large subunit (rbcL) gene, partial cds; chloroplast
955. Jatropha zeyheri voucher OM416 ribulose-1,5-bisphosphate carboxylase/oxygenase large subunit (rbcL) gene, partial cds; chloroplast
956. Jasminum fluminense voucher OM273 ribulose-1,5-bisphosphate carboxylase/oxygenase large subunit (rbcL) gene, partial cds; chloroplast
957. Cf. Hypoxis sp. OM548 ribulose-1,5-bisphosphate carboxylase/oxygenase large subunit (rbcL) gene, partial cds; chloroplast
958. Heteropyxis natalensis voucher OM1407 ribulose-1,5-bisphosphate carboxylase/oxygenase large subunit (rbcL) gene, partial cds; chloroplast
959. Heteropyxis natalensis voucher LTM008 ribulose-1,5-bisphosphate carboxylase/oxygenase large subunit (rbcL) gene, partial cds; chloroplast
960. Helichrysum cymosum voucher LTM004 ribulose-1,5-bisphosphate carboxylase/oxygenase large subunit (rbcL) gene, partial cds; chloroplast
961. Harpagophytum procumbens voucher OM477 ribulose-1,5-bisphosphate carboxylase/oxygenase large subunit (rbcL) gene, partial cds; chloroplast
962. Gnidia kraussiana voucher LTM021 ribulose-1,5-bisphosphate carboxylase/oxygenase large subunit (rbcL) gene, partial cds; chloroplast
963. Gnidia kraussiana voucher Mol.Sys.10 ribulose-1,5-bisphosphate carboxylase/oxygenase large subunit (rbcL) gene, partial cds; chloroplast
964. Gloriosa superba voucher OM819 ribulose-1,5-bisphosphate carboxylase/oxygenase large subunit (rbcL) gene, partial cds; chloroplast
965. Galenia africana voucher AM0015 ribulose-1,5-bisphosphate carboxylase/oxygenase large subunit (rbcL) gene, partial cds; chloroplast
966. Euclea undulata voucher OM1572 ribulose-1,5-bisphosphate carboxylase/oxygenase large subunit (rbcL) gene, partial cds; chloroplast
967. Dombeya rotundifolia voucher OM489 ribulose-1,5-bisphosphate carboxylase/oxygenase large subunit (rbcL) gene, partial cds; chloroplast
968. Dodonaea viscosa subsp. angustifolia voucher OM2918 ribulose-1,5-bisphosphate carboxylase/oxygenase large subunit (rbcL) gene, partial cds; chloroplast
969. Dioscorea dregeana voucher OM1465 ribulose-1,5-bisphosphate carboxylase/oxygenase large subunit (rbcL) gene, partial cds; chloroplast
970. Dichrostachys cinerea voucher OM256 ribulose-1,5-bisphosphate carboxylase/oxygenase large subunit (rbcL) gene, partial cds; chloroplast
971. Datura stramonium voucher LTM025 ribulose-1,5-bisphosphate carboxylase/oxygenase large subunit (rbcL) gene, partial cds; chloroplast
972. Datura stramonium voucher RL1594 ribulose-1,5-bisphosphate carboxylase/oxygenase large subunit (rbcL) gene, partial cds; chloroplast
973. Cyanotis speciosa voucher OM540 ribulose-1,5-bisphosphate carboxylase/oxygenase large subunit (rbcL) gene, partial cds; chloroplast
974. Cotyledon orbiculata voucher LTM014 ribulose-1,5-bisphosphate carboxylase/oxygenase large subunit (rbcL) gene, partial cds; chloroplast
975. Commelina africana voucher OM342A ribulose-1,5-bisphosphate carboxylase/oxygenase large subunit (rbcL) gene, partial cds; chloroplast
976. Combretum paniculatum voucher RL1661 ribulose-1,5-bisphosphate carboxylase/oxygenase large subunit (rbcL) gene, partial cds; chloroplast
977. Clivia miniata voucher LTM022 ribulose-1,5-bisphosphate carboxylase/oxygenase large subunit (rbcL) gene, partial cds; chloroplast
978. Cissampelos capensis voucher BS0074 ribulose-1,5-bisphosphate carboxylase/oxygenase large subunit (rbcL) gene, partial cds; chloroplast
979. Ceratotheca triloba voucher OM651 ribulose-1,5-bisphosphate carboxylase/oxygenase large subunit (rbcL) gene, partial cds; chloroplast
980. Centella asiatica voucher LTM030 ribulose-1,5-bisphosphate carboxylase/oxygenase large subunit (rbcL) gene, partial cds; chloroplast
981. Catharanthus roseus voucher OM1613 ribulose-1,5-bisphosphate carboxylase/oxygenase large subunit (rbcL) gene, partial cds; chloroplast
982. Catha edulis voucher OM1866 ribulose-1,5-bisphosphate carboxylase/oxygenase large subunit (rbcL) gene, partial cds; chloroplast
983. Carpobrotus edulis voucher LTM017 ribulose-1,5-bisphosphate carboxylase/oxygenase large subunit (rbcL) gene, partial cds; chloroplast
984. Carica papaya voucher LTM027 ribulose-1,5-bisphosphate carboxylase/oxygenase large subunit (rbcL) gene, partial cds; chloroplast
985. Burkea africana voucher LTM010 ribulose-1,5-bisphosphate carboxylase/oxygenase large subunit (rbcL) gene, partial cds; chloroplast
986. Burkea africana voucher OM1953 ribulose-1,5-bisphosphate carboxylase/oxygenase large subunit (rbcL) gene, partial cds; chloroplast
987. Boophane sp. OM730 ribulose-1,5-bisphosphate carboxylase/oxygenase large subunit (rbcL) gene, partial cds; chloroplast
988. Aloe ferox voucher BHD407 ribulose-1,5-bisphosphate carboxylase/oxygenase large subunit (rbcL) gene, partial cds; chloroplast
989. Aloe arborescens voucher LTM015 ribulose-1,5-bisphosphate carboxylase/oxygenase large subunit (rbcL) gene, partial cds; chloroplast
990. Albizia adianthifolia voucher OM2159 ribulose-1,5-bisphosphate carboxylase/oxygenase large subunit (rbcL) gene, partial cds; chloroplast
991. Agapanthus africanus voucher LTM033 ribulose-1,5-bisphosphate carboxylase/oxygenase large subunit (rbcL) gene, partial cds; chloroplast
992. Adansonia digitata voucher OM1306 ribulose-1,5-bisphosphate carboxylase/oxygenase large subunit (rbcL) gene, partial cds; chloroplast
993. Cliffortia ruscifolia x Cliffortia teretifolia voucher Whitehouse 312 photosystem Q(B) protein (psbA) gene, partial cds; psbA-trnH intergenic spacer, complete sequence; and tRNA-His (trnH) gene, partial sequence; chloroplast
994. Cliffortia ruscifolia x Cliffortia teretifolia voucher Whitehouse 310 photosystem Q(B) protein (psbA) gene, partial cds; psbA-trnH intergenic spacer, complete sequence; and tRNA-His (trnH) gene, partial sequence; chloroplast
995. Cliffortia odorata x Cliffortia theodori-friesii voucher Whitehouse 307 photosystem Q(B) protein (psbA) gene, partial cds; psbA-trnH intergenic spacer, complete sequence; and tRNA-His (trnH) gene, partial sequence; chloroplast
996. Cliffortia ruscifolia x Cliffortia theodori-friesii voucher Whitehouse 306 photosystem Q(B) protein (psbA) gene, partial cds; psbA-trnH intergenic spacer, complete sequence; and tRNA-His (trnH) gene, partial sequence; chloroplast
997. Cliffortia burgersii voucher Whitehouse 226 photosystem Q(B) protein (psbA) gene, partial cds; psbA-trnH intergenic spacer, complete sequence; and tRNA-His (trnH) gene, partial sequence; chloroplast
998. Cliffortia alata voucher Whitehouse 94 photosystem Q(B) protein (psbA) gene, partial cds; psbA-trnH intergenic spacer, complete sequence; and tRNA-His (trnH) gene, partial sequence; chloroplast
999. Cliffortia stricta voucher Whitehouse 36 photosystem Q(B) protein (psbA) gene, partial cds; psbA-trnH intergenic spacer, complete sequence; and tRNA-His (trnH) gene, partial sequence; chloroplast
1000. Cliffortia baccans voucher Whitehouse 60 photosystem Q(B) protein (psbA) gene, partial cds; psbA-trnH intergenic spacer, complete sequence; and tRNA-His (trnH) gene, partial sequence; chloroplast
1001. Cliffortia perpendicularis voucher Whitehouse 259 photosystem Q(B) protein (psbA) gene, partial cds; psbA-trnH intergenic spacer, complete sequence; and tRNA-His (trnH) gene, partial sequence; chloroplast
1002. Cliffortia arcuata voucher Whitehouse 24 photosystem Q(B) protein (psbA) gene, partial cds; psbA-trnH intergenic spacer, complete sequence; and tRNA-His (trnH) gene, partial sequence; chloroplast
1003. Cliffortia falcata voucher Whitehouse 43 photosystem Q(B) protein (psbA) gene, partial cds; psbA-trnH intergenic spacer, complete sequence; and tRNA-His (trnH) gene, partial sequence; chloroplast
1004. Cliffortia ramosissima voucher Whitehouse 123 photosystem Q(B) protein (psbA) gene, partial cds; psbA-trnH intergenic spacer, complete sequence; and tRNA-His (trnH) gene, partial sequence; chloroplast
1005. Cliffortia ramosissima voucher Whitehouse 82 photosystem Q(B) protein (psbA) gene, partial cds; psbA-trnH intergenic spacer, complete sequence; and tRNA-His (trnH) gene, partial sequence; chloroplast
1006. Cliffortia drepanoides voucher Whitehouse 83 photosystem Q(B) protein (psbA) gene, partial cds; psbA-trnH intergenic spacer, complete sequence; and tRNA-His (trnH) gene, partial sequence; chloroplast
1007. Cliffortia apiculata voucher Whitehouse 165 photosystem Q(B) protein (psbA) gene, partial cds; psbA-trnH intergenic spacer, complete sequence; and tRNA-His (trnH) gene, partial sequence; chloroplast
1008. Cliffortia anthospermoides voucher Whitehouse 219 photosystem Q(B) protein (psbA) gene, partial cds; psbA-trnH intergenic spacer, complete sequence; and tRNA-His (trnH) gene, partial sequence; chloroplast
1009. Cliffortia incana voucher Whitehouse 227 photosystem Q(B) protein (psbA) gene, partial cds; psbA-trnH intergenic spacer, complete sequence; and tRNA-His (trnH) gene, partial sequence; chloroplast
1010. Cliffortia hirta voucher Whitehouse 76 photosystem Q(B) protein (psbA) gene, partial cds; psbA-trnH intergenic spacer, complete sequence; and tRNA-His (trnH) gene, partial sequence; chloroplast
1011. Cliffortia cuneata var. cylindrica voucher Whitehouse 166 photosystem Q(B) protein (psbA) gene, partial cds; psbA-trnH intergenic spacer, complete sequence; and tRNA-His (trnH) gene, partial sequence; chloroplast
1012. Cliffortia cuneata var. cuneata voucher Whitehouse 21 photosystem Q(B) protein (psbA) gene, partial cds; psbA-trnH intergenic spacer, complete sequence; and tRNA-His (trnH) gene, partial sequence; chloroplast
1013. Cliffortia triloba voucher Whitehouse 251 photosystem Q(B) protein (psbA) gene, partial cds; psbA-trnH intergenic spacer, complete sequence; and tRNA-His (trnH) gene, partial sequence; chloroplast
1014. Cliffortia lepida voucher Whitehouse 232 photosystem Q(B) protein (psbA) gene, partial cds; psbA-trnH intergenic spacer, complete sequence; and tRNA-His (trnH) gene, partial sequence; chloroplast
1015. Cliffortia pedunculata voucher Whitehouse 146 photosystem Q(B) protein (psbA) gene, partial cds; psbA-trnH intergenic spacer, complete sequence; and tRNA-His (trnH) gene, partial sequence; chloroplast
1016. Cliffortia exilifolia voucher Whitehouse 67 photosystem Q(B) protein (psbA) gene, partial cds; psbA-trnH intergenic spacer, complete sequence; and tRNA-His (trnH) gene, partial sequence; chloroplast
1017. Cliffortia densa voucher Whitehouse 97 photosystem Q(B) protein (psbA) gene, partial cds; psbA-trnH intergenic spacer, complete sequence; and tRNA-His (trnH) gene, partial sequence; chloroplast
1018. Cliffortia crassinervis voucher Whitehouse 105 photosystem Q(B) protein (psbA) gene, partial cds; psbA-trnH intergenic spacer, complete sequence; and tRNA-His (trnH) gene, partial sequence; chloroplast
1019. Cliffortia setifolia voucher Whitehouse 205 photosystem Q(B) protein (psbA) gene, partial cds; psbA-trnH intergenic spacer, complete sequence; and tRNA-His (trnH) gene, partial sequence; chloroplast
1020. Cliffortia paucistaminea var. australis voucher Whitehouse 298 photosystem Q(B) protein (psbA) gene, partial cds; psbA-trnH intergenic spacer, complete sequence; and tRNA-His (trnH) gene, partial sequence; chloroplast
1021. Cliffortia paucistaminea var. paucistaminea voucher Whitehouse 56 photosystem Q(B) protein (psbA) gene, partial cds; psbA-trnH intergenic spacer, complete sequence; and tRNA-His (trnH) gene, partial sequence; chloroplast
1022. Cliffortia serpyllifolia voucher Whitehouse 58 photosystem Q(B) protein (psbA) gene, partial cds; psbA-trnH intergenic spacer, complete sequence; and tRNA-His (trnH) gene, partial sequence; chloroplast
1023. Cliffortia spathulata voucher Whitehouse 287 photosystem Q(B) protein (psbA) gene, partial cds; psbA-trnH intergenic spacer, complete sequence; and tRNA-His (trnH) gene, partial sequence; chloroplast
1024. Cliffortia dracomontana voucher Whitehouse 286 photosystem Q(B) protein (psbA) gene, partial cds; psbA-trnH intergenic spacer, complete sequence; and tRNA-His (trnH) gene, partial sequence; chloroplast
1025. Cliffortia browniana voucher Whitehouse 296 photosystem Q(B) protein (psbA) gene, partial cds; psbA-trnH intergenic spacer, complete sequence; and tRNA-His (trnH) gene, partial sequence; chloroplast
1026. Cliffortia nitidula subsp. pilosa voucher Whitehouse 288 photosystem Q(B) protein (psbA) gene, partial cds; psbA-trnH intergenic spacer, complete sequence; and tRNA-His (trnH) gene, partial sequence; chloroplast
1027. Cliffortia nitidula subsp. pilosa voucher Whitehouse 65 photosystem Q(B) protein (psbA) gene, partial cds; psbA-trnH intergenic spacer, complete sequence; and tRNA-His (trnH) gene, partial sequence; chloroplast
1028. Cliffortia linearifolia voucher Linder 3976 photosystem Q(B) protein (psbA) gene, partial cds; psbA-trnH intergenic spacer, complete sequence; and tRNA-His (trnH) gene, partial sequence; chloroplast
1029. Cliffortia linearifolia voucher Whitehouse 66 photosystem Q(B) protein (psbA) gene, partial cds; psbA-trnH intergenic spacer, complete sequence; and tRNA-His (trnH) gene, partial sequence; chloroplast
1030. Cliffortia sparsa voucher Whitehouse 283 photosystem Q(B) protein (psbA) gene, partial cds; psbA-trnH intergenic spacer, complete sequence; and tRNA-His (trnH) gene, partial sequence; chloroplast
1031. Cliffortia cristata voucher Whitehouse 213 photosystem Q(B) protein (psbA) gene, partial cds; psbA-trnH intergenic spacer, complete sequence; and tRNA-His (trnH) gene, partial sequence; chloroplast
1032. Cliffortia hexandra voucher Whitehouse 131 photosystem Q(B) protein (psbA) gene, partial cds; psbA-trnH intergenic spacer, complete sequence; and tRNA-His (trnH) gene, partial sequence; chloroplast
1033. Cliffortia lanata voucher Meyer 741 photosystem Q(B) protein (psbA) gene, partial cds; psbA-trnH intergenic spacer, complete sequence; and tRNA-His (trnH) gene, partial sequence; chloroplast
1034. Cliffortia sericea voucher Whitehouse 44 photosystem Q(B) protein (psbA) gene, partial cds; psbA-trnH intergenic spacer, complete sequence; and tRNA-His (trnH) gene, partial sequence; chloroplast
1035. Cliffortia polygonifolia var. trifoliata voucher Whitehouse 134 photosystem Q(B) protein (psbA) gene, partial cds; psbA-trnH intergenic spacer, complete sequence; and tRNA-His (trnH) gene, partial sequence; chloroplast
1036. Cliffortia polygonifolia var. polygonifolia voucher Whitehouse 242 photosystem Q(B) protein (psbA) gene, partial cds; psbA-trnH intergenic spacer, complete sequence; and tRNA-His (trnH) gene, partial sequence; chloroplast
1037. Cliffortia juniperina var. pilosula voucher Whitehouse 247 photosystem Q(B) protein (psbA) gene, partial cds; psbA-trnH intergenic spacer, complete sequence; and tRNA-His (trnH) gene, partial sequence; chloroplast
1038. Cliffortia juniperina var. juniperina voucher Whitehouse 22 photosystem Q(B) protein (psbA) gene, partial cds; psbA-trnH intergenic spacer, complete sequence; and tRNA-His (trnH) gene, partial sequence; chloroplast
1039. Cliffortia teretifolia voucher Whitehouse 135 photosystem Q(B) protein (psbA) gene, partial cds; psbA-trnH intergenic spacer, complete sequence; and tRNA-His (trnH) gene, partial sequence; chloroplast
1040. Cliffortia cf. polita Whitehouse 301 photosystem Q(B) protein (psbA) gene, partial cds; psbA-trnH intergenic spacer, complete sequence; and tRNA-His (trnH) gene, partial sequence; chloroplast
1041. Cliffortia cf. polita Whitehouse 128 photosystem Q(B) protein (psbA) gene, partial cds; psbA-trnH intergenic spacer, complete sequence; and tRNA-His (trnH) gene, partial sequence; chloroplast
1042. Cliffortia polita voucher Whitehouse 155 photosystem Q(B) protein (psbA) gene, partial cds; psbA-trnH intergenic spacer, complete sequence; and tRNA-His (trnH) gene, partial sequence; chloroplast
1043. Cliffortia cf. semiteres Whitehouse 231 photosystem Q(B) protein (psbA) gene, partial cds; psbA-trnH intergenic spacer, complete sequence; and tRNA-His (trnH) gene, partial sequence; chloroplast
1044. Cliffortia varians voucher Whitehouse 281 photosystem Q(B) protein (psbA) gene, partial cds; psbA-trnH intergenic spacer, complete sequence; and tRNA-His (trnH) gene, partial sequence; chloroplast
1045. Cliffortia obovata voucher Whitehouse 63 photosystem Q(B) protein (psbA) gene, partial cds; psbA-trnH intergenic spacer, complete sequence; and tRNA-His (trnH) gene, partial sequence; chloroplast
1046. Cliffortia geniculata voucher Whitehouse 49 photosystem Q(B) protein (psbA) gene, partial cds; psbA-trnH intergenic spacer, complete sequence; and tRNA-His (trnH) gene, partial sequence; chloroplast
1047. Cliffortia cf. glauca Whitehouse 214 photosystem Q(B) protein (psbA) gene, partial cds; psbA-trnH intergenic spacer, complete sequence; and tRNA-His (trnH) gene, partial sequence; chloroplast
1048. Cliffortia rigida voucher Whitehouse 303 photosystem Q(B) protein (psbA) gene, partial cds; psbA-trnH intergenic spacer, complete sequence; and tRNA-His (trnH) gene, partial sequence; chloroplast
1049. Cliffortia cf. glauca Whitehouse 78 photosystem Q(B) protein (psbA) gene, partial cds; psbA-trnH intergenic spacer, complete sequence; and tRNA-His (trnH) gene, partial sequence; chloroplast
1050. Cliffortia tenuis voucher Whitehouse 40 photosystem Q(B) protein (psbA) gene, partial cds; psbA-trnH intergenic spacer, complete sequence; and tRNA-His (trnH) gene, partial sequence; chloroplast
1051. Cliffortia marginata voucher Whitehouse 2591 photosystem Q(B) protein (psbA) gene, partial cds; psbA-trnH intergenic spacer, complete sequence; and tRNA-His (trnH) gene, partial sequence; chloroplast
1052. Cliffortia marginata voucher Whitehouse 3475 photosystem Q(B) protein (psbA) gene, partial cds; psbA-trnH intergenic spacer, complete sequence; and tRNA-His (trnH) gene, partial sequence; chloroplast
1053. Cliffortia phyllanthoides voucher Whitehouse 39 photosystem Q(B) protein (psbA) gene, partial cds; psbA-trnH intergenic spacer, complete sequence; and tRNA-His (trnH) gene, partial sequence; chloroplast
1054. Cliffortia mirabilis voucher Whitehouse 1951 photosystem Q(B) protein (psbA) gene, partial cds; psbA-trnH intergenic spacer, complete sequence; and tRNA-His (trnH) gene, partial sequence; chloroplast
1055. Cliffortia crenata voucher Whitehouse 108 photosystem Q(B) protein (psbA) gene, partial cds; psbA-trnH intergenic spacer, complete sequence; and tRNA-His (trnH) gene, partial sequence; chloroplast
1056. Cliffortia carinata voucher Whitehouse 240 photosystem Q(B) protein (psbA) gene, partial cds; psbA-trnH intergenic spacer, complete sequence; and tRNA-His (trnH) gene, partial sequence; chloroplast
1057. Cliffortia pulchella voucher Whitehouse 96 photosystem Q(B) protein (psbA) gene, partial cds; psbA-trnH intergenic spacer, complete sequence; and tRNA-His (trnH) gene, partial sequence; chloroplast
1058. Cliffortia glauca voucher Whitehouse 93 photosystem Q(B) protein (psbA) gene, partial cds; psbA-trnH intergenic spacer, complete sequence; and tRNA-His (trnH) gene, partial sequence; chloroplast
1059. Cliffortia amplexistipula voucher Whitehouse 210 photosystem Q(B) protein (psbA) gene, partial cds; psbA-trnH intergenic spacer, complete sequence; and tRNA-His (trnH) gene, partial sequence; chloroplast
1060. Cliffortia amplexistipula voucher Whitehouse 62 photosystem Q(B) protein (psbA) gene, partial cds; psbA-trnH intergenic spacer, complete sequence; and tRNA-His (trnH) gene, partial sequence; chloroplast
1061. Cliffortia obcordata voucher Whitehouse 52 photosystem Q(B) protein (psbA) gene, partial cds; psbA-trnH intergenic spacer, complete sequence; and tRNA-His (trnH) gene, partial sequence; chloroplast
1062. Cliffortia ferricola voucher Whitehouse 145 photosystem Q(B) protein (psbA) gene, partial cds; psbA-trnH intergenic spacer, complete sequence; and tRNA-His (trnH) gene, partial sequence; chloroplast
1063. Cliffortia verrucosa voucher Whitehouse 161 photosystem Q(B) protein (psbA) gene, partial cds; psbA-trnH intergenic spacer, complete sequence; and tRNA-His (trnH) gene, partial sequence; chloroplast
1064. Cliffortia cf. verrucosa Whitehouse 89 photosystem Q(B) protein (psbA) gene, partial cds; psbA-trnH intergenic spacer, complete sequence; and tRNA-His (trnH) gene, partial sequence; chloroplast
1065. Cliffortia ruscifolia var. purpurea voucher Whitehouse 253 photosystem Q(B) protein (psbA) gene, partial cds; psbA-trnH intergenic spacer, complete sequence; and tRNA-His (trnH) gene, partial sequence; chloroplast
1066. Cliffortia cymbifolia voucher Whitehouse 81 photosystem Q(B) protein (psbA) gene, partial cds; psbA-trnH intergenic spacer, complete sequence; and tRNA-His (trnH) gene, partial sequence; chloroplast
1067. Cliffortia ruscifolia var. ruscifolia voucher Whitehouse 72 photosystem Q(B) protein (psbA) gene, partial cds; psbA-trnH intergenic spacer, complete sequence; and tRNA-His (trnH) gene, partial sequence; chloroplast
1068. Cliffortia dodecandra voucher Whitehouse 69 photosystem Q(B) protein (psbA) gene, partial cds; psbA-trnH intergenic spacer, complete sequence; and tRNA-His (trnH) gene, partial sequence; chloroplast
1069. Cliffortia cf. pterocarpa Whitehouse 126 photosystem Q(B) protein (psbA) gene, partial cds; psbA-trnH intergenic spacer, complete sequence; and tRNA-His (trnH) gene, partial sequence; chloroplast
1070. Cliffortia pterocarpa voucher Whitehouse 230 photosystem Q(B) protein (psbA) gene, partial cds; psbA-trnH intergenic spacer, complete sequence; and tRNA-His (trnH) gene, partial sequence; chloroplast
1071. Cliffortia multiformis voucher Whitehouse 37 photosystem Q(B) protein (psbA) gene, partial cds; psbA-trnH intergenic spacer, complete sequence; and tRNA-His (trnH) gene, partial sequence; chloroplast
1072. Cliffortia castanea voucher Whitehouse 124 photosystem Q(B) protein (psbA) gene, partial cds; psbA-trnH intergenic spacer, complete sequence; and tRNA-His (trnH) gene, partial sequence; chloroplast
1073. Cliffortia robusta voucher Whitehouse 159 photosystem Q(B) protein (psbA) gene, partial cds; psbA-trnH intergenic spacer, complete sequence; and tRNA-His (trnH) gene, partial sequence; chloroplast
1074. Cliffortia neglecta voucher Whitehouse 13 photosystem Q(B) protein (psbA) gene, partial cds; psbA-trnH intergenic spacer, complete sequence; and tRNA-His (trnH) gene, partial sequence; chloroplast
1075. Cliffortia repens voucher Whitehouse 290 photosystem Q(B) protein (psbA) gene, partial cds; psbA-trnH intergenic spacer, complete sequence; and tRNA-His (trnH) gene, partial sequence; chloroplast
1076. Cliffortia erectisepala voucher Whitehouse 305 photosystem Q(B) protein (psbA) gene, partial cds; psbA-trnH intergenic spacer, complete sequence; and tRNA-His (trnH) gene, partial sequence; chloroplast
1077. Cliffortia erectisepala voucher Whitehouse 57 photosystem Q(B) protein (psbA) gene, partial cds; psbA-trnH intergenic spacer, complete sequence; and tRNA-His (trnH) gene, partial sequence; chloroplast
1078. Cliffortia filifolia var. arenaria voucher Whitehouse 318 psbA-trnH intergenic spacer, complete sequence; and tRNA-His (trnH) gene, partial sequence; chloroplast
1079. Cliffortia filifolia var. filifolia voucher Whitehouse 54 photosystem Q(B) protein (psbA) gene, partial cds; psbA-trnH intergenic spacer, complete sequence; and tRNA-His (trnH) gene, partial sequence; chloroplast
1080. Cliffortia burchellii voucher Whitehouse 91 photosystem Q(B) protein (psbA) gene, partial cds; psbA-trnH intergenic spacer, complete sequence; and tRNA-His (trnH) gene, partial sequence; chloroplast
1081. Cliffortia atrata voucher Whitehouse 7 photosystem Q(B) protein (psbA) gene, partial cds; psbA-trnH intergenic spacer, complete sequence; and tRNA-His (trnH) gene, partial sequence; chloroplast
1082. Cliffortia tuberculata voucher Whitehouse 48 photosystem Q(B) protein (psbA) gene, partial cds; psbA-trnH intergenic spacer, complete sequence; and tRNA-His (trnH) gene, partial sequence; chloroplast
1083. Cliffortia scandens voucher Whitehouse 68 photosystem Q(B) protein (psbA) gene, partial cds; psbA-trnH intergenic spacer, complete sequence; and tRNA-His (trnH) gene, partial sequence; chloroplast
1084. Cliffortia phillipsii voucher Whitehouse 148 photosystem Q(B) protein (psbA) gene, partial cds; psbA-trnH intergenic spacer, complete sequence; and tRNA-His (trnH) gene, partial sequence; chloroplast
1085. Cliffortia heterophylla voucher Whitehouse 45 photosystem Q(B) protein (psbA) gene, partial cds; psbA-trnH intergenic spacer, complete sequence; and tRNA-His (trnH) gene, partial sequence; chloroplast
1086. Cliffortia lanceolata voucher Whitehouse 101 photosystem Q(B) protein (psbA) gene, partial cds; psbA-trnH intergenic spacer, complete sequence; and tRNA-His (trnH) gene, partial sequence; chloroplast
1087. Cliffortia grandifolia voucher Whitehouse 102 photosystem Q(B) protein (psbA) gene, partial cds; psbA-trnH intergenic spacer, complete sequence; and tRNA-His (trnH) gene, partial sequence; chloroplast
1088. Cliffortia cf. virgata Whitehouse 264 photosystem Q(B) protein (psbA) gene, partial cds; psbA-trnH intergenic spacer, complete sequence; and tRNA-His (trnH) gene, partial sequence; chloroplast
1089. Cliffortia theodori-friesii voucher Whitehouse 88 photosystem Q(B) protein (psbA) gene, partial cds; psbA-trnH intergenic spacer, complete sequence; and tRNA-His (trnH) gene, partial sequence; chloroplast
1090. Cliffortia integerrima voucher Whitehouse 70 photosystem Q(B) protein (psbA) gene, partial cds; psbA-trnH intergenic spacer, complete sequence; and tRNA-His (trnH) gene, partial sequence; chloroplast
1091. Cliffortia integerrima voucher Whitehouse 47 photosystem Q(B) protein (psbA) gene, partial cds; psbA-trnH intergenic spacer, complete sequence; and tRNA-His (trnH) gene, partial sequence; chloroplast
1092. Cliffortia recurvata voucher Whitehouse 216 photosystem Q(B) protein (psbA) gene, partial cds; psbA-trnH intergenic spacer, complete sequence; and tRNA-His (trnH) gene, partial sequence; chloroplast
1093. Cliffortia denticulata voucher Whitehouse 19 photosystem Q(B) protein (psbA) gene, partial cds; psbA-trnH intergenic spacer, complete sequence; and tRNA-His (trnH) gene, partial sequence; chloroplast
1094. Cliffortia prionota voucher Whitehouse 46 photosystem Q(B) protein (psbA) gene, partial cds; psbA-trnH intergenic spacer, complete sequence; and tRNA-His (trnH) gene, partial sequence; chloroplast
1095. Cliffortia intermedia voucher Whitehouse 191 photosystem Q(B) protein (psbA) gene, partial cds; psbA-trnH intergenic spacer, complete sequence; and tRNA-His (trnH) gene, partial sequence; chloroplast
1096. Cliffortia intermedia voucher Whitehouse 275 photosystem Q(B) protein (psbA) gene, partial cds; psbA-trnH intergenic spacer, complete sequence; and tRNA-His (trnH) gene, partial sequence; chloroplast
1097. Cliffortia oligodonta voucher Whitehouse 12 photosystem Q(B) protein (psbA) gene, partial cds; psbA-trnH intergenic spacer, complete sequence; and tRNA-His (trnH) gene, partial sequence; chloroplast
1098. Cliffortia ovalis voucher Whitehouse 20 photosystem Q(B) protein (psbA) gene, partial cds; psbA-trnH intergenic spacer, complete sequence; and tRNA-His (trnH) gene, partial sequence; chloroplast
1099. Cliffortia strigosa voucher Whitehouse 85 photosystem Q(B) protein (psbA) gene, partial cds; psbA-trnH intergenic spacer, complete sequence; and tRNA-His (trnH) gene, partial sequence; chloroplast
1100. Cliffortia virgata voucher Whitehouse 267 photosystem Q(B) protein (psbA) gene, partial cds; psbA-trnH intergenic spacer, complete sequence; and tRNA-His (trnH) gene, partial sequence; chloroplast
1101. Cliffortia dregeana x Cliffortia pungens voucher Whitehouse 140 photosystem Q(B) protein (psbA) gene, partial cds; psbA-trnH intergenic spacer, complete sequence; and tRNA-His (trnH) gene, partial sequence; chloroplast
1102. Cliffortia ceresana voucher Whitehouse 269 photosystem Q(B) protein (psbA) gene, partial cds; psbA-trnH intergenic spacer, complete sequence; and tRNA-His (trnH) gene, partial sequence; chloroplast
1103. Cliffortia acanthophylla voucher Whitehouse 248 photosystem Q(B) protein (psbA) gene, partial cds; psbA-trnH intergenic spacer, complete sequence; and tRNA-His (trnH) gene, partial sequence; chloroplast
1104. Cliffortia dregeana voucher Whitehouse 8 photosystem Q(B) protein (psbA) gene, partial cds; psbA-trnH intergenic spacer, complete sequence; and tRNA-His (trnH) gene, partial sequence; chloroplast
1105. Cliffortia schlechteri voucher Whitehouse 225 photosystem Q(B) protein (psbA) gene, partial cds; psbA-trnH intergenic spacer, complete sequence; and tRNA-His (trnH) gene, partial sequence; chloroplast
1106. Cliffortia reniformis voucher Whitehouse 99 photosystem Q(B) protein (psbA) gene, partial cds; psbA-trnH intergenic spacer, complete sequence; and tRNA-His (trnH) gene, partial sequence; chloroplast
1107. Cliffortia ilicifolia var. cordifolia voucher Whitehouse 315 photosystem Q(B) protein (psbA) gene, partial cds; psbA-trnH intergenic spacer, complete sequence; and tRNA-His (trnH) gene, partial sequence; chloroplast
1108. Cliffortia ilicifolia var. ilicifolia voucher Whitehouse 195 photosystem Q(B) protein (psbA) gene, partial cds; psbA-trnH intergenic spacer, complete sequence; and tRNA-His (trnH) gene, partial sequence; chloroplast
1109. Cliffortia monophylla voucher Whitehouse 150 photosystem Q(B) protein (psbA) gene, partial cds; psbA-trnH intergenic spacer, complete sequence; and tRNA-His (trnH) gene, partial sequence; chloroplast
1110. Cliffortia hantamensis voucher Whitehouse 125 photosystem Q(B) protein (psbA) gene, partial cds; psbA-trnH intergenic spacer, complete sequence; and tRNA-His (trnH) gene, partial sequence; chloroplast
1111. Cliffortia filicauloides voucher Whitehouse 293 photosystem Q(B) protein (psbA) gene, partial cds; psbA-trnH intergenic spacer, complete sequence; and tRNA-His (trnH) gene, partial sequence; chloroplast
1112. Cliffortia filicaulis voucher Whitehouse 23 photosystem Q(B) protein (psbA) gene, partial cds; psbA-trnH intergenic spacer, complete sequence; and tRNA-His (trnH) gene, partial sequence; chloroplast
1113. Cliffortia pungens voucher Whitehouse 138 photosystem Q(B) protein (psbA) gene, partial cds; psbA-trnH intergenic spacer, complete sequence; and tRNA-His (trnH) gene, partial sequence; chloroplast
1114. Cliffortia uncinata voucher Whitehouse 249 photosystem Q(B) protein (psbA) gene, partial cds; psbA-trnH intergenic spacer, complete sequence; and tRNA-His (trnH) gene, partial sequence; chloroplast
1115. Cliffortia acutifolia voucher Whitehouse 254 photosystem Q(B) protein (psbA) gene, partial cds; psbA-trnH intergenic spacer, complete sequence; and tRNA-His (trnH) gene, partial sequence; chloroplast
1116. Cliffortia ferruginea voucher Whitehouse 41 photosystem Q(B) protein (psbA) gene, partial cds; psbA-trnH intergenic spacer, complete sequence; and tRNA-His (trnH) gene, partial sequence; chloroplast
1117. Cliffortia ferruginea voucher Whitehouse 38 photosystem Q(B) protein (psbA) gene, partial cds; psbA-trnH intergenic spacer, complete sequence; and tRNA-His (trnH) gene, partial sequence; chloroplast
1118. Cliffortia tricuspidata voucher Whitehouse 16 photosystem Q(B) protein (psbA) gene, partial cds; psbA-trnH intergenic spacer, complete sequence; and tRNA-His (trnH) gene, partial sequence; chloroplast
1119. Cliffortia pilifera voucher Whitehouse 77 photosystem Q(B) protein (psbA) gene, partial cds; psbA-trnH intergenic spacer, complete sequence; and tRNA-His (trnH) gene, partial sequence; chloroplast
1120. Cliffortia viridis voucher Whitehouse 273 photosystem Q(B) protein (psbA) gene, partial cds; psbA-trnH intergenic spacer, complete sequence; and tRNA-His (trnH) gene, partial sequence; chloroplast
1121. Cliffortia hirsuta voucher Whitehouse 64 photosystem Q(B) protein (psbA) gene, partial cds; psbA-trnH intergenic spacer, complete sequence; and tRNA-His (trnH) gene, partial sequence; chloroplast
1122. Cliffortia reticulata voucher Whitehouse 268 photosystem Q(B) protein (psbA) gene, partial cds; psbA-trnH intergenic spacer, complete sequence; and tRNA-His (trnH) gene, partial sequence; chloroplast
1123. Cliffortia odorata voucher Whitehouse 178 photosystem Q(B) protein (psbA) gene, partial cds; psbA-trnH intergenic spacer, complete sequence; and tRNA-His (trnH) gene, partial sequence; chloroplast
1124. Cliffortia odorata voucher Whitehouse 71 photosystem Q(B) protein (psbA) gene, partial cds; psbA-trnH intergenic spacer, complete sequence; and tRNA-His (trnH) gene, partial sequence; chloroplast
1125. Cliffortia micrantha voucher Whitehouse 109 photosystem Q(B) protein (psbA) gene, partial cds; psbA-trnH intergenic spacer, complete sequence; and tRNA-His (trnH) gene, partial sequence; chloroplast
1126. Cliffortia cruciata voucher Whitehouse 137 photosystem Q(B) protein (psbA) gene, partial cds; psbA-trnH intergenic spacer, complete sequence; and tRNA-His (trnH) gene, partial sequence; chloroplast
1127. Cliffortia subsetacea voucher Whitehouse 17 photosystem Q(B) protein (psbA) gene, partial cds; psbA-trnH intergenic spacer, complete sequence; and tRNA-His (trnH) gene, partial sequence; chloroplast
1128. Cliffortia complanata voucher Whitehouse 15 photosystem Q(B) protein (psbA) gene, partial cds; psbA-trnH intergenic spacer, complete sequence; and tRNA-His (trnH) gene, partial sequence; chloroplast
1129. Cliffortia propinqua voucher Whitehouse 33 photosystem Q(B) protein (psbA) gene, partial cds; psbA-trnH intergenic spacer, complete sequence; and tRNA-His (trnH) gene, partial sequence; chloroplast
1130. Cliffortia brevifolia voucher Whitehouse 120 photosystem Q(B) protein (psbA) gene, partial cds; psbA-trnH intergenic spacer, complete sequence; and tRNA-His (trnH) gene, partial sequence; chloroplast
1131. Cliffortia ericifolia photosystem Q(B) protein (psbA) gene, partial cds; psbA-trnH intergenic spacer, complete sequence; and tRNA-His (trnH) gene, partial sequence; chloroplast
1132. Cliffortia cervicornu voucher Whitehouse 163 photosystem Q(B) protein (psbA) gene, partial cds; psbA-trnH intergenic spacer, complete sequence; and tRNA-His (trnH) gene, partial sequence; chloroplast
1133. Cliffortia gracillima voucher Whitehouse 98 photosystem Q(B) protein (psbA) gene, partial cds; psbA-trnH intergenic spacer, complete sequence; and tRNA-His (trnH) gene, partial sequence; chloroplast
1134. Cliffortia dentata voucher Whitehouse 14 photosystem Q(B) protein (psbA) gene, partial cds; psbA-trnH intergenic spacer, complete sequence; and tRNA-His (trnH) gene, partial sequence; chloroplast
1135. Cliffortia curvifolia voucher Whitehouse 221 photosystem Q(B) protein (psbA) gene, partial cds; psbA-trnH intergenic spacer, complete sequence; and tRNA-His (trnH) gene, partial sequence; chloroplast
1136. Cliffortia nivenioides voucher Whitehouse 204 photosystem Q(B) protein (psbA) gene, partial cds; psbA-trnH intergenic spacer, complete sequence; and tRNA-His (trnH) gene, partial sequence; chloroplast
1137. Cliffortia aculeata voucher Whitehouse 160 photosystem Q(B) protein (psbA) gene, partial cds; psbA-trnH intergenic spacer, complete sequence; and tRNA-His (trnH) gene, partial sequence; chloroplast
1138. Cliffortia longifolia voucher Whitehouse 228 photosystem Q(B) protein (psbA) gene, partial cds; psbA-trnH intergenic spacer, complete sequence; and tRNA-His (trnH) gene, partial sequence; chloroplast
1139. Cliffortia strobilifera voucher Whitehouse 30 photosystem Q(B) protein (psbA) gene, partial cds; psbA-trnH intergenic spacer, complete sequence; and tRNA-His (trnH) gene, partial sequence; chloroplast
1140. Cliffortia graminea voucher Whitehouse 18 photosystem Q(B) protein (psbA) gene, partial cds; psbA-trnH intergenic spacer, complete sequence; and tRNA-His (trnH) gene, partial sequence; chloroplast
1141. Cliffortia esterhuyseniae voucher Whitehouse 284 photosystem Q(B) protein (psbA) gene, partial cds; psbA-trnH intergenic spacer, complete sequence; and tRNA-His (trnH) gene, partial sequence; chloroplast
1142. Cliffortia weimarckii voucher Whitehouse 187 photosystem Q(B) protein (psbA) gene, partial cds; psbA-trnH intergenic spacer, complete sequence; and tRNA-His (trnH) gene, partial sequence; chloroplast
1143. Cliffortia montana voucher Whitehouse 176 photosystem Q(B) protein (psbA) gene, partial cds; psbA-trnH intergenic spacer, complete sequence; and tRNA-His (trnH) gene, partial sequence; chloroplast
1144. Cliffortia montana voucher Whitehouse 26 photosystem Q(B) protein (psbA) gene, partial cds; psbA-trnH intergenic spacer, complete sequence; and tRNA-His (trnH) gene, partial sequence; chloroplast
1145. Cliffortia dispar voucher Whitehouse 156 photosystem Q(B) protein (psbA) gene, partial cds; psbA-trnH intergenic spacer, complete sequence; and tRNA-His (trnH) gene, partial sequence; chloroplast
1146. Cliffortia eriocephalina voucher Whitehouse 177 photosystem Q(B) protein (psbA) gene, partial cds; psbA-trnH intergenic spacer, complete sequence; and tRNA-His (trnH) gene, partial sequence; chloroplast
1147. Cliffortia eriocephalina voucher Whitehouse 25 photosystem Q(B) protein (psbA) gene, partial cds; psbA-trnH intergenic spacer, complete sequence; and tRNA-His (trnH) gene, partial sequence; chloroplast
1148. Cliffortia dichotoma voucher Whitehouse 252 photosystem Q(B) protein (psbA) gene, partial cds; psbA-trnH intergenic spacer, complete sequence; and tRNA-His (trnH) gene, partial sequence; chloroplast
1149. Cliffortia conifera voucher Whitehouse 208 photosystem Q(B) protein (psbA) gene, partial cds; psbA-trnH intergenic spacer, complete sequence; and tRNA-His (trnH) gene, partial sequence; chloroplast
1150. Cliffortia arborea voucher Viviers & Vlok 211 photosystem Q(B) protein (psbA) gene, partial cds; psbA-trnH intergenic spacer, complete sequence; and tRNA-His (trnH) gene, partial sequence; chloroplast
1151. Cliffortia arborea voucher Whitehouse 121 photosystem Q(B) protein (psbA) gene, partial cds; psbA-trnH intergenic spacer, complete sequence; and tRNA-His (trnH) gene, partial sequence; chloroplast
1152. Acaena latebrosa voucher Whitehouse 122 photosystem Q(B) protein (psbA) gene, partial cds; psbA-trnH intergenic spacer, complete sequence; and tRNA-His (trnH) gene, partial sequence; chloroplast
1153. Leucosidea sericea voucher Whitehouse 328 photosystem Q(B) protein (psbA) gene, partial cds; psbA-trnH intergenic spacer, complete sequence; and tRNA-His (trnH) gene, partial sequence; chloroplast
1154. Cliffortia odorata x Cliffortia theodori-friesii isolate Theod307 trnK gene, intron; and maturase K (matK) gene, partial cds; chloroplast
1155. Cliffortia ruscifolia x Cliffortia theodori-friesii isolate Ruthe306 trnK gene, intron; and maturase K (matK) gene, partial cds; chloroplast
1156. Cliffortia burgersii isolate Burge226 trnK gene, intron; and maturase K (matK) gene, partial cds; chloroplast
1157. Cliffortia alata isolate Alata94 trnK gene, intron; and maturase K (matK) gene, partial cds; chloroplast
1158. Cliffortia stricta isolate Stric36 trnK gene, intron; and maturase K (matK) gene, partial cds; chloroplast
1159. Cliffortia baccans isolate Bacca60 trnK gene, intron; and maturase K (matK) gene, partial cds; chloroplast
1160. Cliffortia arcuata isolate Arcua24 trnK gene, intron; and maturase K (matK) gene, partial cds; chloroplast
1161. Cliffortia falcata isolate Falca43 trnK gene, intron; and maturase K (matK) gene, partial cds; chloroplast
1162. Cliffortia ramosissima isolate Ramos123 trnK gene, intron; and maturase K (matK) gene, partial cds; chloroplast
1163. Cliffortia ramosissima isolate Ramos82 trnK gene, intron; and maturase K (matK) gene, partial cds; chloroplast
1164. Cliffortia drepanoides isolate Drepa83 trnK gene, intron; and maturase K (matK) gene, partial cds; chloroplast
1165. Cliffortia apiculata isolate Apicu165 trnK gene, intron; and maturase K (matK) gene, partial cds; chloroplast
1166. Cliffortia anthospermoides isolate Antho219 trnK gene, intron; and maturase K (matK) gene, partial cds; chloroplast
1167. Cliffortia incana isolate Incan227 trnK gene, intron; and maturase K (matK) gene, partial cds; chloroplast
1168. Cliffortia hirta isolate Hirta76 trnK gene, intron; and maturase K (matK) gene, partial cds; chloroplast
1169. Cliffortia cuneata isolate Cunea21 trnK gene, intron; and maturase K (matK) gene, partial cds; chloroplast
1170. Cliffortia triloba isolate Trilo251 trnK gene, intron; and maturase K (matK) gene, partial cds; chloroplast
1171. Cliffortia lepida isolate Lepid232 trnK gene, intron; and maturase K (matK) gene, partial cds; chloroplast
1172. Cliffortia pedunculata isolate Pedun146 trnK gene, intron; and maturase K (matK) gene, partial cds; chloroplast
1173. Cliffortia exilifolia isolate Exili67 trnK gene, intron; and maturase K (matK) gene, partial cds; chloroplast
1174. Cliffortia densa isolate Densa97 trnK gene, intron; and maturase K (matK) gene, partial cds; chloroplast
1175. Cliffortia crassinervis isolate Crass105 trnK gene, intron; and maturase K (matK) gene, partial cds; chloroplast
1176. Cliffortia setifolia isolate Setif205 trnK gene, intron; and maturase K (matK) gene, partial cds; chloroplast
1177. Cliffortia paucistaminea isolate Pauci56 trnK gene, intron; and maturase K (matK) gene, partial cds; chloroplast
1178. Cliffortia serpyllifolia isolate Serpy58 trnK gene, intron; and maturase K (matK) gene, partial cds; chloroplast
1179. Cliffortia spathulata isolate Spath287 trnK gene, intron; and maturase K (matK) gene, partial cds; chloroplast
1180. Cliffortia dracomontana isolate Spbro286 trnK gene, intron; and maturase K (matK) gene, partial cds; chloroplast
1181. Cliffortia browniana isolate Brown296 trnK gene, intron; and maturase K (matK) gene, partial cds; chloroplast
1182. Cliffortia nitidula subsp. pilosa isolate Nitid288 trnK gene, intron; and maturase K (matK) gene, partial cds; chloroplast
1183. Cliffortia nitidula subsp. pilosa isolate Nitid65 trnK gene, intron; and maturase K (matK) gene, partial cds; chloroplast
1184. Cliffortia linearifolia isolate Linea66 trnK gene, intron; and maturase K (matK) gene, partial cds; chloroplast
1185. Cliffortia cristata isolate Crist213 trnK gene, intron; and maturase K (matK) gene, partial cds; chloroplast
1186. Cliffortia hexandra isolate Hexan131 trnK gene, intron; and maturase K (matK) gene, partial cds; chloroplast
1187. Cliffortia sericea isolate Seric44 trnK gene, intron; and maturase K (matK) gene, partial cds; chloroplast
1188. Cliffortia polygonifolia var. trifoliata isolate Polyg134 trnK gene, intron; and maturase K (matK) gene, partial cds; chloroplast
1189. Cliffortia juniperina var. pilosula isolate Sppte247 trnK gene, intron; and maturase K (matK) gene, partial cds; chloroplast
1190. Cliffortia juniperina isolate Junip22 trnK gene, intron; and maturase K (matK) gene, partial cds; chloroplast
1191. Cliffortia teretifolia isolate Teret135 trnK gene, intron; and maturase K (matK) gene, partial cds; chloroplast
1192. Cliffortia polita isolate Polit155 trnK gene, intron; and maturase K (matK) gene, partial cds; chloroplast
1193. Cliffortia varians isolate Varia281 trnK gene, intron; and maturase K (matK) gene, partial cds; chloroplast
1194. Cliffortia obovata isolate Obova63 trnK gene, intron; and maturase K (matK) gene, partial cds; chloroplast
1195. Cliffortia rigida isolate Rigid303 trnK gene, intron; and maturase K (matK) gene, partial cds; chloroplast
1196. Cliffortia tenuis isolate Tenui40 trnK gene, intron; and maturase K (matK) gene, partial cds; chloroplast
1197. Cliffortia marginata isolate Margi2591 trnK gene, intron; and maturase K (matK) gene, partial cds; chloroplast
1198. Cliffortia phyllanthoides isolate Phyll39 trnK gene, intron; and maturase K (matK) gene, partial cds; chloroplast
1199. Cliffortia crenata isolate Crena108 trnK gene, intron; and maturase K (matK) gene, partial cds; chloroplast
1200. Cliffortia carinata isolate Carin240 trnK gene, intron; and maturase K (matK) gene, partial cds; chloroplast
1201. Cliffortia pulchella isolate Pulch96 trnK gene, intron; and maturase K (matK) gene, partial cds; chloroplast
1202. Cliffortia glauca isolate Glauc93 trnK gene, intron; and maturase K (matK) gene, partial cds; chloroplast
1203. Cliffortia amplexistipula isolate Amplx62 trnK gene, intron; and maturase K (matK) gene, partial cds; chloroplast
1204. Cliffortia obcordata isolate Obcor52 trnK gene, intron; and maturase K (matK) gene, partial cds; chloroplast
1205. Cliffortia ferricola isolate Sprig145 trnK gene, intron; and maturase K (matK) gene, partial cds; chloroplast
1206. Cliffortia ruscifolia var. purpurea isolate Purpu253 trnK gene, intron; and maturase K (matK) gene, partial cds; chloroplast
1207. Cliffortia cymbifolia isolate Cymbi81 trnK gene, intron; and maturase K (matK) gene, partial cds; chloroplast
1208. Cliffortia ruscifolia var. ruscifolia isolate Rusci72 trnK gene, intron; and maturase K (matK) gene, partial cds; chloroplast
1209. Cliffortia dodecandra isolate Dodec69 trnK gene, intron; and maturase K (matK) gene, partial cds; chloroplast
1210. Cliffortia pterocarpa isolate Ptero230 trnK gene, intron; and maturase K (matK) gene, partial cds; chloroplast
1211. Cliffortia multiformis isolate Multi37 trnK gene, intron; and maturase K (matK) gene, partial cds; chloroplast
1212. Cliffortia castanea isolate Casta124 trnK gene, intron; and maturase K (matK) gene, partial cds; chloroplast
1213. Cliffortia robusta isolate Robus159 trnK gene, intron; and maturase K (matK) gene, partial cds; chloroplast
1214. Cliffortia neglecta isolate Negle13 trnK gene, intron; and maturase K (matK) gene, partial cds; chloroplast
1215. Cliffortia repens isolate Repen290 trnK gene, intron; and maturase K (matK) gene, partial cds; chloroplast
1216. Cliffortia erectisepala isolate ErectTS trnK gene, intron; and maturase K (matK) gene, partial cds; chloroplast
1217. Cliffortia filifolia isolate Filif54 trnK gene, intron; and maturase K (matK) gene, partial cds; chloroplast
1218. Cliffortia burchellii isolate Burch91 trnK gene, intron; and maturase K (matK) gene, partial cds; chloroplast
1219. Cliffortia atrata isolate Atrat7 trnK gene, intron; and maturase K (matK) gene, partial cds; chloroplast
1220. Cliffortia tuberculata isolate Tuber48 trnK gene, intron; and maturase K (matK) gene, partial cds; chloroplast
1221. Cliffortia scandens isolate Spacu68 trnK gene, intron; and maturase K (matK) gene, partial cds; chloroplast
1222. Cliffortia phillipsii isolate Phill148 trnK gene, intron; and maturase K (matK) gene, partial cds; chloroplast
1223. Cliffortia heterophylla isolate Heter45 trnK gene, intron; and maturase K (matK) gene, partial cds; chloroplast
1224. Cliffortia lanceolata isolate Lance101 trnK gene, intron; and maturase K (matK) gene, partial cds; chloroplast
1225. Cliffortia grandifolia isolate Grand102 trnK gene, intron; and maturase K (matK) gene, partial cds; chloroplast
1226. Cliffortia cf. virgata Whitehouse 264 isolate Spvir264 trnK gene, intron; and maturase K (matK) gene, partial cds; chloroplast
1227. Cliffortia theodori-friesii isolate Theod88 trnK gene, intron; and maturase K (matK) gene, partial cds; chloroplast
1228. Cliffortia integerrima isolate Integ70 trnK gene, intron; and maturase K (matK) gene, partial cds; chloroplast
1229. Cliffortia integerrima isolate Integ47 trnK gene, intron; and maturase K (matK) gene, partial cds; chloroplast
1230. Cliffortia recurvata isolate Recur216 trnK gene, intron; and maturase K (matK) gene, partial cds; chloroplast
1231. Cliffortia denticulata isolate Denti19 trnK gene, intron; and maturase K (matK) gene, partial cds; chloroplast
1232. Cliffortia prionota isolate Spintm46 trnK gene, intron; and maturase K (matK) gene, partial cds; chloroplast
1233. Cliffortia intermedia isolate Intem191 trnK gene, intron; and maturase K (matK) gene, partial cds; chloroplast
1234. Cliffortia intermedia isolate Intem275 trnK gene, intron; and maturase K (matK) gene, partial cds; chloroplast
1235. Cliffortia oligodonta isolate Spintg12 trnK gene, intron; and maturase K (matK) gene, partial cds; chloroplast
1236. Cliffortia ovalis isolate Ovali20 trnK gene, intron; and maturase K (matK) gene, partial cds; chloroplast
1237. Cliffortia strigosa isolate Strig85 trnK gene, intron; and maturase K (matK) gene, partial cds; chloroplast
1238. Cliffortia virgata isolate Virga267 trnK gene, intron; and maturase K (matK) gene, partial cds; chloroplast
1239. Cliffortia dregeana x Cliffortia pungens isolate Spili140 trnK gene, intron; and maturase K (matK) gene, partial cds; chloroplast
1240. Cliffortia ceresana isolate Ceres269 trnK gene, intron; and maturase K (matK) gene, partial cds; chloroplast
1241. Cliffortia acanthophylla isolate Drege248 trnK gene, intron; and maturase K (matK) gene, partial cds; chloroplast
1242. Cliffortia dregeana isolate Drege8 trnK gene, intron; and maturase K (matK) gene, partial cds; chloroplast
1243. Cliffortia schlechteri isolate Schle225 trnK gene, intron; and maturase K (matK) gene, partial cds; chloroplast
1244. Cliffortia reniformis isolate Renif99 trnK gene, intron; and maturase K (matK) gene, partial cds; chloroplast
1245. Cliffortia ilicifolia var. ilicifolia isolate Ilici195 trnK gene, intron; and maturase K (matK) gene, partial cds; chloroplast
1246. Cliffortia monophylla isolate Monop150 trnK gene, intron; and maturase K (matK) gene, partial cds; chloroplast
1247. Cliffortia hantamensis isolate Hanta125 trnK gene, intron; and maturase K (matK) gene, partial cds; chloroplast
1248. Cliffortia filicauloides isolate Filid293 trnK gene, intron; and maturase K (matK) gene, partial cds; chloroplast
1249. Cliffortia filicaulis isolate Filic23 trnK gene, intron; and maturase K (matK) gene, partial cds; chloroplast
1250. Cliffortia pungens isolate Punge138 trnK gene, intron; and maturase K (matK) gene, partial cds; chloroplast
1251. Cliffortia uncinata isolate Uncin249 trnK gene, intron; and maturase K (matK) gene, partial cds; chloroplast
1252. Cliffortia acutifolia isolate Acuti254 trnK gene, intron; and maturase K (matK) gene, partial cds; chloroplast
1253. Cliffortia ferruginea isolate Ferru38 trnK gene, intron; and maturase K (matK) gene, partial cds; chloroplast
1254. Cliffortia tricuspidata isolate Tricu16 trnK gene, intron; and maturase K (matK) gene, partial cds; chloroplast
1255. Cliffortia pilifera isolate Pilif77 trnK gene, intron; and maturase K (matK) gene, partial cds; chloroplast
1256. Cliffortia viridis isolate Virid273 trnK gene, intron; and maturase K (matK) gene, partial cds; chloroplast
1257. Cliffortia hirsuta isolate Hirsu64 trnK gene, intron; and maturase K (matK) gene, partial cds; chloroplast
1258. Cliffortia reticulata isolate Retic268 trnK gene, intron; and maturase K (matK) gene, partial cds; chloroplast
1259. Cliffortia odorata isolate Odora71 trnK gene, intron; and maturase K (matK) gene, partial cds; chloroplast
1260. Cliffortia micrantha isolate Micra109 trnK gene, intron; and maturase K (matK) gene, partial cds; chloroplast
1261. Cliffortia cruciata isolate Cruci137 trnK gene, intron; and maturase K (matK) gene, partial cds; chloroplast
1262. Cliffortia subsetacea isolate Subse17 trnK gene, intron; and maturase K (matK) gene, partial cds; chloroplast
1263. Cliffortia complanata isolate Compl15 trnK gene, intron; and maturase K (matK) gene, partial cds; chloroplast
1264. Cliffortia propinqua isolate Propi33 trnK gene, intron; and maturase K (matK) gene, partial cds; chloroplast
1265. Cliffortia brevifolia isolate Brevi120 trnK gene, intron; and maturase K (matK) gene, partial cds; chloroplast
1266. Cliffortia ericifolia isolate Erici trnK gene, intron; and maturase K (matK) gene, partial cds; chloroplast
1267. Cliffortia cervicornu isolate Cervi163 trnK gene, intron; and maturase K (matK) gene, partial cds; chloroplast
1268. Cliffortia gracillima isolate Spgra98 trnK gene, intron; and maturase K (matK) gene, partial cds; chloroplast
1269. Cliffortia dentata isolate Denta14 trnK gene, intron; and maturase K (matK) gene, partial cds; chloroplast
1270. Cliffortia curvifolia isolate Curvi221 trnK gene, intron; and maturase K (matK) gene, partial cds; chloroplast
1271. Cliffortia nivenioides isolate Niven204 trnK gene, intron; and maturase K (matK) gene, partial cds; chloroplast
1272. Cliffortia aculeata isolate Acule160 trnK gene, intron; and maturase K (matK) gene, partial cds; chloroplast
1273. Cliffortia longifolia isolate Longi228 trnK gene, intron; and maturase K (matK) gene, partial cds; chloroplast
1274. Cliffortia strobilifera isolate Strob30 trnK gene, intron; and maturase K (matK) gene, partial cds; chloroplast
1275. Cliffortia graminea isolate Grami18 trnK gene, intron; and maturase K (matK) gene, partial cds; chloroplast
1276. Cliffortia esterhuyseniae isolate Ester284 trnK gene, intron; and maturase K (matK) gene, partial cds; chloroplast
1277. Cliffortia weimarckii isolate Spdis187 trnK gene, intron; and maturase K (matK) gene, partial cds; chloroplast
1278. Cliffortia montana isolate Monta26 trnK gene, intron; and maturase K (matK) gene, partial cds; chloroplast
1279. Cliffortia dispar isolate Dispa156 trnK gene, intron; and maturase K (matK) gene, partial cds; chloroplast
1280. Cliffortia eriocephalina isolate Erioc25 trnK gene, intron; and maturase K (matK) gene, partial cds; chloroplast
1281. Cliffortia dichotoma isolate Dicho252 trnK gene, intron; and maturase K (matK) gene, partial cds; chloroplast
1282. Cliffortia conifera isolate Conif208 trnK gene, intron; and maturase K (matK) gene, partial cds; chloroplast
1283. Cliffortia arborea isolate Arbor121 trnK gene, intron; and maturase K (matK) gene, partial cds; chloroplast
1284. Acaena latebrosa isolate Aclat122 trnK gene, intron; and maturase K (matK) gene, partial cds; chloroplast
1285. Leucosidea sericea isolate Leucoser trnK gene, intron; and maturase K (matK) gene, partial cds; chloroplast
1286. Protea cynaroides ATP synthase beta subunit (atpB) gene, partial cds; chloroplast
1287. Medicago truncatula voucher AD69 cytochrome b-like gene, partial sequence; mitochondrial
1288. Merxmuellera aureocephala voucher Barker, N.P. s.n. (BOL) trnD-psbM intergenic spacer, partial sequence; chloroplast
1289. Merxmuellera arundinacea voucher Barker, N.P. 1017 (BOL) trnD-psbM intergenic spacer, partial sequence; chloroplast
1290. Merxmuellera aureocephala voucher Barker, N.P. s.n. (BOL) PsbM (psbM) gene, partial cds; psbM-ycf6 intergenic spacer, complete sequence; and Ycf6 (ycf6) gene, partial cds; chloroplast
1291. Merxmuellera arundinacea voucher Barker, N.P. 1017 (BOL) PsbM (psbM) gene, partial cds; psbM-ycf6 intergenic spacer, complete sequence; and Ycf6 (ycf6) gene, partial cds; chloroplast
1292. Musa acuminata clone 3-167 PR1 mRNA, partial cds
1293. Lachenalia namaquensis voucher Spies7792 psbA-trnH intergenic spacer, partial sequence; chloroplast
1294. Lachenalia longituba voucher Spies8922 psbA-trnH intergenic spacer, partial sequence; chloroplast
1295. Lachenalia ensifolia voucher Spies9101 psbA-trnH intergenic spacer, partial sequence; chloroplast
1296. Lachenalia corymbosa voucher Spies7872 psbA-trnH intergenic spacer, partial sequence; chloroplast
1297. Lachenalia youngii voucher Spies7865 psbA-trnH intergenic spacer, partial sequence; chloroplast
1298. Lachenalia violacea voucher Spies7101 psbA-trnH intergenic spacer, partial sequence; chloroplast
1299. Lachenalia verticillata voucher Spies8914 psbA-trnH intergenic spacer, partial sequence; chloroplast
1300. Lachenalia vanzyliae voucher Spies7063 psbA-trnH intergenic spacer, partial sequence; chloroplast
1301. Lachenalia valeriae voucher Spies9104 psbA-trnH intergenic spacer, partial sequence; chloroplast
1302. Lachenalia undulata voucher Spies8317 psbA-trnH intergenic spacer, partial sequence; chloroplast
1303. Lachenalia thomasiae voucher Spies8292 psbA-trnH intergenic spacer, partial sequence; chloroplast
1304. Lachenalia stayneri voucher Spies8316 psbA-trnH intergenic spacer, partial sequence; chloroplast
1305. Lachenalia splendida voucher Spies8290 psbA-trnH intergenic spacer, partial sequence; chloroplast
1306. Lachenalia sessiliflora voucher Spies8314 psbA-trnH intergenic spacer, partial sequence; chloroplast
1307. Lachenalia schelpei voucher Spies8904 psbA-trnH intergenic spacer, partial sequence; chloroplast
1308. Lachenalia rosea voucher Spies7825 psbA-trnH intergenic spacer, partial sequence; chloroplast
1309. Lachenalia reflexa voucher Spies9098 psbA-trnH intergenic spacer, partial sequence; chloroplast
1310. Lachenalia quadricolor voucher Spies7062 psbA-trnH intergenic spacer, partial sequence; chloroplast
1311. Lachenalia perryae voucher Spies6961 psbA-trnH intergenic spacer, partial sequence; chloroplast
1312. Lachenalia peersii voucher Spies8278 psbA-trnH intergenic spacer, partial sequence; chloroplast
1313. Lachenalia patula voucher Spies7811 psbA-trnH intergenic spacer, partial sequence; chloroplast
1314. Lachenalia unicolor voucher Spies7089 psbA-trnH intergenic spacer, partial sequence; chloroplast
1315. Lachenalia gillettii voucher Spies7743 psbA-trnH intergenic spacer, partial sequence; chloroplast
1316. Lachenalia orthopetala voucher Spies7807 psbA-trnH intergenic spacer, partial sequence; chloroplast
1317. Lachenalia obscura voucher Spies9093 psbA-trnH intergenic spacer, partial sequence; chloroplast
1318. Lachenalia nervosa voucher Spies9091 psbA-trnH intergenic spacer, partial sequence; chloroplast
1319. Lachenalia nardousbergensis voucher Spies8267 psbA-trnH intergenic spacer, partial sequence; chloroplast
1320. Lachenalia mutabilis voucher Spies7790 psbA-trnH intergenic spacer, partial sequence; chloroplast
1321. Lachenalia multifolia voucher Spies8263 psbA-trnH intergenic spacer, partial sequence; chloroplast
1322. Lachenalia moniliformis voucher Spies7784 psbA-trnH intergenic spacer, partial sequence; chloroplast
1323. Lachenalia minima voucher Spies7783 psbA-trnH intergenic spacer, partial sequence; chloroplast
1324. Lachenalia membranacea voucher Spies9106 psbA-trnH intergenic spacer, partial sequence; chloroplast
1325. Lachenalia martiniae voucher Spies7777 psbA-trnH intergenic spacer, partial sequence; chloroplast
1326. Lachenalia margaretae voucher Spies7773 psbA-trnH intergenic spacer, partial sequence; chloroplast
1327. Lachenalia macgregoriorum voucher Spies7772 psbA-trnH intergenic spacer, partial sequence; chloroplast
1328. Lachenalia longibracteata voucher Spies7768 psbA-trnH intergenic spacer, partial sequence; chloroplast
1329. Lachenalia sp. CV-2016 voucher Spies8131 psbA-trnH intergenic spacer, partial sequence; chloroplast
1330. Lachenalia kliprandensis voucher Spies8247 psbA-trnH intergenic spacer, partial sequence; chloroplast
1331. Lachenalia karoopoortensis voucher Spies9108 psbA-trnH intergenic spacer, partial sequence; chloroplast
1332. Lachenalia karooica voucher Spies7754 psbA-trnH intergenic spacer, partial sequence; chloroplast
1333. Lachenalia juncifolia voucher Spies8245 psbA-trnH intergenic spacer, partial sequence; chloroplast
1334. Lachenalia isopetala voucher Spies8244 psbA-trnH intergenic spacer, partial sequence; chloroplast
1335. Lachenalia hirta voucher Spies6858 psbA-trnH intergenic spacer, partial sequence; chloroplast
1336. Lachenalia haarlemensis voucher Spies9910 psbA-trnH intergenic spacer, partial sequence; chloroplast
1337. Lachenalia framesii voucher Spies8241 psbA-trnH intergenic spacer, partial sequence; chloroplast
1338. Lachenalia doleritica voucher Spies8230 psbA-trnH intergenic spacer, partial sequence; chloroplast
1339. Lachenalia congesta voucher Spies8225 psbA-trnH intergenic spacer, partial sequence; chloroplast
1340. Lachenalia comptonii voucher Spies7067 psbA-trnH intergenic spacer, partial sequence; chloroplast
1341. Lachenalia cernua voucher Spies8222 psbA-trnH intergenic spacer, partial sequence; chloroplast
1342. Lachenalia carnosa voucher Spies6934 psbA-trnH intergenic spacer, partial sequence; chloroplast
1343. Lachenalia capensis voucher Spies7722 psbA-trnH intergenic spacer, partial sequence; chloroplast
1344. Lachenalia bifolia voucher Spies7064 psbA-trnH intergenic spacer, partial sequence; chloroplast
1345. Lachenalia bowkeri voucher Spies9111 psbA-trnH intergenic spacer, partial sequence; chloroplast
1346. Lachenalia bolusii voucher Spies7987 psbA-trnH intergenic spacer, partial sequence; chloroplast
1347. Lachenalia aurioliae voucher Spies8308 psbA-trnH intergenic spacer, partial sequence; chloroplast
1348. Lachenalia attenuata voucher Spies7712 psbA-trnH intergenic spacer, partial sequence; chloroplast
1349. Lachenalia anguinea voucher Spies9103 psbA-trnH intergenic spacer, partial sequence; chloroplast
1350. Lachenalia angelica voucher Spies9109 psbA-trnH intergenic spacer, partial sequence; chloroplast
1351. Lachenalia ameliae voucher Spies8215 psbA-trnH intergenic spacer, partial sequence; chloroplast
1352. Lachenalia aloides voucher Spies7059 psbA-trnH intergenic spacer, partial sequence; chloroplast
1353. Lachenalia alba voucher Spies9100 psbA-trnH intergenic spacer, partial sequence; chloroplast
1354. Lachenalia paucifolia voucher Spies8277 ribulose-1,5-bisphosphate carboxylase/oxygenase large subunit (rbcL) gene, partial cds; chloroplast
1355. Lachenalia ensifolia subsp. maughanii voucher Spies7876 ribulose-1,5-bisphosphate carboxylase/oxygenase large subunit (rbcL) gene, partial cds; chloroplast
1356. Lachenalia longituba voucher Spies8922 ribulose-1,5-bisphosphate carboxylase/oxygenase large subunit (rbcL) gene, partial cds; chloroplast
1357. Lachenalia ensifolia voucher Spies9101 ribulose-1,5-bisphosphate carboxylase/oxygenase large subunit (rbcL) gene, partial cds; chloroplast
1358. Lachenalia corymbosa voucher Spies8229 ribulose-1,5-bisphosphate carboxylase/oxygenase large subunit (rbcL) gene, partial cds; chloroplast
1359. Lachenalia zebrina voucher Spies8305 ribulose-1,5-bisphosphate carboxylase/oxygenase large subunit (rbcL) gene, partial cds; chloroplast
1360. Lachenalia zebrina f. densiflora voucher Spies7867 ribulose-1,5-bisphosphate carboxylase/oxygenase large subunit (rbcL) gene, partial cds; chloroplast
1361. Lachenalia youngii voucher Spies7865 ribulose-1,5-bisphosphate carboxylase/oxygenase large subunit (rbcL) gene, partial cds; chloroplast
1362. Lachenalia viridiflora voucher Spies7098 ribulose-1,5-bisphosphate carboxylase/oxygenase large subunit (rbcL) gene, partial cds; chloroplast
1363. Lachenalia violacea voucher Spies7101 ribulose-1,5-bisphosphate carboxylase/oxygenase large subunit (rbcL) gene, partial cds; chloroplast
1364. Lachenalia vanzyliae voucher Spies7063 ribulose-1,5-bisphosphate carboxylase/oxygenase large subunit (rbcL) gene, partial cds; chloroplast
1365. Lachenalia valeriae voucher Spies9104 ribulose-1,5-bisphosphate carboxylase/oxygenase large subunit (rbcL) gene, partial cds; chloroplast
1366. Lachenalia unifolia voucher Spies6878 ribulose-1,5-bisphosphate carboxylase/oxygenase large subunit (rbcL) gene, partial cds; chloroplast
1367. Lachenalia undulata voucher Spies8317 ribulose-1,5-bisphosphate carboxylase/oxygenase large subunit (rbcL) gene, partial cds; chloroplast
1368. Lachenalia trichophylla voucher Spies9097 ribulose-1,5-bisphosphate carboxylase/oxygenase large subunit (rbcL) gene, partial cds; chloroplast
1369. Lachenalia thomasiae voucher Spies8292 ribulose-1,5-bisphosphate carboxylase/oxygenase large subunit (rbcL) gene, partial cds; chloroplast
1370. Lachenalia suaveolens voucher Spies8895 ribulose-1,5-bisphosphate carboxylase/oxygenase large subunit (rbcL) gene, partial cds; chloroplast
1371. Lachenalia stayneri voucher Spies8316 ribulose-1,5-bisphosphate carboxylase/oxygenase large subunit (rbcL) gene, partial cds; chloroplast
1372. Lachenalia splendida voucher Spies8290 ribulose-1,5-bisphosphate carboxylase/oxygenase large subunit (rbcL) gene, partial cds; chloroplast
1373. Lachenalia sessiliflora voucher Spies8314 ribulose-1,5-bisphosphate carboxylase/oxygenase large subunit (rbcL) gene, partial cds; chloroplast
1374. Lachenalia schelpei voucher Spies8904 ribulose-1,5-bisphosphate carboxylase/oxygenase large subunit (rbcL) gene, partial cds; chloroplast
1375. Lachenalia salteri voucher Spies8289 ribulose-1,5-bisphosphate carboxylase/oxygenase large subunit (rbcL) gene, partial cds; chloroplast
1376. Lachenalia rosea voucher Spies8286 ribulose-1,5-bisphosphate carboxylase/oxygenase large subunit (rbcL) gene, partial cds; chloroplast
1377. Lachenalia reflexa voucher Spies9098 ribulose-1,5-bisphosphate carboxylase/oxygenase large subunit (rbcL) gene, partial cds; chloroplast
1378. Lachenalia quadricolor voucher Spies7062 ribulose-1,5-bisphosphate carboxylase/oxygenase large subunit (rbcL) gene, partial cds; chloroplast
1379. Lachenalia purpureocoerulea voucher Spies6939 ribulose-1,5-bisphosphate carboxylase/oxygenase large subunit (rbcL) gene, partial cds; chloroplast
1380. Lachenalia punctata voucher Spies7093 ribulose-1,5-bisphosphate carboxylase/oxygenase large subunit (rbcL) gene, partial cds; chloroplast
1381. Lachenalia polypodantha voucher Spies8280 ribulose-1,5-bisphosphate carboxylase/oxygenase large subunit (rbcL) gene, partial cds; chloroplast
1382. Lachenalia perryae voucher Spies6961 ribulose-1,5-bisphosphate carboxylase/oxygenase large subunit (rbcL) gene, partial cds; chloroplast
1383. Lachenalia peersii voucher Spies8278 ribulose-1,5-bisphosphate carboxylase/oxygenase large subunit (rbcL) gene, partial cds; chloroplast
1384. Lachenalia unicolor voucher Spies7089 ribulose-1,5-bisphosphate carboxylase/oxygenase large subunit (rbcL) gene, partial cds; chloroplast
1385. Lachenalia gillettii voucher Spies8312 ribulose-1,5-bisphosphate carboxylase/oxygenase large subunit (rbcL) gene, partial cds; chloroplast
1386. Lachenalia orthopetala voucher Spies7807 ribulose-1,5-bisphosphate carboxylase/oxygenase large subunit (rbcL) gene, partial cds; chloroplast
1387. Lachenalia orchioides voucher Spies7806 ribulose-1,5-bisphosphate carboxylase/oxygenase large subunit (rbcL) gene, partial cds; chloroplast
1388. Lachenalia obscura voucher Spies9093 ribulose-1,5-bisphosphate carboxylase/oxygenase large subunit (rbcL) gene, partial cds; chloroplast
1389. Lachenalia nervosa voucher Spies9091 ribulose-1,5-bisphosphate carboxylase/oxygenase large subunit (rbcL) gene, partial cds; chloroplast
1390. Lachenalia nardousbergensis voucher Spies8267 ribulose-1,5-bisphosphate carboxylase/oxygenase large subunit (rbcL) gene, partial cds; chloroplast
1391. Lachenalia namibiensis voucher Spies9112 ribulose-1,5-bisphosphate carboxylase/oxygenase large subunit (rbcL) gene, partial cds; chloroplast
1392. Lachenalia namaquensis voucher Spies7792 ribulose-1,5-bisphosphate carboxylase/oxygenase large subunit (rbcL) gene, partial cds; chloroplast
1393. Lachenalia mutabilis voucher Spies7790 ribulose-1,5-bisphosphate carboxylase/oxygenase large subunit (rbcL) gene, partial cds; chloroplast
1394. Lachenalia multifolia voucher Spies8263 ribulose-1,5-bisphosphate carboxylase/oxygenase large subunit (rbcL) gene, partial cds; chloroplast
1395. Lachenalia moniliformis voucher Spies7784 ribulose-1,5-bisphosphate carboxylase/oxygenase large subunit (rbcL) gene, partial cds; chloroplast
1396. Lachenalia membranacea voucher Spies9106 ribulose-1,5-bisphosphate carboxylase/oxygenase large subunit (rbcL) gene, partial cds; chloroplast
1397. Lachenalia maximiliani voucher Spies8257 ribulose-1,5-bisphosphate carboxylase/oxygenase large subunit (rbcL) gene, partial cds; chloroplast
1398. Lachenalia martiniae voucher Spies7777 ribulose-1,5-bisphosphate carboxylase/oxygenase large subunit (rbcL) gene, partial cds; chloroplast
1399. Lachenalia margaretae voucher Spies7773 ribulose-1,5-bisphosphate carboxylase/oxygenase large subunit (rbcL) gene, partial cds; chloroplast
1400. Lachenalia macgregoriorum voucher Spies7772 ribulose-1,5-bisphosphate carboxylase/oxygenase large subunit (rbcL) gene, partial cds; chloroplast
1401. Lachenalia longibracteata voucher Spies7768 ribulose-1,5-bisphosphate carboxylase/oxygenase large subunit (rbcL) gene, partial cds; chloroplast
1402. Lachenalia latimerae voucher Spies8249 ribulose-1,5-bisphosphate carboxylase/oxygenase large subunit (rbcL) gene, partial cds; chloroplast
1403. Lachenalia lactosa voucher Spies8248 ribulose-1,5-bisphosphate carboxylase/oxygenase large subunit (rbcL) gene, partial cds; chloroplast
1404. Lachenalia sp. CV-2016 voucher Spies8131 ribulose-1,5-bisphosphate carboxylase/oxygenase large subunit (rbcL) gene, partial cds; chloroplast
1405. Lachenalia kliprandensis voucher Spies8247 ribulose-1,5-bisphosphate carboxylase/oxygenase large subunit (rbcL) gene, partial cds; chloroplast
1406. Lachenalia karoopoortensis voucher Spies9108 ribulose-1,5-bisphosphate carboxylase/oxygenase large subunit (rbcL) gene, partial cds; chloroplast
1407. Lachenalia karooica voucher Spies7754 ribulose-1,5-bisphosphate carboxylase/oxygenase large subunit (rbcL) gene, partial cds; chloroplast
1408. Lachenalia juncifolia voucher Spies8245 ribulose-1,5-bisphosphate carboxylase/oxygenase large subunit (rbcL) gene, partial cds; chloroplast
1409. Lachenalia isopetala voucher Spies8244 ribulose-1,5-bisphosphate carboxylase/oxygenase large subunit (rbcL) gene, partial cds; chloroplast
1410. Lachenalia inconspicua voucher Spies9095 ribulose-1,5-bisphosphate carboxylase/oxygenase large subunit (rbcL) gene, partial cds; chloroplast
1411. Lachenalia hirta voucher Spies6858 ribulose-1,5-bisphosphate carboxylase/oxygenase large subunit (rbcL) gene, partial cds; chloroplast
1412. Lachenalia haarlemensis voucher Spies9910 ribulose-1,5-bisphosphate carboxylase/oxygenase large subunit (rbcL) gene, partial cds; chloroplast
1413. Lachenalia glauca voucher Spies8319 ribulose-1,5-bisphosphate carboxylase/oxygenase large subunit (rbcL) gene, partial cds; chloroplast
1414. Lachenalia framesii voucher Spies8241 ribulose-1,5-bisphosphate carboxylase/oxygenase large subunit (rbcL) gene, partial cds; chloroplast
1415. Lachenalia flava voucher Spies7060 ribulose-1,5-bisphosphate carboxylase/oxygenase large subunit (rbcL) gene, partial cds; chloroplast
1416. Lachenalia fistulosa voucher Spies6936 ribulose-1,5-bisphosphate carboxylase/oxygenase large subunit (rbcL) gene, partial cds; chloroplast
1417. Lachenalia duncanii voucher Spies9107 ribulose-1,5-bisphosphate carboxylase/oxygenase large subunit (rbcL) gene, partial cds; chloroplast
1418. Lachenalia doleritica voucher Spies8230 ribulose-1,5-bisphosphate carboxylase/oxygenase large subunit (rbcL) gene, partial cds; chloroplast
1419. Lachenalia dehoopensis voucher Spies7731 ribulose-1,5-bisphosphate carboxylase/oxygenase large subunit (rbcL) gene, partial cds; chloroplast
1420. Lachenalia dasybotrya voucher Spies7730 ribulose-1,5-bisphosphate carboxylase/oxygenase large subunit (rbcL) gene, partial cds; chloroplast
1421. Lachenalia convallarioides voucher Spies8228 ribulose-1,5-bisphosphate carboxylase/oxygenase large subunit (rbcL) gene, partial cds; chloroplast
1422. Lachenalia contaminata voucher Spies7727 ribulose-1,5-bisphosphate carboxylase/oxygenase large subunit (rbcL) gene, partial cds; chloroplast
1423. Lachenalia congesta voucher Spies8225 ribulose-1,5-bisphosphate carboxylase/oxygenase large subunit (rbcL) gene, partial cds; chloroplast
1424. Lachenalia concordiana voucher Spies8310 ribulose-1,5-bisphosphate carboxylase/oxygenase large subunit (rbcL) gene, partial cds; chloroplast
1425. Lachenalia comptonii voucher Spies7067 ribulose-1,5-bisphosphate carboxylase/oxygenase large subunit (rbcL) gene, partial cds; chloroplast
1426. Lachenalia cernua voucher Spies8222 ribulose-1,5-bisphosphate carboxylase/oxygenase large subunit (rbcL) gene, partial cds; chloroplast
1427. Lachenalia capensis voucher Spies7722 ribulose-1,5-bisphosphate carboxylase/oxygenase large subunit (rbcL) gene, partial cds; chloroplast
1428. Lachenalia bifolia voucher Spies7064 ribulose-1,5-bisphosphate carboxylase/oxygenase large subunit (rbcL) gene, partial cds; chloroplast
1429. Lachenalia bowkeri voucher Spies9111 ribulose-1,5-bisphosphate carboxylase/oxygenase large subunit (rbcL) gene, partial cds; chloroplast
1430. Lachenalia bolusii voucher Spies7987 ribulose-1,5-bisphosphate carboxylase/oxygenase large subunit (rbcL) gene, partial cds; chloroplast
1431. Lachenalia barkeriana voucher Spies7715 ribulose-1,5-bisphosphate carboxylase/oxygenase large subunit (rbcL) gene, partial cds; chloroplast
1432. Lachenalia aurioliae voucher Spies8308 ribulose-1,5-bisphosphate carboxylase/oxygenase large subunit (rbcL) gene, partial cds; chloroplast
1433. Lachenalia attenuata voucher Spies7712 ribulose-1,5-bisphosphate carboxylase/oxygenase large subunit (rbcL) gene, partial cds; chloroplast
1434. Lachenalia arbuthnotiae voucher Spies7711 ribulose-1,5-bisphosphate carboxylase/oxygenase large subunit (rbcL) gene, partial cds; chloroplast
1435. Lachenalia anguinea voucher Spies9103 ribulose-1,5-bisphosphate carboxylase/oxygenase large subunit (rbcL) gene, partial cds; chloroplast
1436. Lachenalia angelica voucher Spies9109 ribulose-1,5-bisphosphate carboxylase/oxygenase large subunit (rbcL) gene, partial cds; chloroplast
1437. Lachenalia ameliae voucher Spies8215 ribulose-1,5-bisphosphate carboxylase/oxygenase large subunit (rbcL) gene, partial cds; chloroplast
1438. Lachenalia aloides voucher Spies7059 ribulose-1,5-bisphosphate carboxylase/oxygenase large subunit (rbcL) gene, partial cds; chloroplast
1439. Lachenalia algoensis voucher Spies8210 ribulose-1,5-bisphosphate carboxylase/oxygenase large subunit (rbcL) gene, partial cds; chloroplast
1440. Lachenalia alba voucher Spies9100 ribulose-1,5-bisphosphate carboxylase/oxygenase large subunit (rbcL) gene, partial cds; chloroplast
1441. Lachenalia paucifolia voucher Spies8277 trnL-trnF intergenic spacer, partial sequence; chloroplast
1442. Lachenalia ensifolia subsp. maughanii voucher Spies9102 trnL-trnF intergenic spacer, partial sequence; chloroplast
1443. Lachenalia longituba voucher Spies8922 trnL-trnF intergenic spacer, partial sequence; chloroplast
1444. Lachenalia ensifolia voucher Spies9101 trnL-trnF intergenic spacer, partial sequence; chloroplast
1445. Lachenalia corymbosa voucher Spies8229 trnL-trnF intergenic spacer, partial sequence; chloroplast
1446. Lachenalia zebrina voucher Spies8305 trnL-trnF intergenic spacer, partial sequence; chloroplast
1447. Lachenalia zebrina f. densiflora voucher Spies7867 trnL-trnF intergenic spacer, partial sequence; chloroplast
1448. Lachenalia youngii voucher Spies7865 trnL-trnF intergenic spacer, partial sequence; chloroplast
1449. Lachenalia viridiflora voucher Spies7098 trnL-trnF intergenic spacer, partial sequence; chloroplast
1450. Lachenalia violacea voucher Spies7101 trnL-trnF intergenic spacer, partial sequence; chloroplast
1451. Lachenalia verticillata voucher Spies8914 trnL-trnF intergenic spacer, partial sequence; chloroplast
1452. Lachenalia vanzyliae voucher Spies7063 trnL-trnF intergenic spacer, partial sequence; chloroplast
1453. Lachenalia valeriae voucher Spies9104 trnL-trnF intergenic spacer, partial sequence; chloroplast
1454. Lachenalia unifolia voucher Spies6878 trnL-trnF intergenic spacer, partial sequence; chloroplast
1455. Lachenalia undulata voucher Spies8317 trnL-trnF intergenic spacer, partial sequence; chloroplast
1456. Lachenalia trichophylla voucher Spies9097 trnL-trnF intergenic spacer, partial sequence; chloroplast
1457. Lachenalia thomasiae voucher Spies8292 trnL-trnF intergenic spacer, partial sequence; chloroplast
1458. Lachenalia suaveolens voucher Spies8895 trnL-trnF intergenic spacer, partial sequence; chloroplast
1459. Lachenalia stayneri voucher Spies8316 trnL-trnF intergenic spacer, partial sequence; chloroplast
1460. Lachenalia splendida voucher Spies8290 trnL-trnF intergenic spacer, partial sequence; chloroplast
1461. Lachenalia sessiliflora voucher Spies8314 trnL-trnF intergenic spacer, partial sequence; chloroplast
1462. Lachenalia schelpei voucher Spies8904 trnL-trnF intergenic spacer, partial sequence; chloroplast
1463. Lachenalia salteri voucher Spies8289 trnL-trnF intergenic spacer, partial sequence; chloroplast
1464. Lachenalia rosea voucher Spies8286 trnL-trnF intergenic spacer, partial sequence; chloroplast
1465. Lachenalia reflexa voucher Spies9098 trnL-trnF intergenic spacer, partial sequence; chloroplast
1466. Lachenalia quadricolor voucher Spies7062 trnL-trnF intergenic spacer, partial sequence; chloroplast
1467. Lachenalia purpureocoerulea voucher Spies6939 trnL-trnF intergenic spacer, partial sequence; chloroplast
1468. Lachenalia punctata voucher Spies7093 trnL-trnF intergenic spacer, partial sequence; chloroplast
1469. Lachenalia polypodantha voucher Spies8280 trnL-trnF intergenic spacer, partial sequence; chloroplast
1470. Lachenalia perryae voucher Spies6931 trnL-trnF intergenic spacer, partial sequence; chloroplast
1471. Lachenalia peersii voucher Spies8278 trnL-trnF intergenic spacer, partial sequence; chloroplast
1472. Lachenalia patula voucher Spies7811 trnL-trnF intergenic spacer, partial sequence; chloroplast
1473. Lachenalia unicolor voucher Spies7089 trnL-trnF intergenic spacer, partial sequence; chloroplast
1474. Lachenalia gillettii voucher Spies8312 trnL-trnF intergenic spacer, partial sequence; chloroplast
1475. Lachenalia orthopetala voucher Spies7807 trnL-trnF intergenic spacer, partial sequence; chloroplast
1476. Lachenalia orchioides voucher Spies7805 trnL-trnF intergenic spacer, partial sequence; chloroplast
1477. Lachenalia obscura voucher Spies9093 trnL-trnF intergenic spacer, partial sequence; chloroplast
1478. Lachenalia nervosa voucher Spies9091 trnL-trnF intergenic spacer, partial sequence; chloroplast
1479. Lachenalia namibiensis voucher Spies9112 trnL-trnF intergenic spacer, partial sequence; chloroplast
1480. Lachenalia namaquensis voucher Spies7792 trnL-trnF intergenic spacer, partial sequence; chloroplast
1481. Lachenalia mutabilis voucher Spies7790 trnL-trnF intergenic spacer, partial sequence; chloroplast
1482. Lachenalia multifolia voucher Spies8263 trnL-trnF intergenic spacer, partial sequence; chloroplast
1483. Lachenalia moniliformis voucher Spies7884 trnL-trnF intergenic spacer, partial sequence; chloroplast
1484. Lachenalia minima voucher Spies7783 trnL-trnF intergenic spacer, partial sequence; chloroplast
1485. Lachenalia membranacea voucher Spies9106 trnL-trnF intergenic spacer, partial sequence; chloroplast
1486. Lachenalia maximiliani voucher Spies8257 trnL-trnF intergenic spacer, partial sequence; chloroplast
1487. Lachenalia martiniae voucher Spies7777 trnL-trnF intergenic spacer, partial sequence; chloroplast
1488. Lachenalia marlothii voucher Spies7776 trnL-trnF intergenic spacer, partial sequence; chloroplast
1489. Lachenalia marginata voucher Spies9096 trnL-trnF intergenic spacer, partial sequence; chloroplast
1490. Lachenalia margaretae voucher Spies7773 trnL-trnF intergenic spacer, partial sequence; chloroplast
1491. Lachenalia macgregoriorum voucher Spies7772 trnL-trnF intergenic spacer, partial sequence; chloroplast
1492. Lachenalia longibracteata voucher Spies7768 trnL-trnF intergenic spacer, partial sequence; chloroplast
1493. Lachenalia latimerae voucher Spies8249 trnL-trnF intergenic spacer, partial sequence; chloroplast
1494. Lachenalia lactosa voucher Spies8248 trnL-trnF intergenic spacer, partial sequence; chloroplast
1495. Lachenalia karoopoortensis voucher Spies9108 trnL-trnF intergenic spacer, partial sequence; chloroplast
1496. Lachenalia karooica voucher Spies7754 trnL-trnF intergenic spacer, partial sequence; chloroplast
1497. Lachenalia juncifolia voucher Spies8245 trnL-trnF intergenic spacer, partial sequence; chloroplast
1498. Lachenalia isopetala voucher Spies8244 trnL-trnF intergenic spacer, partial sequence; chloroplast
1499. Lachenalia inconspicua voucher Spies9095 trnL-trnF intergenic spacer, partial sequence; chloroplast
1500. Lachenalia hirta voucher Spies6858 trnL-trnF intergenic spacer, partial sequence; chloroplast
1501. Lachenalia haarlemensis voucher Spies9910 trnL-trnF intergenic spacer, partial sequence; chloroplast
1502. Lachenalia framesii voucher Spies8241 trnL-trnF intergenic spacer, partial sequence; chloroplast
1503. Lachenalia flava voucher Spies7060 trnL-trnF intergenic spacer, partial sequence; chloroplast
1504. Lachenalia fistulosa voucher Spies6936 trnL-trnF intergenic spacer, partial sequence; chloroplast
1505. Lachenalia duncanii voucher Spies9107 trnL-trnF intergenic spacer, partial sequence; chloroplast
1506. Lachenalia doleritica voucher Spies8230 trnL-trnF intergenic spacer, partial sequence; chloroplast
1507. Lachenalia dehoopensis voucher Spies7731 trnL-trnF intergenic spacer, partial sequence; chloroplast
1508. Lachenalia dasybotrya voucher Spies7730 trnL-trnF intergenic spacer, partial sequence; chloroplast
1509. Lachenalia convallarioides voucher Spies8228 trnL-trnF intergenic spacer, partial sequence; chloroplast
1510. Lachenalia contaminata voucher Spies7727 trnL-trnF intergenic spacer, partial sequence; chloroplast
1511. Lachenalia congesta voucher Spies8225 trnL-trnF intergenic spacer, partial sequence; chloroplast
1512. Lachenalia concordiana voucher Spies8310 trnL-trnF intergenic spacer, partial sequence; chloroplast
1513. Lachenalia comptonii voucher Spies7067 trnL-trnF intergenic spacer, partial sequence; chloroplast
1514. Lachenalia carnosa voucher Spies6934 trnL-trnF intergenic spacer, partial sequence; chloroplast
1515. Lachenalia capensis voucher Spies7722 trnL-trnF intergenic spacer, partial sequence; chloroplast
1516. Lachenalia bifolia voucher Spies7064 trnL-trnF intergenic spacer, partial sequence; chloroplast
1517. Lachenalia bowkeri voucher Spies9111 trnL-trnF intergenic spacer, partial sequence; chloroplast
1518. Lachenalia bolusii voucher Spies7987 trnL-trnF intergenic spacer, partial sequence; chloroplast
1519. Lachenalia barkeriana voucher Spies7715 trnL-trnF intergenic spacer, partial sequence; chloroplast
1520. Lachenalia aurioliae voucher Spies8308 trnL-trnF intergenic spacer, partial sequence; chloroplast
1521. Lachenalia attenuata voucher Spies7712 trnL-trnF intergenic spacer, partial sequence; chloroplast
1522. Lachenalia arbuthnotiae voucher Spies7711 trnL-trnF intergenic spacer, partial sequence; chloroplast
1523. Lachenalia anguinea voucher Spies9103 trnL-trnF intergenic spacer, partial sequence; chloroplast
1524. Lachenalia angelica voucher Spies9109 trnL-trnF intergenic spacer, partial sequence; chloroplast
1525. Lachenalia ameliae voucher Spies8215 trnL-trnF intergenic spacer, partial sequence; chloroplast
1526. Lachenalia aloides voucher Spies7059 trnL-trnF intergenic spacer, partial sequence; chloroplast
1527. Lachenalia algoensis voucher Spies8210 trnL-trnF intergenic spacer, partial sequence; chloroplast
1528. Lachenalia alba voucher Spies9100 trnL-trnF intergenic spacer, partial sequence; chloroplast
1529. Dioscorea stipulosa voucher AMM6748 maturase K (matK) gene, partial cds; chloroplast
1530. Dioscorea stipulosa voucher AMM6800 maturase K (matK) gene, partial cds; chloroplast
1531. Dioscorea rupicola voucher AMM3676 maturase K (matK) gene, partial cds; chloroplast
1532. Dioscorea mundtii voucher AMM6641 maturase K (matK) gene, partial cds; chloroplast
1533. UNVERIFIED: Dioscorea mundtii voucher AMM6642 maturase K-like (matK) gene, partial sequence; chloroplast
1534. Dioscorea multiloba voucher AMM6167 maturase K (matK) gene, partial cds; chloroplast
1535. Dioscorea hemicrypta voucher AMM5800 maturase K (matK) gene, partial cds; chloroplast
1536. Dioscorea hemicrypta voucher AMM6633 maturase K (matK) gene, partial cds; chloroplast
1537. Dioscorea hemicrypta voucher AMM6697 maturase K (matK) gene, partial cds; chloroplast
1538. Dioscorea hemicrypta voucher AMM6886A maturase K (matK) gene, partial cds; chloroplast
1539. Dioscorea gillettii voucher SD7051 maturase K (matK) gene, partial cds; chloroplast
1540. Dioscorea gillettii voucher SD7052 maturase K (matK) gene, partial cds; chloroplast
1541. Dioscorea elephantipes voucher AMM6713 maturase K (matK) gene, partial cds; chloroplast
1542. Dioscorea elephantipes voucher AMM5226a maturase K (matK) gene, partial cds; chloroplast
1543. Dioscorea elephantipes voucher AMM5225 maturase K (matK) gene, partial cds; chloroplast
1544. Dioscorea dregeana voucher AMM6166 maturase K (matK) gene, partial cds; chloroplast
1545. Dioscorea dregeana voucher AMM6104 maturase K (matK) gene, partial cds; chloroplast
1546. Dioscorea cotinifolia voucher AMM6158 maturase K (matK) gene, partial cds; chloroplast
1547. Dioscorea cotinifolia voucher AMM6112 maturase K (matK) gene, partial cds; chloroplast
1548. Dioscorea burchellii voucher AMM6650 maturase K (matK) gene, partial cds; chloroplast
1549. Dioscorea burchellii voucher AMM6704a maturase K (matK) gene, partial cds; chloroplast
1550. Dioscorea stipulosa voucher AMM6748 ycf3-psaA intergenic spacer, partial sequence; and photosystem I assembly protein Ycf3 (ycf3) gene, partial cds; plastid
1551. Dioscorea stipulosa voucher AMM6800 photosystem I P700 chlorophyll a apoprotein A1 (psaA) gene, partial cds; and ycf3-psaA intergenic spacer, complete sequence; plastid
1552. Dioscorea rupicola voucher AMM3676 photosystem I P700 chlorophyll a apoprotein A1 (psaA) gene, partial cds; ycf3-psaA intergenic spacer, complete sequence; and photosystem I assembly protein Ycf3 (ycf3) gene, partial cds; plastid
1553. Dioscorea mundtii voucher AMM6641 photosystem I P700 chlorophyll a apoprotein A1 (psaA) gene, partial cds; ycf3-psaA intergenic spacer, complete sequence; and photosystem I assembly protein Ycf3 (ycf3) gene, partial cds; plastid
1554. Dioscorea mundtii voucher AMM6642 photosystem I P700 chlorophyll a apoprotein A1 (psaA) gene, partial cds; ycf3-psaA intergenic spacer, complete sequence; and photosystem I assembly protein Ycf3 (ycf3) gene, partial cds; plastid
1555. Dioscorea multiloba voucher AMM6167 photosystem I P700 chlorophyll a apoprotein A1 (psaA) gene, partial cds; ycf3-psaA intergenic spacer, complete sequence; and photosystem I assembly protein Ycf3 (ycf3) gene, partial cds; plastid
1556. Dioscorea hemicrypta voucher AMM5800 ycf3-psaA intergenic spacer, partial sequence; and photosystem I assembly protein Ycf3 (ycf3) gene, partial cds; plastid
1557. Dioscorea hemicrypta voucher AMM6633 photosystem I P700 chlorophyll a apoprotein A1 (psaA) gene, partial cds; ycf3-psaA intergenic spacer, complete sequence; and photosystem I assembly protein Ycf3 (ycf3) gene, partial cds; plastid
1558. Dioscorea hemicrypta voucher AMM6697 photosystem I P700 chlorophyll a apoprotein A1 (psaA) gene, partial cds; and ycf3-psaA intergenic spacer, complete sequence; plastid
1559. Dioscorea hemicrypta voucher AMM6886A photosystem I P700 chlorophyll a apoprotein A1 (psaA) gene, partial cds; ycf3-psaA intergenic spacer, complete sequence; and photosystem I assembly protein Ycf3 (ycf3) gene, partial cds; plastid
1560. Dioscorea gillettii voucher SD7051 photosystem I P700 chlorophyll a apoprotein A1 (psaA) gene, partial cds; ycf3-psaA intergenic spacer, complete sequence; and photosystem I assembly protein Ycf3 (ycf3) gene, partial cds; plastid
1561. Dioscorea gillettii voucher SD7052 photosystem I P700 chlorophyll a apoprotein A1 (psaA) gene, partial cds; ycf3-psaA intergenic spacer, complete sequence; and photosystem I assembly protein Ycf3 (ycf3) gene, partial cds; plastid
1562. Dioscorea elephantipes voucher AMM6713 photosystem I P700 chlorophyll a apoprotein A1 (psaA) gene, partial cds; and ycf3-psaA intergenic spacer, partial sequence; plastid
1563. Dioscorea elephantipes voucher AMM5226a photosystem I P700 chlorophyll a apoprotein A1 (psaA) gene, partial cds; ycf3-psaA intergenic spacer, complete sequence; and photosystem I assembly protein Ycf3 (ycf3) gene, partial cds; plastid
1564. Dioscorea elephantipes voucher AMM5225 photosystem I P700 chlorophyll a apoprotein A1 (psaA) gene, partial cds; ycf3-psaA intergenic spacer, complete sequence; and photosystem I assembly protein Ycf3 (ycf3) gene, partial cds; plastid
1565. Dioscorea dregeana voucher AMM6166 photosystem I P700 chlorophyll a apoprotein A1 (psaA) gene, partial cds; ycf3-psaA intergenic spacer, complete sequence; and photosystem I assembly protein Ycf3 (ycf3) gene, partial cds; plastid
1566. Dioscorea dregeana voucher AMM6104 photosystem I P700 chlorophyll a apoprotein A1 (psaA) gene, partial cds; and ycf3-psaA intergenic spacer, partial sequence; plastid
1567. Dioscorea cotinifolia voucher AMM6158 photosystem I P700 chlorophyll a apoprotein A1 (psaA) gene, partial cds; ycf3-psaA intergenic spacer, complete sequence; and photosystem I assembly protein Ycf3 (ycf3) gene, partial cds; plastid
1568. Dioscorea cotinifolia voucher AMM6112 photosystem I P700 chlorophyll a apoprotein A1 (psaA) gene, partial cds; ycf3-psaA intergenic spacer, complete sequence; and photosystem I assembly protein Ycf3 (ycf3) gene, partial cds; plastid
1569. Dioscorea burchellii voucher AMM6650 photosystem I P700 chlorophyll a apoprotein A1 (psaA) gene, partial cds; ycf3-psaA intergenic spacer, complete sequence; and photosystem I assembly protein Ycf3 (ycf3) gene, partial cds; plastid
1570. Dioscorea burchellii voucher AMM6704a ycf3-psaA intergenic spacer, partial sequence; and photosystem I assembly protein Ycf3 (ycf3) gene, partial cds; plastid
1571. Dioscorea stipulosa voucher AMM6748 ribulose-1,5-bisphosphate carboxylase/oxygenase large subunit (rbcL) gene, partial cds; chloroplast
1572. Dioscorea stipulosa voucher AMM6800 ribulose-1,5-bisphosphate carboxylase/oxygenase large subunit (rbcL) gene, partial cds; chloroplast
1573. Dioscorea rupicola voucher AMM3676 ribulose-1,5-bisphosphate carboxylase/oxygenase large subunit (rbcL) gene, partial cds; chloroplast
1574. Dioscorea mundtii voucher AMM6641 ribulose-1,5-bisphosphate carboxylase/oxygenase large subunit (rbcL) gene, partial cds; chloroplast
1575. Dioscorea mundtii voucher AMM6642 ribulose-1,5-bisphosphate carboxylase/oxygenase large subunit (rbcL) gene, partial cds; chloroplast
1576. Dioscorea multiloba voucher AMM6167 ribulose-1,5-bisphosphate carboxylase/oxygenase large subunit (rbcL) gene, partial cds; chloroplast
1577. Dioscorea hemicrypta voucher AMM5800 ribulose-1,5-bisphosphate carboxylase/oxygenase large subunit (rbcL) gene, partial cds; chloroplast
1578. Dioscorea hemicrypta voucher AMM6633 ribulose-1,5-bisphosphate carboxylase/oxygenase large subunit (rbcL) gene, partial cds; chloroplast
1579. Dioscorea hemicrypta voucher AMM6697 ribulose-1,5-bisphosphate carboxylase/oxygenase large subunit (rbcL) gene, partial cds; chloroplast
1580. Dioscorea hemicrypta voucher AMM6886A ribulose-1,5-bisphosphate carboxylase/oxygenase large subunit (rbcL) gene, partial cds; chloroplast
1581. Dioscorea gillettii voucher SD7051 ribulose-1,5-bisphosphate carboxylase/oxygenase large subunit (rbcL) gene, partial cds; chloroplast
1582. Dioscorea gillettii voucher SD7052 ribulose-1,5-bisphosphate carboxylase/oxygenase large subunit (rbcL) gene, partial cds; chloroplast
1583. Dioscorea elephantipes voucher AMM6713 ribulose-1,5-bisphosphate carboxylase/oxygenase large subunit (rbcL) gene, partial cds; chloroplast
1584. Dioscorea elephantipes voucher AMM5226a ribulose-1,5-bisphosphate carboxylase/oxygenase large subunit (rbcL) gene, partial cds; chloroplast
1585. Dioscorea elephantipes voucher AMM5225 ribulose-1,5-bisphosphate carboxylase/oxygenase large subunit (rbcL) gene, partial cds; chloroplast
1586. Dioscorea dregeana voucher AMM6166 ribulose-1,5-bisphosphate carboxylase/oxygenase large subunit (rbcL) gene, partial cds; chloroplast
1587. Dioscorea dregeana voucher AMM6104 ribulose-1,5-bisphosphate carboxylase/oxygenase large subunit (rbcL) gene, partial cds; chloroplast
1588. Dioscorea cotinifolia voucher AMM6158 ribulose-1,5-bisphosphate carboxylase/oxygenase large subunit (rbcL) gene, partial cds; chloroplast
1589. Dioscorea cotinifolia voucher AMM6112 ribulose-1,5-bisphosphate carboxylase/oxygenase large subunit (rbcL) gene, partial cds; chloroplast
1590. Dioscorea burchellii voucher AMM6650 ribulose-1,5-bisphosphate carboxylase/oxygenase large subunit (rbcL) gene, partial cds; chloroplast
1591. Dioscorea burchellii voucher AMM6704a ribulose-1,5-bisphosphate carboxylase/oxygenase large subunit (rbcL) gene, partial cds; chloroplast
1592. Dioscorea stipulosa voucher AMM6748 trnH-psbA intergenic spacer, partial sequence; chloroplast
1593. Dioscorea stipulosa voucher AMM6800 trnH-psbA intergenic spacer, partial sequence; chloroplast
1594. Dioscorea rupicola voucher AMM3676 trnH-psbA intergenic spacer, partial sequence; chloroplast
1595. Dioscorea mundtii voucher AMM6641 trnH-psbA intergenic spacer, partial sequence; chloroplast
1596. Dioscorea mundtii voucher AMM6642 trnH-psbA intergenic spacer, partial sequence; chloroplast
1597. Dioscorea multiloba voucher AMM6167 trnH-psbA intergenic spacer, partial sequence; chloroplast
1598. Dioscorea hemicrypta voucher AMM5800 trnH-psbA intergenic spacer, partial sequence; chloroplast
1599. Dioscorea hemicrypta voucher AMM6633 trnH-psbA intergenic spacer, partial sequence; chloroplast
1600. Dioscorea hemicrypta voucher AMM6697 trnH-psbA intergenic spacer, partial sequence; chloroplast
1601. Dioscorea hemicrypta voucher AMM6886A trnH-psbA intergenic spacer, partial sequence; chloroplast
1602. Dioscorea gillettii voucher SD7051 trnH-psbA intergenic spacer, partial sequence; chloroplast
1603. Dioscorea gillettii voucher SD7052 trnH-psbA intergenic spacer, partial sequence; chloroplast
1604. Dioscorea elephantipes voucher AMM6713 trnH-psbA intergenic spacer, partial sequence; chloroplast
1605. Dioscorea elephantipes voucher AMM5226a trnH-psbA intergenic spacer, partial sequence; chloroplast
1606. Dioscorea elephantipes voucher AMM5225 trnH-psbA intergenic spacer, partial sequence; chloroplast
1607. Dioscorea dregeana voucher AMM6166 trnH-psbA intergenic spacer, partial sequence; chloroplast
1608. Dioscorea dregeana voucher AMM6104 trnH-psbA intergenic spacer, partial sequence; chloroplast
1609. Dioscorea cotinifolia voucher AMM6158 trnH-psbA intergenic spacer, partial sequence; chloroplast
1610. Dioscorea cotinifolia voucher AMM6112 trnH-psbA intergenic spacer, partial sequence; chloroplast
1611. Dioscorea burchellii voucher AMM6650 trnH-psbA intergenic spacer, partial sequence; chloroplast
1612. Dioscorea burchellii voucher AMM6704a trnH-psbA intergenic spacer, partial sequence; chloroplast
1613. Dioscorea stipulosa voucher AMM6748 ribosomal protein L32 (rpl32) gene, partial cds; and rpl32-trnL intergenic spacer, partial sequence; plastid
1614. Dioscorea stipulosa voucher AMM6800 ribosomal protein L32 (rpl32) gene, partial cds; and rpl32-trnL intergenic spacer, partial sequence; plastid
1615. Dioscorea rupicola voucher AMM3676 ribosomal protein L32 (rpl32) gene, partial cds; and rpl32-trnL intergenic spacer, partial sequence; plastid
1616. Dioscorea mundtii voucher AMM6641 ribosomal protein L32 (rpl32) gene, partial cds; and rpl32-trnL intergenic spacer, partial sequence; plastid
1617. Dioscorea mundtii voucher AMM6642 ribosomal protein L32 (rpl32) gene, partial cds; and rpl32-trnL intergenic spacer, partial sequence; plastid
1618. Dioscorea multiloba voucher AMM6167 ribosomal protein L32 (rpl32) gene, partial cds; and rpl32-trnL intergenic spacer, partial sequence; plastid
1619. Dioscorea hemicrypta voucher AMM5800 ribosomal protein L32 (rpl32) gene, partial cds; and rpl32-trnL intergenic spacer, partial sequence; plastid
1620. Dioscorea hemicrypta voucher AMM6633 ribosomal protein L32 (rpl32) gene, partial cds; and rpl32-trnL intergenic spacer, partial sequence; plastid
1621. Dioscorea hemicrypta voucher AMM6697 ribosomal protein L32 (rpl32) gene, partial cds; and rpl32-trnL intergenic spacer, partial sequence; plastid
1622. Dioscorea hemicrypta voucher AMM6886A ribosomal protein L32 (rpl32) gene, partial cds; and rpl32-trnL intergenic spacer, partial sequence; plastid
1623. Dioscorea gillettii voucher SD7051 ribosomal protein L32 (rpl32) gene, partial cds; and rpl32-trnL intergenic spacer, partial sequence; plastid
1624. Dioscorea gillettii voucher SD7052 ribosomal protein L32 (rpl32) gene, partial cds; and rpl32-trnL intergenic spacer, partial sequence; plastid
1625. Dioscorea elephantipes voucher AMM6713 ribosomal protein L32 (rpl32) gene, partial cds; and rpl32-trnL intergenic spacer, partial sequence; plastid
1626. Dioscorea elephantipes voucher AMM5226a ribosomal protein L32 (rpl32) gene, partial cds; and rpl32-trnL intergenic spacer, partial sequence; plastid
1627. Dioscorea elephantipes voucher AMM5225 ribosomal protein L32 (rpl32) gene, partial cds; and rpl32-trnL intergenic spacer, partial sequence; plastid
1628. Dioscorea dregeana voucher AMM6166 ribosomal protein L32 (rpl32) gene, partial cds; and rpl32-trnL intergenic spacer, partial sequence; plastid
1629. Dioscorea dregeana voucher AMM6104 ribosomal protein L32 (rpl32) gene, partial cds; and rpl32-trnL intergenic spacer, partial sequence; plastid
1630. Dioscorea cotinifolia voucher AMM6158 ribosomal protein L32 (rpl32) gene, partial cds; and rpl32-trnL intergenic spacer, partial sequence; plastid
1631. Dioscorea cotinifolia voucher AMM6112 ribosomal protein L32 (rpl32) gene, partial cds; and rpl32-trnL intergenic spacer, partial sequence; plastid
1632. Dioscorea burchellii voucher AMM6650 ribosomal protein L32 (rpl32) gene, partial cds; and rpl32-trnL intergenic spacer, partial sequence; plastid
1633. Dioscorea burchellii voucher AMM6704a ribosomal protein L32 (rpl32) gene, partial cds; and rpl32-trnL intergenic spacer, partial sequence; plastid
1634. Myriophyllum spicatum isolate AF009 internal transcribed spacer 1, partial sequence; 5.8S ribosomal RNA gene, complete sequence; and internal transcribed spacer 2, partial sequence
1635. Myriophyllum spicatum isolate AF005 internal transcribed spacer 1, partial sequence; 5.8S ribosomal RNA gene, complete sequence; and internal transcribed spacer 2, partial sequence
1636. Myriophyllum spicatum isolate AF003 internal transcribed spacer 1, partial sequence; 5.8S ribosomal RNA gene, complete sequence; and internal transcribed spacer 2, partial sequence
1637. Myriophyllum spicatum isolate AF009_HN trnQ-rps16 intergenic spacer region, partial sequence; chloroplast
1638. Myriophyllum spicatum isolate AF005_HL trnQ-rps16 intergenic spacer region, partial sequence; chloroplast
1639. Physalis peruviana maturase K (matK) gene, partial cds; chloroplast
1640. Conicosia pugioniformis maturase K (matK) gene, partial cds; chloroplast
1641. Physalis peruviana ribulose-1,5-bisphosphate carboxylase/oxygenase large subunit (rbcL) gene, partial cds; chloroplast
1642. Conicosia pugioniformis ribulose-1,5-bisphosphate carboxylase/oxygenase large subunit (rbcL) gene, partial cds; chloroplast
1643. Mesembryanthemum nodiflorum maturase K (matK) gene, partial cds; chloroplast
1644. Romulea obscura maturase K (matK) gene, partial cds; chloroplast
1645. Arundo donax maturase K (matK) gene, partial cds; chloroplast
1646. Avena sativa maturase K (matK) gene, partial cds; chloroplast
1647. Tropaeolum majus maturase K (matK) gene, partial cds; chloroplast
1648. Schinus terebinthifolia maturase K (matK) gene, partial cds; chloroplast
1649. Eucalyptus globulus maturase K (matK) gene, partial cds; chloroplast
1650. Bromus diandrus maturase K (matK) gene, partial cds; chloroplast
1651. Tetragonia decumbens maturase K (matK) gene, partial cds; chloroplast
1652. Morus alba maturase K (matK) gene, partial cds; chloroplast
1653. Mirabilis jalapa maturase K (matK) gene, partial cds; chloroplast
1654. Agave americana maturase K (matK) gene, partial cds; chloroplast
1655. Salsola kali maturase K (matK) gene, partial cds; chloroplast
1656. Strelitzia reginae maturase K (matK) gene, partial cds; chloroplast
1657. Aloe maculata maturase K (matK) gene, partial cds; chloroplast
1658. Chrysanthemoides monilifera maturase K (matK) gene, partial cds; chloroplast
1659. Torilis arvensis maturase K (matK) gene, partial cds; chloroplast
1660. Solanum nigrum maturase K (matK) gene, partial cds; chloroplast
1661. Guilleminea densa maturase K (matK) gene, partial cds; chloroplast
1662. Lolium sp. KK-0011 maturase K (matK) gene, partial cds; chloroplast
1663. Cynodon dactylon maturase K (matK) gene, partial cds; chloroplast
1664. Ricinus communis maturase K (matK) gene, partial cds; chloroplast
1665. Datura stramonium maturase K (matK) gene, partial cds; chloroplast
1666. Pseudognaphalium luteoalbum maturase K (matK) gene, partial cds; chloroplast
1667. Rapistrum rugosum maturase K (matK) gene, partial cds; chloroplast
1668. Nerium oleander maturase K (matK) gene, partial cds; chloroplast
1669. Mesembryanthemum nodiflorum ribulose-1,5-bisphosphate carboxylase/oxygenase large subunit (rbcL) gene, partial cds; chloroplast
1670. Romulea obscura ribulose-1,5-bisphosphate carboxylase/oxygenase large subunit (rbcL) gene, partial cds; chloroplast
1671. Arundo donax ribulose-1,5-bisphosphate carboxylase/oxygenase large subunit (rbcL) gene, partial cds; chloroplast
1672. Avena sativa ribulose-1,5-bisphosphate carboxylase/oxygenase large subunit (rbcL) gene, partial cds; chloroplast
1673. Tropaeolum majus ribulose-1,5-bisphosphate carboxylase/oxygenase large subunit (rbcL) gene, partial cds; chloroplast
1674. Schinus terebinthifolia ribulose-1,5-bisphosphate carboxylase/oxygenase large subunit (rbcL) gene, partial cds; chloroplast
1675. Eucalyptus globulus ribulose-1,5-bisphosphate carboxylase/oxygenase large subunit (rbcL) gene, partial cds; chloroplast
1676. Bromus diandrus ribulose-1,5-bisphosphate carboxylase/oxygenase large subunit (rbcL) gene, partial cds; chloroplast
1677. Tetragonia decumbens ribulose-1,5-bisphosphate carboxylase/oxygenase large subunit (rbcL) gene, partial cds; chloroplast
1678. Morus alba ribulose-1,5-bisphosphate carboxylase/oxygenase large subunit (rbcL) gene, partial cds; chloroplast
1679. Muraltia spinosa ribulose-1,5-bisphosphate carboxylase/oxygenase large subunit (rbcL) gene, partial cds; chloroplast
1680. Mirabilis jalapa ribulose-1,5-bisphosphate carboxylase/oxygenase large subunit (rbcL) gene, partial cds; chloroplast
1681. Agave americana ribulose-1,5-bisphosphate carboxylase/oxygenase large subunit (rbcL) gene, partial cds; chloroplast
1682. Salsola kali ribulose-1,5-bisphosphate carboxylase/oxygenase large subunit (rbcL) gene, partial cds; chloroplast
1683. Strelitzia reginae ribulose-1,5-bisphosphate carboxylase/oxygenase large subunit (rbcL) gene, partial cds; chloroplast
1684. Aloe maculata ribulose-1,5-bisphosphate carboxylase/oxygenase large subunit (rbcL) gene, partial cds; chloroplast
1685. Chrysanthemoides monilifera ribulose-1,5-bisphosphate carboxylase/oxygenase large subunit (rbcL) gene, partial cds; chloroplast
1686. Torilis arvensis ribulose-1,5-bisphosphate carboxylase/oxygenase large subunit (rbcL) gene, partial cds; chloroplast
1687. Solanum nigrum ribulose-1,5-bisphosphate carboxylase/oxygenase large subunit (rbcL) gene, partial cds; chloroplast
1688. Guilleminea densa ribulose-1,5-bisphosphate carboxylase/oxygenase large subunit (rbcL) gene, partial cds; chloroplast
1689. Lolium sp. KK-0011 ribulose-1,5-bisphosphate carboxylase/oxygenase large subunit (rbcL) gene, partial cds; chloroplast
1690. Cynodon dactylon ribulose-1,5-bisphosphate carboxylase/oxygenase large subunit (rbcL) gene, partial cds; chloroplast
1691. Ricinus communis ribulose-1,5-bisphosphate carboxylase/oxygenase large subunit (rbcL) gene, partial cds; chloroplast
1692. Datura stramonium ribulose-1,5-bisphosphate carboxylase/oxygenase large subunit (rbcL) gene, partial cds; chloroplast
1693. Pseudognaphalium luteoalbum ribulose-1,5-bisphosphate carboxylase/oxygenase large subunit (rbcL) gene, partial cds; chloroplast
1694. Rapistrum rugosum ribulose-1,5-bisphosphate carboxylase/oxygenase large subunit (rbcL) gene, partial cds; chloroplast
1695. Nerium oleander ribulose-1,5-bisphosphate carboxylase/oxygenase large subunit (rbcL) gene, partial cds; chloroplast
1696. Ballota africana maturase K (matK) gene, partial cds; chloroplast
1697. Foeniculum vulgare maturase K (matK) gene, partial cds; chloroplast
1698. Salvia lanceolata maturase K (matK) gene, partial cds; chloroplast
1699. Ballota africana ribulose-1,5-bisphosphate carboxylase/oxygenase large subunit (rbcL) gene, partial cds; chloroplast
1700. Foeniculum vulgare ribulose-1,5-bisphosphate carboxylase/oxygenase large subunit (rbcL) gene, partial cds; chloroplast
1701. Salvia lanceolata ribulose-1,5-bisphosphate carboxylase/oxygenase large subunit (rbcL) gene, partial cds; chloroplast
1702. Protea decurrens ribulose-1,5-bisphosphate carboxylase/oxygenase large subunit (rbcL) gene, partial cds; chloroplast
1703. Protea humiflora ribulose-1,5-bisphosphate carboxylase/oxygenase large subunit (rbcL) gene, partial cds; chloroplast
1704. Protea subulifolia ribulose-1,5-bisphosphate carboxylase/oxygenase large subunit (rbcL) gene, partial cds; chloroplast
1705. Protea decurrens maturase K (matK) gene, partial cds; chloroplast
1706. Protea humiflora maturase K (matK) gene, partial cds; chloroplast
1707. Protea subulifolia maturase K (matK) gene, partial cds; chloroplast
1708. Aptenia cordifolia voucher Klak 1019 (BOL) tRNA-Thr (trnT) gene and trnT-trnL intergenic spacer, partial sequence; chloroplast
1709. Limeum africanum voucher Trinder-Smith 279 (BOL) tRNA-Thr (trnT) gene and trnT-trnL intergenic spacer, partial sequence; chloroplast
1710. Portulacaria afra voucher Bruyns 11348a (BOL) tRNA-Thr (trnT) gene and trnT-trnL intergenic spacer, partial sequence; chloroplast
1711. Ceraria pygmaea voucher Bruyns 8273 (E, MO) tRNA-Thr (trnT) gene and trnT-trnL intergenic spacer, partial sequence; chloroplast
1712. Aptenia cordifolia voucher Klak 1019 (BOL) tRNA-Gly (trnG) gene and trnG-trnS intergenic spacer, partial sequence; chloroplast
1713. Portulacaria afra voucher Bruyns 11348a (BOL) tRNA-Gly (trnG) gene and trnG-trnS intergenic spacer, partial sequence; chloroplast
1714. Ceraria pygmaea voucher Bruyns 8273 (E, MO) tRNA-Gly (trnG) gene and trnG-trnS intergenic spacer, partial sequence; chloroplast
1715. Aptenia cordifolia voucher Klak 1019 (BOL) tRNA-Gln (trnQ) gene and trnQ-rps16 intergenic spacer, partial sequence; chloroplast
1716. Portulacaria afra voucher Bruyns 11348a (BOL) tRNA-Gln (trnQ) gene and trnQ-rps16 intergenic spacer, partial sequence; chloroplast
1717. Ceraria pygmaea voucher Bruyns 8273 (E, MO) tRNA-Gln (trnQ) gene and trnQ-rps16 intergenic spacer, partial sequence; chloroplast
1718. Portulacaria afra voucher Bruyns 11348a (BOL) tRNA-Leu (trnL) gene, partial sequence; trnL-trnF intergenic spacer, complete sequence; and tRNA-Phe (trnF) gene, partial sequence; chloroplast
1719. Ceraria pygmaea voucher Bruyns 8273 (E, MO) tRNA-Leu (trnL) gene, partial sequence; trnL-trnF intergenic spacer, complete sequence; and tRNA-Phe (trnF) gene, partial sequence; chloroplast
1720. Portulacaria afra voucher Bruyns 11348a (BOL) ribosomal protein S16 (rps16) gene, intron; chloroplast
1721. Ceraria pygmaea voucher Bruyns 8273 (E, MO) ribosomal protein S16 (rps16) gene, intron; chloroplast
1722. Aptenia cordifolia voucher Klak 1019 (BOL) ribosomal protein L16 (rpl16) gene, partial cds; chloroplast
1723. Portulacaria afra voucher Bruyns 11348a (BOL) ribosomal protein L16 (rpl16) gene, partial cds; chloroplast
1724. Ceraria pygmaea voucher Bruyns 8273 (E, MO) ribosomal protein L16 (rpl16) gene, partial cds; chloroplast
1725. Strychnos usambarensis voucher UDW:54 trnS-trnG intergenic spacer, partial sequence
1726. Strychnos usambarensis voucher UDW:22 trnS-trnG intergenic spacer, partial sequence
1727. Strychnos usambarensis voucher UDW:6 trnS-trnG intergenic spacer, partial sequence
1728. Strychnos decussata voucher UDW:10 trnS-trnG intergenic spacer, partial sequence
1729. Strychnos cocculoides voucher NH:4080 trnS-trnG intergenic spacer, partial sequence
1730. Strychnos spinosa var. lokua voucher PRU:PRU091595 trnS-trnG intergenic spacer, partial sequence
1731. Strychnos spinosa voucher J:8760 trnS-trnG intergenic spacer, partial sequence
1732. Strychnos spinosa voucher PRU:5996 trnS-trnG intergenic spacer, partial sequence
1733. Strychnos henningsii voucher UDW:20 trnS-trnG intergenic spacer, partial sequence
1734. Strychnos mitis voucher UDW:64 trnS-trnG intergenic spacer, partial sequence
1735. Strychnos mitis voucher UDW:24 trnS-trnG intergenic spacer, partial sequence
1736. Strychnos pungens voucher J:5850 trnS-trnG intergenic spacer, partial sequence
1737. Strychnos madagascariensis voucher UDW:73 trnS-trnG intergenic spacer, partial sequence
1738. Strychnos madagascariensis voucher UDW:67 trnS-trnG intergenic spacer, partial sequence
1739. Strychnos gerrardii voucher UDW:17 trnS-trnG intergenic spacer, partial sequence
1740. Strychnos gerrardii voucher UDW:11 trnS-trnG intergenic spacer, partial sequence
1741. Anthocleista grandiflora voucher BNRH:11523 trnS-trnG intergenic spacer, partial sequence
1742. Strychnos usambarensis voucher UDW:54 trnL-trnF intergenic spacer, partial sequence
1743. Strychnos usambarensis voucher UDW:22 trnL-trnF intergenic spacer, partial sequence
1744. Strychnos usambarensis voucher UDW:6 trnL-trnF intergenic spacer, partial sequence
1745. Strychnos decussata voucher UDW:10 trnL-trnF intergenic spacer, partial sequence
1746. Strychnos cocculoides voucher NH:4080 trnL-trnF intergenic spacer, partial sequence
1747. Strychnos spinosa var. lokua voucher PRU:PRU091595 trnL-trnF intergenic spacer, partial sequence
1748. Strychnos spinosa voucher J:8760 trnL-trnF intergenic spacer, partial sequence
1749. Strychnos spinosa voucher PRU:5996 trnL-trnF intergenic spacer, partial sequence
1750. Strychnos henningsii voucher UDW:20 trnL-trnF intergenic spacer, partial sequence
1751. Strychnos mitis voucher UDW:64 trnL-trnF intergenic spacer, partial sequence
1752. Strychnos mitis voucher UDW:24 trnL-trnF intergenic spacer, partial sequence
1753. Strychnos pungens voucher J:5850 trnL-trnF intergenic spacer, partial sequence
1754. Strychnos madagascariensis voucher UDW:73 trnL-trnF intergenic spacer, partial sequence
1755. Strychnos madagascariensis voucher UDW:67 trnL-trnF intergenic spacer, partial sequence
1756. Strychnos gerrardii voucher UDW:17 trnL-trnF intergenic spacer, partial sequence
1757. Strychnos gerrardii voucher UDW:11 trnL-trnF intergenic spacer, partial sequence
1758. Anthocleista grandiflora voucher BNRH:11523 trnL-trnF intergenic spacer, partial sequence
1759. Eulophia speciosa voucher Martos 763 18S ribosomal RNA gene, partial sequence; internal transcribed spacer 1, 5.8S ribosomal RNA gene, and internal transcribed spacer 2, complete sequence; and 28S ribosomal RNA gene, partial sequence
1760. Eulophia parviflora voucher Martos 738 18S ribosomal RNA gene, partial sequence; internal transcribed spacer 1, 5.8S ribosomal RNA gene, and internal transcribed spacer 2, complete sequence; and 28S ribosomal RNA gene, partial sequence
1761. Acrolophia lunata voucher Thornton Smith AL1 18S ribosomal RNA gene, partial sequence; internal transcribed spacer 1, 5.8S ribosomal RNA gene, and internal transcribed spacer 2, complete sequence; and 28S ribosomal RNA gene, partial sequence
1762. Acrolophia ustulata voucher Vlok 2891 18S ribosomal RNA gene, partial sequence; internal transcribed spacer 1, 5.8S ribosomal RNA gene, and internal transcribed spacer 2, complete sequence; and 28S ribosomal RNA gene, partial sequence
1763. Eulophia coeloglossa voucher Staerker s.n. 18S ribosomal RNA gene, partial sequence; internal transcribed spacer 1, 5.8S ribosomal RNA gene, and internal transcribed spacer 2, complete sequence; and 28S ribosomal RNA gene, partial sequence
1764. Eulophia hians var. hians voucher Staerker s.n. 18S ribosomal RNA gene, partial sequence; internal transcribed spacer 1, 5.8S ribosomal RNA gene, and internal transcribed spacer 2, complete sequence; and 28S ribosomal RNA gene, partial sequence
1765. Acrolophia capensis voucher Staerker s.n. 18S ribosomal RNA gene, partial sequence; internal transcribed spacer 1, 5.8S ribosomal RNA gene, and internal transcribed spacer 2, complete sequence; and 28S ribosomal RNA gene, partial sequence
1766. Eulophia ensata voucher Peter 4033 18S ribosomal RNA gene, partial sequence; internal transcribed spacer 1, 5.8S ribosomal RNA gene, and internal transcribed spacer 2, complete sequence; and 28S ribosomal RNA gene, partial sequence
1767. Eulophia ensata voucher Peter 4035 18S ribosomal RNA gene, partial sequence; internal transcribed spacer 1, 5.8S ribosomal RNA gene, and internal transcribed spacer 2, complete sequence; and 28S ribosomal RNA gene, partial sequence
1768. Eulophia vinosa voucher Peter s.n. 18S ribosomal RNA gene, partial sequence; internal transcribed spacer 1, 5.8S ribosomal RNA gene, and internal transcribed spacer 2, complete sequence; and 28S ribosomal RNA gene, partial sequence
1769. Eulophia hians var. hians voucher Grieve 476 18S ribosomal RNA gene, partial sequence; internal transcribed spacer 1, 5.8S ribosomal RNA gene, and internal transcribed spacer 2, complete sequence; and 28S ribosomal RNA gene, partial sequence
1770. Eulophia aculeata subsp. aculeata voucher Peter 431 18S ribosomal RNA gene, partial sequence; internal transcribed spacer 1, 5.8S ribosomal RNA gene, and internal transcribed spacer 2, complete sequence; and 28S ribosomal RNA gene, partial sequence
1771. Eulophia zeyheriana voucher Peter 447 18S ribosomal RNA gene, partial sequence; internal transcribed spacer 1, 5.8S ribosomal RNA gene, and internal transcribed spacer 2, complete sequence; and 28S ribosomal RNA gene, partial sequence
1772. Acrolophia cochlearis voucher Thornton Smith AC1 18S ribosomal RNA gene, partial sequence; internal transcribed spacer 1, 5.8S ribosomal RNA gene, and internal transcribed spacer 2, complete sequence; and 28S ribosomal RNA gene, partial sequence
1773. Eulophia cucullata voucher Peter 418 18S ribosomal RNA gene, partial sequence; internal transcribed spacer 1, 5.8S ribosomal RNA gene, and internal transcribed spacer 2, complete sequence; and 28S ribosomal RNA gene, partial sequence
1774. Eulophia tuberculata voucher Peter 5961 18S ribosomal RNA gene, partial sequence; internal transcribed spacer 1, 5.8S ribosomal RNA gene, and internal transcribed spacer 2, complete sequence; and 28S ribosomal RNA gene, partial sequence
1775. Eulophia hians var. inaequalis voucher Bytebier 3464 18S ribosomal RNA gene, partial sequence; internal transcribed spacer 1, 5.8S ribosomal RNA gene, and internal transcribed spacer 2, complete sequence; and 28S ribosomal RNA gene, partial sequence
1776. Eulophia leontoglossa voucher Peter 448 18S ribosomal RNA gene, partial sequence; internal transcribed spacer 1, 5.8S ribosomal RNA gene, and internal transcribed spacer 2, complete sequence; and 28S ribosomal RNA gene, partial sequence
1777. Eulophia hereroensis voucher Peter 302 18S ribosomal RNA gene, partial sequence; internal transcribed spacer 1, 5.8S ribosomal RNA gene, and internal transcribed spacer 2, complete sequence; and 28S ribosomal RNA gene, partial sequence
1778. Eulophia meleagris voucher Martos 797 18S ribosomal RNA gene, partial sequence; internal transcribed spacer 1, 5.8S ribosomal RNA gene, and internal transcribed spacer 2, complete sequence; and 28S ribosomal RNA gene, partial sequence
1779. Acrolophia bolusii voucher Staerker s.n. 18S ribosomal RNA gene, partial sequence; internal transcribed spacer 1, 5.8S ribosomal RNA gene, and internal transcribed spacer 2, complete sequence; and 28S ribosomal RNA gene, partial sequence
1780. Eulophia angolensis voucher Bytebier 2480 18S ribosomal RNA gene, partial sequence; internal transcribed spacer 1, 5.8S ribosomal RNA gene, and internal transcribed spacer 2, complete sequence; and 28S ribosomal RNA gene, partial sequence
1781. Eulophia ensata voucher Peter s.n. 18S ribosomal RNA gene, partial sequence; internal transcribed spacer 1, 5.8S ribosomal RNA gene, and internal transcribed spacer 2, complete sequence; and 28S ribosomal RNA gene, partial sequence
1782. Eulophia ovalis var. ovalis voucher Peter 358 18S ribosomal RNA gene, partial sequence; internal transcribed spacer 1, 5.8S ribosomal RNA gene, and internal transcribed spacer 2, complete sequence; and 28S ribosomal RNA gene, partial sequence
1783. Eulophia hians var. nutans voucher Peter 4183 18S ribosomal RNA gene, partial sequence; internal transcribed spacer 1, 5.8S ribosomal RNA gene, and internal transcribed spacer 2, complete sequence; and 28S ribosomal RNA gene, partial sequence
1784. Eulophia parvilabris voucher Peter s.n. 18S ribosomal RNA gene, partial sequence; internal transcribed spacer 1, 5.8S ribosomal RNA gene, and internal transcribed spacer 2, complete sequence; and 28S ribosomal RNA gene, partial sequence
1785. Eulophia schweinfurthii voucher Church s.n. 18S ribosomal RNA gene, partial sequence; internal transcribed spacer 1, 5.8S ribosomal RNA gene, and internal transcribed spacer 2, complete sequence; and 28S ribosomal RNA gene, partial sequence
1786. Eulophia milnei voucher Staerker s.n. 18S ribosomal RNA gene, partial sequence; internal transcribed spacer 1, 5.8S ribosomal RNA gene, and internal transcribed spacer 2, complete sequence; and 28S ribosomal RNA gene, partial sequence
1787. Eulophia horsfallii voucher Peter 5496 18S ribosomal RNA gene, partial sequence; internal transcribed spacer 1, 5.8S ribosomal RNA gene, and internal transcribed spacer 2, complete sequence; and 28S ribosomal RNA gene, partial sequence
1788. Eulophia streptopetala voucher Peter 5933 18S ribosomal RNA gene, partial sequence; internal transcribed spacer 1, 5.8S ribosomal RNA gene, and internal transcribed spacer 2, complete sequence; and 28S ribosomal RNA gene, partial sequence
1789. Eulophia foliosa voucher Peter 338 18S ribosomal RNA gene, partial sequence; internal transcribed spacer 1, 5.8S ribosomal RNA gene, and internal transcribed spacer 2, complete sequence; and 28S ribosomal RNA gene, partial sequence
1790. Ansellia africana voucher Martos 748 18S ribosomal RNA gene, partial sequence; internal transcribed spacer 1, 5.8S ribosomal RNA gene, and internal transcribed spacer 2, complete sequence; and 28S ribosomal RNA gene, partial sequence
1791. Acrolophia micrantha voucher Staerker s.n. 18S ribosomal RNA gene, partial sequence; internal transcribed spacer 1, 5.8S ribosomal RNA gene, and internal transcribed spacer 2, complete sequence; and 28S ribosomal RNA gene, partial sequence
1792. Acrolophia aff. cochlearis Thornton Smith AM1 18S ribosomal RNA gene, partial sequence; internal transcribed spacer 1, 5.8S ribosomal RNA gene, and internal transcribed spacer 2, complete sequence; and 28S ribosomal RNA gene, partial sequence
1793. Eulophia huttonii voucher Peter 434 18S ribosomal RNA gene, partial sequence; internal transcribed spacer 1, 5.8S ribosomal RNA gene, and internal transcribed spacer 2, complete sequence; and 28S ribosomal RNA gene, partial sequence
1794. Acrolophia bolusii voucher Bytebier 2120 18S ribosomal RNA gene, partial sequence; internal transcribed spacer 1, 5.8S ribosomal RNA gene, and internal transcribed spacer 2, complete sequence; and 28S ribosomal RNA gene, partial sequence
1795. Eulophia ovalis var. ovalis voucher Bytebier 2476 18S ribosomal RNA gene, partial sequence; internal transcribed spacer 1, 5.8S ribosomal RNA gene, and internal transcribed spacer 2, complete sequence; and 28S ribosomal RNA gene, partial sequence
1796. Eulophia tabularis voucher Staerker s.n. 18S ribosomal RNA gene, partial sequence; internal transcribed spacer 1, 5.8S ribosomal RNA gene, and internal transcribed spacer 2, complete sequence; and 28S ribosomal RNA gene, partial sequence
1797. Eulophia petersii voucher Peter s.n. 18S ribosomal RNA gene, partial sequence; internal transcribed spacer 1, 5.8S ribosomal RNA gene, and internal transcribed spacer 2, complete sequence; and 28S ribosomal RNA gene, partial sequence
1798. Eulophia ovalis var. bainesii voucher Peter 4182 18S ribosomal RNA gene, partial sequence; internal transcribed spacer 1, 5.8S ribosomal RNA gene, and internal transcribed spacer 2, complete sequence; and 28S ribosomal RNA gene, partial sequence
1799. Eulophia macowanii voucher Peter 429 18S ribosomal RNA gene, partial sequence; internal transcribed spacer 1, 5.8S ribosomal RNA gene, and internal transcribed spacer 2, complete sequence; and 28S ribosomal RNA gene, partial sequence
1800. Eulophia callichroma voucher Staerker s.n. 18S ribosomal RNA gene, partial sequence; internal transcribed spacer 1, 5.8S ribosomal RNA gene, and internal transcribed spacer 2, complete sequence; and 28S ribosomal RNA gene, partial sequence
1801. Eulophia hians var. inaequalis voucher Peter 3774 18S ribosomal RNA gene, partial sequence; internal transcribed spacer 1, 5.8S ribosomal RNA gene, and internal transcribed spacer 2, complete sequence; and 28S ribosomal RNA gene, partial sequence
1802. Eulophia litoralis voucher Bytebier 3163 18S ribosomal RNA gene, partial sequence; internal transcribed spacer 1, 5.8S ribosomal RNA gene, and internal transcribed spacer 2, complete sequence; and 28S ribosomal RNA gene, partial sequence
1803. Eulophia tenella voucher Peter 455 18S ribosomal RNA gene, partial sequence; internal transcribed spacer 1, 5.8S ribosomal RNA gene, and internal transcribed spacer 2, complete sequence; and 28S ribosomal RNA gene, partial sequence
1804. Eulophia calanthoides voucher Peter 357 18S ribosomal RNA gene, partial sequence; internal transcribed spacer 1, 5.8S ribosomal RNA gene, and internal transcribed spacer 2, complete sequence; and 28S ribosomal RNA gene, partial sequence
1805. Eulophia parviflora voucher Peter 5959f 18S ribosomal RNA gene, partial sequence; internal transcribed spacer 1, 5.8S ribosomal RNA gene, and internal transcribed spacer 2, complete sequence; and 28S ribosomal RNA gene, partial sequence
1806. Eulophia hians var. hians voucher Peter 5277 18S ribosomal RNA gene, partial sequence; internal transcribed spacer 1, 5.8S ribosomal RNA gene, and internal transcribed spacer 2, complete sequence; and 28S ribosomal RNA gene, partial sequence
1807. Eulophia schnelliae voucher Church s.n. 18S ribosomal RNA gene, partial sequence; internal transcribed spacer 1, 5.8S ribosomal RNA gene, and internal transcribed spacer 2, complete sequence; and 28S ribosomal RNA gene, partial sequence
1808. UNVERIFIED: Eulophia zeyheriana isolate CP447 ribosomal protein L32-like gene and rpl32-trnL intergenic spacer, partial sequence; chloroplast
1809. UNVERIFIED: Acrolophia cochlearis isolate FM830 ribosomal protein L32-like gene and rpl32-trnL intergenic spacer, partial sequence; chloroplast
1810. UNVERIFIED: Acrolophia capensis isolate FM758 ribosomal protein L32-like gene and rpl32-trnL intergenic spacer, partial sequence; chloroplast
1811. UNVERIFIED: Eulophia hians var. hians isolate FM751 ribosomal protein L32-like gene and rpl32-trnL intergenic spacer, partial sequence; chloroplast
1812. UNVERIFIED: Eulophia huttonii isolate CP434A ribosomal protein L32-like gene and rpl32-trnL intergenic spacer, partial sequence; chloroplast
1813. UNVERIFIED: Acrolophia ustulata isolate VLOK2891 ribosomal protein L32-like gene and rpl32-trnL intergenic spacer, partial sequence; chloroplast
1814. UNVERIFIED: Eulophia tenella isolate CP455 ribosomal protein L32-like gene and rpl32-trnL intergenic spacer, partial sequence; chloroplast
1815. UNVERIFIED: Eulophia ovalis var. bainesii isolate CP4182 ribosomal protein L32-like gene and rpl32-trnL intergenic spacer, partial sequence; chloroplast
1816. UNVERIFIED: Eulophia hereroensis isolate CP302A ribosomal protein L32-like gene and rpl32-trnL intergenic spacer, partial sequence; chloroplast
1817. UNVERIFIED: Eulophia angolensis isolate BB2480 ribosomal protein L32-like gene and rpl32-trnL intergenic spacer, partial sequence; chloroplast
1818. UNVERIFIED: Eulophia callichroma isolate FM845 ribosomal protein L32-like gene and rpl32-trnL intergenic spacer, partial sequence; chloroplast
1819. UNVERIFIED: Eulophia horsfallii isolate CP5496 ribosomal protein L32-like gene and rpl32-trnL intergenic spacer, partial sequence; chloroplast
1820. UNVERIFIED: Acrolophia bolusii isolate FM757 ribosomal protein L32-like gene and rpl32-trnL intergenic spacer, partial sequence; chloroplast
1821. UNVERIFIED: Eulophia hians var. nutans isolate CP4183 ribosomal protein L32-like gene and rpl32-trnL intergenic spacer, partial sequence; chloroplast
1822. UNVERIFIED: Acrolophia lamellata isolate BB2125 ribosomal protein L32-like gene and rpl32-trnL intergenic spacer, partial sequence; chloroplast
1823. UNVERIFIED: Eulophia petersii isolate SN003 ribosomal protein L32-like gene and rpl32-trnL intergenic spacer, partial sequence; chloroplast
1824. Eulophia tabularis isolate FM821 ribosomal protein L32 (rpl32) gene, partial cds; and rpl32-trnL intergenic spacer, partial sequence; chloroplast
1825. UNVERIFIED: Eulophia hians var. inaequalis isolate BB3464 ribosomal protein L32-like gene and rpl32-trnL intergenic spacer, partial sequence; chloroplast
1826. UNVERIFIED: Eulophia parviflora isolate EPP06 ribosomal protein L32-like gene and rpl32-trnL intergenic spacer, partial sequence; chloroplast
1827. UNVERIFIED: Eulophia streptopetala isolate CP5933 ribosomal protein L32-like gene and rpl32-trnL intergenic spacer, partial sequence; chloroplast
1828. Eulophia foliosa isolate CP338A ribosomal protein L32 (rpl32) gene, partial cds; and rpl32-trnL intergenic spacer, partial sequence; chloroplast
1829. UNVERIFIED: Eulophia ensata isolate CP4033 ribosomal protein L32-like gene and rpl32-trnL intergenic spacer, partial sequence; chloroplast
1830. UNVERIFIED: Eulophia parviflora isolate FM738 ribosomal protein L32-like gene and rpl32-trnL intergenic spacer, partial sequence; chloroplast
1831. UNVERIFIED: Eulophia speciosa isolate FM763 ribosomal protein L32-like gene and rpl32-trnL intergenic spacer, partial sequence; chloroplast
1832. Eulophia leontoglossa isolate CP448 ribosomal protein L32 (rpl32) gene, partial cds; and rpl32-trnL intergenic spacer, partial sequence; chloroplast
1833. UNVERIFIED: Eulophia hians var. inaequalis isolate CP3774 ribosomal protein L32-like gene and rpl32-trnL intergenic spacer, partial sequence; chloroplast
1834. UNVERIFIED: Acrolophia cochlearis isolate FM828 ribosomal protein L32-like gene and rpl32-trnL intergenic spacer, partial sequence; chloroplast
1835. UNVERIFIED: Eulophia clitellifera isolate CP296 ribosomal protein L32-like gene and rpl32-trnL intergenic spacer, partial sequence; chloroplast
1836. UNVERIFIED: Eulophia parvilabris isolate SN004 ribosomal protein L32-like gene and rpl32-trnL intergenic spacer, partial sequence; chloroplast
1837. UNVERIFIED: Eulophia platypetala isolate CP5635 ribosomal protein L32-like gene and rpl32-trnL intergenic spacer, partial sequence; chloroplast
1838. UNVERIFIED: Eulophia hians var. hians isolate KWG476 ribosomal protein L32-like gene and rpl32-trnL intergenic spacer, partial sequence; chloroplast
1839. UNVERIFIED: Eulophia coeloglossa isolate FM765 ribosomal protein L32-like gene and rpl32-trnL intergenic spacer, partial sequence; chloroplast
1840. UNVERIFIED: Eulophia aculeata subsp. aculeata isolate CP431A ribosomal protein L32-like gene and rpl32-trnL intergenic spacer, partial sequence; chloroplast
1841. UNVERIFIED: Acrolophia lunata isolate AL1 ribosomal protein L32-like gene and rpl32-trnL intergenic spacer, partial sequence; chloroplast
1842. UNVERIFIED: Eulophia ensata isolate SN001 ribosomal protein L32-like gene and rpl32-trnL intergenic spacer, partial sequence; chloroplast
1843. UNVERIFIED: Eulophia parviflora isolate FM768 ribosomal protein L32-like gene and rpl32-trnL intergenic spacer, partial sequence; chloroplast
1844. UNVERIFIED: Eulophia cucullata isolate CP418 ribosomal protein L32-like gene and rpl32-trnL intergenic spacer, partial sequence; chloroplast
1845. UNVERIFIED: Eulophia schnelliae isolate FM759 ribosomal protein L32-like gene and rpl32-trnL intergenic spacer, partial sequence; chloroplast
1846. UNVERIFIED: Eulophia litoralis isolate BB3163 ribosomal protein L32-like gene and rpl32-trnL intergenic spacer, partial sequence; chloroplast
1847. UNVERIFIED: Eulophia milnei isolate FM839 ribosomal protein L32-like gene and rpl32-trnL intergenic spacer, partial sequence; chloroplast
1848. UNVERIFIED: Eulophia meleagris isolate FM797 ribosomal protein L32-like gene and rpl32-trnL intergenic spacer, partial sequence; chloroplast
1849. Eulophia foliosa isolate BB2484 ribosomal protein L32 (rpl32) gene, partial cds; and rpl32-trnL intergenic spacer, partial sequence; chloroplast
1850. UNVERIFIED: Eulophia ovalis var. ovalis isolate BB2476 ribosomal protein L32-like gene and rpl32-trnL intergenic spacer, partial sequence; chloroplast
1851. UNVERIFIED: Eulophia tuberculata isolate CP5961 ribosomal protein L32-like gene and rpl32-trnL intergenic spacer, partial sequence; chloroplast
1852. Ansellia africana isolate FM748 ribosomal protein L32 (rpl32) gene, partial cds; and rpl32-trnL intergenic spacer, partial sequence; chloroplast
1853. UNVERIFIED: Eulophia ovalis var. ovalis isolate CP358 ribosomal protein L32-like gene and rpl32-trnL intergenic spacer, partial sequence; chloroplast
1854. Eulophia vinosa isolate SN005 ribosomal protein L32 (rpl32) gene, partial cds; and rpl32-trnL intergenic spacer, partial sequence; chloroplast
1855. UNVERIFIED: Eulophia ensata isolate CP4035 ribosomal protein L32-like gene and rpl32-trnL intergenic spacer, partial sequence; chloroplast
1856. UNVERIFIED: Eulophia parviflora isolate CP5643 ribosomal protein L32-like gene and rpl32-trnL intergenic spacer, partial sequence; chloroplast
1857. UNVERIFIED: Eulophia calanthoides isolate CP357 ribosomal protein L32-like gene and rpl32-trnL intergenic spacer, partial sequence; chloroplast
1858. UNVERIFIED: Eulophia macowanii isolate CP429 ribosomal protein L32-like gene and rpl32-trnL intergenic spacer, partial sequence; chloroplast
1859. UNVERIFIED: Acrolophia aff. cochlearis Thornton Smith AM1 ribosomal protein L32-like gene and rpl32-trnL intergenic spacer, partial sequence; chloroplast
1860. UNVERIFIED: Acrolophia bolusii isolate BB2120 ribosomal protein L32-like gene and rpl32-trnL intergenic spacer, partial sequence; chloroplast
1861. UNVERIFIED: Eulophia schweinfurthii isolate FM760 ribosomal protein L32-like gene and rpl32-trnL intergenic spacer, partial sequence; chloroplast
1862. UNVERIFIED: Acrolophia micrantha isolate FM756 ribosomal protein L32-like gene and rpl32-trnL intergenic spacer, partial sequence; chloroplast
1863. UNVERIFIED: Eulophia welwitschii isolate BB3167 ribosomal protein L32-like gene and rpl32-trnL intergenic spacer, partial sequence; chloroplast
1864. UNVERIFIED: Eulophia hians var. hians isolate CP5277 ribosomal protein L32-like gene and rpl32-trnL intergenic spacer, partial sequence; chloroplast
1865. Acrolophia cochlearis voucher Thornton Smith AC1 trnQ-rps16 intergenic spacer, partial sequence
1866. Eulophia tuberculata voucher Peter 5961 trnQ-rps16 intergenic spacer, partial sequence
1867. Eulophia parviflora voucher Peter 5959f trnQ-rps16 intergenic spacer, partial sequence
1868. Eulophia leontoglossa voucher Peter 448 trnQ-rps16 intergenic spacer, partial sequence
1869. Eulophia platypetala voucher Peter 5635 trnQ-rps16 intergenic spacer, partial sequence
1870. Eulophia tenella voucher Peter 455 trnQ-rps16 intergenic spacer, partial sequence
1871. Eulophia milnei voucher Staerker s.n. trnQ-rps16 intergenic spacer, partial sequence
1872. Eulophia litoralis voucher Bytebier 3163 trnQ-rps16 intergenic spacer, partial sequence
1873. Acrolophia bolusii voucher Staerker s.n. trnQ-rps16 intergenic spacer, partial sequence
1874. Eulophia streptopetala voucher Peter 5933 trnQ-rps16 intergenic spacer, partial sequence
1875. Eulophia hians var. hians voucher Grieve 476 trnQ-rps16 intergenic spacer, partial sequence
1876. Ansellia africana voucher Martos 748 trnQ-rps16 intergenic spacer, partial sequence
1877. Eulophia schnelliae voucher Church s.n. trnQ-rps16 intergenic spacer, partial sequence
1878. Eulophia ovalis var. ovalis voucher Peter 358 trnQ-rps16 intergenic spacer, partial sequence
1879. Eulophia parviflora voucher Johnson s.n. trnQ-rps16 intergenic spacer, partial sequence
1880. Eulophia clitellifera voucher Peter 296 trnQ-rps16 intergenic spacer, partial sequence
1881. Eulophia speciosa voucher Martos 763 trnQ-rps16 intergenic spacer, partial sequence
1882. Eulophia coeloglossa voucher Staerker s.n. trnQ-rps16 intergenic spacer, partial sequence
1883. Eulophia foliosa voucher Peter 338 trnQ-rps16 intergenic spacer, partial sequence
1884. Eulophia parvilabris voucher Peter s.n. trnQ-rps16 intergenic spacer, partial sequence
1885. Acrolophia lunata voucher Thornton Smith AL1 trnQ-rps16 intergenic spacer, partial sequence
1886. Eulophia calanthoides voucher Peter 357 trnQ-rps16 intergenic spacer, partial sequence
1887. Acrolophia lamellata voucher Bytebier 2125 trnQ-rps16 intergenic spacer, partial sequence
1888. Acrolophia micrantha voucher Staerker s.n. trnQ-rps16 intergenic spacer, partial sequence
1889. Eulophia ensata voucher Peter s.n. trnQ-rps16 intergenic spacer, partial sequence
1890. Eulophia hians var. nutans voucher Peter 4183 trnQ-rps16 intergenic spacer, partial sequence
1891. Eulophia tabularis voucher Staerker s.n. trnQ-rps16 intergenic spacer, partial sequence
1892. Eulophia parviflora voucher Martos 738 trnQ-rps16 intergenic spacer, partial sequence
1893. Acrolophia capensis voucher Staerker s.n. trnQ-rps16 intergenic spacer, partial sequence
1894. Eulophia hians var. hians voucher Peter 5277 trnQ-rps16 intergenic spacer, partial sequence
1895. Eulophia ovalis var. ovalis voucher Bytebier 2476 trnQ-rps16 intergenic spacer, partial sequence
1896. Acrolophia aff. cochlearis Thornton Smith AM1 trnQ-rps16 intergenic spacer, partial sequence
1897. Eulophia meleagris voucher Martos 797 trnQ-rps16 intergenic spacer, partial sequence
1898. Eulophia horsfallii voucher Peter 5496 trnQ-rps16 intergenic spacer, partial sequence
1899. Eulophia parviflora voucher Peter 5643 trnQ-rps16 intergenic spacer, partial sequence
1900. Eulophia ensata voucher Peter 4033 trnQ-rps16 intergenic spacer, partial sequence
1901. Eulophia hians var. inaequalis voucher Bytebier 3464 trnQ-rps16 intergenic spacer, partial sequence
1902. Eulophia ovalis var. bainesii voucher Peter 4182 trnQ-rps16 intergenic spacer, partial sequence
1903. Acrolophia ustulata voucher Vlok 2891 trnQ-rps16 intergenic spacer, partial sequence
1904. Eulophia hians var. hians voucher Staerker s.n. trnQ-rps16 intergenic spacer, partial sequence
1905. Eulophia zeyheriana voucher Peter 447 trnQ-rps16 intergenic spacer, partial sequence
1906. Eulophia aculeata subsp. aculeata voucher Peter 431 trnQ-rps16 intergenic spacer, partial sequence
1907. Acrolophia bolusii voucher Bytebier 2120 trnQ-rps16 intergenic spacer, partial sequence
1908. Eulophia cucullata voucher Peter 418 trnQ-rps16 intergenic spacer, partial sequence
1909. Eulophia macowanii voucher Peter 429 trnQ-rps16 intergenic spacer, partial sequence
1910. Eulophia petersii voucher Peter s.n. trnQ-rps16 intergenic spacer, partial sequence
1911. Eulophia foliosa voucher Bytebier 2484 trnQ-rps16 intergenic spacer, partial sequence
1912. Eulophia welwitschii voucher Bytebier 3167 trnQ-rps16 intergenic spacer, partial sequence
1913. Eulophia angolensis voucher Bytebier 2480 trnQ-rps16 intergenic spacer, partial sequence
1914. Eulophia hereroensis voucher Peter 302 trnQ-rps16 intergenic spacer, partial sequence
1915. Acrolophia cochlearis voucher Staerker s.n. trnQ-rps16 intergenic spacer, partial sequence
1916. Eulophia ensata voucher Peter 4035 trnQ-rps16 intergenic spacer, partial sequence
1917. Eulophia hians var. nutans voucher Peter 4183 maturase K (matK) pseudogene and tRNA-Lys (trnK) gene, partial sequence; chloroplast
1918. Eulophia streptopetala voucher Peter 5933 maturase K (matK) pseudogene and tRNA-Lys (trnK) gene, partial sequence; chloroplast
1919. Eulophia schweinfurthii voucher Church s.n. maturase K (matK) pseudogene and tRNA-Lys (trnK) gene, partial sequence; chloroplast
1920. Eulophia leontoglossa voucher Peter 448 maturase K (matK) pseudogene and tRNA-Lys (trnK) gene, partial sequence; chloroplast
1921. Eulophia parvilabris voucher Peter s.n. maturase K (matK) pseudogene and tRNA-Lys (trnK) gene, partial sequence; chloroplast
1922. Acrolophia lunata voucher Thornton Smith AL1 maturase K (matK) pseudogene and tRNA-Lys (trnK) gene, partial sequence; chloroplast
1923. Eulophia petersii voucher Peter s.n. maturase K (matK) pseudogene and tRNA-Lys (trnK) gene, partial sequence; chloroplast
1924. Eulophia schnelliae voucher Church s.n. maturase K (matK) pseudogene and tRNA-Lys (trnK) gene, partial sequence; chloroplast
1925. Eulophia ovalis var. ovalis voucher Bytebier 2476 maturase K (matK) pseudogene and tRNA-Lys (trnK) gene, partial sequence; chloroplast
1926. Eulophia speciosa voucher Martos 763 maturase K (matK) pseudogene and tRNA-Lys (trnK) gene, partial sequence; chloroplast
1927. Eulophia parviflora voucher Peter 5643 maturase K (matK) pseudogene and tRNA-Lys (trnK) gene, partial sequence; chloroplast
1928. Acrolophia ustulata voucher Vlok 2891 maturase K (matK) pseudogene and tRNA-Lys (trnK) gene, partial sequence; chloroplast
1929. Eulophia macowanii voucher Peter 429 maturase K (matK) pseudogene and tRNA-Lys (trnK) gene, partial sequence; chloroplast
1930. Eulophia tenella voucher Peter 455 maturase K (matK) pseudogene and tRNA-Lys (trnK) gene, partial sequence; chloroplast
1931. Eulophia ensata voucher Peter 4035 tRNA-Lys (trnK) gene, partial sequence; and maturase K (matK) gene, complete cds; chloroplast
1932. Acrolophia aff. cochlearis Thornton Smith AM1 maturase K (matK) pseudogene and tRNA-Lys (trnK) gene, partial sequence; chloroplast
1933. Acrolophia bolusii voucher Staerker s.n. maturase K (matK) pseudogene and tRNA-Lys (trnK) gene, partial sequence; chloroplast
1934. Acrolophia bolusii voucher Bytebier 2120 maturase K (matK) pseudogene and tRNA-Lys (trnK) gene, partial sequence; chloroplast
1935. Eulophia foliosa voucher Peter 338 maturase K (matK) pseudogene and tRNA-Lys (trnK) gene, partial sequence; chloroplast
1936. Eulophia hians var. hians voucher Staerker s.n. maturase K (matK) pseudogene and tRNA-Lys (trnK) gene, partial sequence; chloroplast
1937. Acrolophia micrantha voucher Staerker s.n. maturase K (matK) pseudogene and tRNA-Lys (trnK) gene, partial sequence; chloroplast
1938. Eulophia calanthoides voucher Peter 357 maturase K (matK) pseudogene and tRNA-Lys (trnK) gene, partial sequence; chloroplast
1939. Eulophia cucullata voucher Peter 418 maturase K (matK) pseudogene and tRNA-Lys (trnK) gene, partial sequence; chloroplast
1940. Eulophia hians var. inaequalis voucher Bytebier 3464 maturase K (matK) pseudogene and tRNA-Lys (trnK) gene, partial sequence; chloroplast
1941. Eulophia foliosa voucher Bytebier 2484 maturase K (matK) pseudogene and tRNA-Lys (trnK) gene, partial sequence; chloroplast
1942. Eulophia hians var. inaequalis voucher Peter 3774 maturase K (matK) pseudogene and tRNA-Lys (trnK) gene, partial sequence; chloroplast
1943. Ansellia africana voucher Martos 748 maturase K (matK) pseudogene and tRNA-Lys (trnK) gene, partial sequence; chloroplast
1944. Acrolophia cochlearis voucher Staerker s.n. maturase K (matK) pseudogene and tRNA-Lys (trnK) gene, partial sequence; chloroplast
1945. Eulophia hians var. hians voucher Grieve 476 maturase K (matK) pseudogene and tRNA-Lys (trnK) gene, partial sequence; chloroplast
1946. Eulophia welwitschii voucher Bytebier 3167 maturase K (matK) pseudogene and tRNA-Lys (trnK) gene, partial sequence; chloroplast
1947. Eulophia tabularis voucher Staerker s.n. maturase K (matK) pseudogene and tRNA-Lys (trnK) gene, partial sequence; chloroplast
1948. Eulophia zeyheriana voucher Peter 447 maturase K (matK) pseudogene and tRNA-Lys (trnK) gene, partial sequence; chloroplast
1949. Eulophia platypetala voucher Peter 5635 maturase K (matK) pseudogene and tRNA-Lys (trnK) gene, partial sequence; chloroplast
1950. Eulophia ovalis var. ovalis voucher Peter 358 maturase K (matK) pseudogene and tRNA-Lys (trnK) gene, partial sequence; chloroplast
1951. Eulophia litoralis voucher Bytebier 3163 maturase K (matK) pseudogene and tRNA-Lys (trnK) gene, partial sequence; chloroplast
1952. Eulophia meleagris voucher Martos 797 maturase K (matK) pseudogene and tRNA-Lys (trnK) gene, partial sequence; chloroplast
1953. Eulophia ensata voucher Peter 4033 maturase K (matK) pseudogene and tRNA-Lys (trnK) gene, partial sequence; chloroplast
1954. Eulophia aculeata subsp. aculeata voucher Peter 431 maturase K (matK) pseudogene and tRNA-Lys (trnK) gene, partial sequence; chloroplast
1955. Eulophia tuberculata voucher Peter 5961 maturase K (matK) pseudogene and tRNA-Lys (trnK) gene, partial sequence; chloroplast
1956. Eulophia angolensis voucher Bytebier 2480 maturase K (matK) pseudogene and tRNA-Lys (trnK) gene, partial sequence; chloroplast
1957. Acrolophia capensis voucher Staerker s.n. maturase K (matK) pseudogene and tRNA-Lys (trnK) gene, partial sequence; chloroplast
1958. Eulophia ensata voucher Peter s.n. maturase K (matK) pseudogene and tRNA-Lys (trnK) gene, partial sequence; chloroplast
1959. Eulophia coeloglossa voucher Staerker s.n. maturase K (matK) pseudogene and tRNA-Lys (trnK) gene, partial sequence; chloroplast
1960. Eulophia parviflora voucher Martos 738 maturase K (matK) pseudogene and tRNA-Lys (trnK) gene, partial sequence; chloroplast
1961. Eulophia hereroensis voucher Peter 302 maturase K (matK) pseudogene and tRNA-Lys (trnK) gene, partial sequence; chloroplast
1962. Eulophia parviflora voucher Peter 5959f maturase K (matK) pseudogene and tRNA-Lys (trnK) gene, partial sequence; chloroplast
1963. Eulophia ovalis var. bainesii voucher Peter 4182 maturase K (matK) pseudogene and tRNA-Lys (trnK) gene, partial sequence; chloroplast
1964. Acrolophia lamellata voucher Bytebier 2125 maturase K (matK) pseudogene and tRNA-Lys (trnK) gene, partial sequence; chloroplast
1965. Eulophia parviflora voucher Johnson s.n. maturase K (matK) pseudogene and tRNA-Lys (trnK) gene, partial sequence; chloroplast
1966. Eulophia hians var. hians voucher Peter 5277 maturase K (matK) pseudogene and tRNA-Lys (trnK) gene, partial sequence; chloroplast
1967. Acrolophia cochlearis voucher Thornton Smith AC1 maturase K (matK) pseudogene and tRNA-Lys (trnK) gene, partial sequence; chloroplast
1968. Eulophia callichroma voucher Staerker s.n. maturase K (matK) pseudogene and tRNA-Lys (trnK) gene, partial sequence; chloroplast
1969. Eulophia clitellifera voucher Peter 296 maturase K (matK) pseudogene and tRNA-Lys (trnK) gene, partial sequence; chloroplast
1970. Acrolophia bolusii voucher Staerker s.n. ribulose-1,5-bisphosphate carboxylase/oxygenase large subunit (rbcL) gene, partial cds
1971. Eulophia hians var. hians voucher Staerker s.n. ribulose-1,5-bisphosphate carboxylase/oxygenase large subunit (rbcL) gene, partial cds
1972. Acrolophia bolusii voucher Bytebier 2120 ribulose-1,5-bisphosphate carboxylase/oxygenase large subunit (rbcL) gene, partial cds
1973. Eulophia milnei voucher Staerker s.n. ribulose-1,5-bisphosphate carboxylase/oxygenase large subunit (rbcL) gene, partial cds
1974. Eulophia cucullata voucher Peter 418 ribulose-1,5-bisphosphate carboxylase/oxygenase large subunit (rbcL) gene, partial cds
1975. Eulophia parviflora voucher Martos 738 ribulose-1,5-bisphosphate carboxylase/oxygenase large subunit (rbcL) gene, partial cds
1976. Eulophia schnelliae voucher Church s.n. ribulose-1,5-bisphosphate carboxylase/oxygenase large subunit (rbcL) gene, partial cds
1977. Eulophia litoralis voucher Bytebier 3163 ribulose-1,5-bisphosphate carboxylase/oxygenase large subunit (rbcL) gene, partial cds
1978. Eulophia callichroma voucher Staerker s.n. ribulose-1,5-bisphosphate carboxylase/oxygenase large subunit (rbcL) gene, partial cds
[truncated: 65,383 more rows]

## Sheet: Assesment 
Gene Region	Number of Records
5.8S Ribosomal RNA gene	8956
Maturase K (matK) gene	7374
[truncated: 160 more rows]
