# Supplementary material for: An overview of DNA barcoding of biodiversity in South Africa
Source: PLoS One. 2026 Apr 21;21(4):e0345173. doi: 10.1371/journal.pone.0345173 (PMC13098986; doi:10.1371/journal.pone.0345173)
Supplement: S1 File — The data was downloaded in a text format and transferred to Microsoft excel for analysis. (ZIP) [file pone.0345173.s011.zip › S1_File/Platyhelminthes.xlsx]

## Sheet: Platyhelminthes Orig Data
Platyhelminthes Original Data from GenBank	Number of Words
1. Craspedella sp. DB-2020 isolate South Africa 2 large subunit ribosomal RNA gene, partial sequence	15
745 bp linear DNA	4
MW443043.1 GI:1952659651	2
	0
2. Diceratocephala boschmai isolate South Africa 1 large subunit ribosomal RNA gene, partial sequence	14
748 bp linear DNA	4
MW443040.1 GI:1952659648	2
	0
3. S.mattheei (South Africa) internal transcribed spacer, repetitive and chi-like DNA	11
686 bp linear DNA	4
Z50118.1 GI:1150613	2
	0
4. Fasciola nyanzae haplotype Fn18S-1 from South Africa 18S ribosomal RNA gene, partial sequence	14
1,980 bp linear DNA	4
ON661084.1 GI:2310835716	2
	0
5. Taenia solium TSOLAg2 gene for low molecular weight antigen 2, partial cds, country: South Africa	16
362 bp linear DNA	4
AB263425.2 GI:1759925247	2
	0
6. Taenia solium TSOLAg1V1 gene for low molecular weight antigen 1 variant 1, partial cds, country: South Africa	18
379 bp linear DNA	4
AB263432.1 GI:109638220	2
	0
7. Taenia solium from South Africa cytochrome c oxidase subunit I (COXI) gene, partial cds; mitochondrial	16
424 bp linear DNA	4
DQ202385.1 GI:80971737	2
	0
8. Coitocaecum brayi isolate EX413 large subunit ribosomal RNA gene, partial sequence	12
1,283 bp linear DNA	4
OR129278.1 GI:2518629204	2
	0
9. Coitocaecum brayi isolate EX408 large subunit ribosomal RNA gene, partial sequence	12
1,223 bp linear DNA	4
OR129277.1 GI:2518629203	2
	0
10. Coitocaecum sp. isolate 339 large subunit ribosomal RNA gene, partial sequence	12
1,268 bp linear DNA	4
OR129276.1 GI:2518629202	2
	0
11. Coitocaecum capense isolate Ex440 5.8S ribosomal RNA gene, partial sequence; internal transcribed spacer 2, complete sequence; and large subunit ribosomal RNA gene, partial sequence	25
443 bp linear DNA	4
OR129270.1 GI:2518629201	2
	0
12. Coitocaecum capense isolate Ex438 5.8S ribosomal RNA gene, partial sequence; internal transcribed spacer 2, complete sequence; and large subunit ribosomal RNA gene, partial sequence	25
443 bp linear DNA	4
OR129269.1 GI:2518629200	2
	0
13. Coitocaecum brayi isolate EX413 5.8S ribosomal RNA gene, partial sequence; internal transcribed spacer 2, complete sequence; and large subunit ribosomal RNA gene, partial sequence	25
473 bp linear DNA	4
OR129268.1 GI:2518629199	2
	0
14. Coitocaecum brayi isolate EX412 5.8S ribosomal RNA gene, partial sequence; internal transcribed spacer 2, complete sequence; and large subunit ribosomal RNA gene, partial sequence	25
472 bp linear DNA	4
OR129267.1 GI:2518629198	2
	0
15. Coitocaecum brayi isolate EX411 5.8S ribosomal RNA gene, partial sequence; internal transcribed spacer 2, complete sequence; and large subunit ribosomal RNA gene, partial sequence	25
471 bp linear DNA	4
OR129266.1 GI:2518629197	2
	0
16. Coitocaecum brayi isolate EX408 5.8S ribosomal RNA gene, partial sequence; internal transcribed spacer 2, complete sequence; and large subunit ribosomal RNA gene, partial sequence	25
471 bp linear DNA	4
OR129265.1 GI:2518629196	2
	0
17. Coitocaecum sp. isolate EX339 5.8S ribosomal RNA gene, partial sequence; internal transcribed spacer 2, complete sequence; and large subunit ribosomal RNA gene, partial sequence	25
467 bp linear DNA	4
OR129264.1 GI:2518629195	2
	0
18. Coitocaecum capense isolate EX338 5.8S ribosomal RNA gene, partial sequence; internal transcribed spacer 2, complete sequence; and large subunit ribosomal RNA gene, partial sequence	25
468 bp linear DNA	4
OR129263.1 GI:2518629194	2
	0
19. Coitocaecum capense isolate EX337 5.8S ribosomal RNA gene, partial sequence; internal transcribed spacer 2, complete sequence; and large subunit ribosomal RNA gene, partial sequence	25
464 bp linear DNA	4
OR129262.1 GI:2518629193	2
	0
20. Coitocaecum capense isolate EX151 5.8S ribosomal RNA gene, partial sequence; internal transcribed spacer 2, complete sequence; and large subunit ribosomal RNA gene, partial sequence	25
456 bp linear DNA	4
OR129261.1 GI:2518629192	2
	0
21. Orientocreadium sp. isolate OC8P6P internal transcribed spacer 1, partial sequence; 5.8S ribosomal RNA gene, complete sequence; and internal transcribed spacer 2, partial sequence	24
1,418 bp linear DNA	4
PP266642.1 GI:2667961218	2
	0
22. Orientocreadium sp. isolate OC7P6P internal transcribed spacer 1, partial sequence; 5.8S ribosomal RNA gene, complete sequence; and internal transcribed spacer 2, partial sequence	24
1,421 bp linear DNA	4
PP266641.1 GI:2667961217	2
	0
23. Orientocreadium sp. isolate OC6P31P internal transcribed spacer 1, partial sequence; 5.8S ribosomal RNA gene, complete sequence; and internal transcribed spacer 2, partial sequence	24
1,429 bp linear DNA	4
PP266640.1 GI:2667961216	2
	0
24. Petasiger sp. isolate R6P24P internal transcribed spacer 1, partial sequence; 5.8S ribosomal RNA gene, complete sequence; and internal transcribed spacer 2, partial sequence	24
1,013 bp linear DNA	4
PP228841.1 GI:2664153946	2
	0
25. Petasiger sp. isolate ER1P20LH internal transcribed spacer 1, partial sequence; 5.8S ribosomal RNA gene, complete sequence; and internal transcribed spacer 2, partial sequence	24
1,019 bp linear DNA	4
PP228840.1 GI:2664153349	2
	0
26. Patagifer vioscai isolate R1PCV internal transcribed spacer 1, partial sequence; 5.8S ribosomal RNA gene, complete sequence; and internal transcribed spacer 2, partial sequence	24
1,002 bp linear DNA	4
PP228655.1 GI:2664150053	2
	0
27. Fasciola nyanzae isolate ER4P13LH internal transcribed spacer 1, partial sequence; 5.8S ribosomal RNA gene, complete sequence; and internal transcribed spacer 2, partial sequence	24
935 bp linear DNA	4
PP228381.1 GI:2664114517	2
	0
28. Petasiger sp. isolate ER1P20LH large subunit ribosomal RNA gene, partial sequence	12
1,085 bp linear DNA	4
PP228375.1 GI:2664069706	2
	0
29. Petasiger sp. isolate PC4P20P large subunit ribosomal RNA gene, partial sequence	12
1,255 bp linear DNA	4
PP228374.1 GI:2664068090	2
	0
30. Patagifer vioscai isolate R1PCV large subunit ribosomal RNA gene, partial sequence	12
1,235 bp linear DNA	4
PP228285.1 GI:2664068086	2
	0
31. Orientocreadium sp. isolate OC6P31P large subunit ribosomal RNA gene, partial sequence	12
1,266 bp linear DNA	4
PP228283.1 GI:2664068047	2
	0
32. Fasciola nyanzae isolate ER4P13LH large subunit ribosomal RNA gene, partial sequence	12
1,088 bp linear DNA	4
PP228282.1 GI:2664067651	2
	0
33. Coitocaecum capense isolate EX152 5.8S ribosomal RNA gene, partial sequence; internal transcribed spacer 2, complete sequence; and large subunit ribosomal RNA gene, partial sequence	25
299 bp linear DNA	4
OR125622.1 GI:2518060591	2
	0
34. Coitocaecum sp. isolate EX339C cytochrome c oxidase subunit I (COX1) gene, partial cds; mitochondrial	15
536 bp linear DNA	4
OR125618.1 GI:2518060408	2
	0
35. Coitocaecum capense isolate EX152 cytochrome c oxidase subunit I (COX1) gene, partial cds; mitochondrial	15
536 bp linear DNA	4
OR125617.1 GI:2518060406	2
	0
36. Coitocaecum capense isolate EX338 large subunit ribosomal RNA gene, partial sequence	12
1,303 bp linear DNA	4
OR129145.1 GI:2518629142	2
	0
37. Coitocaecum capense isolate EX337 large subunit ribosomal RNA gene, partial sequence	12
1,327 bp linear DNA	4
OR129144.1 GI:2518629141	2
	0
38. Coitocaecum capense isolate EX152 large subunit ribosomal RNA gene, partial sequence	12
1,295 bp linear DNA	4
OR129143.1 GI:2518629140	2
	0
39. Coitocaecum capense isolate EX151 large subunit ribosomal RNA gene, partial sequence	12
1,299 bp linear DNA	4
OR129142.1 GI:2518629139	2
	0
40. Neofibricola sp. metacercaria TJA-2022 isolate SAF13 cytochrome c oxidase subunit I (COX1) gene, partial cds; mitochondrial	17
484 bp linear DNA	4
ON455359.1 GI:2235970531	2
	0
41. Neofibricola sp. metacercaria TJA-2022 isolate SAF11 cytochrome c oxidase subunit I (COX1) gene, partial cds; mitochondrial	17
492 bp linear DNA	4
ON455358.1 GI:2235970527	2
	0
42. Neofibricola smiti isolate SAA14 cytochrome c oxidase subunit I (COX1) gene, partial cds; mitochondrial	15
499 bp linear DNA	4
ON455357.1 GI:2235970523	2
	0
43. Neofibricola smiti isolate SAA11 cytochrome c oxidase subunit I (COX1) gene, partial cds; mitochondrial	15
499 bp linear DNA	4
ON455356.1 GI:2235970520	2
	0
44. Neofibricola smiti isolate SAA2 cytochrome c oxidase subunit I (COX1) gene, partial cds; mitochondrial	15
654 bp linear DNA	4
ON455355.1 GI:2235970518	2
	0
45. Eniochobothrium acostae isolate AA3 large subunit ribosomal RNA gene, partial sequence	12
1,229 bp linear DNA	4
ON972442.1 GI:2270218807	2
	0
46. Eniochobothrium acostae isolate AA1 large subunit ribosomal RNA gene, partial sequence	12
1,389 bp linear DNA	4
ON972441.1 GI:2270218806	2
	0
47. Eniochobothrium acostae isolate AA2 large subunit ribosomal RNA gene, partial sequence	12
1,387 bp linear DNA	4
ON972440.1 GI:2270218805	2
	0
48. Eniochobothrium acostae isolate 4 cytochrome c oxidase subunit I (COX1) gene, partial cds; mitochondrial	15
536 bp linear DNA	4
ON964533.1 GI:2269680674	2
	0
49. Eniochobothrium acostae isolate 3 cytochrome c oxidase subunit I (COX1) gene, partial cds; mitochondrial	15
536 bp linear DNA	4
ON964530.1 GI:2269680126	2
	0
50. Eniochobothrium acostae isolate 2 cytochrome c oxidase subunit I (COX1) gene, partial cds; mitochondrial	15
555 bp linear DNA	4
ON964522.1 GI:2269675506	2
	0
51. Atractolytocestus huronensis voucher AhLa2 small subunit ribosomal RNA gene, partial sequence	12
2,071 bp linear DNA	4
OM972659.1 GI:2206946393	2
	0
52. Atractolytocestus huronensis voucher AH1 small subunit ribosomal RNA gene, partial sequence	12
2,071 bp linear DNA	4
OM972658.1 GI:2206946392	2
	0
53. Atractolytocestus huronensis voucher A._huronensis_-_L._aeneus_-_AhLa2_-_C1_+_D2_-_28S large subunit ribosomal RNA gene, partial sequence	12
1,127 bp linear DNA	4
OM927748.1 GI:2205070633	2
	0
54. Atractolytocestus huronensis voucher A._huronensis_-_C._carpio_-_AH6_-_C1_+_D2_-_28S large subunit ribosomal RNA gene, partial sequence	12
1,127 bp linear DNA	4
OM927747.1 GI:2205070632	2
	0
55. Atractolytocestus huronensis voucher A._huronensis_-_C._carpio_-_AH3_-_C1_+_D2_-_28S large subunit ribosomal RNA gene, partial sequence	12
1,127 bp linear DNA	4
OM927746.1 GI:2205070631	2
	0
56. Grillotia sasciae isolate 1_COI cytochrome c oxidase subunit I (COX1) gene, partial cds; mitochondrial	15
515 bp linear DNA	4
MW084947.1 GI:1915395103	2
	0
57. Grillotia sasciae large subunit ribosomal RNA gene, partial sequence	10
1,336 bp linear DNA	4
MW081569.1 GI:1914853518	2
	0
58. Enterogyrus multispiralis small subunit ribosomal RNA gene and internal transcribed spacer 1, partial sequence	15
863 bp linear DNA	4
MN592986.1 GI:1767952633	2
	0
59. Enterogyrus mashegoi small subunit ribosomal RNA gene and internal transcribed spacer 1, partial sequence	15
975 bp linear DNA	4
MN592985.1 GI:1767952632	2
	0
60. Enterogyrus multispiralis large subunit ribosomal RNA gene, partial sequence	10
774 bp linear DNA	4
MN587119.1 GI:1767285420	2
	0
61. Enterogyrus mashegoi large subunit ribosomal RNA gene, partial sequence	10
779 bp linear DNA	4
MN587118.1 GI:1767285418	2
	0
62. Hymenolepis diminuta isolate ALXR29 internal transcribed spacer 1, partial sequence	11
654 bp linear DNA	4
MG322246.1 GI:1272681879	2
	0
63. Hymenolepis diminuta isolate TEMR42 internal transcribed spacer 1, partial sequence	11
664 bp linear DNA	4
MG322245.1 GI:1272681878	2
	0
64. Hymenolepis diminuta isolate UPER84 internal transcribed spacer 1, partial sequence	11
664 bp linear DNA	4
MG322244.1 GI:1272681877	2
	0
65. Hymenolepis diminuta clone TEMR42 cytochrome oxidase subunit 1 (cox1) gene, partial cds; mitochondrial	14
791 bp linear DNA	4
KY462779.1 GI:1202134886	2
	0
66. Hymenolepis diminuta clone ALXR29 cytochrome oxidase subunit 1 (cox1) gene, partial cds; mitochondrial	14
791 bp linear DNA	4
KY462778.1 GI:1202134884	2
	0
67. Hymenolepis diminuta clone UPER84 cytochrome oxidase subunit 1 (cox1) gene, partial cds; mitochondrial	14
791 bp linear DNA	4
KY462777.1 GI:1202134882	2
	0
68. Hymenolepis diminuta clone UPER66 cytochrome oxidase subunit 1 (cox1) gene, partial cds; mitochondrial	14
791 bp linear DNA	4
KY462776.1 GI:1202134880	2
	0
69. Hymenolepis diminuta clone UPER25 cytochrome oxidase subunit 1 (cox1) gene, partial cds; mitochondrial	14
791 bp linear DNA	4
KY462775.1 GI:1202134878	2
	0
70. Stenostomum sp. Kopanang A 18S ribosomal RNA gene, partial sequence	11
839 bp linear DNA	4
KP702200.1 GI:756023424	2
	0
71. Dochmiotrema sp. Driefontein B 18S ribosomal RNA gene, partial sequence	11
667 bp linear DNA	4
KP702199.1 GI:756023422	2
	0
72. Dochmiotrema sp. Kopanang A 18S ribosomal RNA gene, partial sequence	11
974 bp linear DNA	4
KP702198.1 GI:756023420	2
	0
73. Pseudodactylogyrus anguillae 18S ribosomal RNA gene, partial sequence; internal transcribed spacer 1 and 5.8S ribosomal RNA gene, complete sequence; and internal transcribed spacer 2, partial sequence	27
870 bp linear DNA	4
AY844961.1 GI:57472158	2
	0
74. Sanguinicolidae gen. sp. 3 ZA isolate C3BC101 small subunit ribosomal RNA gene, partial sequence	15
1,850 bp linear DNA	4
OR900600.1 GI:2626027149	2
	0
75. Sanguinicolidae gen. n. sp. 3 ZA isolate C3BC101 internal transcribed spacer 1, partial sequence; 5.8S ribosomal RNA gene, complete sequence; and internal transcribed spacer 2, partial sequence	28
1,045 bp linear DNA	4
OR896078.1 GI:2625709669	2
	0
76. Sanguinicolidae gen. n. sp. 3 ZA isolate C4BC110 internal transcribed spacer 1, partial sequence; 5.8S ribosomal RNA gene, complete sequence; and internal transcribed spacer 2, partial sequence	28
1,092 bp linear DNA	4
OR896077.1 GI:2625709668	2
	0
77. Sanguinicolidae gen. n. sp. 3 ZA isolate C1BH1 internal transcribed spacer 1, partial sequence; 5.8S ribosomal RNA gene, complete sequence; and internal transcribed spacer 2, partial sequence	28
1,113 bp linear DNA	4
OR896075.1 GI:2625708360	2
	0
78. Sanguinicolidae gen. n. sp. 2 ZA isolate C9BV1 internal transcribed spacer 1, partial sequence; 5.8S ribosomal RNA gene, complete sequence; and internal transcribed spacer 2, partial sequence	28
1,032 bp linear DNA	4
OR896076.1 GI:2625708357	2
	0
79. Sanguinicolidae gen. n. sp. 4 ZA isolate C2BH1 small subunit ribosomal RNA gene, partial sequence	16
1,764 bp linear DNA	4
OR892799.1 GI:2625704546	2
	0
80. Sanguinicolidae gen. n. sp. 4 ZA isolate C2BH1a small subunit ribosomal RNA gene, partial sequence	16
1,852 bp linear DNA	4
OR892798.1 GI:2625704543	2
	0
81. Sanguinicolidae gen. n. sp. 1 ZA isolate C4BVB small subunit ribosomal RNA gene, partial sequence	16
1,766 bp linear DNA	4
OR892797.1 GI:2625704540	2
	0
82. Sanguinicolidae gen. n. sp. 2 ZA isolate C1BVB small subunit ribosomal RNA gene, partial sequence	16
1,746 bp linear DNA	4
OR892800.1 GI:2625704529	2
	0
83. Sanguinicolidae gen. n. sp. 2 ZA isolate C9BV1 small subunit ribosomal RNA gene, partial sequence	16
1,745 bp linear DNA	4
OR892805.1 GI:2625704417	2
	0
84. Sanguinicolidae gen. n. sp. 1 ZA isolate C12BV1 internal transcribed spacer 1, partial sequence; 5.8S ribosomal RNA gene, complete sequence; and internal transcribed spacer 2, partial sequence	28
1,179 bp linear DNA	4
OR892804.1 GI:2625704410	2
	0
85. Sanguinicolidae gen. n. sp. 1 ZA isolate C11BV1 internal transcribed spacer 1, partial sequence; 5.8S ribosomal RNA gene, complete sequence; and internal transcribed spacer 2, partial sequence	28
1,245 bp linear DNA	4
OR892803.1 GI:2625704407	2
	0
86. Sanguinicolidae gen. n. sp. 1 ZA isolate C10BV1 internal transcribed spacer 1, partial sequence; 5.8S ribosomal RNA gene, complete sequence; and internal transcribed spacer 2, partial sequence	28
1,200 bp linear DNA	4
OR892802.1 GI:2625704404	2
	0
87. Sanguinicolidae gen. n. sp. 1 ZA isolate C3BV1 internal transcribed spacer 1, partial sequence; 5.8S ribosomal RNA gene, complete sequence; and internal transcribed spacer 2, partial sequence	28
1,239 bp linear DNA	4
OR892801.1 GI:2625704401	2
	0
88. Sanguinicolidae gen. n. sp. 1 ZA isolate C3BVB small subunit ribosomal RNA gene, partial sequence	16
1,759 bp linear DNA	4
OR892796.1 GI:2625703786	2
	0
89. Sanguinicolidae gen. n. sp. 4 ZA isolate C2BH1 large subunit ribosomal RNA gene, partial sequence	16
1,157 bp linear DNA	4
OR892795.1 GI:2625703781	2
	0
90. Sanguinicolidae gen. n. sp. 3 ZA isolate C3B4H large subunit ribosomal RNA gene, partial sequence	16
1,160 bp linear DNA	4
OR892794.1 GI:2625699148	2
	0
91. Sanguinicolidae gen. n. sp. 3 ZA isolate C1BH1 large subunit ribosomal RNA gene, partial sequence	16
1,162 bp linear DNA	4
OR892793.1 GI:2625698956	2
	0
92. Sanguinicolidae gen. n. sp. 2 ZA isolate C9BV1 large subunit ribosomal RNA gene, partial sequence	16
1,158 bp linear DNA	4
OR892792.1 GI:2625698909	2
	0
93. Sanguinicolidae gen. n. sp. 3 ZA isolate C3BC13 large subunit ribosomal RNA gene, partial sequence	16
1,173 bp linear DNA	4
OR892790.1 GI:2625698904	2
	0
94. Sanguinicolidae gen. n. sp. 2 ZA isolate C1BVB large subunit ribosomal RNA gene, partial sequence	16
1,175 bp linear DNA	4
OR892789.1 GI:2625698799	2
	0
95. Sanguinicolidae gen. n. sp. 1 ZA isolate C4BVB large subunit ribosomal RNA gene, partial sequence	16
1,174 bp linear DNA	4
OR892791.1 GI:2625698795	2
	0
96. Sanguinicolidae gen. n. sp. 1 ZA isolate C3BV1 large subunit ribosomal RNA gene, partial sequence	16
1,157 bp linear DNA	4
OR892787.1 GI:2625698645	2
	0
97. Sanguinicolidae gen. n. sp. 1 ZA isolate C4BV1 large subunit ribosomal RNA gene, partial sequence	16
1,179 bp linear DNA	4
OR892788.1 GI:2625698644	2
	0
98. Siphoderina nana isolate SM739 5.8S ribosomal RNA gene, partial sequence; internal transcribed spacer 2, complete sequence; and large subunit ribosomal RNA gene, partial sequence	25
466 bp linear DNA	4
OR593670.1 GI:2581519577	2
	0
99. Siphoderina nana isolate SM741 large subunit ribosomal RNA gene, partial sequence	12
1,121 bp linear DNA	4
OR593669.1 GI:2581519576	2
	0
100. Siphoderina nana isolate SM777 cytochrome c oxidase subunit I (COX1) gene, partial cds; mitochondrial	15
491 bp linear DNA	4
OR590624.1 GI:2580836171	2
	0
101. Siphoderina nana isolate SM778 cytochrome c oxidase subunit I (COX1) gene, partial cds; mitochondrial	15
491 bp linear DNA	4
OR590623.1 GI:2580836169	2
	0
102. Proctoeces maculatus isolate EXDi01_28S large subunit ribosomal RNA gene, partial sequence	12
1,214 bp linear DNA	4
OR724718.1 GI:2597771258	2
	0
103. Proctoeces maculatus isolate EX435_28S large subunit ribosomal RNA gene, partial sequence	12
1,247 bp linear DNA	4
OR724717.1 GI:2597771257	2
	0
104. Proctoeces maculatus isolate EX386_28S large subunit ribosomal RNA gene, partial sequence	12
1,245 bp linear DNA	4
OR724716.1 GI:2597771256	2
	0
105. Proctoeces maculatus isolate EX378_28S large subunit ribosomal RNA gene, partial sequence	12
1,243 bp linear DNA	4
OR724715.1 GI:2597771255	2
	0
106. Proctoeces maculatus isolate EX322_28S large subunit ribosomal RNA gene, partial sequence	12
1,230 bp linear DNA	4
OR724714.1 GI:2597771254	2
	0
107. Proctoeces maculatus isolate EX321_28S large subunit ribosomal RNA gene, partial sequence	12
1,207 bp linear DNA	4
OR724713.1 GI:2597771253	2
	0
108. Proctoeces maculatus isolate Ex431 small subunit ribosomal RNA gene, partial sequence	12
911 bp linear DNA	4
OR724708.1 GI:2597771243	2
	0
109. Proctoeces maculatus isolate Ex435_COI cytochrome c oxidase subunit I (COX1) gene, partial cds; mitochondrial	15
738 bp linear DNA	4
OR723770.1 GI:2597451069	2
	0
110. Proctoeces maculatus isolate Ex432_COI cytochrome c oxidase subunit I (COX1) gene, partial cds; mitochondrial	15
737 bp linear DNA	4
OR723769.1 GI:2597451067	2
	0
111. Proctoeces maculatus isolate Ex431_COI cytochrome c oxidase subunit I (COX1) gene, partial cds; mitochondrial	15
787 bp linear DNA	4
OR723768.1 GI:2597451065	2
	0
112. Proctoeces maculatus isolate Ex426_COI cytochrome c oxidase subunit I (COX1) gene, partial cds; mitochondrial	15
779 bp linear DNA	4
OR723767.1 GI:2597451063	2
	0
113. Proctoeces maculatus isolate EX265_COI cytochrome c oxidase subunit I (COX1) gene, partial cds; mitochondrial	15
469 bp linear DNA	4
OR723766.1 GI:2597451061	2
	0
114. Proctoeces maculatus isolate EX264_COI cytochrome c oxidase subunit I (COX1) gene, partial cds; mitochondrial	15
475 bp linear DNA	4
OR723765.1 GI:2597451059	2
	0
115. Lecithochirium genypteri isolate 50m_digl2F large subunit ribosomal RNA gene, partial sequence	12
741 bp linear DNA	4
OR291269.1 GI:2547715874	2
	0
116. Lecithochirium genypteri isolate 45m_digl2F large subunit ribosomal RNA gene, partial sequence	12
732 bp linear DNA	4
OR291268.1 GI:2547715872	2
	0
117. Lecithochirium genypteri isolate 48m_digl2F large subunit ribosomal RNA gene, partial sequence	12
734 bp linear DNA	4
OR291267.1 GI:2547715870	2
	0
118. Lecithochirium genypteri isolate 47m_digl2F large subunit ribosomal RNA gene, partial sequence	12
734 bp linear DNA	4
OR291266.1 GI:2547715868	2
	0
119. Lecithochirium genypteri isolate 44m_digl2F large subunit ribosomal RNA gene, partial sequence	12
735 bp linear DNA	4
OR291265.1 GI:2547715866	2
	0
120. Lecithochirium genypteri isolate 43m_digl2F large subunit ribosomal RNA gene, partial sequence	12
734 bp linear DNA	4
OR291264.1 GI:2547715864	2
	0
121. Lecithochirium genypteri isolate 42m_digl2F large subunit ribosomal RNA gene, partial sequence	12
735 bp linear DNA	4
OR291263.1 GI:2547715862	2
	0
122. Lecithochirium genypteri isolate 41m_digl2F large subunit ribosomal RNA gene, partial sequence	12
731 bp linear DNA	4
OR291262.1 GI:2547715860	2
	0
123. Lecithochirium genypteri isolate 40m_digl2F large subunit ribosomal RNA gene, partial sequence	12
735 bp linear DNA	4
OR291261.1 GI:2547715858	2
	0
124. Lecithochirium genypteri isolate 39m_digl2F large subunit ribosomal RNA gene, partial sequence	12
734 bp linear DNA	4
OR291260.1 GI:2547715856	2
	0
125. Lecithochirium genypteri isolate 7k_digl2F large subunit ribosomal RNA gene, partial sequence	12
734 bp linear DNA	4
OR291259.1 GI:2547715854	2
	0
126. Lecithochirium genypteri isolate 6k_digl2F large subunit ribosomal RNA gene, partial sequence	12
733 bp linear DNA	4
OR291258.1 GI:2547715852	2
	0
127. Lecithochirium genypteri isolate 5k_digl2F large subunit ribosomal RNA gene, partial sequence	12
735 bp linear DNA	4
OR291257.1 GI:2547715851	2
	0
128. Lecithochirium genypteri isolate 4k_digl2F large subunit ribosomal RNA gene, partial sequence	12
735 bp linear DNA	4
OR291256.1 GI:2547715849	2
	0
129. Lecithochirium genypteri isolate 37m_digl2F large subunit ribosomal RNA gene, partial sequence	12
735 bp linear DNA	4
OR291255.1 GI:2547715847	2
	0
130. Lecithochirium genypteri isolate 36m_digl2F large subunit ribosomal RNA gene, partial sequence	12
735 bp linear DNA	4
OR291254.1 GI:2547715845	2
	0
131. Lecithochirium genypteri isolate 35m_digl2F large subunit ribosomal RNA gene, partial sequence	12
734 bp linear DNA	4
OR291253.1 GI:2547715843	2
	0
132. Lecithochirium genypteri isolate 34m_digl2F large subunit ribosomal RNA gene, partial sequence	12
735 bp linear DNA	4
OR291252.1 GI:2547715841	2
	0
133. Lecithochirium genypteri isolate 30m_digl2F large subunit ribosomal RNA gene, partial sequence	12
735 bp linear DNA	4
OR291251.1 GI:2547715839	2
	0
134. Lecithochirium genypteri isolate 32m_digl2F large subunit ribosomal RNA gene, partial sequence	12
733 bp linear DNA	4
OR291250.1 GI:2547715837	2
	0
135. Lecithochirium genypteri isolate 31m_digl2F large subunit ribosomal RNA gene, partial sequence	12
735 bp linear DNA	4
OR291249.1 GI:2547715835	2
	0
136. Lecithochirium genypteri isolate 11K_Digl2K large subunit ribosomal RNA gene, partial sequence	12
735 bp linear DNA	4
OR291248.1 GI:2547715833	2
	0
137. Lecithochirium genypteri isolate 10k_digl2F large subunit ribosomal RNA gene, partial sequence	12
735 bp linear DNA	4
OR291247.1 GI:2547715831	2
	0
138. Lecithochirium genypteri isolate 9k_digl2F large subunit ribosomal RNA gene, partial sequence	12
734 bp linear DNA	4
OR291246.1 GI:2547715829	2
	0
139. Lecithochirium genypteri isolate 8k_digl2F large subunit ribosomal RNA gene, partial sequence	12
733 bp linear DNA	4
OR291245.1 GI:2547715827	2
	0
140. Lecithochirium genypteri isolate 3k_digl2F large subunit ribosomal RNA gene, partial sequence	12
734 bp linear DNA	4
OR291244.1 GI:2547715825	2
	0
141. Lecithochirium genypteri isolate 2k_digl2F large subunit ribosomal RNA gene, partial sequence	12
735 bp linear DNA	4
OR291243.1 GI:2547715823	2
	0
142. Lecithochirium genypteri isolate 1k_digl2F large subunit ribosomal RNA gene, partial sequence	12
733 bp linear DNA	4
OR291242.1 GI:2547715821	2
	0
143. Lecithochirium genypteri isolate WC9_28S large subunit ribosomal RNA gene, partial sequence	12
735 bp linear DNA	4
OR291241.1 GI:2547715819	2
	0
144. Lecithochirium genypteri isolate WC8_28S large subunit ribosomal RNA gene, partial sequence	12
735 bp linear DNA	4
OR291240.1 GI:2547715817	2
	0
145. Lecithochirium genypteri isolate WC7_28S large subunit ribosomal RNA gene, partial sequence	12
735 bp linear DNA	4
OR291239.1 GI:2547715815	2
	0
146. Lecithochirium genypteri isolate WC6_28S large subunit ribosomal RNA gene, partial sequence	12
735 bp linear DNA	4
OR291238.1 GI:2547715813	2
	0
147. Lecithochirium genypteri isolate WC5_28S large subunit ribosomal RNA gene, partial sequence	12
735 bp linear DNA	4
OR291237.1 GI:2547715811	2
	0
148. Lecithochirium genypteri isolate WC4_28S large subunit ribosomal RNA gene, partial sequence	12
735 bp linear DNA	4
OR291236.1 GI:2547715809	2
	0
149. Lecithochirium genypteri isolate SC1C_28S large subunit ribosomal RNA gene, partial sequence	12
735 bp linear DNA	4
OR291235.1 GI:2547715807	2
	0
150. Lecithochirium genypteri isolate SC2E_28S large subunit ribosomal RNA gene, partial sequence	12
735 bp linear DNA	4
OR291234.1 GI:2547715805	2
	0
151. Lecithochirium genypteri isolate SC2B_28S large subunit ribosomal RNA gene, partial sequence	12
735 bp linear DNA	4
OR291233.1 GI:2547715803	2
	0
152. Lecithochirium genypteri isolate SC1B_28S large subunit ribosomal RNA gene, partial sequence	12
735 bp linear DNA	4
OR291232.1 GI:2547715801	2
	0
153. Lecithochirium genypteri isolate SC2D_28S large subunit ribosomal RNA gene, partial sequence	12
735 bp linear DNA	4
OR291231.1 GI:2547715799	2
	0
154. Lecithochirium genypteri isolate SC2C_28S large subunit ribosomal RNA gene, partial sequence	12
735 bp linear DNA	4
OR291230.1 GI:2547715797	2
	0
155. Lecithochirium genypteri isolate SC2A_28S large subunit ribosomal RNA gene, partial sequence	12
735 bp linear DNA	4
OR291229.1 GI:2547715795	2
	0
156. Lecithochirium genypteri isolate SC1D_28S large subunit ribosomal RNA gene, partial sequence	12
735 bp linear DNA	4
OR291228.1 GI:2547715793	2
	0
157. Lecithochirium genypteri isolate SC1A_28S large subunit ribosomal RNA gene, partial sequence	12
735 bp linear DNA	4
OR291227.1 GI:2547715791	2
	0
158. Schistosoma sp. isolate S5 internal transcribed spacer 1 and 5.8S ribosomal RNA gene, partial sequence	16
706 bp linear DNA	4
OR094578.1 GI:2514446122	2
	0
159. Schistosoma sp. isolate S2 internal transcribed spacer 1 and 5.8S ribosomal RNA gene, partial sequence	16
706 bp linear DNA	4
OR094577.1 GI:2514446121	2
	0
160. Schistosoma sp. isolate S1 internal transcribed spacer 1 and 5.8S ribosomal RNA gene, partial sequence	16
796 bp linear DNA	4
OR094576.1 GI:2514446120	2
	0
161. Schistosoma sp. isolate Bg9 internal transcribed spacer 1 and 5.8S ribosomal RNA gene, partial sequence	16
706 bp linear DNA	4
OR094575.1 GI:2514446119	2
	0
162. Gyrodactylus sprostonae isolate GV13 internal transcribed spacer 1, partial sequence; 5.8S ribosomal RNA gene, complete sequence; and internal transcribed spacer 2, partial sequence	24
1,163 bp linear DNA	4
OQ685913.1 GI:2465003255	2
	0
163. Gyrodactylus sprostonae isolate GV12 internal transcribed spacer 1, partial sequence; 5.8S ribosomal RNA gene, complete sequence; and internal transcribed spacer 2, partial sequence	24
1,163 bp linear DNA	4
OQ685912.1 GI:2465003254	2
	0
164. Gyrodactylus sprostonae isolate GV11 internal transcribed spacer 1, partial sequence; 5.8S ribosomal RNA gene, complete sequence; and internal transcribed spacer 2, partial sequence	24
1,163 bp linear DNA	4
OQ685911.1 GI:2465003253	2
	0
165. Gyrodactylus sprostonae isolate GV10 internal transcribed spacer 1, partial sequence; 5.8S ribosomal RNA gene, complete sequence; and internal transcribed spacer 2, partial sequence	24
1,163 bp linear DNA	4
OQ685910.1 GI:2465003252	2
	0
166. Gyrodactylus sprostonae isolate GV9 internal transcribed spacer 1, partial sequence; 5.8S ribosomal RNA gene, complete sequence; and internal transcribed spacer 2, partial sequence	24
1,149 bp linear DNA	4
OQ685909.1 GI:2465003251	2
	0
167. Gyrodactylus sprostonae isolate GV8 internal transcribed spacer 1, partial sequence; 5.8S ribosomal RNA gene, complete sequence; and internal transcribed spacer 2, partial sequence	24
1,150 bp linear DNA	4
OQ685908.1 GI:2465003250	2
	0
168. Gyrodactylus sprostonae isolate GV7 internal transcribed spacer 1, partial sequence; 5.8S ribosomal RNA gene, complete sequence; and internal transcribed spacer 2, partial sequence	24
1,150 bp linear DNA	4
OQ685907.1 GI:2465003249	2
	0
169. Gyrodactylus sprostonae isolate GV6 internal transcribed spacer 1, partial sequence; 5.8S ribosomal RNA gene, complete sequence; and internal transcribed spacer 2, partial sequence	24
1,141 bp linear DNA	4
OQ685906.1 GI:2465003248	2
	0
170. Gyrodactylus sprostonae isolate GV5 internal transcribed spacer 1, partial sequence; 5.8S ribosomal RNA gene, complete sequence; and internal transcribed spacer 2, partial sequence	24
964 bp linear DNA	4
OQ685905.1 GI:2465003247	2
	0
171. Gyrodactylus sprostonae isolate GV4 internal transcribed spacer 1, partial sequence; 5.8S ribosomal RNA gene, complete sequence; and internal transcribed spacer 2, partial sequence	24
1,067 bp linear DNA	4
OQ685904.1 GI:2465003246	2
	0
172. Gyrodactylus sprostonae isolate GV3 internal transcribed spacer 1, partial sequence; 5.8S ribosomal RNA gene, complete sequence; and internal transcribed spacer 2, partial sequence	24
1,067 bp linear DNA	4
OQ685903.1 GI:2465003245	2
	0
173. Gyrodactylus sprostonae isolate GV2 internal transcribed spacer 1, partial sequence; 5.8S ribosomal RNA gene, complete sequence; and internal transcribed spacer 2, partial sequence	24
1,067 bp linear DNA	4
OQ685902.1 GI:2465003244	2
	0
174. Gyrodactylus sprostonae isolate GV1 internal transcribed spacer 1, partial sequence; 5.8S ribosomal RNA gene, complete sequence; and internal transcribed spacer 2, partial sequence	24
1,066 bp linear DNA	4
OQ685901.1 GI:2465003243	2
	0
175. Schistosoma mattheei isolate Bg4_1TS-F internal transcribed spacer 1, partial sequence; 5.8S ribosomal RNA gene, complete sequence; and internal transcribed spacer 2, partial sequence	24
824 bp linear DNA	4
OR062311.1 GI:2512058754	2
	0
176. Schistosoma haematobium isolate MiN_ITSF internal transcribed spacer 1, partial sequence; 5.8S ribosomal RNA gene, complete sequence; and internal transcribed spacer 2, partial sequence	24
900 bp linear DNA	4
OR062310.1 GI:2512058753	2
	0
177. Schistosoma mattheei isolate S4_ITS-F internal transcribed spacer 1, partial sequence; 5.8S ribosomal RNA gene, complete sequence; and internal transcribed spacer 2, partial sequence	24
889 bp linear DNA	4
OR062309.1 GI:2512058752	2
	0
178. Schistosoma mattheei isolate S6A_ITS-F internal transcribed spacer 1, partial sequence; 5.8S ribosomal RNA gene, complete sequence; and internal transcribed spacer 2, partial sequence	24
861 bp linear DNA	4
OR062308.1 GI:2512058751	2
	0
179. Schistosoma mattheei isolate S6B_ITS-F internal transcribed spacer 1, partial sequence; 5.8S ribosomal RNA gene, complete sequence; and internal transcribed spacer 2, partial sequence	24
898 bp linear DNA	4
OR062307.1 GI:2512058750	2
	0
180. Schistosoma mattheei isolate S10_ITS-F internal transcribed spacer 1, partial sequence; 5.8S ribosomal RNA gene, complete sequence; and internal transcribed spacer 2, partial sequence	24
890 bp linear DNA	4
OR062306.1 GI:2512058749	2
	0
181. Schistosoma mattheei isolate Bg2_ITS-F internal transcribed spacer 1, partial sequence; 5.8S ribosomal RNA gene, complete sequence; and internal transcribed spacer 2, partial sequence	24
820 bp linear DNA	4
OR062305.1 GI:2512058748	2
	0
182. Schistosoma haematobium/mattheei hybrid isolate Bg10 cytochrome c oxidase subunit I (COX1) gene, partial cds; mitochondrial	16
310 bp linear DNA	4
OQ787673.1 GI:2482700765	2
	0
183. Fasciola hepatica clone 129.1 internal transcribed spacer 2, partial sequence	11
363 bp linear DNA	4
OP055963.1 GI:2277102377	2
	0
184. Fasciola hepatica clone 120.3 internal transcribed spacer 2, partial sequence	11
300 bp linear DNA	4
OP055962.1 GI:2277102376	2
	0
185. Fasciola hepatica clone 97.1 internal transcribed spacer 2, partial sequence	11
300 bp linear DNA	4
OP055961.1 GI:2277102375	2
	0
186. Fasciola hepatica clone 70.2 internal transcribed spacer 2, partial sequence	11
300 bp linear DNA	4
OP055960.1 GI:2277102374	2
	0
187. Fasciola hepatica clone 56.2 internal transcribed spacer 2, partial sequence	11
363 bp linear DNA	4
OP055959.1 GI:2277102373	2
	0
188. Fasciola hepatica clone 42.3 internal transcribed spacer 2, partial sequence	11
363 bp linear DNA	4
OP055958.1 GI:2277102372	2
	0
189. Fasciola hepatica clone 33.1 internal transcribed spacer 2, partial sequence	11
363 bp linear DNA	4
OP055957.1 GI:2277102371	2
	0
190. Fasciola hepatica clone 29.1 internal transcribed spacer 2, partial sequence	11
363 bp linear DNA	4
OP055956.1 GI:2277102370	2
	0
191. Fasciola hepatica clone 20.1 internal transcribed spacer 2, partial sequence	11
363 bp linear DNA	4
OP055955.1 GI:2277102369	2
	0
192. Fasciola hepatica clone 4.1 internal transcribed spacer 2, partial sequence	11
363 bp linear DNA	4
OP055954.1 GI:2277102368	2
	0
193. Fasciola hepatica isolate 259.1 internal transcribed spacer 2, partial sequence	11
364 bp linear DNA	4
ON721151.1 GI:2250494301	2
	0
194. Fasciola hepatica isolate 257.6 internal transcribed spacer 2, partial sequence	11
364 bp linear DNA	4
ON721150.1 GI:2250494300	2
	0
195. Fasciola hepatica isolate 257.3 internal transcribed spacer 2, partial sequence	11
364 bp linear DNA	4
ON721149.1 GI:2250494299	2
	0
196. Fasciola gigantica isolate 201.5 internal transcribed spacer 2, partial sequence	11
362 bp linear DNA	4
ON721148.1 GI:2250494298	2
	0
197. Fasciola gigantica isolate 201.1 internal transcribed spacer 2, partial sequence	11
362 bp linear DNA	4
ON721147.1 GI:2250494297	2
	0
198. Fasciola gigantica isolate 230.4 internal transcribed spacer 2, partial sequence	11
362 bp linear DNA	4
ON721146.1 GI:2250494296	2
	0
199. Fasciola gigantica isolate 230.3 internal transcribed spacer 2, partial sequence	11
362 bp linear DNA	4
ON721145.1 GI:2250494295	2
	0
200. Fasciola hepatica isolate 185.4 internal transcribed spacer 2, partial sequence	11
300 bp linear DNA	4
ON721144.1 GI:2250494294	2
	0
201. Fasciola hepatica isolate 185.1 internal transcribed spacer 2, partial sequence	11
300 bp linear DNA	4
ON721143.1 GI:2250494293	2
	0
202. Fasciola hepatica isolate 168.3 internal transcribed spacer 2, partial sequence	11
364 bp linear DNA	4
ON721142.1 GI:2250494292	2
	0
203. Fasciola hepatica isolate 168.1 internal transcribed spacer 2, partial sequence	11
364 bp linear DNA	4
ON721141.1 GI:2250494291	2
	0
204. Fasciola hepatica isolate 9.2 internal transcribed spacer 2, partial sequence	11
300 bp linear DNA	4
ON721140.1 GI:2250494290	2
	0
205. Fasciola hepatica isolate 9.1 internal transcribed spacer 2, partial sequence	11
300 bp linear DNA	4
ON721139.1 GI:2250494289	2
	0
206. Fasciola gigantica isolate 97.6 internal transcribed spacer 2, partial sequence	11
300 bp linear DNA	4
ON721138.1 GI:2250494288	2
	0
207. Fasciola gigantica isolate 97.1 internal transcribed spacer 2, partial sequence	11
300 bp linear DNA	4
ON721137.1 GI:2250494287	2
	0
208. Dactylogyrus sp. m AAA-2022 isolate 1 large subunit ribosomal RNA gene, partial sequence	14
1,519 bp linear DNA	4
ON391043.1 GI:2232852822	2
	0
209. Dactylogyrus sp. m AAA-2022 isolate 1 small subunit ribosomal RNA gene and internal transcribed spacer 1, partial sequence	19
836 bp linear DNA	4
ON391042.1 GI:2232852821	2
	0
210. Ligophorus minimus isolate 2 small subunit ribosomal RNA gene, partial sequence; internal transcribed spacer 1, complete sequence; and 5.8S ribosomal RNA gene, partial sequence	25
730 bp linear DNA	4
ON320509.1 GI:2228688976	2
	0
211. Ligophorus minimus isolate 2 large subunit ribosomal RNA gene, partial sequence	12
962 bp linear DNA	4
ON320508.1 GI:2228688975	2
	0
212. Ligophorus minimus isolate 3 large subunit ribosomal RNA gene, partial sequence	12
966 bp linear DNA	4
ON320507.1 GI:2228688974	2
	0
213. Ligophorus minimus isolate 1 small subunit ribosomal RNA gene and internal transcribed spacer 1, partial sequence	17
714 bp linear DNA	4
ON320506.1 GI:2228688973	2
	0
214. Ligophorus minimus isolate 1 large subunit ribosomal RNA gene, partial sequence	12
963 bp linear DNA	4
ON320504.1 GI:2228688971	2
	0
215. Ligophorus minimus isolate 4 large subunit ribosomal RNA gene, partial sequence	12
974 bp linear DNA	4
ON320503.1 GI:2228688970	2
	0
216. Fasciola hepatica isolate F238 large subunit ribosomal RNA gene, partial sequence	12
489 bp linear DNA	4
ON682168.1 GI:2249069857	2
	0
217. Fasciola hepatica isolate F233 large subunit ribosomal RNA gene, partial sequence	12
488 bp linear DNA	4
ON682167.1 GI:2249069856	2
	0
218. Fasciola hepatica isolate F222 large subunit ribosomal RNA gene, partial sequence	12
488 bp linear DNA	4
ON682166.1 GI:2249069855	2
	0
219. Fasciola hepatica isolate F209 large subunit ribosomal RNA gene, partial sequence	12
489 bp linear DNA	4
ON682165.1 GI:2249069854	2
	0
220. Fasciola hepatica isolate F176 large subunit ribosomal RNA gene, partial sequence	12
623 bp linear DNA	4
ON682164.1 GI:2249069853	2
	0
221. Fasciola hepatica isolate F146 large subunit ribosomal RNA gene, partial sequence	12
489 bp linear DNA	4
ON682163.1 GI:2249069852	2
	0
222. Fasciola hepatica isolate F118 large subunit ribosomal RNA gene, partial sequence	12
490 bp linear DNA	4
ON682162.1 GI:2249069851	2
	0
223. Fasciola hepatica isolate F103 large subunit ribosomal RNA gene, partial sequence	12
489 bp linear DNA	4
ON682161.1 GI:2249069850	2
	0
224. Fasciola hepatica isolate F96 large subunit ribosomal RNA gene, partial sequence	12
499 bp linear DNA	4
ON682160.1 GI:2249069849	2
	0
225. Fasciola hepatica isolate F88 large subunit ribosomal RNA gene, partial sequence	12
489 bp linear DNA	4
ON682159.1 GI:2249069848	2
	0
226. Macrogyrodactylus congolensis voucher MG10 cytochrome c oxidase subunit I (COX1) gene, partial cds; mitochondrial	15
641 bp linear DNA	4
OM456996.1 GI:2186204166	2
	0
227. Macrogyrodactylus congolensis voucher MG9 cytochrome c oxidase subunit I (COX1) gene, partial cds; mitochondrial	15
641 bp linear DNA	4
OM456995.1 GI:2186204164	2
	0
228. Macrogyrodactylus congolensis voucher MG8 cytochrome c oxidase subunit I (COX1) gene, partial cds; mitochondrial	15
641 bp linear DNA	4
OM456994.1 GI:2186204162	2
	0
229. Macrogyrodactylus congolensis voucher MG7 cytochrome c oxidase subunit I (COX1) gene, partial cds; mitochondrial	15
641 bp linear DNA	4
OM456993.1 GI:2186204160	2
	0
230. Macrogyrodactylus congolensis voucher MG6 cytochrome c oxidase subunit I (COX1) gene, partial cds; mitochondrial	15
641 bp linear DNA	4
OM456992.1 GI:2186204158	2
	0
231. Macrogyrodactylus congolensis voucher MG5 cytochrome c oxidase subunit I (COX1) gene, partial cds; mitochondrial	15
641 bp linear DNA	4
OM456991.1 GI:2186204156	2
	0
232. Macrogyrodactylus congolensis voucher MG4 cytochrome c oxidase subunit I (COX1) gene, partial cds; mitochondrial	15
641 bp linear DNA	4
OM456990.1 GI:2186204154	2
	0
233. Macrogyrodactylus congolensis voucher MG3 cytochrome c oxidase subunit I (COX1) gene, partial cds; mitochondrial	15
641 bp linear DNA	4
OM456989.1 GI:2186204152	2
	0
234. Macrogyrodactylus congolensis voucher MG2 cytochrome c oxidase subunit I (COX1) gene, partial cds; mitochondrial	15
641 bp linear DNA	4
OM456988.1 GI:2186204150	2
	0
235. Macrogyrodactylus congolensis voucher MG1 cytochrome c oxidase subunit I (COX1) gene, partial cds; mitochondrial	15
641 bp linear DNA	4
OM456987.1 GI:2186204148	2
	0
236. Macrogyrodactylus congolensis voucher MG10 small subunit ribosomal RNA gene, partial sequence; internal transcribed spacer 1, 5.8S ribosomal RNA gene, and internal transcribed spacer 2, complete sequence; and large subunit ribosomal RNA gene, partial sequence	35
844 bp linear DNA	4
OM426803.1 GI:2184558667	2
	0
237. Macrogyrodactylus congolensis voucher MG8 small subunit ribosomal RNA gene, partial sequence; internal transcribed spacer 1, 5.8S ribosomal RNA gene, and internal transcribed spacer 2, complete sequence; and large subunit ribosomal RNA gene, partial sequence	35
844 bp linear DNA	4
OM426802.1 GI:2184558665	2
	0
238. Macrogyrodactylus congolensis voucher MG5 small subunit ribosomal RNA gene, partial sequence; internal transcribed spacer 1, 5.8S ribosomal RNA gene, and internal transcribed spacer 2, complete sequence; and large subunit ribosomal RNA gene, partial sequence	35
844 bp linear DNA	4
OM426801.1 GI:2184558663	2
	0
239. Macrogyrodactylus congolensis voucher MG4 small subunit ribosomal RNA gene, partial sequence; internal transcribed spacer 1, 5.8S ribosomal RNA gene, and internal transcribed spacer 2, complete sequence; and large subunit ribosomal RNA gene, partial sequence	35
844 bp linear DNA	4
OM426800.1 GI:2184558660	2
	0
240. Macrogyrodactylus congolensis voucher MG3 small subunit ribosomal RNA gene, partial sequence; internal transcribed spacer 1, 5.8S ribosomal RNA gene, and internal transcribed spacer 2, complete sequence; and large subunit ribosomal RNA gene, partial sequence	35
844 bp linear DNA	4
OM426799.1 GI:2184558650	2
	0
241. Macrogyrodactylus congolensis voucher MG2 small subunit ribosomal RNA gene, partial sequence; internal transcribed spacer 1, 5.8S ribosomal RNA gene, and internal transcribed spacer 2, complete sequence; and large subunit ribosomal RNA gene, partial sequence	35
844 bp linear DNA	4
OM426798.1 GI:2184558646	2
	0
242. Macrogyrodactylus congolensis voucher MG1 small subunit ribosomal RNA gene, partial sequence; internal transcribed spacer 1, 5.8S ribosomal RNA gene, and internal transcribed spacer 2, complete sequence; and large subunit ribosomal RNA gene, partial sequence	35
844 bp linear DNA	4
OM426797.1 GI:2184558642	2
	0
243. Macrogyrodactylus congolensis voucher MG5 small subunit ribosomal RNA gene, partial sequence	12
1,863 bp linear DNA	4
OM424633.1 GI:2184474141	2
	0
244. Macrogyrodactylus congolensis voucher MG4 small subunit ribosomal RNA gene, partial sequence	12
1,863 bp linear DNA	4
OM424632.1 GI:2184474131	2
	0
245. Macrogyrodactylus congolensis voucher MG3 small subunit ribosomal RNA gene, partial sequence	12
1,863 bp linear DNA	4
OM424631.1 GI:2184474128	2
	0
246. Macrogyrodactylus congolensis voucher MG2 small subunit ribosomal RNA gene, partial sequence	12
1,863 bp linear DNA	4
OM424630.1 GI:2184474125	2
	0
247. Macrogyrodactylus congolensis voucher MG1 small subunit ribosomal RNA gene, partial sequence	12
1,863 bp linear DNA	4
OM424629.1 GI:2184474123	2
	0
248. Macrogyrodactylus karibae isolate 1 internal transcribed spacer 1, partial sequence; 5.8S ribosomal RNA gene, complete sequence; and internal transcribed spacer 2, partial sequence	24
741 bp linear DNA	4
MZ869851.1 GI:2084762276	2
	0
249. Macrogyrodactylus clarii isolate 1 internal transcribed spacer 1, partial sequence; 5.8S ribosomal RNA gene, complete sequence; and internal transcribed spacer 2, partial sequence	24
721 bp linear DNA	4
MZ869849.1 GI:2084762273	2
	0
250. Macrogyrodactylus congolensis isolate 1 internal transcribed spacer 1, partial sequence; 5.8S ribosomal RNA gene, complete sequence; and internal transcribed spacer 2, partial sequence	24
696 bp linear DNA	4
MZ869848.1 GI:2084762272	2
	0
251. Mormyrogyrodactylus gemini voucher MG small subunit ribosomal RNA gene, partial sequence	12
1,864 bp linear DNA	4
MZ474666.1 GI:2060231854	2
	0
252. Allocreadium apokryfi voucher TA5 small subunit ribosomal RNA gene, partial sequence	12
909 bp linear DNA	4
MW907962.1 GI:2024858965	2
	0
253. Allocreadium apokryfi voucher TA4 small subunit ribosomal RNA gene, partial sequence	12
909 bp linear DNA	4
MW907961.1 GI:2024858964	2
	0
254. Allocreadium apokryfi voucher TA3 small subunit ribosomal RNA gene, partial sequence	12
909 bp linear DNA	4
MW907960.1 GI:2024858963	2
	0
255. Allocreadium apokryfi voucher TA2 small subunit ribosomal RNA gene, partial sequence	12
909 bp linear DNA	4
MW907959.1 GI:2024858962	2
	0
256. Allocreadium apokryfi voucher TA1 small subunit ribosomal RNA gene, partial sequence	12
909 bp linear DNA	4
MW907958.1 GI:2024858961	2
	0
257. Allocreadium apokryfi voucher TA5 large subunit ribosomal RNA gene, partial sequence	12
1,264 bp linear DNA	4
MW907595.1 GI:2024858944	2
	0
258. Allocreadium apokryfi voucher TA4 large subunit ribosomal RNA gene, partial sequence	12
1,264 bp linear DNA	4
MW907594.1 GI:2024858942	2
	0
259. Allocreadium apokryfi voucher TA3 large subunit ribosomal RNA gene, partial sequence	12
1,264 bp linear DNA	4
MW907593.1 GI:2024858940	2
	0
260. Allocreadium apokryfi voucher TA2 large subunit ribosomal RNA gene, partial sequence	12
1,264 bp linear DNA	4
MW907592.1 GI:2024858938	2
	0
261. Allocreadium apokryfi voucher TA1 large subunit ribosomal RNA gene, partial sequence	12
1,264 bp linear DNA	4
MW907591.1 GI:2024858936	2
	0
262. Calicophoron microbothrium isolate NO32 5.8S ribosomal RNA gene and internal transcribed spacer 2, partial sequence	16
373 bp linear DNA	4
MZ229632.1 GI:2041251059	2
	0
263. Calicophoron microbothrium isolate NO22 5.8S ribosomal RNA gene and internal transcribed spacer 2, partial sequence	16
373 bp linear DNA	4
MZ229631.1 GI:2041251057	2
	0
264. Calicophoron microbothrium isolate NO12 5.8S ribosomal RNA gene and internal transcribed spacer 2, partial sequence	16
373 bp linear DNA	4
MZ229630.1 GI:2041251055	2
	0
265. Calicophoron microbothrium isolate NO3 5.8S ribosomal RNA gene and internal transcribed spacer 2, partial sequence	16
373 bp linear DNA	4
MZ229629.1 GI:2041251053	2
	0
266. Calicophoron microbothrium isolate NO2 5.8S ribosomal RNA gene and internal transcribed spacer 2, partial sequence	16
373 bp linear DNA	4
MZ229628.1 GI:2041251051	2
	0
267. Calicophoron microbothrium isolate NO1 5.8S ribosomal RNA gene and internal transcribed spacer 2, partial sequence	16
373 bp linear DNA	4
MZ229627.1 GI:2041251031	2
	0
268. Schistosoma haematobium isolate SKE09 5.8S ribosomal RNA gene, partial sequence; internal transcribed spacer 2, complete sequence; and large subunit ribosomal RNA gene, partial sequence	25
378 bp linear DNA	4
MW548712.1 GI:1969427891	2
	0
269. Schistosoma haematobium isolate SKE01 5.8S ribosomal RNA gene, partial sequence; internal transcribed spacer 2, complete sequence; and large subunit ribosomal RNA gene, partial sequence	25
378 bp linear DNA	4
MW548711.1 GI:1969427890	2
	0
270. Schistosoma haematobium isolate NYE06 5.8S ribosomal RNA gene, partial sequence; internal transcribed spacer 2, complete sequence; and large subunit ribosomal RNA gene, partial sequence	25
378 bp linear DNA	4
MW548710.1 GI:1969427889	2
	0
271. Schistosoma haematobium isolate NAM02 5.8S ribosomal RNA gene, partial sequence; internal transcribed spacer 2, complete sequence; and large subunit ribosomal RNA gene, partial sequence	25
378 bp linear DNA	4
MW548709.1 GI:1969427888	2
	0
272. Schistosoma haematobium isolate NAM01 5.8S ribosomal RNA gene, partial sequence; internal transcribed spacer 2, complete sequence; and large subunit ribosomal RNA gene, partial sequence	25
378 bp linear DNA	4
MW548708.1 GI:1969427887	2
	0
273. Schistosoma haematobium isolate BRI05 5.8S ribosomal RNA gene, partial sequence; internal transcribed spacer 2, complete sequence; and large subunit ribosomal RNA gene, partial sequence	25
377 bp linear DNA	4
MW548707.1 GI:1969427886	2
	0
274. Schistosoma haematobium isolate BHO01 5.8S ribosomal RNA gene, partial sequence; internal transcribed spacer 2, complete sequence; and large subunit ribosomal RNA gene, partial sequence	25
378 bp linear DNA	4
MW548706.1 GI:1969427885	2
	0
275. Heterobothrium victorwepeneri isolate 3 large subunit ribosomal RNA gene, partial sequence	12
1,496 bp linear DNA	4
MW115857.1 GI:1916864424	2
	0
276. Heterobothrium victorwepeneri isolate 4 large subunit ribosomal RNA gene, partial sequence	12
1,498 bp linear DNA	4
MW115855.1 GI:1916864423	2
	0
277. Heterobothrium victorwepeneri isolate 1 large subunit ribosomal RNA gene, partial sequence	12
1,495 bp linear DNA	4
MW115856.1 GI:1916864422	2
	0
278. Wenyonia sp. n. AAA-2020 isolate Wg.1 large subunit ribosomal RNA gene, partial sequence	14
553 bp linear DNA	4
MT945943.1 GI:1897853815	2
	0
279. Fasciola hepatica isolate J2 cytochrome c oxidase subunit 1 (CO1) gene, partial cds; mitochondrial	15
263 bp linear DNA	4
MK751591.1 GI:1770261964	2
	0
280. Fasciola hepatica cytochrome c oxidase subunit 1 (CO1) gene, partial cds; mitochondrial	13
288 bp linear DNA	4
MK587439.1 GI:1731586168	2
	0
281. Dipylidium caninum isolate CV_ref small subunit ribosomal RNA gene, partial sequence	12
2,406 bp linear DNA	4
MG582184.2 GI:1357962245	2
	0
282. Cichlidogyrus philander voucher CP10 cytochrome oxidase subunit I (COI) gene, partial cds; mitochondrial	14
522 bp linear DNA	4
MG288510.1 GI:1324621076	2
	0
283. Cichlidogyrus philander voucher CP9 cytochrome oxidase subunit I (COI) gene, partial cds; mitochondrial	14
522 bp linear DNA	4
MG288509.1 GI:1324621074	2
	0
284. Cichlidogyrus philander voucher CP8 cytochrome oxidase subunit I (COI) gene, partial cds; mitochondrial	14
522 bp linear DNA	4
MG288508.1 GI:1324621072	2
	0
285. Cichlidogyrus philander voucher CP6 cytochrome oxidase subunit I (COI) gene, partial cds; mitochondrial	14
501 bp linear DNA	4
MG288507.1 GI:1324621070	2
	0
286. Cichlidogyrus philander voucher CP4 cytochrome oxidase subunit I (COI) gene, partial cds; mitochondrial	14
517 bp linear DNA	4
MG288506.1 GI:1324621068	2
	0
287. Cichlidogyrus philander voucher CP3 cytochrome oxidase subunit I (COI) gene, partial cds; mitochondrial	14
520 bp linear DNA	4
MG288505.1 GI:1324621066	2
	0
288. Cichlidogyrus philander voucher CP2 cytochrome oxidase subunit I (COI) gene, partial cds; mitochondrial	14
521 bp linear DNA	4
MG288504.1 GI:1324621064	2
	0
289. Cichlidogyrus philander voucher CP1 cytochrome oxidase subunit I (COI) gene, partial cds; mitochondrial	14
522 bp linear DNA	4
MG288503.1 GI:1324621062	2
	0
290. Cichlidogyrus philander voucher Cichlidogyrus_philander_CP11 large subunit ribosomal RNA gene, partial sequence	12
802 bp linear DNA	4
MG279698.1 GI:1272210337	2
	0
291. Cichlidogyrus philander voucher Cichlidogyrus_philander_CP10 large subunit ribosomal RNA gene, partial sequence	12
802 bp linear DNA	4
MG279697.1 GI:1272210336	2
	0
292. Cichlidogyrus philander voucher Cichlidogyrus_philander_CP6 large subunit ribosomal RNA gene, partial sequence	12
802 bp linear DNA	4
MG279696.1 GI:1272210335	2
	0
293. Cichlidogyrus philander voucher Cichlidogyrus_philander_CP5 large subunit ribosomal RNA gene, partial sequence	12
802 bp linear DNA	4
MG279695.1 GI:1272210334	2
	0
294. Cichlidogyrus philander voucher Cichlidogyrus_philander_CP4 large subunit ribosomal RNA gene, partial sequence	12
802 bp linear DNA	4
MG279694.1 GI:1272210333	2
	0
295. Cichlidogyrus philander voucher Cichlidogyrus_philander_CP3 large subunit ribosomal RNA gene, partial sequence	12
802 bp linear DNA	4
MG279693.1 GI:1272210332	2
	0
296. Cichlidogyrus philander voucher Cichlidogyrus_philander_CP2 large subunit ribosomal RNA gene, partial sequence	12
802 bp linear DNA	4
MG279692.1 GI:1272210331	2
	0
297. Cichlidogyrus philander voucher Cichlidogyrus_philander_CP1 large subunit ribosomal RNA gene, partial sequence	12
802 bp linear DNA	4
MG279691.1 GI:1272210330	2
	0
298. Cichlidogyrus philander voucher CP12 internal transcribed spacer 1, partial sequence	11
462 bp linear DNA	4
MG250207.1 GI:1269167528	2
	0
299. Cichlidogyrus philander voucher CP11 internal transcribed spacer 1, partial sequence	11
462 bp linear DNA	4
MG250206.1 GI:1269167527	2
	0
300. Cichlidogyrus philander voucher CP10 internal transcribed spacer 1, partial sequence	11
462 bp linear DNA	4
MG250205.1 GI:1269167526	2
	0
301. Cichlidogyrus philander voucher CP8 internal transcribed spacer 1, partial sequence	11
462 bp linear DNA	4
MG250204.1 GI:1269167525	2
	0
302. Cichlidogyrus philander voucher CP7 internal transcribed spacer 1, partial sequence	11
462 bp linear DNA	4
MG250203.1 GI:1269167524	2
	0
303. Cichlidogyrus philander voucher Cp3 internal transcribed spacer 1, partial sequence	11
462 bp linear DNA	4
MG250202.1 GI:1269167523	2
	0
304. Cichlidogyrus philander voucher Cp2 internal transcribed spacer 1, partial sequence	11
462 bp linear DNA	4
MG250201.1 GI:1269167522	2
	0
305. Cichlidogyrus philander voucher Cp1 internal transcribed spacer 1, partial sequence	11
462 bp linear DNA	4
MG250200.1 GI:1269167521	2
	0
306. Calicophoron sp. S2 isolate Vryheid8e cytochrome oxidase subunit 1 (COI) gene, complete sequence; nuclear copy of mitochondrial gene	19
459 bp linear DNA	4
KT182256.1 GI:1027925151	2
	0
307. Calicophoron sp. S2 isolate Vryheid8b cytochrome oxidase subunit 1 (COI) gene, complete sequence; nuclear copy of mitochondrial gene	19
459 bp linear DNA	4
KT182255.1 GI:1027925150	2
	0
308. Calicophoron sp. S2 isolate Vryheid10e cytochrome oxidase subunit 1 (COI) gene, complete sequence; nuclear copy of mitochondrial gene	19
459 bp linear DNA	4
KT182254.1 GI:1027925149	2
	0
309. Calicophoron sp. S2 isolate Vryheid10d cytochrome oxidase subunit 1 (COI) gene, complete sequence; nuclear copy of mitochondrial gene	19
459 bp linear DNA	4
KT182253.1 GI:1027925148	2
	0
310. Calicophoron sp. S2 isolate Vryheid10b cytochrome oxidase subunit 1 (COI) gene, complete sequence; nuclear copy of mitochondrial gene	19
459 bp linear DNA	4
KT182252.1 GI:1027925147	2
	0
311. Calicophoron sp. S2 isolate Vryheid10a cytochrome oxidase subunit 1 (COI) gene, complete sequence; nuclear copy of mitochondrial gene	19
459 bp linear DNA	4
KT182251.1 GI:1027925146	2
	0
312. Paramphistomidae sp. PMB4a cytochrome oxidase subunit 1 (COI) gene, complete sequence; nuclear copy of mitochondrial gene	17
459 bp linear DNA	4
KT182250.1 GI:1027925145	2
	0
313. Calicophoron sp. S2 isolate PMB2e cytochrome oxidase subunit 1 (COI) gene, complete sequence; nuclear copy of mitochondrial gene	19
459 bp linear DNA	4
KT182249.1 GI:1027925144	2
	0
314. Calicophoron daubneyi isolate PMB2c cytochrome oxidase subunit 1 (COI) gene, complete sequence; nuclear copy of mitochondrial gene	18
459 bp linear DNA	4
KT182248.1 GI:1027925143	2
	0
315. Calicophoron sp. S2 isolate PMB2a cytochrome oxidase subunit 1 (COI) gene, complete sequence; nuclear copy of mitochondrial gene	19
459 bp linear DNA	4
KT182247.1 GI:1027925142	2
	0
316. Calicophoron daubneyi isolate Newcastle4d cytochrome oxidase subunit 1 (COI) gene, complete sequence; nuclear copy of mitochondrial gene	18
459 bp linear DNA	4
KT182244.1 GI:1027925139	2
	0
317. Paramphistomidae sp. Nelspruit3c cytochrome oxidase subunit 1 (COI) gene, complete sequence; nuclear copy of mitochondrial gene	17
459 bp linear DNA	4
KT182243.1 GI:1027925138	2
	0
318. Paramphistomidae sp. Nelspruit3b cytochrome oxidase subunit 1 (COI) gene, complete sequence; nuclear copy of mitochondrial gene	17
459 bp linear DNA	4
KT182242.1 GI:1027925137	2
	0
319. Paramphistomidae sp. Nelspruit3a cytochrome oxidase subunit 1 (COI) gene, complete sequence; nuclear copy of mitochondrial gene	17
459 bp linear DNA	4
KT182241.1 GI:1027925136	2
	0
320. Paramphistomidae sp. Nelspruit2e cytochrome oxidase subunit 1 (COI) gene, complete sequence; nuclear copy of mitochondrial gene	17
459 bp linear DNA	4
KT182240.1 GI:1027925135	2
	0
321. Paramphistomidae sp. Nelspruit2d cytochrome oxidase subunit 1 (COI) gene, complete sequence; nuclear copy of mitochondrial gene	17
459 bp linear DNA	4
KT182239.1 GI:1027925134	2
	0
322. Paramphistomidae sp. Nelspruit2c cytochrome oxidase subunit 1 (COI) gene, complete sequence; nuclear copy of mitochondrial gene	17
459 bp linear DNA	4
KT182238.1 GI:1027925133	2
	0
323. Paramphistomidae sp. Nelspruit2b cytochrome oxidase subunit 1 (COI) gene, complete sequence; nuclear copy of mitochondrial gene	17
459 bp linear DNA	4
KT182237.1 GI:1027925132	2
	0
324. Paramphistomidae sp. Nelspruit2a cytochrome oxidase subunit 1 (COI) gene, complete sequence; nuclear copy of mitochondrial gene	17
459 bp linear DNA	4
KT182236.1 GI:1027925131	2
	0
325. Paramphistomidae sp. Nelspruit1e cytochrome oxidase subunit 1 (COI) gene, complete sequence; nuclear copy of mitochondrial gene	17
459 bp linear DNA	4
KT182235.1 GI:1027925130	2
	0
326. Paramphistomidae sp. Nelspruit1d cytochrome oxidase subunit 1 (COI) gene, complete sequence; nuclear copy of mitochondrial gene	17
459 bp linear DNA	4
KT182234.1 GI:1027925129	2
	0
327. Paramphistomidae sp. Nelspruit1c cytochrome oxidase subunit 1 (COI) gene, complete sequence; nuclear copy of mitochondrial gene	17
459 bp linear DNA	4
KT182233.1 GI:1027925128	2
	0
328. Paramphistomidae sp. Nelspruit1b cytochrome oxidase subunit 1 (COI) gene, complete sequence; nuclear copy of mitochondrial gene	17
459 bp linear DNA	4
KT182232.1 GI:1027925127	2
	0
329. Paramphistomidae sp. Nelspruit1a cytochrome oxidase subunit 1 (COI) gene, complete sequence; nuclear copy of mitochondrial gene	17
459 bp linear DNA	4
KT182231.1 GI:1027925126	2
	0
330. Calicophoron sp. S2 isolate MtFrere2c cytochrome oxidase subunit 1 (COI) gene, complete sequence; nuclear copy of mitochondrial gene	19
459 bp linear DNA	4
KT182230.1 GI:1027925125	2
	0
331. Paramphistomidae sp. MtFrere1c cytochrome oxidase subunit 1 (COI) gene, complete sequence; nuclear copy of mitochondrial gene	17
459 bp linear DNA	4
KT182229.1 GI:1027925124	2
	0
332. Paramphistomidae sp. MtFrere1b cytochrome oxidase subunit 1 (COI) gene, complete sequence; nuclear copy of mitochondrial gene	17
459 bp linear DNA	4
KT182228.1 GI:1027925123	2
	0
333. Paramphistomidae sp. MtFrere1a cytochrome oxidase subunit 1 (COI) gene, complete sequence; nuclear copy of mitochondrial gene	17
459 bp linear DNA	4
KT182227.1 GI:1027925122	2
	0
334. Calicophoron sp. S2 isolate Kokstad2e cytochrome oxidase subunit 1 (COI) gene, complete sequence; nuclear copy of mitochondrial gene	19
459 bp linear DNA	4
KT182226.1 GI:1027925121	2
	0
335. Calicophoron daubneyi isolate Kokstad2d cytochrome oxidase subunit 1 (COI) gene, complete sequence; nuclear copy of mitochondrial gene	18
459 bp linear DNA	4
KT182225.1 GI:1027925120	2
	0
336. Calicophoron sp. S2 isolate Kokstad2c cytochrome oxidase subunit 1 (COI) gene, complete sequence; nuclear copy of mitochondrial gene	19
459 bp linear DNA	4
KT182224.1 GI:1027925119	2
	0
337. Calicophoron daubneyi isolate Kokstad2b cytochrome oxidase subunit 1 (COI) gene, complete sequence; nuclear copy of mitochondrial gene	18
459 bp linear DNA	4
KT182223.1 GI:1027925118	2
	0
338. Calicophoron daubneyi isolate Kokstad2a cytochrome oxidase subunit 1 (COI) gene, complete sequence; nuclear copy of mitochondrial gene	18
459 bp linear DNA	4
KT182222.1 GI:1027925117	2
	0
339. Calicophoron sp. S2 isolate Kokstad1c cytochrome oxidase subunit 1 (COI) gene, complete sequence; nuclear copy of mitochondrial gene	19
459 bp linear DNA	4
KT182221.1 GI:1027925116	2
	0
340. Calicophoron daubneyi isolate Hluhluwe2b cytochrome oxidase subunit 1 (COI) gene, complete sequence; nuclear copy of mitochondrial gene	18
459 bp linear DNA	4
KT182220.1 GI:1027925115	2
	0
341. Calicophoron daubneyi isolate Hluhluwe2a cytochrome oxidase subunit 1 (COI) gene, complete sequence; nuclear copy of mitochondrial gene	18
459 bp linear DNA	4
KT182219.1 GI:1027925114	2
	0
342. Calicophoron daubneyi isolate Glencoe2e cytochrome oxidase subunit 1 (COI) gene, complete sequence; nuclear copy of mitochondrial gene	18
459 bp linear DNA	4
KT182218.1 GI:1027925113	2
	0
343. Calicophoron daubneyi isolate Glencoe2d cytochrome oxidase subunit 1 (COI) gene, complete sequence; nuclear copy of mitochondrial gene	18
459 bp linear DNA	4
KT182217.1 GI:1027925112	2
	0
344. Calicophoron daubneyi isolate Glencoe2b cytochrome oxidase subunit 1 (COI) gene, complete sequence; nuclear copy of mitochondrial gene	18
459 bp linear DNA	4
KT182216.1 GI:1027925111	2
	0
345. Calicophoron daubneyi isolate Glencoe1c cytochrome oxidase subunit 1 (COI) gene, complete sequence; nuclear copy of mitochondrial gene	18
459 bp linear DNA	4
KT182215.1 GI:1027925110	2
	0
346. Calicophoron daubneyi isolate Glencoe1b cytochrome oxidase subunit 1 (COI) gene, complete sequence; nuclear copy of mitochondrial gene	18
459 bp linear DNA	4
KT182214.1 GI:1027925109	2
	0
347. Calicophoron daubneyi isolate Glencoe1a cytochrome oxidase subunit 1 (COI) gene, complete sequence; nuclear copy of mitochondrial gene	18
459 bp linear DNA	4
KT182213.1 GI:1027925108	2
	0
348. Calicophoron daubneyi isolate Eshowe2e cytochrome oxidase subunit 1 (COI) gene, complete sequence; nuclear copy of mitochondrial gene	18
459 bp linear DNA	4
KT182212.1 GI:1027925107	2
	0
349. Calicophoron daubneyi isolate Eshowe2d cytochrome oxidase subunit 1 (COI) gene, complete sequence; nuclear copy of mitochondrial gene	18
459 bp linear DNA	4
KT182211.1 GI:1027925106	2
	0
350. Calicophoron daubneyi isolate Eshowe2c cytochrome oxidase subunit 1 (COI) gene, complete sequence; nuclear copy of mitochondrial gene	18
459 bp linear DNA	4
KT182210.1 GI:1027925105	2
	0
351. Calicophoron daubneyi isolate Eshowe2b cytochrome oxidase subunit 1 (COI) gene, complete sequence; nuclear copy of mitochondrial gene	18
459 bp linear DNA	4
KT182209.1 GI:1027925104	2
	0
352. Calicophoron daubneyi isolate Eshowe2a cytochrome oxidase subunit 1 (COI) gene, complete sequence; nuclear copy of mitochondrial gene	18
459 bp linear DNA	4
KT182208.1 GI:1027925103	2
	0
353. Calicophoron daubneyi isolate Eshowe1e cytochrome oxidase subunit 1 (COI) gene, complete sequence; nuclear copy of mitochondrial gene	18
459 bp linear DNA	4
KT182207.1 GI:1027925102	2
	0
354. Calicophoron daubneyi isolate Eshowe1d cytochrome oxidase subunit 1 (COI) gene, complete sequence; nuclear copy of mitochondrial gene	18
459 bp linear DNA	4
KT182206.1 GI:1027925101	2
	0
355. Calicophoron daubneyi isolate Eshowe1c cytochrome oxidase subunit 1 (COI) gene, complete sequence; nuclear copy of mitochondrial gene	18
459 bp linear DNA	4
KT182205.1 GI:1027925100	2
	0
356. Calicophoron daubneyi isolate Eshowe1b cytochrome oxidase subunit 1 (COI) gene, complete sequence; nuclear copy of mitochondrial gene	18
459 bp linear DNA	4
KT182204.1 GI:1027925099	2
	0
357. Fasciola hepatica isolate Ehlanzeni29 internal transcribed spacer 1, partial sequence; 5.8S ribosomal RNA gene, complete sequence; and internal transcribed spacer 2, partial sequence	24
474 bp linear DNA	4
KT182407.1 GI:1009336506	2
	0
358. Fasciola hepatica isolate Ehlanzeni28 internal transcribed spacer 1, partial sequence; 5.8S ribosomal RNA gene, complete sequence; and internal transcribed spacer 2, partial sequence	24
474 bp linear DNA	4
KT182406.1 GI:1009336505	2
	0
359. Fasciola hepatica isolate Ehlanzeni22 internal transcribed spacer 1, partial sequence; 5.8S ribosomal RNA gene, complete sequence; and internal transcribed spacer 2, partial sequence	24
474 bp linear DNA	4
KT182405.1 GI:1009336504	2
	0
360. Fasciola hepatica isolate Ehlanzeni21 internal transcribed spacer 1, partial sequence; 5.8S ribosomal RNA gene, complete sequence; and internal transcribed spacer 2, partial sequence	24
474 bp linear DNA	4
KT182404.1 GI:1009336503	2
	0
361. Fasciola hepatica isolate Ehlanzeni20 internal transcribed spacer 1, partial sequence; 5.8S ribosomal RNA gene, complete sequence; and internal transcribed spacer 2, partial sequence	24
474 bp linear DNA	4
KT182403.1 GI:1009336502	2
	0
362. Fasciola hepatica isolate Ehlanzeni19 internal transcribed spacer 1, partial sequence; 5.8S ribosomal RNA gene, complete sequence; and internal transcribed spacer 2, partial sequence	24
474 bp linear DNA	4
KT182402.1 GI:1009336501	2
	0
363. Fasciola hepatica isolate Ehlanzeni17 internal transcribed spacer 1, partial sequence; 5.8S ribosomal RNA gene, complete sequence; and internal transcribed spacer 2, partial sequence	24
474 bp linear DNA	4
KT182401.1 GI:1009336500	2
	0
364. Fasciola hepatica isolate Glencoe15 internal transcribed spacer 1, partial sequence; 5.8S ribosomal RNA gene, complete sequence; and internal transcribed spacer 2, partial sequence	24
474 bp linear DNA	4
KT182400.1 GI:1009336499	2
	0
365. Fasciola hepatica isolate Glencoe14 internal transcribed spacer 1, partial sequence; 5.8S ribosomal RNA gene, complete sequence; and internal transcribed spacer 2, partial sequence	24
474 bp linear DNA	4
KT182399.1 GI:1009336498	2
	0
366. Fasciola hepatica isolate Glencoe13 internal transcribed spacer 1, partial sequence; 5.8S ribosomal RNA gene, complete sequence; and internal transcribed spacer 2, partial sequence	24
474 bp linear DNA	4
KT182398.1 GI:1009336497	2
	0
367. Fasciola hepatica isolate Glencoe12 internal transcribed spacer 1, partial sequence; 5.8S ribosomal RNA gene, complete sequence; and internal transcribed spacer 2, partial sequence	24
474 bp linear DNA	4
KT182397.1 GI:1009336496	2
	0
368. Fasciola hepatica isolate Glencoe11 internal transcribed spacer 1, partial sequence; 5.8S ribosomal RNA gene, complete sequence; and internal transcribed spacer 2, partial sequence	24
474 bp linear DNA	4
KT182396.1 GI:1009336495	2
	0
369. Fasciola hepatica isolate Glencoe5 internal transcribed spacer 1, partial sequence; 5.8S ribosomal RNA gene, complete sequence; and internal transcribed spacer 2, partial sequence	24
474 bp linear DNA	4
KT182395.1 GI:1009336494	2
	0
370. Fasciola hepatica isolate Glencoe4 internal transcribed spacer 1, partial sequence; 5.8S ribosomal RNA gene, complete sequence; and internal transcribed spacer 2, partial sequence	24
474 bp linear DNA	4
KT182394.1 GI:1009336493	2
	0
371. Fasciola hepatica isolate Glencoe3 internal transcribed spacer 1, partial sequence; 5.8S ribosomal RNA gene, complete sequence; and internal transcribed spacer 2, partial sequence	24
474 bp linear DNA	4
KT182393.1 GI:1009336492	2
	0
372. Fasciola hepatica isolate Glencoe2 internal transcribed spacer 1, partial sequence; 5.8S ribosomal RNA gene, complete sequence; and internal transcribed spacer 2, partial sequence	24
474 bp linear DNA	4
KT182392.1 GI:1009336491	2
	0
373. Fasciola hepatica isolate Glencoe1 internal transcribed spacer 1, partial sequence; 5.8S ribosomal RNA gene, complete sequence; and internal transcribed spacer 2, partial sequence	24
474 bp linear DNA	4
KT182391.1 GI:1009336490	2
	0
374. Fasciola hepatica isolate Eshowe2 internal transcribed spacer 1, partial sequence; 5.8S ribosomal RNA gene, complete sequence; and internal transcribed spacer 2, partial sequence	24
474 bp linear DNA	4
KT182390.1 GI:1009336489	2
	0
375. Fasciola hepatica isolate Newcastle15 internal transcribed spacer 1, partial sequence; 5.8S ribosomal RNA gene, complete sequence; and internal transcribed spacer 2, partial sequence	24
474 bp linear DNA	4
KT182389.1 GI:1009336488	2
	0
376. Fasciola hepatica isolate PMB9t internal transcribed spacer 1, partial sequence; 5.8S ribosomal RNA gene, complete sequence; and internal transcribed spacer 2, partial sequence	24
474 bp linear DNA	4
KT182388.1 GI:1009336487	2
	0
377. Fasciola hepatica isolate PMB8t internal transcribed spacer 1, partial sequence; 5.8S ribosomal RNA gene, complete sequence; and internal transcribed spacer 2, partial sequence	24
474 bp linear DNA	4
KT182387.1 GI:1009336486	2
	0
378. Fasciola hepatica isolate PMB7t internal transcribed spacer 1, partial sequence; 5.8S ribosomal RNA gene, complete sequence; and internal transcribed spacer 2, partial sequence	24
474 bp linear DNA	4
KT182386.1 GI:1009336485	2
	0
379. Fasciola hepatica isolate PMB6t internal transcribed spacer 1, partial sequence; 5.8S ribosomal RNA gene, complete sequence; and internal transcribed spacer 2, partial sequence	24
474 bp linear DNA	4
KT182385.1 GI:1009336484	2
	0
380. Fasciola hepatica isolate PMB5t internal transcribed spacer 1, partial sequence; 5.8S ribosomal RNA gene, complete sequence; and internal transcribed spacer 2, partial sequence	24
474 bp linear DNA	4
KT182384.1 GI:1009336483	2
	0
381. Fasciola hepatica isolate PMB4t internal transcribed spacer 1, partial sequence; 5.8S ribosomal RNA gene, complete sequence; and internal transcribed spacer 2, partial sequence	24
474 bp linear DNA	4
KT182383.1 GI:1009336482	2
	0
382. Fasciola hepatica isolate PMB3t internal transcribed spacer 1, partial sequence; 5.8S ribosomal RNA gene, complete sequence; and internal transcribed spacer 2, partial sequence	24
474 bp linear DNA	4
KT182382.1 GI:1009336481	2
	0
383. Fasciola hepatica isolate PMB2t internal transcribed spacer 1, partial sequence; 5.8S ribosomal RNA gene, complete sequence; and internal transcribed spacer 2, partial sequence	24
474 bp linear DNA	4
KT182381.1 GI:1009336480	2
	0
384. Fasciola hepatica isolate PMB1t internal transcribed spacer 1, partial sequence; 5.8S ribosomal RNA gene, complete sequence; and internal transcribed spacer 2, partial sequence	24
474 bp linear DNA	4
KT182380.1 GI:1009336479	2
	0
385. Fasciola hepatica isolate PMB10 internal transcribed spacer 1, partial sequence; 5.8S ribosomal RNA gene, complete sequence; and internal transcribed spacer 2, partial sequence	24
474 bp linear DNA	4
KT182379.1 GI:1009336478	2
	0
386. Fasciola hepatica isolate PMB5 internal transcribed spacer 1, partial sequence; 5.8S ribosomal RNA gene, complete sequence; and internal transcribed spacer 2, partial sequence	24
474 bp linear DNA	4
KT182378.1 GI:1009336477	2
	0
387. Fasciola hepatica isolate PMB4 internal transcribed spacer 1, partial sequence; 5.8S ribosomal RNA gene, complete sequence; and internal transcribed spacer 2, partial sequence	24
474 bp linear DNA	4
KT182377.1 GI:1009336476	2
	0
388. Fasciola hepatica isolate PMB3 internal transcribed spacer 1, partial sequence; 5.8S ribosomal RNA gene, complete sequence; and internal transcribed spacer 2, partial sequence	24
474 bp linear DNA	4
KT182376.1 GI:1009336475	2
	0
389. Fasciola hepatica isolate PMB2 internal transcribed spacer 1, partial sequence; 5.8S ribosomal RNA gene, complete sequence; and internal transcribed spacer 2, partial sequence	24
474 bp linear DNA	4
KT182375.1 GI:1009336474	2
	0
390. Fasciola hepatica isolate PMB1 internal transcribed spacer 1, partial sequence; 5.8S ribosomal RNA gene, complete sequence; and internal transcribed spacer 2, partial sequence	24
474 bp linear DNA	4
KT182374.1 GI:1009336473	2
	0
391. Fasciola gigantica isolate GertSibande16 internal transcribed spacer 1, partial sequence; 5.8S ribosomal RNA gene, complete sequence; and internal transcribed spacer 2, partial sequence	24
474 bp linear DNA	4
KT182371.1 GI:1009336470	2
	0
392. Fasciola gigantica isolate GertSibande18 internal transcribed spacer 1, partial sequence; 5.8S ribosomal RNA gene, complete sequence; and internal transcribed spacer 2, partial sequence	24
474 bp linear DNA	4
KT182370.1 GI:1009336469	2
	0
393. Fasciola gigantica isolate Ehlanzeni32 internal transcribed spacer 1, partial sequence; 5.8S ribosomal RNA gene, complete sequence; and internal transcribed spacer 2, partial sequence	24
474 bp linear DNA	4
KT182369.1 GI:1009336468	2
	0
394. Fasciola gigantica isolate Ehlanzeni31 internal transcribed spacer 1, partial sequence; 5.8S ribosomal RNA gene, complete sequence; and internal transcribed spacer 2, partial sequence	24
474 bp linear DNA	4
KT182368.1 GI:1009336467	2
	0
395. Fasciola gigantica isolate Ehlanzeni30 internal transcribed spacer 1, partial sequence; 5.8S ribosomal RNA gene, complete sequence; and internal transcribed spacer 2, partial sequence	24
474 bp linear DNA	4
KT182367.1 GI:1009336466	2
	0
396. Fasciola gigantica isolate Ehlanzeni27 internal transcribed spacer 1, partial sequence; 5.8S ribosomal RNA gene, complete sequence; and internal transcribed spacer 2, partial sequence	24
474 bp linear DNA	4
KT182366.1 GI:1009336465	2
	0
397. Fasciola gigantica isolate Ehlanzeni26 internal transcribed spacer 1, partial sequence; 5.8S ribosomal RNA gene, complete sequence; and internal transcribed spacer 2, partial sequence	24
474 bp linear DNA	4
KT182365.1 GI:1009336464	2
	0
398. Fasciola gigantica isolate Ehlanzeni25 internal transcribed spacer 1, partial sequence; 5.8S ribosomal RNA gene, complete sequence; and internal transcribed spacer 2, partial sequence	24
474 bp linear DNA	4
KT182364.1 GI:1009336463	2
	0
399. Fasciola gigantica isolate Ehlanzeni24 internal transcribed spacer 1, partial sequence; 5.8S ribosomal RNA gene, complete sequence; and internal transcribed spacer 2, partial sequence	24
474 bp linear DNA	4
KT182363.1 GI:1009336462	2
	0
400. Fasciola gigantica isolate Ehlanzeni23 internal transcribed spacer 1, partial sequence; 5.8S ribosomal RNA gene, complete sequence; and internal transcribed spacer 2, partial sequence	24
474 bp linear DNA	4
KT182362.1 GI:1009336461	2
	0
401. Fasciola gigantica isolate Eshowe8 internal transcribed spacer 1, partial sequence; 5.8S ribosomal RNA gene, complete sequence; and internal transcribed spacer 2, partial sequence	24
474 bp linear DNA	4
KT182353.1 GI:1009336452	2
	0
402. Fasciola gigantica isolate Eshowe7 internal transcribed spacer 1, partial sequence; 5.8S ribosomal RNA gene, complete sequence; and internal transcribed spacer 2, partial sequence	24
474 bp linear DNA	4
KT182352.1 GI:1009336451	2
	0
403. Fasciola gigantica isolate Eshowe5 internal transcribed spacer 1, partial sequence; 5.8S ribosomal RNA gene, complete sequence; and internal transcribed spacer 2, partial sequence	24
474 bp linear DNA	4
KT182351.1 GI:1009336450	2
	0
404. Fasciola gigantica isolate Eshowe4 internal transcribed spacer 1, partial sequence; 5.8S ribosomal RNA gene, complete sequence; and internal transcribed spacer 2, partial sequence	24
474 bp linear DNA	4
KT182350.1 GI:1009336449	2
	0
405. Fasciola gigantica isolate Eshowe3 internal transcribed spacer 1, partial sequence; 5.8S ribosomal RNA gene, complete sequence; and internal transcribed spacer 2, partial sequence	24
474 bp linear DNA	4
KT182349.1 GI:1009336448	2
	0
406. Fasciola gigantica isolate Eshowe1 internal transcribed spacer 1, partial sequence; 5.8S ribosomal RNA gene, complete sequence; and internal transcribed spacer 2, partial sequence	24
474 bp linear DNA	4
KT182348.1 GI:1009336447	2
	0
407. Fasciola hepatica isolate PMB5 cytochrome c oxidase subunit 1 (COI) gene, partial cds; mitochondrial	15
381 bp linear DNA	4
KT182304.1 GI:1009336398	2
	0
408. Fasciola hepatica isolate PMB4 cytochrome c oxidase subunit 1 (COI) gene, partial cds; mitochondrial	15
381 bp linear DNA	4
KT182303.1 GI:1009336396	2
	0
409. Fasciola hepatica isolate PMB3 cytochrome c oxidase subunit 1 (COI) gene, partial cds; mitochondrial	15
381 bp linear DNA	4
KT182302.1 GI:1009336394	2
	0
410. Fasciola hepatica isolate PMB2 cytochrome c oxidase subunit 1 (COI) gene, partial cds; mitochondrial	15
381 bp linear DNA	4
KT182301.1 GI:1009336392	2
	0
411. Fasciola hepatica isolate Glencoe5 cytochrome c oxidase subunit 1 (COI) gene, partial cds; mitochondrial	15
381 bp linear DNA	4
KT182300.1 GI:1009336390	2
	0
412. Fasciola hepatica isolate Glencoe4 cytochrome c oxidase subunit 1 (COI) gene, partial cds; mitochondrial	15
381 bp linear DNA	4
KT182299.1 GI:1009336388	2
	0
413. Fasciola hepatica isolate Glencoe3 cytochrome c oxidase subunit 1 (COI) gene, partial cds; mitochondrial	15
381 bp linear DNA	4
KT182298.1 GI:1009336386	2
	0
414. Fasciola hepatica isolate Glencoe2 cytochrome c oxidase subunit 1 (COI) gene, partial cds; mitochondrial	15
381 bp linear DNA	4
KT182297.1 GI:1009336384	2
	0
415. Fasciola hepatica isolate Glencoe1 cytochrome c oxidase subunit 1 (COI) gene, partial cds; mitochondrial	15
381 bp linear DNA	4
KT182296.1 GI:1009336382	2
	0
416. Fasciola gigantica isolate Eshowe5 cytochrome c oxidase subunit 1 (COI) gene, partial cds; mitochondrial	15
381 bp linear DNA	4
KT182270.1 GI:1009336330	2
	0
417. Fasciola gigantica isolate Eshowe3 cytochrome c oxidase subunit 1 (COI) gene, partial cds; mitochondrial	15
381 bp linear DNA	4
KT182269.1 GI:1009336328	2
	0
418. Fasciola gigantica isolate Eshowe1 cytochrome c oxidase subunit 1 (COI) gene, partial cds; mitochondrial	15
381 bp linear DNA	4
KT182268.1 GI:1009336326	2
	0
419. Fasciola hepatica isolate PMB1 cytochrome c oxidase subunit 1 (COI) gene, partial cds; mitochondrial	15
381 bp linear DNA	4
KT182261.1 GI:1009336312	2
	0
420. Fasciola hepatica isolate Eshowe2 cytochrome c oxidase subunit 1 (COI) gene, partial cds; mitochondrial	15
381 bp linear DNA	4
KT182260.1 GI:1009336310	2
	0
421. Calicophoron daubneyi isolate Vryheid8k 5.8S ribosomal RNA gene, partial sequence; internal transcribed spacer 2, complete sequence; and 28S ribosomal RNA gene, partial sequence	24
356 bp linear DNA	4
KT182193.1 GI:1009336296	2
	0
422. Calicophoron sp. S2 isolate Vryheid8j 5.8S ribosomal RNA gene, partial sequence; internal transcribed spacer 2, complete sequence; and 28S ribosomal RNA gene, partial sequence	25
357 bp linear DNA	4
KT182192.1 GI:1009336295	2
	0
423. Calicophoron sp. S2 isolate Vryheid8i 5.8S ribosomal RNA gene, partial sequence; internal transcribed spacer 2, complete sequence; and 28S ribosomal RNA gene, partial sequence	25
357 bp linear DNA	4
KT182191.1 GI:1009336294	2
	0
424. Calicophoron sp. S2 isolate Vryheid8h 5.8S ribosomal RNA gene, partial sequence; internal transcribed spacer 2, complete sequence; and 28S ribosomal RNA gene, partial sequence	25
357 bp linear DNA	4
KT182190.1 GI:1009336293	2
	0
425. Calicophoron daubneyi isolate Vryheid8g 5.8S ribosomal RNA gene, partial sequence; internal transcribed spacer 2, complete sequence; and 28S ribosomal RNA gene, partial sequence	24
355 bp linear DNA	4
KT182189.1 GI:1009336292	2
	0
426. Calicophoron sp. S2 isolate Vryheid8f 5.8S ribosomal RNA gene, partial sequence; internal transcribed spacer 2, complete sequence; and 28S ribosomal RNA gene, partial sequence	25
357 bp linear DNA	4
KT182188.1 GI:1009336291	2
	0
427. Calicophoron sp. S2 isolate Vryheid8d 5.8S ribosomal RNA gene, partial sequence; internal transcribed spacer 2, complete sequence; and 28S ribosomal RNA gene, partial sequence	25
357 bp linear DNA	4
KT182187.1 GI:1009336290	2
	0
428. Calicophoron sp. S2 isolate Vryheid8c 5.8S ribosomal RNA gene, partial sequence; internal transcribed spacer 2, complete sequence; and 28S ribosomal RNA gene, partial sequence	25
357 bp linear DNA	4
KT182186.1 GI:1009336289	2
	0
429. Calicophoron sp. S2 isolate Vryheid8a 5.8S ribosomal RNA gene and internal transcribed spacer 2, partial sequence	17
357 bp linear DNA	4
KT182185.1 GI:1009336288	2
	0
430. Calicophoron sp. S2 isolate Vryheid10l 5.8S ribosomal RNA gene, partial sequence; internal transcribed spacer 2, complete sequence; and 28S ribosomal RNA gene, partial sequence	25
357 bp linear DNA	4
KT182184.1 GI:1009336287	2
	0
431. Calicophoron sp. S2 isolate Vryheid10k 5.8S ribosomal RNA gene, partial sequence; internal transcribed spacer 2, complete sequence; and 28S ribosomal RNA gene, partial sequence	25
357 bp linear DNA	4
KT182183.1 GI:1009336286	2
	0
432. Calicophoron sp. S2 isolate Vryheid10j 5.8S ribosomal RNA gene, partial sequence; internal transcribed spacer 2, complete sequence; and 28S ribosomal RNA gene, partial sequence	25
357 bp linear DNA	4
KT182182.1 GI:1009336285	2
	0
433. Calicophoron sp. S2 isolate Vryheid10i 5.8S ribosomal RNA gene, partial sequence; internal transcribed spacer 2, complete sequence; and 28S ribosomal RNA gene, partial sequence	25
357 bp linear DNA	4
KT182181.1 GI:1009336284	2
	0
434. Calicophoron sp. S2 isolate Vryheid10h 5.8S ribosomal RNA gene, partial sequence; internal transcribed spacer 2, complete sequence; and 28S ribosomal RNA gene, partial sequence	25
357 bp linear DNA	4
KT182180.1 GI:1009336283	2
	0
435. Calicophoron sp. S2 isolate Vryheid10g 5.8S ribosomal RNA gene, partial sequence; internal transcribed spacer 2, complete sequence; and 28S ribosomal RNA gene, partial sequence	25
357 bp linear DNA	4
KT182179.1 GI:1009336282	2
	0
436. Calicophoron sp. S2 isolate Vryheid10f 5.8S ribosomal RNA gene, partial sequence; internal transcribed spacer 2, complete sequence; and 28S ribosomal RNA gene, partial sequence	25
357 bp linear DNA	4
KT182178.1 GI:1009336281	2
	0
437. Calicophoron sp. S2 isolate Vryheid10c 5.8S ribosomal RNA gene, partial sequence; internal transcribed spacer 2, complete sequence; and 28S ribosomal RNA gene, partial sequence	25
357 bp linear DNA	4
KT182177.1 GI:1009336280	2
	0
438. Calicophoron sp. S2 isolate PMB2h 5.8S ribosomal RNA gene, partial sequence; internal transcribed spacer 2, complete sequence; and 28S ribosomal RNA gene, partial sequence	25
357 bp linear DNA	4
KT182176.1 GI:1009336279	2
	0
439. Paramphistomidae sp. PMB2g 5.8S ribosomal RNA gene, partial sequence; internal transcribed spacer 2, complete sequence; and 28S ribosomal RNA gene, partial sequence	23
356 bp linear DNA	4
KT182175.1 GI:1009336278	2
	0
440. Calicophoron sp. S2 isolate PMB2f 5.8S ribosomal RNA gene, partial sequence; internal transcribed spacer 2, complete sequence; and 28S ribosomal RNA gene, partial sequence	25
357 bp linear DNA	4
KT182174.1 GI:1009336277	2
	0
441. Calicophoron sp. S2 isolate PMB2d 5.8S ribosomal RNA gene, partial sequence; internal transcribed spacer 2, complete sequence; and 28S ribosomal RNA gene, partial sequence	25
357 bp linear DNA	4
KT182173.1 GI:1009336276	2
	0
442. Paramphistomidae sp. PMB2b 5.8S ribosomal RNA gene, partial sequence; internal transcribed spacer 2, complete sequence; and 28S ribosomal RNA gene, partial sequence	23
356 bp linear DNA	4
KT182172.1 GI:1009336275	2
	0
443. Paramphistomidae sp. PMB1e 5.8S ribosomal RNA gene, partial sequence; internal transcribed spacer 2, complete sequence; and 28S ribosomal RNA gene, partial sequence	23
357 bp linear DNA	4
KT182171.1 GI:1009336274	2
	0
444. Calicophoron sp. S2 isolate PMB1d 5.8S ribosomal RNA gene, partial sequence; internal transcribed spacer 2, complete sequence; and 28S ribosomal RNA gene, partial sequence	25
357 bp linear DNA	4
KT182170.1 GI:1009336273	2
	0
445. Paramphistomidae sp. PMB1c 5.8S ribosomal RNA gene, partial sequence; internal transcribed spacer 2, complete sequence; and 28S ribosomal RNA gene, partial sequence	23
357 bp linear DNA	4
KT182169.1 GI:1009336272	2
	0
446. Calicophoron sp. S2 isolate PMB1b 5.8S ribosomal RNA gene, partial sequence; internal transcribed spacer 2, complete sequence; and 28S ribosomal RNA gene, partial sequence	25
356 bp linear DNA	4
KT182168.1 GI:1009336271	2
	0
447. Paramphistomidae sp. PMB1a 5.8S ribosomal RNA gene, partial sequence; internal transcribed spacer 2, complete sequence; and 28S ribosomal RNA gene, partial sequence	23
357 bp linear DNA	4
KT182167.1 GI:1009336270	2
	0
448. Calicophoron sp. S2 isolate Newcastle2e 5.8S ribosomal RNA gene, partial sequence; internal transcribed spacer 2, complete sequence; and 28S ribosomal RNA gene, partial sequence	25
358 bp linear DNA	4
KT182161.1 GI:1009336264	2
	0
449. Calicophoron sp. S2 isolate Newcastle2a 5.8S ribosomal RNA gene, partial sequence; internal transcribed spacer 2, complete sequence; and 28S ribosomal RNA gene, partial sequence	25
358 bp linear DNA	4
KT182160.1 GI:1009336263	2
	0
450. Calicophoron sp. S2 isolate Newcastle1e 5.8S ribosomal RNA gene, partial sequence; internal transcribed spacer 2, complete sequence; and 28S ribosomal RNA gene, partial sequence	25
358 bp linear DNA	4
KT182159.1 GI:1009336262	2
	0
451. Calicophoron sp. S2 isolate Newcastle1d 5.8S ribosomal RNA gene, partial sequence; internal transcribed spacer 2, complete sequence; and 28S ribosomal RNA gene, partial sequence	25
358 bp linear DNA	4
KT182158.1 GI:1009336261	2
	0
452. Calicophoron sp. S2 isolate Newcastle1c 5.8S ribosomal RNA gene, partial sequence; internal transcribed spacer 2, complete sequence; and 28S ribosomal RNA gene, partial sequence	25
358 bp linear DNA	4
KT182157.1 GI:1009336260	2
	0
453. Calicophoron sp. S2 isolate Newcastle1b 5.8S ribosomal RNA gene, partial sequence; internal transcribed spacer 2, complete sequence; and 28S ribosomal RNA gene, partial sequence	25
358 bp linear DNA	4
KT182156.1 GI:1009336259	2
	0
454. Paramphistomidae sp. Nelspruit3f 5.8S ribosomal RNA gene, partial sequence; internal transcribed spacer 2, complete sequence; and 28S ribosomal RNA gene, partial sequence	23
357 bp linear DNA	4
KT182155.1 GI:1009336258	2
	0
455. Paramphistomidae sp. Nelspruit3e 5.8S ribosomal RNA gene, partial sequence; internal transcribed spacer 2, complete sequence; and 28S ribosomal RNA gene, partial sequence	23
357 bp linear DNA	4
KT182154.1 GI:1009336257	2
	0
456. Paramphistomidae sp. Nelspruit2i 5.8S ribosomal RNA gene, partial sequence; internal transcribed spacer 2, complete sequence; and 28S ribosomal RNA gene, partial sequence	23
357 bp linear DNA	4
KT182153.1 GI:1009336256	2
	0
457. Paramphistomidae sp. Nelspruit2h 5.8S ribosomal RNA gene, partial sequence; internal transcribed spacer 2, complete sequence; and 28S ribosomal RNA gene, partial sequence	23
357 bp linear DNA	4
KT182152.1 GI:1009336255	2
	0
458. Calicophoron sp. S2 isolate Nelspruit2g 5.8S ribosomal RNA gene, partial sequence; internal transcribed spacer 2, complete sequence; and 28S ribosomal RNA gene, partial sequence	25
357 bp linear DNA	4
KT182151.1 GI:1009336254	2
	0
459. Paramphistomidae sp. Nelspruit2f 5.8S ribosomal RNA gene, partial sequence; internal transcribed spacer 2, complete sequence; and 28S ribosomal RNA gene, partial sequence	23
357 bp linear DNA	4
KT182150.1 GI:1009336253	2
	0
460. Paramphistomidae sp. Nelspruit1j 5.8S ribosomal RNA gene, partial sequence; internal transcribed spacer 2, complete sequence; and 28S ribosomal RNA gene, partial sequence	23
357 bp linear DNA	4
KT182149.1 GI:1009336252	2
	0
461. Paramphistomidae sp. Nelspruit1i 5.8S ribosomal RNA gene, partial sequence; internal transcribed spacer 2, complete sequence; and 28S ribosomal RNA gene, partial sequence	23
357 bp linear DNA	4
KT182148.1 GI:1009336251	2
	0
462. Paramphistomidae sp. Nelspruit1h 5.8S ribosomal RNA gene, partial sequence; internal transcribed spacer 2, complete sequence; and 28S ribosomal RNA gene, partial sequence	23
357 bp linear DNA	4
KT182147.1 GI:1009336250	2
	0
463. Paramphistomidae sp. Nelspruit1g 5.8S ribosomal RNA gene, partial sequence; internal transcribed spacer 2, complete sequence; and 28S ribosomal RNA gene, partial sequence	23
357 bp linear DNA	4
KT182146.1 GI:1009336249	2
	0
464. Paramphistomidae sp. Nelspruit1f 5.8S ribosomal RNA gene, partial sequence; internal transcribed spacer 2, complete sequence; and 28S ribosomal RNA gene, partial sequence	23
357 bp linear DNA	4
KT182145.1 GI:1009336248	2
	0
465. Paramphistomidae sp. MtFrere2i 5.8S ribosomal RNA gene, partial sequence; internal transcribed spacer 2, complete sequence; and 28S ribosomal RNA gene, partial sequence	23
357 bp linear DNA	4
KT182144.1 GI:1009336247	2
	0
466. Paramphistomidae sp. MtFrere2h 5.8S ribosomal RNA gene, partial sequence; internal transcribed spacer 2, complete sequence; and 28S ribosomal RNA gene, partial sequence	23
357 bp linear DNA	4
KT182143.1 GI:1009336246	2
	0
467. Calicophoron sp. S2 isolate MtFrere2g 5.8S ribosomal RNA gene, partial sequence; internal transcribed spacer 2, complete sequence; and 28S ribosomal RNA gene, partial sequence	25
357 bp linear DNA	4
KT182142.1 GI:1009336245	2
	0
468. Paramphistomidae sp. MtFrere2f 5.8S ribosomal RNA gene, partial sequence; internal transcribed spacer 2, complete sequence; and 28S ribosomal RNA gene, partial sequence	23
357 bp linear DNA	4
KT182141.1 GI:1009336244	2
	0
469. Calicophoron sp. S2 isolate MtFrere2e 5.8S ribosomal RNA gene, partial sequence; internal transcribed spacer 2, complete sequence; and 28S ribosomal RNA gene, partial sequence	25
357 bp linear DNA	4
KT182140.1 GI:1009336243	2
	0
470. Paramphistomidae sp. MtFrere2d 5.8S ribosomal RNA gene, partial sequence; internal transcribed spacer 2, complete sequence; and 28S ribosomal RNA gene, partial sequence	23
357 bp linear DNA	4
KT182139.1 GI:1009336242	2
	0
471. Paramphistomidae sp. MtFrere2b 5.8S ribosomal RNA gene, partial sequence; internal transcribed spacer 2, complete sequence; and 28S ribosomal RNA gene, partial sequence	23
357 bp linear DNA	4
KT182138.1 GI:1009336241	2
	0
472. Calicophoron sp. S2 isolate MtFrere2a 5.8S ribosomal RNA gene, partial sequence; internal transcribed spacer 2, complete sequence; and 28S ribosomal RNA gene, partial sequence	25
357 bp linear DNA	4
KT182137.1 GI:1009336240	2
	0
473. Paramphistomidae sp. MtFrere1m 5.8S ribosomal RNA gene, partial sequence; internal transcribed spacer 2, complete sequence; and 28S ribosomal RNA gene, partial sequence	23
357 bp linear DNA	4
KT182136.1 GI:1009336239	2
	0
474. Paramphistomidae sp. MtFrere1l 5.8S ribosomal RNA gene, partial sequence; internal transcribed spacer 2, complete sequence; and 28S ribosomal RNA gene, partial sequence	23
357 bp linear DNA	4
KT182135.1 GI:1009336238	2
	0
475. Calicophoron sp. S2 isolate MtFrere1k 5.8S ribosomal RNA gene, partial sequence; internal transcribed spacer 2, complete sequence; and 28S ribosomal RNA gene, partial sequence	25
357 bp linear DNA	4
KT182134.1 GI:1009336237	2
	0
476. Paramphistomidae sp. MtFrere1j 5.8S ribosomal RNA gene, partial sequence; internal transcribed spacer 2, complete sequence; and 28S ribosomal RNA gene, partial sequence	23
357 bp linear DNA	4
KT182133.1 GI:1009336236	2
	0
477. Paramphistomidae sp. MtFrere1i 5.8S ribosomal RNA gene, partial sequence; internal transcribed spacer 2, complete sequence; and 28S ribosomal RNA gene, partial sequence	23
357 bp linear DNA	4
KT182132.1 GI:1009336235	2
	0
478. Paramphistomidae sp. MtFrere1h 5.8S ribosomal RNA gene, partial sequence; internal transcribed spacer 2, complete sequence; and 28S ribosomal RNA gene, partial sequence	23
357 bp linear DNA	4
KT182131.1 GI:1009336234	2
	0
479. Calicophoron sp. S2 isolate MtFrere1g 5.8S ribosomal RNA gene, partial sequence; internal transcribed spacer 2, complete sequence; and 28S ribosomal RNA gene, partial sequence	25
357 bp linear DNA	4
KT182130.1 GI:1009336233	2
	0
480. Paramphistomidae sp. MtFrere1f 5.8S ribosomal RNA gene, partial sequence; internal transcribed spacer 2, complete sequence; and 28S ribosomal RNA gene, partial sequence	23
357 bp linear DNA	4
KT182129.1 GI:1009336232	2
	0
481. Paramphistomidae sp. MtFrere1e 5.8S ribosomal RNA gene, partial sequence; internal transcribed spacer 2, complete sequence; and 28S ribosomal RNA gene, partial sequence	23
357 bp linear DNA	4
KT182128.1 GI:1009336231	2
	0
482. Paramphistomidae sp. MtFrere1d 5.8S ribosomal RNA gene, partial sequence; internal transcribed spacer 2, complete sequence; and 28S ribosomal RNA gene, partial sequence	23
357 bp linear DNA	4
KT182127.1 GI:1009336230	2
	0
483. Calicophoron sp. S2 isolate Kokstad3h 5.8S ribosomal RNA gene, partial sequence; internal transcribed spacer 2, complete sequence; and 28S ribosomal RNA gene, partial sequence	25
357 bp linear DNA	4
KT182126.1 GI:1009336229	2
	0
484. Calicophoron sp. S2 isolate Kokstad3g 5.8S ribosomal RNA gene, partial sequence; internal transcribed spacer 2, complete sequence; and 28S ribosomal RNA gene, partial sequence	25
357 bp linear DNA	4
KT182125.1 GI:1009336228	2
	0
485. Calicophoron sp. S2 isolate Kokstad3f 5.8S ribosomal RNA gene, partial sequence; internal transcribed spacer 2, complete sequence; and 28S ribosomal RNA gene, partial sequence	25
357 bp linear DNA	4
KT182124.1 GI:1009336227	2
	0
486. Calicophoron sp. S2 isolate Kokstad3e 5.8S ribosomal RNA gene, partial sequence; internal transcribed spacer 2, complete sequence; and 28S ribosomal RNA gene, partial sequence	25
357 bp linear DNA	4
KT182123.1 GI:1009336226	2
	0
487. Calicophoron sp. S2 isolate Kokstad3d 5.8S ribosomal RNA gene, partial sequence; internal transcribed spacer 2, complete sequence; and 28S ribosomal RNA gene, partial sequence	25
357 bp linear DNA	4
KT182122.1 GI:1009336225	2
	0
488. Calicophoron sp. S2 isolate Kokstad3c 5.8S ribosomal RNA gene, partial sequence; internal transcribed spacer 2, complete sequence; and 28S ribosomal RNA gene, partial sequence	25
357 bp linear DNA	4
KT182121.1 GI:1009336224	2
	0
489. Calicophoron sp. S2 isolate Kokstad3b 5.8S ribosomal RNA gene, partial sequence; internal transcribed spacer 2, complete sequence; and 28S ribosomal RNA gene, partial sequence	25
357 bp linear DNA	4
KT182120.1 GI:1009336223	2
	0
490. Calicophoron sp. S2 isolate Kokstad3a 5.8S ribosomal RNA gene, partial sequence; internal transcribed spacer 2, complete sequence; and 28S ribosomal RNA gene, partial sequence	25
357 bp linear DNA	4
KT182119.1 GI:1009336222	2
	0
491. Calicophoron sp. S2 isolate Kokstad2h 5.8S ribosomal RNA gene, partial sequence; internal transcribed spacer 2, complete sequence; and 28S ribosomal RNA gene, partial sequence	25
357 bp linear DNA	4
KT182118.1 GI:1009336221	2
	0
492. Calicophoron sp. S2 isolate Kokstad2g 5.8S ribosomal RNA gene, partial sequence; internal transcribed spacer 2, complete sequence; and 28S ribosomal RNA gene, partial sequence	25
357 bp linear DNA	4
KT182117.1 GI:1009336220	2
	0
493. Calicophoron daubneyi isolate Kokstad1h 5.8S ribosomal RNA gene, partial sequence; internal transcribed spacer 2, complete sequence; and 28S ribosomal RNA gene, partial sequence	24
355 bp linear DNA	4
KT182116.1 GI:1009336219	2
	0
494. Calicophoron sp. S2 isolate Kokstad1g 5.8S ribosomal RNA gene, partial sequence; internal transcribed spacer 2, complete sequence; and 28S ribosomal RNA gene, partial sequence	25
357 bp linear DNA	4
KT182115.1 GI:1009336218	2
	0
495. Paramphistomidae sp. Kokstad1f 5.8S ribosomal RNA gene, partial sequence; internal transcribed spacer 2, complete sequence; and 28S ribosomal RNA gene, partial sequence	23
357 bp linear DNA	4
KT182114.1 GI:1009336217	2
	0
496. Calicophoron sp. S2 isolate Kokstad1e 5.8S ribosomal RNA gene, partial sequence; internal transcribed spacer 2, complete sequence; and 28S ribosomal RNA gene, partial sequence	25
357 bp linear DNA	4
KT182113.1 GI:1009336216	2
	0
497. Calicophoron daubneyi isolate Kokstad1d 5.8S ribosomal RNA gene, partial sequence; internal transcribed spacer 2, complete sequence; and 28S ribosomal RNA gene, partial sequence	24
355 bp linear DNA	4
KT182112.1 GI:1009336215	2
	0
498. Calicophoron sp. S2 isolate Kokstad1b 5.8S ribosomal RNA gene, partial sequence; internal transcribed spacer 2, complete sequence; and 28S ribosomal RNA gene, partial sequence	25
357 bp linear DNA	4
KT182111.1 GI:1009336214	2
	0
499. Paramphistomidae sp. Kokstad1a 5.8S ribosomal RNA gene, partial sequence; internal transcribed spacer 2, complete sequence; and 28S ribosomal RNA gene, partial sequence	23
357 bp linear DNA	4
KT182110.1 GI:1009336213	2
	0
500. Calicophoron sp. S2 isolate Hluhluwe2e 5.8S ribosomal RNA gene, partial sequence; internal transcribed spacer 2, complete sequence; and 28S ribosomal RNA gene, partial sequence	25
358 bp linear DNA	4
KT182109.1 GI:1009336212	2
[truncated: 4,264 more rows]

## Sheet: Filtered Data
Filtered Records for Platyhelminthes
1. Craspedella sp. DB-2020 isolate South Africa 2 large subunit ribosomal RNA gene, partial sequence	1	Craspedella	sp.	DB-2020	isolate	South	Africa	2	large	subunit	ribosomal	RNA	gene,	partial	sequence
2. Diceratocephala boschmai isolate South Africa 1 large subunit ribosomal RNA gene, partial sequence	2	Diceratocephala	boschmai	isolate	South	Africa	1	large	subunit	ribosomal	RNA	gene,	partial	sequence
3. S.mattheei (South Africa) internal transcribed spacer, repetitive and chi-like DNA	3	S.mattheei	(South	Africa)	internal	transcribed	spacer,	repetitive	and	chi-like	DNA
4. Fasciola nyanzae haplotype Fn18S-1 from South Africa 18S ribosomal RNA gene, partial sequence	4	Fasciola	nyanzae	haplotype	Fn18S-1	from	South	Africa	18S	ribosomal	RNA	gene,	partial	sequence
5. Taenia solium TSOLAg2 gene for low molecular weight antigen 2, partial cds, country: South Africa	5	Taenia	solium	TSOLAg2	gene	for	low	molecular	weight	antigen	2,	partial	cds,	country:	South	Africa
6. Taenia solium TSOLAg1V1 gene for low molecular weight antigen 1 variant 1, partial cds, country: South Africa	6	Taenia	solium	TSOLAg1V1	gene	for	low	molecular	weight	antigen	1	variant	1,	partial	cds,	country:	South	Africa
7. Taenia solium from South Africa cytochrome c oxidase subunit I (COXI) gene, partial cds; mitochondrial	7	Taenia	solium	from	South	Africa	cytochrome	c	oxidase	subunit	I	(COXI)	gene,	partial	cds;	mitochondrial
8. Coitocaecum brayi isolate EX413 large subunit ribosomal RNA gene, partial sequence	8	Coitocaecum	brayi	isolate	EX413	large	subunit	ribosomal	RNA	gene,	partial	sequence
9. Coitocaecum brayi isolate EX408 large subunit ribosomal RNA gene, partial sequence	9	Coitocaecum	brayi	isolate	EX408	large	subunit	ribosomal	RNA	gene,	partial	sequence
10. Coitocaecum sp. isolate 339 large subunit ribosomal RNA gene, partial sequence	10	Coitocaecum	sp.	isolate	339	large	subunit	ribosomal	RNA	gene,	partial	sequence
11. Coitocaecum capense isolate Ex440 5.8S ribosomal RNA gene, partial sequence; internal transcribed spacer 2, complete sequence; and large subunit ribosomal RNA gene, partial sequence	11	Coitocaecum	capense	isolate	Ex440	5.8S	ribosomal	RNA	gene,	partial	sequence;	internal	transcribed	spacer	2,	complete	sequence;	and	large	subunit	ribosomal	RNA	gene,	partial	sequence
12. Coitocaecum capense isolate Ex438 5.8S ribosomal RNA gene, partial sequence; internal transcribed spacer 2, complete sequence; and large subunit ribosomal RNA gene, partial sequence	12	Coitocaecum	capense	isolate	Ex438	5.8S	ribosomal	RNA	gene,	partial	sequence;	internal	transcribed	spacer	2,	complete	sequence;	and	large	subunit	ribosomal	RNA	gene,	partial	sequence
13. Coitocaecum brayi isolate EX413 5.8S ribosomal RNA gene, partial sequence; internal transcribed spacer 2, complete sequence; and large subunit ribosomal RNA gene, partial sequence	13	Coitocaecum	brayi	isolate	EX413	5.8S	ribosomal	RNA	gene,	partial	sequence;	internal	transcribed	spacer	2,	complete	sequence;	and	large	subunit	ribosomal	RNA	gene,	partial	sequence
14. Coitocaecum brayi isolate EX412 5.8S ribosomal RNA gene, partial sequence; internal transcribed spacer 2, complete sequence; and large subunit ribosomal RNA gene, partial sequence	14	Coitocaecum	brayi	isolate	EX412	5.8S	ribosomal	RNA	gene,	partial	sequence;	internal	transcribed	spacer	2,	complete	sequence;	and	large	subunit	ribosomal	RNA	gene,	partial	sequence
15. Coitocaecum brayi isolate EX411 5.8S ribosomal RNA gene, partial sequence; internal transcribed spacer 2, complete sequence; and large subunit ribosomal RNA gene, partial sequence	15	Coitocaecum	brayi	isolate	EX411	5.8S	ribosomal	RNA	gene,	partial	sequence;	internal	transcribed	spacer	2,	complete	sequence;	and	large	subunit	ribosomal	RNA	gene,	partial	sequence
16. Coitocaecum brayi isolate EX408 5.8S ribosomal RNA gene, partial sequence; internal transcribed spacer 2, complete sequence; and large subunit ribosomal RNA gene, partial sequence	16	Coitocaecum	brayi	isolate	EX408	5.8S	ribosomal	RNA	gene,	partial	sequence;	internal	transcribed	spacer	2,	complete	sequence;	and	large	subunit	ribosomal	RNA	gene,	partial	sequence
17. Coitocaecum sp. isolate EX339 5.8S ribosomal RNA gene, partial sequence; internal transcribed spacer 2, complete sequence; and large subunit ribosomal RNA gene, partial sequence	17	Coitocaecum	sp.	isolate	EX339	5.8S	ribosomal	RNA	gene,	partial	sequence;	internal	transcribed	spacer	2,	complete	sequence;	and	large	subunit	ribosomal	RNA	gene,	partial	sequence
18. Coitocaecum capense isolate EX338 5.8S ribosomal RNA gene, partial sequence; internal transcribed spacer 2, complete sequence; and large subunit ribosomal RNA gene, partial sequence	18	Coitocaecum	capense	isolate	EX338	5.8S	ribosomal	RNA	gene,	partial	sequence;	internal	transcribed	spacer	2,	complete	sequence;	and	large	subunit	ribosomal	RNA	gene,	partial	sequence
19. Coitocaecum capense isolate EX337 5.8S ribosomal RNA gene, partial sequence; internal transcribed spacer 2, complete sequence; and large subunit ribosomal RNA gene, partial sequence	19	Coitocaecum	capense	isolate	EX337	5.8S	ribosomal	RNA	gene,	partial	sequence;	internal	transcribed	spacer	2,	complete	sequence;	and	large	subunit	ribosomal	RNA	gene,	partial	sequence
20. Coitocaecum capense isolate EX151 5.8S ribosomal RNA gene, partial sequence; internal transcribed spacer 2, complete sequence; and large subunit ribosomal RNA gene, partial sequence	20	Coitocaecum	capense	isolate	EX151	5.8S	ribosomal	RNA	gene,	partial	sequence;	internal	transcribed	spacer	2,	complete	sequence;	and	large	subunit	ribosomal	RNA	gene,	partial	sequence
21. Orientocreadium sp. isolate OC8P6P internal transcribed spacer 1, partial sequence; 5.8S ribosomal RNA gene, complete sequence; and internal transcribed spacer 2, partial sequence	21	Orientocreadium	sp.	isolate	OC8P6P	internal	transcribed	spacer	1,	partial	sequence;	5.8S	ribosomal	RNA	gene,	complete	sequence;	and	internal	transcribed	spacer	2,	partial	sequence
22. Orientocreadium sp. isolate OC7P6P internal transcribed spacer 1, partial sequence; 5.8S ribosomal RNA gene, complete sequence; and internal transcribed spacer 2, partial sequence	22	Orientocreadium	sp.	isolate	OC7P6P	internal	transcribed	spacer	1,	partial	sequence;	5.8S	ribosomal	RNA	gene,	complete	sequence;	and	internal	transcribed	spacer	2,	partial	sequence
23. Orientocreadium sp. isolate OC6P31P internal transcribed spacer 1, partial sequence; 5.8S ribosomal RNA gene, complete sequence; and internal transcribed spacer 2, partial sequence	23	Orientocreadium	sp.	isolate	OC6P31P	internal	transcribed	spacer	1,	partial	sequence;	5.8S	ribosomal	RNA	gene,	complete	sequence;	and	internal	transcribed	spacer	2,	partial	sequence
24. Petasiger sp. isolate R6P24P internal transcribed spacer 1, partial sequence; 5.8S ribosomal RNA gene, complete sequence; and internal transcribed spacer 2, partial sequence	24	Petasiger	sp.	isolate	R6P24P	internal	transcribed	spacer	1,	partial	sequence;	5.8S	ribosomal	RNA	gene,	complete	sequence;	and	internal	transcribed	spacer	2,	partial	sequence
25. Petasiger sp. isolate ER1P20LH internal transcribed spacer 1, partial sequence; 5.8S ribosomal RNA gene, complete sequence; and internal transcribed spacer 2, partial sequence	25	Petasiger	sp.	isolate	ER1P20LH	internal	transcribed	spacer	1,	partial	sequence;	5.8S	ribosomal	RNA	gene,	complete	sequence;	and	internal	transcribed	spacer	2,	partial	sequence
26. Patagifer vioscai isolate R1PCV internal transcribed spacer 1, partial sequence; 5.8S ribosomal RNA gene, complete sequence; and internal transcribed spacer 2, partial sequence	26	Patagifer	vioscai	isolate	R1PCV	internal	transcribed	spacer	1,	partial	sequence;	5.8S	ribosomal	RNA	gene,	complete	sequence;	and	internal	transcribed	spacer	2,	partial	sequence
27. Fasciola nyanzae isolate ER4P13LH internal transcribed spacer 1, partial sequence; 5.8S ribosomal RNA gene, complete sequence; and internal transcribed spacer 2, partial sequence	27	Fasciola	nyanzae	isolate	ER4P13LH	internal	transcribed	spacer	1,	partial	sequence;	5.8S	ribosomal	RNA	gene,	complete	sequence;	and	internal	transcribed	spacer	2,	partial	sequence
28. Petasiger sp. isolate ER1P20LH large subunit ribosomal RNA gene, partial sequence	28	Petasiger	sp.	isolate	ER1P20LH	large	subunit	ribosomal	RNA	gene,	partial	sequence
29. Petasiger sp. isolate PC4P20P large subunit ribosomal RNA gene, partial sequence	29	Petasiger	sp.	isolate	PC4P20P	large	subunit	ribosomal	RNA	gene,	partial	sequence
30. Patagifer vioscai isolate R1PCV large subunit ribosomal RNA gene, partial sequence	30	Patagifer	vioscai	isolate	R1PCV	large	subunit	ribosomal	RNA	gene,	partial	sequence
31. Orientocreadium sp. isolate OC6P31P large subunit ribosomal RNA gene, partial sequence	31	Orientocreadium	sp.	isolate	OC6P31P	large	subunit	ribosomal	RNA	gene,	partial	sequence
32. Fasciola nyanzae isolate ER4P13LH large subunit ribosomal RNA gene, partial sequence	32	Fasciola	nyanzae	isolate	ER4P13LH	large	subunit	ribosomal	RNA	gene,	partial	sequence
33. Coitocaecum capense isolate EX152 5.8S ribosomal RNA gene, partial sequence; internal transcribed spacer 2, complete sequence; and large subunit ribosomal RNA gene, partial sequence	33	Coitocaecum	capense	isolate	EX152	5.8S	ribosomal	RNA	gene,	partial	sequence;	internal	transcribed	spacer	2,	complete	sequence;	and	large	subunit	ribosomal	RNA	gene,	partial	sequence
34. Coitocaecum sp. isolate EX339C cytochrome c oxidase subunit I (COX1) gene, partial cds; mitochondrial	34	Coitocaecum	sp.	isolate	EX339C	cytochrome	c	oxidase	subunit	I	(COX1)	gene,	partial	cds;	mitochondrial
35. Coitocaecum capense isolate EX152 cytochrome c oxidase subunit I (COX1) gene, partial cds; mitochondrial	35	Coitocaecum	capense	isolate	EX152	cytochrome	c	oxidase	subunit	I	(COX1)	gene,	partial	cds;	mitochondrial
36. Coitocaecum capense isolate EX338 large subunit ribosomal RNA gene, partial sequence	36	Coitocaecum	capense	isolate	EX338	large	subunit	ribosomal	RNA	gene,	partial	sequence
37. Coitocaecum capense isolate EX337 large subunit ribosomal RNA gene, partial sequence	37	Coitocaecum	capense	isolate	EX337	large	subunit	ribosomal	RNA	gene,	partial	sequence
38. Coitocaecum capense isolate EX152 large subunit ribosomal RNA gene, partial sequence	38	Coitocaecum	capense	isolate	EX152	large	subunit	ribosomal	RNA	gene,	partial	sequence
39. Coitocaecum capense isolate EX151 large subunit ribosomal RNA gene, partial sequence	39	Coitocaecum	capense	isolate	EX151	large	subunit	ribosomal	RNA	gene,	partial	sequence
40. Neofibricola sp. metacercaria TJA-2022 isolate SAF13 cytochrome c oxidase subunit I (COX1) gene, partial cds; mitochondrial	40	Neofibricola	sp.	metacercaria	TJA-2022	isolate	SAF13	cytochrome	c	oxidase	subunit	I	(COX1)	gene,	partial	cds;	mitochondrial
41. Neofibricola sp. metacercaria TJA-2022 isolate SAF11 cytochrome c oxidase subunit I (COX1) gene, partial cds; mitochondrial	41	Neofibricola	sp.	metacercaria	TJA-2022	isolate	SAF11	cytochrome	c	oxidase	subunit	I	(COX1)	gene,	partial	cds;	mitochondrial
42. Neofibricola smiti isolate SAA14 cytochrome c oxidase subunit I (COX1) gene, partial cds; mitochondrial	42	Neofibricola	smiti	isolate	SAA14	cytochrome	c	oxidase	subunit	I	(COX1)	gene,	partial	cds;	mitochondrial
43. Neofibricola smiti isolate SAA11 cytochrome c oxidase subunit I (COX1) gene, partial cds; mitochondrial	43	Neofibricola	smiti	isolate	SAA11	cytochrome	c	oxidase	subunit	I	(COX1)	gene,	partial	cds;	mitochondrial
44. Neofibricola smiti isolate SAA2 cytochrome c oxidase subunit I (COX1) gene, partial cds; mitochondrial	44	Neofibricola	smiti	isolate	SAA2	cytochrome	c	oxidase	subunit	I	(COX1)	gene,	partial	cds;	mitochondrial
45. Eniochobothrium acostae isolate AA3 large subunit ribosomal RNA gene, partial sequence	45	Eniochobothrium	acostae	isolate	AA3	large	subunit	ribosomal	RNA	gene,	partial	sequence
46. Eniochobothrium acostae isolate AA1 large subunit ribosomal RNA gene, partial sequence	46	Eniochobothrium	acostae	isolate	AA1	large	subunit	ribosomal	RNA	gene,	partial	sequence
47. Eniochobothrium acostae isolate AA2 large subunit ribosomal RNA gene, partial sequence	47	Eniochobothrium	acostae	isolate	AA2	large	subunit	ribosomal	RNA	gene,	partial	sequence
48. Eniochobothrium acostae isolate 4 cytochrome c oxidase subunit I (COX1) gene, partial cds; mitochondrial	48	Eniochobothrium	acostae	isolate	4	cytochrome	c	oxidase	subunit	I	(COX1)	gene,	partial	cds;	mitochondrial
49. Eniochobothrium acostae isolate 3 cytochrome c oxidase subunit I (COX1) gene, partial cds; mitochondrial	49	Eniochobothrium	acostae	isolate	3	cytochrome	c	oxidase	subunit	I	(COX1)	gene,	partial	cds;	mitochondrial
50. Eniochobothrium acostae isolate 2 cytochrome c oxidase subunit I (COX1) gene, partial cds; mitochondrial	50	Eniochobothrium	acostae	isolate	2	cytochrome	c	oxidase	subunit	I	(COX1)	gene,	partial	cds;	mitochondrial
51. Atractolytocestus huronensis voucher AhLa2 small subunit ribosomal RNA gene, partial sequence	51	Atractolytocestus	huronensis	voucher	AhLa2	small	subunit	ribosomal	RNA	gene,	partial	sequence
52. Atractolytocestus huronensis voucher AH1 small subunit ribosomal RNA gene, partial sequence	52	Atractolytocestus	huronensis	voucher	AH1	small	subunit	ribosomal	RNA	gene,	partial	sequence
53. Atractolytocestus huronensis voucher A._huronensis_-_L._aeneus_-_AhLa2_-_C1_+_D2_-_28S large subunit ribosomal RNA gene, partial sequence	53	Atractolytocestus	huronensis	voucher	A._huronensis_-_L._aeneus_-_AhLa2_-_C1_+_D2_-_28S	large	subunit	ribosomal	RNA	gene,	partial	sequence
54. Atractolytocestus huronensis voucher A._huronensis_-_C._carpio_-_AH6_-_C1_+_D2_-_28S large subunit ribosomal RNA gene, partial sequence	54	Atractolytocestus	huronensis	voucher	A._huronensis_-_C._carpio_-_AH6_-_C1_+_D2_-_28S	large	subunit	ribosomal	RNA	gene,	partial	sequence
55. Atractolytocestus huronensis voucher A._huronensis_-_C._carpio_-_AH3_-_C1_+_D2_-_28S large subunit ribosomal RNA gene, partial sequence	55	Atractolytocestus	huronensis	voucher	A._huronensis_-_C._carpio_-_AH3_-_C1_+_D2_-_28S	large	subunit	ribosomal	RNA	gene,	partial	sequence
56. Grillotia sasciae isolate 1_COI cytochrome c oxidase subunit I (COX1) gene, partial cds; mitochondrial	56	Grillotia	sasciae	isolate	1_COI	cytochrome	c	oxidase	subunit	I	(COX1)	gene,	partial	cds;	mitochondrial
57. Grillotia sasciae large subunit ribosomal RNA gene, partial sequence	57	Grillotia	sasciae	large	subunit	ribosomal	RNA	gene,	partial	sequence
58. Enterogyrus multispiralis small subunit ribosomal RNA gene and internal transcribed spacer 1, partial sequence	58	Enterogyrus	multispiralis	small	subunit	ribosomal	RNA	gene	and	internal	transcribed	spacer	1,	partial	sequence
59. Enterogyrus mashegoi small subunit ribosomal RNA gene and internal transcribed spacer 1, partial sequence	59	Enterogyrus	mashegoi	small	subunit	ribosomal	RNA	gene	and	internal	transcribed	spacer	1,	partial	sequence
60. Enterogyrus multispiralis large subunit ribosomal RNA gene, partial sequence	60	Enterogyrus	multispiralis	large	subunit	ribosomal	RNA	gene,	partial	sequence
61. Enterogyrus mashegoi large subunit ribosomal RNA gene, partial sequence	61	Enterogyrus	mashegoi	large	subunit	ribosomal	RNA	gene,	partial	sequence
62. Hymenolepis diminuta isolate ALXR29 internal transcribed spacer 1, partial sequence	62	Hymenolepis	diminuta	isolate	ALXR29	internal	transcribed	spacer	1,	partial	sequence
63. Hymenolepis diminuta isolate TEMR42 internal transcribed spacer 1, partial sequence	63	Hymenolepis	diminuta	isolate	TEMR42	internal	transcribed	spacer	1,	partial	sequence
64. Hymenolepis diminuta isolate UPER84 internal transcribed spacer 1, partial sequence	64	Hymenolepis	diminuta	isolate	UPER84	internal	transcribed	spacer	1,	partial	sequence
65. Hymenolepis diminuta clone TEMR42 cytochrome oxidase subunit 1 (cox1) gene, partial cds; mitochondrial	65	Hymenolepis	diminuta	clone	TEMR42	cytochrome	oxidase	subunit	1	(cox1)	gene,	partial	cds;	mitochondrial
66. Hymenolepis diminuta clone ALXR29 cytochrome oxidase subunit 1 (cox1) gene, partial cds; mitochondrial	66	Hymenolepis	diminuta	clone	ALXR29	cytochrome	oxidase	subunit	1	(cox1)	gene,	partial	cds;	mitochondrial
67. Hymenolepis diminuta clone UPER84 cytochrome oxidase subunit 1 (cox1) gene, partial cds; mitochondrial	67	Hymenolepis	diminuta	clone	UPER84	cytochrome	oxidase	subunit	1	(cox1)	gene,	partial	cds;	mitochondrial
68. Hymenolepis diminuta clone UPER66 cytochrome oxidase subunit 1 (cox1) gene, partial cds; mitochondrial	68	Hymenolepis	diminuta	clone	UPER66	cytochrome	oxidase	subunit	1	(cox1)	gene,	partial	cds;	mitochondrial
69. Hymenolepis diminuta clone UPER25 cytochrome oxidase subunit 1 (cox1) gene, partial cds; mitochondrial	69	Hymenolepis	diminuta	clone	UPER25	cytochrome	oxidase	subunit	1	(cox1)	gene,	partial	cds;	mitochondrial
70. Stenostomum sp. Kopanang A 18S ribosomal RNA gene, partial sequence	70	Stenostomum	sp.	Kopanang	A	18S	ribosomal	RNA	gene,	partial	sequence
71. Dochmiotrema sp. Driefontein B 18S ribosomal RNA gene, partial sequence	71	Dochmiotrema	sp.	Driefontein	B	18S	ribosomal	RNA	gene,	partial	sequence
72. Dochmiotrema sp. Kopanang A 18S ribosomal RNA gene, partial sequence	72	Dochmiotrema	sp.	Kopanang	A	18S	ribosomal	RNA	gene,	partial	sequence
73. Pseudodactylogyrus anguillae 18S ribosomal RNA gene, partial sequence; internal transcribed spacer 1 and 5.8S ribosomal RNA gene, complete sequence; and internal transcribed spacer 2, partial sequence	73	Pseudodactylogyrus	anguillae	18S	ribosomal	RNA	gene,	partial	sequence;	internal	transcribed	spacer	1	and	5.8S	ribosomal	RNA	gene,	complete	sequence;	and	internal	transcribed	spacer	2,	partial	sequence
74. Sanguinicolidae gen. sp. 3 ZA isolate C3BC101 small subunit ribosomal RNA gene, partial sequence	74	Sanguinicolidae	gen.	sp.	3	ZA	isolate	C3BC101	small	subunit	ribosomal	RNA	gene,	partial	sequence
75. Sanguinicolidae gen. n. sp. 3 ZA isolate C3BC101 internal transcribed spacer 1, partial sequence; 5.8S ribosomal RNA gene, complete sequence; and internal transcribed spacer 2, partial sequence	75	Sanguinicolidae	gen.	n.	sp.	3	ZA	isolate	C3BC101	internal	transcribed	spacer	1,	partial	sequence;	5.8S	ribosomal	RNA	gene,	complete	sequence;	and	internal	transcribed	spacer	2,	partial	sequence
76. Sanguinicolidae gen. n. sp. 3 ZA isolate C4BC110 internal transcribed spacer 1, partial sequence; 5.8S ribosomal RNA gene, complete sequence; and internal transcribed spacer 2, partial sequence	76	Sanguinicolidae	gen.	n.	sp.	3	ZA	isolate	C4BC110	internal	transcribed	spacer	1,	partial	sequence;	5.8S	ribosomal	RNA	gene,	complete	sequence;	and	internal	transcribed	spacer	2,	partial	sequence
77. Sanguinicolidae gen. n. sp. 3 ZA isolate C1BH1 internal transcribed spacer 1, partial sequence; 5.8S ribosomal RNA gene, complete sequence; and internal transcribed spacer 2, partial sequence	77	Sanguinicolidae	gen.	n.	sp.	3	ZA	isolate	C1BH1	internal	transcribed	spacer	1,	partial	sequence;	5.8S	ribosomal	RNA	gene,	complete	sequence;	and	internal	transcribed	spacer	2,	partial	sequence
78. Sanguinicolidae gen. n. sp. 2 ZA isolate C9BV1 internal transcribed spacer 1, partial sequence; 5.8S ribosomal RNA gene, complete sequence; and internal transcribed spacer 2, partial sequence	78	Sanguinicolidae	gen.	n.	sp.	2	ZA	isolate	C9BV1	internal	transcribed	spacer	1,	partial	sequence;	5.8S	ribosomal	RNA	gene,	complete	sequence;	and	internal	transcribed	spacer	2,	partial	sequence
79. Sanguinicolidae gen. n. sp. 4 ZA isolate C2BH1 small subunit ribosomal RNA gene, partial sequence	79	Sanguinicolidae	gen.	n.	sp.	4	ZA	isolate	C2BH1	small	subunit	ribosomal	RNA	gene,	partial	sequence
80. Sanguinicolidae gen. n. sp. 4 ZA isolate C2BH1a small subunit ribosomal RNA gene, partial sequence	80	Sanguinicolidae	gen.	n.	sp.	4	ZA	isolate	C2BH1a	small	subunit	ribosomal	RNA	gene,	partial	sequence
81. Sanguinicolidae gen. n. sp. 1 ZA isolate C4BVB small subunit ribosomal RNA gene, partial sequence	81	Sanguinicolidae	gen.	n.	sp.	1	ZA	isolate	C4BVB	small	subunit	ribosomal	RNA	gene,	partial	sequence
82. Sanguinicolidae gen. n. sp. 2 ZA isolate C1BVB small subunit ribosomal RNA gene, partial sequence	82	Sanguinicolidae	gen.	n.	sp.	2	ZA	isolate	C1BVB	small	subunit	ribosomal	RNA	gene,	partial	sequence
83. Sanguinicolidae gen. n. sp. 2 ZA isolate C9BV1 small subunit ribosomal RNA gene, partial sequence	83	Sanguinicolidae	gen.	n.	sp.	2	ZA	isolate	C9BV1	small	subunit	ribosomal	RNA	gene,	partial	sequence
84. Sanguinicolidae gen. n. sp. 1 ZA isolate C12BV1 internal transcribed spacer 1, partial sequence; 5.8S ribosomal RNA gene, complete sequence; and internal transcribed spacer 2, partial sequence	84	Sanguinicolidae	gen.	n.	sp.	1	ZA	isolate	C12BV1	internal	transcribed	spacer	1,	partial	sequence;	5.8S	ribosomal	RNA	gene,	complete	sequence;	and	internal	transcribed	spacer	2,	partial	sequence
85. Sanguinicolidae gen. n. sp. 1 ZA isolate C11BV1 internal transcribed spacer 1, partial sequence; 5.8S ribosomal RNA gene, complete sequence; and internal transcribed spacer 2, partial sequence	85	Sanguinicolidae	gen.	n.	sp.	1	ZA	isolate	C11BV1	internal	transcribed	spacer	1,	partial	sequence;	5.8S	ribosomal	RNA	gene,	complete	sequence;	and	internal	transcribed	spacer	2,	partial	sequence
86. Sanguinicolidae gen. n. sp. 1 ZA isolate C10BV1 internal transcribed spacer 1, partial sequence; 5.8S ribosomal RNA gene, complete sequence; and internal transcribed spacer 2, partial sequence	86	Sanguinicolidae	gen.	n.	sp.	1	ZA	isolate	C10BV1	internal	transcribed	spacer	1,	partial	sequence;	5.8S	ribosomal	RNA	gene,	complete	sequence;	and	internal	transcribed	spacer	2,	partial	sequence
87. Sanguinicolidae gen. n. sp. 1 ZA isolate C3BV1 internal transcribed spacer 1, partial sequence; 5.8S ribosomal RNA gene, complete sequence; and internal transcribed spacer 2, partial sequence	87	Sanguinicolidae	gen.	n.	sp.	1	ZA	isolate	C3BV1	internal	transcribed	spacer	1,	partial	sequence;	5.8S	ribosomal	RNA	gene,	complete	sequence;	and	internal	transcribed	spacer	2,	partial	sequence
88. Sanguinicolidae gen. n. sp. 1 ZA isolate C3BVB small subunit ribosomal RNA gene, partial sequence	88	Sanguinicolidae	gen.	n.	sp.	1	ZA	isolate	C3BVB	small	subunit	ribosomal	RNA	gene,	partial	sequence
89. Sanguinicolidae gen. n. sp. 4 ZA isolate C2BH1 large subunit ribosomal RNA gene, partial sequence	89	Sanguinicolidae	gen.	n.	sp.	4	ZA	isolate	C2BH1	large	subunit	ribosomal	RNA	gene,	partial	sequence
90. Sanguinicolidae gen. n. sp. 3 ZA isolate C3B4H large subunit ribosomal RNA gene, partial sequence	90	Sanguinicolidae	gen.	n.	sp.	3	ZA	isolate	C3B4H	large	subunit	ribosomal	RNA	gene,	partial	sequence
91. Sanguinicolidae gen. n. sp. 3 ZA isolate C1BH1 large subunit ribosomal RNA gene, partial sequence	91	Sanguinicolidae	gen.	n.	sp.	3	ZA	isolate	C1BH1	large	subunit	ribosomal	RNA	gene,	partial	sequence
92. Sanguinicolidae gen. n. sp. 2 ZA isolate C9BV1 large subunit ribosomal RNA gene, partial sequence	92	Sanguinicolidae	gen.	n.	sp.	2	ZA	isolate	C9BV1	large	subunit	ribosomal	RNA	gene,	partial	sequence
93. Sanguinicolidae gen. n. sp. 3 ZA isolate C3BC13 large subunit ribosomal RNA gene, partial sequence	93	Sanguinicolidae	gen.	n.	sp.	3	ZA	isolate	C3BC13	large	subunit	ribosomal	RNA	gene,	partial	sequence
94. Sanguinicolidae gen. n. sp. 2 ZA isolate C1BVB large subunit ribosomal RNA gene, partial sequence	94	Sanguinicolidae	gen.	n.	sp.	2	ZA	isolate	C1BVB	large	subunit	ribosomal	RNA	gene,	partial	sequence
95. Sanguinicolidae gen. n. sp. 1 ZA isolate C4BVB large subunit ribosomal RNA gene, partial sequence	95	Sanguinicolidae	gen.	n.	sp.	1	ZA	isolate	C4BVB	large	subunit	ribosomal	RNA	gene,	partial	sequence
96. Sanguinicolidae gen. n. sp. 1 ZA isolate C3BV1 large subunit ribosomal RNA gene, partial sequence	96	Sanguinicolidae	gen.	n.	sp.	1	ZA	isolate	C3BV1	large	subunit	ribosomal	RNA	gene,	partial	sequence
97. Sanguinicolidae gen. n. sp. 1 ZA isolate C4BV1 large subunit ribosomal RNA gene, partial sequence	97	Sanguinicolidae	gen.	n.	sp.	1	ZA	isolate	C4BV1	large	subunit	ribosomal	RNA	gene,	partial	sequence
98. Siphoderina nana isolate SM739 5.8S ribosomal RNA gene, partial sequence; internal transcribed spacer 2, complete sequence; and large subunit ribosomal RNA gene, partial sequence	98	Siphoderina	nana	isolate	SM739	5.8S	ribosomal	RNA	gene,	partial	sequence;	internal	transcribed	spacer	2,	complete	sequence;	and	large	subunit	ribosomal	RNA	gene,	partial	sequence
99. Siphoderina nana isolate SM741 large subunit ribosomal RNA gene, partial sequence	99	Siphoderina	nana	isolate	SM741	large	subunit	ribosomal	RNA	gene,	partial	sequence
100. Siphoderina nana isolate SM777 cytochrome c oxidase subunit I (COX1) gene, partial cds; mitochondrial	100	Siphoderina	nana	isolate	SM777	cytochrome	c	oxidase	subunit	I	(COX1)	gene,	partial	cds;	mitochondrial
101. Siphoderina nana isolate SM778 cytochrome c oxidase subunit I (COX1) gene, partial cds; mitochondrial	101	Siphoderina	nana	isolate	SM778	cytochrome	c	oxidase	subunit	I	(COX1)	gene,	partial	cds;	mitochondrial
102. Proctoeces maculatus isolate EXDi01_28S large subunit ribosomal RNA gene, partial sequence	102	Proctoeces	maculatus	isolate	EXDi01_28S	large	subunit	ribosomal	RNA	gene,	partial	sequence
103. Proctoeces maculatus isolate EX435_28S large subunit ribosomal RNA gene, partial sequence	103	Proctoeces	maculatus	isolate	EX435_28S	large	subunit	ribosomal	RNA	gene,	partial	sequence
104. Proctoeces maculatus isolate EX386_28S large subunit ribosomal RNA gene, partial sequence	104	Proctoeces	maculatus	isolate	EX386_28S	large	subunit	ribosomal	RNA	gene,	partial	sequence
105. Proctoeces maculatus isolate EX378_28S large subunit ribosomal RNA gene, partial sequence	105	Proctoeces	maculatus	isolate	EX378_28S	large	subunit	ribosomal	RNA	gene,	partial	sequence
106. Proctoeces maculatus isolate EX322_28S large subunit ribosomal RNA gene, partial sequence	106	Proctoeces	maculatus	isolate	EX322_28S	large	subunit	ribosomal	RNA	gene,	partial	sequence
107. Proctoeces maculatus isolate EX321_28S large subunit ribosomal RNA gene, partial sequence	107	Proctoeces	maculatus	isolate	EX321_28S	large	subunit	ribosomal	RNA	gene,	partial	sequence
108. Proctoeces maculatus isolate Ex431 small subunit ribosomal RNA gene, partial sequence	108	Proctoeces	maculatus	isolate	Ex431	small	subunit	ribosomal	RNA	gene,	partial	sequence
109. Proctoeces maculatus isolate Ex435_COI cytochrome c oxidase subunit I (COX1) gene, partial cds; mitochondrial	109	Proctoeces	maculatus	isolate	Ex435_COI	cytochrome	c	oxidase	subunit	I	(COX1)	gene,	partial	cds;	mitochondrial
110. Proctoeces maculatus isolate Ex432_COI cytochrome c oxidase subunit I (COX1) gene, partial cds; mitochondrial	110	Proctoeces	maculatus	isolate	Ex432_COI	cytochrome	c	oxidase	subunit	I	(COX1)	gene,	partial	cds;	mitochondrial
111. Proctoeces maculatus isolate Ex431_COI cytochrome c oxidase subunit I (COX1) gene, partial cds; mitochondrial	111	Proctoeces	maculatus	isolate	Ex431_COI	cytochrome	c	oxidase	subunit	I	(COX1)	gene,	partial	cds;	mitochondrial
112. Proctoeces maculatus isolate Ex426_COI cytochrome c oxidase subunit I (COX1) gene, partial cds; mitochondrial	112	Proctoeces	maculatus	isolate	Ex426_COI	cytochrome	c	oxidase	subunit	I	(COX1)	gene,	partial	cds;	mitochondrial
113. Proctoeces maculatus isolate EX265_COI cytochrome c oxidase subunit I (COX1) gene, partial cds; mitochondrial	113	Proctoeces	maculatus	isolate	EX265_COI	cytochrome	c	oxidase	subunit	I	(COX1)	gene,	partial	cds;	mitochondrial
114. Proctoeces maculatus isolate EX264_COI cytochrome c oxidase subunit I (COX1) gene, partial cds; mitochondrial	114	Proctoeces	maculatus	isolate	EX264_COI	cytochrome	c	oxidase	subunit	I	(COX1)	gene,	partial	cds;	mitochondrial
115. Lecithochirium genypteri isolate 50m_digl2F large subunit ribosomal RNA gene, partial sequence	115	Lecithochirium	genypteri	isolate	50m_digl2F	large	subunit	ribosomal	RNA	gene,	partial	sequence
116. Lecithochirium genypteri isolate 45m_digl2F large subunit ribosomal RNA gene, partial sequence	116	Lecithochirium	genypteri	isolate	45m_digl2F	large	subunit	ribosomal	RNA	gene,	partial	sequence
117. Lecithochirium genypteri isolate 48m_digl2F large subunit ribosomal RNA gene, partial sequence	117	Lecithochirium	genypteri	isolate	48m_digl2F	large	subunit	ribosomal	RNA	gene,	partial	sequence
118. Lecithochirium genypteri isolate 47m_digl2F large subunit ribosomal RNA gene, partial sequence	118	Lecithochirium	genypteri	isolate	47m_digl2F	large	subunit	ribosomal	RNA	gene,	partial	sequence
119. Lecithochirium genypteri isolate 44m_digl2F large subunit ribosomal RNA gene, partial sequence	119	Lecithochirium	genypteri	isolate	44m_digl2F	large	subunit	ribosomal	RNA	gene,	partial	sequence
120. Lecithochirium genypteri isolate 43m_digl2F large subunit ribosomal RNA gene, partial sequence	120	Lecithochirium	genypteri	isolate	43m_digl2F	large	subunit	ribosomal	RNA	gene,	partial	sequence
121. Lecithochirium genypteri isolate 42m_digl2F large subunit ribosomal RNA gene, partial sequence	121	Lecithochirium	genypteri	isolate	42m_digl2F	large	subunit	ribosomal	RNA	gene,	partial	sequence
122. Lecithochirium genypteri isolate 41m_digl2F large subunit ribosomal RNA gene, partial sequence	122	Lecithochirium	genypteri	isolate	41m_digl2F	large	subunit	ribosomal	RNA	gene,	partial	sequence
123. Lecithochirium genypteri isolate 40m_digl2F large subunit ribosomal RNA gene, partial sequence	123	Lecithochirium	genypteri	isolate	40m_digl2F	large	subunit	ribosomal	RNA	gene,	partial	sequence
124. Lecithochirium genypteri isolate 39m_digl2F large subunit ribosomal RNA gene, partial sequence	124	Lecithochirium	genypteri	isolate	39m_digl2F	large	subunit	ribosomal	RNA	gene,	partial	sequence
125. Lecithochirium genypteri isolate 7k_digl2F large subunit ribosomal RNA gene, partial sequence	125	Lecithochirium	genypteri	isolate	7k_digl2F	large	subunit	ribosomal	RNA	gene,	partial	sequence
126. Lecithochirium genypteri isolate 6k_digl2F large subunit ribosomal RNA gene, partial sequence	126	Lecithochirium	genypteri	isolate	6k_digl2F	large	subunit	ribosomal	RNA	gene,	partial	sequence
127. Lecithochirium genypteri isolate 5k_digl2F large subunit ribosomal RNA gene, partial sequence	127	Lecithochirium	genypteri	isolate	5k_digl2F	large	subunit	ribosomal	RNA	gene,	partial	sequence
128. Lecithochirium genypteri isolate 4k_digl2F large subunit ribosomal RNA gene, partial sequence	128	Lecithochirium	genypteri	isolate	4k_digl2F	large	subunit	ribosomal	RNA	gene,	partial	sequence
129. Lecithochirium genypteri isolate 37m_digl2F large subunit ribosomal RNA gene, partial sequence	129	Lecithochirium	genypteri	isolate	37m_digl2F	large	subunit	ribosomal	RNA	gene,	partial	sequence
130. Lecithochirium genypteri isolate 36m_digl2F large subunit ribosomal RNA gene, partial sequence	130	Lecithochirium	genypteri	isolate	36m_digl2F	large	subunit	ribosomal	RNA	gene,	partial	sequence
131. Lecithochirium genypteri isolate 35m_digl2F large subunit ribosomal RNA gene, partial sequence	131	Lecithochirium	genypteri	isolate	35m_digl2F	large	subunit	ribosomal	RNA	gene,	partial	sequence
132. Lecithochirium genypteri isolate 34m_digl2F large subunit ribosomal RNA gene, partial sequence	132	Lecithochirium	genypteri	isolate	34m_digl2F	large	subunit	ribosomal	RNA	gene,	partial	sequence
133. Lecithochirium genypteri isolate 30m_digl2F large subunit ribosomal RNA gene, partial sequence	133	Lecithochirium	genypteri	isolate	30m_digl2F	large	subunit	ribosomal	RNA	gene,	partial	sequence
134. Lecithochirium genypteri isolate 32m_digl2F large subunit ribosomal RNA gene, partial sequence	134	Lecithochirium	genypteri	isolate	32m_digl2F	large	subunit	ribosomal	RNA	gene,	partial	sequence
135. Lecithochirium genypteri isolate 31m_digl2F large subunit ribosomal RNA gene, partial sequence	135	Lecithochirium	genypteri	isolate	31m_digl2F	large	subunit	ribosomal	RNA	gene,	partial	sequence
136. Lecithochirium genypteri isolate 11K_Digl2K large subunit ribosomal RNA gene, partial sequence	136	Lecithochirium	genypteri	isolate	11K_Digl2K	large	subunit	ribosomal	RNA	gene,	partial	sequence
137. Lecithochirium genypteri isolate 10k_digl2F large subunit ribosomal RNA gene, partial sequence	137	Lecithochirium	genypteri	isolate	10k_digl2F	large	subunit	ribosomal	RNA	gene,	partial	sequence
138. Lecithochirium genypteri isolate 9k_digl2F large subunit ribosomal RNA gene, partial sequence	138	Lecithochirium	genypteri	isolate	9k_digl2F	large	subunit	ribosomal	RNA	gene,	partial	sequence
139. Lecithochirium genypteri isolate 8k_digl2F large subunit ribosomal RNA gene, partial sequence	139	Lecithochirium	genypteri	isolate	8k_digl2F	large	subunit	ribosomal	RNA	gene,	partial	sequence
140. Lecithochirium genypteri isolate 3k_digl2F large subunit ribosomal RNA gene, partial sequence	140	Lecithochirium	genypteri	isolate	3k_digl2F	large	subunit	ribosomal	RNA	gene,	partial	sequence
141. Lecithochirium genypteri isolate 2k_digl2F large subunit ribosomal RNA gene, partial sequence	141	Lecithochirium	genypteri	isolate	2k_digl2F	large	subunit	ribosomal	RNA	gene,	partial	sequence
142. Lecithochirium genypteri isolate 1k_digl2F large subunit ribosomal RNA gene, partial sequence	142	Lecithochirium	genypteri	isolate	1k_digl2F	large	subunit	ribosomal	RNA	gene,	partial	sequence
143. Lecithochirium genypteri isolate WC9_28S large subunit ribosomal RNA gene, partial sequence	143	Lecithochirium	genypteri	isolate	WC9_28S	large	subunit	ribosomal	RNA	gene,	partial	sequence
144. Lecithochirium genypteri isolate WC8_28S large subunit ribosomal RNA gene, partial sequence	144	Lecithochirium	genypteri	isolate	WC8_28S	large	subunit	ribosomal	RNA	gene,	partial	sequence
145. Lecithochirium genypteri isolate WC7_28S large subunit ribosomal RNA gene, partial sequence	145	Lecithochirium	genypteri	isolate	WC7_28S	large	subunit	ribosomal	RNA	gene,	partial	sequence
146. Lecithochirium genypteri isolate WC6_28S large subunit ribosomal RNA gene, partial sequence	146	Lecithochirium	genypteri	isolate	WC6_28S	large	subunit	ribosomal	RNA	gene,	partial	sequence
147. Lecithochirium genypteri isolate WC5_28S large subunit ribosomal RNA gene, partial sequence	147	Lecithochirium	genypteri	isolate	WC5_28S	large	subunit	ribosomal	RNA	gene,	partial	sequence
148. Lecithochirium genypteri isolate WC4_28S large subunit ribosomal RNA gene, partial sequence	148	Lecithochirium	genypteri	isolate	WC4_28S	large	subunit	ribosomal	RNA	gene,	partial	sequence
149. Lecithochirium genypteri isolate SC1C_28S large subunit ribosomal RNA gene, partial sequence	149	Lecithochirium	genypteri	isolate	SC1C_28S	large	subunit	ribosomal	RNA	gene,	partial	sequence
150. Lecithochirium genypteri isolate SC2E_28S large subunit ribosomal RNA gene, partial sequence	150	Lecithochirium	genypteri	isolate	SC2E_28S	large	subunit	ribosomal	RNA	gene,	partial	sequence
151. Lecithochirium genypteri isolate SC2B_28S large subunit ribosomal RNA gene, partial sequence	151	Lecithochirium	genypteri	isolate	SC2B_28S	large	subunit	ribosomal	RNA	gene,	partial	sequence
152. Lecithochirium genypteri isolate SC1B_28S large subunit ribosomal RNA gene, partial sequence	152	Lecithochirium	genypteri	isolate	SC1B_28S	large	subunit	ribosomal	RNA	gene,	partial	sequence
153. Lecithochirium genypteri isolate SC2D_28S large subunit ribosomal RNA gene, partial sequence	153	Lecithochirium	genypteri	isolate	SC2D_28S	large	subunit	ribosomal	RNA	gene,	partial	sequence
154. Lecithochirium genypteri isolate SC2C_28S large subunit ribosomal RNA gene, partial sequence	154	Lecithochirium	genypteri	isolate	SC2C_28S	large	subunit	ribosomal	RNA	gene,	partial	sequence
155. Lecithochirium genypteri isolate SC2A_28S large subunit ribosomal RNA gene, partial sequence	155	Lecithochirium	genypteri	isolate	SC2A_28S	large	subunit	ribosomal	RNA	gene,	partial	sequence
156. Lecithochirium genypteri isolate SC1D_28S large subunit ribosomal RNA gene, partial sequence	156	Lecithochirium	genypteri	isolate	SC1D_28S	large	subunit	ribosomal	RNA	gene,	partial	sequence
157. Lecithochirium genypteri isolate SC1A_28S large subunit ribosomal RNA gene, partial sequence	157	Lecithochirium	genypteri	isolate	SC1A_28S	large	subunit	ribosomal	RNA	gene,	partial	sequence
158. Schistosoma sp. isolate S5 internal transcribed spacer 1 and 5.8S ribosomal RNA gene, partial sequence	158	Schistosoma	sp.	isolate	S5	internal	transcribed	spacer	1	and	5.8S	ribosomal	RNA	gene,	partial	sequence
159. Schistosoma sp. isolate S2 internal transcribed spacer 1 and 5.8S ribosomal RNA gene, partial sequence	159	Schistosoma	sp.	isolate	S2	internal	transcribed	spacer	1	and	5.8S	ribosomal	RNA	gene,	partial	sequence
160. Schistosoma sp. isolate S1 internal transcribed spacer 1 and 5.8S ribosomal RNA gene, partial sequence	160	Schistosoma	sp.	isolate	S1	internal	transcribed	spacer	1	and	5.8S	ribosomal	RNA	gene,	partial	sequence
161. Schistosoma sp. isolate Bg9 internal transcribed spacer 1 and 5.8S ribosomal RNA gene, partial sequence	161	Schistosoma	sp.	isolate	Bg9	internal	transcribed	spacer	1	and	5.8S	ribosomal	RNA	gene,	partial	sequence
162. Gyrodactylus sprostonae isolate GV13 internal transcribed spacer 1, partial sequence; 5.8S ribosomal RNA gene, complete sequence; and internal transcribed spacer 2, partial sequence	162	Gyrodactylus	sprostonae	isolate	GV13	internal	transcribed	spacer	1,	partial	sequence;	5.8S	ribosomal	RNA	gene,	complete	sequence;	and	internal	transcribed	spacer	2,	partial	sequence
163. Gyrodactylus sprostonae isolate GV12 internal transcribed spacer 1, partial sequence; 5.8S ribosomal RNA gene, complete sequence; and internal transcribed spacer 2, partial sequence	163	Gyrodactylus	sprostonae	isolate	GV12	internal	transcribed	spacer	1,	partial	sequence;	5.8S	ribosomal	RNA	gene,	complete	sequence;	and	internal	transcribed	spacer	2,	partial	sequence
164. Gyrodactylus sprostonae isolate GV11 internal transcribed spacer 1, partial sequence; 5.8S ribosomal RNA gene, complete sequence; and internal transcribed spacer 2, partial sequence	164	Gyrodactylus	sprostonae	isolate	GV11	internal	transcribed	spacer	1,	partial	sequence;	5.8S	ribosomal	RNA	gene,	complete	sequence;	and	internal	transcribed	spacer	2,	partial	sequence
165. Gyrodactylus sprostonae isolate GV10 internal transcribed spacer 1, partial sequence; 5.8S ribosomal RNA gene, complete sequence; and internal transcribed spacer 2, partial sequence	165	Gyrodactylus	sprostonae	isolate	GV10	internal	transcribed	spacer	1,	partial	sequence;	5.8S	ribosomal	RNA	gene,	complete	sequence;	and	internal	transcribed	spacer	2,	partial	sequence
166. Gyrodactylus sprostonae isolate GV9 internal transcribed spacer 1, partial sequence; 5.8S ribosomal RNA gene, complete sequence; and internal transcribed spacer 2, partial sequence	166	Gyrodactylus	sprostonae	isolate	GV9	internal	transcribed	spacer	1,	partial	sequence;	5.8S	ribosomal	RNA	gene,	complete	sequence;	and	internal	transcribed	spacer	2,	partial	sequence
167. Gyrodactylus sprostonae isolate GV8 internal transcribed spacer 1, partial sequence; 5.8S ribosomal RNA gene, complete sequence; and internal transcribed spacer 2, partial sequence	167	Gyrodactylus	sprostonae	isolate	GV8	internal	transcribed	spacer	1,	partial	sequence;	5.8S	ribosomal	RNA	gene,	complete	sequence;	and	internal	transcribed	spacer	2,	partial	sequence
168. Gyrodactylus sprostonae isolate GV7 internal transcribed spacer 1, partial sequence; 5.8S ribosomal RNA gene, complete sequence; and internal transcribed spacer 2, partial sequence	168	Gyrodactylus	sprostonae	isolate	GV7	internal	transcribed	spacer	1,	partial	sequence;	5.8S	ribosomal	RNA	gene,	complete	sequence;	and	internal	transcribed	spacer	2,	partial	sequence
169. Gyrodactylus sprostonae isolate GV6 internal transcribed spacer 1, partial sequence; 5.8S ribosomal RNA gene, complete sequence; and internal transcribed spacer 2, partial sequence	169	Gyrodactylus	sprostonae	isolate	GV6	internal	transcribed	spacer	1,	partial	sequence;	5.8S	ribosomal	RNA	gene,	complete	sequence;	and	internal	transcribed	spacer	2,	partial	sequence
170. Gyrodactylus sprostonae isolate GV5 internal transcribed spacer 1, partial sequence; 5.8S ribosomal RNA gene, complete sequence; and internal transcribed spacer 2, partial sequence	170	Gyrodactylus	sprostonae	isolate	GV5	internal	transcribed	spacer	1,	partial	sequence;	5.8S	ribosomal	RNA	gene,	complete	sequence;	and	internal	transcribed	spacer	2,	partial	sequence
171. Gyrodactylus sprostonae isolate GV4 internal transcribed spacer 1, partial sequence; 5.8S ribosomal RNA gene, complete sequence; and internal transcribed spacer 2, partial sequence	171	Gyrodactylus	sprostonae	isolate	GV4	internal	transcribed	spacer	1,	partial	sequence;	5.8S	ribosomal	RNA	gene,	complete	sequence;	and	internal	transcribed	spacer	2,	partial	sequence
172. Gyrodactylus sprostonae isolate GV3 internal transcribed spacer 1, partial sequence; 5.8S ribosomal RNA gene, complete sequence; and internal transcribed spacer 2, partial sequence	172	Gyrodactylus	sprostonae	isolate	GV3	internal	transcribed	spacer	1,	partial	sequence;	5.8S	ribosomal	RNA	gene,	complete	sequence;	and	internal	transcribed	spacer	2,	partial	sequence
173. Gyrodactylus sprostonae isolate GV2 internal transcribed spacer 1, partial sequence; 5.8S ribosomal RNA gene, complete sequence; and internal transcribed spacer 2, partial sequence	173	Gyrodactylus	sprostonae	isolate	GV2	internal	transcribed	spacer	1,	partial	sequence;	5.8S	ribosomal	RNA	gene,	complete	sequence;	and	internal	transcribed	spacer	2,	partial	sequence
174. Gyrodactylus sprostonae isolate GV1 internal transcribed spacer 1, partial sequence; 5.8S ribosomal RNA gene, complete sequence; and internal transcribed spacer 2, partial sequence	174	Gyrodactylus	sprostonae	isolate	GV1	internal	transcribed	spacer	1,	partial	sequence;	5.8S	ribosomal	RNA	gene,	complete	sequence;	and	internal	transcribed	spacer	2,	partial	sequence
175. Schistosoma mattheei isolate Bg4_1TS-F internal transcribed spacer 1, partial sequence; 5.8S ribosomal RNA gene, complete sequence; and internal transcribed spacer 2, partial sequence	175	Schistosoma	mattheei	isolate	Bg4_1TS-F	internal	transcribed	spacer	1,	partial	sequence;	5.8S	ribosomal	RNA	gene,	complete	sequence;	and	internal	transcribed	spacer	2,	partial	sequence
176. Schistosoma haematobium isolate MiN_ITSF internal transcribed spacer 1, partial sequence; 5.8S ribosomal RNA gene, complete sequence; and internal transcribed spacer 2, partial sequence	176	Schistosoma	haematobium	isolate	MiN_ITSF	internal	transcribed	spacer	1,	partial	sequence;	5.8S	ribosomal	RNA	gene,	complete	sequence;	and	internal	transcribed	spacer	2,	partial	sequence
177. Schistosoma mattheei isolate S4_ITS-F internal transcribed spacer 1, partial sequence; 5.8S ribosomal RNA gene, complete sequence; and internal transcribed spacer 2, partial sequence	177	Schistosoma	mattheei	isolate	S4_ITS-F	internal	transcribed	spacer	1,	partial	sequence;	5.8S	ribosomal	RNA	gene,	complete	sequence;	and	internal	transcribed	spacer	2,	partial	sequence
178. Schistosoma mattheei isolate S6A_ITS-F internal transcribed spacer 1, partial sequence; 5.8S ribosomal RNA gene, complete sequence; and internal transcribed spacer 2, partial sequence	178	Schistosoma	mattheei	isolate	S6A_ITS-F	internal	transcribed	spacer	1,	partial	sequence;	5.8S	ribosomal	RNA	gene,	complete	sequence;	and	internal	transcribed	spacer	2,	partial	sequence
179. Schistosoma mattheei isolate S6B_ITS-F internal transcribed spacer 1, partial sequence; 5.8S ribosomal RNA gene, complete sequence; and internal transcribed spacer 2, partial sequence	179	Schistosoma	mattheei	isolate	S6B_ITS-F	internal	transcribed	spacer	1,	partial	sequence;	5.8S	ribosomal	RNA	gene,	complete	sequence;	and	internal	transcribed	spacer	2,	partial	sequence
180. Schistosoma mattheei isolate S10_ITS-F internal transcribed spacer 1, partial sequence; 5.8S ribosomal RNA gene, complete sequence; and internal transcribed spacer 2, partial sequence	180	Schistosoma	mattheei	isolate	S10_ITS-F	internal	transcribed	spacer	1,	partial	sequence;	5.8S	ribosomal	RNA	gene,	complete	sequence;	and	internal	transcribed	spacer	2,	partial	sequence
181. Schistosoma mattheei isolate Bg2_ITS-F internal transcribed spacer 1, partial sequence; 5.8S ribosomal RNA gene, complete sequence; and internal transcribed spacer 2, partial sequence	181	Schistosoma	mattheei	isolate	Bg2_ITS-F	internal	transcribed	spacer	1,	partial	sequence;	5.8S	ribosomal	RNA	gene,	complete	sequence;	and	internal	transcribed	spacer	2,	partial	sequence
182. Schistosoma haematobium/mattheei hybrid isolate Bg10 cytochrome c oxidase subunit I (COX1) gene, partial cds; mitochondrial	182	Schistosoma	haematobium/mattheei	hybrid	isolate	Bg10	cytochrome	c	oxidase	subunit	I	(COX1)	gene,	partial	cds;	mitochondrial
183. Fasciola hepatica clone 129.1 internal transcribed spacer 2, partial sequence	183	Fasciola	hepatica	clone	129.1	internal	transcribed	spacer	2,	partial	sequence
184. Fasciola hepatica clone 120.3 internal transcribed spacer 2, partial sequence	184	Fasciola	hepatica	clone	120.3	internal	transcribed	spacer	2,	partial	sequence
185. Fasciola hepatica clone 97.1 internal transcribed spacer 2, partial sequence	185	Fasciola	hepatica	clone	97.1	internal	transcribed	spacer	2,	partial	sequence
186. Fasciola hepatica clone 70.2 internal transcribed spacer 2, partial sequence	186	Fasciola	hepatica	clone	70.2	internal	transcribed	spacer	2,	partial	sequence
187. Fasciola hepatica clone 56.2 internal transcribed spacer 2, partial sequence	187	Fasciola	hepatica	clone	56.2	internal	transcribed	spacer	2,	partial	sequence
188. Fasciola hepatica clone 42.3 internal transcribed spacer 2, partial sequence	188	Fasciola	hepatica	clone	42.3	internal	transcribed	spacer	2,	partial	sequence
189. Fasciola hepatica clone 33.1 internal transcribed spacer 2, partial sequence	189	Fasciola	hepatica	clone	33.1	internal	transcribed	spacer	2,	partial	sequence
190. Fasciola hepatica clone 29.1 internal transcribed spacer 2, partial sequence	190	Fasciola	hepatica	clone	29.1	internal	transcribed	spacer	2,	partial	sequence
191. Fasciola hepatica clone 20.1 internal transcribed spacer 2, partial sequence	191	Fasciola	hepatica	clone	20.1	internal	transcribed	spacer	2,	partial	sequence
192. Fasciola hepatica clone 4.1 internal transcribed spacer 2, partial sequence	192	Fasciola	hepatica	clone	4.1	internal	transcribed	spacer	2,	partial	sequence
193. Fasciola hepatica isolate 259.1 internal transcribed spacer 2, partial sequence	193	Fasciola	hepatica	isolate	259.1	internal	transcribed	spacer	2,	partial	sequence
194. Fasciola hepatica isolate 257.6 internal transcribed spacer 2, partial sequence	194	Fasciola	hepatica	isolate	257.6	internal	transcribed	spacer	2,	partial	sequence
195. Fasciola hepatica isolate 257.3 internal transcribed spacer 2, partial sequence	195	Fasciola	hepatica	isolate	257.3	internal	transcribed	spacer	2,	partial	sequence
196. Fasciola gigantica isolate 201.5 internal transcribed spacer 2, partial sequence	196	Fasciola	gigantica	isolate	201.5	internal	transcribed	spacer	2,	partial	sequence
197. Fasciola gigantica isolate 201.1 internal transcribed spacer 2, partial sequence	197	Fasciola	gigantica	isolate	201.1	internal	transcribed	spacer	2,	partial	sequence
198. Fasciola gigantica isolate 230.4 internal transcribed spacer 2, partial sequence	198	Fasciola	gigantica	isolate	230.4	internal	transcribed	spacer	2,	partial	sequence
199. Fasciola gigantica isolate 230.3 internal transcribed spacer 2, partial sequence	199	Fasciola	gigantica	isolate	230.3	internal	transcribed	spacer	2,	partial	sequence
200. Fasciola hepatica isolate 185.4 internal transcribed spacer 2, partial sequence	200	Fasciola	hepatica	isolate	185.4	internal	transcribed	spacer	2,	partial	sequence
201. Fasciola hepatica isolate 185.1 internal transcribed spacer 2, partial sequence	201	Fasciola	hepatica	isolate	185.1	internal	transcribed	spacer	2,	partial	sequence
202. Fasciola hepatica isolate 168.3 internal transcribed spacer 2, partial sequence	202	Fasciola	hepatica	isolate	168.3	internal	transcribed	spacer	2,	partial	sequence
203. Fasciola hepatica isolate 168.1 internal transcribed spacer 2, partial sequence	203	Fasciola	hepatica	isolate	168.1	internal	transcribed	spacer	2,	partial	sequence
204. Fasciola hepatica isolate 9.2 internal transcribed spacer 2, partial sequence	204	Fasciola	hepatica	isolate	9.2	internal	transcribed	spacer	2,	partial	sequence
205. Fasciola hepatica isolate 9.1 internal transcribed spacer 2, partial sequence	205	Fasciola	hepatica	isolate	9.1	internal	transcribed	spacer	2,	partial	sequence
206. Fasciola gigantica isolate 97.6 internal transcribed spacer 2, partial sequence	206	Fasciola	gigantica	isolate	97.6	internal	transcribed	spacer	2,	partial	sequence
207. Fasciola gigantica isolate 97.1 internal transcribed spacer 2, partial sequence	207	Fasciola	gigantica	isolate	97.1	internal	transcribed	spacer	2,	partial	sequence
208. Dactylogyrus sp. m AAA-2022 isolate 1 large subunit ribosomal RNA gene, partial sequence	208	Dactylogyrus	sp.	m	AAA-2022	isolate	1	large	subunit	ribosomal	RNA	gene,	partial	sequence
209. Dactylogyrus sp. m AAA-2022 isolate 1 small subunit ribosomal RNA gene and internal transcribed spacer 1, partial sequence	209	Dactylogyrus	sp.	m	AAA-2022	isolate	1	small	subunit	ribosomal	RNA	gene	and	internal	transcribed	spacer	1,	partial	sequence
210. Ligophorus minimus isolate 2 small subunit ribosomal RNA gene, partial sequence; internal transcribed spacer 1, complete sequence; and 5.8S ribosomal RNA gene, partial sequence	210	Ligophorus	minimus	isolate	2	small	subunit	ribosomal	RNA	gene,	partial	sequence;	internal	transcribed	spacer	1,	complete	sequence;	and	5.8S	ribosomal	RNA	gene,	partial	sequence
211. Ligophorus minimus isolate 2 large subunit ribosomal RNA gene, partial sequence	211	Ligophorus	minimus	isolate	2	large	subunit	ribosomal	RNA	gene,	partial	sequence
212. Ligophorus minimus isolate 3 large subunit ribosomal RNA gene, partial sequence	212	Ligophorus	minimus	isolate	3	large	subunit	ribosomal	RNA	gene,	partial	sequence
213. Ligophorus minimus isolate 1 small subunit ribosomal RNA gene and internal transcribed spacer 1, partial sequence	213	Ligophorus	minimus	isolate	1	small	subunit	ribosomal	RNA	gene	and	internal	transcribed	spacer	1,	partial	sequence
214. Ligophorus minimus isolate 1 large subunit ribosomal RNA gene, partial sequence	214	Ligophorus	minimus	isolate	1	large	subunit	ribosomal	RNA	gene,	partial	sequence
215. Ligophorus minimus isolate 4 large subunit ribosomal RNA gene, partial sequence	215	Ligophorus	minimus	isolate	4	large	subunit	ribosomal	RNA	gene,	partial	sequence
216. Fasciola hepatica isolate F238 large subunit ribosomal RNA gene, partial sequence	216	Fasciola	hepatica	isolate	F238	large	subunit	ribosomal	RNA	gene,	partial	sequence
217. Fasciola hepatica isolate F233 large subunit ribosomal RNA gene, partial sequence	217	Fasciola	hepatica	isolate	F233	large	subunit	ribosomal	RNA	gene,	partial	sequence
218. Fasciola hepatica isolate F222 large subunit ribosomal RNA gene, partial sequence	218	Fasciola	hepatica	isolate	F222	large	subunit	ribosomal	RNA	gene,	partial	sequence
219. Fasciola hepatica isolate F209 large subunit ribosomal RNA gene, partial sequence	219	Fasciola	hepatica	isolate	F209	large	subunit	ribosomal	RNA	gene,	partial	sequence
220. Fasciola hepatica isolate F176 large subunit ribosomal RNA gene, partial sequence	220	Fasciola	hepatica	isolate	F176	large	subunit	ribosomal	RNA	gene,	partial	sequence
221. Fasciola hepatica isolate F146 large subunit ribosomal RNA gene, partial sequence	221	Fasciola	hepatica	isolate	F146	large	subunit	ribosomal	RNA	gene,	partial	sequence
222. Fasciola hepatica isolate F118 large subunit ribosomal RNA gene, partial sequence	222	Fasciola	hepatica	isolate	F118	large	subunit	ribosomal	RNA	gene,	partial	sequence
223. Fasciola hepatica isolate F103 large subunit ribosomal RNA gene, partial sequence	223	Fasciola	hepatica	isolate	F103	large	subunit	ribosomal	RNA	gene,	partial	sequence
224. Fasciola hepatica isolate F96 large subunit ribosomal RNA gene, partial sequence	224	Fasciola	hepatica	isolate	F96	large	subunit	ribosomal	RNA	gene,	partial	sequence
225. Fasciola hepatica isolate F88 large subunit ribosomal RNA gene, partial sequence	225	Fasciola	hepatica	isolate	F88	large	subunit	ribosomal	RNA	gene,	partial	sequence
226. Macrogyrodactylus congolensis voucher MG10 cytochrome c oxidase subunit I (COX1) gene, partial cds; mitochondrial	226	Macrogyrodactylus	congolensis	voucher	MG10	cytochrome	c	oxidase	subunit	I	(COX1)	gene,	partial	cds;	mitochondrial
227. Macrogyrodactylus congolensis voucher MG9 cytochrome c oxidase subunit I (COX1) gene, partial cds; mitochondrial	227	Macrogyrodactylus	congolensis	voucher	MG9	cytochrome	c	oxidase	subunit	I	(COX1)	gene,	partial	cds;	mitochondrial
228. Macrogyrodactylus congolensis voucher MG8 cytochrome c oxidase subunit I (COX1) gene, partial cds; mitochondrial	228	Macrogyrodactylus	congolensis	voucher	MG8	cytochrome	c	oxidase	subunit	I	(COX1)	gene,	partial	cds;	mitochondrial
229. Macrogyrodactylus congolensis voucher MG7 cytochrome c oxidase subunit I (COX1) gene, partial cds; mitochondrial	229	Macrogyrodactylus	congolensis	voucher	MG7	cytochrome	c	oxidase	subunit	I	(COX1)	gene,	partial	cds;	mitochondrial
230. Macrogyrodactylus congolensis voucher MG6 cytochrome c oxidase subunit I (COX1) gene, partial cds; mitochondrial	230	Macrogyrodactylus	congolensis	voucher	MG6	cytochrome	c	oxidase	subunit	I	(COX1)	gene,	partial	cds;	mitochondrial
231. Macrogyrodactylus congolensis voucher MG5 cytochrome c oxidase subunit I (COX1) gene, partial cds; mitochondrial	231	Macrogyrodactylus	congolensis	voucher	MG5	cytochrome	c	oxidase	subunit	I	(COX1)	gene,	partial	cds;	mitochondrial
232. Macrogyrodactylus congolensis voucher MG4 cytochrome c oxidase subunit I (COX1) gene, partial cds; mitochondrial	232	Macrogyrodactylus	congolensis	voucher	MG4	cytochrome	c	oxidase	subunit	I	(COX1)	gene,	partial	cds;	mitochondrial
233. Macrogyrodactylus congolensis voucher MG3 cytochrome c oxidase subunit I (COX1) gene, partial cds; mitochondrial	233	Macrogyrodactylus	congolensis	voucher	MG3	cytochrome	c	oxidase	subunit	I	(COX1)	gene,	partial	cds;	mitochondrial
234. Macrogyrodactylus congolensis voucher MG2 cytochrome c oxidase subunit I (COX1) gene, partial cds; mitochondrial	234	Macrogyrodactylus	congolensis	voucher	MG2	cytochrome	c	oxidase	subunit	I	(COX1)	gene,	partial	cds;	mitochondrial
235. Macrogyrodactylus congolensis voucher MG1 cytochrome c oxidase subunit I (COX1) gene, partial cds; mitochondrial	235	Macrogyrodactylus	congolensis	voucher	MG1	cytochrome	c	oxidase	subunit	I	(COX1)	gene,	partial	cds;	mitochondrial
236. Macrogyrodactylus congolensis voucher MG10 small subunit ribosomal RNA gene, partial sequence; internal transcribed spacer 1, 5.8S ribosomal RNA gene, and internal transcribed spacer 2, complete sequence; and large subunit ribosomal RNA gene, partial sequence	236	Macrogyrodactylus	congolensis	voucher	MG10	small	subunit	ribosomal	RNA	gene,	partial	sequence;	internal	transcribed	spacer	1,	5.8S	ribosomal	RNA	gene,	and	internal	transcribed	spacer	2,	complete	sequence;	and	large	subunit	ribosomal	RNA	gene,	partial	sequence
237. Macrogyrodactylus congolensis voucher MG8 small subunit ribosomal RNA gene, partial sequence; internal transcribed spacer 1, 5.8S ribosomal RNA gene, and internal transcribed spacer 2, complete sequence; and large subunit ribosomal RNA gene, partial sequence	237	Macrogyrodactylus	congolensis	voucher	MG8	small	subunit	ribosomal	RNA	gene,	partial	sequence;	internal	transcribed	spacer	1,	5.8S	ribosomal	RNA	gene,	and	internal	transcribed	spacer	2,	complete	sequence;	and	large	subunit	ribosomal	RNA	gene,	partial	sequence
238. Macrogyrodactylus congolensis voucher MG5 small subunit ribosomal RNA gene, partial sequence; internal transcribed spacer 1, 5.8S ribosomal RNA gene, and internal transcribed spacer 2, complete sequence; and large subunit ribosomal RNA gene, partial sequence	238	Macrogyrodactylus	congolensis	voucher	MG5	small	subunit	ribosomal	RNA	gene,	partial	sequence;	internal	transcribed	spacer	1,	5.8S	ribosomal	RNA	gene,	and	internal	transcribed	spacer	2,	complete	sequence;	and	large	subunit	ribosomal	RNA	gene,	partial	sequence
239. Macrogyrodactylus congolensis voucher MG4 small subunit ribosomal RNA gene, partial sequence; internal transcribed spacer 1, 5.8S ribosomal RNA gene, and internal transcribed spacer 2, complete sequence; and large subunit ribosomal RNA gene, partial sequence	239	Macrogyrodactylus	congolensis	voucher	MG4	small	subunit	ribosomal	RNA	gene,	partial	sequence;	internal	transcribed	spacer	1,	5.8S	ribosomal	RNA	gene,	and	internal	transcribed	spacer	2,	complete	sequence;	and	large	subunit	ribosomal	RNA	gene,	partial	sequence
240. Macrogyrodactylus congolensis voucher MG3 small subunit ribosomal RNA gene, partial sequence; internal transcribed spacer 1, 5.8S ribosomal RNA gene, and internal transcribed spacer 2, complete sequence; and large subunit ribosomal RNA gene, partial sequence	240	Macrogyrodactylus	congolensis	voucher	MG3	small	subunit	ribosomal	RNA	gene,	partial	sequence;	internal	transcribed	spacer	1,	5.8S	ribosomal	RNA	gene,	and	internal	transcribed	spacer	2,	complete	sequence;	and	large	subunit	ribosomal	RNA	gene,	partial	sequence
241. Macrogyrodactylus congolensis voucher MG2 small subunit ribosomal RNA gene, partial sequence; internal transcribed spacer 1, 5.8S ribosomal RNA gene, and internal transcribed spacer 2, complete sequence; and large subunit ribosomal RNA gene, partial sequence	241	Macrogyrodactylus	congolensis	voucher	MG2	small	subunit	ribosomal	RNA	gene,	partial	sequence;	internal	transcribed	spacer	1,	5.8S	ribosomal	RNA	gene,	and	internal	transcribed	spacer	2,	complete	sequence;	and	large	subunit	ribosomal	RNA	gene,	partial	sequence
242. Macrogyrodactylus congolensis voucher MG1 small subunit ribosomal RNA gene, partial sequence; internal transcribed spacer 1, 5.8S ribosomal RNA gene, and internal transcribed spacer 2, complete sequence; and large subunit ribosomal RNA gene, partial sequence	242	Macrogyrodactylus	congolensis	voucher	MG1	small	subunit	ribosomal	RNA	gene,	partial	sequence;	internal	transcribed	spacer	1,	5.8S	ribosomal	RNA	gene,	and	internal	transcribed	spacer	2,	complete	sequence;	and	large	subunit	ribosomal	RNA	gene,	partial	sequence
243. Macrogyrodactylus congolensis voucher MG5 small subunit ribosomal RNA gene, partial sequence	243	Macrogyrodactylus	congolensis	voucher	MG5	small	subunit	ribosomal	RNA	gene,	partial	sequence
244. Macrogyrodactylus congolensis voucher MG4 small subunit ribosomal RNA gene, partial sequence	244	Macrogyrodactylus	congolensis	voucher	MG4	small	subunit	ribosomal	RNA	gene,	partial	sequence
245. Macrogyrodactylus congolensis voucher MG3 small subunit ribosomal RNA gene, partial sequence	245	Macrogyrodactylus	congolensis	voucher	MG3	small	subunit	ribosomal	RNA	gene,	partial	sequence
246. Macrogyrodactylus congolensis voucher MG2 small subunit ribosomal RNA gene, partial sequence	246	Macrogyrodactylus	congolensis	voucher	MG2	small	subunit	ribosomal	RNA	gene,	partial	sequence
247. Macrogyrodactylus congolensis voucher MG1 small subunit ribosomal RNA gene, partial sequence	247	Macrogyrodactylus	congolensis	voucher	MG1	small	subunit	ribosomal	RNA	gene,	partial	sequence
248. Macrogyrodactylus karibae isolate 1 internal transcribed spacer 1, partial sequence; 5.8S ribosomal RNA gene, complete sequence; and internal transcribed spacer 2, partial sequence	248	Macrogyrodactylus	karibae	isolate	1	internal	transcribed	spacer	1,	partial	sequence;	5.8S	ribosomal	RNA	gene,	complete	sequence;	and	internal	transcribed	spacer	2,	partial	sequence
249. Macrogyrodactylus clarii isolate 1 internal transcribed spacer 1, partial sequence; 5.8S ribosomal RNA gene, complete sequence; and internal transcribed spacer 2, partial sequence	249	Macrogyrodactylus	clarii	isolate	1	internal	transcribed	spacer	1,	partial	sequence;	5.8S	ribosomal	RNA	gene,	complete	sequence;	and	internal	transcribed	spacer	2,	partial	sequence
250. Macrogyrodactylus congolensis isolate 1 internal transcribed spacer 1, partial sequence; 5.8S ribosomal RNA gene, complete sequence; and internal transcribed spacer 2, partial sequence	250	Macrogyrodactylus	congolensis	isolate	1	internal	transcribed	spacer	1,	partial	sequence;	5.8S	ribosomal	RNA	gene,	complete	sequence;	and	internal	transcribed	spacer	2,	partial	sequence
251. Mormyrogyrodactylus gemini voucher MG small subunit ribosomal RNA gene, partial sequence	251	Mormyrogyrodactylus	gemini	voucher	MG	small	subunit	ribosomal	RNA	gene,	partial	sequence
252. Allocreadium apokryfi voucher TA5 small subunit ribosomal RNA gene, partial sequence	252	Allocreadium	apokryfi	voucher	TA5	small	subunit	ribosomal	RNA	gene,	partial	sequence
253. Allocreadium apokryfi voucher TA4 small subunit ribosomal RNA gene, partial sequence	253	Allocreadium	apokryfi	voucher	TA4	small	subunit	ribosomal	RNA	gene,	partial	sequence
254. Allocreadium apokryfi voucher TA3 small subunit ribosomal RNA gene, partial sequence	254	Allocreadium	apokryfi	voucher	TA3	small	subunit	ribosomal	RNA	gene,	partial	sequence
255. Allocreadium apokryfi voucher TA2 small subunit ribosomal RNA gene, partial sequence	255	Allocreadium	apokryfi	voucher	TA2	small	subunit	ribosomal	RNA	gene,	partial	sequence
256. Allocreadium apokryfi voucher TA1 small subunit ribosomal RNA gene, partial sequence	256	Allocreadium	apokryfi	voucher	TA1	small	subunit	ribosomal	RNA	gene,	partial	sequence
257. Allocreadium apokryfi voucher TA5 large subunit ribosomal RNA gene, partial sequence	257	Allocreadium	apokryfi	voucher	TA5	large	subunit	ribosomal	RNA	gene,	partial	sequence
258. Allocreadium apokryfi voucher TA4 large subunit ribosomal RNA gene, partial sequence	258	Allocreadium	apokryfi	voucher	TA4	large	subunit	ribosomal	RNA	gene,	partial	sequence
259. Allocreadium apokryfi voucher TA3 large subunit ribosomal RNA gene, partial sequence	259	Allocreadium	apokryfi	voucher	TA3	large	subunit	ribosomal	RNA	gene,	partial	sequence
260. Allocreadium apokryfi voucher TA2 large subunit ribosomal RNA gene, partial sequence	260	Allocreadium	apokryfi	voucher	TA2	large	subunit	ribosomal	RNA	gene,	partial	sequence
261. Allocreadium apokryfi voucher TA1 large subunit ribosomal RNA gene, partial sequence	261	Allocreadium	apokryfi	voucher	TA1	large	subunit	ribosomal	RNA	gene,	partial	sequence
262. Calicophoron microbothrium isolate NO32 5.8S ribosomal RNA gene and internal transcribed spacer 2, partial sequence	262	Calicophoron	microbothrium	isolate	NO32	5.8S	ribosomal	RNA	gene	and	internal	transcribed	spacer	2,	partial	sequence
263. Calicophoron microbothrium isolate NO22 5.8S ribosomal RNA gene and internal transcribed spacer 2, partial sequence	263	Calicophoron	microbothrium	isolate	NO22	5.8S	ribosomal	RNA	gene	and	internal	transcribed	spacer	2,	partial	sequence
264. Calicophoron microbothrium isolate NO12 5.8S ribosomal RNA gene and internal transcribed spacer 2, partial sequence	264	Calicophoron	microbothrium	isolate	NO12	5.8S	ribosomal	RNA	gene	and	internal	transcribed	spacer	2,	partial	sequence
265. Calicophoron microbothrium isolate NO3 5.8S ribosomal RNA gene and internal transcribed spacer 2, partial sequence	265	Calicophoron	microbothrium	isolate	NO3	5.8S	ribosomal	RNA	gene	and	internal	transcribed	spacer	2,	partial	sequence
266. Calicophoron microbothrium isolate NO2 5.8S ribosomal RNA gene and internal transcribed spacer 2, partial sequence	266	Calicophoron	microbothrium	isolate	NO2	5.8S	ribosomal	RNA	gene	and	internal	transcribed	spacer	2,	partial	sequence
267. Calicophoron microbothrium isolate NO1 5.8S ribosomal RNA gene and internal transcribed spacer 2, partial sequence	267	Calicophoron	microbothrium	isolate	NO1	5.8S	ribosomal	RNA	gene	and	internal	transcribed	spacer	2,	partial	sequence
268. Schistosoma haematobium isolate SKE09 5.8S ribosomal RNA gene, partial sequence; internal transcribed spacer 2, complete sequence; and large subunit ribosomal RNA gene, partial sequence	268	Schistosoma	haematobium	isolate	SKE09	5.8S	ribosomal	RNA	gene,	partial	sequence;	internal	transcribed	spacer	2,	complete	sequence;	and	large	subunit	ribosomal	RNA	gene,	partial	sequence
269. Schistosoma haematobium isolate SKE01 5.8S ribosomal RNA gene, partial sequence; internal transcribed spacer 2, complete sequence; and large subunit ribosomal RNA gene, partial sequence	269	Schistosoma	haematobium	isolate	SKE01	5.8S	ribosomal	RNA	gene,	partial	sequence;	internal	transcribed	spacer	2,	complete	sequence;	and	large	subunit	ribosomal	RNA	gene,	partial	sequence
270. Schistosoma haematobium isolate NYE06 5.8S ribosomal RNA gene, partial sequence; internal transcribed spacer 2, complete sequence; and large subunit ribosomal RNA gene, partial sequence	270	Schistosoma	haematobium	isolate	NYE06	5.8S	ribosomal	RNA	gene,	partial	sequence;	internal	transcribed	spacer	2,	complete	sequence;	and	large	subunit	ribosomal	RNA	gene,	partial	sequence
271. Schistosoma haematobium isolate NAM02 5.8S ribosomal RNA gene, partial sequence; internal transcribed spacer 2, complete sequence; and large subunit ribosomal RNA gene, partial sequence	271	Schistosoma	haematobium	isolate	NAM02	5.8S	ribosomal	RNA	gene,	partial	sequence;	internal	transcribed	spacer	2,	complete	sequence;	and	large	subunit	ribosomal	RNA	gene,	partial	sequence
272. Schistosoma haematobium isolate NAM01 5.8S ribosomal RNA gene, partial sequence; internal transcribed spacer 2, complete sequence; and large subunit ribosomal RNA gene, partial sequence	272	Schistosoma	haematobium	isolate	NAM01	5.8S	ribosomal	RNA	gene,	partial	sequence;	internal	transcribed	spacer	2,	complete	sequence;	and	large	subunit	ribosomal	RNA	gene,	partial	sequence
273. Schistosoma haematobium isolate BRI05 5.8S ribosomal RNA gene, partial sequence; internal transcribed spacer 2, complete sequence; and large subunit ribosomal RNA gene, partial sequence	273	Schistosoma	haematobium	isolate	BRI05	5.8S	ribosomal	RNA	gene,	partial	sequence;	internal	transcribed	spacer	2,	complete	sequence;	and	large	subunit	ribosomal	RNA	gene,	partial	sequence
274. Schistosoma haematobium isolate BHO01 5.8S ribosomal RNA gene, partial sequence; internal transcribed spacer 2, complete sequence; and large subunit ribosomal RNA gene, partial sequence	274	Schistosoma	haematobium	isolate	BHO01	5.8S	ribosomal	RNA	gene,	partial	sequence;	internal	transcribed	spacer	2,	complete	sequence;	and	large	subunit	ribosomal	RNA	gene,	partial	sequence
275. Heterobothrium victorwepeneri isolate 3 large subunit ribosomal RNA gene, partial sequence	275	Heterobothrium	victorwepeneri	isolate	3	large	subunit	ribosomal	RNA	gene,	partial	sequence
276. Heterobothrium victorwepeneri isolate 4 large subunit ribosomal RNA gene, partial sequence	276	Heterobothrium	victorwepeneri	isolate	4	large	subunit	ribosomal	RNA	gene,	partial	sequence
277. Heterobothrium victorwepeneri isolate 1 large subunit ribosomal RNA gene, partial sequence	277	Heterobothrium	victorwepeneri	isolate	1	large	subunit	ribosomal	RNA	gene,	partial	sequence
278. Wenyonia sp. n. AAA-2020 isolate Wg.1 large subunit ribosomal RNA gene, partial sequence	278	Wenyonia	sp.	n.	AAA-2020	isolate	Wg.1	large	subunit	ribosomal	RNA	gene,	partial	sequence
279. Fasciola hepatica isolate J2 cytochrome c oxidase subunit 1 (CO1) gene, partial cds; mitochondrial	279	Fasciola	hepatica	isolate	J2	cytochrome	c	oxidase	subunit	1	(CO1)	gene,	partial	cds;	mitochondrial
280. Fasciola hepatica cytochrome c oxidase subunit 1 (CO1) gene, partial cds; mitochondrial	280	Fasciola	hepatica	cytochrome	c	oxidase	subunit	1	(CO1)	gene,	partial	cds;	mitochondrial
281. Dipylidium caninum isolate CV_ref small subunit ribosomal RNA gene, partial sequence	281	Dipylidium	caninum	isolate	CV_ref	small	subunit	ribosomal	RNA	gene,	partial	sequence
282. Cichlidogyrus philander voucher CP10 cytochrome oxidase subunit I (COI) gene, partial cds; mitochondrial	282	Cichlidogyrus	philander	voucher	CP10	cytochrome	oxidase	subunit	I	(COI)	gene,	partial	cds;	mitochondrial
283. Cichlidogyrus philander voucher CP9 cytochrome oxidase subunit I (COI) gene, partial cds; mitochondrial	283	Cichlidogyrus	philander	voucher	CP9	cytochrome	oxidase	subunit	I	(COI)	gene,	partial	cds;	mitochondrial
284. Cichlidogyrus philander voucher CP8 cytochrome oxidase subunit I (COI) gene, partial cds; mitochondrial	284	Cichlidogyrus	philander	voucher	CP8	cytochrome	oxidase	subunit	I	(COI)	gene,	partial	cds;	mitochondrial
285. Cichlidogyrus philander voucher CP6 cytochrome oxidase subunit I (COI) gene, partial cds; mitochondrial	285	Cichlidogyrus	philander	voucher	CP6	cytochrome	oxidase	subunit	I	(COI)	gene,	partial	cds;	mitochondrial
286. Cichlidogyrus philander voucher CP4 cytochrome oxidase subunit I (COI) gene, partial cds; mitochondrial	286	Cichlidogyrus	philander	voucher	CP4	cytochrome	oxidase	subunit	I	(COI)	gene,	partial	cds;	mitochondrial
287. Cichlidogyrus philander voucher CP3 cytochrome oxidase subunit I (COI) gene, partial cds; mitochondrial	287	Cichlidogyrus	philander	voucher	CP3	cytochrome	oxidase	subunit	I	(COI)	gene,	partial	cds;	mitochondrial
288. Cichlidogyrus philander voucher CP2 cytochrome oxidase subunit I (COI) gene, partial cds; mitochondrial	288	Cichlidogyrus	philander	voucher	CP2	cytochrome	oxidase	subunit	I	(COI)	gene,	partial	cds;	mitochondrial
289. Cichlidogyrus philander voucher CP1 cytochrome oxidase subunit I (COI) gene, partial cds; mitochondrial	289	Cichlidogyrus	philander	voucher	CP1	cytochrome	oxidase	subunit	I	(COI)	gene,	partial	cds;	mitochondrial
290. Cichlidogyrus philander voucher Cichlidogyrus_philander_CP11 large subunit ribosomal RNA gene, partial sequence	290	Cichlidogyrus	philander	voucher	Cichlidogyrus_philander_CP11	large	subunit	ribosomal	RNA	gene,	partial	sequence
291. Cichlidogyrus philander voucher Cichlidogyrus_philander_CP10 large subunit ribosomal RNA gene, partial sequence	291	Cichlidogyrus	philander	voucher	Cichlidogyrus_philander_CP10	large	subunit	ribosomal	RNA	gene,	partial	sequence
292. Cichlidogyrus philander voucher Cichlidogyrus_philander_CP6 large subunit ribosomal RNA gene, partial sequence	292	Cichlidogyrus	philander	voucher	Cichlidogyrus_philander_CP6	large	subunit	ribosomal	RNA	gene,	partial	sequence
293. Cichlidogyrus philander voucher Cichlidogyrus_philander_CP5 large subunit ribosomal RNA gene, partial sequence	293	Cichlidogyrus	philander	voucher	Cichlidogyrus_philander_CP5	large	subunit	ribosomal	RNA	gene,	partial	sequence
294. Cichlidogyrus philander voucher Cichlidogyrus_philander_CP4 large subunit ribosomal RNA gene, partial sequence	294	Cichlidogyrus	philander	voucher	Cichlidogyrus_philander_CP4	large	subunit	ribosomal	RNA	gene,	partial	sequence
295. Cichlidogyrus philander voucher Cichlidogyrus_philander_CP3 large subunit ribosomal RNA gene, partial sequence	295	Cichlidogyrus	philander	voucher	Cichlidogyrus_philander_CP3	large	subunit	ribosomal	RNA	gene,	partial	sequence
296. Cichlidogyrus philander voucher Cichlidogyrus_philander_CP2 large subunit ribosomal RNA gene, partial sequence	296	Cichlidogyrus	philander	voucher	Cichlidogyrus_philander_CP2	large	subunit	ribosomal	RNA	gene,	partial	sequence
297. Cichlidogyrus philander voucher Cichlidogyrus_philander_CP1 large subunit ribosomal RNA gene, partial sequence	297	Cichlidogyrus	philander	voucher	Cichlidogyrus_philander_CP1	large	subunit	ribosomal	RNA	gene,	partial	sequence
298. Cichlidogyrus philander voucher CP12 internal transcribed spacer 1, partial sequence	298	Cichlidogyrus	philander	voucher	CP12	internal	transcribed	spacer	1,	partial	sequence
299. Cichlidogyrus philander voucher CP11 internal transcribed spacer 1, partial sequence	299	Cichlidogyrus	philander	voucher	CP11	internal	transcribed	spacer	1,	partial	sequence
300. Cichlidogyrus philander voucher CP10 internal transcribed spacer 1, partial sequence	300	Cichlidogyrus	philander	voucher	CP10	internal	transcribed	spacer	1,	partial	sequence
301. Cichlidogyrus philander voucher CP8 internal transcribed spacer 1, partial sequence	301	Cichlidogyrus	philander	voucher	CP8	internal	transcribed	spacer	1,	partial	sequence
302. Cichlidogyrus philander voucher CP7 internal transcribed spacer 1, partial sequence	302	Cichlidogyrus	philander	voucher	CP7	internal	transcribed	spacer	1,	partial	sequence
303. Cichlidogyrus philander voucher Cp3 internal transcribed spacer 1, partial sequence	303	Cichlidogyrus	philander	voucher	Cp3	internal	transcribed	spacer	1,	partial	sequence
304. Cichlidogyrus philander voucher Cp2 internal transcribed spacer 1, partial sequence	304	Cichlidogyrus	philander	voucher	Cp2	internal	transcribed	spacer	1,	partial	sequence
305. Cichlidogyrus philander voucher Cp1 internal transcribed spacer 1, partial sequence	305	Cichlidogyrus	philander	voucher	Cp1	internal	transcribed	spacer	1,	partial	sequence
306. Calicophoron sp. S2 isolate Vryheid8e cytochrome oxidase subunit 1 (COI) gene, complete sequence; nuclear copy of mitochondrial gene	306	Calicophoron	sp.	S2	isolate	Vryheid8e	cytochrome	oxidase	subunit	1	(COI)	gene,	complete	sequence;	nuclear	copy	of	mitochondrial	gene
307. Calicophoron sp. S2 isolate Vryheid8b cytochrome oxidase subunit 1 (COI) gene, complete sequence; nuclear copy of mitochondrial gene	307	Calicophoron	sp.	S2	isolate	Vryheid8b	cytochrome	oxidase	subunit	1	(COI)	gene,	complete	sequence;	nuclear	copy	of	mitochondrial	gene
308. Calicophoron sp. S2 isolate Vryheid10e cytochrome oxidase subunit 1 (COI) gene, complete sequence; nuclear copy of mitochondrial gene	308	Calicophoron	sp.	S2	isolate	Vryheid10e	cytochrome	oxidase	subunit	1	(COI)	gene,	complete	sequence;	nuclear	copy	of	mitochondrial	gene
309. Calicophoron sp. S2 isolate Vryheid10d cytochrome oxidase subunit 1 (COI) gene, complete sequence; nuclear copy of mitochondrial gene	309	Calicophoron	sp.	S2	isolate	Vryheid10d	cytochrome	oxidase	subunit	1	(COI)	gene,	complete	sequence;	nuclear	copy	of	mitochondrial	gene
310. Calicophoron sp. S2 isolate Vryheid10b cytochrome oxidase subunit 1 (COI) gene, complete sequence; nuclear copy of mitochondrial gene	310	Calicophoron	sp.	S2	isolate	Vryheid10b	cytochrome	oxidase	subunit	1	(COI)	gene,	complete	sequence;	nuclear	copy	of	mitochondrial	gene
311. Calicophoron sp. S2 isolate Vryheid10a cytochrome oxidase subunit 1 (COI) gene, complete sequence; nuclear copy of mitochondrial gene	311	Calicophoron	sp.	S2	isolate	Vryheid10a	cytochrome	oxidase	subunit	1	(COI)	gene,	complete	sequence;	nuclear	copy	of	mitochondrial	gene
312. Paramphistomidae sp. PMB4a cytochrome oxidase subunit 1 (COI) gene, complete sequence; nuclear copy of mitochondrial gene	312	Paramphistomidae	sp.	PMB4a	cytochrome	oxidase	subunit	1	(COI)	gene,	complete	sequence;	nuclear	copy	of	mitochondrial	gene
313. Calicophoron sp. S2 isolate PMB2e cytochrome oxidase subunit 1 (COI) gene, complete sequence; nuclear copy of mitochondrial gene	313	Calicophoron	sp.	S2	isolate	PMB2e	cytochrome	oxidase	subunit	1	(COI)	gene,	complete	sequence;	nuclear	copy	of	mitochondrial	gene
314. Calicophoron daubneyi isolate PMB2c cytochrome oxidase subunit 1 (COI) gene, complete sequence; nuclear copy of mitochondrial gene	314	Calicophoron	daubneyi	isolate	PMB2c	cytochrome	oxidase	subunit	1	(COI)	gene,	complete	sequence;	nuclear	copy	of	mitochondrial	gene
315. Calicophoron sp. S2 isolate PMB2a cytochrome oxidase subunit 1 (COI) gene, complete sequence; nuclear copy of mitochondrial gene	315	Calicophoron	sp.	S2	isolate	PMB2a	cytochrome	oxidase	subunit	1	(COI)	gene,	complete	sequence;	nuclear	copy	of	mitochondrial	gene
316. Calicophoron daubneyi isolate Newcastle4d cytochrome oxidase subunit 1 (COI) gene, complete sequence; nuclear copy of mitochondrial gene	316	Calicophoron	daubneyi	isolate	Newcastle4d	cytochrome	oxidase	subunit	1	(COI)	gene,	complete	sequence;	nuclear	copy	of	mitochondrial	gene
317. Paramphistomidae sp. Nelspruit3c cytochrome oxidase subunit 1 (COI) gene, complete sequence; nuclear copy of mitochondrial gene	317	Paramphistomidae	sp.	Nelspruit3c	cytochrome	oxidase	subunit	1	(COI)	gene,	complete	sequence;	nuclear	copy	of	mitochondrial	gene
318. Paramphistomidae sp. Nelspruit3b cytochrome oxidase subunit 1 (COI) gene, complete sequence; nuclear copy of mitochondrial gene	318	Paramphistomidae	sp.	Nelspruit3b	cytochrome	oxidase	subunit	1	(COI)	gene,	complete	sequence;	nuclear	copy	of	mitochondrial	gene
319. Paramphistomidae sp. Nelspruit3a cytochrome oxidase subunit 1 (COI) gene, complete sequence; nuclear copy of mitochondrial gene	319	Paramphistomidae	sp.	Nelspruit3a	cytochrome	oxidase	subunit	1	(COI)	gene,	complete	sequence;	nuclear	copy	of	mitochondrial	gene
320. Paramphistomidae sp. Nelspruit2e cytochrome oxidase subunit 1 (COI) gene, complete sequence; nuclear copy of mitochondrial gene	320	Paramphistomidae	sp.	Nelspruit2e	cytochrome	oxidase	subunit	1	(COI)	gene,	complete	sequence;	nuclear	copy	of	mitochondrial	gene
321. Paramphistomidae sp. Nelspruit2d cytochrome oxidase subunit 1 (COI) gene, complete sequence; nuclear copy of mitochondrial gene	321	Paramphistomidae	sp.	Nelspruit2d	cytochrome	oxidase	subunit	1	(COI)	gene,	complete	sequence;	nuclear	copy	of	mitochondrial	gene
322. Paramphistomidae sp. Nelspruit2c cytochrome oxidase subunit 1 (COI) gene, complete sequence; nuclear copy of mitochondrial gene	322	Paramphistomidae	sp.	Nelspruit2c	cytochrome	oxidase	subunit	1	(COI)	gene,	complete	sequence;	nuclear	copy	of	mitochondrial	gene
323. Paramphistomidae sp. Nelspruit2b cytochrome oxidase subunit 1 (COI) gene, complete sequence; nuclear copy of mitochondrial gene	323	Paramphistomidae	sp.	Nelspruit2b	cytochrome	oxidase	subunit	1	(COI)	gene,	complete	sequence;	nuclear	copy	of	mitochondrial	gene
324. Paramphistomidae sp. Nelspruit2a cytochrome oxidase subunit 1 (COI) gene, complete sequence; nuclear copy of mitochondrial gene	324	Paramphistomidae	sp.	Nelspruit2a	cytochrome	oxidase	subunit	1	(COI)	gene,	complete	sequence;	nuclear	copy	of	mitochondrial	gene
325. Paramphistomidae sp. Nelspruit1e cytochrome oxidase subunit 1 (COI) gene, complete sequence; nuclear copy of mitochondrial gene	325	Paramphistomidae	sp.	Nelspruit1e	cytochrome	oxidase	subunit	1	(COI)	gene,	complete	sequence;	nuclear	copy	of	mitochondrial	gene
326. Paramphistomidae sp. Nelspruit1d cytochrome oxidase subunit 1 (COI) gene, complete sequence; nuclear copy of mitochondrial gene	326	Paramphistomidae	sp.	Nelspruit1d	cytochrome	oxidase	subunit	1	(COI)	gene,	complete	sequence;	nuclear	copy	of	mitochondrial	gene
327. Paramphistomidae sp. Nelspruit1c cytochrome oxidase subunit 1 (COI) gene, complete sequence; nuclear copy of mitochondrial gene	327	Paramphistomidae	sp.	Nelspruit1c	cytochrome	oxidase	subunit	1	(COI)	gene,	complete	sequence;	nuclear	copy	of	mitochondrial	gene
328. Paramphistomidae sp. Nelspruit1b cytochrome oxidase subunit 1 (COI) gene, complete sequence; nuclear copy of mitochondrial gene	328	Paramphistomidae	sp.	Nelspruit1b	cytochrome	oxidase	subunit	1	(COI)	gene,	complete	sequence;	nuclear	copy	of	mitochondrial	gene
329. Paramphistomidae sp. Nelspruit1a cytochrome oxidase subunit 1 (COI) gene, complete sequence; nuclear copy of mitochondrial gene	329	Paramphistomidae	sp.	Nelspruit1a	cytochrome	oxidase	subunit	1	(COI)	gene,	complete	sequence;	nuclear	copy	of	mitochondrial	gene
330. Calicophoron sp. S2 isolate MtFrere2c cytochrome oxidase subunit 1 (COI) gene, complete sequence; nuclear copy of mitochondrial gene	330	Calicophoron	sp.	S2	isolate	MtFrere2c	cytochrome	oxidase	subunit	1	(COI)	gene,	complete	sequence;	nuclear	copy	of	mitochondrial	gene
331. Paramphistomidae sp. MtFrere1c cytochrome oxidase subunit 1 (COI) gene, complete sequence; nuclear copy of mitochondrial gene	331	Paramphistomidae	sp.	MtFrere1c	cytochrome	oxidase	subunit	1	(COI)	gene,	complete	sequence;	nuclear	copy	of	mitochondrial	gene
332. Paramphistomidae sp. MtFrere1b cytochrome oxidase subunit 1 (COI) gene, complete sequence; nuclear copy of mitochondrial gene	332	Paramphistomidae	sp.	MtFrere1b	cytochrome	oxidase	subunit	1	(COI)	gene,	complete	sequence;	nuclear	copy	of	mitochondrial	gene
333. Paramphistomidae sp. MtFrere1a cytochrome oxidase subunit 1 (COI) gene, complete sequence; nuclear copy of mitochondrial gene	333	Paramphistomidae	sp.	MtFrere1a	cytochrome	oxidase	subunit	1	(COI)	gene,	complete	sequence;	nuclear	copy	of	mitochondrial	gene
334. Calicophoron sp. S2 isolate Kokstad2e cytochrome oxidase subunit 1 (COI) gene, complete sequence; nuclear copy of mitochondrial gene	334	Calicophoron	sp.	S2	isolate	Kokstad2e	cytochrome	oxidase	subunit	1	(COI)	gene,	complete	sequence;	nuclear	copy	of	mitochondrial	gene
335. Calicophoron daubneyi isolate Kokstad2d cytochrome oxidase subunit 1 (COI) gene, complete sequence; nuclear copy of mitochondrial gene	335	Calicophoron	daubneyi	isolate	Kokstad2d	cytochrome	oxidase	subunit	1	(COI)	gene,	complete	sequence;	nuclear	copy	of	mitochondrial	gene
336. Calicophoron sp. S2 isolate Kokstad2c cytochrome oxidase subunit 1 (COI) gene, complete sequence; nuclear copy of mitochondrial gene	336	Calicophoron	sp.	S2	isolate	Kokstad2c	cytochrome	oxidase	subunit	1	(COI)	gene,	complete	sequence;	nuclear	copy	of	mitochondrial	gene
337. Calicophoron daubneyi isolate Kokstad2b cytochrome oxidase subunit 1 (COI) gene, complete sequence; nuclear copy of mitochondrial gene	337	Calicophoron	daubneyi	isolate	Kokstad2b	cytochrome	oxidase	subunit	1	(COI)	gene,	complete	sequence;	nuclear	copy	of	mitochondrial	gene
338. Calicophoron daubneyi isolate Kokstad2a cytochrome oxidase subunit 1 (COI) gene, complete sequence; nuclear copy of mitochondrial gene	338	Calicophoron	daubneyi	isolate	Kokstad2a	cytochrome	oxidase	subunit	1	(COI)	gene,	complete	sequence;	nuclear	copy	of	mitochondrial	gene
339. Calicophoron sp. S2 isolate Kokstad1c cytochrome oxidase subunit 1 (COI) gene, complete sequence; nuclear copy of mitochondrial gene	339	Calicophoron	sp.	S2	isolate	Kokstad1c	cytochrome	oxidase	subunit	1	(COI)	gene,	complete	sequence;	nuclear	copy	of	mitochondrial	gene
340. Calicophoron daubneyi isolate Hluhluwe2b cytochrome oxidase subunit 1 (COI) gene, complete sequence; nuclear copy of mitochondrial gene	340	Calicophoron	daubneyi	isolate	Hluhluwe2b	cytochrome	oxidase	subunit	1	(COI)	gene,	complete	sequence;	nuclear	copy	of	mitochondrial	gene
341. Calicophoron daubneyi isolate Hluhluwe2a cytochrome oxidase subunit 1 (COI) gene, complete sequence; nuclear copy of mitochondrial gene	341	Calicophoron	daubneyi	isolate	Hluhluwe2a	cytochrome	oxidase	subunit	1	(COI)	gene,	complete	sequence;	nuclear	copy	of	mitochondrial	gene
342. Calicophoron daubneyi isolate Glencoe2e cytochrome oxidase subunit 1 (COI) gene, complete sequence; nuclear copy of mitochondrial gene	342	Calicophoron	daubneyi	isolate	Glencoe2e	cytochrome	oxidase	subunit	1	(COI)	gene,	complete	sequence;	nuclear	copy	of	mitochondrial	gene
343. Calicophoron daubneyi isolate Glencoe2d cytochrome oxidase subunit 1 (COI) gene, complete sequence; nuclear copy of mitochondrial gene	343	Calicophoron	daubneyi	isolate	Glencoe2d	cytochrome	oxidase	subunit	1	(COI)	gene,	complete	sequence;	nuclear	copy	of	mitochondrial	gene
344. Calicophoron daubneyi isolate Glencoe2b cytochrome oxidase subunit 1 (COI) gene, complete sequence; nuclear copy of mitochondrial gene	344	Calicophoron	daubneyi	isolate	Glencoe2b	cytochrome	oxidase	subunit	1	(COI)	gene,	complete	sequence;	nuclear	copy	of	mitochondrial	gene
345. Calicophoron daubneyi isolate Glencoe1c cytochrome oxidase subunit 1 (COI) gene, complete sequence; nuclear copy of mitochondrial gene	345	Calicophoron	daubneyi	isolate	Glencoe1c	cytochrome	oxidase	subunit	1	(COI)	gene,	complete	sequence;	nuclear	copy	of	mitochondrial	gene
346. Calicophoron daubneyi isolate Glencoe1b cytochrome oxidase subunit 1 (COI) gene, complete sequence; nuclear copy of mitochondrial gene	346	Calicophoron	daubneyi	isolate	Glencoe1b	cytochrome	oxidase	subunit	1	(COI)	gene,	complete	sequence;	nuclear	copy	of	mitochondrial	gene
347. Calicophoron daubneyi isolate Glencoe1a cytochrome oxidase subunit 1 (COI) gene, complete sequence; nuclear copy of mitochondrial gene	347	Calicophoron	daubneyi	isolate	Glencoe1a	cytochrome	oxidase	subunit	1	(COI)	gene,	complete	sequence;	nuclear	copy	of	mitochondrial	gene
348. Calicophoron daubneyi isolate Eshowe2e cytochrome oxidase subunit 1 (COI) gene, complete sequence; nuclear copy of mitochondrial gene	348	Calicophoron	daubneyi	isolate	Eshowe2e	cytochrome	oxidase	subunit	1	(COI)	gene,	complete	sequence;	nuclear	copy	of	mitochondrial	gene
349. Calicophoron daubneyi isolate Eshowe2d cytochrome oxidase subunit 1 (COI) gene, complete sequence; nuclear copy of mitochondrial gene	349	Calicophoron	daubneyi	isolate	Eshowe2d	cytochrome	oxidase	subunit	1	(COI)	gene,	complete	sequence;	nuclear	copy	of	mitochondrial	gene
350. Calicophoron daubneyi isolate Eshowe2c cytochrome oxidase subunit 1 (COI) gene, complete sequence; nuclear copy of mitochondrial gene	350	Calicophoron	daubneyi	isolate	Eshowe2c	cytochrome	oxidase	subunit	1	(COI)	gene,	complete	sequence;	nuclear	copy	of	mitochondrial	gene
351. Calicophoron daubneyi isolate Eshowe2b cytochrome oxidase subunit 1 (COI) gene, complete sequence; nuclear copy of mitochondrial gene	351	Calicophoron	daubneyi	isolate	Eshowe2b	cytochrome	oxidase	subunit	1	(COI)	gene,	complete	sequence;	nuclear	copy	of	mitochondrial	gene
352. Calicophoron daubneyi isolate Eshowe2a cytochrome oxidase subunit 1 (COI) gene, complete sequence; nuclear copy of mitochondrial gene	352	Calicophoron	daubneyi	isolate	Eshowe2a	cytochrome	oxidase	subunit	1	(COI)	gene,	complete	sequence;	nuclear	copy	of	mitochondrial	gene
353. Calicophoron daubneyi isolate Eshowe1e cytochrome oxidase subunit 1 (COI) gene, complete sequence; nuclear copy of mitochondrial gene	353	Calicophoron	daubneyi	isolate	Eshowe1e	cytochrome	oxidase	subunit	1	(COI)	gene,	complete	sequence;	nuclear	copy	of	mitochondrial	gene
354. Calicophoron daubneyi isolate Eshowe1d cytochrome oxidase subunit 1 (COI) gene, complete sequence; nuclear copy of mitochondrial gene	354	Calicophoron	daubneyi	isolate	Eshowe1d	cytochrome	oxidase	subunit	1	(COI)	gene,	complete	sequence;	nuclear	copy	of	mitochondrial	gene
355. Calicophoron daubneyi isolate Eshowe1c cytochrome oxidase subunit 1 (COI) gene, complete sequence; nuclear copy of mitochondrial gene	355	Calicophoron	daubneyi	isolate	Eshowe1c	cytochrome	oxidase	subunit	1	(COI)	gene,	complete	sequence;	nuclear	copy	of	mitochondrial	gene
356. Calicophoron daubneyi isolate Eshowe1b cytochrome oxidase subunit 1 (COI) gene, complete sequence; nuclear copy of mitochondrial gene	356	Calicophoron	daubneyi	isolate	Eshowe1b	cytochrome	oxidase	subunit	1	(COI)	gene,	complete	sequence;	nuclear	copy	of	mitochondrial	gene
357. Fasciola hepatica isolate Ehlanzeni29 internal transcribed spacer 1, partial sequence; 5.8S ribosomal RNA gene, complete sequence; and internal transcribed spacer 2, partial sequence	357	Fasciola	hepatica	isolate	Ehlanzeni29	internal	transcribed	spacer	1,	partial	sequence;	5.8S	ribosomal	RNA	gene,	complete	sequence;	and	internal	transcribed	spacer	2,	partial	sequence
358. Fasciola hepatica isolate Ehlanzeni28 internal transcribed spacer 1, partial sequence; 5.8S ribosomal RNA gene, complete sequence; and internal transcribed spacer 2, partial sequence	358	Fasciola	hepatica	isolate	Ehlanzeni28	internal	transcribed	spacer	1,	partial	sequence;	5.8S	ribosomal	RNA	gene,	complete	sequence;	and	internal	transcribed	spacer	2,	partial	sequence
359. Fasciola hepatica isolate Ehlanzeni22 internal transcribed spacer 1, partial sequence; 5.8S ribosomal RNA gene, complete sequence; and internal transcribed spacer 2, partial sequence	359	Fasciola	hepatica	isolate	Ehlanzeni22	internal	transcribed	spacer	1,	partial	sequence;	5.8S	ribosomal	RNA	gene,	complete	sequence;	and	internal	transcribed	spacer	2,	partial	sequence
360. Fasciola hepatica isolate Ehlanzeni21 internal transcribed spacer 1, partial sequence; 5.8S ribosomal RNA gene, complete sequence; and internal transcribed spacer 2, partial sequence	360	Fasciola	hepatica	isolate	Ehlanzeni21	internal	transcribed	spacer	1,	partial	sequence;	5.8S	ribosomal	RNA	gene,	complete	sequence;	and	internal	transcribed	spacer	2,	partial	sequence
361. Fasciola hepatica isolate Ehlanzeni20 internal transcribed spacer 1, partial sequence; 5.8S ribosomal RNA gene, complete sequence; and internal transcribed spacer 2, partial sequence	361	Fasciola	hepatica	isolate	Ehlanzeni20	internal	transcribed	spacer	1,	partial	sequence;	5.8S	ribosomal	RNA	gene,	complete	sequence;	and	internal	transcribed	spacer	2,	partial	sequence
362. Fasciola hepatica isolate Ehlanzeni19 internal transcribed spacer 1, partial sequence; 5.8S ribosomal RNA gene, complete sequence; and internal transcribed spacer 2, partial sequence	362	Fasciola	hepatica	isolate	Ehlanzeni19	internal	transcribed	spacer	1,	partial	sequence;	5.8S	ribosomal	RNA	gene,	complete	sequence;	and	internal	transcribed	spacer	2,	partial	sequence
363. Fasciola hepatica isolate Ehlanzeni17 internal transcribed spacer 1, partial sequence; 5.8S ribosomal RNA gene, complete sequence; and internal transcribed spacer 2, partial sequence	363	Fasciola	hepatica	isolate	Ehlanzeni17	internal	transcribed	spacer	1,	partial	sequence;	5.8S	ribosomal	RNA	gene,	complete	sequence;	and	internal	transcribed	spacer	2,	partial	sequence
364. Fasciola hepatica isolate Glencoe15 internal transcribed spacer 1, partial sequence; 5.8S ribosomal RNA gene, complete sequence; and internal transcribed spacer 2, partial sequence	364	Fasciola	hepatica	isolate	Glencoe15	internal	transcribed	spacer	1,	partial	sequence;	5.8S	ribosomal	RNA	gene,	complete	sequence;	and	internal	transcribed	spacer	2,	partial	sequence
365. Fasciola hepatica isolate Glencoe14 internal transcribed spacer 1, partial sequence; 5.8S ribosomal RNA gene, complete sequence; and internal transcribed spacer 2, partial sequence	365	Fasciola	hepatica	isolate	Glencoe14	internal	transcribed	spacer	1,	partial	sequence;	5.8S	ribosomal	RNA	gene,	complete	sequence;	and	internal	transcribed	spacer	2,	partial	sequence
366. Fasciola hepatica isolate Glencoe13 internal transcribed spacer 1, partial sequence; 5.8S ribosomal RNA gene, complete sequence; and internal transcribed spacer 2, partial sequence	366	Fasciola	hepatica	isolate	Glencoe13	internal	transcribed	spacer	1,	partial	sequence;	5.8S	ribosomal	RNA	gene,	complete	sequence;	and	internal	transcribed	spacer	2,	partial	sequence
367. Fasciola hepatica isolate Glencoe12 internal transcribed spacer 1, partial sequence; 5.8S ribosomal RNA gene, complete sequence; and internal transcribed spacer 2, partial sequence	367	Fasciola	hepatica	isolate	Glencoe12	internal	transcribed	spacer	1,	partial	sequence;	5.8S	ribosomal	RNA	gene,	complete	sequence;	and	internal	transcribed	spacer	2,	partial	sequence
368. Fasciola hepatica isolate Glencoe11 internal transcribed spacer 1, partial sequence; 5.8S ribosomal RNA gene, complete sequence; and internal transcribed spacer 2, partial sequence	368	Fasciola	hepatica	isolate	Glencoe11	internal	transcribed	spacer	1,	partial	sequence;	5.8S	ribosomal	RNA	gene,	complete	sequence;	and	internal	transcribed	spacer	2,	partial	sequence
369. Fasciola hepatica isolate Glencoe5 internal transcribed spacer 1, partial sequence; 5.8S ribosomal RNA gene, complete sequence; and internal transcribed spacer 2, partial sequence	369	Fasciola	hepatica	isolate	Glencoe5	internal	transcribed	spacer	1,	partial	sequence;	5.8S	ribosomal	RNA	gene,	complete	sequence;	and	internal	transcribed	spacer	2,	partial	sequence
370. Fasciola hepatica isolate Glencoe4 internal transcribed spacer 1, partial sequence; 5.8S ribosomal RNA gene, complete sequence; and internal transcribed spacer 2, partial sequence	370	Fasciola	hepatica	isolate	Glencoe4	internal	transcribed	spacer	1,	partial	sequence;	5.8S	ribosomal	RNA	gene,	complete	sequence;	and	internal	transcribed	spacer	2,	partial	sequence
371. Fasciola hepatica isolate Glencoe3 internal transcribed spacer 1, partial sequence; 5.8S ribosomal RNA gene, complete sequence; and internal transcribed spacer 2, partial sequence	371	Fasciola	hepatica	isolate	Glencoe3	internal	transcribed	spacer	1,	partial	sequence;	5.8S	ribosomal	RNA	gene,	complete	sequence;	and	internal	transcribed	spacer	2,	partial	sequence
372. Fasciola hepatica isolate Glencoe2 internal transcribed spacer 1, partial sequence; 5.8S ribosomal RNA gene, complete sequence; and internal transcribed spacer 2, partial sequence	372	Fasciola	hepatica	isolate	Glencoe2	internal	transcribed	spacer	1,	partial	sequence;	5.8S	ribosomal	RNA	gene,	complete	sequence;	and	internal	transcribed	spacer	2,	partial	sequence
373. Fasciola hepatica isolate Glencoe1 internal transcribed spacer 1, partial sequence; 5.8S ribosomal RNA gene, complete sequence; and internal transcribed spacer 2, partial sequence	373	Fasciola	hepatica	isolate	Glencoe1	internal	transcribed	spacer	1,	partial	sequence;	5.8S	ribosomal	RNA	gene,	complete	sequence;	and	internal	transcribed	spacer	2,	partial	sequence
374. Fasciola hepatica isolate Eshowe2 internal transcribed spacer 1, partial sequence; 5.8S ribosomal RNA gene, complete sequence; and internal transcribed spacer 2, partial sequence	374	Fasciola	hepatica	isolate	Eshowe2	internal	transcribed	spacer	1,	partial	sequence;	5.8S	ribosomal	RNA	gene,	complete	sequence;	and	internal	transcribed	spacer	2,	partial	sequence
375. Fasciola hepatica isolate Newcastle15 internal transcribed spacer 1, partial sequence; 5.8S ribosomal RNA gene, complete sequence; and internal transcribed spacer 2, partial sequence	375	Fasciola	hepatica	isolate	Newcastle15	internal	transcribed	spacer	1,	partial	sequence;	5.8S	ribosomal	RNA	gene,	complete	sequence;	and	internal	transcribed	spacer	2,	partial	sequence
376. Fasciola hepatica isolate PMB9t internal transcribed spacer 1, partial sequence; 5.8S ribosomal RNA gene, complete sequence; and internal transcribed spacer 2, partial sequence	376	Fasciola	hepatica	isolate	PMB9t	internal	transcribed	spacer	1,	partial	sequence;	5.8S	ribosomal	RNA	gene,	complete	sequence;	and	internal	transcribed	spacer	2,	partial	sequence
377. Fasciola hepatica isolate PMB8t internal transcribed spacer 1, partial sequence; 5.8S ribosomal RNA gene, complete sequence; and internal transcribed spacer 2, partial sequence	377	Fasciola	hepatica	isolate	PMB8t	internal	transcribed	spacer	1,	partial	sequence;	5.8S	ribosomal	RNA	gene,	complete	sequence;	and	internal	transcribed	spacer	2,	partial	sequence
378. Fasciola hepatica isolate PMB7t internal transcribed spacer 1, partial sequence; 5.8S ribosomal RNA gene, complete sequence; and internal transcribed spacer 2, partial sequence	378	Fasciola	hepatica	isolate	PMB7t	internal	transcribed	spacer	1,	partial	sequence;	5.8S	ribosomal	RNA	gene,	complete	sequence;	and	internal	transcribed	spacer	2,	partial	sequence
379. Fasciola hepatica isolate PMB6t internal transcribed spacer 1, partial sequence; 5.8S ribosomal RNA gene, complete sequence; and internal transcribed spacer 2, partial sequence	379	Fasciola	hepatica	isolate	PMB6t	internal	transcribed	spacer	1,	partial	sequence;	5.8S	ribosomal	RNA	gene,	complete	sequence;	and	internal	transcribed	spacer	2,	partial	sequence
380. Fasciola hepatica isolate PMB5t internal transcribed spacer 1, partial sequence; 5.8S ribosomal RNA gene, complete sequence; and internal transcribed spacer 2, partial sequence	380	Fasciola	hepatica	isolate	PMB5t	internal	transcribed	spacer	1,	partial	sequence;	5.8S	ribosomal	RNA	gene,	complete	sequence;	and	internal	transcribed	spacer	2,	partial	sequence
381. Fasciola hepatica isolate PMB4t internal transcribed spacer 1, partial sequence; 5.8S ribosomal RNA gene, complete sequence; and internal transcribed spacer 2, partial sequence	381	Fasciola	hepatica	isolate	PMB4t	internal	transcribed	spacer	1,	partial	sequence;	5.8S	ribosomal	RNA	gene,	complete	sequence;	and	internal	transcribed	spacer	2,	partial	sequence
382. Fasciola hepatica isolate PMB3t internal transcribed spacer 1, partial sequence; 5.8S ribosomal RNA gene, complete sequence; and internal transcribed spacer 2, partial sequence	382	Fasciola	hepatica	isolate	PMB3t	internal	transcribed	spacer	1,	partial	sequence;	5.8S	ribosomal	RNA	gene,	complete	sequence;	and	internal	transcribed	spacer	2,	partial	sequence
383. Fasciola hepatica isolate PMB2t internal transcribed spacer 1, partial sequence; 5.8S ribosomal RNA gene, complete sequence; and internal transcribed spacer 2, partial sequence	383	Fasciola	hepatica	isolate	PMB2t	internal	transcribed	spacer	1,	partial	sequence;	5.8S	ribosomal	RNA	gene,	complete	sequence;	and	internal	transcribed	spacer	2,	partial	sequence
384. Fasciola hepatica isolate PMB1t internal transcribed spacer 1, partial sequence; 5.8S ribosomal RNA gene, complete sequence; and internal transcribed spacer 2, partial sequence	384	Fasciola	hepatica	isolate	PMB1t	internal	transcribed	spacer	1,	partial	sequence;	5.8S	ribosomal	RNA	gene,	complete	sequence;	and	internal	transcribed	spacer	2,	partial	sequence
385. Fasciola hepatica isolate PMB10 internal transcribed spacer 1, partial sequence; 5.8S ribosomal RNA gene, complete sequence; and internal transcribed spacer 2, partial sequence	385	Fasciola	hepatica	isolate	PMB10	internal	transcribed	spacer	1,	partial	sequence;	5.8S	ribosomal	RNA	gene,	complete	sequence;	and	internal	transcribed	spacer	2,	partial	sequence
386. Fasciola hepatica isolate PMB5 internal transcribed spacer 1, partial sequence; 5.8S ribosomal RNA gene, complete sequence; and internal transcribed spacer 2, partial sequence	386	Fasciola	hepatica	isolate	PMB5	internal	transcribed	spacer	1,	partial	sequence;	5.8S	ribosomal	RNA	gene,	complete	sequence;	and	internal	transcribed	spacer	2,	partial	sequence
387. Fasciola hepatica isolate PMB4 internal transcribed spacer 1, partial sequence; 5.8S ribosomal RNA gene, complete sequence; and internal transcribed spacer 2, partial sequence	387	Fasciola	hepatica	isolate	PMB4	internal	transcribed	spacer	1,	partial	sequence;	5.8S	ribosomal	RNA	gene,	complete	sequence;	and	internal	transcribed	spacer	2,	partial	sequence
388. Fasciola hepatica isolate PMB3 internal transcribed spacer 1, partial sequence; 5.8S ribosomal RNA gene, complete sequence; and internal transcribed spacer 2, partial sequence	388	Fasciola	hepatica	isolate	PMB3	internal	transcribed	spacer	1,	partial	sequence;	5.8S	ribosomal	RNA	gene,	complete	sequence;	and	internal	transcribed	spacer	2,	partial	sequence
389. Fasciola hepatica isolate PMB2 internal transcribed spacer 1, partial sequence; 5.8S ribosomal RNA gene, complete sequence; and internal transcribed spacer 2, partial sequence	389	Fasciola	hepatica	isolate	PMB2	internal	transcribed	spacer	1,	partial	sequence;	5.8S	ribosomal	RNA	gene,	complete	sequence;	and	internal	transcribed	spacer	2,	partial	sequence
390. Fasciola hepatica isolate PMB1 internal transcribed spacer 1, partial sequence; 5.8S ribosomal RNA gene, complete sequence; and internal transcribed spacer 2, partial sequence	390	Fasciola	hepatica	isolate	PMB1	internal	transcribed	spacer	1,	partial	sequence;	5.8S	ribosomal	RNA	gene,	complete	sequence;	and	internal	transcribed	spacer	2,	partial	sequence
391. Fasciola gigantica isolate GertSibande16 internal transcribed spacer 1, partial sequence; 5.8S ribosomal RNA gene, complete sequence; and internal transcribed spacer 2, partial sequence	391	Fasciola	gigantica	isolate	GertSibande16	internal	transcribed	spacer	1,	partial	sequence;	5.8S	ribosomal	RNA	gene,	complete	sequence;	and	internal	transcribed	spacer	2,	partial	sequence
392. Fasciola gigantica isolate GertSibande18 internal transcribed spacer 1, partial sequence; 5.8S ribosomal RNA gene, complete sequence; and internal transcribed spacer 2, partial sequence	392	Fasciola	gigantica	isolate	GertSibande18	internal	transcribed	spacer	1,	partial	sequence;	5.8S	ribosomal	RNA	gene,	complete	sequence;	and	internal	transcribed	spacer	2,	partial	sequence
393. Fasciola gigantica isolate Ehlanzeni32 internal transcribed spacer 1, partial sequence; 5.8S ribosomal RNA gene, complete sequence; and internal transcribed spacer 2, partial sequence	393	Fasciola	gigantica	isolate	Ehlanzeni32	internal	transcribed	spacer	1,	partial	sequence;	5.8S	ribosomal	RNA	gene,	complete	sequence;	and	internal	transcribed	spacer	2,	partial	sequence
394. Fasciola gigantica isolate Ehlanzeni31 internal transcribed spacer 1, partial sequence; 5.8S ribosomal RNA gene, complete sequence; and internal transcribed spacer 2, partial sequence	394	Fasciola	gigantica	isolate	Ehlanzeni31	internal	transcribed	spacer	1,	partial	sequence;	5.8S	ribosomal	RNA	gene,	complete	sequence;	and	internal	transcribed	spacer	2,	partial	sequence
395. Fasciola gigantica isolate Ehlanzeni30 internal transcribed spacer 1, partial sequence; 5.8S ribosomal RNA gene, complete sequence; and internal transcribed spacer 2, partial sequence	395	Fasciola	gigantica	isolate	Ehlanzeni30	internal	transcribed	spacer	1,	partial	sequence;	5.8S	ribosomal	RNA	gene,	complete	sequence;	and	internal	transcribed	spacer	2,	partial	sequence
396. Fasciola gigantica isolate Ehlanzeni27 internal transcribed spacer 1, partial sequence; 5.8S ribosomal RNA gene, complete sequence; and internal transcribed spacer 2, partial sequence	396	Fasciola	gigantica	isolate	Ehlanzeni27	internal	transcribed	spacer	1,	partial	sequence;	5.8S	ribosomal	RNA	gene,	complete	sequence;	and	internal	transcribed	spacer	2,	partial	sequence
397. Fasciola gigantica isolate Ehlanzeni26 internal transcribed spacer 1, partial sequence; 5.8S ribosomal RNA gene, complete sequence; and internal transcribed spacer 2, partial sequence	397	Fasciola	gigantica	isolate	Ehlanzeni26	internal	transcribed	spacer	1,	partial	sequence;	5.8S	ribosomal	RNA	gene,	complete	sequence;	and	internal	transcribed	spacer	2,	partial	sequence
398. Fasciola gigantica isolate Ehlanzeni25 internal transcribed spacer 1, partial sequence; 5.8S ribosomal RNA gene, complete sequence; and internal transcribed spacer 2, partial sequence	398	Fasciola	gigantica	isolate	Ehlanzeni25	internal	transcribed	spacer	1,	partial	sequence;	5.8S	ribosomal	RNA	gene,	complete	sequence;	and	internal	transcribed	spacer	2,	partial	sequence
399. Fasciola gigantica isolate Ehlanzeni24 internal transcribed spacer 1, partial sequence; 5.8S ribosomal RNA gene, complete sequence; and internal transcribed spacer 2, partial sequence	399	Fasciola	gigantica	isolate	Ehlanzeni24	internal	transcribed	spacer	1,	partial	sequence;	5.8S	ribosomal	RNA	gene,	complete	sequence;	and	internal	transcribed	spacer	2,	partial	sequence
400. Fasciola gigantica isolate Ehlanzeni23 internal transcribed spacer 1, partial sequence; 5.8S ribosomal RNA gene, complete sequence; and internal transcribed spacer 2, partial sequence	400	Fasciola	gigantica	isolate	Ehlanzeni23	internal	transcribed	spacer	1,	partial	sequence;	5.8S	ribosomal	RNA	gene,	complete	sequence;	and	internal	transcribed	spacer	2,	partial	sequence
401. Fasciola gigantica isolate Eshowe8 internal transcribed spacer 1, partial sequence; 5.8S ribosomal RNA gene, complete sequence; and internal transcribed spacer 2, partial sequence	401	Fasciola	gigantica	isolate	Eshowe8	internal	transcribed	spacer	1,	partial	sequence;	5.8S	ribosomal	RNA	gene,	complete	sequence;	and	internal	transcribed	spacer	2,	partial	sequence
402. Fasciola gigantica isolate Eshowe7 internal transcribed spacer 1, partial sequence; 5.8S ribosomal RNA gene, complete sequence; and internal transcribed spacer 2, partial sequence	402	Fasciola	gigantica	isolate	Eshowe7	internal	transcribed	spacer	1,	partial	sequence;	5.8S	ribosomal	RNA	gene,	complete	sequence;	and	internal	transcribed	spacer	2,	partial	sequence
403. Fasciola gigantica isolate Eshowe5 internal transcribed spacer 1, partial sequence; 5.8S ribosomal RNA gene, complete sequence; and internal transcribed spacer 2, partial sequence	403	Fasciola	gigantica	isolate	Eshowe5	internal	transcribed	spacer	1,	partial	sequence;	5.8S	ribosomal	RNA	gene,	complete	sequence;	and	internal	transcribed	spacer	2,	partial	sequence
404. Fasciola gigantica isolate Eshowe4 internal transcribed spacer 1, partial sequence; 5.8S ribosomal RNA gene, complete sequence; and internal transcribed spacer 2, partial sequence	404	Fasciola	gigantica	isolate	Eshowe4	internal	transcribed	spacer	1,	partial	sequence;	5.8S	ribosomal	RNA	gene,	complete	sequence;	and	internal	transcribed	spacer	2,	partial	sequence
405. Fasciola gigantica isolate Eshowe3 internal transcribed spacer 1, partial sequence; 5.8S ribosomal RNA gene, complete sequence; and internal transcribed spacer 2, partial sequence	405	Fasciola	gigantica	isolate	Eshowe3	internal	transcribed	spacer	1,	partial	sequence;	5.8S	ribosomal	RNA	gene,	complete	sequence;	and	internal	transcribed	spacer	2,	partial	sequence
406. Fasciola gigantica isolate Eshowe1 internal transcribed spacer 1, partial sequence; 5.8S ribosomal RNA gene, complete sequence; and internal transcribed spacer 2, partial sequence	406	Fasciola	gigantica	isolate	Eshowe1	internal	transcribed	spacer	1,	partial	sequence;	5.8S	ribosomal	RNA	gene,	complete	sequence;	and	internal	transcribed	spacer	2,	partial	sequence
407. Fasciola hepatica isolate PMB5 cytochrome c oxidase subunit 1 (COI) gene, partial cds; mitochondrial	407	Fasciola	hepatica	isolate	PMB5	cytochrome	c	oxidase	subunit	1	(COI)	gene,	partial	cds;	mitochondrial
408. Fasciola hepatica isolate PMB4 cytochrome c oxidase subunit 1 (COI) gene, partial cds; mitochondrial	408	Fasciola	hepatica	isolate	PMB4	cytochrome	c	oxidase	subunit	1	(COI)	gene,	partial	cds;	mitochondrial
409. Fasciola hepatica isolate PMB3 cytochrome c oxidase subunit 1 (COI) gene, partial cds; mitochondrial	409	Fasciola	hepatica	isolate	PMB3	cytochrome	c	oxidase	subunit	1	(COI)	gene,	partial	cds;	mitochondrial
410. Fasciola hepatica isolate PMB2 cytochrome c oxidase subunit 1 (COI) gene, partial cds; mitochondrial	410	Fasciola	hepatica	isolate	PMB2	cytochrome	c	oxidase	subunit	1	(COI)	gene,	partial	cds;	mitochondrial
411. Fasciola hepatica isolate Glencoe5 cytochrome c oxidase subunit 1 (COI) gene, partial cds; mitochondrial	411	Fasciola	hepatica	isolate	Glencoe5	cytochrome	c	oxidase	subunit	1	(COI)	gene,	partial	cds;	mitochondrial
412. Fasciola hepatica isolate Glencoe4 cytochrome c oxidase subunit 1 (COI) gene, partial cds; mitochondrial	412	Fasciola	hepatica	isolate	Glencoe4	cytochrome	c	oxidase	subunit	1	(COI)	gene,	partial	cds;	mitochondrial
413. Fasciola hepatica isolate Glencoe3 cytochrome c oxidase subunit 1 (COI) gene, partial cds; mitochondrial	413	Fasciola	hepatica	isolate	Glencoe3	cytochrome	c	oxidase	subunit	1	(COI)	gene,	partial	cds;	mitochondrial
414. Fasciola hepatica isolate Glencoe2 cytochrome c oxidase subunit 1 (COI) gene, partial cds; mitochondrial	414	Fasciola	hepatica	isolate	Glencoe2	cytochrome	c	oxidase	subunit	1	(COI)	gene,	partial	cds;	mitochondrial
415. Fasciola hepatica isolate Glencoe1 cytochrome c oxidase subunit 1 (COI) gene, partial cds; mitochondrial	415	Fasciola	hepatica	isolate	Glencoe1	cytochrome	c	oxidase	subunit	1	(COI)	gene,	partial	cds;	mitochondrial
416. Fasciola gigantica isolate Eshowe5 cytochrome c oxidase subunit 1 (COI) gene, partial cds; mitochondrial	416	Fasciola	gigantica	isolate	Eshowe5	cytochrome	c	oxidase	subunit	1	(COI)	gene,	partial	cds;	mitochondrial
417. Fasciola gigantica isolate Eshowe3 cytochrome c oxidase subunit 1 (COI) gene, partial cds; mitochondrial	417	Fasciola	gigantica	isolate	Eshowe3	cytochrome	c	oxidase	subunit	1	(COI)	gene,	partial	cds;	mitochondrial
418. Fasciola gigantica isolate Eshowe1 cytochrome c oxidase subunit 1 (COI) gene, partial cds; mitochondrial	418	Fasciola	gigantica	isolate	Eshowe1	cytochrome	c	oxidase	subunit	1	(COI)	gene,	partial	cds;	mitochondrial
419. Fasciola hepatica isolate PMB1 cytochrome c oxidase subunit 1 (COI) gene, partial cds; mitochondrial	419	Fasciola	hepatica	isolate	PMB1	cytochrome	c	oxidase	subunit	1	(COI)	gene,	partial	cds;	mitochondrial
420. Fasciola hepatica isolate Eshowe2 cytochrome c oxidase subunit 1 (COI) gene, partial cds; mitochondrial	420	Fasciola	hepatica	isolate	Eshowe2	cytochrome	c	oxidase	subunit	1	(COI)	gene,	partial	cds;	mitochondrial
421. Calicophoron daubneyi isolate Vryheid8k 5.8S ribosomal RNA gene, partial sequence; internal transcribed spacer 2, complete sequence; and 28S ribosomal RNA gene, partial sequence	421	Calicophoron	daubneyi	isolate	Vryheid8k	5.8S	ribosomal	RNA	gene,	partial	sequence;	internal	transcribed	spacer	2,	complete	sequence;	and	28S	ribosomal	RNA	gene,	partial	sequence
422. Calicophoron sp. S2 isolate Vryheid8j 5.8S ribosomal RNA gene, partial sequence; internal transcribed spacer 2, complete sequence; and 28S ribosomal RNA gene, partial sequence	422	Calicophoron	sp.	S2	isolate	Vryheid8j	5.8S	ribosomal	RNA	gene,	partial	sequence;	internal	transcribed	spacer	2,	complete	sequence;	and	28S	ribosomal	RNA	gene,	partial	sequence
423. Calicophoron sp. S2 isolate Vryheid8i 5.8S ribosomal RNA gene, partial sequence; internal transcribed spacer 2, complete sequence; and 28S ribosomal RNA gene, partial sequence	423	Calicophoron	sp.	S2	isolate	Vryheid8i	5.8S	ribosomal	RNA	gene,	partial	sequence;	internal	transcribed	spacer	2,	complete	sequence;	and	28S	ribosomal	RNA	gene,	partial	sequence
424. Calicophoron sp. S2 isolate Vryheid8h 5.8S ribosomal RNA gene, partial sequence; internal transcribed spacer 2, complete sequence; and 28S ribosomal RNA gene, partial sequence	424	Calicophoron	sp.	S2	isolate	Vryheid8h	5.8S	ribosomal	RNA	gene,	partial	sequence;	internal	transcribed	spacer	2,	complete	sequence;	and	28S	ribosomal	RNA	gene,	partial	sequence
425. Calicophoron daubneyi isolate Vryheid8g 5.8S ribosomal RNA gene, partial sequence; internal transcribed spacer 2, complete sequence; and 28S ribosomal RNA gene, partial sequence	425	Calicophoron	daubneyi	isolate	Vryheid8g	5.8S	ribosomal	RNA	gene,	partial	sequence;	internal	transcribed	spacer	2,	complete	sequence;	and	28S	ribosomal	RNA	gene,	partial	sequence
426. Calicophoron sp. S2 isolate Vryheid8f 5.8S ribosomal RNA gene, partial sequence; internal transcribed spacer 2, complete sequence; and 28S ribosomal RNA gene, partial sequence	426	Calicophoron	sp.	S2	isolate	Vryheid8f	5.8S	ribosomal	RNA	gene,	partial	sequence;	internal	transcribed	spacer	2,	complete	sequence;	and	28S	ribosomal	RNA	gene,	partial	sequence
427. Calicophoron sp. S2 isolate Vryheid8d 5.8S ribosomal RNA gene, partial sequence; internal transcribed spacer 2, complete sequence; and 28S ribosomal RNA gene, partial sequence	427	Calicophoron	sp.	S2	isolate	Vryheid8d	5.8S	ribosomal	RNA	gene,	partial	sequence;	internal	transcribed	spacer	2,	complete	sequence;	and	28S	ribosomal	RNA	gene,	partial	sequence
428. Calicophoron sp. S2 isolate Vryheid8c 5.8S ribosomal RNA gene, partial sequence; internal transcribed spacer 2, complete sequence; and 28S ribosomal RNA gene, partial sequence	428	Calicophoron	sp.	S2	isolate	Vryheid8c	5.8S	ribosomal	RNA	gene,	partial	sequence;	internal	transcribed	spacer	2,	complete	sequence;	and	28S	ribosomal	RNA	gene,	partial	sequence
429. Calicophoron sp. S2 isolate Vryheid8a 5.8S ribosomal RNA gene and internal transcribed spacer 2, partial sequence	429	Calicophoron	sp.	S2	isolate	Vryheid8a	5.8S	ribosomal	RNA	gene	and	internal	transcribed	spacer	2,	partial	sequence
430. Calicophoron sp. S2 isolate Vryheid10l 5.8S ribosomal RNA gene, partial sequence; internal transcribed spacer 2, complete sequence; and 28S ribosomal RNA gene, partial sequence	430	Calicophoron	sp.	S2	isolate	Vryheid10l	5.8S	ribosomal	RNA	gene,	partial	sequence;	internal	transcribed	spacer	2,	complete	sequence;	and	28S	ribosomal	RNA	gene,	partial	sequence
431. Calicophoron sp. S2 isolate Vryheid10k 5.8S ribosomal RNA gene, partial sequence; internal transcribed spacer 2, complete sequence; and 28S ribosomal RNA gene, partial sequence	431	Calicophoron	sp.	S2	isolate	Vryheid10k	5.8S	ribosomal	RNA	gene,	partial	sequence;	internal	transcribed	spacer	2,	complete	sequence;	and	28S	ribosomal	RNA	gene,	partial	sequence
432. Calicophoron sp. S2 isolate Vryheid10j 5.8S ribosomal RNA gene, partial sequence; internal transcribed spacer 2, complete sequence; and 28S ribosomal RNA gene, partial sequence	432	Calicophoron	sp.	S2	isolate	Vryheid10j	5.8S	ribosomal	RNA	gene,	partial	sequence;	internal	transcribed	spacer	2,	complete	sequence;	and	28S	ribosomal	RNA	gene,	partial	sequence
433. Calicophoron sp. S2 isolate Vryheid10i 5.8S ribosomal RNA gene, partial sequence; internal transcribed spacer 2, complete sequence; and 28S ribosomal RNA gene, partial sequence	433	Calicophoron	sp.	S2	isolate	Vryheid10i	5.8S	ribosomal	RNA	gene,	partial	sequence;	internal	transcribed	spacer	2,	complete	sequence;	and	28S	ribosomal	RNA	gene,	partial	sequence
434. Calicophoron sp. S2 isolate Vryheid10h 5.8S ribosomal RNA gene, partial sequence; internal transcribed spacer 2, complete sequence; and 28S ribosomal RNA gene, partial sequence	434	Calicophoron	sp.	S2	isolate	Vryheid10h	5.8S	ribosomal	RNA	gene,	partial	sequence;	internal	transcribed	spacer	2,	complete	sequence;	and	28S	ribosomal	RNA	gene,	partial	sequence
435. Calicophoron sp. S2 isolate Vryheid10g 5.8S ribosomal RNA gene, partial sequence; internal transcribed spacer 2, complete sequence; and 28S ribosomal RNA gene, partial sequence	435	Calicophoron	sp.	S2	isolate	Vryheid10g	5.8S	ribosomal	RNA	gene,	partial	sequence;	internal	transcribed	spacer	2,	complete	sequence;	and	28S	ribosomal	RNA	gene,	partial	sequence
436. Calicophoron sp. S2 isolate Vryheid10f 5.8S ribosomal RNA gene, partial sequence; internal transcribed spacer 2, complete sequence; and 28S ribosomal RNA gene, partial sequence	436	Calicophoron	sp.	S2	isolate	Vryheid10f	5.8S	ribosomal	RNA	gene,	partial	sequence;	internal	transcribed	spacer	2,	complete	sequence;	and	28S	ribosomal	RNA	gene,	partial	sequence
437. Calicophoron sp. S2 isolate Vryheid10c 5.8S ribosomal RNA gene, partial sequence; internal transcribed spacer 2, complete sequence; and 28S ribosomal RNA gene, partial sequence	437	Calicophoron	sp.	S2	isolate	Vryheid10c	5.8S	ribosomal	RNA	gene,	partial	sequence;	internal	transcribed	spacer	2,	complete	sequence;	and	28S	ribosomal	RNA	gene,	partial	sequence
438. Calicophoron sp. S2 isolate PMB2h 5.8S ribosomal RNA gene, partial sequence; internal transcribed spacer 2, complete sequence; and 28S ribosomal RNA gene, partial sequence	438	Calicophoron	sp.	S2	isolate	PMB2h	5.8S	ribosomal	RNA	gene,	partial	sequence;	internal	transcribed	spacer	2,	complete	sequence;	and	28S	ribosomal	RNA	gene,	partial	sequence
439. Paramphistomidae sp. PMB2g 5.8S ribosomal RNA gene, partial sequence; internal transcribed spacer 2, complete sequence; and 28S ribosomal RNA gene, partial sequence	439	Paramphistomidae	sp.	PMB2g	5.8S	ribosomal	RNA	gene,	partial	sequence;	internal	transcribed	spacer	2,	complete	sequence;	and	28S	ribosomal	RNA	gene,	partial	sequence
440. Calicophoron sp. S2 isolate PMB2f 5.8S ribosomal RNA gene, partial sequence; internal transcribed spacer 2, complete sequence; and 28S ribosomal RNA gene, partial sequence	440	Calicophoron	sp.	S2	isolate	PMB2f	5.8S	ribosomal	RNA	gene,	partial	sequence;	internal	transcribed	spacer	2,	complete	sequence;	and	28S	ribosomal	RNA	gene,	partial	sequence
441. Calicophoron sp. S2 isolate PMB2d 5.8S ribosomal RNA gene, partial sequence; internal transcribed spacer 2, complete sequence; and 28S ribosomal RNA gene, partial sequence	441	Calicophoron	sp.	S2	isolate	PMB2d	5.8S	ribosomal	RNA	gene,	partial	sequence;	internal	transcribed	spacer	2,	complete	sequence;	and	28S	ribosomal	RNA	gene,	partial	sequence
442. Paramphistomidae sp. PMB2b 5.8S ribosomal RNA gene, partial sequence; internal transcribed spacer 2, complete sequence; and 28S ribosomal RNA gene, partial sequence	442	Paramphistomidae	sp.	PMB2b	5.8S	ribosomal	RNA	gene,	partial	sequence;	internal	transcribed	spacer	2,	complete	sequence;	and	28S	ribosomal	RNA	gene,	partial	sequence
443. Paramphistomidae sp. PMB1e 5.8S ribosomal RNA gene, partial sequence; internal transcribed spacer 2, complete sequence; and 28S ribosomal RNA gene, partial sequence	443	Paramphistomidae	sp.	PMB1e	5.8S	ribosomal	RNA	gene,	partial	sequence;	internal	transcribed	spacer	2,	complete	sequence;	and	28S	ribosomal	RNA	gene,	partial	sequence
444. Calicophoron sp. S2 isolate PMB1d 5.8S ribosomal RNA gene, partial sequence; internal transcribed spacer 2, complete sequence; and 28S ribosomal RNA gene, partial sequence	444	Calicophoron	sp.	S2	isolate	PMB1d	5.8S	ribosomal	RNA	gene,	partial	sequence;	internal	transcribed	spacer	2,	complete	sequence;	and	28S	ribosomal	RNA	gene,	partial	sequence
445. Paramphistomidae sp. PMB1c 5.8S ribosomal RNA gene, partial sequence; internal transcribed spacer 2, complete sequence; and 28S ribosomal RNA gene, partial sequence	445	Paramphistomidae	sp.	PMB1c	5.8S	ribosomal	RNA	gene,	partial	sequence;	internal	transcribed	spacer	2,	complete	sequence;	and	28S	ribosomal	RNA	gene,	partial	sequence
446. Calicophoron sp. S2 isolate PMB1b 5.8S ribosomal RNA gene, partial sequence; internal transcribed spacer 2, complete sequence; and 28S ribosomal RNA gene, partial sequence	446	Calicophoron	sp.	S2	isolate	PMB1b	5.8S	ribosomal	RNA	gene,	partial	sequence;	internal	transcribed	spacer	2,	complete	sequence;	and	28S	ribosomal	RNA	gene,	partial	sequence
447. Paramphistomidae sp. PMB1a 5.8S ribosomal RNA gene, partial sequence; internal transcribed spacer 2, complete sequence; and 28S ribosomal RNA gene, partial sequence	447	Paramphistomidae	sp.	PMB1a	5.8S	ribosomal	RNA	gene,	partial	sequence;	internal	transcribed	spacer	2,	complete	sequence;	and	28S	ribosomal	RNA	gene,	partial	sequence
448. Calicophoron sp. S2 isolate Newcastle2e 5.8S ribosomal RNA gene, partial sequence; internal transcribed spacer 2, complete sequence; and 28S ribosomal RNA gene, partial sequence	448	Calicophoron	sp.	S2	isolate	Newcastle2e	5.8S	ribosomal	RNA	gene,	partial	sequence;	internal	transcribed	spacer	2,	complete	sequence;	and	28S	ribosomal	RNA	gene,	partial	sequence
449. Calicophoron sp. S2 isolate Newcastle2a 5.8S ribosomal RNA gene, partial sequence; internal transcribed spacer 2, complete sequence; and 28S ribosomal RNA gene, partial sequence	449	Calicophoron	sp.	S2	isolate	Newcastle2a	5.8S	ribosomal	RNA	gene,	partial	sequence;	internal	transcribed	spacer	2,	complete	sequence;	and	28S	ribosomal	RNA	gene,	partial	sequence
450. Calicophoron sp. S2 isolate Newcastle1e 5.8S ribosomal RNA gene, partial sequence; internal transcribed spacer 2, complete sequence; and 28S ribosomal RNA gene, partial sequence	450	Calicophoron	sp.	S2	isolate	Newcastle1e	5.8S	ribosomal	RNA	gene,	partial	sequence;	internal	transcribed	spacer	2,	complete	sequence;	and	28S	ribosomal	RNA	gene,	partial	sequence
451. Calicophoron sp. S2 isolate Newcastle1d 5.8S ribosomal RNA gene, partial sequence; internal transcribed spacer 2, complete sequence; and 28S ribosomal RNA gene, partial sequence	451	Calicophoron	sp.	S2	isolate	Newcastle1d	5.8S	ribosomal	RNA	gene,	partial	sequence;	internal	transcribed	spacer	2,	complete	sequence;	and	28S	ribosomal	RNA	gene,	partial	sequence
452. Calicophoron sp. S2 isolate Newcastle1c 5.8S ribosomal RNA gene, partial sequence; internal transcribed spacer 2, complete sequence; and 28S ribosomal RNA gene, partial sequence	452	Calicophoron	sp.	S2	isolate	Newcastle1c	5.8S	ribosomal	RNA	gene,	partial	sequence;	internal	transcribed	spacer	2,	complete	sequence;	and	28S	ribosomal	RNA	gene,	partial	sequence
453. Calicophoron sp. S2 isolate Newcastle1b 5.8S ribosomal RNA gene, partial sequence; internal transcribed spacer 2, complete sequence; and 28S ribosomal RNA gene, partial sequence	453	Calicophoron	sp.	S2	isolate	Newcastle1b	5.8S	ribosomal	RNA	gene,	partial	sequence;	internal	transcribed	spacer	2,	complete	sequence;	and	28S	ribosomal	RNA	gene,	partial	sequence
454. Paramphistomidae sp. Nelspruit3f 5.8S ribosomal RNA gene, partial sequence; internal transcribed spacer 2, complete sequence; and 28S ribosomal RNA gene, partial sequence	454	Paramphistomidae	sp.	Nelspruit3f	5.8S	ribosomal	RNA	gene,	partial	sequence;	internal	transcribed	spacer	2,	complete	sequence;	and	28S	ribosomal	RNA	gene,	partial	sequence
455. Paramphistomidae sp. Nelspruit3e 5.8S ribosomal RNA gene, partial sequence; internal transcribed spacer 2, complete sequence; and 28S ribosomal RNA gene, partial sequence	455	Paramphistomidae	sp.	Nelspruit3e	5.8S	ribosomal	RNA	gene,	partial	sequence;	internal	transcribed	spacer	2,	complete	sequence;	and	28S	ribosomal	RNA	gene,	partial	sequence
456. Paramphistomidae sp. Nelspruit2i 5.8S ribosomal RNA gene, partial sequence; internal transcribed spacer 2, complete sequence; and 28S ribosomal RNA gene, partial sequence	456	Paramphistomidae	sp.	Nelspruit2i	5.8S	ribosomal	RNA	gene,	partial	sequence;	internal	transcribed	spacer	2,	complete	sequence;	and	28S	ribosomal	RNA	gene,	partial	sequence
457. Paramphistomidae sp. Nelspruit2h 5.8S ribosomal RNA gene, partial sequence; internal transcribed spacer 2, complete sequence; and 28S ribosomal RNA gene, partial sequence	457	Paramphistomidae	sp.	Nelspruit2h	5.8S	ribosomal	RNA	gene,	partial	sequence;	internal	transcribed	spacer	2,	complete	sequence;	and	28S	ribosomal	RNA	gene,	partial	sequence
458. Calicophoron sp. S2 isolate Nelspruit2g 5.8S ribosomal RNA gene, partial sequence; internal transcribed spacer 2, complete sequence; and 28S ribosomal RNA gene, partial sequence	458	Calicophoron	sp.	S2	isolate	Nelspruit2g	5.8S	ribosomal	RNA	gene,	partial	sequence;	internal	transcribed	spacer	2,	complete	sequence;	and	28S	ribosomal	RNA	gene,	partial	sequence
459. Paramphistomidae sp. Nelspruit2f 5.8S ribosomal RNA gene, partial sequence; internal transcribed spacer 2, complete sequence; and 28S ribosomal RNA gene, partial sequence	459	Paramphistomidae	sp.	Nelspruit2f	5.8S	ribosomal	RNA	gene,	partial	sequence;	internal	transcribed	spacer	2,	complete	sequence;	and	28S	ribosomal	RNA	gene,	partial	sequence
460. Paramphistomidae sp. Nelspruit1j 5.8S ribosomal RNA gene, partial sequence; internal transcribed spacer 2, complete sequence; and 28S ribosomal RNA gene, partial sequence	460	Paramphistomidae	sp.	Nelspruit1j	5.8S	ribosomal	RNA	gene,	partial	sequence;	internal	transcribed	spacer	2,	complete	sequence;	and	28S	ribosomal	RNA	gene,	partial	sequence
461. Paramphistomidae sp. Nelspruit1i 5.8S ribosomal RNA gene, partial sequence; internal transcribed spacer 2, complete sequence; and 28S ribosomal RNA gene, partial sequence	461	Paramphistomidae	sp.	Nelspruit1i	5.8S	ribosomal	RNA	gene,	partial	sequence;	internal	transcribed	spacer	2,	complete	sequence;	and	28S	ribosomal	RNA	gene,	partial	sequence
462. Paramphistomidae sp. Nelspruit1h 5.8S ribosomal RNA gene, partial sequence; internal transcribed spacer 2, complete sequence; and 28S ribosomal RNA gene, partial sequence	462	Paramphistomidae	sp.	Nelspruit1h	5.8S	ribosomal	RNA	gene,	partial	sequence;	internal	transcribed	spacer	2,	complete	sequence;	and	28S	ribosomal	RNA	gene,	partial	sequence
463. Paramphistomidae sp. Nelspruit1g 5.8S ribosomal RNA gene, partial sequence; internal transcribed spacer 2, complete sequence; and 28S ribosomal RNA gene, partial sequence	463	Paramphistomidae	sp.	Nelspruit1g	5.8S	ribosomal	RNA	gene,	partial	sequence;	internal	transcribed	spacer	2,	complete	sequence;	and	28S	ribosomal	RNA	gene,	partial	sequence
464. Paramphistomidae sp. Nelspruit1f 5.8S ribosomal RNA gene, partial sequence; internal transcribed spacer 2, complete sequence; and 28S ribosomal RNA gene, partial sequence	464	Paramphistomidae	sp.	Nelspruit1f	5.8S	ribosomal	RNA	gene,	partial	sequence;	internal	transcribed	spacer	2,	complete	sequence;	and	28S	ribosomal	RNA	gene,	partial	sequence
465. Paramphistomidae sp. MtFrere2i 5.8S ribosomal RNA gene, partial sequence; internal transcribed spacer 2, complete sequence; and 28S ribosomal RNA gene, partial sequence	465	Paramphistomidae	sp.	MtFrere2i	5.8S	ribosomal	RNA	gene,	partial	sequence;	internal	transcribed	spacer	2,	complete	sequence;	and	28S	ribosomal	RNA	gene,	partial	sequence
466. Paramphistomidae sp. MtFrere2h 5.8S ribosomal RNA gene, partial sequence; internal transcribed spacer 2, complete sequence; and 28S ribosomal RNA gene, partial sequence	466	Paramphistomidae	sp.	MtFrere2h	5.8S	ribosomal	RNA	gene,	partial	sequence;	internal	transcribed	spacer	2,	complete	sequence;	and	28S	ribosomal	RNA	gene,	partial	sequence
467. Calicophoron sp. S2 isolate MtFrere2g 5.8S ribosomal RNA gene, partial sequence; internal transcribed spacer 2, complete sequence; and 28S ribosomal RNA gene, partial sequence	467	Calicophoron	sp.	S2	isolate	MtFrere2g	5.8S	ribosomal	RNA	gene,	partial	sequence;	internal	transcribed	spacer	2,	complete	sequence;	and	28S	ribosomal	RNA	gene,	partial	sequence
468. Paramphistomidae sp. MtFrere2f 5.8S ribosomal RNA gene, partial sequence; internal transcribed spacer 2, complete sequence; and 28S ribosomal RNA gene, partial sequence	468	Paramphistomidae	sp.	MtFrere2f	5.8S	ribosomal	RNA	gene,	partial	sequence;	internal	transcribed	spacer	2,	complete	sequence;	and	28S	ribosomal	RNA	gene,	partial	sequence
469. Calicophoron sp. S2 isolate MtFrere2e 5.8S ribosomal RNA gene, partial sequence; internal transcribed spacer 2, complete sequence; and 28S ribosomal RNA gene, partial sequence	469	Calicophoron	sp.	S2	isolate	MtFrere2e	5.8S	ribosomal	RNA	gene,	partial	sequence;	internal	transcribed	spacer	2,	complete	sequence;	and	28S	ribosomal	RNA	gene,	partial	sequence
470. Paramphistomidae sp. MtFrere2d 5.8S ribosomal RNA gene, partial sequence; internal transcribed spacer 2, complete sequence; and 28S ribosomal RNA gene, partial sequence	470	Paramphistomidae	sp.	MtFrere2d	5.8S	ribosomal	RNA	gene,	partial	sequence;	internal	transcribed	spacer	2,	complete	sequence;	and	28S	ribosomal	RNA	gene,	partial	sequence
471. Paramphistomidae sp. MtFrere2b 5.8S ribosomal RNA gene, partial sequence; internal transcribed spacer 2, complete sequence; and 28S ribosomal RNA gene, partial sequence	471	Paramphistomidae	sp.	MtFrere2b	5.8S	ribosomal	RNA	gene,	partial	sequence;	internal	transcribed	spacer	2,	complete	sequence;	and	28S	ribosomal	RNA	gene,	partial	sequence
472. Calicophoron sp. S2 isolate MtFrere2a 5.8S ribosomal RNA gene, partial sequence; internal transcribed spacer 2, complete sequence; and 28S ribosomal RNA gene, partial sequence	472	Calicophoron	sp.	S2	isolate	MtFrere2a	5.8S	ribosomal	RNA	gene,	partial	sequence;	internal	transcribed	spacer	2,	complete	sequence;	and	28S	ribosomal	RNA	gene,	partial	sequence
473. Paramphistomidae sp. MtFrere1m 5.8S ribosomal RNA gene, partial sequence; internal transcribed spacer 2, complete sequence; and 28S ribosomal RNA gene, partial sequence	473	Paramphistomidae	sp.	MtFrere1m	5.8S	ribosomal	RNA	gene,	partial	sequence;	internal	transcribed	spacer	2,	complete	sequence;	and	28S	ribosomal	RNA	gene,	partial	sequence
474. Paramphistomidae sp. MtFrere1l 5.8S ribosomal RNA gene, partial sequence; internal transcribed spacer 2, complete sequence; and 28S ribosomal RNA gene, partial sequence	474	Paramphistomidae	sp.	MtFrere1l	5.8S	ribosomal	RNA	gene,	partial	sequence;	internal	transcribed	spacer	2,	complete	sequence;	and	28S	ribosomal	RNA	gene,	partial	sequence
475. Calicophoron sp. S2 isolate MtFrere1k 5.8S ribosomal RNA gene, partial sequence; internal transcribed spacer 2, complete sequence; and 28S ribosomal RNA gene, partial sequence	475	Calicophoron	sp.	S2	isolate	MtFrere1k	5.8S	ribosomal	RNA	gene,	partial	sequence;	internal	transcribed	spacer	2,	complete	sequence;	and	28S	ribosomal	RNA	gene,	partial	sequence
476. Paramphistomidae sp. MtFrere1j 5.8S ribosomal RNA gene, partial sequence; internal transcribed spacer 2, complete sequence; and 28S ribosomal RNA gene, partial sequence	476	Paramphistomidae	sp.	MtFrere1j	5.8S	ribosomal	RNA	gene,	partial	sequence;	internal	transcribed	spacer	2,	complete	sequence;	and	28S	ribosomal	RNA	gene,	partial	sequence
477. Paramphistomidae sp. MtFrere1i 5.8S ribosomal RNA gene, partial sequence; internal transcribed spacer 2, complete sequence; and 28S ribosomal RNA gene, partial sequence	477	Paramphistomidae	sp.	MtFrere1i	5.8S	ribosomal	RNA	gene,	partial	sequence;	internal	transcribed	spacer	2,	complete	sequence;	and	28S	ribosomal	RNA	gene,	partial	sequence
478. Paramphistomidae sp. MtFrere1h 5.8S ribosomal RNA gene, partial sequence; internal transcribed spacer 2, complete sequence; and 28S ribosomal RNA gene, partial sequence	478	Paramphistomidae	sp.	MtFrere1h	5.8S	ribosomal	RNA	gene,	partial	sequence;	internal	transcribed	spacer	2,	complete	sequence;	and	28S	ribosomal	RNA	gene,	partial	sequence
479. Calicophoron sp. S2 isolate MtFrere1g 5.8S ribosomal RNA gene, partial sequence; internal transcribed spacer 2, complete sequence; and 28S ribosomal RNA gene, partial sequence	479	Calicophoron	sp.	S2	isolate	MtFrere1g	5.8S	ribosomal	RNA	gene,	partial	sequence;	internal	transcribed	spacer	2,	complete	sequence;	and	28S	ribosomal	RNA	gene,	partial	sequence
480. Paramphistomidae sp. MtFrere1f 5.8S ribosomal RNA gene, partial sequence; internal transcribed spacer 2, complete sequence; and 28S ribosomal RNA gene, partial sequence	480	Paramphistomidae	sp.	MtFrere1f	5.8S	ribosomal	RNA	gene,	partial	sequence;	internal	transcribed	spacer	2,	complete	sequence;	and	28S	ribosomal	RNA	gene,	partial	sequence
481. Paramphistomidae sp. MtFrere1e 5.8S ribosomal RNA gene, partial sequence; internal transcribed spacer 2, complete sequence; and 28S ribosomal RNA gene, partial sequence	481	Paramphistomidae	sp.	MtFrere1e	5.8S	ribosomal	RNA	gene,	partial	sequence;	internal	transcribed	spacer	2,	complete	sequence;	and	28S	ribosomal	RNA	gene,	partial	sequence
482. Paramphistomidae sp. MtFrere1d 5.8S ribosomal RNA gene, partial sequence; internal transcribed spacer 2, complete sequence; and 28S ribosomal RNA gene, partial sequence	482	Paramphistomidae	sp.	MtFrere1d	5.8S	ribosomal	RNA	gene,	partial	sequence;	internal	transcribed	spacer	2,	complete	sequence;	and	28S	ribosomal	RNA	gene,	partial	sequence
483. Calicophoron sp. S2 isolate Kokstad3h 5.8S ribosomal RNA gene, partial sequence; internal transcribed spacer 2, complete sequence; and 28S ribosomal RNA gene, partial sequence	483	Calicophoron	sp.	S2	isolate	Kokstad3h	5.8S	ribosomal	RNA	gene,	partial	sequence;	internal	transcribed	spacer	2,	complete	sequence;	and	28S	ribosomal	RNA	gene,	partial	sequence
484. Calicophoron sp. S2 isolate Kokstad3g 5.8S ribosomal RNA gene, partial sequence; internal transcribed spacer 2, complete sequence; and 28S ribosomal RNA gene, partial sequence	484	Calicophoron	sp.	S2	isolate	Kokstad3g	5.8S	ribosomal	RNA	gene,	partial	sequence;	internal	transcribed	spacer	2,	complete	sequence;	and	28S	ribosomal	RNA	gene,	partial	sequence
485. Calicophoron sp. S2 isolate Kokstad3f 5.8S ribosomal RNA gene, partial sequence; internal transcribed spacer 2, complete sequence; and 28S ribosomal RNA gene, partial sequence	485	Calicophoron	sp.	S2	isolate	Kokstad3f	5.8S	ribosomal	RNA	gene,	partial	sequence;	internal	transcribed	spacer	2,	complete	sequence;	and	28S	ribosomal	RNA	gene,	partial	sequence
486. Calicophoron sp. S2 isolate Kokstad3e 5.8S ribosomal RNA gene, partial sequence; internal transcribed spacer 2, complete sequence; and 28S ribosomal RNA gene, partial sequence	486	Calicophoron	sp.	S2	isolate	Kokstad3e	5.8S	ribosomal	RNA	gene,	partial	sequence;	internal	transcribed	spacer	2,	complete	sequence;	and	28S	ribosomal	RNA	gene,	partial	sequence
487. Calicophoron sp. S2 isolate Kokstad3d 5.8S ribosomal RNA gene, partial sequence; internal transcribed spacer 2, complete sequence; and 28S ribosomal RNA gene, partial sequence	487	Calicophoron	sp.	S2	isolate	Kokstad3d	5.8S	ribosomal	RNA	gene,	partial	sequence;	internal	transcribed	spacer	2,	complete	sequence;	and	28S	ribosomal	RNA	gene,	partial	sequence
488. Calicophoron sp. S2 isolate Kokstad3c 5.8S ribosomal RNA gene, partial sequence; internal transcribed spacer 2, complete sequence; and 28S ribosomal RNA gene, partial sequence	488	Calicophoron	sp.	S2	isolate	Kokstad3c	5.8S	ribosomal	RNA	gene,	partial	sequence;	internal	transcribed	spacer	2,	complete	sequence;	and	28S	ribosomal	RNA	gene,	partial	sequence
489. Calicophoron sp. S2 isolate Kokstad3b 5.8S ribosomal RNA gene, partial sequence; internal transcribed spacer 2, complete sequence; and 28S ribosomal RNA gene, partial sequence	489	Calicophoron	sp.	S2	isolate	Kokstad3b	5.8S	ribosomal	RNA	gene,	partial	sequence;	internal	transcribed	spacer	2,	complete	sequence;	and	28S	ribosomal	RNA	gene,	partial	sequence
490. Calicophoron sp. S2 isolate Kokstad3a 5.8S ribosomal RNA gene, partial sequence; internal transcribed spacer 2, complete sequence; and 28S ribosomal RNA gene, partial sequence	490	Calicophoron	sp.	S2	isolate	Kokstad3a	5.8S	ribosomal	RNA	gene,	partial	sequence;	internal	transcribed	spacer	2,	complete	sequence;	and	28S	ribosomal	RNA	gene,	partial	sequence
491. Calicophoron sp. S2 isolate Kokstad2h 5.8S ribosomal RNA gene, partial sequence; internal transcribed spacer 2, complete sequence; and 28S ribosomal RNA gene, partial sequence	491	Calicophoron	sp.	S2	isolate	Kokstad2h	5.8S	ribosomal	RNA	gene,	partial	sequence;	internal	transcribed	spacer	2,	complete	sequence;	and	28S	ribosomal	RNA	gene,	partial	sequence
492. Calicophoron sp. S2 isolate Kokstad2g 5.8S ribosomal RNA gene, partial sequence; internal transcribed spacer 2, complete sequence; and 28S ribosomal RNA gene, partial sequence	492	Calicophoron	sp.	S2	isolate	Kokstad2g	5.8S	ribosomal	RNA	gene,	partial	sequence;	internal	transcribed	spacer	2,	complete	sequence;	and	28S	ribosomal	RNA	gene,	partial	sequence
493. Calicophoron daubneyi isolate Kokstad1h 5.8S ribosomal RNA gene, partial sequence; internal transcribed spacer 2, complete sequence; and 28S ribosomal RNA gene, partial sequence	493	Calicophoron	daubneyi	isolate	Kokstad1h	5.8S	ribosomal	RNA	gene,	partial	sequence;	internal	transcribed	spacer	2,	complete	sequence;	and	28S	ribosomal	RNA	gene,	partial	sequence
494. Calicophoron sp. S2 isolate Kokstad1g 5.8S ribosomal RNA gene, partial sequence; internal transcribed spacer 2, complete sequence; and 28S ribosomal RNA gene, partial sequence	494	Calicophoron	sp.	S2	isolate	Kokstad1g	5.8S	ribosomal	RNA	gene,	partial	sequence;	internal	transcribed	spacer	2,	complete	sequence;	and	28S	ribosomal	RNA	gene,	partial	sequence
495. Paramphistomidae sp. Kokstad1f 5.8S ribosomal RNA gene, partial sequence; internal transcribed spacer 2, complete sequence; and 28S ribosomal RNA gene, partial sequence	495	Paramphistomidae	sp.	Kokstad1f	5.8S	ribosomal	RNA	gene,	partial	sequence;	internal	transcribed	spacer	2,	complete	sequence;	and	28S	ribosomal	RNA	gene,	partial	sequence
496. Calicophoron sp. S2 isolate Kokstad1e 5.8S ribosomal RNA gene, partial sequence; internal transcribed spacer 2, complete sequence; and 28S ribosomal RNA gene, partial sequence	496	Calicophoron	sp.	S2	isolate	Kokstad1e	5.8S	ribosomal	RNA	gene,	partial	sequence;	internal	transcribed	spacer	2,	complete	sequence;	and	28S	ribosomal	RNA	gene,	partial	sequence
497. Calicophoron daubneyi isolate Kokstad1d 5.8S ribosomal RNA gene, partial sequence; internal transcribed spacer 2, complete sequence; and 28S ribosomal RNA gene, partial sequence	497	Calicophoron	daubneyi	isolate	Kokstad1d	5.8S	ribosomal	RNA	gene,	partial	sequence;	internal	transcribed	spacer	2,	complete	sequence;	and	28S	ribosomal	RNA	gene,	partial	sequence
498. Calicophoron sp. S2 isolate Kokstad1b 5.8S ribosomal RNA gene, partial sequence; internal transcribed spacer 2, complete sequence; and 28S ribosomal RNA gene, partial sequence	498	Calicophoron	sp.	S2	isolate	Kokstad1b	5.8S	ribosomal	RNA	gene,	partial	sequence;	internal	transcribed	spacer	2,	complete	sequence;	and	28S	ribosomal	RNA	gene,	partial	sequence
499. Paramphistomidae sp. Kokstad1a 5.8S ribosomal RNA gene, partial sequence; internal transcribed spacer 2, complete sequence; and 28S ribosomal RNA gene, partial sequence	499	Paramphistomidae	sp.	Kokstad1a	5.8S	ribosomal	RNA	gene,	partial	sequence;	internal	transcribed	spacer	2,	complete	sequence;	and	28S	ribosomal	RNA	gene,	partial	sequence
500. Calicophoron sp. S2 isolate Hluhluwe2e 5.8S ribosomal RNA gene, partial sequence; internal transcribed spacer 2, complete sequence; and 28S ribosomal RNA gene, partial sequence	500	Calicophoron	sp.	S2	isolate	Hluhluwe2e	5.8S	ribosomal	RNA	gene,	partial	sequence;	internal	transcribed	spacer	2,	complete	sequence;	and	28S	ribosomal	RNA	gene,	partial	sequence
501. Calicophoron sp. S2 isolate Hluhluwe2d 5.8S ribosomal RNA gene, partial sequence; internal transcribed spacer 2, complete sequence; and 28S ribosomal RNA gene, partial sequence	501	Calicophoron	sp.	S2	isolate	Hluhluwe2d	5.8S	ribosomal	RNA	gene,	partial	sequence;	internal	transcribed	spacer	2,	complete	sequence;	and	28S	ribosomal	RNA	gene,	partial	sequence
502. Calicophoron sp. S2 isolate Hluhluwe2c 5.8S ribosomal RNA gene, partial sequence; internal transcribed spacer 2, complete sequence; and 28S ribosomal RNA gene, partial sequence	502	Calicophoron	sp.	S2	isolate	Hluhluwe2c	5.8S	ribosomal	RNA	gene,	partial	sequence;	internal	transcribed	spacer	2,	complete	sequence;	and	28S	ribosomal	RNA	gene,	partial	sequence
503. Calicophoron sp. S2 isolate Hluhluwe1e 5.8S ribosomal RNA gene, partial sequence; internal transcribed spacer 2, complete sequence; and 28S ribosomal RNA gene, partial sequence	503	Calicophoron	sp.	S2	isolate	Hluhluwe1e	5.8S	ribosomal	RNA	gene,	partial	sequence;	internal	transcribed	spacer	2,	complete	sequence;	and	28S	ribosomal	RNA	gene,	partial	sequence
504. Calicophoron sp. S2 isolate Hluhluwe1d 5.8S ribosomal RNA gene, partial sequence; internal transcribed spacer 2, complete sequence; and 28S ribosomal RNA gene, partial sequence	504	Calicophoron	sp.	S2	isolate	Hluhluwe1d	5.8S	ribosomal	RNA	gene,	partial	sequence;	internal	transcribed	spacer	2,	complete	sequence;	and	28S	ribosomal	RNA	gene,	partial	sequence
505. Calicophoron sp. S2 isolate Hluhluwe1c 5.8S ribosomal RNA gene, partial sequence; internal transcribed spacer 2, complete sequence; and 28S ribosomal RNA gene, partial sequence	505	Calicophoron	sp.	S2	isolate	Hluhluwe1c	5.8S	ribosomal	RNA	gene,	partial	sequence;	internal	transcribed	spacer	2,	complete	sequence;	and	28S	ribosomal	RNA	gene,	partial	sequence
506. Calicophoron sp. S2 isolate Hluhluwe1b 5.8S ribosomal RNA gene, partial sequence; internal transcribed spacer 2, complete sequence; and 28S ribosomal RNA gene, partial sequence	506	Calicophoron	sp.	S2	isolate	Hluhluwe1b	5.8S	ribosomal	RNA	gene,	partial	sequence;	internal	transcribed	spacer	2,	complete	sequence;	and	28S	ribosomal	RNA	gene,	partial	sequence
507. Calicophoron sp. S2 isolate Hluhluwe1a 5.8S ribosomal RNA gene, partial sequence; internal transcribed spacer 2, complete sequence; and 28S ribosomal RNA gene, partial sequence	507	Calicophoron	sp.	S2	isolate	Hluhluwe1a	5.8S	ribosomal	RNA	gene,	partial	sequence;	internal	transcribed	spacer	2,	complete	sequence;	and	28S	ribosomal	RNA	gene,	partial	sequence
508. Calicophoron sp. S2 isolate GLencoe2c 5.8S ribosomal RNA gene, partial sequence; internal transcribed spacer 2, complete sequence; and 28S ribosomal RNA gene, partial sequence	508	Calicophoron	sp.	S2	isolate	GLencoe2c	5.8S	ribosomal	RNA	gene,	partial	sequence;	internal	transcribed	spacer	2,	complete	sequence;	and	28S	ribosomal	RNA	gene,	partial	sequence
509. Calicophoron daubneyi isolate Glencoe2b 5.8S ribosomal RNA gene and internal transcribed spacer 2, partial sequence	509	Calicophoron	daubneyi	isolate	Glencoe2b	5.8S	ribosomal	RNA	gene	and	internal	transcribed	spacer	2,	partial	sequence
510. Calicophoron sp. S2 isolate Glencoe2a 5.8S ribosomal RNA gene, partial sequence; internal transcribed spacer 2, complete sequence; and 28S ribosomal RNA gene, partial sequence	510	Calicophoron	sp.	S2	isolate	Glencoe2a	5.8S	ribosomal	RNA	gene,	partial	sequence;	internal	transcribed	spacer	2,	complete	sequence;	and	28S	ribosomal	RNA	gene,	partial	sequence
511. Calicophoron sp. S2 isolate Glencoe1e 5.8S ribosomal RNA gene, partial sequence; internal transcribed spacer 2, complete sequence; and 28S ribosomal RNA gene, partial sequence	511	Calicophoron	sp.	S2	isolate	Glencoe1e	5.8S	ribosomal	RNA	gene,	partial	sequence;	internal	transcribed	spacer	2,	complete	sequence;	and	28S	ribosomal	RNA	gene,	partial	sequence
512. Calicophoron sp. S2 isolate Glencoe1d 5.8S ribosomal RNA gene, partial sequence; internal transcribed spacer 2, complete sequence; and 28S ribosomal RNA gene, partial sequence	512	Calicophoron	sp.	S2	isolate	Glencoe1d	5.8S	ribosomal	RNA	gene,	partial	sequence;	internal	transcribed	spacer	2,	complete	sequence;	and	28S	ribosomal	RNA	gene,	partial	sequence
513. Calicophoron daubneyi isolate Eshowe2e 5.8S ribosomal RNA gene, partial sequence; internal transcribed spacer 2, complete sequence; and 28S ribosomal RNA gene, partial sequence	513	Calicophoron	daubneyi	isolate	Eshowe2e	5.8S	ribosomal	RNA	gene,	partial	sequence;	internal	transcribed	spacer	2,	complete	sequence;	and	28S	ribosomal	RNA	gene,	partial	sequence
514. Calicophoron daubneyi isolate Eshowe2d 5.8S ribosomal RNA gene, partial sequence; internal transcribed spacer 2, complete sequence; and 28S ribosomal RNA gene, partial sequence	514	Calicophoron	daubneyi	isolate	Eshowe2d	5.8S	ribosomal	RNA	gene,	partial	sequence;	internal	transcribed	spacer	2,	complete	sequence;	and	28S	ribosomal	RNA	gene,	partial	sequence
515. Calicophoron daubneyi isolate Eshowe2c 5.8S ribosomal RNA gene, partial sequence; internal transcribed spacer 2, complete sequence; and 28S ribosomal RNA gene, partial sequence	515	Calicophoron	daubneyi	isolate	Eshowe2c	5.8S	ribosomal	RNA	gene,	partial	sequence;	internal	transcribed	spacer	2,	complete	sequence;	and	28S	ribosomal	RNA	gene,	partial	sequence
516. Calicophoron daubneyi isolate Eshowe2b 5.8S ribosomal RNA gene, partial sequence; internal transcribed spacer 2, complete sequence; and 28S ribosomal RNA gene, partial sequence	516	Calicophoron	daubneyi	isolate	Eshowe2b	5.8S	ribosomal	RNA	gene,	partial	sequence;	internal	transcribed	spacer	2,	complete	sequence;	and	28S	ribosomal	RNA	gene,	partial	sequence
517. Calicophoron daubneyi isolate Eshowe2a 5.8S ribosomal RNA gene, partial sequence; internal transcribed spacer 2, complete sequence; and 28S ribosomal RNA gene, partial sequence	517	Calicophoron	daubneyi	isolate	Eshowe2a	5.8S	ribosomal	RNA	gene,	partial	sequence;	internal	transcribed	spacer	2,	complete	sequence;	and	28S	ribosomal	RNA	gene,	partial	sequence
518. Calicophoron daubneyi isolate Eshowe1b 5.8S ribosomal RNA gene, partial sequence; internal transcribed spacer 2, complete sequence; and 28S ribosomal RNA gene, partial sequence	518	Calicophoron	daubneyi	isolate	Eshowe1b	5.8S	ribosomal	RNA	gene,	partial	sequence;	internal	transcribed	spacer	2,	complete	sequence;	and	28S	ribosomal	RNA	gene,	partial	sequence
519. Calicophoron sp. S2 isolate Eshowe1a 5.8S ribosomal RNA gene, partial sequence; internal transcribed spacer 2, complete sequence; and 28S ribosomal RNA gene, partial sequence	519	Calicophoron	sp.	S2	isolate	Eshowe1a	5.8S	ribosomal	RNA	gene,	partial	sequence;	internal	transcribed	spacer	2,	complete	sequence;	and	28S	ribosomal	RNA	gene,	partial	sequence
520. Clinostomidae gen. sp. JL-2014 internal transcribed spacer 1, partial sequence; 5.8S ribosomal RNA gene, complete sequence; and internal transcribed spacer 2, partial sequence	520	Clinostomidae	gen.	sp.	JL-2014	internal	transcribed	spacer	1,	partial	sequence;	5.8S	ribosomal	RNA	gene,	complete	sequence;	and	internal	transcribed	spacer	2,	partial	sequence
521. Renylaima capensis mitochondrial partial cox1 gene for cytochrome c oxidase subunit I, haplotype b	521	Renylaima	capensis	mitochondrial	partial	cox1	gene	for	cytochrome	c	oxidase	subunit	I,	haplotype	b
522. Renylaima capensis mitochondrial partial cox1 gene for cytochrome c oxidase subunit I, haplotype a	522	Renylaima	capensis	mitochondrial	partial	cox1	gene	for	cytochrome	c	oxidase	subunit	I,	haplotype	a
523. Polystoma umthakathi partial 18S rRNA gene, isolate DNA-566	523	Polystoma	umthakathi	partial	18S	rRNA	gene,	isolate	DNA-566
524. Polystoma claudecombesi partial 18S rRNA gene, isolate DNA-843	524	Polystoma	claudecombesi	partial	18S	rRNA	gene,	isolate	DNA-843
525. Polystoma umthakathi partial 28S rRNA gene, isolate DNA-566	525	Polystoma	umthakathi	partial	28S	rRNA	gene,	isolate	DNA-566
526. Polystoma claudecombesi partial 28S rRNA gene, isolate DNA-843	526	Polystoma	claudecombesi	partial	28S	rRNA	gene,	isolate	DNA-843
527. Polystoma dawiekoki internal transcribed spacer 1, isolate DNA-136	527	Polystoma	dawiekoki	internal	transcribed	spacer	1,	isolate	DNA-136
528. Polystoma sp. DNA-40 internal transcribed spacer 1, isolate DNA-40	528	Polystoma	sp.	DNA-40	internal	transcribed	spacer	1,	isolate	DNA-40
529. Polystoma testimagna internal transcribed spacer 1, isolate DNA-190	529	Polystoma	testimagna	internal	transcribed	spacer	1,	isolate	DNA-190
530. Polystoma marmorati internal transcribed spacer 1, isolate DNA-196	530	Polystoma	marmorati	internal	transcribed	spacer	1,	isolate	DNA-196
531. Polystoma australis internal transcribed spacer 1, is ITS1, isolate DNA-191	531	Polystoma	australis	internal	transcribed	spacer	1,	is	ITS1,	isolate	DNA-191
532. Protopolystoma xenopodis isolate 49Mc_Tzaneen_SA5 large subunit ribosomal RNA gene, partial sequence	532	Protopolystoma	xenopodis	isolate	49Mc_Tzaneen_SA5	large	subunit	ribosomal	RNA	gene,	partial	sequence
533. Protopolystoma xenopodis isolate 4Mc_Potchefstroom_SA5 large subunit ribosomal RNA gene, partial sequence	533	Protopolystoma	xenopodis	isolate	4Mc_Potchefstroom_SA5	large	subunit	ribosomal	RNA	gene,	partial	sequence
534. Protopolystoma xenopodis isolate 17Mc_Modimolle_SA5 large subunit ribosomal RNA gene, partial sequence	534	Protopolystoma	xenopodis	isolate	17Mc_Modimolle_SA5	large	subunit	ribosomal	RNA	gene,	partial	sequence
535. Protopolystoma xenopodis isolate 81Mc_Durbanville_SA1 large subunit ribosomal RNA gene, partial sequence	535	Protopolystoma	xenopodis	isolate	81Mc_Durbanville_SA1	large	subunit	ribosomal	RNA	gene,	partial	sequence
536. Protopolystoma xenopodis isolate 63Mc_Hermanus_SA1 large subunit ribosomal RNA gene, partial sequence	536	Protopolystoma	xenopodis	isolate	63Mc_Hermanus_SA1	large	subunit	ribosomal	RNA	gene,	partial	sequence
537. Protopolystoma xenopodis isolate 44Mc_Dullstroom_SA5 large subunit ribosomal RNA gene, partial sequence	537	Protopolystoma	xenopodis	isolate	44Mc_Dullstroom_SA5	large	subunit	ribosomal	RNA	gene,	partial	sequence
538. Protopolystoma xenopodis isolate JM4Mb_Jonkershoek_SA1 small subunit ribosomal RNA gene, partial sequence; mitochondrial	538	Protopolystoma	xenopodis	isolate	JM4Mb_Jonkershoek_SA1	small	subunit	ribosomal	RNA	gene,	partial	sequence;	mitochondrial
539. Protopolystoma xenopodis isolate JM3Mb_Matjiesfontein_SA4 small subunit ribosomal RNA gene, partial sequence; mitochondrial	539	Protopolystoma	xenopodis	isolate	JM3Mb_Matjiesfontein_SA4	small	subunit	ribosomal	RNA	gene,	partial	sequence;	mitochondrial
540. Protopolystoma xenopodis isolate JM2Mb_Matjiesfontein_SA4 small subunit ribosomal RNA gene, partial sequence; mitochondrial	540	Protopolystoma	xenopodis	isolate	JM2Mb_Matjiesfontein_SA4	small	subunit	ribosomal	RNA	gene,	partial	sequence;	mitochondrial
541. Protopolystoma xenopodis isolate JM1Mb_Matjiesfontein_SA4 small subunit ribosomal RNA gene, partial sequence; mitochondrial	541	Protopolystoma	xenopodis	isolate	JM1Mb_Matjiesfontein_SA4	small	subunit	ribosomal	RNA	gene,	partial	sequence;	mitochondrial
542. Protopolystoma xenopodis isolate 225Mb_Wakefield_2_SA6 small subunit ribosomal RNA gene, partial sequence; mitochondrial	542	Protopolystoma	xenopodis	isolate	225Mb_Wakefield_2_SA6	small	subunit	ribosomal	RNA	gene,	partial	sequence;	mitochondrial
543. Protopolystoma xenopodis isolate 216Mb_Louis_Trichardt_SA5 small subunit ribosomal RNA gene, partial sequence; mitochondrial	543	Protopolystoma	xenopodis	isolate	216Mb_Louis_Trichardt_SA5	small	subunit	ribosomal	RNA	gene,	partial	sequence;	mitochondrial
544. Protopolystoma xenopodis isolate 214Mb_George_SA2 small subunit ribosomal RNA gene, partial sequence; mitochondrial	544	Protopolystoma	xenopodis	isolate	214Mb_George_SA2	small	subunit	ribosomal	RNA	gene,	partial	sequence;	mitochondrial
545. Protopolystoma xenopodis isolate 212Mb_George_SA2 small subunit ribosomal RNA gene, partial sequence; mitochondrial	545	Protopolystoma	xenopodis	isolate	212Mb_George_SA2	small	subunit	ribosomal	RNA	gene,	partial	sequence;	mitochondrial
546. Protopolystoma xenopodis isolate 209Mb_Wakefield_1_SA6 small subunit ribosomal RNA gene, partial sequence; mitochondrial	546	Protopolystoma	xenopodis	isolate	209Mb_Wakefield_1_SA6	small	subunit	ribosomal	RNA	gene,	partial	sequence;	mitochondrial
547. Protopolystoma xenopodis isolate 203Mb_Johannesburg_SA5 small subunit ribosomal RNA gene, partial sequence; mitochondrial	547	Protopolystoma	xenopodis	isolate	203Mb_Johannesburg_SA5	small	subunit	ribosomal	RNA	gene,	partial	sequence;	mitochondrial
548. Protopolystoma xenopodis isolate 192Mb_Verkykerskop_SA5 small subunit ribosomal RNA gene, partial sequence; mitochondrial	548	Protopolystoma	xenopodis	isolate	192Mb_Verkykerskop_SA5	small	subunit	ribosomal	RNA	gene,	partial	sequence;	mitochondrial
549. Protopolystoma xenopodis isolate 189Mb_Hopetown_SA5 small subunit ribosomal RNA gene, partial sequence; mitochondrial	549	Protopolystoma	xenopodis	isolate	189Mb_Hopetown_SA5	small	subunit	ribosomal	RNA	gene,	partial	sequence;	mitochondrial
550. Protopolystoma xenopodis isolate 178Mb_Ugie_SA6 small subunit ribosomal RNA gene, partial sequence; mitochondrial	550	Protopolystoma	xenopodis	isolate	178Mb_Ugie_SA6	small	subunit	ribosomal	RNA	gene,	partial	sequence;	mitochondrial
551. Protopolystoma xenopodis isolate 172Mb_Adelaide_SA6 small subunit ribosomal RNA gene, partial sequence; mitochondrial	551	Protopolystoma	xenopodis	isolate	172Mb_Adelaide_SA6	small	subunit	ribosomal	RNA	gene,	partial	sequence;	mitochondrial
552. Protopolystoma xenopodis isolate 171Mb_Adelaide_SA6 small subunit ribosomal RNA gene, partial sequence; mitochondrial	552	Protopolystoma	xenopodis	isolate	171Mb_Adelaide_SA6	small	subunit	ribosomal	RNA	gene,	partial	sequence;	mitochondrial
553. Protopolystoma xenopodis isolate 169Mb_Three_Sisters_2_SA3 small subunit ribosomal RNA gene, partial sequence; mitochondrial	553	Protopolystoma	xenopodis	isolate	169Mb_Three_Sisters_2_SA3	small	subunit	ribosomal	RNA	gene,	partial	sequence;	mitochondrial
554. Protopolystoma xenopodis isolate 168Mb_Three_Sisters_2_SA3 small subunit ribosomal RNA gene, partial sequence; mitochondrial	554	Protopolystoma	xenopodis	isolate	168Mb_Three_Sisters_2_SA3	small	subunit	ribosomal	RNA	gene,	partial	sequence;	mitochondrial
555. Protopolystoma xenopodis isolate 167Mb_Three_Sisters_1_SA3 small subunit ribosomal RNA gene, partial sequence; mitochondrial	555	Protopolystoma	xenopodis	isolate	167Mb_Three_Sisters_1_SA3	small	subunit	ribosomal	RNA	gene,	partial	sequence;	mitochondrial
556. Protopolystoma xenopodis isolate 165Mb_Three_Sisters_1_SA3 small subunit ribosomal RNA gene, partial sequence; mitochondrial	556	Protopolystoma	xenopodis	isolate	165Mb_Three_Sisters_1_SA3	small	subunit	ribosomal	RNA	gene,	partial	sequence;	mitochondrial
557. Protopolystoma xenopodis isolate 163Mb_Three_Sisters_1_SA3 small subunit ribosomal RNA gene, partial sequence; mitochondrial	557	Protopolystoma	xenopodis	isolate	163Mb_Three_Sisters_1_SA3	small	subunit	ribosomal	RNA	gene,	partial	sequence;	mitochondrial
558. Protopolystoma xenopodis isolate 162Mb_Riversdale_SA4 small subunit ribosomal RNA gene, partial sequence; mitochondrial	558	Protopolystoma	xenopodis	isolate	162Mb_Riversdale_SA4	small	subunit	ribosomal	RNA	gene,	partial	sequence;	mitochondrial
559. Protopolystoma xenopodis isolate 155Mb_Ladismith_SA4 small subunit ribosomal RNA gene, partial sequence; mitochondrial	559	Protopolystoma	xenopodis	isolate	155Mb_Ladismith_SA4	small	subunit	ribosomal	RNA	gene,	partial	sequence;	mitochondrial
560. Protopolystoma xenopodis isolate 154Mb_Ladismith_SA4 small subunit ribosomal RNA gene, partial sequence; mitochondrial	560	Protopolystoma	xenopodis	isolate	154Mb_Ladismith_SA4	small	subunit	ribosomal	RNA	gene,	partial	sequence;	mitochondrial
561. Protopolystoma xenopodis isolate 152Mb_Ladismith_SA4 small subunit ribosomal RNA gene, partial sequence; mitochondrial	561	Protopolystoma	xenopodis	isolate	152Mb_Ladismith_SA4	small	subunit	ribosomal	RNA	gene,	partial	sequence;	mitochondrial
562. Protopolystoma xenopodis isolate 151Mb_Barrydale_2_SA4 small subunit ribosomal RNA gene, partial sequence; mitochondrial	562	Protopolystoma	xenopodis	isolate	151Mb_Barrydale_2_SA4	small	subunit	ribosomal	RNA	gene,	partial	sequence;	mitochondrial
563. Protopolystoma xenopodis isolate 149Mb_Barrydale_2_SA4 small subunit ribosomal RNA gene, partial sequence; mitochondrial	563	Protopolystoma	xenopodis	isolate	149Mb_Barrydale_2_SA4	small	subunit	ribosomal	RNA	gene,	partial	sequence;	mitochondrial
564. Protopolystoma xenopodis isolate 143Mb_Barrydale_1_SA4 small subunit ribosomal RNA gene, partial sequence; mitochondrial	564	Protopolystoma	xenopodis	isolate	143Mb_Barrydale_1_SA4	small	subunit	ribosomal	RNA	gene,	partial	sequence;	mitochondrial
565. Protopolystoma xenopodis isolate 142Mb_Laingsburg_SA4 small subunit ribosomal RNA gene, partial sequence; mitochondrial	565	Protopolystoma	xenopodis	isolate	142Mb_Laingsburg_SA4	small	subunit	ribosomal	RNA	gene,	partial	sequence;	mitochondrial
566. Protopolystoma xenopodis isolate 141Mb_Laingsburg_SA4 small subunit ribosomal RNA gene, partial sequence; mitochondrial	566	Protopolystoma	xenopodis	isolate	141Mb_Laingsburg_SA4	small	subunit	ribosomal	RNA	gene,	partial	sequence;	mitochondrial
567. Protopolystoma xenopodis isolate 140Mb_Wellington_SA1 small subunit ribosomal RNA gene, partial sequence; mitochondrial	567	Protopolystoma	xenopodis	isolate	140Mb_Wellington_SA1	small	subunit	ribosomal	RNA	gene,	partial	sequence;	mitochondrial
568. Protopolystoma xenopodis isolate 137Mb_Wellington_SA1 small subunit ribosomal RNA gene, partial sequence; mitochondrial	568	Protopolystoma	xenopodis	isolate	137Mb_Wellington_SA1	small	subunit	ribosomal	RNA	gene,	partial	sequence;	mitochondrial
569. Protopolystoma xenopodis isolate 135Mb_Wellington_SA1 small subunit ribosomal RNA gene, partial sequence; mitochondrial	569	Protopolystoma	xenopodis	isolate	135Mb_Wellington_SA1	small	subunit	ribosomal	RNA	gene,	partial	sequence;	mitochondrial
570. Protopolystoma xenopodis isolate 132Mb_Vanrhynsdorp_SA7 small subunit ribosomal RNA gene, partial sequence; mitochondrial	570	Protopolystoma	xenopodis	isolate	132Mb_Vanrhynsdorp_SA7	small	subunit	ribosomal	RNA	gene,	partial	sequence;	mitochondrial
571. Protopolystoma xenopodis isolate 130Mb_Vanrhynsdorp_SA7 small subunit ribosomal RNA gene, partial sequence; mitochondrial	571	Protopolystoma	xenopodis	isolate	130Mb_Vanrhynsdorp_SA7	small	subunit	ribosomal	RNA	gene,	partial	sequence;	mitochondrial
572. Protopolystoma xenopodis isolate 128Mb_Vanrhynsdorp_SA7 small subunit ribosomal RNA gene, partial sequence; mitochondrial	572	Protopolystoma	xenopodis	isolate	128Mb_Vanrhynsdorp_SA7	small	subunit	ribosomal	RNA	gene,	partial	sequence;	mitochondrial
573. Protopolystoma xenopodis isolate 126Mb_Vanrhynsdorp_SA7 small subunit ribosomal RNA gene, partial sequence; mitochondrial	573	Protopolystoma	xenopodis	isolate	126Mb_Vanrhynsdorp_SA7	small	subunit	ribosomal	RNA	gene,	partial	sequence;	mitochondrial
574. Protopolystoma xenopodis isolate 81Mb_Durbanville_SA1 small subunit ribosomal RNA gene, partial sequence; mitochondrial	574	Protopolystoma	xenopodis	isolate	81Mb_Durbanville_SA1	small	subunit	ribosomal	RNA	gene,	partial	sequence;	mitochondrial
575. Protopolystoma xenopodis isolate 80Mb_Durbanville_SA1 small subunit ribosomal RNA gene, partial sequence; mitochondrial	575	Protopolystoma	xenopodis	isolate	80Mb_Durbanville_SA1	small	subunit	ribosomal	RNA	gene,	partial	sequence;	mitochondrial
576. Protopolystoma xenopodis isolate 73Mb_Cape_Town_SA1 small subunit ribosomal RNA gene, partial sequence; mitochondrial	576	Protopolystoma	xenopodis	isolate	73Mb_Cape_Town_SA1	small	subunit	ribosomal	RNA	gene,	partial	sequence;	mitochondrial
577. Protopolystoma xenopodis isolate 63Mb_Hermanus_SA1 small subunit ribosomal RNA gene, partial sequence; mitochondrial	577	Protopolystoma	xenopodis	isolate	63Mb_Hermanus_SA1	small	subunit	ribosomal	RNA	gene,	partial	sequence;	mitochondrial
578. Protopolystoma xenopodis isolate 50Mb_Tzaneen_SA5 small subunit ribosomal RNA gene, partial sequence; mitochondrial	578	Protopolystoma	xenopodis	isolate	50Mb_Tzaneen_SA5	small	subunit	ribosomal	RNA	gene,	partial	sequence;	mitochondrial
579. Protopolystoma xenopodis isolate 46Mb_Dullstroom_SA5 small subunit ribosomal RNA gene, partial sequence; mitochondrial	579	Protopolystoma	xenopodis	isolate	46Mb_Dullstroom_SA5	small	subunit	ribosomal	RNA	gene,	partial	sequence;	mitochondrial
580. Protopolystoma xenopodis isolate 36Mb_White_River_2_SA5 small subunit ribosomal RNA gene, partial sequence; mitochondrial	580	Protopolystoma	xenopodis	isolate	36Mb_White_River_2_SA5	small	subunit	ribosomal	RNA	gene,	partial	sequence;	mitochondrial
581. Protopolystoma xenopodis isolate 25Mb_White_River_1_SA5 small subunit ribosomal RNA gene, partial sequence; mitochondrial	581	Protopolystoma	xenopodis	isolate	25Mb_White_River_1_SA5	small	subunit	ribosomal	RNA	gene,	partial	sequence;	mitochondrial
582. Protopolystoma xenopodis isolate 21Mb_Modimolle_SA5 small subunit ribosomal RNA gene, partial sequence; mitochondrial	582	Protopolystoma	xenopodis	isolate	21Mb_Modimolle_SA5	small	subunit	ribosomal	RNA	gene,	partial	sequence;	mitochondrial
583. Protopolystoma xenopodis isolate 9Mb_Potchefstroom_SA5 small subunit ribosomal RNA gene, partial sequence; mitochondrial	583	Protopolystoma	xenopodis	isolate	9Mb_Potchefstroom_SA5	small	subunit	ribosomal	RNA	gene,	partial	sequence;	mitochondrial
584. Protopolystoma xenopodis isolate JM4Ma_Jonkershoek_SA1 cytochrome c oxidase subunit I (COX1) gene, partial cds; mitochondrial	584	Protopolystoma	xenopodis	isolate	JM4Ma_Jonkershoek_SA1	cytochrome	c	oxidase	subunit	I	(COX1)	gene,	partial	cds;	mitochondrial
585. Protopolystoma xenopodis isolate JM3Ma_Matjiesfontein_SA4 cytochrome c oxidase subunit I (COX1) gene, partial cds; mitochondrial	585	Protopolystoma	xenopodis	isolate	JM3Ma_Matjiesfontein_SA4	cytochrome	c	oxidase	subunit	I	(COX1)	gene,	partial	cds;	mitochondrial
586. Protopolystoma xenopodis isolate JM2Ma_Matjiesfontein_SA4 cytochrome c oxidase subunit I (COX1) gene, partial cds; mitochondrial	586	Protopolystoma	xenopodis	isolate	JM2Ma_Matjiesfontein_SA4	cytochrome	c	oxidase	subunit	I	(COX1)	gene,	partial	cds;	mitochondrial
587. Protopolystoma xenopodis isolate JM1Ma_Matjiesfontein_SA4 cytochrome c oxidase subunit I (COX1) gene, partial cds; mitochondrial	587	Protopolystoma	xenopodis	isolate	JM1Ma_Matjiesfontein_SA4	cytochrome	c	oxidase	subunit	I	(COX1)	gene,	partial	cds;	mitochondrial
588. Protopolystoma xenopodis isolate 225Ma_Wakefield_2_SA6 cytochrome c oxidase subunit I (COX1) gene, partial cds; mitochondrial	588	Protopolystoma	xenopodis	isolate	225Ma_Wakefield_2_SA6	cytochrome	c	oxidase	subunit	I	(COX1)	gene,	partial	cds;	mitochondrial
589. Protopolystoma xenopodis isolate 216Ma_Louis_Trichardt_SA5 cytochrome c oxidase subunit I (COX1) gene, partial cds; mitochondrial	589	Protopolystoma	xenopodis	isolate	216Ma_Louis_Trichardt_SA5	cytochrome	c	oxidase	subunit	I	(COX1)	gene,	partial	cds;	mitochondrial
590. Protopolystoma xenopodis isolate 214Ma_George_SA2 cytochrome c oxidase subunit I (COX1) gene, partial cds; mitochondrial	590	Protopolystoma	xenopodis	isolate	214Ma_George_SA2	cytochrome	c	oxidase	subunit	I	(COX1)	gene,	partial	cds;	mitochondrial
591. Protopolystoma xenopodis isolate 212Ma_George_SA2 cytochrome c oxidase subunit I (COX1) gene, partial cds; mitochondrial	591	Protopolystoma	xenopodis	isolate	212Ma_George_SA2	cytochrome	c	oxidase	subunit	I	(COX1)	gene,	partial	cds;	mitochondrial
592. Protopolystoma xenopodis isolate 209Ma_Wakefield_1_SA6 cytochrome c oxidase subunit I (COX1) gene, partial cds; mitochondrial	592	Protopolystoma	xenopodis	isolate	209Ma_Wakefield_1_SA6	cytochrome	c	oxidase	subunit	I	(COX1)	gene,	partial	cds;	mitochondrial
593. Protopolystoma xenopodis isolate 203Ma_Johannesburg_SA5 cytochrome c oxidase subunit I (COX1) gene, partial cds; mitochondrial	593	Protopolystoma	xenopodis	isolate	203Ma_Johannesburg_SA5	cytochrome	c	oxidase	subunit	I	(COX1)	gene,	partial	cds;	mitochondrial
594. Protopolystoma xenopodis isolate 192Ma_Verkykerskop_SA5 cytochrome c oxidase subunit I (COX1) gene, partial cds; mitochondrial	594	Protopolystoma	xenopodis	isolate	192Ma_Verkykerskop_SA5	cytochrome	c	oxidase	subunit	I	(COX1)	gene,	partial	cds;	mitochondrial
595. Protopolystoma xenopodis isolate 189Ma_Hopetown_SA5 cytochrome c oxidase subunit I (COX1) gene, partial cds; mitochondrial	595	Protopolystoma	xenopodis	isolate	189Ma_Hopetown_SA5	cytochrome	c	oxidase	subunit	I	(COX1)	gene,	partial	cds;	mitochondrial
596. Protopolystoma xenopodis isolate 178Ma_Ugie_SA6 cytochrome c oxidase subunit I (COX1) gene, partial cds; mitochondrial	596	Protopolystoma	xenopodis	isolate	178Ma_Ugie_SA6	cytochrome	c	oxidase	subunit	I	(COX1)	gene,	partial	cds;	mitochondrial
597. Protopolystoma xenopodis isolate 172Ma_Adelaide_SA6 cytochrome c oxidase subunit I (COX1) gene, partial cds; mitochondrial	597	Protopolystoma	xenopodis	isolate	172Ma_Adelaide_SA6	cytochrome	c	oxidase	subunit	I	(COX1)	gene,	partial	cds;	mitochondrial
598. Protopolystoma xenopodis isolate 171Ma_Adelaide_SA6 cytochrome c oxidase subunit I (COX1) gene, partial cds; mitochondrial	598	Protopolystoma	xenopodis	isolate	171Ma_Adelaide_SA6	cytochrome	c	oxidase	subunit	I	(COX1)	gene,	partial	cds;	mitochondrial
599. Protopolystoma xenopodis isolate 169Ma_Three_Sisters_2_SA3 cytochrome c oxidase subunit I (COX1) gene, partial cds; mitochondrial	599	Protopolystoma	xenopodis	isolate	169Ma_Three_Sisters_2_SA3	cytochrome	c	oxidase	subunit	I	(COX1)	gene,	partial	cds;	mitochondrial
600. Protopolystoma xenopodis isolate 168Ma_Three_Sisters_2_SA3 cytochrome c oxidase subunit I (COX1) gene, partial cds; mitochondrial	600	Protopolystoma	xenopodis	isolate	168Ma_Three_Sisters_2_SA3	cytochrome	c	oxidase	subunit	I	(COX1)	gene,	partial	cds;	mitochondrial
601. Protopolystoma xenopodis isolate 167Ma_Three_Sisters_1_SA3 cytochrome c oxidase subunit I (COX1) gene, partial cds; mitochondrial	601	Protopolystoma	xenopodis	isolate	167Ma_Three_Sisters_1_SA3	cytochrome	c	oxidase	subunit	I	(COX1)	gene,	partial	cds;	mitochondrial
602. Protopolystoma xenopodis isolate 165Ma_Three_Sisters_1_SA3 cytochrome c oxidase subunit I (COX1) gene, partial cds; mitochondrial	602	Protopolystoma	xenopodis	isolate	165Ma_Three_Sisters_1_SA3	cytochrome	c	oxidase	subunit	I	(COX1)	gene,	partial	cds;	mitochondrial
603. Protopolystoma xenopodis isolate 163Ma_Three_Sisters_1_SA3 cytochrome c oxidase subunit I (COX1) gene, partial cds; mitochondrial	603	Protopolystoma	xenopodis	isolate	163Ma_Three_Sisters_1_SA3	cytochrome	c	oxidase	subunit	I	(COX1)	gene,	partial	cds;	mitochondrial
604. Protopolystoma xenopodis isolate 162Ma_Riversdale_SA4 cytochrome c oxidase subunit I (COX1) gene, partial cds; mitochondrial	604	Protopolystoma	xenopodis	isolate	162Ma_Riversdale_SA4	cytochrome	c	oxidase	subunit	I	(COX1)	gene,	partial	cds;	mitochondrial
605. Protopolystoma xenopodis isolate 155Ma_Ladismith_SA4 cytochrome c oxidase subunit I (COX1) gene, partial cds; mitochondrial	605	Protopolystoma	xenopodis	isolate	155Ma_Ladismith_SA4	cytochrome	c	oxidase	subunit	I	(COX1)	gene,	partial	cds;	mitochondrial
606. Protopolystoma xenopodis isolate 154Ma_Ladismith_SA4 cytochrome c oxidase subunit I (COX1) gene, partial cds; mitochondrial	606	Protopolystoma	xenopodis	isolate	154Ma_Ladismith_SA4	cytochrome	c	oxidase	subunit	I	(COX1)	gene,	partial	cds;	mitochondrial
607. Protopolystoma xenopodis isolate 152Ma_Ladismith_SA4 cytochrome c oxidase subunit I (COX1) gene, partial cds; mitochondrial	607	Protopolystoma	xenopodis	isolate	152Ma_Ladismith_SA4	cytochrome	c	oxidase	subunit	I	(COX1)	gene,	partial	cds;	mitochondrial
608. Protopolystoma xenopodis isolate 151Ma_Barrydale_2_SA4 cytochrome c oxidase subunit I (COX1) gene, partial cds; mitochondrial	608	Protopolystoma	xenopodis	isolate	151Ma_Barrydale_2_SA4	cytochrome	c	oxidase	subunit	I	(COX1)	gene,	partial	cds;	mitochondrial
609. Protopolystoma xenopodis isolate 149Ma_Barrydale_2_SA4 cytochrome c oxidase subunit I (COX1) gene, partial cds; mitochondrial	609	Protopolystoma	xenopodis	isolate	149Ma_Barrydale_2_SA4	cytochrome	c	oxidase	subunit	I	(COX1)	gene,	partial	cds;	mitochondrial
610. Protopolystoma xenopodis isolate 143Ma_Barrydale_1_SA4 cytochrome c oxidase subunit I (COX1) gene, partial cds; mitochondrial	610	Protopolystoma	xenopodis	isolate	143Ma_Barrydale_1_SA4	cytochrome	c	oxidase	subunit	I	(COX1)	gene,	partial	cds;	mitochondrial
611. Protopolystoma xenopodis isolate 142Ma_Laingsburg_SA4 cytochrome c oxidase subunit I (COX1) gene, partial cds; mitochondrial	611	Protopolystoma	xenopodis	isolate	142Ma_Laingsburg_SA4	cytochrome	c	oxidase	subunit	I	(COX1)	gene,	partial	cds;	mitochondrial
612. Protopolystoma xenopodis isolate 141Ma_Laingsburg_SA4 cytochrome c oxidase subunit I (COX1) gene, partial cds; mitochondrial	612	Protopolystoma	xenopodis	isolate	141Ma_Laingsburg_SA4	cytochrome	c	oxidase	subunit	I	(COX1)	gene,	partial	cds;	mitochondrial
613. Protopolystoma xenopodis isolate 140Ma_Wellington_SA1 cytochrome c oxidase subunit I (COX1) gene, partial cds; mitochondrial	613	Protopolystoma	xenopodis	isolate	140Ma_Wellington_SA1	cytochrome	c	oxidase	subunit	I	(COX1)	gene,	partial	cds;	mitochondrial
614. Protopolystoma xenopodis isolate 137Ma_Wellington_SA1 cytochrome c oxidase subunit I (COX1) gene, partial cds; mitochondrial	614	Protopolystoma	xenopodis	isolate	137Ma_Wellington_SA1	cytochrome	c	oxidase	subunit	I	(COX1)	gene,	partial	cds;	mitochondrial
615. Protopolystoma xenopodis isolate 135Ma_Wellington_SA1 cytochrome c oxidase subunit I (COX1) gene, partial cds; mitochondrial	615	Protopolystoma	xenopodis	isolate	135Ma_Wellington_SA1	cytochrome	c	oxidase	subunit	I	(COX1)	gene,	partial	cds;	mitochondrial
616. Protopolystoma xenopodis isolate 130Ma_Vanrhynsdorp_SA7 cytochrome c oxidase subunit I (COX1) gene, partial cds; mitochondrial	616	Protopolystoma	xenopodis	isolate	130Ma_Vanrhynsdorp_SA7	cytochrome	c	oxidase	subunit	I	(COX1)	gene,	partial	cds;	mitochondrial
617. Protopolystoma xenopodis isolate 128Ma_Vanrhynsdorp_SA7 cytochrome c oxidase subunit I (COX1) gene, partial cds; mitochondrial	617	Protopolystoma	xenopodis	isolate	128Ma_Vanrhynsdorp_SA7	cytochrome	c	oxidase	subunit	I	(COX1)	gene,	partial	cds;	mitochondrial
618. Protopolystoma xenopodis isolate 126Ma_Vanrhynsdorp_SA7 cytochrome c oxidase subunit I (COX1) gene, partial cds; mitochondrial	618	Protopolystoma	xenopodis	isolate	126Ma_Vanrhynsdorp_SA7	cytochrome	c	oxidase	subunit	I	(COX1)	gene,	partial	cds;	mitochondrial
619. Protopolystoma xenopodis isolate 81Ma_Durbanville_SA1 cytochrome c oxidase subunit I (COX1) gene, partial cds; mitochondrial	619	Protopolystoma	xenopodis	isolate	81Ma_Durbanville_SA1	cytochrome	c	oxidase	subunit	I	(COX1)	gene,	partial	cds;	mitochondrial
620. Protopolystoma xenopodis isolate 80Ma_Durbanville_SA1 cytochrome c oxidase subunit I (COX1) gene, partial cds; mitochondrial	620	Protopolystoma	xenopodis	isolate	80Ma_Durbanville_SA1	cytochrome	c	oxidase	subunit	I	(COX1)	gene,	partial	cds;	mitochondrial
621. Protopolystoma xenopodis isolate 73Ma_Cape_Town_SA1 cytochrome c oxidase subunit I (COX1) gene, partial cds; mitochondrial	621	Protopolystoma	xenopodis	isolate	73Ma_Cape_Town_SA1	cytochrome	c	oxidase	subunit	I	(COX1)	gene,	partial	cds;	mitochondrial
622. Protopolystoma xenopodis isolate 63Ma_Hermanus_SA1 cytochrome c oxidase subunit I (COX1) gene, partial cds; mitochondrial	622	Protopolystoma	xenopodis	isolate	63Ma_Hermanus_SA1	cytochrome	c	oxidase	subunit	I	(COX1)	gene,	partial	cds;	mitochondrial
623. Protopolystoma xenopodis isolate 50Ma_Tzaneen_SA5 cytochrome c oxidase subunit I (COX1) gene, partial cds; mitochondrial	623	Protopolystoma	xenopodis	isolate	50Ma_Tzaneen_SA5	cytochrome	c	oxidase	subunit	I	(COX1)	gene,	partial	cds;	mitochondrial
624. Protopolystoma xenopodis isolate 46Ma_Dullstroom_SA5 cytochrome c oxidase subunit I (COX1) gene, partial cds; mitochondrial	624	Protopolystoma	xenopodis	isolate	46Ma_Dullstroom_SA5	cytochrome	c	oxidase	subunit	I	(COX1)	gene,	partial	cds;	mitochondrial
625. Protopolystoma xenopodis isolate 36Ma_White_River_2_SA5 cytochrome c oxidase subunit I (COX1) gene, partial cds; mitochondrial	625	Protopolystoma	xenopodis	isolate	36Ma_White_River_2_SA5	cytochrome	c	oxidase	subunit	I	(COX1)	gene,	partial	cds;	mitochondrial
626. Protopolystoma xenopodis isolate 25Ma_White_River_1_SA5 cytochrome c oxidase subunit I (COX1) gene, partial cds; mitochondrial	626	Protopolystoma	xenopodis	isolate	25Ma_White_River_1_SA5	cytochrome	c	oxidase	subunit	I	(COX1)	gene,	partial	cds;	mitochondrial
627. Protopolystoma xenopodis isolate 21Ma_Modimolle_SA5 cytochrome c oxidase subunit I (COX1) gene, partial cds; mitochondrial	627	Protopolystoma	xenopodis	isolate	21Ma_Modimolle_SA5	cytochrome	c	oxidase	subunit	I	(COX1)	gene,	partial	cds;	mitochondrial
628. Protopolystoma xenopodis isolate 9Ma_Potchefstroom_SA5 cytochrome c oxidase subunit I (COX1) gene, partial cds; mitochondrial	628	Protopolystoma	xenopodis	isolate	9Ma_Potchefstroom_SA5	cytochrome	c	oxidase	subunit	I	(COX1)	gene,	partial	cds;	mitochondrial
629. Trochopodinae sp. 5 EMP-2009 histone 3 gene, partial cds	629	Trochopodinae	sp.	5	EMP-2009	histone	3	gene,	partial	cds
630. Capsalidae sp. 5 EMP-2009 histone 3 gene, partial cds	630	Capsalidae	sp.	5	EMP-2009	histone	3	gene,	partial	cds
631. Capsala martinieri histone 3 gene, partial cds	631	Capsala	martinieri	histone	3	gene,	partial	cds
632. Trochopodinae sp. 5 EMP-2009 28S ribosomal RNA gene, partial sequence	632	Trochopodinae	sp.	5	EMP-2009	28S	ribosomal	RNA	gene,	partial	sequence
633. Capsalidae sp. 5 EMP-2009 28S ribosomal RNA gene, partial sequence	633	Capsalidae	sp.	5	EMP-2009	28S	ribosomal	RNA	gene,	partial	sequence
634. Capsala martinieri 28S ribosomal RNA gene, partial sequence	634	Capsala	martinieri	28S	ribosomal	RNA	gene,	partial	sequence
635. Glossidium pedatum isolate UL275 cytochrome c oxidase subunit I (COX1) gene, partial cds; mitochondrial	635	Glossidium	pedatum	isolate	UL275	cytochrome	c	oxidase	subunit	I	(COX1)	gene,	partial	cds;	mitochondrial
636. Tylodelphys mashonensis isolate UL261 cytochrome c oxidase subunit I (COX1) gene, partial cds; mitochondrial	636	Tylodelphys	mashonensis	isolate	UL261	cytochrome	c	oxidase	subunit	I	(COX1)	gene,	partial	cds;	mitochondrial
637. Tylodelphys mashonensis isolate UL259 cytochrome c oxidase subunit I (COX1) gene, partial cds; mitochondrial	637	Tylodelphys	mashonensis	isolate	UL259	cytochrome	c	oxidase	subunit	I	(COX1)	gene,	partial	cds;	mitochondrial
638. Tylodelphys mashonensis isolate UL257 cytochrome c oxidase subunit I (COX1) gene, partial cds; mitochondrial	638	Tylodelphys	mashonensis	isolate	UL257	cytochrome	c	oxidase	subunit	I	(COX1)	gene,	partial	cds;	mitochondrial
639. Glossidium pedatum isolate UL275a large subunit ribosomal RNA gene, partial sequence	639	Glossidium	pedatum	isolate	UL275a	large	subunit	ribosomal	RNA	gene,	partial	sequence
640. Fasciola gigantica isolate 258.1 cytochrome c oxidase subunit I (COX1) gene, partial cds; mitochondrial	640	Fasciola	gigantica	isolate	258.1	cytochrome	c	oxidase	subunit	I	(COX1)	gene,	partial	cds;	mitochondrial
641. Fasciola hepatica isolate 51.1 cytochrome c oxidase subunit I (COX1) gene, partial cds; mitochondrial	641	Fasciola	hepatica	isolate	51.1	cytochrome	c	oxidase	subunit	I	(COX1)	gene,	partial	cds;	mitochondrial
642. Fasciola hepatica isolate 165.3 cytochrome c oxidase subunit I (COX1) gene, partial cds; mitochondrial	642	Fasciola	hepatica	isolate	165.3	cytochrome	c	oxidase	subunit	I	(COX1)	gene,	partial	cds;	mitochondrial
643. Fasciola hepatica isolate 259.1 cytochrome c oxidase subunit I (COX1) gene, partial cds; mitochondrial	643	Fasciola	hepatica	isolate	259.1	cytochrome	c	oxidase	subunit	I	(COX1)	gene,	partial	cds;	mitochondrial
644. Fasciola hepatica isolate 257.1 cytochrome c oxidase subunit I (COX1) gene, partial cds; mitochondrial	644	Fasciola	hepatica	isolate	257.1	cytochrome	c	oxidase	subunit	I	(COX1)	gene,	partial	cds;	mitochondrial
645. Fasciola hepatica isolate 230.1 cytochrome c oxidase subunit I (COX1) gene, partial cds; mitochondrial	645	Fasciola	hepatica	isolate	230.1	cytochrome	c	oxidase	subunit	I	(COX1)	gene,	partial	cds;	mitochondrial
646. Fasciola gigantica isolate 201.4 cytochrome c oxidase subunit I (COX1) gene, partial cds; mitochondrial	646	Fasciola	gigantica	isolate	201.4	cytochrome	c	oxidase	subunit	I	(COX1)	gene,	partial	cds;	mitochondrial
647. Fasciola gigantica isolate 185.4 cytochrome c oxidase subunit I (COX1) gene, partial cds; mitochondrial	647	Fasciola	gigantica	isolate	185.4	cytochrome	c	oxidase	subunit	I	(COX1)	gene,	partial	cds;	mitochondrial
648. Fasciola gigantica isolate 97.9 cytochrome c oxidase subunit I (COX1) gene, partial cds; mitochondrial	648	Fasciola	gigantica	isolate	97.9	cytochrome	c	oxidase	subunit	I	(COX1)	gene,	partial	cds;	mitochondrial
649. Fasciola hepatica isolate 9.1 cytochrome c oxidase subunit I (COX1) gene, partial cds; mitochondrial	649	Fasciola	hepatica	isolate	9.1	cytochrome	c	oxidase	subunit	I	(COX1)	gene,	partial	cds;	mitochondrial
650. Neofibricola sp. metacercaria TJA-2022 isolate SAF13 small subunit ribosomal RNA gene, partial sequence; internal transcribed spacer 1, 5.8S ribosomal RNA gene, and internal transcribed spacer 2, complete sequence; and large subunit ribosomal RNA gene, partial sequence	650	Neofibricola	sp.	metacercaria	TJA-2022	isolate	SAF13	small	subunit	ribosomal	RNA	gene,	partial	sequence;	internal	transcribed	spacer	1,	5.8S	ribosomal	RNA	gene,	and	internal	transcribed	spacer	2,	complete	sequence;	and	large	subunit	ribosomal	RNA	gene,	partial	sequence
651. Neofibricola smiti isolate SAA11 small subunit ribosomal RNA gene, partial sequence; internal transcribed spacer 1, 5.8S ribosomal RNA gene, and internal transcribed spacer 2, complete sequence; and large subunit ribosomal RNA gene, partial sequence	651	Neofibricola	smiti	isolate	SAA11	small	subunit	ribosomal	RNA	gene,	partial	sequence;	internal	transcribed	spacer	1,	5.8S	ribosomal	RNA	gene,	and	internal	transcribed	spacer	2,	complete	sequence;	and	large	subunit	ribosomal	RNA	gene,	partial	sequence
652. Neofibricola smiti isolate SAA2 small subunit ribosomal RNA gene, partial sequence; internal transcribed spacer 1, 5.8S ribosomal RNA gene, and internal transcribed spacer 2, complete sequence; and large subunit ribosomal RNA gene, partial sequence	652	Neofibricola	smiti	isolate	SAA2	small	subunit	ribosomal	RNA	gene,	partial	sequence;	internal	transcribed	spacer	1,	5.8S	ribosomal	RNA	gene,	and	internal	transcribed	spacer	2,	complete	sequence;	and	large	subunit	ribosomal	RNA	gene,	partial	sequence
653. Neofibricola sp. metacercaria TJA-2022 isolate SAF11 large subunit ribosomal RNA gene, partial sequence	653	Neofibricola	sp.	metacercaria	TJA-2022	isolate	SAF11	large	subunit	ribosomal	RNA	gene,	partial	sequence
654. Neofibricola smiti isolate SAA2 large subunit ribosomal RNA gene, partial sequence	654	Neofibricola	smiti	isolate	SAA2	large	subunit	ribosomal	RNA	gene,	partial	sequence
655. Neofibricola smiti isolate VT5713 large subunit ribosomal RNA gene, partial sequence	655	Neofibricola	smiti	isolate	VT5713	large	subunit	ribosomal	RNA	gene,	partial	sequence
656. Neofibricola smiti isolate VT5712 large subunit ribosomal RNA gene, partial sequence	656	Neofibricola	smiti	isolate	VT5712	large	subunit	ribosomal	RNA	gene,	partial	sequence
657. Neofibricola smiti isolate VT5723 internal transcribed spacer 1, partial sequence; 5.8S ribosomal RNA gene and internal transcribed spacer 2, complete sequence; and large subunit ribosomal RNA gene, partial sequence	657	Neofibricola	smiti	isolate	VT5723	internal	transcribed	spacer	1,	partial	sequence;	5.8S	ribosomal	RNA	gene	and	internal	transcribed	spacer	2,	complete	sequence;	and	large	subunit	ribosomal	RNA	gene,	partial	sequence
658. Gigantocotyle gigantocotyle Hip9163-1 genes for 5.8S rRNA, ITS2, 28S rRNA, partial and complete sequence	658	Gigantocotyle	gigantocotyle	Hip9163-1	genes	for	5.8S	rRNA,	ITS2,	28S	rRNA,	partial	and	complete	sequence
659. Gigantocotyle gigantocotyle Hip8162-3 genes for 5.8S rRNA, ITS2, 28S rRNA, partial and complete sequence	659	Gigantocotyle	gigantocotyle	Hip8162-3	genes	for	5.8S	rRNA,	ITS2,	28S	rRNA,	partial	and	complete	sequence
660. Nilocotyle praesphinctris Hip8161-3 genes for 5.8S rRNA, ITS2, 28S rRNA, partial and complete sequence	660	Nilocotyle	praesphinctris	Hip8161-3	genes	for	5.8S	rRNA,	ITS2,	28S	rRNA,	partial	and	complete	sequence
661. Calicophoron raja BlaWilSAL14-3 genes for 5.8S rRNA, ITS2, 28S rRNA, partial and complete sequence	661	Calicophoron	raja	BlaWilSAL14-3	genes	for	5.8S	rRNA,	ITS2,	28S	rRNA,	partial	and	complete	sequence
662. Taenia saginata strain Gauteng 9_3 small subunit ribosomal RNA gene, partial sequence; mitochondrial	662	Taenia	saginata	strain	Gauteng	9_3	small	subunit	ribosomal	RNA	gene,	partial	sequence;	mitochondrial
663. Fasciola hepatica isolate FMB5 internal transcribed spacer 1, partial sequence; 5.8S ribosomal RNA gene, complete sequence; and internal transcribed spacer 2, partial sequence	663	Fasciola	hepatica	isolate	FMB5	internal	transcribed	spacer	1,	partial	sequence;	5.8S	ribosomal	RNA	gene,	complete	sequence;	and	internal	transcribed	spacer	2,	partial	sequence
664. Fasciola hepatica isolate FMI1 internal transcribed spacer 1, partial sequence; 5.8S ribosomal RNA gene, complete sequence; and internal transcribed spacer 2, partial sequence	664	Fasciola	hepatica	isolate	FMI1	internal	transcribed	spacer	1,	partial	sequence;	5.8S	ribosomal	RNA	gene,	complete	sequence;	and	internal	transcribed	spacer	2,	partial	sequence
665. Fasciola hepatica isolate P123 internal transcribed spacer 1, partial sequence; 5.8S ribosomal RNA gene, complete sequence; and internal transcribed spacer 2, partial sequence	665	Fasciola	hepatica	isolate	P123	internal	transcribed	spacer	1,	partial	sequence;	5.8S	ribosomal	RNA	gene,	complete	sequence;	and	internal	transcribed	spacer	2,	partial	sequence
666. Fasciola hepatica isolate FMK2 internal transcribed spacer 1, partial sequence; 5.8S ribosomal RNA gene, complete sequence; and internal transcribed spacer 2, partial sequence	666	Fasciola	hepatica	isolate	FMK2	internal	transcribed	spacer	1,	partial	sequence;	5.8S	ribosomal	RNA	gene,	complete	sequence;	and	internal	transcribed	spacer	2,	partial	sequence
667. Fasciola hepatica isolate FMG1 internal transcribed spacer 1, partial sequence; 5.8S ribosomal RNA gene, complete sequence; and internal transcribed spacer 2, partial sequence	667	Fasciola	hepatica	isolate	FMG1	internal	transcribed	spacer	1,	partial	sequence;	5.8S	ribosomal	RNA	gene,	complete	sequence;	and	internal	transcribed	spacer	2,	partial	sequence
668. Fasciola hepatica isolate FMF4 internal transcribed spacer 1, partial sequence; 5.8S ribosomal RNA gene, complete sequence; and internal transcribed spacer 2, partial sequence	668	Fasciola	hepatica	isolate	FMF4	internal	transcribed	spacer	1,	partial	sequence;	5.8S	ribosomal	RNA	gene,	complete	sequence;	and	internal	transcribed	spacer	2,	partial	sequence
669. Fasciola hepatica isolate FMB4 internal transcribed spacer 1, partial sequence; 5.8S ribosomal RNA gene, complete sequence; and internal transcribed spacer 2, partial sequence	669	Fasciola	hepatica	isolate	FMB4	internal	transcribed	spacer	1,	partial	sequence;	5.8S	ribosomal	RNA	gene,	complete	sequence;	and	internal	transcribed	spacer	2,	partial	sequence
670. Fasciola hepatica isolate FMB2 internal transcribed spacer 1, partial sequence; 5.8S ribosomal RNA gene, complete sequence; and internal transcribed spacer 2, partial sequence	670	Fasciola	hepatica	isolate	FMB2	internal	transcribed	spacer	1,	partial	sequence;	5.8S	ribosomal	RNA	gene,	complete	sequence;	and	internal	transcribed	spacer	2,	partial	sequence
671. Fasciola gigantica isolate FMJ1 internal transcribed spacer 1, partial sequence; 5.8S ribosomal RNA gene, complete sequence; and internal transcribed spacer 2, partial sequence	671	Fasciola	gigantica	isolate	FMJ1	internal	transcribed	spacer	1,	partial	sequence;	5.8S	ribosomal	RNA	gene,	complete	sequence;	and	internal	transcribed	spacer	2,	partial	sequence
672. Fasciola gigantica isolate FMJ3 internal transcribed spacer 1, partial sequence; 5.8S ribosomal RNA gene, complete sequence; and internal transcribed spacer 2, partial sequence	672	Fasciola	gigantica	isolate	FMJ3	internal	transcribed	spacer	1,	partial	sequence;	5.8S	ribosomal	RNA	gene,	complete	sequence;	and	internal	transcribed	spacer	2,	partial	sequence
673. Fasciola gigantica isolate FMJ4 internal transcribed spacer 1, partial sequence; 5.8S ribosomal RNA gene, complete sequence; and internal transcribed spacer 2, partial sequence	673	Fasciola	gigantica	isolate	FMJ4	internal	transcribed	spacer	1,	partial	sequence;	5.8S	ribosomal	RNA	gene,	complete	sequence;	and	internal	transcribed	spacer	2,	partial	sequence
674. Fasciola gigantica isolate FMC7 internal transcribed spacer 1, partial sequence; 5.8S ribosomal RNA gene, complete sequence; and internal transcribed spacer 2, partial sequence	674	Fasciola	gigantica	isolate	FMC7	internal	transcribed	spacer	1,	partial	sequence;	5.8S	ribosomal	RNA	gene,	complete	sequence;	and	internal	transcribed	spacer	2,	partial	sequence
675. Fasciola gigantica isolate FMC9 internal transcribed spacer 1, partial sequence; 5.8S ribosomal RNA gene, complete sequence; and internal transcribed spacer 2, partial sequence	675	Fasciola	gigantica	isolate	FMC9	internal	transcribed	spacer	1,	partial	sequence;	5.8S	ribosomal	RNA	gene,	complete	sequence;	and	internal	transcribed	spacer	2,	partial	sequence
676. Fasciola gigantica isolate FMC10 internal transcribed spacer 1, partial sequence; 5.8S ribosomal RNA gene, complete sequence; and internal transcribed spacer 2, partial sequence	676	Fasciola	gigantica	isolate	FMC10	internal	transcribed	spacer	1,	partial	sequence;	5.8S	ribosomal	RNA	gene,	complete	sequence;	and	internal	transcribed	spacer	2,	partial	sequence
677. Fasciola gigantica isolate FMC5 internal transcribed spacer 1, partial sequence; 5.8S ribosomal RNA gene, complete sequence; and internal transcribed spacer 2, partial sequence	677	Fasciola	gigantica	isolate	FMC5	internal	transcribed	spacer	1,	partial	sequence;	5.8S	ribosomal	RNA	gene,	complete	sequence;	and	internal	transcribed	spacer	2,	partial	sequence
678. Pseudodactylogyrus anguillae isolate MT2 internal transcribed spacer 2, partial sequence	678	Pseudodactylogyrus	anguillae	isolate	MT2	internal	transcribed	spacer	2,	partial	sequence
679. Pseudodactylogyrus anguillae isolate MT1 internal transcribed spacer 2, partial sequence	679	Pseudodactylogyrus	anguillae	isolate	MT1	internal	transcribed	spacer	2,	partial	sequence
680. Synodontella zambezensis genomic DNA sequence contains 28S rRNA gene, isolate 1	680	Synodontella	zambezensis	genomic	DNA	sequence	contains	28S	rRNA	gene,	isolate	1
681. Synodontella zambezensis genomic DNA sequence contains 18S rRNA gene, ITS1, 5.8S rRNA gene, isolate 1	681	Synodontella	zambezensis	genomic	DNA	sequence	contains	18S	rRNA	gene,	ITS1,	5.8S	rRNA	gene,	isolate	1
682. Ichthyocotylurus sp. NR-2016 28S ribosomal RNA gene, partial sequence	682	Ichthyocotylurus	sp.	NR-2016	28S	ribosomal	RNA	gene,	partial	sequence
683. Clinostomum tilapiae 5.8S ribosomal RNA gene, partial sequence; internal transcribed spacer 2, complete sequence; and large subunit ribosomal RNA gene, partial sequence	683	Clinostomum	tilapiae	5.8S	ribosomal	RNA	gene,	partial	sequence;	internal	transcribed	spacer	2,	complete	sequence;	and	large	subunit	ribosomal	RNA	gene,	partial	sequence
684. Petasiger variospinosus 5.8S ribosomal RNA gene, partial sequence; internal transcribed spacer 2, complete sequence; and large subunit ribosomal RNA gene, partial sequence	684	Petasiger	variospinosus	5.8S	ribosomal	RNA	gene,	partial	sequence;	internal	transcribed	spacer	2,	complete	sequence;	and	large	subunit	ribosomal	RNA	gene,	partial	sequence
685. Trematoda sp. NR-2016 28S ribosomal RNA gene, partial sequence	685	Trematoda	sp.	NR-2016	28S	ribosomal	RNA	gene,	partial	sequence
686. Calicophoron sp. S2 isolate Wedza2d cytochrome oxidase subunit 1 (COI) gene, complete sequence; nuclear copy of mitochondrial gene	686	Calicophoron	sp.	S2	isolate	Wedza2d	cytochrome	oxidase	subunit	1	(COI)	gene,	complete	sequence;	nuclear	copy	of	mitochondrial	gene
687. Paramphistomidae sp. Nyanga11b cytochrome oxidase subunit 1 (COI) gene, complete sequence; nuclear copy of mitochondrial gene	687	Paramphistomidae	sp.	Nyanga11b	cytochrome	oxidase	subunit	1	(COI)	gene,	complete	sequence;	nuclear	copy	of	mitochondrial	gene
688. Paramphistomidae sp. Nyanga11a cytochrome oxidase subunit 1 (COI) gene, complete sequence; nuclear copy of mitochondrial gene	688	Paramphistomidae	sp.	Nyanga11a	cytochrome	oxidase	subunit	1	(COI)	gene,	complete	sequence;	nuclear	copy	of	mitochondrial	gene
689. Calicophoron sp. S2 isolate Beatrice14a cytochrome oxidase subunit 1 (COI) gene, complete sequence; nuclear copy of mitochondrial gene	689	Calicophoron	sp.	S2	isolate	Beatrice14a	cytochrome	oxidase	subunit	1	(COI)	gene,	complete	sequence;	nuclear	copy	of	mitochondrial	gene
690. Fasciola gigantica isolate Chimanimani69 internal transcribed spacer 1, partial sequence; 5.8S ribosomal RNA gene, complete sequence; and internal transcribed spacer 2, partial sequence	690	Fasciola	gigantica	isolate	Chimanimani69	internal	transcribed	spacer	1,	partial	sequence;	5.8S	ribosomal	RNA	gene,	complete	sequence;	and	internal	transcribed	spacer	2,	partial	sequence
691. Fasciola gigantica isolate Guruve7 internal transcribed spacer 1, partial sequence; 5.8S ribosomal RNA gene, complete sequence; and internal transcribed spacer 2, partial sequence	691	Fasciola	gigantica	isolate	Guruve7	internal	transcribed	spacer	1,	partial	sequence;	5.8S	ribosomal	RNA	gene,	complete	sequence;	and	internal	transcribed	spacer	2,	partial	sequence
692. Fasciola gigantica isolate Muzarabani14 internal transcribed spacer 1, partial sequence; 5.8S ribosomal RNA gene, complete sequence; and internal transcribed spacer 2, partial sequence	692	Fasciola	gigantica	isolate	Muzarabani14	internal	transcribed	spacer	1,	partial	sequence;	5.8S	ribosomal	RNA	gene,	complete	sequence;	and	internal	transcribed	spacer	2,	partial	sequence
693. Fasciola gigantica isolate Muzarabani13 internal transcribed spacer 1, partial sequence; 5.8S ribosomal RNA gene, complete sequence; and internal transcribed spacer 2, partial sequence	693	Fasciola	gigantica	isolate	Muzarabani13	internal	transcribed	spacer	1,	partial	sequence;	5.8S	ribosomal	RNA	gene,	complete	sequence;	and	internal	transcribed	spacer	2,	partial	sequence
694. Fasciola gigantica isolate Nyanyadzi74 internal transcribed spacer 1, partial sequence; 5.8S ribosomal RNA gene, complete sequence; and internal transcribed spacer 2, partial sequence	694	Fasciola	gigantica	isolate	Nyanyadzi74	internal	transcribed	spacer	1,	partial	sequence;	5.8S	ribosomal	RNA	gene,	complete	sequence;	and	internal	transcribed	spacer	2,	partial	sequence
695. Fasciola gigantica isolate Nyanyadzi73 internal transcribed spacer 1, partial sequence; 5.8S ribosomal RNA gene, complete sequence; and internal transcribed spacer 2, partial sequence	695	Fasciola	gigantica	isolate	Nyanyadzi73	internal	transcribed	spacer	1,	partial	sequence;	5.8S	ribosomal	RNA	gene,	complete	sequence;	and	internal	transcribed	spacer	2,	partial	sequence
696. Fasciola gigantica isolate Chipinge72 internal transcribed spacer 1, partial sequence; 5.8S ribosomal RNA gene, complete sequence; and internal transcribed spacer 2, partial sequence	696	Fasciola	gigantica	isolate	Chipinge72	internal	transcribed	spacer	1,	partial	sequence;	5.8S	ribosomal	RNA	gene,	complete	sequence;	and	internal	transcribed	spacer	2,	partial	sequence
697. Fasciola gigantica isolate Chipinge71 internal transcribed spacer 1, partial sequence; 5.8S ribosomal RNA gene, complete sequence; and internal transcribed spacer 2, partial sequence	697	Fasciola	gigantica	isolate	Chipinge71	internal	transcribed	spacer	1,	partial	sequence;	5.8S	ribosomal	RNA	gene,	complete	sequence;	and	internal	transcribed	spacer	2,	partial	sequence
698. Fasciola gigantica isolate Chimanimani70 internal transcribed spacer 1, partial sequence; 5.8S ribosomal RNA gene, complete sequence; and internal transcribed spacer 2, partial sequence	698	Fasciola	gigantica	isolate	Chimanimani70	internal	transcribed	spacer	1,	partial	sequence;	5.8S	ribosomal	RNA	gene,	complete	sequence;	and	internal	transcribed	spacer	2,	partial	sequence
699. Fasciola gigantica isolate Guruve10 internal transcribed spacer 1, partial sequence; 5.8S ribosomal RNA gene, complete sequence; and internal transcribed spacer 2, partial sequence	699	Fasciola	gigantica	isolate	Guruve10	internal	transcribed	spacer	1,	partial	sequence;	5.8S	ribosomal	RNA	gene,	complete	sequence;	and	internal	transcribed	spacer	2,	partial	sequence
700. Fasciola gigantica isolate Guruve9 internal transcribed spacer 1, partial sequence; 5.8S ribosomal RNA gene, complete sequence; and internal transcribed spacer 2, partial sequence	700	Fasciola	gigantica	isolate	Guruve9	internal	transcribed	spacer	1,	partial	sequence;	5.8S	ribosomal	RNA	gene,	complete	sequence;	and	internal	transcribed	spacer	2,	partial	sequence
701. Fasciola gigantica isolate Guruve8 internal transcribed spacer 1, partial sequence; 5.8S ribosomal RNA gene, complete sequence; and internal transcribed spacer 2, partial sequence	701	Fasciola	gigantica	isolate	Guruve8	internal	transcribed	spacer	1,	partial	sequence;	5.8S	ribosomal	RNA	gene,	complete	sequence;	and	internal	transcribed	spacer	2,	partial	sequence
702. Fasciola gigantica isolate Marange68 internal transcribed spacer 1, partial sequence; 5.8S ribosomal RNA gene, complete sequence; and internal transcribed spacer 2, partial sequence	702	Fasciola	gigantica	isolate	Marange68	internal	transcribed	spacer	1,	partial	sequence;	5.8S	ribosomal	RNA	gene,	complete	sequence;	and	internal	transcribed	spacer	2,	partial	sequence
703. Fasciola gigantica isolate Marange67 internal transcribed spacer 1, partial sequence; 5.8S ribosomal RNA gene, complete sequence; and internal transcribed spacer 2, partial sequence	703	Fasciola	gigantica	isolate	Marange67	internal	transcribed	spacer	1,	partial	sequence;	5.8S	ribosomal	RNA	gene,	complete	sequence;	and	internal	transcribed	spacer	2,	partial	sequence
704. Fasciola gigantica isolate Bulawayo66 internal transcribed spacer 1, partial sequence; 5.8S ribosomal RNA gene, complete sequence; and internal transcribed spacer 2, partial sequence	704	Fasciola	gigantica	isolate	Bulawayo66	internal	transcribed	spacer	1,	partial	sequence;	5.8S	ribosomal	RNA	gene,	complete	sequence;	and	internal	transcribed	spacer	2,	partial	sequence
705. Fasciola gigantica isolate Bulawayo65 internal transcribed spacer 1, partial sequence; 5.8S ribosomal RNA gene, complete sequence; and internal transcribed spacer 2, partial sequence	705	Fasciola	gigantica	isolate	Bulawayo65	internal	transcribed	spacer	1,	partial	sequence;	5.8S	ribosomal	RNA	gene,	complete	sequence;	and	internal	transcribed	spacer	2,	partial	sequence
706. Fasciola gigantica isolate Matableleland64 internal transcribed spacer 1, partial sequence; 5.8S ribosomal RNA gene, complete sequence; and internal transcribed spacer 2, partial sequence	706	Fasciola	gigantica	isolate	Matableleland64	internal	transcribed	spacer	1,	partial	sequence;	5.8S	ribosomal	RNA	gene,	complete	sequence;	and	internal	transcribed	spacer	2,	partial	sequence
707. Fasciola gigantica isolate Matableleland63 internal transcribed spacer 1, partial sequence; 5.8S ribosomal RNA gene, complete sequence; and internal transcribed spacer 2, partial sequence	707	Fasciola	gigantica	isolate	Matableleland63	internal	transcribed	spacer	1,	partial	sequence;	5.8S	ribosomal	RNA	gene,	complete	sequence;	and	internal	transcribed	spacer	2,	partial	sequence
708. Fasciola gigantica isolate Matableleland60 internal transcribed spacer 1, partial sequence; 5.8S ribosomal RNA gene, complete sequence; and internal transcribed spacer 2, partial sequence	708	Fasciola	gigantica	isolate	Matableleland60	internal	transcribed	spacer	1,	partial	sequence;	5.8S	ribosomal	RNA	gene,	complete	sequence;	and	internal	transcribed	spacer	2,	partial	sequence
709. Fasciola gigantica isolate Matableleland59 internal transcribed spacer 1, partial sequence; 5.8S ribosomal RNA gene, complete sequence; and internal transcribed spacer 2, partial sequence	709	Fasciola	gigantica	isolate	Matableleland59	internal	transcribed	spacer	1,	partial	sequence;	5.8S	ribosomal	RNA	gene,	complete	sequence;	and	internal	transcribed	spacer	2,	partial	sequence
710. Fasciola gigantica isolate Masvingo54 internal transcribed spacer 1, partial sequence; 5.8S ribosomal RNA gene, complete sequence; and internal transcribed spacer 2, partial sequence	710	Fasciola	gigantica	isolate	Masvingo54	internal	transcribed	spacer	1,	partial	sequence;	5.8S	ribosomal	RNA	gene,	complete	sequence;	and	internal	transcribed	spacer	2,	partial	sequence
711. Fasciola gigantica isolate Masvingo53 internal transcribed spacer 1, partial sequence; 5.8S ribosomal RNA gene, complete sequence; and internal transcribed spacer 2, partial sequence	711	Fasciola	gigantica	isolate	Masvingo53	internal	transcribed	spacer	1,	partial	sequence;	5.8S	ribosomal	RNA	gene,	complete	sequence;	and	internal	transcribed	spacer	2,	partial	sequence
712. Fasciola gigantica isolate Chiredzi52 internal transcribed spacer 1, partial sequence; 5.8S ribosomal RNA gene, complete sequence; and internal transcribed spacer 2, partial sequence	712	Fasciola	gigantica	isolate	Chiredzi52	internal	transcribed	spacer	1,	partial	sequence;	5.8S	ribosomal	RNA	gene,	complete	sequence;	and	internal	transcribed	spacer	2,	partial	sequence
713. Fasciola gigantica isolate Chiredzi51 internal transcribed spacer 1, partial sequence; 5.8S ribosomal RNA gene, complete sequence; and internal transcribed spacer 2, partial sequence	713	Fasciola	gigantica	isolate	Chiredzi51	internal	transcribed	spacer	1,	partial	sequence;	5.8S	ribosomal	RNA	gene,	complete	sequence;	and	internal	transcribed	spacer	2,	partial	sequence
714. Fasciola gigantica isolate Nyabira50 internal transcribed spacer 1, partial sequence; 5.8S ribosomal RNA gene, complete sequence; and internal transcribed spacer 2, partial sequence	714	Fasciola	gigantica	isolate	Nyabira50	internal	transcribed	spacer	1,	partial	sequence;	5.8S	ribosomal	RNA	gene,	complete	sequence;	and	internal	transcribed	spacer	2,	partial	sequence
715. Fasciola gigantica isolate Nyabira49 internal transcribed spacer 1, partial sequence; 5.8S ribosomal RNA gene, complete sequence; and internal transcribed spacer 2, partial sequence	715	Fasciola	gigantica	isolate	Nyabira49	internal	transcribed	spacer	1,	partial	sequence;	5.8S	ribosomal	RNA	gene,	complete	sequence;	and	internal	transcribed	spacer	2,	partial	sequence
716. Fasciola gigantica isolate Makonde42 internal transcribed spacer 1, partial sequence; 5.8S ribosomal RNA gene, complete sequence; and internal transcribed spacer 2, partial sequence	716	Fasciola	gigantica	isolate	Makonde42	internal	transcribed	spacer	1,	partial	sequence;	5.8S	ribosomal	RNA	gene,	complete	sequence;	and	internal	transcribed	spacer	2,	partial	sequence
717. Fasciola gigantica isolate Makonde41 internal transcribed spacer 1, partial sequence; 5.8S ribosomal RNA gene, complete sequence; and internal transcribed spacer 2, partial sequence	717	Fasciola	gigantica	isolate	Makonde41	internal	transcribed	spacer	1,	partial	sequence;	5.8S	ribosomal	RNA	gene,	complete	sequence;	and	internal	transcribed	spacer	2,	partial	sequence
718. Fasciola gigantica isolate Mutoko38 internal transcribed spacer 1, partial sequence; 5.8S ribosomal RNA gene, complete sequence; and internal transcribed spacer 2, partial sequence	718	Fasciola	gigantica	isolate	Mutoko38	internal	transcribed	spacer	1,	partial	sequence;	5.8S	ribosomal	RNA	gene,	complete	sequence;	and	internal	transcribed	spacer	2,	partial	sequence
719. Fasciola gigantica isolate Mutoko37 internal transcribed spacer 1, partial sequence; 5.8S ribosomal RNA gene, complete sequence; and internal transcribed spacer 2, partial sequence	719	Fasciola	gigantica	isolate	Mutoko37	internal	transcribed	spacer	1,	partial	sequence;	5.8S	ribosomal	RNA	gene,	complete	sequence;	and	internal	transcribed	spacer	2,	partial	sequence
720. Fasciola gigantica isolate Mhondoro30 internal transcribed spacer 1, partial sequence; 5.8S ribosomal RNA gene, complete sequence; and internal transcribed spacer 2, partial sequence	720	Fasciola	gigantica	isolate	Mhondoro30	internal	transcribed	spacer	1,	partial	sequence;	5.8S	ribosomal	RNA	gene,	complete	sequence;	and	internal	transcribed	spacer	2,	partial	sequence
721. Fasciola gigantica isolate Mhondoro29 internal transcribed spacer 1, partial sequence; 5.8S ribosomal RNA gene, complete sequence; and internal transcribed spacer 2, partial sequence	721	Fasciola	gigantica	isolate	Mhondoro29	internal	transcribed	spacer	1,	partial	sequence;	5.8S	ribosomal	RNA	gene,	complete	sequence;	and	internal	transcribed	spacer	2,	partial	sequence
722. Fasciola gigantica isolate Zvimba20 internal transcribed spacer 1, partial sequence; 5.8S ribosomal RNA gene, complete sequence; and internal transcribed spacer 2, partial sequence	722	Fasciola	gigantica	isolate	Zvimba20	internal	transcribed	spacer	1,	partial	sequence;	5.8S	ribosomal	RNA	gene,	complete	sequence;	and	internal	transcribed	spacer	2,	partial	sequence
723. Fasciola gigantica isolate Zvimba19 internal transcribed spacer 1, partial sequence; 5.8S ribosomal RNA gene, complete sequence; and internal transcribed spacer 2, partial sequence	723	Fasciola	gigantica	isolate	Zvimba19	internal	transcribed	spacer	1,	partial	sequence;	5.8S	ribosomal	RNA	gene,	complete	sequence;	and	internal	transcribed	spacer	2,	partial	sequence
724. Fasciola gigantica isolate Zvimba7 internal transcribed spacer 1, partial sequence; 5.8S ribosomal RNA gene, complete sequence; and internal transcribed spacer 2, partial sequence	724	Fasciola	gigantica	isolate	Zvimba7	internal	transcribed	spacer	1,	partial	sequence;	5.8S	ribosomal	RNA	gene,	complete	sequence;	and	internal	transcribed	spacer	2,	partial	sequence
725. Fasciola gigantica isolate Zvimba6 internal transcribed spacer 1, partial sequence; 5.8S ribosomal RNA gene, complete sequence; and internal transcribed spacer 2, partial sequence	725	Fasciola	gigantica	isolate	Zvimba6	internal	transcribed	spacer	1,	partial	sequence;	5.8S	ribosomal	RNA	gene,	complete	sequence;	and	internal	transcribed	spacer	2,	partial	sequence
726. Fasciola gigantica isolate Zvimba5 internal transcribed spacer 1, partial sequence; 5.8S ribosomal RNA gene, complete sequence; and internal transcribed spacer 2, partial sequence	726	Fasciola	gigantica	isolate	Zvimba5	internal	transcribed	spacer	1,	partial	sequence;	5.8S	ribosomal	RNA	gene,	complete	sequence;	and	internal	transcribed	spacer	2,	partial	sequence
727. Fasciola gigantica isolate Zvimba4 internal transcribed spacer 1, partial sequence; 5.8S ribosomal RNA gene, complete sequence; and internal transcribed spacer 2, partial sequence	727	Fasciola	gigantica	isolate	Zvimba4	internal	transcribed	spacer	1,	partial	sequence;	5.8S	ribosomal	RNA	gene,	complete	sequence;	and	internal	transcribed	spacer	2,	partial	sequence
728. Fasciola gigantica isolate Zvimba3 internal transcribed spacer 1, partial sequence; 5.8S ribosomal RNA gene, complete sequence; and internal transcribed spacer 2, partial sequence	728	Fasciola	gigantica	isolate	Zvimba3	internal	transcribed	spacer	1,	partial	sequence;	5.8S	ribosomal	RNA	gene,	complete	sequence;	and	internal	transcribed	spacer	2,	partial	sequence
729. Fasciola gigantica isolate Zvimba2 internal transcribed spacer 1, partial sequence; 5.8S ribosomal RNA gene, complete sequence; and internal transcribed spacer 2, partial sequence	729	Fasciola	gigantica	isolate	Zvimba2	internal	transcribed	spacer	1,	partial	sequence;	5.8S	ribosomal	RNA	gene,	complete	sequence;	and	internal	transcribed	spacer	2,	partial	sequence
730. Fasciola gigantica isolate Zvimba1 internal transcribed spacer 1, partial sequence; 5.8S ribosomal RNA gene, complete sequence; and internal transcribed spacer 2, partial sequence	730	Fasciola	gigantica	isolate	Zvimba1	internal	transcribed	spacer	1,	partial	sequence;	5.8S	ribosomal	RNA	gene,	complete	sequence;	and	internal	transcribed	spacer	2,	partial	sequence
731. Fasciola gigantica isolate Mazowe6 internal transcribed spacer 1, partial sequence; 5.8S ribosomal RNA gene, complete sequence; and internal transcribed spacer 2, partial sequence	731	Fasciola	gigantica	isolate	Mazowe6	internal	transcribed	spacer	1,	partial	sequence;	5.8S	ribosomal	RNA	gene,	complete	sequence;	and	internal	transcribed	spacer	2,	partial	sequence
732. Fasciola gigantica isolate Mazowe5 internal transcribed spacer 1, partial sequence; 5.8S ribosomal RNA gene, complete sequence; and internal transcribed spacer 2, partial sequence	732	Fasciola	gigantica	isolate	Mazowe5	internal	transcribed	spacer	1,	partial	sequence;	5.8S	ribosomal	RNA	gene,	complete	sequence;	and	internal	transcribed	spacer	2,	partial	sequence
733. Fasciola gigantica isolate Mazowe4 internal transcribed spacer 1, partial sequence; 5.8S ribosomal RNA gene, complete sequence; and internal transcribed spacer 2, partial sequence	733	Fasciola	gigantica	isolate	Mazowe4	internal	transcribed	spacer	1,	partial	sequence;	5.8S	ribosomal	RNA	gene,	complete	sequence;	and	internal	transcribed	spacer	2,	partial	sequence
734. Fasciola gigantica isolate Mazowe3 internal transcribed spacer 1, partial sequence; 5.8S ribosomal RNA gene, complete sequence; and internal transcribed spacer 2, partial sequence	734	Fasciola	gigantica	isolate	Mazowe3	internal	transcribed	spacer	1,	partial	sequence;	5.8S	ribosomal	RNA	gene,	complete	sequence;	and	internal	transcribed	spacer	2,	partial	sequence
735. Fasciola gigantica isolate Mazowe2 internal transcribed spacer 1, partial sequence; 5.8S ribosomal RNA gene, complete sequence; and internal transcribed spacer 2, partial sequence	735	Fasciola	gigantica	isolate	Mazowe2	internal	transcribed	spacer	1,	partial	sequence;	5.8S	ribosomal	RNA	gene,	complete	sequence;	and	internal	transcribed	spacer	2,	partial	sequence
736. Fasciola gigantica isolate Mazowe1 internal transcribed spacer 1, partial sequence; 5.8S ribosomal RNA gene, complete sequence; and internal transcribed spacer 2, partial sequence	736	Fasciola	gigantica	isolate	Mazowe1	internal	transcribed	spacer	1,	partial	sequence;	5.8S	ribosomal	RNA	gene,	complete	sequence;	and	internal	transcribed	spacer	2,	partial	sequence
737. Fasciola gigantica isolate Mankikaland4 internal transcribed spacer 1, partial sequence; 5.8S ribosomal RNA gene, complete sequence; and internal transcribed spacer 2, partial sequence	737	Fasciola	gigantica	isolate	Mankikaland4	internal	transcribed	spacer	1,	partial	sequence;	5.8S	ribosomal	RNA	gene,	complete	sequence;	and	internal	transcribed	spacer	2,	partial	sequence
738. Fasciola gigantica isolate Mankikaland3 internal transcribed spacer 1, partial sequence; 5.8S ribosomal RNA gene, complete sequence; and internal transcribed spacer 2, partial sequence	738	Fasciola	gigantica	isolate	Mankikaland3	internal	transcribed	spacer	1,	partial	sequence;	5.8S	ribosomal	RNA	gene,	complete	sequence;	and	internal	transcribed	spacer	2,	partial	sequence
739. Fasciola gigantica isolate Mankikaland2 internal transcribed spacer 1, partial sequence; 5.8S ribosomal RNA gene, complete sequence; and internal transcribed spacer 2, partial sequence	739	Fasciola	gigantica	isolate	Mankikaland2	internal	transcribed	spacer	1,	partial	sequence;	5.8S	ribosomal	RNA	gene,	complete	sequence;	and	internal	transcribed	spacer	2,	partial	sequence
740. Fasciola gigantica isolate Mankikaland1 internal transcribed spacer 1, partial sequence; 5.8S ribosomal RNA gene, complete sequence; and internal transcribed spacer 2, partial sequence	740	Fasciola	gigantica	isolate	Mankikaland1	internal	transcribed	spacer	1,	partial	sequence;	5.8S	ribosomal	RNA	gene,	complete	sequence;	and	internal	transcribed	spacer	2,	partial	sequence
741. Fasciola gigantica isolate Nyabira53 cytochrome c oxidase subunit 1 (COI) gene, partial cds; mitochondrial	741	Fasciola	gigantica	isolate	Nyabira53	cytochrome	c	oxidase	subunit	1	(COI)	gene,	partial	cds;	mitochondrial
742. Fasciola gigantica isolate Mzarabani17 cytochrome c oxidase subunit 1 (COI) gene, partial cds; mitochondrial	742	Fasciola	gigantica	isolate	Mzarabani17	cytochrome	c	oxidase	subunit	1	(COI)	gene,	partial	cds;	mitochondrial
743. Fasciola hepatica isolate MatabelelandNorth5 cytochrome c oxidase subunit 1 (COI) gene, partial cds; mitochondrial	743	Fasciola	hepatica	isolate	MatabelelandNorth5	cytochrome	c	oxidase	subunit	1	(COI)	gene,	partial	cds;	mitochondrial
744. Fasciola gigantica isolate Matabeleland1 cytochrome c oxidase subunit 1 (COI) gene, partial cds; mitochondrial	744	Fasciola	gigantica	isolate	Matabeleland1	cytochrome	c	oxidase	subunit	1	(COI)	gene,	partial	cds;	mitochondrial
745. Fasciola gigantica isolate Eland12 cytochrome c oxidase subunit 1 (COI) gene, partial cds; mitochondrial	745	Fasciola	gigantica	isolate	Eland12	cytochrome	c	oxidase	subunit	1	(COI)	gene,	partial	cds;	mitochondrial
746. Fasciola gigantica isolate Mzarabani14 cytochrome c oxidase subunit 1 (COI) gene, partial cds; mitochondrial	746	Fasciola	gigantica	isolate	Mzarabani14	cytochrome	c	oxidase	subunit	1	(COI)	gene,	partial	cds;	mitochondrial
747. Fasciola gigantica isolate Mzarabani13 cytochrome c oxidase subunit 1 (COI) gene, partial cds; mitochondrial	747	Fasciola	gigantica	isolate	Mzarabani13	cytochrome	c	oxidase	subunit	1	(COI)	gene,	partial	cds;	mitochondrial
748. Fasciola gigantica isolate Makonde45 cytochrome c oxidase subunit 1 (COI) gene, partial cds; mitochondrial	748	Fasciola	gigantica	isolate	Makonde45	cytochrome	c	oxidase	subunit	1	(COI)	gene,	partial	cds;	mitochondrial
749. Fasciola gigantica isolate Makonde47 cytochrome c oxidase subunit 1 (COI) gene, partial cds; mitochondrial	749	Fasciola	gigantica	isolate	Makonde47	cytochrome	c	oxidase	subunit	1	(COI)	gene,	partial	cds;	mitochondrial
750. Fasciola gigantica isolate Bulawayo65 cytochrome c oxidase subunit 1 (COI) gene, partial cds; mitochondrial	750	Fasciola	gigantica	isolate	Bulawayo65	cytochrome	c	oxidase	subunit	1	(COI)	gene,	partial	cds;	mitochondrial
751. Fasciola gigantica isolate Banket40 cytochrome c oxidase subunit 1 (COI) gene, partial cds; mitochondrial	751	Fasciola	gigantica	isolate	Banket40	cytochrome	c	oxidase	subunit	1	(COI)	gene,	partial	cds;	mitochondrial
752. Fasciola gigantica isolate Nyanyadzi74 cytochrome c oxidase subunit 1 (COI) gene, partial cds; mitochondrial	752	Fasciola	gigantica	isolate	Nyanyadzi74	cytochrome	c	oxidase	subunit	1	(COI)	gene,	partial	cds;	mitochondrial
753. Fasciola gigantica isolate Muzarabani18 cytochrome c oxidase subunit 1 (COI) gene, partial cds; mitochondrial	753	Fasciola	gigantica	isolate	Muzarabani18	cytochrome	c	oxidase	subunit	1	(COI)	gene,	partial	cds;	mitochondrial
754. Fasciola gigantica isolate Muzarabani16 cytochrome c oxidase subunit 1 (COI) gene, partial cds; mitochondrial	754	Fasciola	gigantica	isolate	Muzarabani16	cytochrome	c	oxidase	subunit	1	(COI)	gene,	partial	cds;	mitochondrial
755. Fasciola gigantica isolate Mazowe3 cytochrome c oxidase subunit 1 (COI) gene, partial cds; mitochondrial	755	Fasciola	gigantica	isolate	Mazowe3	cytochrome	c	oxidase	subunit	1	(COI)	gene,	partial	cds;	mitochondrial
756. Fasciola gigantica isolate Mazowe2 cytochrome c oxidase subunit 1 (COI) gene, partial cds; mitochondrial	756	Fasciola	gigantica	isolate	Mazowe2	cytochrome	c	oxidase	subunit	1	(COI)	gene,	partial	cds;	mitochondrial
757. Fasciola gigantica isolate Mazowe1 cytochrome c oxidase subunit 1 (COI) gene, partial cds; mitochondrial	757	Fasciola	gigantica	isolate	Mazowe1	cytochrome	c	oxidase	subunit	1	(COI)	gene,	partial	cds;	mitochondrial
758. Fasciola gigantica isolate MatabelelandSouth64 cytochrome c oxidase subunit 1 (COI) gene, partial cds; mitochondrial	758	Fasciola	gigantica	isolate	MatabelelandSouth64	cytochrome	c	oxidase	subunit	1	(COI)	gene,	partial	cds;	mitochondrial
759. Fasciola gigantica isolate MatabelelandSouth63 cytochrome c oxidase subunit 1 (COI) gene, partial cds; mitochondrial	759	Fasciola	gigantica	isolate	MatabelelandSouth63	cytochrome	c	oxidase	subunit	1	(COI)	gene,	partial	cds;	mitochondrial
760. Fasciola gigantica isolate MatabelelandNorth62 cytochrome c oxidase subunit 1 (COI) gene, partial cds; mitochondrial	760	Fasciola	gigantica	isolate	MatabelelandNorth62	cytochrome	c	oxidase	subunit	1	(COI)	gene,	partial	cds;	mitochondrial
761. Fasciola gigantica isolate MatabelelandNorth61 cytochrome c oxidase subunit 1 (COI) gene, partial cds; mitochondrial	761	Fasciola	gigantica	isolate	MatabelelandNorth61	cytochrome	c	oxidase	subunit	1	(COI)	gene,	partial	cds;	mitochondrial
762. Fasciola gigantica isolate Matabeleland2 cytochrome c oxidase subunit 1 (COI) gene, partial cds; mitochondrial	762	Fasciola	gigantica	isolate	Matabeleland2	cytochrome	c	oxidase	subunit	1	(COI)	gene,	partial	cds;	mitochondrial
763. Fasciola gigantica isolate Masvingo55 cytochrome c oxidase subunit 1 (COI) gene, partial cds; mitochondrial	763	Fasciola	gigantica	isolate	Masvingo55	cytochrome	c	oxidase	subunit	1	(COI)	gene,	partial	cds;	mitochondrial
764. Fasciola gigantica isolate Marange68 cytochrome c oxidase subunit 1 (COI) gene, partial cds; mitochondrial	764	Fasciola	gigantica	isolate	Marange68	cytochrome	c	oxidase	subunit	1	(COI)	gene,	partial	cds;	mitochondrial
765. Fasciola gigantica isolate Marange67 cytochrome c oxidase subunit 1 (COI) gene, partial cds; mitochondrial	765	Fasciola	gigantica	isolate	Marange67	cytochrome	c	oxidase	subunit	1	(COI)	gene,	partial	cds;	mitochondrial
766. Fasciola gigantica isolate Manicaland3 cytochrome c oxidase subunit 1 (COI) gene, partial cds; mitochondrial	766	Fasciola	gigantica	isolate	Manicaland3	cytochrome	c	oxidase	subunit	1	(COI)	gene,	partial	cds;	mitochondrial
767. Fasciola gigantica isolate Manicaland2 cytochrome c oxidase subunit 1 (COI) gene, partial cds; mitochondrial	767	Fasciola	gigantica	isolate	Manicaland2	cytochrome	c	oxidase	subunit	1	(COI)	gene,	partial	cds;	mitochondrial
768. Fasciola gigantica isolate Hurungwe34 cytochrome c oxidase subunit 1 (COI) gene, partial cds; mitochondrial	768	Fasciola	gigantica	isolate	Hurungwe34	cytochrome	c	oxidase	subunit	1	(COI)	gene,	partial	cds;	mitochondrial
769. Fasciola gigantica isolate Guruve6 cytochrome c oxidase subunit 1 (COI) gene, partial cds; mitochondrial	769	Fasciola	gigantica	isolate	Guruve6	cytochrome	c	oxidase	subunit	1	(COI)	gene,	partial	cds;	mitochondrial
770. Fasciola gigantica isolate Chipinge72 cytochrome c oxidase subunit 1 (COI) gene, partial cds; mitochondrial	770	Fasciola	gigantica	isolate	Chipinge72	cytochrome	c	oxidase	subunit	1	(COI)	gene,	partial	cds;	mitochondrial
771. Fasciola gigantica isolate Chipinge71 cytochrome c oxidase subunit 1 (COI) gene, partial cds; mitochondrial	771	Fasciola	gigantica	isolate	Chipinge71	cytochrome	c	oxidase	subunit	1	(COI)	gene,	partial	cds;	mitochondrial
772. Fasciola gigantica isolate Chimanimani75 cytochrome c oxidase subunit 1 (COI) gene, partial cds; mitochondrial	772	Fasciola	gigantica	isolate	Chimanimani75	cytochrome	c	oxidase	subunit	1	(COI)	gene,	partial	cds;	mitochondrial
773. Fasciola gigantica isolate Chimanimani70 cytochrome c oxidase subunit 1 (COI) gene, partial cds; mitochondrial	773	Fasciola	gigantica	isolate	Chimanimani70	cytochrome	c	oxidase	subunit	1	(COI)	gene,	partial	cds;	mitochondrial
774. Fasciola gigantica isolate Chimanimani69 cytochrome c oxidase subunit 1 (COI) gene, partial cds; mitochondrial	774	Fasciola	gigantica	isolate	Chimanimani69	cytochrome	c	oxidase	subunit	1	(COI)	gene,	partial	cds;	mitochondrial
775. Fasciola gigantica isolate Banket39 cytochrome c oxidase subunit 1 (COI) gene, partial cds; mitochondrial	775	Fasciola	gigantica	isolate	Banket39	cytochrome	c	oxidase	subunit	1	(COI)	gene,	partial	cds;	mitochondrial
776. Fasciola hepatica isolate Duiker8 cytochrome c oxidase subunit 1 (COI) gene, partial cds; mitochondrial	776	Fasciola	hepatica	isolate	Duiker8	cytochrome	c	oxidase	subunit	1	(COI)	gene,	partial	cds;	mitochondrial
777. Fasciola hepatica isolate Antelope1 cytochrome c oxidase subunit 1 (COI) gene, partial cds; mitochondrial	777	Fasciola	hepatica	isolate	Antelope1	cytochrome	c	oxidase	subunit	1	(COI)	gene,	partial	cds;	mitochondrial
778. Calicophoron microbothrium isolate Wedza2i 5.8S ribosomal RNA gene, partial sequence; internal transcribed spacer 2, complete sequence; and 28S ribosomal RNA gene, partial sequence	778	Calicophoron	microbothrium	isolate	Wedza2i	5.8S	ribosomal	RNA	gene,	partial	sequence;	internal	transcribed	spacer	2,	complete	sequence;	and	28S	ribosomal	RNA	gene,	partial	sequence
779. Paramphistomidae sp. Wedza2h 5.8S ribosomal RNA gene, partial sequence; internal transcribed spacer 2, complete sequence; and 28S ribosomal RNA gene, partial sequence	779	Paramphistomidae	sp.	Wedza2h	5.8S	ribosomal	RNA	gene,	partial	sequence;	internal	transcribed	spacer	2,	complete	sequence;	and	28S	ribosomal	RNA	gene,	partial	sequence
780. Calicophoron microbothrium isolate Wedza2g 5.8S ribosomal RNA gene, partial sequence; internal transcribed spacer 2, complete sequence; and 28S ribosomal RNA gene, partial sequence	780	Calicophoron	microbothrium	isolate	Wedza2g	5.8S	ribosomal	RNA	gene,	partial	sequence;	internal	transcribed	spacer	2,	complete	sequence;	and	28S	ribosomal	RNA	gene,	partial	sequence
781. Calicophoron microbothrium isolate Wedza2f 5.8S ribosomal RNA gene, partial sequence; internal transcribed spacer 2, complete sequence; and 28S ribosomal RNA gene, partial sequence	781	Calicophoron	microbothrium	isolate	Wedza2f	5.8S	ribosomal	RNA	gene,	partial	sequence;	internal	transcribed	spacer	2,	complete	sequence;	and	28S	ribosomal	RNA	gene,	partial	sequence
782. Paramphistomidae sp. Wedza2e 5.8S ribosomal RNA gene, partial sequence; internal transcribed spacer 2, complete sequence; and 28S ribosomal RNA gene, partial sequence	782	Paramphistomidae	sp.	Wedza2e	5.8S	ribosomal	RNA	gene,	partial	sequence;	internal	transcribed	spacer	2,	complete	sequence;	and	28S	ribosomal	RNA	gene,	partial	sequence
783. Calicophoron sp. S2 isolate Wedza2d 5.8S ribosomal RNA gene, partial sequence; internal transcribed spacer 2, complete sequence; and 28S ribosomal RNA gene, partial sequence	783	Calicophoron	sp.	S2	isolate	Wedza2d	5.8S	ribosomal	RNA	gene,	partial	sequence;	internal	transcribed	spacer	2,	complete	sequence;	and	28S	ribosomal	RNA	gene,	partial	sequence
784. Calicophoron microbothrium isolate Wedza2c 5.8S ribosomal RNA gene, partial sequence; internal transcribed spacer 2, complete sequence; and 28S ribosomal RNA gene, partial sequence	784	Calicophoron	microbothrium	isolate	Wedza2c	5.8S	ribosomal	RNA	gene,	partial	sequence;	internal	transcribed	spacer	2,	complete	sequence;	and	28S	ribosomal	RNA	gene,	partial	sequence
785. Calicophoron microbothrium isolate Wedza2b 5.8S ribosomal RNA gene, partial sequence; internal transcribed spacer 2, complete sequence; and 28S ribosomal RNA gene, partial sequence	785	Calicophoron	microbothrium	isolate	Wedza2b	5.8S	ribosomal	RNA	gene,	partial	sequence;	internal	transcribed	spacer	2,	complete	sequence;	and	28S	ribosomal	RNA	gene,	partial	sequence
786. Calicophoron microbothrium isolate Wedza2a 5.8S ribosomal RNA gene, partial sequence; internal transcribed spacer 2, complete sequence; and 28S ribosomal RNA gene, partial sequence	786	Calicophoron	microbothrium	isolate	Wedza2a	5.8S	ribosomal	RNA	gene,	partial	sequence;	internal	transcribed	spacer	2,	complete	sequence;	and	28S	ribosomal	RNA	gene,	partial	sequence
787. Paramphistomidae sp. Nyanga11g 5.8S ribosomal RNA gene, partial sequence; internal transcribed spacer 2, complete sequence; and 28S ribosomal RNA gene, partial sequence	787	Paramphistomidae	sp.	Nyanga11g	5.8S	ribosomal	RNA	gene,	partial	sequence;	internal	transcribed	spacer	2,	complete	sequence;	and	28S	ribosomal	RNA	gene,	partial	sequence
788. Paramphistomidae sp. Nyanga11f 5.8S ribosomal RNA gene, partial sequence; internal transcribed spacer 2, complete sequence; and 28S ribosomal RNA gene, partial sequence	788	Paramphistomidae	sp.	Nyanga11f	5.8S	ribosomal	RNA	gene,	partial	sequence;	internal	transcribed	spacer	2,	complete	sequence;	and	28S	ribosomal	RNA	gene,	partial	sequence
789. Paramphistomidae sp. Nyanga11e 5.8S ribosomal RNA gene, partial sequence; internal transcribed spacer 2, complete sequence; and 28S ribosomal RNA gene, partial sequence	789	Paramphistomidae	sp.	Nyanga11e	5.8S	ribosomal	RNA	gene,	partial	sequence;	internal	transcribed	spacer	2,	complete	sequence;	and	28S	ribosomal	RNA	gene,	partial	sequence
790. Paramphistomidae sp. Nyanga11d 5.8S ribosomal RNA gene, partial sequence; internal transcribed spacer 2, complete sequence; and 28S ribosomal RNA gene, partial sequence	790	Paramphistomidae	sp.	Nyanga11d	5.8S	ribosomal	RNA	gene,	partial	sequence;	internal	transcribed	spacer	2,	complete	sequence;	and	28S	ribosomal	RNA	gene,	partial	sequence
791. Paramphistomidae sp. Nyanga11c 5.8S ribosomal RNA gene, partial sequence; internal transcribed spacer 2, complete sequence; and 28S ribosomal RNA gene, partial sequence	791	Paramphistomidae	sp.	Nyanga11c	5.8S	ribosomal	RNA	gene,	partial	sequence;	internal	transcribed	spacer	2,	complete	sequence;	and	28S	ribosomal	RNA	gene,	partial	sequence
792. Electrocotyle whittingtoni isolate 2011-17-110-5 28S ribosomal RNA gene, partial sequence	792	Electrocotyle	whittingtoni	isolate	2011-17-110-5	28S	ribosomal	RNA	gene,	partial	sequence
793. Electrocotyle whittingtoni isolate 2011-17-110-1 28S ribosomal RNA gene, partial sequence	793	Electrocotyle	whittingtoni	isolate	2011-17-110-1	28S	ribosomal	RNA	gene,	partial	sequence
794. Oculotrema hippopotami isolate DNA-565 cytochrome c oxidase subunit I gene, partial cds; mitochondrial	794	Oculotrema	hippopotami	isolate	DNA-565	cytochrome	c	oxidase	subunit	I	gene,	partial	cds;	mitochondrial
795. Protopolystoma xenopodis isolate DNA-PPX cytochrome c oxidase subunit I gene, partial cds; mitochondrial	795	Protopolystoma	xenopodis	isolate	DNA-PPX	cytochrome	c	oxidase	subunit	I	gene,	partial	cds;	mitochondrial
796. Oculotrema hippopotami isolate DNA-565 28S ribosomal RNA gene, partial sequence	796	Oculotrema	hippopotami	isolate	DNA-565	28S	ribosomal	RNA	gene,	partial	sequence
797. Oculotrema hippopotami isolate DNA-565 18S ribosomal RNA gene, partial sequence	797	Oculotrema	hippopotami	isolate	DNA-565	18S	ribosomal	RNA	gene,	partial	sequence
798. Oculotrema hippopotami isolate DNA-565 12S ribosomal RNA gene, partial sequence; mitochondrial	798	Oculotrema	hippopotami	isolate	DNA-565	12S	ribosomal	RNA	gene,	partial	sequence;	mitochondrial
799. Protopolystoma xenopodis isolate DNA-PPX 12S ribosomal RNA gene, partial sequence; mitochondrial	799	Protopolystoma	xenopodis	isolate	DNA-PPX	12S	ribosomal	RNA	gene,	partial	sequence;	mitochondrial
800. Polystoma testimagna isolate DNA-PT 12S ribosomal RNA gene, partial sequence; mitochondrial	800	Polystoma	testimagna	isolate	DNA-PT	12S	ribosomal	RNA	gene,	partial	sequence;	mitochondrial
801. Polystoma marmorati isolate DNA-569 12S ribosomal RNA gene, partial sequence; mitochondrial	801	Polystoma	marmorati	isolate	DNA-569	12S	ribosomal	RNA	gene,	partial	sequence;	mitochondrial
802. Polystoma dawiekoki isolate DNA-39 12S ribosomal RNA gene, partial sequence; mitochondrial	802	Polystoma	dawiekoki	isolate	DNA-39	12S	ribosomal	RNA	gene,	partial	sequence;	mitochondrial
803. Eupolystoma vanasi isolate DNA-501 12S ribosomal RNA gene, partial sequence; mitochondrial	803	Eupolystoma	vanasi	isolate	DNA-501	12S	ribosomal	RNA	gene,	partial	sequence;	mitochondrial
804. Protopolystoma xenopodis partial Dfd/Hox4 gene	804	Protopolystoma	xenopodis	partial	Dfd/Hox4	gene
805. Protopolystoma xenopodis partial Lab/Hox1 gene	805	Protopolystoma	xenopodis	partial	Lab/Hox1	gene
806. Scalithrium sp. 2 VMB-2024 isolate AF-182 (KW277) large subunit ribosomal RNA gene, partial sequence	806	Scalithrium	sp.	2	VMB-2024	isolate	AF-182	(KW277)	large	subunit	ribosomal	RNA	gene,	partial	sequence
807. Mesocestoides sp. 02-SA haplotype A Cytochrome b (cytb) gene, partial cds; mitochondrial	807	Mesocestoides	sp.	02-SA	haplotype	A	Cytochrome	b	(cytb)	gene,	partial	cds;	mitochondrial
808. Dipylidium sp. 01-SA haplotype A Cytochrome b (cytb) gene, partial cds; mitochondrial	808	Dipylidium	sp.	01-SA	haplotype	A	Cytochrome	b	(cytb)	gene,	partial	cds;	mitochondrial
809. Joyeuxiella sp. 03-SA haplotype A Cytochrome b (cytb) gene, partial cds; mitochondrial	809	Joyeuxiella	sp.	03-SA	haplotype	A	Cytochrome	b	(cytb)	gene,	partial	cds;	mitochondrial
810. Joyeuxiella sp. 01-SA haplotype A Cytochrome b (cytb) gene, partial cds; mitochondrial	810	Joyeuxiella	sp.	01-SA	haplotype	A	Cytochrome	b	(cytb)	gene,	partial	cds;	mitochondrial
811. Mesocestoides sp. 02-SA haplotype A NADH dehydrogenase subunit 1 (ND1) gene, complete cds; mitochondrial	811	Mesocestoides	sp.	02-SA	haplotype	A	NADH	dehydrogenase	subunit	1	(ND1)	gene,	complete	cds;	mitochondrial
812. Dipylidium sp. 01-SA haplotype A NADH dehydrogenase subunit 1 (ND1) gene, partial cds; mitochondrial	812	Dipylidium	sp.	01-SA	haplotype	A	NADH	dehydrogenase	subunit	1	(ND1)	gene,	partial	cds;	mitochondrial
813. Joyeuxiella sp. 03-SA haplotype A NADH dehydrogenase subunit 1 (ND1) gene, partial cds; mitochondrial	813	Joyeuxiella	sp.	03-SA	haplotype	A	NADH	dehydrogenase	subunit	1	(ND1)	gene,	partial	cds;	mitochondrial
814. Joyeuxiella sp. 01-SA haplotype B NADH dehydrogenase subunit 1 (nad1) gene, partial cds; mitochondrial	814	Joyeuxiella	sp.	01-SA	haplotype	B	NADH	dehydrogenase	subunit	1	(nad1)	gene,	partial	cds;	mitochondrial
815. Joyeuxiella sp. 01-SA haplotype A NADH dehydrogenase subunit 1 (ND1) gene, partial cds; mitochondrial	815	Joyeuxiella	sp.	01-SA	haplotype	A	NADH	dehydrogenase	subunit	1	(ND1)	gene,	partial	cds;	mitochondrial
816. Dipylidium sp. 01-SA haplotype A cytochrome c oxidase subunit I (COX1) gene, partial cds; mitochondrial	816	Dipylidium	sp.	01-SA	haplotype	A	cytochrome	c	oxidase	subunit	I	(COX1)	gene,	partial	cds;	mitochondrial
817. Mesocestoides sp. 02-SA haplotype A small subunit ribosomal RNA gene, partial sequence; mitochondrial	817	Mesocestoides	sp.	02-SA	haplotype	A	small	subunit	ribosomal	RNA	gene,	partial	sequence;	mitochondrial
818. Pseudandrya cf. mkuzii haplotype A small subunit ribosomal RNA gene, partial sequence; mitochondrial	818	Pseudandrya	cf.	mkuzii	haplotype	A	small	subunit	ribosomal	RNA	gene,	partial	sequence;	mitochondrial
819. Mesocestoides sp. 02-SA haplotype A small subunit ribosomal RNA gene, partial sequence	819	Mesocestoides	sp.	02-SA	haplotype	A	small	subunit	ribosomal	RNA	gene,	partial	sequence
820. Joyeuxiella sp. 03-SA haplotype A small subunit ribosomal RNA gene, partial sequence; mitochondrial	820	Joyeuxiella	sp.	03-SA	haplotype	A	small	subunit	ribosomal	RNA	gene,	partial	sequence;	mitochondrial
821. Mesocestoides sp. 01-SA haplotype A small subunit ribosomal RNA gene, partial sequence	821	Mesocestoides	sp.	01-SA	haplotype	A	small	subunit	ribosomal	RNA	gene,	partial	sequence
822. Joyeuxiella sp. 01-SA haplotype A small subunit ribosomal RNA gene, partial sequence; mitochondrial	822	Joyeuxiella	sp.	01-SA	haplotype	A	small	subunit	ribosomal	RNA	gene,	partial	sequence;	mitochondrial
823. Dipylidium sp. 01-SA haplotype A small subunit ribosomal RNA gene, partial sequence	823	Dipylidium	sp.	01-SA	haplotype	A	small	subunit	ribosomal	RNA	gene,	partial	sequence
824. Joyeuxiella sp. 03-SA haplotype A small subunit ribosomal RNA gene, partial sequence	824	Joyeuxiella	sp.	03-SA	haplotype	A	small	subunit	ribosomal	RNA	gene,	partial	sequence
825. Joyeuxiella sp. 01-SA haplotype A small subunit ribosomal RNA gene, partial sequence	825	Joyeuxiella	sp.	01-SA	haplotype	A	small	subunit	ribosomal	RNA	gene,	partial	sequence
826. Dipylidium caninum haplotype B cytochrome c oxidase subunit I (COX1) gene, partial cds; mitochondrial	826	Dipylidium	caninum	haplotype	B	cytochrome	c	oxidase	subunit	I	(COX1)	gene,	partial	cds;	mitochondrial
827. Mesocestoides sp. 02-SA haplotype C cytochrome c oxidase subunit I (COX1) gene, partial cds; mitochondrial	827	Mesocestoides	sp.	02-SA	haplotype	C	cytochrome	c	oxidase	subunit	I	(COX1)	gene,	partial	cds;	mitochondrial
828. Mesocestoides sp. 02-SA haplotype B cytochrome c oxidase subunit I (COX1) gene, partial cds; mitochondrial	828	Mesocestoides	sp.	02-SA	haplotype	B	cytochrome	c	oxidase	subunit	I	(COX1)	gene,	partial	cds;	mitochondrial
829. Mesocestoides sp. 02-SA haplotype A cytochrome c oxidase subunit I (COX1) gene, partial cds; mitochondrial	829	Mesocestoides	sp.	02-SA	haplotype	A	cytochrome	c	oxidase	subunit	I	(COX1)	gene,	partial	cds;	mitochondrial
830. Mesocestoides sp. 01-SA haplotype A cytochrome c oxidase subunit I (COX1) gene, partial cds; mitochondrial	830	Mesocestoides	sp.	01-SA	haplotype	A	cytochrome	c	oxidase	subunit	I	(COX1)	gene,	partial	cds;	mitochondrial
831. Pseudandrya cf. mkuzii haplotype A cytochrome c oxidase subunit I (COX1) gene, partial cds; mitochondrial	831	Pseudandrya	cf.	mkuzii	haplotype	A	cytochrome	c	oxidase	subunit	I	(COX1)	gene,	partial	cds;	mitochondrial
832. Joyeuxiella sp. 03-SA haplotype A cytochrome c oxidase subunit I (COX1) gene, partial cds; mitochondrial	832	Joyeuxiella	sp.	03-SA	haplotype	A	cytochrome	c	oxidase	subunit	I	(COX1)	gene,	partial	cds;	mitochondrial
833. Joyeuxiella sp. 02-SA haplotype A cytochrome c oxidase subunit I (COX1) gene, partial cds; mitochondrial	833	Joyeuxiella	sp.	02-SA	haplotype	A	cytochrome	c	oxidase	subunit	I	(COX1)	gene,	partial	cds;	mitochondrial
834. Joyeuxiella sp. 01-SA haplotype G cytochrome c oxidase subunit I (COX1) gene, partial cds; mitochondrial	834	Joyeuxiella	sp.	01-SA	haplotype	G	cytochrome	c	oxidase	subunit	I	(COX1)	gene,	partial	cds;	mitochondrial
835. Joyeuxiella sp. 01-SA haplotype F cytochrome c oxidase subunit I (COX1) gene, partial cds; mitochondrial	835	Joyeuxiella	sp.	01-SA	haplotype	F	cytochrome	c	oxidase	subunit	I	(COX1)	gene,	partial	cds;	mitochondrial
836. Joyeuxiella sp. 01-SA haplotype E cytochrome c oxidase subunit I (COX1) gene, partial cds; mitochondrial	836	Joyeuxiella	sp.	01-SA	haplotype	E	cytochrome	c	oxidase	subunit	I	(COX1)	gene,	partial	cds;	mitochondrial
837. Joyeuxiella sp. 01-SA haplotype D cytochrome c oxidase subunit I (COX1) gene, partial cds; mitochondrial	837	Joyeuxiella	sp.	01-SA	haplotype	D	cytochrome	c	oxidase	subunit	I	(COX1)	gene,	partial	cds;	mitochondrial
838. Joyeuxiella sp. 01-SA haplotype C cytochrome c oxidase subunit I (COX1) gene, partial cds; mitochondrial	838	Joyeuxiella	sp.	01-SA	haplotype	C	cytochrome	c	oxidase	subunit	I	(COX1)	gene,	partial	cds;	mitochondrial
839. Joyeuxiella sp. 01-SA haplotype B cytochrome c oxidase subunit I (COX1) gene, partial cds; mitochondrial	839	Joyeuxiella	sp.	01-SA	haplotype	B	cytochrome	c	oxidase	subunit	I	(COX1)	gene,	partial	cds;	mitochondrial
840. Joyeuxiella sp. 01-SA haplotype A cytochrome c oxidase subunit I (COX1) gene, partial cds; mitochondrial	840	Joyeuxiella	sp.	01-SA	haplotype	A	cytochrome	c	oxidase	subunit	I	(COX1)	gene,	partial	cds;	mitochondrial
841. Sclerodistomidae sp. A RY-2023 isolate Vvelella59_2_sclerodistomid_whole 5.8S ribosomal RNA gene, partial sequence; internal transcribed spacer 2, complete sequence; and large subunit ribosomal RNA gene, partial sequence	841	Sclerodistomidae	sp.	A	RY-2023	isolate	Vvelella59_2_sclerodistomid_whole	5.8S	ribosomal	RNA	gene,	partial	sequence;	internal	transcribed	spacer	2,	complete	sequence;	and	large	subunit	ribosomal	RNA	gene,	partial	sequence
842. Sclerodistomidae sp. A RY-2023 isolate Pporpita54_2_sclerodistomid_whole 5.8S ribosomal RNA gene, partial sequence; internal transcribed spacer 2, complete sequence; and large subunit ribosomal RNA gene, partial sequence	842	Sclerodistomidae	sp.	A	RY-2023	isolate	Pporpita54_2_sclerodistomid_whole	5.8S	ribosomal	RNA	gene,	partial	sequence;	internal	transcribed	spacer	2,	complete	sequence;	and	large	subunit	ribosomal	RNA	gene,	partial	sequence
843. Sclerodistomidae sp. A RY-2023 isolate Pporpita48_1_sclerodistomid_whole 5.8S ribosomal RNA gene, partial sequence; internal transcribed spacer 2, complete sequence; and large subunit ribosomal RNA gene, partial sequence	843	Sclerodistomidae	sp.	A	RY-2023	isolate	Pporpita48_1_sclerodistomid_whole	5.8S	ribosomal	RNA	gene,	partial	sequence;	internal	transcribed	spacer	2,	complete	sequence;	and	large	subunit	ribosomal	RNA	gene,	partial	sequence
844. Aphanurus mugilus isolate MB_Aphan_mugilis_Mcephalus_17341 5.8S ribosomal RNA gene, partial sequence; internal transcribed spacer 2, complete sequence; and large subunit ribosomal RNA gene, partial sequence	844	Aphanurus	mugilus	isolate	MB_Aphan_mugilis_Mcephalus_17341	5.8S	ribosomal	RNA	gene,	partial	sequence;	internal	transcribed	spacer	2,	complete	sequence;	and	large	subunit	ribosomal	RNA	gene,	partial	sequence
845. Plerurus sp. 1 RY-2023 isolate MB_Pleru_sp1_Parsius_17938_H 5.8S ribosomal RNA gene, partial sequence; internal transcribed spacer 2, complete sequence; and large subunit ribosomal RNA gene, partial sequence	845	Plerurus	sp.	1	RY-2023	isolate	MB_Pleru_sp1_Parsius_17938_H	5.8S	ribosomal	RNA	gene,	partial	sequence;	internal	transcribed	spacer	2,	complete	sequence;	and	large	subunit	ribosomal	RNA	gene,	partial	sequence
846. Ectenurus lepidus isolate MB_Ecten_trachuri_Lobotes_17513A_H 5.8S ribosomal RNA gene, partial sequence; internal transcribed spacer 2, complete sequence; and large subunit ribosomal RNA gene, partial sequence	846	Ectenurus	lepidus	isolate	MB_Ecten_trachuri_Lobotes_17513A_H	5.8S	ribosomal	RNA	gene,	partial	sequence;	internal	transcribed	spacer	2,	complete	sequence;	and	large	subunit	ribosomal	RNA	gene,	partial	sequence
847. Lecithocladium megalaspis isolate Lecitho_megalaspis_Aapercna_17073_H 5.8S ribosomal RNA gene, partial sequence; internal transcribed spacer 2, complete sequence; and large subunit ribosomal RNA gene, partial sequence	847	Lecithocladium	megalaspis	isolate	Lecitho_megalaspis_Aapercna_17073_H	5.8S	ribosomal	RNA	gene,	partial	sequence;	internal	transcribed	spacer	2,	complete	sequence;	and	large	subunit	ribosomal	RNA	gene,	partial	sequence
848. Lecithocladium moretonense isolate Lecitho_moretonense_Avaigi_17245A_H 5.8S ribosomal RNA gene, partial sequence; internal transcribed spacer 2, complete sequence; and large subunit ribosomal RNA gene, partial sequence	848	Lecithocladium	moretonense	isolate	Lecitho_moretonense_Avaigi_17245A_H	5.8S	ribosomal	RNA	gene,	partial	sequence;	internal	transcribed	spacer	2,	complete	sequence;	and	large	subunit	ribosomal	RNA	gene,	partial	sequence
849. Hemiuridae sp. A RY-2023 isolate Jjan1_2_whl_MB 5.8S ribosomal RNA gene, partial sequence; internal transcribed spacer 2, complete sequence; and large subunit ribosomal RNA gene, partial sequence	849	Hemiuridae	sp.	A	RY-2023	isolate	Jjan1_2_whl_MB	5.8S	ribosomal	RNA	gene,	partial	sequence;	internal	transcribed	spacer	2,	complete	sequence;	and	large	subunit	ribosomal	RNA	gene,	partial	sequence
850. Hemiuridae sp. A RY-2023 isolate Ppor48_3_hemi_whl 5.8S ribosomal RNA gene, partial sequence; internal transcribed spacer 2, complete sequence; and large subunit ribosomal RNA gene, partial sequence	850	Hemiuridae	sp.	A	RY-2023	isolate	Ppor48_3_hemi_whl	5.8S	ribosomal	RNA	gene,	partial	sequence;	internal	transcribed	spacer	2,	complete	sequence;	and	large	subunit	ribosomal	RNA	gene,	partial	sequence
851. Hemiuridae sp. A RY-2023 isolate Ppor32_1_whl_MB 5.8S ribosomal RNA gene, partial sequence; internal transcribed spacer 2, complete sequence; and large subunit ribosomal RNA gene, partial sequence	851	Hemiuridae	sp.	A	RY-2023	isolate	Ppor32_1_whl_MB	5.8S	ribosomal	RNA	gene,	partial	sequence;	internal	transcribed	spacer	2,	complete	sequence;	and	large	subunit	ribosomal	RNA	gene,	partial	sequence
852. Dinurus tornatus isolate Gatl66_2_H47_MB 5.8S ribosomal RNA gene, partial sequence; internal transcribed spacer 2, complete sequence; and large subunit ribosomal RNA gene, partial sequence	852	Dinurus	tornatus	isolate	Gatl66_2_H47_MB	5.8S	ribosomal	RNA	gene,	partial	sequence;	internal	transcribed	spacer	2,	complete	sequence;	and	large	subunit	ribosomal	RNA	gene,	partial	sequence
853. Dinurus tornatus isolate Gatl44_2_whl_MB 5.8S ribosomal RNA gene, partial sequence; internal transcribed spacer 2, complete sequence; and large subunit ribosomal RNA gene, partial sequence	853	Dinurus	tornatus	isolate	Gatl44_2_whl_MB	5.8S	ribosomal	RNA	gene,	partial	sequence;	internal	transcribed	spacer	2,	complete	sequence;	and	large	subunit	ribosomal	RNA	gene,	partial	sequence
854. Dinurus tornatus isolate Pphy65_3_hemi_MB 5.8S ribosomal RNA gene, partial sequence; internal transcribed spacer 2, complete sequence; and large subunit ribosomal RNA gene, partial sequence	854	Dinurus	tornatus	isolate	Pphy65_3_hemi_MB	5.8S	ribosomal	RNA	gene,	partial	sequence;	internal	transcribed	spacer	2,	complete	sequence;	and	large	subunit	ribosomal	RNA	gene,	partial	sequence
855. Dinurus tornatus isolate Gatl44_4_whl_MB 5.8S ribosomal RNA gene, partial sequence; internal transcribed spacer 2, complete sequence; and large subunit ribosomal RNA gene, partial sequence	855	Dinurus	tornatus	isolate	Gatl44_4_whl_MB	5.8S	ribosomal	RNA	gene,	partial	sequence;	internal	transcribed	spacer	2,	complete	sequence;	and	large	subunit	ribosomal	RNA	gene,	partial	sequence
856. Dinurus tornatus isolate Ppor32_2_whl_MB 5.8S ribosomal RNA gene, partial sequence; internal transcribed spacer 2, complete sequence; and large subunit ribosomal RNA gene, partial sequence	856	Dinurus	tornatus	isolate	Ppor32_2_whl_MB	5.8S	ribosomal	RNA	gene,	partial	sequence;	internal	transcribed	spacer	2,	complete	sequence;	and	large	subunit	ribosomal	RNA	gene,	partial	sequence
857. Dinurus tornatus isolate Gatl66_3_H48_MB 5.8S ribosomal RNA gene, partial sequence; internal transcribed spacer 2, complete sequence; and large subunit ribosomal RNA gene, partial sequence	857	Dinurus	tornatus	isolate	Gatl66_3_H48_MB	5.8S	ribosomal	RNA	gene,	partial	sequence;	internal	transcribed	spacer	2,	complete	sequence;	and	large	subunit	ribosomal	RNA	gene,	partial	sequence
858. Dinurus tornatus isolate Pphy19_3_whl_MB 5.8S ribosomal RNA gene, partial sequence; internal transcribed spacer 2, complete sequence; and large subunit ribosomal RNA gene, partial sequence	858	Dinurus	tornatus	isolate	Pphy19_3_whl_MB	5.8S	ribosomal	RNA	gene,	partial	sequence;	internal	transcribed	spacer	2,	complete	sequence;	and	large	subunit	ribosomal	RNA	gene,	partial	sequence
859. Dinurus tornatus isolate Gatl66_1_H46_MB 5.8S ribosomal RNA gene, partial sequence; internal transcribed spacer 2, complete sequence; and large subunit ribosomal RNA gene, partial sequence	859	Dinurus	tornatus	isolate	Gatl66_1_H46_MB	5.8S	ribosomal	RNA	gene,	partial	sequence;	internal	transcribed	spacer	2,	complete	sequence;	and	large	subunit	ribosomal	RNA	gene,	partial	sequence
860. Dinurus tornatus isolate Chip20018_x_1_H106_x 5.8S ribosomal RNA gene, partial sequence; internal transcribed spacer 2, complete sequence; and large subunit ribosomal RNA gene, partial sequence	860	Dinurus	tornatus	isolate	Chip20018_x_1_H106_x	5.8S	ribosomal	RNA	gene,	partial	sequence;	internal	transcribed	spacer	2,	complete	sequence;	and	large	subunit	ribosomal	RNA	gene,	partial	sequence
861. Dinurus tornatus isolate Pphy28_2_H10_MB 5.8S ribosomal RNA gene, partial sequence; internal transcribed spacer 2, complete sequence; and large subunit ribosomal RNA gene, partial sequence	861	Dinurus	tornatus	isolate	Pphy28_2_H10_MB	5.8S	ribosomal	RNA	gene,	partial	sequence;	internal	transcribed	spacer	2,	complete	sequence;	and	large	subunit	ribosomal	RNA	gene,	partial	sequence
862. Dinurus tornatus isolate Pphy26_2_H8_MB 5.8S ribosomal RNA gene, partial sequence; internal transcribed spacer 2, complete sequence; and large subunit ribosomal RNA gene, partial sequence	862	Dinurus	tornatus	isolate	Pphy26_2_H8_MB	5.8S	ribosomal	RNA	gene,	partial	sequence;	internal	transcribed	spacer	2,	complete	sequence;	and	large	subunit	ribosomal	RNA	gene,	partial	sequence
863. Dinurus tornatus isolate Gatl66_4_H49_MB 5.8S ribosomal RNA gene, partial sequence; internal transcribed spacer 2, complete sequence; and large subunit ribosomal RNA gene, partial sequence	863	Dinurus	tornatus	isolate	Gatl66_4_H49_MB	5.8S	ribosomal	RNA	gene,	partial	sequence;	internal	transcribed	spacer	2,	complete	sequence;	and	large	subunit	ribosomal	RNA	gene,	partial	sequence
864. Dinurus tornatus isolate Vvel39_1_MB 5.8S ribosomal RNA gene, partial sequence; internal transcribed spacer 2, complete sequence; and large subunit ribosomal RNA gene, partial sequence	864	Dinurus	tornatus	isolate	Vvel39_1_MB	5.8S	ribosomal	RNA	gene,	partial	sequence;	internal	transcribed	spacer	2,	complete	sequence;	and	large	subunit	ribosomal	RNA	gene,	partial	sequence
865. Dinurus tornatus isolate Jjan15_3_H68_MB 5.8S ribosomal RNA gene, partial sequence; internal transcribed spacer 2, complete sequence; and large subunit ribosomal RNA gene, partial sequence	865	Dinurus	tornatus	isolate	Jjan15_3_H68_MB	5.8S	ribosomal	RNA	gene,	partial	sequence;	internal	transcribed	spacer	2,	complete	sequence;	and	large	subunit	ribosomal	RNA	gene,	partial	sequence
866. Dinurus tornatus isolate Jjan20_1_notsclero_whl 5.8S ribosomal RNA gene, partial sequence; internal transcribed spacer 2, complete sequence; and large subunit ribosomal RNA gene, partial sequence	866	Dinurus	tornatus	isolate	Jjan20_1_notsclero_whl	5.8S	ribosomal	RNA	gene,	partial	sequence;	internal	transcribed	spacer	2,	complete	sequence;	and	large	subunit	ribosomal	RNA	gene,	partial	sequence
867. Dinurus tornatus isolate Gatl50_1_whl_MB 5.8S ribosomal RNA gene, partial sequence; internal transcribed spacer 2, complete sequence; and large subunit ribosomal RNA gene, partial sequence	867	Dinurus	tornatus	isolate	Gatl50_1_whl_MB	5.8S	ribosomal	RNA	gene,	partial	sequence;	internal	transcribed	spacer	2,	complete	sequence;	and	large	subunit	ribosomal	RNA	gene,	partial	sequence
868. Dinurus tornatus isolate Chip20018_x_lng-ecs_1_H159_x 5.8S ribosomal RNA gene, partial sequence; internal transcribed spacer 2, complete sequence; and large subunit ribosomal RNA gene, partial sequence	868	Dinurus	tornatus	isolate	Chip20018_x_lng-ecs_1_H159_x	5.8S	ribosomal	RNA	gene,	partial	sequence;	internal	transcribed	spacer	2,	complete	sequence;	and	large	subunit	ribosomal	RNA	gene,	partial	sequence
869. Dinurus tornatus isolate Pphy33_1_H4_MB 5.8S ribosomal RNA gene, partial sequence; internal transcribed spacer 2, complete sequence; and large subunit ribosomal RNA gene, partial sequence	869	Dinurus	tornatus	isolate	Pphy33_1_H4_MB	5.8S	ribosomal	RNA	gene,	partial	sequence;	internal	transcribed	spacer	2,	complete	sequence;	and	large	subunit	ribosomal	RNA	gene,	partial	sequence
870. Dinurus tornatus isolate Pphy19_1_H13_MB 5.8S ribosomal RNA gene, partial sequence; internal transcribed spacer 2, complete sequence; and large subunit ribosomal RNA gene, partial sequence	870	Dinurus	tornatus	isolate	Pphy19_1_H13_MB	5.8S	ribosomal	RNA	gene,	partial	sequence;	internal	transcribed	spacer	2,	complete	sequence;	and	large	subunit	ribosomal	RNA	gene,	partial	sequence
871. Dinurus tornatus isolate Gatl44_3_H17_MB 5.8S ribosomal RNA gene, partial sequence; internal transcribed spacer 2, complete sequence; and large subunit ribosomal RNA gene, partial sequence	871	Dinurus	tornatus	isolate	Gatl44_3_H17_MB	5.8S	ribosomal	RNA	gene,	partial	sequence;	internal	transcribed	spacer	2,	complete	sequence;	and	large	subunit	ribosomal	RNA	gene,	partial	sequence
872. Didymozoon sp. 4 RY-2023 isolate Vvel59_1_didy_whl 5.8S ribosomal RNA gene, partial sequence; internal transcribed spacer 2, complete sequence; and large subunit ribosomal RNA gene, partial sequence	872	Didymozoon	sp.	4	RY-2023	isolate	Vvel59_1_didy_whl	5.8S	ribosomal	RNA	gene,	partial	sequence;	internal	transcribed	spacer	2,	complete	sequence;	and	large	subunit	ribosomal	RNA	gene,	partial	sequence
873. Didymozoon sp. 4 RY-2023 isolate Ppor59_1_didy 5.8S ribosomal RNA gene, partial sequence; internal transcribed spacer 2, complete sequence; and large subunit ribosomal RNA gene, partial sequence	873	Didymozoon	sp.	4	RY-2023	isolate	Ppor59_1_didy	5.8S	ribosomal	RNA	gene,	partial	sequence;	internal	transcribed	spacer	2,	complete	sequence;	and	large	subunit	ribosomal	RNA	gene,	partial	sequence
874. Didymozoon sp. 4 RY-2023 isolate Ppor39_didy_1_whl_MB 5.8S ribosomal RNA gene, partial sequence; internal transcribed spacer 2, complete sequence; and large subunit ribosomal RNA gene, partial sequence	874	Didymozoon	sp.	4	RY-2023	isolate	Ppor39_didy_1_whl_MB	5.8S	ribosomal	RNA	gene,	partial	sequence;	internal	transcribed	spacer	2,	complete	sequence;	and	large	subunit	ribosomal	RNA	gene,	partial	sequence
875. Didymozoon sp. 4 RY-2023 isolate Ppor32_put-didy_whl_MB 5.8S ribosomal RNA gene, partial sequence; internal transcribed spacer 2, complete sequence; and large subunit ribosomal RNA gene, partial sequence	875	Didymozoon	sp.	4	RY-2023	isolate	Ppor32_put-didy_whl_MB	5.8S	ribosomal	RNA	gene,	partial	sequence;	internal	transcribed	spacer	2,	complete	sequence;	and	large	subunit	ribosomal	RNA	gene,	partial	sequence
876. Didymozoidae sp. A RY-2023 isolate Ppor71_1 5.8S ribosomal RNA gene, partial sequence; internal transcribed spacer 2, complete sequence; and large subunit ribosomal RNA gene, partial sequence	876	Didymozoidae	sp.	A	RY-2023	isolate	Ppor71_1	5.8S	ribosomal	RNA	gene,	partial	sequence;	internal	transcribed	spacer	2,	complete	sequence;	and	large	subunit	ribosomal	RNA	gene,	partial	sequence
877. Didymozoidae sp. A RY-2023 isolate Ppor56_1 5.8S ribosomal RNA gene, partial sequence; internal transcribed spacer 2, complete sequence; and large subunit ribosomal RNA gene, partial sequence	877	Didymozoidae	sp.	A	RY-2023	isolate	Ppor56_1	5.8S	ribosomal	RNA	gene,	partial	sequence;	internal	transcribed	spacer	2,	complete	sequence;	and	large	subunit	ribosomal	RNA	gene,	partial	sequence
878. Didymozoidae sp. B RY-2023 isolate Ppor53_1_unk-didy 5.8S ribosomal RNA gene, partial sequence; internal transcribed spacer 2, complete sequence; and large subunit ribosomal RNA gene, partial sequence	878	Didymozoidae	sp.	B	RY-2023	isolate	Ppor53_1_unk-didy	5.8S	ribosomal	RNA	gene,	partial	sequence;	internal	transcribed	spacer	2,	complete	sequence;	and	large	subunit	ribosomal	RNA	gene,	partial	sequence
879. Didymozoidae sp. B RY-2023 isolate Ppor54_1_whl 5.8S ribosomal RNA gene, partial sequence; internal transcribed spacer 2, complete sequence; and large subunit ribosomal RNA gene, partial sequence	879	Didymozoidae	sp.	B	RY-2023	isolate	Ppor54_1_whl	5.8S	ribosomal	RNA	gene,	partial	sequence;	internal	transcribed	spacer	2,	complete	sequence;	and	large	subunit	ribosomal	RNA	gene,	partial	sequence
880. Didymozoidae sp. B RY-2023 isolate Ppor48_2_didy_whl 5.8S ribosomal RNA gene, partial sequence; internal transcribed spacer 2, complete sequence; and large subunit ribosomal RNA gene, partial sequence	880	Didymozoidae	sp.	B	RY-2023	isolate	Ppor48_2_didy_whl	5.8S	ribosomal	RNA	gene,	partial	sequence;	internal	transcribed	spacer	2,	complete	sequence;	and	large	subunit	ribosomal	RNA	gene,	partial	sequence
881. Didymozoidae sp. B RY-2023 isolate Ppor61_2 5.8S ribosomal RNA gene, partial sequence; internal transcribed spacer 2, complete sequence; and large subunit ribosomal RNA gene, partial sequence	881	Didymozoidae	sp.	B	RY-2023	isolate	Ppor61_2	5.8S	ribosomal	RNA	gene,	partial	sequence;	internal	transcribed	spacer	2,	complete	sequence;	and	large	subunit	ribosomal	RNA	gene,	partial	sequence
882. Didymozoidae sp. B RY-2023 isolate Ppor61_1 5.8S ribosomal RNA gene, partial sequence; internal transcribed spacer 2, complete sequence; and large subunit ribosomal RNA gene, partial sequence	882	Didymozoidae	sp.	B	RY-2023	isolate	Ppor61_1	5.8S	ribosomal	RNA	gene,	partial	sequence;	internal	transcribed	spacer	2,	complete	sequence;	and	large	subunit	ribosomal	RNA	gene,	partial	sequence
883. Didymozoidae sp. B RY-2023 isolate Jjan1_1_whl_MB 5.8S ribosomal RNA gene, partial sequence; internal transcribed spacer 2, complete sequence; and large subunit ribosomal RNA gene, partial sequence	883	Didymozoidae	sp.	B	RY-2023	isolate	Jjan1_1_whl_MB	5.8S	ribosomal	RNA	gene,	partial	sequence;	internal	transcribed	spacer	2,	complete	sequence;	and	large	subunit	ribosomal	RNA	gene,	partial	sequence
884. Tetrochetus coryphaenae isolate Jjan15_5_174_MB 5.8S ribosomal RNA gene, partial sequence; internal transcribed spacer 2, complete sequence; and large subunit ribosomal RNA gene, partial sequence	884	Tetrochetus	coryphaenae	isolate	Jjan15_5_174_MB	5.8S	ribosomal	RNA	gene,	partial	sequence;	internal	transcribed	spacer	2,	complete	sequence;	and	large	subunit	ribosomal	RNA	gene,	partial	sequence
885. Tetrochetus coryphaenae isolate Pphy65_1_MB 5.8S ribosomal RNA gene, partial sequence; internal transcribed spacer 2, complete sequence; and large subunit ribosomal RNA gene, partial sequence	885	Tetrochetus	coryphaenae	isolate	Pphy65_1_MB	5.8S	ribosomal	RNA	gene,	partial	sequence;	internal	transcribed	spacer	2,	complete	sequence;	and	large	subunit	ribosomal	RNA	gene,	partial	sequence
886. Tetrochetus coryphaenae isolate Gatl47-2_H20_MB 5.8S ribosomal RNA gene, partial sequence; internal transcribed spacer 2, complete sequence; and large subunit ribosomal RNA gene, partial sequence	886	Tetrochetus	coryphaenae	isolate	Gatl47-2_H20_MB	5.8S	ribosomal	RNA	gene,	partial	sequence;	internal	transcribed	spacer	2,	complete	sequence;	and	large	subunit	ribosomal	RNA	gene,	partial	sequence
887. Tetrochetus coryphaenae isolate Jjan15_2_H67_MB 5.8S ribosomal RNA gene, partial sequence; internal transcribed spacer 2, complete sequence; and large subunit ribosomal RNA gene, partial sequence	887	Tetrochetus	coryphaenae	isolate	Jjan15_2_H67_MB	5.8S	ribosomal	RNA	gene,	partial	sequence;	internal	transcribed	spacer	2,	complete	sequence;	and	large	subunit	ribosomal	RNA	gene,	partial	sequence
888. Tetrochetus coryphaenae isolate Pphy26_1_H7_MB 5.8S ribosomal RNA gene, partial sequence; internal transcribed spacer 2, complete sequence; and large subunit ribosomal RNA gene, partial sequence	888	Tetrochetus	coryphaenae	isolate	Pphy26_1_H7_MB	5.8S	ribosomal	RNA	gene,	partial	sequence;	internal	transcribed	spacer	2,	complete	sequence;	and	large	subunit	ribosomal	RNA	gene,	partial	sequence
889. Tetrochetus coryphaenae isolate Vvel1_1_H63_MB 5.8S ribosomal RNA gene, partial sequence; internal transcribed spacer 2, complete sequence; and large subunit ribosomal RNA gene, partial sequence	889	Tetrochetus	coryphaenae	isolate	Vvel1_1_H63_MB	5.8S	ribosomal	RNA	gene,	partial	sequence;	internal	transcribed	spacer	2,	complete	sequence;	and	large	subunit	ribosomal	RNA	gene,	partial	sequence
890. Tetrochetus coryphaenae isolate Vvel56_1 5.8S ribosomal RNA gene, partial sequence; internal transcribed spacer 2, complete sequence; and large subunit ribosomal RNA gene, partial sequence	890	Tetrochetus	coryphaenae	isolate	Vvel56_1	5.8S	ribosomal	RNA	gene,	partial	sequence;	internal	transcribed	spacer	2,	complete	sequence;	and	large	subunit	ribosomal	RNA	gene,	partial	sequence
891. Tetrochetus coryphaenae isolate Gatl44_6_H19_MB 5.8S ribosomal RNA gene, partial sequence; internal transcribed spacer 2, complete sequence; and large subunit ribosomal RNA gene, partial sequence	891	Tetrochetus	coryphaenae	isolate	Gatl44_6_H19_MB	5.8S	ribosomal	RNA	gene,	partial	sequence;	internal	transcribed	spacer	2,	complete	sequence;	and	large	subunit	ribosomal	RNA	gene,	partial	sequence
892. Tetrochetus coryphaenae isolate Gatl80_1_H50_MB 5.8S ribosomal RNA gene, partial sequence; internal transcribed spacer 2, complete sequence; and large subunit ribosomal RNA gene, partial sequence	892	Tetrochetus	coryphaenae	isolate	Gatl80_1_H50_MB	5.8S	ribosomal	RNA	gene,	partial	sequence;	internal	transcribed	spacer	2,	complete	sequence;	and	large	subunit	ribosomal	RNA	gene,	partial	sequence
893. Tetrochetus coryphaenae isolate Gatl44_5_whl_MB 5.8S ribosomal RNA gene, partial sequence; internal transcribed spacer 2, complete sequence; and large subunit ribosomal RNA gene, partial sequence	893	Tetrochetus	coryphaenae	isolate	Gatl44_5_whl_MB	5.8S	ribosomal	RNA	gene,	partial	sequence;	internal	transcribed	spacer	2,	complete	sequence;	and	large	subunit	ribosomal	RNA	gene,	partial	sequence
894. Tetrochetus coryphaenae isolate Pphy17_1_H6_MB 5.8S ribosomal RNA gene, partial sequence; internal transcribed spacer 2, complete sequence; and large subunit ribosomal RNA gene, partial sequence	894	Tetrochetus	coryphaenae	isolate	Pphy17_1_H6_MB	5.8S	ribosomal	RNA	gene,	partial	sequence;	internal	transcribed	spacer	2,	complete	sequence;	and	large	subunit	ribosomal	RNA	gene,	partial	sequence
895. Tetrochetus coryphaenae isolate Gatl44_1_H15_MB 5.8S ribosomal RNA gene, partial sequence; internal transcribed spacer 2, complete sequence; and large subunit ribosomal RNA gene, partial sequence	895	Tetrochetus	coryphaenae	isolate	Gatl44_1_H15_MB	5.8S	ribosomal	RNA	gene,	partial	sequence;	internal	transcribed	spacer	2,	complete	sequence;	and	large	subunit	ribosomal	RNA	gene,	partial	sequence
896. Tetrochetus coryphaenae isolate Pphy19_2_H14_MB 5.8S ribosomal RNA gene, partial sequence; internal transcribed spacer 2, complete sequence; and large subunit ribosomal RNA gene, partial sequence	896	Tetrochetus	coryphaenae	isolate	Pphy19_2_H14_MB	5.8S	ribosomal	RNA	gene,	partial	sequence;	internal	transcribed	spacer	2,	complete	sequence;	and	large	subunit	ribosomal	RNA	gene,	partial	sequence
897. Tetrochetus coryphaenae isolate Gatl77_1_H42_MB 5.8S ribosomal RNA gene, partial sequence; internal transcribed spacer 2, complete sequence; and large subunit ribosomal RNA gene, partial sequence	897	Tetrochetus	coryphaenae	isolate	Gatl77_1_H42_MB	5.8S	ribosomal	RNA	gene,	partial	sequence;	internal	transcribed	spacer	2,	complete	sequence;	and	large	subunit	ribosomal	RNA	gene,	partial	sequence
898. Tetrochetus coryphaenae isolate Pphy65_2_MB 5.8S ribosomal RNA gene, partial sequence; internal transcribed spacer 2, complete sequence; and large subunit ribosomal RNA gene, partial sequence	898	Tetrochetus	coryphaenae	isolate	Pphy65_2_MB	5.8S	ribosomal	RNA	gene,	partial	sequence;	internal	transcribed	spacer	2,	complete	sequence;	and	large	subunit	ribosomal	RNA	gene,	partial	sequence
899. Tetrochetus coryphaenae isolate Pphy9_1_H5_MB 5.8S ribosomal RNA gene, partial sequence; internal transcribed spacer 2, complete sequence; and large subunit ribosomal RNA gene, partial sequence	899	Tetrochetus	coryphaenae	isolate	Pphy9_1_H5_MB	5.8S	ribosomal	RNA	gene,	partial	sequence;	internal	transcribed	spacer	2,	complete	sequence;	and	large	subunit	ribosomal	RNA	gene,	partial	sequence
900. Tetrochetus coryphaenae isolate Pphy28_1_H9_MB 5.8S ribosomal RNA gene, partial sequence; internal transcribed spacer 2, complete sequence; and large subunit ribosomal RNA gene, partial sequence	900	Tetrochetus	coryphaenae	isolate	Pphy28_1_H9_MB	5.8S	ribosomal	RNA	gene,	partial	sequence;	internal	transcribed	spacer	2,	complete	sequence;	and	large	subunit	ribosomal	RNA	gene,	partial	sequence
901. Tetrochetus coryphaenae isolate Jjan15_4_H69_MB 5.8S ribosomal RNA gene, partial sequence; internal transcribed spacer 2, complete sequence; and large subunit ribosomal RNA gene, partial sequence	901	Tetrochetus	coryphaenae	isolate	Jjan15_4_H69_MB	5.8S	ribosomal	RNA	gene,	partial	sequence;	internal	transcribed	spacer	2,	complete	sequence;	and	large	subunit	ribosomal	RNA	gene,	partial	sequence
902. Tetrochetus coryphaenae isolate Chip20019_X_1_H160_X 5.8S ribosomal RNA gene, partial sequence; internal transcribed spacer 2, complete sequence; and large subunit ribosomal RNA gene, partial sequence	902	Tetrochetus	coryphaenae	isolate	Chip20019_X_1_H160_X	5.8S	ribosomal	RNA	gene,	partial	sequence;	internal	transcribed	spacer	2,	complete	sequence;	and	large	subunit	ribosomal	RNA	gene,	partial	sequence
903. Tetrochetus coryphaenae isolate Jjan15_1_H65_MB 5.8S ribosomal RNA gene, partial sequence; internal transcribed spacer 2, complete sequence; and large subunit ribosomal RNA gene, partial sequence	903	Tetrochetus	coryphaenae	isolate	Jjan15_1_H65_MB	5.8S	ribosomal	RNA	gene,	partial	sequence;	internal	transcribed	spacer	2,	complete	sequence;	and	large	subunit	ribosomal	RNA	gene,	partial	sequence
904. Tetrochetus coryphaenae isolate Gatl66_5_H45_MB 5.8S ribosomal RNA gene, partial sequence; internal transcribed spacer 2, complete sequence; and large subunit ribosomal RNA gene, partial sequence	904	Tetrochetus	coryphaenae	isolate	Gatl66_5_H45_MB	5.8S	ribosomal	RNA	gene,	partial	sequence;	internal	transcribed	spacer	2,	complete	sequence;	and	large	subunit	ribosomal	RNA	gene,	partial	sequence
905. Tetrochetus coryphaenae isolate Chip20015_X_1_H158_X 5.8S ribosomal RNA gene, partial sequence; internal transcribed spacer 2, complete sequence; and large subunit ribosomal RNA gene, partial sequence	905	Tetrochetus	coryphaenae	isolate	Chip20015_X_1_H158_X	5.8S	ribosomal	RNA	gene,	partial	sequence;	internal	transcribed	spacer	2,	complete	sequence;	and	large	subunit	ribosomal	RNA	gene,	partial	sequence
906. Taenia saginata clone 270_2 small subunit ribosomal RNA gene, partial sequence; mitochondrial	906	Taenia	saginata	clone	270_2	small	subunit	ribosomal	RNA	gene,	partial	sequence;	mitochondrial
907. Taenia saginata clone 14_4 small subunit ribosomal RNA gene, partial sequence; mitochondrial	907	Taenia	saginata	clone	14_4	small	subunit	ribosomal	RNA	gene,	partial	sequence;	mitochondrial
908. Fimbriaria teresae voucher 169[110-2] small subunit ribosomal RNA gene, partial sequence	908	Fimbriaria	teresae	voucher	169[110-2]	small	subunit	ribosomal	RNA	gene,	partial	sequence
909. Fimbriaria fasciolaris voucher 155[110-2] large subunit ribosomal RNA gene, partial sequence	909	Fimbriaria	fasciolaris	voucher	155[110-2]	large	subunit	ribosomal	RNA	gene,	partial	sequence
910. Fimbriaria teresae voucher 169[110-2] large subunit ribosomal RNA gene, partial sequence	910	Fimbriaria	teresae	voucher	169[110-2]	large	subunit	ribosomal	RNA	gene,	partial	sequence
911. Fimbriaria teresae voucher 169[110-2] cytochrome c oxidase subunit I (COX1) gene, partial cds; mitochondrial	911	Fimbriaria	teresae	voucher	169[110-2]	cytochrome	c	oxidase	subunit	I	(COX1)	gene,	partial	cds;	mitochondrial
912. Fimbriaria fasciolaris voucher 155[110-2] cytochrome c oxidase subunit I (COX1) gene, partial cds; mitochondrial	912	Fimbriaria	fasciolaris	voucher	155[110-2]	cytochrome	c	oxidase	subunit	I	(COX1)	gene,	partial	cds;	mitochondrial
913. Fimbriaria fasciolaris voucher 110-2[154] small subunit ribosomal RNA gene, partial sequence	913	Fimbriaria	fasciolaris	voucher	110-2[154]	small	subunit	ribosomal	RNA	gene,	partial	sequence
914. Dugesia afromontana voucher MR1124 protein disulfide-isomerase (PDI) gene, partial cds	914	Dugesia	afromontana	voucher	MR1124	protein	disulfide-isomerase	(PDI)	gene,	partial	cds
915. Dugesia sp. MR1126 protein disulfide-isomerase (PDI) gene, partial cds	915	Dugesia	sp.	MR1126	protein	disulfide-isomerase	(PDI)	gene,	partial	cds
916. Dugesia afromontana voucher MR1124 anonymous marker Dunuc3 genomic sequence	916	Dugesia	afromontana	voucher	MR1124	anonymous	marker	Dunuc3	genomic	sequence
917. Dugesia sp. MR1126 anonymous marker Dunuc3 genomic sequence	917	Dugesia	sp.	MR1126	anonymous	marker	Dunuc3	genomic	sequence
918. Dugesia afromontana voucher MR1124 MAP-kinase activating death domain protein (MADD) gene, partial cds	918	Dugesia	afromontana	voucher	MR1124	MAP-kinase	activating	death	domain	protein	(MADD)	gene,	partial	cds
919. Dugesia sp. MR1126 MAP-kinase activating death domain protein (MADD) gene, partial cds	919	Dugesia	sp.	MR1126	MAP-kinase	activating	death	domain	protein	(MADD)	gene,	partial	cds
920. Dugesia sp. isolate Dsaf cytochrome c oxidase subunit I (COX1) gene, partial cds; mitochondrial	920	Dugesia	sp.	isolate	Dsaf	cytochrome	c	oxidase	subunit	I	(COX1)	gene,	partial	cds;	mitochondrial
921. Dugesia sp. MR1126 isolate Dsaf small subunit ribosomal RNA gene, partial sequence	921	Dugesia	sp.	MR1126	isolate	Dsaf	small	subunit	ribosomal	RNA	gene,	partial	sequence
922. Dugesia sp. isolate Dsaf internal transcribed spacer 1 and 5.8S ribosomal RNA gene, partial sequence	922	Dugesia	sp.	isolate	Dsaf	internal	transcribed	spacer	1	and	5.8S	ribosomal	RNA	gene,	partial	sequence
923. Dugesia sp. MR1126 isolate Dsaf large subunit ribosomal RNA gene, partial sequence	923	Dugesia	sp.	MR1126	isolate	Dsaf	large	subunit	ribosomal	RNA	gene,	partial	sequence
924. Fasciola nyanzae haplotype Fncox1-7 cytochrome c oxidase subunit I (COX1) gene, complete cds; mitochondrial	924	Fasciola	nyanzae	haplotype	Fncox1-7	cytochrome	c	oxidase	subunit	I	(COX1)	gene,	complete	cds;	mitochondrial
925. Fasciola nyanzae haplotype Fncox1-6 cytochrome c oxidase subunit I (COX1) gene, complete cds; mitochondrial	925	Fasciola	nyanzae	haplotype	Fncox1-6	cytochrome	c	oxidase	subunit	I	(COX1)	gene,	complete	cds;	mitochondrial
926. Fasciola nyanzae haplotype Fncox1-5 cytochrome c oxidase subunit I (COX1) gene, complete cds; mitochondrial	926	Fasciola	nyanzae	haplotype	Fncox1-5	cytochrome	c	oxidase	subunit	I	(COX1)	gene,	complete	cds;	mitochondrial
927. Fasciola nyanzae haplotype Fncox1-4 cytochrome c oxidase subunit I (COX1) gene, complete cds; mitochondrial	927	Fasciola	nyanzae	haplotype	Fncox1-4	cytochrome	c	oxidase	subunit	I	(COX1)	gene,	complete	cds;	mitochondrial
928. Fasciola nyanzae haplotype Fncox1-3 cytochrome c oxidase subunit I (COX1) gene, complete cds; mitochondrial	928	Fasciola	nyanzae	haplotype	Fncox1-3	cytochrome	c	oxidase	subunit	I	(COX1)	gene,	complete	cds;	mitochondrial
929. Fasciola nyanzae haplotype Fncox1-2 cytochrome c oxidase subunit I (COX1) gene, complete cds; mitochondrial	929	Fasciola	nyanzae	haplotype	Fncox1-2	cytochrome	c	oxidase	subunit	I	(COX1)	gene,	complete	cds;	mitochondrial
930. Fasciola nyanzae haplotype Fncox1-1 cytochrome c oxidase subunit I (COX1) gene, complete cds; mitochondrial	930	Fasciola	nyanzae	haplotype	Fncox1-1	cytochrome	c	oxidase	subunit	I	(COX1)	gene,	complete	cds;	mitochondrial
931. Fasciola nyanzae haplotype Fn-1A internal transcribed spacer 1, partial sequence; 5.8S ribosomal RNA gene, complete sequence; and internal transcribed spacer 2, partial sequence	931	Fasciola	nyanzae	haplotype	Fn-1A	internal	transcribed	spacer	1,	partial	sequence;	5.8S	ribosomal	RNA	gene,	complete	sequence;	and	internal	transcribed	spacer	2,	partial	sequence
932. Fasciola nyanzae haplotype Fnnad1-7 NADH dehydrogenase subunit 1 (NADH1) gene, complete cds; mitochondrial	932	Fasciola	nyanzae	haplotype	Fnnad1-7	NADH	dehydrogenase	subunit	1	(NADH1)	gene,	complete	cds;	mitochondrial
933. Fasciola nyanzae haplotype Fnnad1-6 NADH dehydrogenase subunit 1 (NADH1) gene, complete cds; mitochondrial	933	Fasciola	nyanzae	haplotype	Fnnad1-6	NADH	dehydrogenase	subunit	1	(NADH1)	gene,	complete	cds;	mitochondrial
934. Fasciola nyanzae haplotype Fnnad1-5 NADH dehydrogenase subunit 1 (NADH1) gene, complete cds; mitochondrial	934	Fasciola	nyanzae	haplotype	Fnnad1-5	NADH	dehydrogenase	subunit	1	(NADH1)	gene,	complete	cds;	mitochondrial
935. Fasciola nyanzae haplotype Fnnad1-4 NADH dehydrogenase subunit 1 (NADH1) gene, complete cds; mitochondrial	935	Fasciola	nyanzae	haplotype	Fnnad1-4	NADH	dehydrogenase	subunit	1	(NADH1)	gene,	complete	cds;	mitochondrial
936. Fasciola nyanzae haplotype Fnnad1-3 NADH dehydrogenase subunit 1 (NADH1) gene, complete cds; mitochondrial	936	Fasciola	nyanzae	haplotype	Fnnad1-3	NADH	dehydrogenase	subunit	1	(NADH1)	gene,	complete	cds;	mitochondrial
937. Fasciola nyanzae haplotype Fnnad1-2 NADH dehydrogenase subunit 1 (NADH1) gene, complete cds; mitochondrial	937	Fasciola	nyanzae	haplotype	Fnnad1-2	NADH	dehydrogenase	subunit	1	(NADH1)	gene,	complete	cds;	mitochondrial
938. Fasciola nyanzae haplotype Fnnad1-1 NADH dehydrogenase subunit 1 (NADH1) gene, complete cds; mitochondrial	938	Fasciola	nyanzae	haplotype	Fnnad1-1	NADH	dehydrogenase	subunit	1	(NADH1)	gene,	complete	cds;	mitochondrial
939. Cosmetocleithrum rarum isolate Cra1 large subunit ribosomal RNA gene, partial sequence	939	Cosmetocleithrum	rarum	isolate	Cra1	large	subunit	ribosomal	RNA	gene,	partial	sequence
940. Cosmetocleithrum laciniatum isolate Cla2 large subunit ribosomal RNA gene, partial sequence	940	Cosmetocleithrum	laciniatum	isolate	Cla2	large	subunit	ribosomal	RNA	gene,	partial	sequence
941. Cosmetocleithrum gussevi isolate Cgu3 large subunit ribosomal RNA gene, partial sequence	941	Cosmetocleithrum	gussevi	isolate	Cgu3	large	subunit	ribosomal	RNA	gene,	partial	sequence
942. Cosmetocleithrum gigas isolate Cgi1 large subunit ribosomal RNA gene, partial sequence	942	Cosmetocleithrum	gigas	isolate	Cgi1	large	subunit	ribosomal	RNA	gene,	partial	sequence
943. Cosmetocleithrum parvum isolate Cpa1 large subunit ribosomal RNA gene, partial sequence	943	Cosmetocleithrum	parvum	isolate	Cpa1	large	subunit	ribosomal	RNA	gene,	partial	sequence
944. Cosmetocleithrum baculum isolate Cba2 large subunit ribosomal RNA gene, partial sequence	944	Cosmetocleithrum	baculum	isolate	Cba2	large	subunit	ribosomal	RNA	gene,	partial	sequence
945. Cosmetocleithrum confusus isolate Cco1 large subunit ribosomal RNA gene, partial sequence	945	Cosmetocleithrum	confusus	isolate	Cco1	large	subunit	ribosomal	RNA	gene,	partial	sequence
946. Protopolystoma xenopodis isolate 311Mb_Cersay_2_FR small subunit ribosomal RNA gene, partial sequence; mitochondrial	946	Protopolystoma	xenopodis	isolate	311Mb_Cersay_2_FR	small	subunit	ribosomal	RNA	gene,	partial	sequence;	mitochondrial
947. Protopolystoma xenopodis isolate 304Mb_Bouille-Saint-Paul_FR small subunit ribosomal RNA gene, partial sequence; mitochondrial	947	Protopolystoma	xenopodis	isolate	304Mb_Bouille-Saint-Paul_FR	small	subunit	ribosomal	RNA	gene,	partial	sequence;	mitochondrial
948. Protopolystoma xenopodis isolate 296Mb_Massais_FR small subunit ribosomal RNA gene, partial sequence; mitochondrial	948	Protopolystoma	xenopodis	isolate	296Mb_Massais_FR	small	subunit	ribosomal	RNA	gene,	partial	sequence;	mitochondrial
949. Protopolystoma xenopodis isolate 289Mb_Chalonnes-sur-Loire_2_FR small subunit ribosomal RNA gene, partial sequence; mitochondrial	949	Protopolystoma	xenopodis	isolate	289Mb_Chalonnes-sur-Loire_2_FR	small	subunit	ribosomal	RNA	gene,	partial	sequence;	mitochondrial
950. Protopolystoma xenopodis isolate 280Mb_Ambillou-Chateau_FR small subunit ribosomal RNA gene, partial sequence; mitochondrial	950	Protopolystoma	xenopodis	isolate	280Mb_Ambillou-Chateau_FR	small	subunit	ribosomal	RNA	gene,	partial	sequence;	mitochondrial
951. Protopolystoma xenopodis isolate 256Mb_Breze_FR small subunit ribosomal RNA gene, partial sequence; mitochondrial	951	Protopolystoma	xenopodis	isolate	256Mb_Breze_FR	small	subunit	ribosomal	RNA	gene,	partial	sequence;	mitochondrial
952. Protopolystoma xenopodis isolate 245Mb_Saint-Martin-de-Sanzay_FR small subunit ribosomal RNA gene, partial sequence; mitochondrial	952	Protopolystoma	xenopodis	isolate	245Mb_Saint-Martin-de-Sanzay_FR	small	subunit	ribosomal	RNA	gene,	partial	sequence;	mitochondrial
953. Protopolystoma xenopodis isolate 244Mb_Le_Coudray-Macouard_FR small subunit ribosomal RNA gene, partial sequence; mitochondrial	953	Protopolystoma	xenopodis	isolate	244Mb_Le_Coudray-Macouard_FR	small	subunit	ribosomal	RNA	gene,	partial	sequence;	mitochondrial
954. Protopolystoma xenopodis isolate 233Mb_Cersay_1_FR small subunit ribosomal RNA gene, partial sequence; mitochondrial	954	Protopolystoma	xenopodis	isolate	233Mb_Cersay_1_FR	small	subunit	ribosomal	RNA	gene,	partial	sequence;	mitochondrial
955. Protopolystoma xenopodis isolate 224Mb_Lisbon_PT small subunit ribosomal RNA gene, partial sequence; mitochondrial	955	Protopolystoma	xenopodis	isolate	224Mb_Lisbon_PT	small	subunit	ribosomal	RNA	gene,	partial	sequence;	mitochondrial
956. Protopolystoma xenopodis isolate 215Mb_Debshan_Ranch_SA5 small subunit ribosomal RNA gene, partial sequence; mitochondrial	956	Protopolystoma	xenopodis	isolate	215Mb_Debshan_Ranch_SA5	small	subunit	ribosomal	RNA	gene,	partial	sequence;	mitochondrial
957. Protopolystoma xenopodis isolate 122Mb_Val_en_Vignes_site_5_FR small subunit ribosomal RNA gene, partial sequence; mitochondrial	957	Protopolystoma	xenopodis	isolate	122Mb_Val_en_Vignes_site_5_FR	small	subunit	ribosomal	RNA	gene,	partial	sequence;	mitochondrial
958. Protopolystoma xenopodis isolate 115Mb_Chalonnes-sur-Loire_site_1_FR small subunit ribosomal RNA gene, partial sequence; mitochondrial	958	Protopolystoma	xenopodis	isolate	115Mb_Chalonnes-sur-Loire_site_1_FR	small	subunit	ribosomal	RNA	gene,	partial	sequence;	mitochondrial
959. Protopolystoma xenopodis isolate 98Mb_Argentonnay_site_3_FR small subunit ribosomal RNA gene, partial sequence; mitochondrial	959	Protopolystoma	xenopodis	isolate	98Mb_Argentonnay_site_3_FR	small	subunit	ribosomal	RNA	gene,	partial	sequence;	mitochondrial
960. Protopolystoma xenopodis isolate 311Ma_Cersay_2_FR cytochrome c oxidase subunit I (COX1) gene, partial cds; mitochondrial	960	Protopolystoma	xenopodis	isolate	311Ma_Cersay_2_FR	cytochrome	c	oxidase	subunit	I	(COX1)	gene,	partial	cds;	mitochondrial
961. Protopolystoma xenopodis isolate 304Ma_Bouille-Saint-Paul_FR cytochrome c oxidase subunit I (COX1) gene, partial cds; mitochondrial	961	Protopolystoma	xenopodis	isolate	304Ma_Bouille-Saint-Paul_FR	cytochrome	c	oxidase	subunit	I	(COX1)	gene,	partial	cds;	mitochondrial
962. Protopolystoma xenopodis isolate 296Ma_Massais_FR cytochrome c oxidase subunit I (COX1) gene, partial cds; mitochondrial	962	Protopolystoma	xenopodis	isolate	296Ma_Massais_FR	cytochrome	c	oxidase	subunit	I	(COX1)	gene,	partial	cds;	mitochondrial
963. Protopolystoma xenopodis isolate 289Ma_Chalonnes-sur-Loire_2_FR cytochrome c oxidase subunit I (COX1) gene, partial cds; mitochondrial	963	Protopolystoma	xenopodis	isolate	289Ma_Chalonnes-sur-Loire_2_FR	cytochrome	c	oxidase	subunit	I	(COX1)	gene,	partial	cds;	mitochondrial
964. Protopolystoma xenopodis isolate 280Ma_Ambillou-Chateau_FR cytochrome c oxidase subunit I (COX1) gene, partial cds; mitochondrial	964	Protopolystoma	xenopodis	isolate	280Ma_Ambillou-Chateau_FR	cytochrome	c	oxidase	subunit	I	(COX1)	gene,	partial	cds;	mitochondrial
965. Protopolystoma xenopodis isolate 256Ma_Breze_FR cytochrome c oxidase subunit I (COX1) gene, partial cds; mitochondrial	965	Protopolystoma	xenopodis	isolate	256Ma_Breze_FR	cytochrome	c	oxidase	subunit	I	(COX1)	gene,	partial	cds;	mitochondrial
966. Protopolystoma xenopodis isolate 245Ma_Saint-Martin-de-Sanzay_FR cytochrome c oxidase subunit I (COX1) gene, partial cds; mitochondrial	966	Protopolystoma	xenopodis	isolate	245Ma_Saint-Martin-de-Sanzay_FR	cytochrome	c	oxidase	subunit	I	(COX1)	gene,	partial	cds;	mitochondrial
967. Protopolystoma xenopodis isolate 244Ma_Le_Coudray-Macouard_FR cytochrome c oxidase subunit I (COX1) gene, partial cds; mitochondrial	967	Protopolystoma	xenopodis	isolate	244Ma_Le_Coudray-Macouard_FR	cytochrome	c	oxidase	subunit	I	(COX1)	gene,	partial	cds;	mitochondrial
968. Protopolystoma xenopodis isolate 233Ma_Cersay_1_FR cytochrome c oxidase subunit I (COX1) gene, partial cds; mitochondrial	968	Protopolystoma	xenopodis	isolate	233Ma_Cersay_1_FR	cytochrome	c	oxidase	subunit	I	(COX1)	gene,	partial	cds;	mitochondrial
969. Protopolystoma xenopodis isolate 224Ma_Lisbon_PT cytochrome c oxidase subunit I (COX1) gene, partial cds; mitochondrial	969	Protopolystoma	xenopodis	isolate	224Ma_Lisbon_PT	cytochrome	c	oxidase	subunit	I	(COX1)	gene,	partial	cds;	mitochondrial
970. Protopolystoma xenopodis isolate 215Ma_Debshan_Ranch_SA5 cytochrome c oxidase subunit I (COX1) gene, partial cds; mitochondrial	970	Protopolystoma	xenopodis	isolate	215Ma_Debshan_Ranch_SA5	cytochrome	c	oxidase	subunit	I	(COX1)	gene,	partial	cds;	mitochondrial
971. Protopolystoma xenopodis isolate 122Ma_Val_en_Vignes_site_5_FR cytochrome c oxidase subunit I (COX1) gene, partial cds; mitochondrial	971	Protopolystoma	xenopodis	isolate	122Ma_Val_en_Vignes_site_5_FR	cytochrome	c	oxidase	subunit	I	(COX1)	gene,	partial	cds;	mitochondrial
972. Protopolystoma xenopodis isolate 115Ma_Chalonnes-sur-Loire_site_1_FR cytochrome c oxidase subunit I (COX1) gene, partial cds; mitochondrial	972	Protopolystoma	xenopodis	isolate	115Ma_Chalonnes-sur-Loire_site_1_FR	cytochrome	c	oxidase	subunit	I	(COX1)	gene,	partial	cds;	mitochondrial
973. Protopolystoma xenopodis isolate 98Ma_Argentonnay_site_3_FR cytochrome c oxidase subunit I (COX1) gene, partial cds; mitochondrial	973	Protopolystoma	xenopodis	isolate	98Ma_Argentonnay_site_3_FR	cytochrome	c	oxidase	subunit	I	(COX1)	gene,	partial	cds;	mitochondrial
974. Paradiplozoon homoion isolate PT14 5.8S ribosomal RNA gene, partial sequence; internal transcribed spacer 2, complete sequence; and large subunit ribosomal RNA gene, partial sequence	974	Paradiplozoon	homoion	isolate	PT14	5.8S	ribosomal	RNA	gene,	partial	sequence;	internal	transcribed	spacer	2,	complete	sequence;	and	large	subunit	ribosomal	RNA	gene,	partial	sequence
975. Cephalochlamys namaquensis voucher C-674/2 18S small subunit ribosomal RNA gene, internal transcribed spacer 1, 5.8S ribosomal RNA gene, internal transcribed spacer 2, and 28S large subunit ribosomal RNA gene, complete sequence	975	Cephalochlamys	namaquensis	voucher	C-674/2	18S	small	subunit	ribosomal	RNA	gene,	internal	transcribed	spacer	1,	5.8S	ribosomal	RNA	gene,	internal	transcribed	spacer	2,	and	28S	large	subunit	ribosomal	RNA	gene,	complete	sequence
976. Taenia serialis isolate B3101 small subunit ribosomal RNA gene, partial sequence; mitochondrial	976	Taenia	serialis	isolate	B3101	small	subunit	ribosomal	RNA	gene,	partial	sequence;	mitochondrial
977. Paraharmotrema karinganiense voucher SA2 5.8S ribosomal RNA gene, partial sequence; internal transcribed spacer 2, complete sequence; and large subunit ribosomal RNA gene, partial sequence	977	Paraharmotrema	karinganiense	voucher	SA2	5.8S	ribosomal	RNA	gene,	partial	sequence;	internal	transcribed	spacer	2,	complete	sequence;	and	large	subunit	ribosomal	RNA	gene,	partial	sequence
978. Paraharmotrema karinganiense voucher SA1 5.8S ribosomal RNA gene, partial sequence; internal transcribed spacer 2, complete sequence; and large subunit ribosomal RNA gene, partial sequence	978	Paraharmotrema	karinganiense	voucher	SA1	5.8S	ribosomal	RNA	gene,	partial	sequence;	internal	transcribed	spacer	2,	complete	sequence;	and	large	subunit	ribosomal	RNA	gene,	partial	sequence
979. Paraharmotrema karinganiense voucher SA2 large subunit ribosomal RNA gene, partial sequence	979	Paraharmotrema	karinganiense	voucher	SA2	large	subunit	ribosomal	RNA	gene,	partial	sequence
980. Paraharmotrema karinganiense voucher SA1 large subunit ribosomal RNA gene, partial sequence	980	Paraharmotrema	karinganiense	voucher	SA1	large	subunit	ribosomal	RNA	gene,	partial	sequence
981. Urocleidoides indianensis isolate 1 large subunit ribosomal RNA gene, partial sequence	981	Urocleidoides	indianensis	isolate	1	large	subunit	ribosomal	RNA	gene,	partial	sequence
982. Urocleidoides parodoni isolate 1 large subunit ribosomal RNA gene, partial sequence	982	Urocleidoides	parodoni	isolate	1	large	subunit	ribosomal	RNA	gene,	partial	sequence
983. Urocleidoides tenuis isolate 1 large subunit ribosomal RNA gene, partial sequence	983	Urocleidoides	tenuis	isolate	1	large	subunit	ribosomal	RNA	gene,	partial	sequence
984. Macrogyrodactylus clarii isolate 2 internal transcribed spacer 1, partial sequence; 5.8S ribosomal RNA gene, complete sequence; and internal transcribed spacer 2, partial sequence	984	Macrogyrodactylus	clarii	isolate	2	internal	transcribed	spacer	1,	partial	sequence;	5.8S	ribosomal	RNA	gene,	complete	sequence;	and	internal	transcribed	spacer	2,	partial	sequence
985. Macrogyrodactylus clarii isolate 3 internal transcribed spacer 1, partial sequence; 5.8S ribosomal RNA gene, complete sequence; and internal transcribed spacer 2, partial sequence	985	Macrogyrodactylus	clarii	isolate	3	internal	transcribed	spacer	1,	partial	sequence;	5.8S	ribosomal	RNA	gene,	complete	sequence;	and	internal	transcribed	spacer	2,	partial	sequence
986. Macrogyrodactylus karibae isolate 1 internal transcribed spacer 1, partial sequence; 5.8S ribosomal RNA gene, complete sequence; and internal transcribed spacer 2, partial sequence	986	Macrogyrodactylus	karibae	isolate	1	internal	transcribed	spacer	1,	partial	sequence;	5.8S	ribosomal	RNA	gene,	complete	sequence;	and	internal	transcribed	spacer	2,	partial	sequence
987. Macrogyrodactylus clarii isolate 1 internal transcribed spacer 1, partial sequence; 5.8S ribosomal RNA gene, complete sequence; and internal transcribed spacer 2, partial sequence	987	Macrogyrodactylus	clarii	isolate	1	internal	transcribed	spacer	1,	partial	sequence;	5.8S	ribosomal	RNA	gene,	complete	sequence;	and	internal	transcribed	spacer	2,	partial	sequence
988. Tresuncinidactylus wilmienae voucher MO11_17 internal transcribed spacer 1, partial sequence; 5.8S ribosomal RNA gene, complete sequence; and internal transcribed spacer 2, partial sequence	988	Tresuncinidactylus	wilmienae	voucher	MO11_17	internal	transcribed	spacer	1,	partial	sequence;	5.8S	ribosomal	RNA	gene,	complete	sequence;	and	internal	transcribed	spacer	2,	partial	sequence
989. Tresuncinidactylus wilmienae voucher TW small subunit ribosomal RNA gene, partial sequence	989	Tresuncinidactylus	wilmienae	voucher	TW	small	subunit	ribosomal	RNA	gene,	partial	sequence
990. Cephalochlamys namaquensis voucher C-674/2 mitochondrion, complete genome	990	Cephalochlamys	namaquensis	voucher	C-674/2	mitochondrion,	complete	genome
991. Paradiplozoon homoion voucher 5A 5.8S ribosomal RNA gene, partial sequence; internal transcribed spacer 2, complete sequence; and large subunit ribosomal RNA gene, partial sequence	991	Paradiplozoon	homoion	voucher	5A	5.8S	ribosomal	RNA	gene,	partial	sequence;	internal	transcribed	spacer	2,	complete	sequence;	and	large	subunit	ribosomal	RNA	gene,	partial	sequence
992. Echinococcus ortleppi isolate S12A_Chibuto cytochrome c oxidase subunit I (COX1) gene, partial cds; mitochondrial	992	Echinococcus	ortleppi	isolate	S12A_Chibuto	cytochrome	c	oxidase	subunit	I	(COX1)	gene,	partial	cds;	mitochondrial
993. Echinococcus ortleppi isolate B08A_Chibuto cytochrome c oxidase subunit I (COX1) gene, partial cds; mitochondrial	993	Echinococcus	ortleppi	isolate	B08A_Chibuto	cytochrome	c	oxidase	subunit	I	(COX1)	gene,	partial	cds;	mitochondrial
994. Echinococcus ortleppi isolate B08_Mabote cytochrome c oxidase subunit I (COX1) gene, partial cds; mitochondrial	994	Echinococcus	ortleppi	isolate	B08_Mabote	cytochrome	c	oxidase	subunit	I	(COX1)	gene,	partial	cds;	mitochondrial
995. Echinococcus ortleppi isolate B27_Guija cytochrome c oxidase subunit I (COX1) gene, partial cds; mitochondrial	995	Echinococcus	ortleppi	isolate	B27_Guija	cytochrome	c	oxidase	subunit	I	(COX1)	gene,	partial	cds;	mitochondrial
996. Echinococcus ortleppi isolate B18_Chibuto cytochrome c oxidase subunit I (COX1) gene, partial cds; mitochondrial	996	Echinococcus	ortleppi	isolate	B18_Chibuto	cytochrome	c	oxidase	subunit	I	(COX1)	gene,	partial	cds;	mitochondrial
997. Echinococcus ortleppi isolate B15_Chibuto cytochrome c oxidase subunit I (COX1) gene, partial cds; mitochondrial	997	Echinococcus	ortleppi	isolate	B15_Chibuto	cytochrome	c	oxidase	subunit	I	(COX1)	gene,	partial	cds;	mitochondrial
998. Echinococcus ortleppi isolate B17_Chibuto cytochrome c oxidase subunit I (COX1) gene, partial cds; mitochondrial	998	Echinococcus	ortleppi	isolate	B17_Chibuto	cytochrome	c	oxidase	subunit	I	(COX1)	gene,	partial	cds;	mitochondrial
999. Echinococcus ortleppi isolate B22_Mapai cytochrome c oxidase subunit I (COX1) gene, partial cds; mitochondrial	999	Echinococcus	ortleppi	isolate	B22_Mapai	cytochrome	c	oxidase	subunit	I	(COX1)	gene,	partial	cds;	mitochondrial
1000. Echinococcus ortleppi isolate B09_Homuine cytochrome c oxidase subunit I (COX1) gene, partial cds; mitochondrial	1000	Echinococcus	ortleppi	isolate	B09_Homuine	cytochrome	c	oxidase	subunit	I	(COX1)	gene,	partial	cds;	mitochondrial
1001. Echinococcus ortleppi isolate B04_Mapai cytochrome c oxidase subunit I (COX1) gene, partial cds; mitochondrial	1001	Echinococcus	ortleppi	isolate	B04_Mapai	cytochrome	c	oxidase	subunit	I	(COX1)	gene,	partial	cds;	mitochondrial
1002. Echinococcus ortleppi isolate B03_Chockwa cytochrome c oxidase subunit I (COX1) gene, partial cds; mitochondrial	1002	Echinococcus	ortleppi	isolate	B03_Chockwa	cytochrome	c	oxidase	subunit	I	(COX1)	gene,	partial	cds;	mitochondrial
1003. Echinococcus ortleppi isolate B31_Mapai cytochrome c oxidase subunit I (COX1) gene, partial cds; mitochondrial	1003	Echinococcus	ortleppi	isolate	B31_Mapai	cytochrome	c	oxidase	subunit	I	(COX1)	gene,	partial	cds;	mitochondrial
1004. Echinococcus ortleppi isolate B30_Mapai cytochrome c oxidase subunit I (COX1) gene, partial cds; mitochondrial	1004	Echinococcus	ortleppi	isolate	B30_Mapai	cytochrome	c	oxidase	subunit	I	(COX1)	gene,	partial	cds;	mitochondrial
1005. Echinococcus ortleppi isolate B29_Mapai cytochrome c oxidase subunit I (COX1) gene, partial cds; mitochondrial	1005	Echinococcus	ortleppi	isolate	B29_Mapai	cytochrome	c	oxidase	subunit	I	(COX1)	gene,	partial	cds;	mitochondrial
1006. Echinococcus ortleppi isolate S12_Chibuto cytochrome c oxidase subunit I (COX1) gene, partial cds; mitochondrial	1006	Echinococcus	ortleppi	isolate	S12_Chibuto	cytochrome	c	oxidase	subunit	I	(COX1)	gene,	partial	cds;	mitochondrial
1007. Characidotrema auritum isolate JAR_ZIMB small subunit ribosomal RNA gene and internal transcribed spacer 1, partial sequence	1007	Characidotrema	auritum	isolate	JAR_ZIMB	small	subunit	ribosomal	RNA	gene	and	internal	transcribed	spacer	1,	partial	sequence
1008. Characidotrema auritum isolate JAR_ZIMB large subunit ribosomal RNA gene, partial sequence	1008	Characidotrema	auritum	isolate	JAR_ZIMB	large	subunit	ribosomal	RNA	gene,	partial	sequence
1009. Gyrodactylus molweni isolate 07101610 18S ribosomal RNA gene, partial sequence; internal transcribed spacer 1, 5.8S ribosomal RNA gene, and internal transcribed spacer 2, complete sequence; and 28S ribosomal RNA gene, partial sequence	1009	Gyrodactylus	molweni	isolate	7101610	18S	ribosomal	RNA	gene,	partial	sequence;	internal	transcribed	spacer	1,	5.8S	ribosomal	RNA	gene,	and	internal	transcribed	spacer	2,	complete	sequence;	and	28S	ribosomal	RNA	gene,	partial	sequence
1010. Rostellotaenia nilotica isolate Afr80 cytochrome c oxidase subunit I (COX1) gene, partial cds; mitochondrial	1010	Rostellotaenia	nilotica	isolate	Afr80	cytochrome	c	oxidase	subunit	I	(COX1)	gene,	partial	cds;	mitochondrial
1011. Rostellotaenia nilotica isolate Afr80 large subunit ribosomal RNA gene, partial sequence	1011	Rostellotaenia	nilotica	isolate	Afr80	large	subunit	ribosomal	RNA	gene,	partial	sequence
1012. Gyrodactylus magadiensis isolate GM17 small subunit ribosomal RNA gene, partial sequence; internal transcribed spacer 1, 5.8S ribosomal RNA gene, and internal transcribed spacer 2, complete sequence; and large subunit ribosomal RNA gene, partial sequence	1012	Gyrodactylus	magadiensis	isolate	GM17	small	subunit	ribosomal	RNA	gene,	partial	sequence;	internal	transcribed	spacer	1,	5.8S	ribosomal	RNA	gene,	and	internal	transcribed	spacer	2,	complete	sequence;	and	large	subunit	ribosomal	RNA	gene,	partial	sequence
1013. Cyclophyllidea gen. n. sp. n. JB-2020 isolate MPMay 162 large subunit ribosomal RNA gene, partial sequence	1013	Cyclophyllidea	gen.	n.	sp.	n.	JB-2020	isolate	MPMay	162	large	subunit	ribosomal	RNA	gene,	partial	sequence
1014. Cyclophyllidea gen. n. sp. n. JB-2020 isolate MPMay 161 large subunit ribosomal RNA gene, partial sequence	1014	Cyclophyllidea	gen.	n.	sp.	n.	JB-2020	isolate	MPMay	161	large	subunit	ribosomal	RNA	gene,	partial	sequence
1015. Cyclophyllidea gen. n. sp. n. JB-2020 isolate MPMay 162 cytochrome c oxidase subunit I (COX1) gene, partial cds; mitochondrial	1015	Cyclophyllidea	gen.	n.	sp.	n.	JB-2020	isolate	MPMay	162	cytochrome	c	oxidase	subunit	I	(COX1)	gene,	partial	cds;	mitochondrial
1016. Cyclophyllidea gen. n. sp. n. JB-2020 isolate MPMay 161 cytochrome c oxidase subunit I (COX1) gene, partial cds; mitochondrial	1016	Cyclophyllidea	gen.	n.	sp.	n.	JB-2020	isolate	MPMay	161	cytochrome	c	oxidase	subunit	I	(COX1)	gene,	partial	cds;	mitochondrial
1017. Diplostomum sp. 16 OK-2019 isolate DPP5B small subunit ribosomal RNA gene, partial sequence; internal transcribed spacer 1, 5.8S ribosomal RNA gene, and internal transcribed spacer 2, complete sequence; and large subunit ribosomal RNA gene, partial sequence	1017	Diplostomum	sp.	16	OK-2019	isolate	DPP5B	small	subunit	ribosomal	RNA	gene,	partial	sequence;	internal	transcribed	spacer	1,	5.8S	ribosomal	RNA	gene,	and	internal	transcribed	spacer	2,	complete	sequence;	and	large	subunit	ribosomal	RNA	gene,	partial	sequence
1018. Diplostomum sp. 16 OK-2019 isolate DPP4B small subunit ribosomal RNA gene, partial sequence; internal transcribed spacer 1, 5.8S ribosomal RNA gene, and internal transcribed spacer 2, complete sequence; and large subunit ribosomal RNA gene, partial sequence	1018	Diplostomum	sp.	16	OK-2019	isolate	DPP4B	small	subunit	ribosomal	RNA	gene,	partial	sequence;	internal	transcribed	spacer	1,	5.8S	ribosomal	RNA	gene,	and	internal	transcribed	spacer	2,	complete	sequence;	and	large	subunit	ribosomal	RNA	gene,	partial	sequence
1019. Diplostomum sp. 16 OK-2019 isolate DPP3B small subunit ribosomal RNA gene, partial sequence; internal transcribed spacer 1, 5.8S ribosomal RNA gene, and internal transcribed spacer 2, complete sequence; and large subunit ribosomal RNA gene, partial sequence	1019	Diplostomum	sp.	16	OK-2019	isolate	DPP3B	small	subunit	ribosomal	RNA	gene,	partial	sequence;	internal	transcribed	spacer	1,	5.8S	ribosomal	RNA	gene,	and	internal	transcribed	spacer	2,	complete	sequence;	and	large	subunit	ribosomal	RNA	gene,	partial	sequence
1020. Diplostomum sp. 16 OK-2019 isolate DPP2B small subunit ribosomal RNA gene, partial sequence; internal transcribed spacer 1, 5.8S ribosomal RNA gene, and internal transcribed spacer 2, complete sequence; and large subunit ribosomal RNA gene, partial sequence	1020	Diplostomum	sp.	16	OK-2019	isolate	DPP2B	small	subunit	ribosomal	RNA	gene,	partial	sequence;	internal	transcribed	spacer	1,	5.8S	ribosomal	RNA	gene,	and	internal	transcribed	spacer	2,	complete	sequence;	and	large	subunit	ribosomal	RNA	gene,	partial	sequence
1021. Diplostomum sp. 16 OK-2019 isolate DPP1B small subunit ribosomal RNA gene, partial sequence; internal transcribed spacer 1, 5.8S ribosomal RNA gene, and internal transcribed spacer 2, complete sequence; and large subunit ribosomal RNA gene, partial sequence	1021	Diplostomum	sp.	16	OK-2019	isolate	DPP1B	small	subunit	ribosomal	RNA	gene,	partial	sequence;	internal	transcribed	spacer	1,	5.8S	ribosomal	RNA	gene,	and	internal	transcribed	spacer	2,	complete	sequence;	and	large	subunit	ribosomal	RNA	gene,	partial	sequence
1022. Diplostomum sp. 14 OK-2019 isolate DSZ5P internal transcribed spacer 1, partial sequence; 5.8S ribosomal RNA gene, complete sequence; and internal transcribed spacer 2, partial sequence	1022	Diplostomum	sp.	14	OK-2019	isolate	DSZ5P	internal	transcribed	spacer	1,	partial	sequence;	5.8S	ribosomal	RNA	gene,	complete	sequence;	and	internal	transcribed	spacer	2,	partial	sequence
1023. Diplostomum sp. 14 OK-2019 isolate DSZ4P small subunit ribosomal RNA gene, partial sequence; internal transcribed spacer 1 and 5.8S ribosomal RNA gene, complete sequence; and internal transcribed spacer 2, partial sequence	1023	Diplostomum	sp.	14	OK-2019	isolate	DSZ4P	small	subunit	ribosomal	RNA	gene,	partial	sequence;	internal	transcribed	spacer	1	and	5.8S	ribosomal	RNA	gene,	complete	sequence;	and	internal	transcribed	spacer	2,	partial	sequence
1024. Diplostomum sp. 14 OK-2019 isolate DSZ3P small subunit ribosomal RNA gene, partial sequence; internal transcribed spacer 1, 5.8S ribosomal RNA gene, and internal transcribed spacer 2, complete sequence; and large subunit ribosomal RNA gene, partial sequence	1024	Diplostomum	sp.	14	OK-2019	isolate	DSZ3P	small	subunit	ribosomal	RNA	gene,	partial	sequence;	internal	transcribed	spacer	1,	5.8S	ribosomal	RNA	gene,	and	internal	transcribed	spacer	2,	complete	sequence;	and	large	subunit	ribosomal	RNA	gene,	partial	sequence
1025. Diplostomum sp. 14 OK-2019 isolate DSZ2P small subunit ribosomal RNA gene, partial sequence; internal transcribed spacer 1, 5.8S ribosomal RNA gene, and internal transcribed spacer 2, complete sequence; and large subunit ribosomal RNA gene, partial sequence	1025	Diplostomum	sp.	14	OK-2019	isolate	DSZ2P	small	subunit	ribosomal	RNA	gene,	partial	sequence;	internal	transcribed	spacer	1,	5.8S	ribosomal	RNA	gene,	and	internal	transcribed	spacer	2,	complete	sequence;	and	large	subunit	ribosomal	RNA	gene,	partial	sequence
1026. Diplostomum sp. 14 OK-2019 isolate DAB2P small subunit ribosomal RNA gene, partial sequence; internal transcribed spacer 1, 5.8S ribosomal RNA gene, and internal transcribed spacer 2, complete sequence; and large subunit ribosomal RNA gene, partial sequence	1026	Diplostomum	sp.	14	OK-2019	isolate	DAB2P	small	subunit	ribosomal	RNA	gene,	partial	sequence;	internal	transcribed	spacer	1,	5.8S	ribosomal	RNA	gene,	and	internal	transcribed	spacer	2,	complete	sequence;	and	large	subunit	ribosomal	RNA	gene,	partial	sequence
1027. Diplostomum sp. 14 OK-2019 isolate DOM1P small subunit ribosomal RNA gene, partial sequence; internal transcribed spacer 1 and 5.8S ribosomal RNA gene, complete sequence; and internal transcribed spacer 2, partial sequence	1027	Diplostomum	sp.	14	OK-2019	isolate	DOM1P	small	subunit	ribosomal	RNA	gene,	partial	sequence;	internal	transcribed	spacer	1	and	5.8S	ribosomal	RNA	gene,	complete	sequence;	and	internal	transcribed	spacer	2,	partial	sequence
1028. Diplostomum sp. 14 OK-2019 isolate DSZ1P small subunit ribosomal RNA gene, partial sequence; internal transcribed spacer 1, 5.8S ribosomal RNA gene, and internal transcribed spacer 2, complete sequence; and large subunit ribosomal RNA gene, partial sequence	1028	Diplostomum	sp.	14	OK-2019	isolate	DSZ1P	small	subunit	ribosomal	RNA	gene,	partial	sequence;	internal	transcribed	spacer	1,	5.8S	ribosomal	RNA	gene,	and	internal	transcribed	spacer	2,	complete	sequence;	and	large	subunit	ribosomal	RNA	gene,	partial	sequence
1029. Diplostomum sp. 16 OK-2019 isolate DPP4B large subunit ribosomal RNA gene, partial sequence	1029	Diplostomum	sp.	16	OK-2019	isolate	DPP4B	large	subunit	ribosomal	RNA	gene,	partial	sequence
1030. Diplostomum sp. 14 OK-2019 isolate DAB1P small subunit ribosomal RNA gene, partial sequence; internal transcribed spacer 1, 5.8S ribosomal RNA gene, and internal transcribed spacer 2, complete sequence; and large subunit ribosomal RNA gene, partial sequence	1030	Diplostomum	sp.	14	OK-2019	isolate	DAB1P	small	subunit	ribosomal	RNA	gene,	partial	sequence;	internal	transcribed	spacer	1,	5.8S	ribosomal	RNA	gene,	and	internal	transcribed	spacer	2,	complete	sequence;	and	large	subunit	ribosomal	RNA	gene,	partial	sequence
1031. Diplostomum sp. 16 OK-2019 isolate DPP3B large subunit ribosomal RNA gene, partial sequence	1031	Diplostomum	sp.	16	OK-2019	isolate	DPP3B	large	subunit	ribosomal	RNA	gene,	partial	sequence
1032. Diplostomum sp. DSZ7P small subunit ribosomal RNA gene, partial sequence; internal transcribed spacer 1, 5.8S ribosomal RNA gene, and internal transcribed spacer 2, complete sequence; and large subunit ribosomal RNA gene, partial sequence	1032	Diplostomum	sp.	DSZ7P	small	subunit	ribosomal	RNA	gene,	partial	sequence;	internal	transcribed	spacer	1,	5.8S	ribosomal	RNA	gene,	and	internal	transcribed	spacer	2,	complete	sequence;	and	large	subunit	ribosomal	RNA	gene,	partial	sequence
1033. Diplostomum sp. 14 OK-2019 isolate DOM1P large subunit ribosomal RNA gene, partial sequence	1033	Diplostomum	sp.	14	OK-2019	isolate	DOM1P	large	subunit	ribosomal	RNA	gene,	partial	sequence
1034. Diplostomum sp. DSZ6P small subunit ribosomal RNA gene, partial sequence; internal transcribed spacer 1, 5.8S ribosomal RNA gene, and internal transcribed spacer 2, complete sequence; and large subunit ribosomal RNA gene, partial sequence	1034	Diplostomum	sp.	DSZ6P	small	subunit	ribosomal	RNA	gene,	partial	sequence;	internal	transcribed	spacer	1,	5.8S	ribosomal	RNA	gene,	and	internal	transcribed	spacer	2,	complete	sequence;	and	large	subunit	ribosomal	RNA	gene,	partial	sequence
1035. Diplostomum sp. 14 OK-2019 isolate DSZ1P large subunit ribosomal RNA gene, partial sequence	1035	Diplostomum	sp.	14	OK-2019	isolate	DSZ1P	large	subunit	ribosomal	RNA	gene,	partial	sequence
1036. Diplostomum sp. DTS1R small subunit ribosomal RNA gene, partial sequence; internal transcribed spacer 1 and 5.8S ribosomal RNA gene, complete sequence; and internal transcribed spacer 2, partial sequence	1036	Diplostomum	sp.	DTS1R	small	subunit	ribosomal	RNA	gene,	partial	sequence;	internal	transcribed	spacer	1	and	5.8S	ribosomal	RNA	gene,	complete	sequence;	and	internal	transcribed	spacer	2,	partial	sequence
1037. Diplostomum sp. 14 OK-2019 isolate DAB1P large subunit ribosomal RNA gene, partial sequence	1037	Diplostomum	sp.	14	OK-2019	isolate	DAB1P	large	subunit	ribosomal	RNA	gene,	partial	sequence
1038. Diplostomum sp. DSZ7P large subunit ribosomal RNA gene, partial sequence	1038	Diplostomum	sp.	DSZ7P	large	subunit	ribosomal	RNA	gene,	partial	sequence
1039. Diplostomum sp. DSZ6P large subunit ribosomal RNA gene, partial sequence	1039	Diplostomum	sp.	DSZ6P	large	subunit	ribosomal	RNA	gene,	partial	sequence
1040. Diplostomum sp. DTS1R large subunit ribosomal RNA gene, partial sequence	1040	Diplostomum	sp.	DTS1R	large	subunit	ribosomal	RNA	gene,	partial	sequence
1041. Diplostomum sp. 16 OK-2019 isolate DPP5B cytochrome c oxidase subunit I (COX1) gene, partial cds; mitochondrial	1041	Diplostomum	sp.	16	OK-2019	isolate	DPP5B	cytochrome	c	oxidase	subunit	I	(COX1)	gene,	partial	cds;	mitochondrial
1042. Diplostomum sp. 16 OK-2019 isolate DPP4B cytochrome c oxidase subunit I (COX1) gene, partial cds; mitochondrial	1042	Diplostomum	sp.	16	OK-2019	isolate	DPP4B	cytochrome	c	oxidase	subunit	I	(COX1)	gene,	partial	cds;	mitochondrial
1043. Diplostomum sp. 16 OK-2019 isolate DPP3B cytochrome c oxidase subunit I (COX1) gene, partial cds; mitochondrial	1043	Diplostomum	sp.	16	OK-2019	isolate	DPP3B	cytochrome	c	oxidase	subunit	I	(COX1)	gene,	partial	cds;	mitochondrial
1044. Diplostomum sp. 16 OK-2019 isolate DPP2B cytochrome c oxidase subunit I (COX1) gene, partial cds; mitochondrial	1044	Diplostomum	sp.	16	OK-2019	isolate	DPP2B	cytochrome	c	oxidase	subunit	I	(COX1)	gene,	partial	cds;	mitochondrial
1045. Diplostomum sp. 16 OK-2019 isolate DPP1B cytochrome c oxidase subunit I (COX1) gene, partial cds; mitochondrial	1045	Diplostomum	sp.	16	OK-2019	isolate	DPP1B	cytochrome	c	oxidase	subunit	I	(COX1)	gene,	partial	cds;	mitochondrial
1046. Diplostomum sp. 14 OK-2019 isolate DSZ5P cytochrome c oxidase subunit I (COX1) gene, partial cds; mitochondrial	1046	Diplostomum	sp.	14	OK-2019	isolate	DSZ5P	cytochrome	c	oxidase	subunit	I	(COX1)	gene,	partial	cds;	mitochondrial
1047. Diplostomum sp. 14 OK-2019 isolate DSZ4P cytochrome c oxidase subunit I (COX1) gene, partial cds; mitochondrial	1047	Diplostomum	sp.	14	OK-2019	isolate	DSZ4P	cytochrome	c	oxidase	subunit	I	(COX1)	gene,	partial	cds;	mitochondrial
1048. Diplostomum sp. 14 OK-2019 isolate DSZ3P cytochrome c oxidase subunit I (COX1) gene, partial cds; mitochondrial	1048	Diplostomum	sp.	14	OK-2019	isolate	DSZ3P	cytochrome	c	oxidase	subunit	I	(COX1)	gene,	partial	cds;	mitochondrial
1049. Diplostomum sp. 14 OK-2019 isolate DOM1P cytochrome c oxidase subunit I (COX1) gene, partial cds; mitochondrial	1049	Diplostomum	sp.	14	OK-2019	isolate	DOM1P	cytochrome	c	oxidase	subunit	I	(COX1)	gene,	partial	cds;	mitochondrial
1050. Diplostomum sp. 14 OK-2019 isolate DSZ1P cytochrome c oxidase subunit I (COX1) gene, partial cds; mitochondrial	1050	Diplostomum	sp.	14	OK-2019	isolate	DSZ1P	cytochrome	c	oxidase	subunit	I	(COX1)	gene,	partial	cds;	mitochondrial
1051. Diplostomum sp. 14 OK-2019 isolate DAB1P cytochrome c oxidase subunit I (COX1) gene, partial cds; mitochondrial	1051	Diplostomum	sp.	14	OK-2019	isolate	DAB1P	cytochrome	c	oxidase	subunit	I	(COX1)	gene,	partial	cds;	mitochondrial
1052. Diplostomum sp. DSZ7P cytochrome c oxidase subunit I (COX1) gene, partial cds; mitochondrial	1052	Diplostomum	sp.	DSZ7P	cytochrome	c	oxidase	subunit	I	(COX1)	gene,	partial	cds;	mitochondrial
1053. Diplostomum sp. DSZ6P cytochrome c oxidase subunit I (COX1) gene, partial cds; mitochondrial	1053	Diplostomum	sp.	DSZ6P	cytochrome	c	oxidase	subunit	I	(COX1)	gene,	partial	cds;	mitochondrial
1054. Diplostomum sp. DTS1R cytochrome c oxidase subunit I (COX1) gene, partial cds; mitochondrial	1054	Diplostomum	sp.	DTS1R	cytochrome	c	oxidase	subunit	I	(COX1)	gene,	partial	cds;	mitochondrial
1055. Protopolystoma xenopodis isolate 122M cytochrome c oxidase subunit I (COI) gene, partial cds; mitochondrial	1055	Protopolystoma	xenopodis	isolate	122M	cytochrome	c	oxidase	subunit	I	(COI)	gene,	partial	cds;	mitochondrial
1056. Cephalochlamys namaquensis isolate 118C cytochrome c oxidase subunit I (COI) gene, partial cds; mitochondrial	1056	Cephalochlamys	namaquensis	isolate	118C	cytochrome	c	oxidase	subunit	I	(COI)	gene,	partial	cds;	mitochondrial
1057. Protopolystoma xenopodis isolate 115M cytochrome c oxidase subunit I (COI) gene, partial cds; mitochondrial	1057	Protopolystoma	xenopodis	isolate	115M	cytochrome	c	oxidase	subunit	I	(COI)	gene,	partial	cds;	mitochondrial
1058. Cephalochlamys namaquensis isolate 90C cytochrome c oxidase subunit I (COI) gene, partial cds; mitochondrial	1058	Cephalochlamys	namaquensis	isolate	90C	cytochrome	c	oxidase	subunit	I	(COI)	gene,	partial	cds;	mitochondrial
1059. Suchocyathocotyle fraterna isolate VT5716 large subunit ribosomal RNA gene, partial sequence	1059	Suchocyathocotyle	fraterna	isolate	VT5716	large	subunit	ribosomal	RNA	gene,	partial	sequence
1060. Cardiocephaloides physalis 28S ribosomal RNA gene, partial sequence	1060	Cardiocephaloides	physalis	28S	ribosomal	RNA	gene,	partial	sequence
1061. Glossidium pedatum isolate A1 small subunit ribosomal RNA gene, partial sequence	1061	Glossidium	pedatum	isolate	A1	small	subunit	ribosomal	RNA	gene,	partial	sequence
1062. Orientocreadium batrachoides isolate O1 large subunit ribosomal RNA gene, partial sequence	1062	Orientocreadium	batrachoides	isolate	O1	large	subunit	ribosomal	RNA	gene,	partial	sequence
1063. Orientocreadium batrachoides isolate O1 small subunit ribosomal RNA gene, partial sequence	1063	Orientocreadium	batrachoides	isolate	O1	small	subunit	ribosomal	RNA	gene,	partial	sequence
1064. Glossidium pedatum isolate A1 large subunit ribosomal RNA gene, partial sequence	1064	Glossidium	pedatum	isolate	A1	large	subunit	ribosomal	RNA	gene,	partial	sequence
1065. Masenia nkomatiensis large subunit ribosomal RNA gene, partial sequence	1065	Masenia	nkomatiensis	large	subunit	ribosomal	RNA	gene,	partial	sequence
1066. Masenia nkomatiensis small subunit ribosomal RNA gene, partial sequence	1066	Masenia	nkomatiensis	small	subunit	ribosomal	RNA	gene,	partial	sequence
1067. Diplostomidae gen. sp. OK-2019 isolate OK141 cytochrome c oxidase subunit I (COI) gene, partial cds; mitochondrial	1067	Diplostomidae	gen.	sp.	OK-2019	isolate	OK141	cytochrome	c	oxidase	subunit	I	(COI)	gene,	partial	cds;	mitochondrial
1068. Uvulifer sp. 4 OK-2019 isolate OK324 cytochrome c oxidase subunit I (COI) gene, partial cds; mitochondrial	1068	Uvulifer	sp.	4	OK-2019	isolate	OK324	cytochrome	c	oxidase	subunit	I	(COI)	gene,	partial	cds;	mitochondrial
1069. Bolbophorus sp. 3 OK-2019 isolate OK249 cytochrome c oxidase subunit I (COI) gene, partial cds; mitochondrial	1069	Bolbophorus	sp.	3	OK-2019	isolate	OK249	cytochrome	c	oxidase	subunit	I	(COI)	gene,	partial	cds;	mitochondrial
1070. Bolbophorus sp. 3 OK-2019 isolate OK248 cytochrome c oxidase subunit I (COI) gene, partial cds; mitochondrial	1070	Bolbophorus	sp.	3	OK-2019	isolate	OK248	cytochrome	c	oxidase	subunit	I	(COI)	gene,	partial	cds;	mitochondrial
1071. Bolbophorus sp. 3 OK-2019 isolate OK147 cytochrome c oxidase subunit I (COI) gene, partial cds; mitochondrial	1071	Bolbophorus	sp.	3	OK-2019	isolate	OK147	cytochrome	c	oxidase	subunit	I	(COI)	gene,	partial	cds;	mitochondrial
1072. Diplostomidae gen. sp. OK-2019 isolate OK145 small subunit ribosomal RNA gene, partial sequence; internal transcribed spacer 1 and 5.8S ribosomal RNA gene, complete sequence; and internal transcribed spacer 2, partial sequence	1072	Diplostomidae	gen.	sp.	OK-2019	isolate	OK145	small	subunit	ribosomal	RNA	gene,	partial	sequence;	internal	transcribed	spacer	1	and	5.8S	ribosomal	RNA	gene,	complete	sequence;	and	internal	transcribed	spacer	2,	partial	sequence
1073. Diplostomidae gen. sp. OK-2019 isolate OK141 small subunit ribosomal RNA gene, partial sequence; internal transcribed spacer 1 and 5.8S ribosomal RNA gene, complete sequence; and internal transcribed spacer 2, partial sequence	1073	Diplostomidae	gen.	sp.	OK-2019	isolate	OK141	small	subunit	ribosomal	RNA	gene,	partial	sequence;	internal	transcribed	spacer	1	and	5.8S	ribosomal	RNA	gene,	complete	sequence;	and	internal	transcribed	spacer	2,	partial	sequence
1074. Diplostomidae gen. sp. OK-2019 isolate OK139 small subunit ribosomal RNA gene, partial sequence; internal transcribed spacer 1, 5.8S ribosomal RNA gene, and internal transcribed spacer 2, complete sequence; and large subunit ribosomal RNA gene, partial sequence	1074	Diplostomidae	gen.	sp.	OK-2019	isolate	OK139	small	subunit	ribosomal	RNA	gene,	partial	sequence;	internal	transcribed	spacer	1,	5.8S	ribosomal	RNA	gene,	and	internal	transcribed	spacer	2,	complete	sequence;	and	large	subunit	ribosomal	RNA	gene,	partial	sequence
1075. Diplostomidae gen. sp. OK-2019 isolate OK138 small subunit ribosomal RNA gene, partial sequence; internal transcribed spacer 1, 5.8S ribosomal RNA gene, and internal transcribed spacer 2, complete sequence; and large subunit ribosomal RNA gene, partial sequence	1075	Diplostomidae	gen.	sp.	OK-2019	isolate	OK138	small	subunit	ribosomal	RNA	gene,	partial	sequence;	internal	transcribed	spacer	1,	5.8S	ribosomal	RNA	gene,	and	internal	transcribed	spacer	2,	complete	sequence;	and	large	subunit	ribosomal	RNA	gene,	partial	sequence
1076. Uvulifer sp. 4 OK-2019 isolate OK49 small subunit ribosomal RNA gene, partial sequence; internal transcribed spacer 1, 5.8S ribosomal RNA gene, and internal transcribed spacer 2, complete sequence; and large subunit ribosomal RNA gene, partial sequence	1076	Uvulifer	sp.	4	OK-2019	isolate	OK49	small	subunit	ribosomal	RNA	gene,	partial	sequence;	internal	transcribed	spacer	1,	5.8S	ribosomal	RNA	gene,	and	internal	transcribed	spacer	2,	complete	sequence;	and	large	subunit	ribosomal	RNA	gene,	partial	sequence
[truncated: 490 more rows]

## Sheet: Assessment
Gene Region	Number of Records
Large subunit ribosomal RNA gene	485
Internal Transcribed Spacer 2 (ITS2)	476
5.8S	456
Cytochrome oxidase subunit I (COI/COX1)	444
Internal Transcribed Spacer 1 (ITS 1)	247
28S	179
Small subunit ribosomal RNA gene	153
18S	53
[truncated: 16 more rows]
