# Supplementary material for: An overview of DNA barcoding of biodiversity in South Africa
Source: PLoS One. 2026 Apr 21;21(4):e0345173. doi: 10.1371/journal.pone.0345173 (PMC13098986; doi:10.1371/journal.pone.0345173)
Supplement: S1 File — The data was downloaded in a text format and transferred to Microsoft excel for analysis. (ZIP) [file pone.0345173.s011.zip › S1_File/Reptiles.xlsx]

## Sheet: Reptiles Orig Data
Reptiles Original Data from GenBank	Number of Words
1. Meroles suborbitalis from South Africa SWS1 opsin gene, partial cds	11
252 bp linear DNA	4
JQ917079.1 GI:440923943	2
	0
2. Meroles knoxii from South Africa SWS1 opsin gene, partial cds	11
252 bp linear DNA	4
JQ917078.1 GI:440923941	2
	0
3. Meroles ctenodactylus from South Africa SWS1 opsin gene, partial cds	11
252 bp linear DNA	4
JQ917077.1 GI:440923939	2
	0
4. Bitis cornuta mitochondrial partial 16S rRNA gene (South Africa)	10
388 bp linear DNA	4
AJ275747.1 GI:15912618	2
	0
5. Bitis caudalis mitochondrial partial 16S rRNA gene (South Africa)	10
387 bp linear DNA	4
AJ275746.1 GI:15912617	2
	0
6. Bitis atropos mitochondrial partial 16S rRNA gene (South Africa)	10
390 bp linear DNA	4
AJ275744.1 GI:15912615	2
	0
7. Bitis arietans mitochondrial partial 16S rRNA gene (South Africa)	10
388 bp linear DNA	4
AJ275741.1 GI:15912612	2
	0
8. Bitis cornuta mitochondrial partial cytb gene for cytochrome b (South Africa)	12
597 bp linear DNA	4
AJ275694.1 GI:15912594	2
	0
9. Bitis caudalis mitochondrial partial cytb gene for cytochrome b (South Africa)	12
597 bp linear DNA	4
AJ275693.1 GI:15912592	2
	0
10. Bitis atropos mitochondrial partial cytb gene for cytochrome b (South Africa)	12
597 bp linear DNA	4
AJ275691.1 GI:15912588	2
	0
11. Bitis arietans mitochondrial partial cytb gene for cytochrome b (South Africa)	12
597 bp linear DNA	4
AJ275688.1 GI:15912582	2
	0
12. UNVERIFIED: Python regius voucher NZG:BWP36491 cytochrome oxidase subunit 1-like (COI) gene, partial sequence; mitochondrial	15
587 bp linear DNA	4
KX012791.1 GI:1033206284	2
	0
13. UNVERIFIED: Python regius voucher NZG:BWP36490 cytochrome oxidase subunit 1-like (COI) gene, partial sequence; mitochondrial	15
663 bp linear DNA	4
KX012790.1 GI:1033206283	2
	0
14. UNVERIFIED: Python regius voucher NZG:BWP36489 cytochrome oxidase subunit 1-like (COI) gene, partial sequence; mitochondrial	15
664 bp linear DNA	4
KX012789.1 GI:1033206282	2
	0
15. UNVERIFIED: Philothamnus semivariegatus voucher NZG:BWP36488 cytochrome oxidase subunit 1-like (COI) gene, partial sequence; mitochondrial	15
668 bp linear DNA	4
KX012788.1 GI:1033206281	2
	0
16. UNVERIFIED: Bitis nasicornis voucher NZG:BWP36486 cytochrome oxidase subunit 1-like (COI) gene, partial sequence; mitochondrial	15
662 bp linear DNA	4
KX012787.1 GI:1033206280	2
	0
17. UNVERIFIED: Bitis nasicornis voucher NZG:BWP36485 cytochrome oxidase subunit 1-like (COI) gene, partial sequence; mitochondrial	15
663 bp linear DNA	4
KX012786.1 GI:1033206279	2
	0
18. UNVERIFIED: Dendroaspis angusticeps voucher NZG:BWP36484 cytochrome oxidase subunit 1-like (COI) gene, partial sequence; mitochondrial	15
659 bp linear DNA	4
KX012785.1 GI:1033206278	2
	0
19. UNVERIFIED: Malayopython reticulatus voucher NZG:BWP36441 cytochrome oxidase subunit 1-like (COI) gene, partial sequence; mitochondrial	15
668 bp linear DNA	4
KX012784.1 GI:1033206277	2
	0
20. UNVERIFIED: Naja nivea voucher NZG:BWP36438 cytochrome oxidase subunit 1-like (COI) gene, partial sequence; mitochondrial	15
673 bp linear DNA	4
KX012783.1 GI:1033206276	2
	0
21. UNVERIFIED: Boa constrictor voucher NZG:BWP36435 cytochrome oxidase subunit 1-like (COI) gene, partial sequence; mitochondrial	15
622 bp linear DNA	4
KX012782.1 GI:1033206275	2
	0
22. UNVERIFIED: Boa constrictor voucher NZG:BWP36434 cytochrome oxidase subunit 1-like (COI) gene, partial sequence; mitochondrial	15
591 bp linear DNA	4
KX012781.1 GI:1033206274	2
	0
23. UNVERIFIED: Bitis gabonica voucher NZG:BWP36368 cytochrome oxidase subunit 1-like (COI) gene, partial sequence; mitochondrial	15
653 bp linear DNA	4
KX012780.1 GI:1033206273	2
	0
24. UNVERIFIED: Alligator mississippiensis voucher NZG:BWP36367 cytochrome oxidase subunit 1-like (COI) gene, partial sequence; mitochondrial	15
669 bp linear DNA	4
KX012779.1 GI:1033206272	2
	0
25. UNVERIFIED: Alligator mississippiensis voucher NZG:BWP36366 cytochrome oxidase subunit 1-like (COI) gene, partial sequence; mitochondrial	15
662 bp linear DNA	4
KX012778.1 GI:1033206271	2
	0
26. UNVERIFIED: Alligator mississippiensis voucher NZG:BWP36365 cytochrome oxidase subunit 1-like (COI) gene, partial sequence; mitochondrial	15
646 bp linear DNA	4
KX012777.1 GI:1033206270	2
	0
27. UNVERIFIED: Mecistops cataphractus voucher NZG:BWP36360 cytochrome oxidase subunit 1-like (COI) gene, partial sequence; mitochondrial	15
521 bp linear DNA	4
KX012776.1 GI:1033206269	2
	0
28. UNVERIFIED: Osteolaemus tetraspis voucher NZG:BWP36358 cytochrome oxidase subunit 1-like (COI) gene, partial sequence; mitochondrial	15
666 bp linear DNA	4
KX012775.1 GI:1033206268	2
	0
29. UNVERIFIED: Osteolaemus tetraspis voucher NZG:BWP36357 cytochrome oxidase subunit 1-like (COI) gene, partial sequence; mitochondrial	15
664 bp linear DNA	4
KX012774.1 GI:1033206267	2
	0
30. UNVERIFIED: Osteolaemus tetraspis voucher NZG:BWP36356 cytochrome oxidase subunit 1-like (COI) gene, partial sequence; mitochondrial	15
670 bp linear DNA	4
KX012773.1 GI:1033206266	2
	0
31. UNVERIFIED: Bitis gabonica voucher NZG:BWP36354 cytochrome oxidase subunit 1-like (COI) gene, partial sequence; mitochondrial	15
669 bp linear DNA	4
KX012772.1 GI:1033206265	2
	0
32. UNVERIFIED: Varanus exanthematicus voucher NZG:BWP36332 cytochrome oxidase subunit 1-like (COI) gene, partial sequence; mitochondrial	15
626 bp linear DNA	4
KX012771.1 GI:1033206264	2
	0
33. UNVERIFIED: Ouroborus cataphractus voucher NZG:BWP36303 cytochrome oxidase subunit 1-like (COI) gene, partial sequence; mitochondrial	15
563 bp linear DNA	4
KX012770.1 GI:1033206263	2
	0
34. UNVERIFIED: Philothamnus semivariegatus voucher NZG:BWP36302 cytochrome oxidase subunit 1-like (COI) gene, partial sequence; mitochondrial	15
659 bp linear DNA	4
KX012769.1 GI:1033206262	2
	0
35. UNVERIFIED: Philothamnus semivariegatus voucher NZG:BWP36301 cytochrome oxidase subunit 1-like (COI) gene, partial sequence; mitochondrial	15
610 bp linear DNA	4
KX012768.1 GI:1033206261	2
	0
36. UNVERIFIED: Philothamnus semivariegatus voucher NZG:BWP36300 cytochrome oxidase subunit 1-like (COI) gene, partial sequence; mitochondrial	15
658 bp linear DNA	4
KX012767.1 GI:1033206260	2
	0
37. UNVERIFIED: Naja nivea voucher NZG:BWP36299 cytochrome oxidase subunit 1-like (COI) gene, partial sequence; mitochondrial	15
658 bp linear DNA	4
KX012766.1 GI:1033206259	2
	0
38. UNVERIFIED: Naja nivea voucher NZG:BWP36298 cytochrome oxidase subunit 1-like (COI) gene, partial sequence; mitochondrial	15
656 bp linear DNA	4
KX012765.1 GI:1033206258	2
	0
39. UNVERIFIED: Python natalensis voucher NZG:BWP36297 cytochrome oxidase subunit 1-like (COI) gene, partial sequence; mitochondrial	15
638 bp linear DNA	4
KX012764.1 GI:1033206257	2
	0
40. UNVERIFIED: Naja mossambica voucher NZG:BWP36296 cytochrome oxidase subunit 1-like (COI) gene, partial sequence; mitochondrial	15
655 bp linear DNA	4
KX012763.1 GI:1033206256	2
	0
41. UNVERIFIED: Naja mossambica voucher NZG:BWP36295 cytochrome oxidase subunit 1-like (COI) gene, partial sequence; mitochondrial	15
644 bp linear DNA	4
KX012762.1 GI:1033206255	2
	0
42. UNVERIFIED: Naja melanoleuca voucher NZG:BWP36294 cytochrome oxidase subunit 1-like (COI) gene, partial sequence; mitochondrial	15
659 bp linear DNA	4
KX012761.1 GI:1033206254	2
	0
43. UNVERIFIED: Naja melanoleuca voucher NZG:BWP36293 cytochrome oxidase subunit 1-like (COI) gene, partial sequence; mitochondrial	15
668 bp linear DNA	4
KX012760.1 GI:1033206253	2
	0
44. UNVERIFIED: Dendroaspis angusticeps voucher NZG:BWP36291 cytochrome oxidase subunit 1-like (COI) gene, partial sequence; mitochondrial	15
635 bp linear DNA	4
KX012759.1 GI:1033206252	2
	0
45. UNVERIFIED: Dendroaspis angusticeps voucher NZG:BWP36290 cytochrome oxidase subunit 1-like (COI) gene, partial sequence; mitochondrial	15
596 bp linear DNA	4
KX012758.1 GI:1033206251	2
	0
46. UNVERIFIED: Python regius voucher NZG:BWP36277 cytochrome oxidase subunit 1-like (COI) gene, partial sequence; mitochondrial	15
663 bp linear DNA	4
KX012757.1 GI:1033206250	2
	0
47. UNVERIFIED: Boa constrictor voucher NZG:BWP36275 cytochrome oxidase subunit 1-like (COI) gene, partial sequence; mitochondrial	15
662 bp linear DNA	4
KX012756.1 GI:1033206249	2
	0
48. UNVERIFIED: Python natalensis voucher NZG:BWP36273 cytochrome oxidase subunit 1-like (COI) gene, partial sequence; mitochondrial	15
611 bp linear DNA	4
KX012755.1 GI:1033206248	2
	0
49. UNVERIFIED: Python natalensis voucher NZG:BWP36272 cytochrome oxidase subunit 1-like (COI) gene, partial sequence; mitochondrial	15
663 bp linear DNA	4
KX012754.1 GI:1033206247	2
	0
50. UNVERIFIED: Naja melanoleuca voucher NZG:BWP36271 cytochrome oxidase subunit 1-like (COI) gene, partial sequence; mitochondrial	15
653 bp linear DNA	4
KX012753.1 GI:1033206246	2
	0
51. UNVERIFIED: Naja mossambica voucher NZG:BWP36270 cytochrome oxidase subunit 1-like (COI) gene, partial sequence; mitochondrial	15
653 bp linear DNA	4
KX012752.1 GI:1033206245	2
	0
52. UNVERIFIED: Naja mossambica voucher NZG:BWP36269 cytochrome oxidase subunit 1-like (COI) gene, partial sequence; mitochondrial	15
565 bp linear DNA	4
KX012751.1 GI:1033206244	2
	0
53. UNVERIFIED: Dendroaspis angusticeps voucher NZG:BWP36267 cytochrome oxidase subunit 1-like (COI) gene, partial sequence; mitochondrial	15
663 bp linear DNA	4
KX012750.1 GI:1033206243	2
	0
54. UNVERIFIED: Bitis arietans voucher NZG:BWP36265 cytochrome oxidase subunit 1-like (COI) gene, partial sequence; mitochondrial	15
625 bp linear DNA	4
KX012749.1 GI:1033206242	2
	0
55. UNVERIFIED: Naja annulifera voucher NZG:BWP36264 cytochrome oxidase subunit 1-like (COI) gene, partial sequence; mitochondrial	15
670 bp linear DNA	4
KX012748.1 GI:1033206241	2
	0
56. UNVERIFIED: Naja annulifera voucher NZG:BWP36263 cytochrome oxidase subunit 1-like (COI) gene, partial sequence; mitochondrial	15
673 bp linear DNA	4
KX012747.1 GI:1033206240	2
	0
57. UNVERIFIED: Hemachatus haemachatus voucher NZG:BWP36194 cytochrome oxidase subunit 1-like (COI) gene, partial sequence; mitochondrial	15
675 bp linear DNA	4
KX012746.1 GI:1033206239	2
	0
58. UNVERIFIED: Hemachatus haemachatus voucher NZG:BWP36193 cytochrome oxidase subunit 1-like (COI) gene, partial sequence; mitochondrial	15
674 bp linear DNA	4
KX012745.1 GI:1033206238	2
	0
59. UNVERIFIED: Hemachatus haemachatus voucher NZG:BWP36192 cytochrome oxidase subunit 1-like (COI) gene, partial sequence; mitochondrial	15
600 bp linear DNA	4
KX012744.1 GI:1033206237	2
	0
60. UNVERIFIED: Hemachatus haemachatus voucher NZG:BWP36191 cytochrome oxidase subunit 1-like (COI) gene, partial sequence; mitochondrial	15
656 bp linear DNA	4
KX012743.1 GI:1033206236	2
	0
61. UNVERIFIED: Python natalensis voucher NZG:BWP36179 cytochrome oxidase subunit 1-like (COI) gene, partial sequence; mitochondrial	15
578 bp linear DNA	4
KX012742.1 GI:1033206235	2
	0
62. UNVERIFIED: Python natalensis voucher NZG:BWP36178 cytochrome oxidase subunit 1-like (COI) gene, partial sequence; mitochondrial	15
565 bp linear DNA	4
KX012741.1 GI:1033206234	2
	0
63. UNVERIFIED: Python regius voucher NZG:BWP36177 cytochrome oxidase subunit 1-like (COI) gene, partial sequence; mitochondrial	15
617 bp linear DNA	4
KX012740.1 GI:1033206233	2
	0
64. UNVERIFIED: Bitis arietans voucher NZG:BWP35860 cytochrome oxidase subunit 1-like (COI) gene, partial sequence; mitochondrial	15
580 bp linear DNA	4
KX012739.1 GI:1033206232	2
	0
65. UNVERIFIED: Bitis arietans voucher NZG:BWP35859 cytochrome oxidase subunit 1-like (COI) gene, partial sequence; mitochondrial	15
636 bp linear DNA	4
KX012738.1 GI:1033206231	2
	0
66. UNVERIFIED: Bitis gabonica voucher NZG:BWP36176 cytochrome oxidase subunit 1-like (COI) gene, partial sequence; mitochondrial	15
590 bp linear DNA	4
KX012737.1 GI:1033206230	2
	0
67. UNVERIFIED: Pseudaspis cana voucher NZG:BWP36175 cytochrome oxidase subunit 1-like (COI) gene, partial sequence; mitochondrial	15
570 bp linear DNA	4
KX012736.1 GI:1033206229	2
	0
68. UNVERIFIED: Pseudaspis cana voucher NZG:BWP36173 cytochrome oxidase subunit 1-like (COI) gene, partial sequence; mitochondrial	15
618 bp linear DNA	4
KX012735.1 GI:1033206228	2
	0
69. UNVERIFIED: Naja annulifera voucher NZG:BWP36172 cytochrome oxidase subunit 1-like (COI) gene, partial sequence; mitochondrial	15
561 bp linear DNA	4
KX012734.1 GI:1033206227	2
	0
70. UNVERIFIED: Naja annulifera voucher NZG:BWP36171 cytochrome oxidase subunit 1-like (COI) gene, partial sequence; mitochondrial	15
664 bp linear DNA	4
KX012733.1 GI:1033206226	2
	0
71. UNVERIFIED: Naja annulifera voucher NZG:BWP36170 cytochrome oxidase subunit 1-like (COI) gene, partial sequence; mitochondrial	15
681 bp linear DNA	4
KX012732.1 GI:1033206225	2
	0
72. UNVERIFIED: Naja melanoleuca voucher NZG:BWP36169 cytochrome oxidase subunit 1-like (COI) gene, partial sequence; mitochondrial	15
585 bp linear DNA	4
KX012731.1 GI:1033206224	2
	0
73. UNVERIFIED: Naja melanoleuca voucher NZG:BWP36168 cytochrome oxidase subunit 1-like (COI) gene, partial sequence; mitochondrial	15
594 bp linear DNA	4
KX012730.1 GI:1033206223	2
	0
74. UNVERIFIED: Dendroaspis angusticeps voucher NZG:BWP35850 cytochrome oxidase subunit 1-like (COI) gene, partial sequence; mitochondrial	15
587 bp linear DNA	4
KX012729.1 GI:1033206222	2
	0
75. UNVERIFIED: Naja mossambica voucher NZG:BWP35650 cytochrome oxidase subunit 1-like (COI) gene, partial sequence; mitochondrial	15
580 bp linear DNA	4
KX012728.1 GI:1033206221	2
	0
76. UNVERIFIED: Bitis arietans voucher NZG:BWP36156 cytochrome oxidase subunit 1-like (COI) gene, partial sequence; mitochondrial	15
634 bp linear DNA	4
KX012727.1 GI:1033206220	2
	0
77. UNVERIFIED: Pseudaspis cana voucher NZG:BWP39136 cytochrome oxidase subunit 1-like (COI) gene, partial sequence; mitochondrial	15
615 bp linear DNA	4
KX012726.1 GI:1033206219	2
	0
78. UNVERIFIED: Dendroaspis polylepis voucher NZG:BWP36268 cytochrome oxidase subunit 1-like (COI) gene, partial sequence; mitochondrial	15
657 bp linear DNA	4
KX012725.1 GI:1033206218	2
	0
79. UNVERIFIED: Bradypodion ngomeense voucher NZG:BWP39152 cytochrome oxidase subunit 1-like (COI) gene, partial sequence; mitochondrial	15
653 bp linear DNA	4
KX012724.1 GI:1033206217	2
	0
80. UNVERIFIED: Bradypodion ngomeense voucher NZG:BWP39151 cytochrome oxidase subunit 1-like (COI) gene, partial sequence; mitochondrial	15
614 bp linear DNA	4
KX012723.1 GI:1033206216	2
	0
81. UNVERIFIED: Bradypodion ngomeense voucher NZG:BWP39150 cytochrome oxidase subunit 1-like (COI) gene, partial sequence; mitochondrial	15
615 bp linear DNA	4
KX012722.1 GI:1033206215	2
	0
82. UNVERIFIED: Bradypodion ngomeense voucher NZG:BWP39149 cytochrome oxidase subunit 1-like (COI) gene, partial sequence; mitochondrial	15
621 bp linear DNA	4
KX012721.1 GI:1033206214	2
	0
83. UNVERIFIED: Bradypodion thamnobates voucher NZG:BWP39148 cytochrome oxidase subunit 1-like (COI) gene, partial sequence; mitochondrial	15
645 bp linear DNA	4
KX012720.1 GI:1033206213	2
	0
84. UNVERIFIED: Bradypodion thamnobates voucher NZG:BWP39146 cytochrome oxidase subunit 1-like (COI) gene, partial sequence; mitochondrial	15
656 bp linear DNA	4
KX012719.1 GI:1033206212	2
	0
85. UNVERIFIED: Bradypodion thamnobates voucher NZG:BWP39144 cytochrome oxidase subunit 1-like (COI) gene, partial sequence; mitochondrial	15
659 bp linear DNA	4
KX012718.1 GI:1033206211	2
	0
86. UNVERIFIED: Bradypodion melanocephalum voucher NZG:BWP39142 cytochrome oxidase subunit 1-like (COI) gene, partial sequence; mitochondrial	15
613 bp linear DNA	4
KX012717.1 GI:1033206210	2
	0
87. UNVERIFIED: Naja nigricollis voucher NZG:BWP38767 cytochrome oxidase subunit 1-like (COI) gene, partial sequence; mitochondrial	15
670 bp linear DNA	4
KX012716.1 GI:1033206209	2
	0
88. UNVERIFIED: Naja nivea voucher NZG:BWP38766 cytochrome oxidase subunit 1-like (COI) gene, partial sequence; mitochondrial	15
661 bp linear DNA	4
KX012715.1 GI:1033206208	2
	0
89. UNVERIFIED: Malayopython reticulatus voucher NZG:BWP38764 cytochrome oxidase subunit 1-like (COI) gene, partial sequence; mitochondrial	15
660 bp linear DNA	4
KX012714.1 GI:1033206207	2
	0
90. UNVERIFIED: Pseudaspis cana voucher NZG:BWP38763 cytochrome oxidase subunit 1-like (COI) gene, partial sequence; mitochondrial	15
659 bp linear DNA	4
KX012713.1 GI:1033206206	2
	0
91. UNVERIFIED: Pseudaspis cana voucher NZG:BWP38762 cytochrome oxidase subunit 1-like (COI) gene, partial sequence; mitochondrial	15
660 bp linear DNA	4
KX012712.1 GI:1033206205	2
	0
92. UNVERIFIED: Malayopython reticulatus voucher NZG:BWP38572 cytochrome oxidase subunit 1-like (COI) gene, partial sequence; mitochondrial	15
655 bp linear DNA	4
KX012711.1 GI:1033206204	2
	0
93. UNVERIFIED: Osteolaemus tetraspis voucher NZG:BWP36359 cytochrome oxidase subunit 1-like (COI) gene, partial sequence; mitochondrial	15
653 bp linear DNA	4
KX012710.1 GI:1033206203	2
	0
94. UNVERIFIED: Osteolaemus tetraspis voucher NZG:BWP36355 cytochrome oxidase subunit 1-like (COI) gene, partial sequence; mitochondrial	15
657 bp linear DNA	4
KX012709.1 GI:1033206202	2
	0
95. UNVERIFIED: Dendroaspis polylepis voucher NZG:BWP36292 cytochrome oxidase subunit 1-like (COI) gene, partial sequence; mitochondrial	15
658 bp linear DNA	4
KX012708.1 GI:1033206201	2
	0
96. UNVERIFIED: Bradypodion ventrale voucher NZG:BWP39158 cytochrome oxidase subunit 1-like (COI) gene, partial sequence; mitochondrial	15
633 bp linear DNA	4
KX012707.1 GI:1033206200	2
	0
97. UNVERIFIED: Bradypodion ventrale voucher NZG:BWP39157 cytochrome oxidase subunit 1-like (COI) gene, partial sequence; mitochondrial	15
626 bp linear DNA	4
KX012706.1 GI:1033206199	2
	0
98. UNVERIFIED: Bradypodion ventrale voucher NZG:BWP39156 cytochrome oxidase subunit 1-like (COI) gene, partial sequence; mitochondrial	15
658 bp linear DNA	4
KX012705.1 GI:1033206198	2
	0
99. UNVERIFIED: Bradypodion ventrale voucher NZG:BWP39155 cytochrome oxidase subunit 1-like (COI) gene, partial sequence; mitochondrial	15
662 bp linear DNA	4
KX012704.1 GI:1033206197	2
	0
100. UNVERIFIED: Bradypodion ventrale voucher NZG:BWP39154 cytochrome oxidase subunit 1-like (COI) gene, partial sequence; mitochondrial	15
661 bp linear DNA	4
KX012703.1 GI:1033206196	2
	0
101. UNVERIFIED: Bradypodion ngomeense voucher NZG:BWP39153 cytochrome oxidase subunit 1-like (COI) gene, partial sequence; mitochondrial	15
659 bp linear DNA	4
KX012702.1 GI:1033206195	2
	0
102. UNVERIFIED: Bradypodion thamnobates voucher NZG:BWP39145 cytochrome oxidase subunit 1-like (COI) gene, partial sequence; mitochondrial	15
618 bp linear DNA	4
KX012701.1 GI:1033206194	2
	0
103. UNVERIFIED: Bradypodion melanocephalum voucher NZG:BWP39143 cytochrome oxidase subunit 1-like (COI) gene, partial sequence; mitochondrial	15
651 bp linear DNA	4
KX012700.1 GI:1033206193	2
	0
104. UNVERIFIED: Smaug giganteus voucher NZG:BWP36190 cytochrome oxidase subunit 1-like (COI) gene, partial sequence; mitochondrial	15
655 bp linear DNA	4
KX012699.1 GI:1033206192	2
	0
105. UNVERIFIED: Smaug giganteus voucher NZG:BWP36189 cytochrome oxidase subunit 1-like (COI) gene, partial sequence; mitochondrial	15
658 bp linear DNA	4
KX012698.1 GI:1033206191	2
	0
106. UNVERIFIED: Smaug giganteus voucher NZG:BWP36188 cytochrome oxidase subunit 1-like (COI) gene, partial sequence; mitochondrial	15
558 bp linear DNA	4
KX012697.1 GI:1033206190	2
	0
107. UNVERIFIED: Smaug giganteus voucher NZG:BWP36187 cytochrome oxidase subunit 1-like (COI) gene, partial sequence; mitochondrial	15
614 bp linear DNA	4
KX012696.1 GI:1033206189	2
	0
108. UNVERIFIED: Smaug giganteus voucher NZG:BWP36186 cytochrome oxidase subunit 1-like (COI) gene, partial sequence; mitochondrial	15
612 bp linear DNA	4
KX012695.1 GI:1033206188	2
	0
109. Gracililima nyassae voucher NMB_R11396 small subunit ribosomal RNA gene, partial sequence; mitochondrial	13
466 bp linear DNA	4
MF680177.1 GI:1420825030	2
	0
110. Gracililima nyassae voucher NMB_R11392 small subunit ribosomal RNA gene, partial sequence; mitochondrial	13
466 bp linear DNA	4
MF680176.1 GI:1420825029	2
	0
111. Gracililima nyassae voucher NMB_R11391 small subunit ribosomal RNA gene, partial sequence; mitochondrial	13
466 bp linear DNA	4
MF680175.1 GI:1420825028	2
	0
112. Gracililima nyassae voucher NMB_R10612 small subunit ribosomal RNA gene, partial sequence; mitochondrial	13
466 bp linear DNA	4
MF680174.1 GI:1420825027	2
	0
113. Limaformosa capensis voucher NMB_R11397 small subunit ribosomal RNA gene, partial sequence; mitochondrial	13
418 bp linear DNA	4
MF680155.1 GI:1420825008	2
	0
114. Limaformosa capensis voucher NMB_R10886 small subunit ribosomal RNA gene, partial sequence; mitochondrial	13
417 bp linear DNA	4
MF680154.1 GI:1420825007	2
	0
115. Psammobates tentorius haplotype H1 prolactin receptor (PRLR) gene, partial cds	11
525 bp linear DNA	4
MH175700.1 GI:1394363771	2
	0
116. Psammobates tentorius haplotype H26 prolactin receptor (PRLR) gene, partial cds	11
525 bp linear DNA	4
MH175699.1 GI:1394363769	2
	0
117. Psammobates tentorius haplotype H3 prolactin receptor (PRLR) gene, partial cds	11
525 bp linear DNA	4
MH175698.1 GI:1394363767	2
	0
118. Psammobates tentorius haplotype H25 prolactin receptor (PRLR) gene, partial cds	11
525 bp linear DNA	4
MH175697.1 GI:1394363765	2
	0
119. Psammobates tentorius haplotype H24 prolactin receptor (PRLR) gene, partial cds	11
525 bp linear DNA	4
MH175696.1 GI:1394363763	2
	0
120. Psammobates tentorius haplotype H12 prolactin receptor (PRLR) gene, partial cds	11
525 bp linear DNA	4
MH175695.1 GI:1394363761	2
	0
121. Psammobates tentorius haplotype H23 prolactin receptor (PRLR) gene, partial cds	11
525 bp linear DNA	4
MH175694.1 GI:1394363759	2
	0
122. Psammobates tentorius haplotype H22 prolactin receptor (PRLR) gene, partial cds	11
525 bp linear DNA	4
MH175693.1 GI:1394363757	2
	0
123. Psammobates tentorius haplotype H16 prolactin receptor (PRLR) gene, partial cds	11
525 bp linear DNA	4
MH175692.1 GI:1394363755	2
	0
124. Psammobates tentorius haplotype H9 prolactin receptor (PRLR) gene, partial cds	11
525 bp linear DNA	4
MH175691.1 GI:1394363753	2
	0
125. Psammobates tentorius haplotype H13 prolactin receptor (PRLR) gene, partial cds	11
525 bp linear DNA	4
MH175690.1 GI:1394363751	2
	0
126. Psammobates tentorius haplotype H2 prolactin receptor (PRLR) gene, partial cds	11
525 bp linear DNA	4
MH175689.1 GI:1394363749	2
	0
127. Psammobates tentorius haplotype H21 prolactin receptor (PRLR) gene, partial cds	11
525 bp linear DNA	4
MH175688.1 GI:1394363747	2
	0
128. Psammobates tentorius haplotype H20 prolactin receptor (PRLR) gene, partial cds	11
525 bp linear DNA	4
MH175687.1 GI:1394363745	2
	0
129. Psammobates tentorius haplotype H10 prolactin receptor (PRLR) gene, partial cds	11
525 bp linear DNA	4
MH175686.1 GI:1394363743	2
	0
130. Psammobates tentorius haplotype H19 prolactin receptor (PRLR) gene, partial cds	11
525 bp linear DNA	4
MH175685.1 GI:1394363741	2
	0
131. Psammobates tentorius haplotype H18 prolactin receptor (PRLR) gene, partial cds	11
525 bp linear DNA	4
MH175684.1 GI:1394363739	2
	0
132. Psammobates tentorius haplotype H17 prolactin receptor (PRLR) gene, partial cds	11
525 bp linear DNA	4
MH175683.1 GI:1394363737	2
	0
133. Psammobates tentorius haplotype H11 prolactin receptor (PRLR) gene, partial cds	11
525 bp linear DNA	4
MH175682.1 GI:1394363735	2
	0
134. Psammobates tentorius haplotype H6 prolactin receptor (PRLR) gene, partial cds	11
525 bp linear DNA	4
MH175681.1 GI:1394363733	2
	0
135. Psammobates tentorius haplotype H15 prolactin receptor (PRLR) gene, partial cds	11
525 bp linear DNA	4
MH175680.1 GI:1394363731	2
	0
136. Psammobates tentorius haplotype H4 prolactin receptor (PRLR) gene, partial cds	11
525 bp linear DNA	4
MH175679.1 GI:1394363729	2
	0
137. Psammobates tentorius haplotype H14 prolactin receptor (PRLR) gene, partial cds	11
525 bp linear DNA	4
MH175678.1 GI:1394363727	2
	0
138. Psammobates tentorius haplotype H8 prolactin receptor (PRLR) gene, partial cds	11
525 bp linear DNA	4
MH175677.1 GI:1394363725	2
	0
139. Psammobates tentorius haplotype H7 prolactin receptor (PRLR) gene, partial cds	11
525 bp linear DNA	4
MH175676.1 GI:1394363723	2
	0
140. Psammobates tentorius haplotype H5 prolactin receptor (PRLR) gene, partial cds	11
525 bp linear DNA	4
MH175675.1 GI:1394363721	2
	0
141. Psammobates tentorius haplotype H3 NADH dehydrogenase subunit 4 (ND4) gene, partial cds; mitochondrial	14
783 bp linear DNA	4
MH175674.1 GI:1394363709	2
	0
142. Psammobates tentorius haplotype H30 NADH dehydrogenase subunit 4 (ND4) gene, partial cds; mitochondrial	14
783 bp linear DNA	4
MH175673.1 GI:1394363707	2
	0
143. Psammobates tentorius haplotype H8 NADH dehydrogenase subunit 4 (ND4) gene, partial cds; mitochondrial	14
783 bp linear DNA	4
MH175672.1 GI:1394363705	2
	0
144. Psammobates tentorius haplotype H41 NADH dehydrogenase subunit 4 (ND4) gene, partial cds; mitochondrial	14
783 bp linear DNA	4
MH175671.1 GI:1394363703	2
	0
145. Psammobates tentorius haplotype H40 NADH dehydrogenase subunit 4 (ND4) gene, partial cds; mitochondrial	14
783 bp linear DNA	4
MH175670.1 GI:1394363701	2
	0
146. Psammobates tentorius haplotype H39 NADH dehydrogenase subunit 4 (ND4) gene, partial cds; mitochondrial	14
783 bp linear DNA	4
MH175669.1 GI:1394363699	2
	0
147. Psammobates tentorius haplotype H6 NADH dehydrogenase subunit 4 (ND4) gene, partial cds; mitochondrial	14
783 bp linear DNA	4
MH175668.1 GI:1394363697	2
	0
148. Psammobates tentorius haplotype H15 NADH dehydrogenase subunit 4 (ND4) gene, partial cds; mitochondrial	14
783 bp linear DNA	4
MH175667.1 GI:1394363695	2
	0
149. Psammobates tentorius haplotype H38 NADH dehydrogenase subunit 4 (ND4) gene, partial cds; mitochondrial	14
783 bp linear DNA	4
MH175666.1 GI:1394363693	2
	0
150. Psammobates tentorius haplotype H22 NADH dehydrogenase subunit 4 (ND4) gene, partial cds; mitochondrial	14
783 bp linear DNA	4
MH175665.1 GI:1394363691	2
	0
151. Psammobates tentorius haplotype H37 NADH dehydrogenase subunit 4 (ND4) gene, partial cds; mitochondrial	14
783 bp linear DNA	4
MH175664.1 GI:1394363689	2
	0
152. Psammobates tentorius haplotype H36 NADH dehydrogenase subunit 4 (ND4) gene, partial cds; mitochondrial	14
783 bp linear DNA	4
MH175663.1 GI:1394363687	2
	0
153. Psammobates tentorius haplotype H1 NADH dehydrogenase subunit 4 (ND4) gene, partial cds; mitochondrial	14
783 bp linear DNA	4
MH175662.1 GI:1394363685	2
	0
154. Psammobates tentorius haplotype H35 NADH dehydrogenase subunit 4 (ND4) gene, partial cds; mitochondrial	14
783 bp linear DNA	4
MH175661.1 GI:1394363683	2
	0
155. Psammobates tentorius haplotype H34 NADH dehydrogenase subunit 4 (ND4) gene, partial cds; mitochondrial	14
783 bp linear DNA	4
MH175660.1 GI:1394363681	2
	0
156. Psammobates tentorius haplotype H33 NADH dehydrogenase subunit 4 (ND4) gene, partial cds; mitochondrial	14
783 bp linear DNA	4
MH175659.1 GI:1394363679	2
	0
157. Psammobates tentorius haplotype H32 NADH dehydrogenase subunit 4 (ND4) gene, partial cds; mitochondrial	14
783 bp linear DNA	4
MH175658.1 GI:1394363677	2
	0
158. Psammobates tentorius haplotype H4 NADH dehydrogenase subunit 4 (ND4) gene, partial cds; mitochondrial	14
783 bp linear DNA	4
MH175657.1 GI:1394363675	2
	0
159. Psammobates tentorius haplotype H31 NADH dehydrogenase subunit 4 (ND4) gene, partial cds; mitochondrial	14
783 bp linear DNA	4
MH175656.1 GI:1394363673	2
	0
160. Psammobates tentorius haplotype H29 NADH dehydrogenase subunit 4 (ND4) gene, partial cds; mitochondrial	14
783 bp linear DNA	4
MH175655.1 GI:1394363671	2
	0
161. Psammobates tentorius haplotype H5 NADH dehydrogenase subunit 4 (ND4) gene, partial cds; mitochondrial	14
783 bp linear DNA	4
MH175654.1 GI:1394363669	2
	0
162. Psammobates tentorius haplotype H23 NADH dehydrogenase subunit 4 (ND4) gene, partial cds; mitochondrial	14
783 bp linear DNA	4
MH175648.1 GI:1394363657	2
	0
163. Psammobates tentorius haplotype H2 NADH dehydrogenase subunit 4 (ND4) gene, partial cds; mitochondrial	14
783 bp linear DNA	4
MH175647.1 GI:1394363655	2
	0
164. Psammobates tentorius haplotype H21 NADH dehydrogenase subunit 4 (ND4) gene, partial cds; mitochondrial	14
783 bp linear DNA	4
MH175646.1 GI:1394363653	2
	0
165. Psammobates tentorius haplotype H17 NADH dehydrogenase subunit 4 (ND4) gene, partial cds; mitochondrial	14
783 bp linear DNA	4
MH175645.1 GI:1394363651	2
	0
166. Psammobates tentorius haplotype H16 NADH dehydrogenase subunit 4 (ND4) gene, partial cds; mitochondrial	14
783 bp linear DNA	4
MH175644.1 GI:1394363649	2
	0
167. Psammobates tentorius haplotype H20 NADH dehydrogenase subunit 4 (ND4) gene, partial cds; mitochondrial	14
783 bp linear DNA	4
MH175643.1 GI:1394363647	2
	0
168. Psammobates tentorius haplotype H19 NADH dehydrogenase subunit 4 (ND4) gene, partial cds; mitochondrial	14
783 bp linear DNA	4
MH175642.1 GI:1394363645	2
	0
169. Psammobates tentorius haplotype H18 NADH dehydrogenase subunit 4 (ND4) gene, partial cds; mitochondrial	14
783 bp linear DNA	4
MH175641.1 GI:1394363643	2
	0
170. Psammobates tentorius haplotype H9 NADH dehydrogenase subunit 4 (ND4) gene, partial cds; mitochondrial	14
783 bp linear DNA	4
MH175640.1 GI:1394363641	2
	0
171. Psammobates tentorius haplotype H14 NADH dehydrogenase subunit 4 (ND4) gene, partial cds; mitochondrial	14
783 bp linear DNA	4
MH175639.1 GI:1394363639	2
	0
172. Psammobates tentorius haplotype H13 NADH dehydrogenase subunit 4 (ND4) gene, partial cds; mitochondrial	14
783 bp linear DNA	4
MH175638.1 GI:1394363637	2
	0
173. Psammobates tentorius haplotype H12 NADH dehydrogenase subunit 4 (ND4) gene, partial cds; mitochondrial	14
783 bp linear DNA	4
MH175637.1 GI:1394363635	2
	0
174. Psammobates tentorius haplotype H11 NADH dehydrogenase subunit 4 (ND4) gene, partial cds; mitochondrial	14
783 bp linear DNA	4
MH175636.1 GI:1394363633	2
	0
175. Psammobates tentorius haplotype H10 NADH dehydrogenase subunit 4 (ND4) gene, partial cds; mitochondrial	14
783 bp linear DNA	4
MH175635.1 GI:1394363631	2
	0
176. Psammobates tentorius haplotype H7 NADH dehydrogenase subunit 4 (ND4) gene, partial cds; mitochondrial	14
783 bp linear DNA	4
MH175634.1 GI:1394363629	2
	0
177. Psammobates tentorius haplotype H1 cytochrome b (cytb) gene, partial cds; mitochondrial	12
465 bp linear DNA	4
MH175633.1 GI:1394363627	2
	0
178. Psammobates tentorius haplotype H21 cytochrome b (cytb) gene, partial cds; mitochondrial	12
465 bp linear DNA	4
MH175632.1 GI:1394363625	2
	0
179. Psammobates tentorius haplotype H20 cytochrome b (cytb) gene, partial cds; mitochondrial	12
465 bp linear DNA	4
MH175631.1 GI:1394363623	2
	0
180. Psammobates tentorius haplotype H14 cytochrome b (cytb) gene, partial cds; mitochondrial	12
465 bp linear DNA	4
MH175630.1 GI:1394363621	2
	0
181. Psammobates tentorius haplotype H28 cytochrome b (cytb) gene, partial cds; mitochondrial	12
465 bp linear DNA	4
MH175629.1 GI:1394363619	2
	0
182. Psammobates tentorius haplotype H24 cytochrome b (cytb) gene, partial cds; mitochondrial	12
465 bp linear DNA	4
MH175628.1 GI:1394363617	2
	0
183. Psammobates tentorius haplotype H11 cytochrome b (cytb) gene, partial cds; mitochondrial	12
465 bp linear DNA	4
MH175627.1 GI:1394363615	2
	0
184. Psammobates tentorius haplotype H25 cytochrome b (cytb) gene, partial cds; mitochondrial	12
465 bp linear DNA	4
MH175626.1 GI:1394363613	2
	0
185. Psammobates tentorius haplotype H46 cytochrome b (cytb) gene, partial cds; mitochondrial	12
465 bp linear DNA	4
MH175625.1 GI:1394363611	2
	0
186. Psammobates tentorius haplotype H34 cytochrome b (cytb) gene, partial cds; mitochondrial	12
465 bp linear DNA	4
MH175624.1 GI:1394363609	2
	0
187. Psammobates tentorius haplotype H45 cytochrome b (cytb) gene, partial cds; mitochondrial	12
465 bp linear DNA	4
MH175623.1 GI:1394363607	2
	0
188. Psammobates tentorius haplotype H23 cytochrome b (cytb) gene, partial cds; mitochondrial	12
465 bp linear DNA	4
MH175622.1 GI:1394363605	2
	0
189. Psammobates tentorius haplotype H44 cytochrome b (cytb) gene, partial cds; mitochondrial	12
465 bp linear DNA	4
MH175621.1 GI:1394363603	2
	0
190. Psammobates tentorius haplotype H43 cytochrome b (cytb) gene, partial cds; mitochondrial	12
465 bp linear DNA	4
MH175620.1 GI:1394363601	2
	0
191. Psammobates tentorius haplotype H6 cytochrome b (cytb) gene, partial cds; mitochondrial	12
465 bp linear DNA	4
MH175619.1 GI:1394363599	2
	0
192. Psammobates tentorius haplotype H42 cytochrome b (cytb) gene, partial cds; mitochondrial	12
465 bp linear DNA	4
MH175618.1 GI:1394363597	2
	0
193. Psammobates tentorius haplotype H41 cytochrome b (cytb) gene, partial cds; mitochondrial	12
465 bp linear DNA	4
MH175617.1 GI:1394363595	2
	0
194. Psammobates tentorius haplotype H9 cytochrome b (cytb) gene, partial cds; mitochondrial	12
465 bp linear DNA	4
MH175616.1 GI:1394363593	2
	0
195. Psammobates tentorius haplotype H40 cytochrome b (cytb) gene, partial cds; mitochondrial	12
465 bp linear DNA	4
MH175615.1 GI:1394363591	2
	0
196. Psammobates tentorius haplotype H10 cytochrome b (cytb) gene, partial cds; mitochondrial	12
465 bp linear DNA	4
MH175614.1 GI:1394363589	2
	0
197. Psammobates tentorius haplotype H12 cytochrome b (cytb) gene, partial cds; mitochondrial	12
465 bp linear DNA	4
MH175613.1 GI:1394363587	2
	0
198. Psammobates tentorius haplotype H2 cytochrome b (cytb) gene, partial cds; mitochondrial	12
465 bp linear DNA	4
MH175610.1 GI:1394363581	2
	0
199. Psammobates tentorius haplotype H37 cytochrome b (cytb) gene, partial cds; mitochondrial	12
465 bp linear DNA	4
MH175609.1 GI:1394363579	2
	0
200. Psammobates tentorius haplotype H36 cytochrome b (cytb) gene, partial cds; mitochondrial	12
465 bp linear DNA	4
MH175608.1 GI:1394363577	2
	0
201. Psammobates tentorius haplotype H35 cytochrome b (cytb) gene, partial cds; mitochondrial	12
465 bp linear DNA	4
MH175607.1 GI:1394363575	2
	0
202. Psammobates tentorius haplotype H33 cytochrome b (cytb) gene, partial cds; mitochondrial	12
465 bp linear DNA	4
MH175606.1 GI:1394363573	2
	0
203. Psammobates tentorius haplotype H22 cytochrome b (cytb) gene, partial cds; mitochondrial	12
465 bp linear DNA	4
MH175605.1 GI:1394363571	2
	0
204. Psammobates tentorius haplotype H32 cytochrome b (cytb) gene, partial cds; mitochondrial	12
465 bp linear DNA	4
MH175604.1 GI:1394363569	2
	0
205. Psammobates tentorius haplotype H31 cytochrome b (cytb) gene, partial cds; mitochondrial	12
465 bp linear DNA	4
MH175603.1 GI:1394363567	2
	0
206. Psammobates tentorius haplotype H30 cytochrome b (cytb) gene, partial cds; mitochondrial	12
465 bp linear DNA	4
MH175602.1 GI:1394363565	2
	0
207. Psammobates tentorius haplotype H29 cytochrome b (cytb) gene, partial cds; mitochondrial	12
465 bp linear DNA	4
MH175601.1 GI:1394363563	2
	0
208. Psammobates tentorius haplotype H18 cytochrome b (cytb) gene, partial cds; mitochondrial	12
465 bp linear DNA	4
MH175600.1 GI:1394363561	2
	0
209. Psammobates tentorius haplotype H19 cytochrome b (cytb) gene, partial cds; mitochondrial	12
465 bp linear DNA	4
MH175599.1 GI:1394363559	2
	0
210. Psammobates tentorius haplotype H27 cytochrome b (cytb) gene, partial cds; mitochondrial	12
465 bp linear DNA	4
MH175598.1 GI:1394363557	2
	0
211. Psammobates tentorius haplotype H26 cytochrome b (cytb) gene, partial cds; mitochondrial	12
465 bp linear DNA	4
MH175597.1 GI:1394363555	2
	0
212. Psammobates tentorius haplotype H15 cytochrome b (cytb) gene, partial cds; mitochondrial	12
465 bp linear DNA	4
MH175596.1 GI:1394363553	2
	0
213. Psammobates tentorius haplotype H16 cytochrome b (cytb) gene, partial cds; mitochondrial	12
465 bp linear DNA	4
MH175595.1 GI:1394363551	2
	0
214. Psammobates tentorius haplotype H17 cytochrome b (cytb) gene, partial cds; mitochondrial	12
465 bp linear DNA	4
MH175594.1 GI:1394363549	2
	0
215. Psammobates tentorius haplotype H13 cytochrome b (cytb) gene, partial cds; mitochondrial	12
465 bp linear DNA	4
MH175593.1 GI:1394363547	2
	0
216. Psammobates tentorius haplotype H8 cytochrome b (cytb) gene, partial cds; mitochondrial	12
465 bp linear DNA	4
MH175592.1 GI:1394363545	2
	0
217. Psammobates tentorius haplotype H7 cytochrome b (cytb) gene, partial cds; mitochondrial	12
465 bp linear DNA	4
MH175591.1 GI:1394363543	2
	0
218. Psammobates tentorius haplotype H5 cytochrome b (cytb) gene, partial cds; mitochondrial	12
465 bp linear DNA	4
MH175590.1 GI:1394363541	2
	0
219. Psammobates tentorius haplotype H4 cytochrome b (cytb) gene, partial cds; mitochondrial	12
465 bp linear DNA	4
MH175589.1 GI:1394363539	2
	0
220. Psammobates tentorius haplotype H3 cytochrome b (cytb) gene, partial cds; mitochondrial	12
465 bp linear DNA	4
MH175588.1 GI:1394363537	2
	0
221. Psammobates tentorius haplotype H3 cytochrome b (cytb) gene, partial cds; mitochondrial	12
693 bp linear DNA	4
MH175587.1 GI:1394360024	2
	0
222. Psammobates tentorius haplotype H22 cytochrome b (cytb) gene, partial cds; mitochondrial	12
693 bp linear DNA	4
MH175586.1 GI:1394360022	2
	0
223. Psammobates tentorius haplotype H21 cytochrome b (cytb) gene, partial cds; mitochondrial	12
693 bp linear DNA	4
MH175585.1 GI:1394360020	2
	0
224. Psammobates tentorius haplotype H15 cytochrome b (cytb) gene, partial cds; mitochondrial	12
693 bp linear DNA	4
MH175584.1 GI:1394360018	2
	0
225. Psammobates tentorius haplotype H29 cytochrome b (cytb) gene, partial cds; mitochondrial	12
693 bp linear DNA	4
MH175583.1 GI:1394360016	2
	0
226. Psammobates tentorius haplotype H25 cytochrome b (cytb) gene, partial cds; mitochondrial	12
693 bp linear DNA	4
MH175582.1 GI:1394360014	2
	0
227. Psammobates tentorius haplotype H12 cytochrome b (cytb) gene, partial cds; mitochondrial	12
693 bp linear DNA	4
MH175581.1 GI:1394360012	2
	0
228. Psammobates tentorius haplotype H26 cytochrome b (cytb) gene, partial cds; mitochondrial	12
693 bp linear DNA	4
MH175580.1 GI:1394360010	2
	0
229. Psammobates tentorius haplotype H47 cytochrome b (cytb) gene, partial cds; mitochondrial	12
693 bp linear DNA	4
MH175579.1 GI:1394360008	2
	0
230. Psammobates tentorius haplotype H35 cytochrome b (cytb) gene, partial cds; mitochondrial	12
693 bp linear DNA	4
MH175578.1 GI:1394360006	2
	0
231. Psammobates tentorius haplotype H46 cytochrome b (cytb) gene, partial cds; mitochondrial	12
693 bp linear DNA	4
MH175577.1 GI:1394360004	2
	0
232. Psammobates tentorius haplotype H24 cytochrome b (cytb) gene, partial cds; mitochondrial	12
693 bp linear DNA	4
MH175576.1 GI:1394360002	2
	0
233. Psammobates tentorius haplotype H45 cytochrome b (cytb) gene, partial cds; mitochondrial	12
693 bp linear DNA	4
MH175575.1 GI:1394360000	2
	0
234. Psammobates tentorius haplotype H44 cytochrome b (cytb) gene, partial cds; mitochondrial	12
693 bp linear DNA	4
MH175574.1 GI:1394359998	2
	0
235. Psammobates tentorius haplotype H7 cytochrome b (cytb) gene, partial cds; mitochondrial	12
693 bp linear DNA	4
MH175573.1 GI:1394359996	2
	0
236. Psammobates tentorius haplotype H43 cytochrome b (cytb) gene, partial cds; mitochondrial	12
693 bp linear DNA	4
MH175572.1 GI:1394359994	2
	0
237. Psammobates tentorius haplotype H42 cytochrome b (cytb) gene, partial cds; mitochondrial	12
693 bp linear DNA	4
MH175571.1 GI:1394359992	2
	0
238. Psammobates tentorius haplotype H10 cytochrome b (cytb) gene, partial cds; mitochondrial	12
693 bp linear DNA	4
MH175570.1 GI:1394359990	2
	0
239. Psammobates tentorius haplotype H41 cytochrome b (cytb) gene, partial cds; mitochondrial	12
693 bp linear DNA	4
MH175569.1 GI:1394359988	2
	0
240. Psammobates tentorius haplotype H11 cytochrome b (cytb) gene, partial cds; mitochondrial	12
693 bp linear DNA	4
MH175568.1 GI:1394359986	2
	0
241. Psammobates tentorius haplotype H13 cytochrome b (cytb) gene, partial cds; mitochondrial	12
693 bp linear DNA	4
MH175567.1 GI:1394359984	2
	0
242. Psammobates tentorius haplotype H2 cytochrome b (cytb) gene, partial cds; mitochondrial	12
693 bp linear DNA	4
MH175564.1 GI:1394359978	2
	0
243. Psammobates tentorius haplotype H38 cytochrome b (cytb) gene, partial cds; mitochondrial	12
693 bp linear DNA	4
MH175563.1 GI:1394359976	2
	0
244. Psammobates tentorius haplotype H37 cytochrome b (cytb) gene, partial cds; mitochondrial	12
693 bp linear DNA	4
MH175562.1 GI:1394359974	2
	0
245. Psammobates tentorius haplotype H36 cytochrome b (cytb) gene, partial cds; mitochondrial	12
693 bp linear DNA	4
MH175561.1 GI:1394359972	2
	0
246. Psammobates tentorius haplotype H34 cytochrome b (cytb) gene, partial cds; mitochondrial	12
693 bp linear DNA	4
MH175560.1 GI:1394359970	2
	0
247. Psammobates tentorius haplotype H23 cytochrome b (cytb) gene, partial cds; mitochondrial	12
693 bp linear DNA	4
MH175559.1 GI:1394359968	2
	0
248. Psammobates tentorius haplotype H33 cytochrome b (cytb) gene, partial cds; mitochondrial	12
693 bp linear DNA	4
MH175558.1 GI:1394359966	2
	0
249. Psammobates tentorius haplotype H32 cytochrome b (cytb) gene, partial cds; mitochondrial	12
693 bp linear DNA	4
MH175557.1 GI:1394359964	2
	0
250. Psammobates tentorius haplotype H31 cytochrome b (cytb) gene, partial cds; mitochondrial	12
693 bp linear DNA	4
MH175556.1 GI:1394359962	2
	0
251. Psammobates tentorius haplotype H30 cytochrome b (cytb) gene, partial cds; mitochondrial	12
693 bp linear DNA	4
MH175555.1 GI:1394359960	2
	0
252. Psammobates tentorius haplotype H19 cytochrome b (cytb) gene, partial cds; mitochondrial	12
693 bp linear DNA	4
MH175554.1 GI:1394359958	2
	0
253. Psammobates tentorius haplotype H20 cytochrome b (cytb) gene, partial cds; mitochondrial	12
693 bp linear DNA	4
MH175553.1 GI:1394359956	2
	0
254. Psammobates tentorius haplotype H28 cytochrome b (cytb) gene, partial cds; mitochondrial	12
693 bp linear DNA	4
MH175552.1 GI:1394359954	2
	0
255. Psammobates tentorius haplotype H27 cytochrome b (cytb) gene, partial cds; mitochondrial	12
693 bp linear DNA	4
MH175551.1 GI:1394359952	2
	0
256. Psammobates tentorius haplotype H16 cytochrome b (cytb) gene, partial cds; mitochondrial	12
693 bp linear DNA	4
MH175550.1 GI:1394359950	2
	0
257. Psammobates tentorius haplotype H17 cytochrome b (cytb) gene, partial cds; mitochondrial	12
693 bp linear DNA	4
MH175549.1 GI:1394359948	2
	0
258. Psammobates tentorius haplotype H18 cytochrome b (cytb) gene, partial cds; mitochondrial	12
693 bp linear DNA	4
MH175548.1 GI:1394359946	2
	0
259. Psammobates tentorius haplotype H14 cytochrome b (cytb) gene, partial cds; mitochondrial	12
693 bp linear DNA	4
MH175547.1 GI:1394359944	2
	0
260. Psammobates tentorius haplotype H9 cytochrome b (cytb) gene, partial cds; mitochondrial	12
693 bp linear DNA	4
MH175546.1 GI:1394359942	2
	0
261. Psammobates tentorius haplotype H8 cytochrome b (cytb) gene, partial cds; mitochondrial	12
693 bp linear DNA	4
MH175545.1 GI:1394359940	2
	0
262. Psammobates tentorius haplotype H6 cytochrome b (cytb) gene, partial cds; mitochondrial	12
693 bp linear DNA	4
MH175544.1 GI:1394359938	2
	0
263. Psammobates tentorius haplotype H5 cytochrome b (cytb) gene, partial cds; mitochondrial	12
693 bp linear DNA	4
MH175543.1 GI:1394359936	2
	0
264. Psammobates tentorius haplotype H4 cytochrome b (cytb) gene, partial cds; mitochondrial	12
693 bp linear DNA	4
MH175542.1 GI:1394359934	2
	0
265. Psammobates tentorius haplotype H1 cytochrome b (cytb) gene, partial cds; mitochondrial	12
693 bp linear DNA	4
MH175541.1 GI:1394359932	2
	0
266. Bradypodion caeruleogula isolate KTH456 NADH dehydrogenase subunit 2 (ND2) gene, partial cds; mitochondrial	14
733 bp linear DNA	4
EU268203.2 GI:194271294	2
	0
267. Bradypodion gutturale isolate KTH090 16S rrna ribosomal RNA gene, partial sequence; mitochondrial	13
447 bp linear DNA	4
AY570757.1 GI:46485010	2
	0
268. Limaformosa capensis voucher NMB R11397 oocyte maturation factor (c-mos) gene, partial cds	13
401 bp linear DNA	4
MF804465.1 GI:1423312770	2
	0
269. Limaformosa capensis voucher NMB R10886 oocyte maturation factor (c-mos) gene, partial cds	13
401 bp linear DNA	4
MF804464.1 GI:1423312768	2
	0
270. Gracililima nyassae voucher NMB R11396 oocyte maturation factor (c-mos) gene, partial cds	13
412 bp linear DNA	4
MF804462.1 GI:1423312764	2
	0
271. Gracililima nyassae voucher NMB R10612 oocyte maturation factor (c-mos) gene, partial cds	13
447 bp linear DNA	4
MF804461.1 GI:1423312762	2
	0
272. Limaformosa capensis voucher NMB R11397 cytochrome b (cytb) gene, partial cds; mitochondrial	13
657 bp linear DNA	4
MF804435.1 GI:1423312710	2
	0
273. Limaformosa capensis voucher NMB R10886 cytochrome b (cytb) gene, partial cds; mitochondrial	13
657 bp linear DNA	4
MF804434.1 GI:1423312708	2
	0
274. Gracililima nyassae voucher NMB R11396 cytochrome b (cytb) gene, partial cds; mitochondrial	13
657 bp linear DNA	4
MF804432.1 GI:1423312704	2
	0
275. Gracililima nyassae voucher NMB R11394 cytochrome b (cytb) gene, partial cds; mitochondrial	13
657 bp linear DNA	4
MF804431.1 GI:1423312702	2
	0
276. Gracililima nyassae voucher NMB R11393 cytochrome b (cytb) gene, partial cds; mitochondrial	13
657 bp linear DNA	4
MF804430.1 GI:1423312700	2
	0
277. Gracililima nyassae voucher NMB R11392 cytochrome b (cytb) gene, partial cds; mitochondrial	13
657 bp linear DNA	4
MF804429.1 GI:1423312698	2
	0
278. Gracililima nyassae voucher NMB R11391 cytochrome b (cytb) gene, partial cds; mitochondrial	13
657 bp linear DNA	4
MF804428.1 GI:1423312696	2
	0
279. Gracililima nyassae voucher NMB R10612 cytochrome b (cytb) gene, partial cds; mitochondrial	13
657 bp linear DNA	4
MF804427.1 GI:1423312694	2
	0
280. Gracililima nyassae voucher none cytochrome b (cytb) gene, partial cds; mitochondrial	12
657 bp linear DNA	4
MF804426.1 GI:1423312692	2
	0
281. Dendroaspis angusticeps isolate FP201106A24 cytochrome c oxidase subunit I (COX1) gene, partial cds; mitochondrial	15
573 bp linear DNA	4
OQ360811.1 GI:2438303022	2
	0
282. Crocodylus niloticus isolate FP201203A02 cytochrome c oxidase subunit I (COX1) gene, partial cds; mitochondrial	15
495 bp linear DNA	4
OQ360810.1 GI:2438303020	2
	0
283. Varanus niloticus isolate FP201107A02 cytochrome c oxidase subunit I (COX1) gene, partial cds; mitochondrial	15
589 bp linear DNA	4
OQ360809.1 GI:2438303018	2
	0
284. Naja annulifera isolate FP200824A31 cytochrome c oxidase subunit I (COX1) gene, partial cds; mitochondrial	15
494 bp linear DNA	4
OQ360808.1 GI:2438303016	2
	0
285. Dendroaspis angusticeps isolate FP200824A30 cytochrome c oxidase subunit I (COX1) gene, partial cds; mitochondrial	15
560 bp linear DNA	4
OQ360807.1 GI:2438303014	2
	0
286. Varanus albigularis isolate FP200824A26 cytochrome c oxidase subunit I (COX1) gene, partial cds; mitochondrial	15
521 bp linear DNA	4
OQ360806.1 GI:2438303012	2
	0
287. Varanus niloticus isolate FP200824A10 cytochrome c oxidase subunit I (COX1) gene, partial cds; mitochondrial	15
237 bp linear DNA	4
OQ360805.1 GI:2438303010	2
	0
288. Dendroaspis angusticeps isolate FP201106A57 cytochrome c oxidase subunit I (COX1) gene, partial cds; mitochondrial	15
573 bp linear DNA	4
OQ360804.1 GI:2438303008	2
	0
289. Dendroaspis angusticeps isolate FP201106A56 cytochrome c oxidase subunit I (COX1) gene, partial cds; mitochondrial	15
570 bp linear DNA	4
OQ360803.1 GI:2438303006	2
	0
290. Dendroaspis angusticeps isolate FP201106A55 cytochrome c oxidase subunit I (COX1) gene, partial cds; mitochondrial	15
601 bp linear DNA	4
OQ360802.1 GI:2438303004	2
	0
291. Varanus albigularis isolate FP201106A54 cytochrome c oxidase subunit I (COX1) gene, partial cds; mitochondrial	15
567 bp linear DNA	4
OQ360801.1 GI:2438303002	2
	0
292. Varanus albigularis isolate FP201106A53 cytochrome c oxidase subunit I (COX1) gene, partial cds; mitochondrial	15
560 bp linear DNA	4
OQ360800.1 GI:2438303000	2
	0
293. Varanus niloticus isolate FP201106A51 cytochrome c oxidase subunit I (COX1) gene, partial cds; mitochondrial	15
537 bp linear DNA	4
OQ360799.1 GI:2438302998	2
	0
294. Varanus niloticus isolate FP201106A50 cytochrome c oxidase subunit I (COX1) gene, partial cds; mitochondrial	15
571 bp linear DNA	4
OQ360798.1 GI:2438302996	2
	0
295. Varanus niloticus isolate FP201106A49 cytochrome c oxidase subunit I (COX1) gene, partial cds; mitochondrial	15
588 bp linear DNA	4
OQ360797.1 GI:2438302994	2
	0
296. Varanus niloticus isolate FP201106A48 cytochrome c oxidase subunit I (COX1) gene, partial cds; mitochondrial	15
595 bp linear DNA	4
OQ360796.1 GI:2438302992	2
	0
297. Varanus niloticus isolate FP201106A47 cytochrome c oxidase subunit I (COX1) gene, partial cds; mitochondrial	15
570 bp linear DNA	4
OQ360795.1 GI:2438302990	2
	0
298. Dendroaspis angusticeps isolate FP201106A25 cytochrome c oxidase subunit I (COX1) gene, partial cds; mitochondrial	15
568 bp linear DNA	4
OQ360794.1 GI:2438302988	2
	0
299. Chamaeleo dilepis isolate FP201106A39 cytochrome c oxidase subunit I (COX1) gene, partial cds; mitochondrial	15
577 bp linear DNA	4
OQ360793.1 GI:2438302986	2
	0
300. Chamaeleo dilepis isolate FP201106A23 cytochrome c oxidase subunit I (COX1) gene, partial cds; mitochondrial	15
567 bp linear DNA	4
OQ360792.1 GI:2438302984	2
	0
301. Dendroaspis angusticeps isolate FP201106A03 cytochrome c oxidase subunit I (COX1) gene, partial cds; mitochondrial	15
451 bp linear DNA	4
OQ360791.1 GI:2438302982	2
	0
302. Dendroaspis angusticeps isolate FP201106A02 cytochrome c oxidase subunit I (COX1) gene, partial cds; mitochondrial	15
524 bp linear DNA	4
OQ360790.1 GI:2438302980	2
	0
303. Dendroaspis angusticeps isolate FP201106A01 cytochrome c oxidase subunit I (COX1) gene, partial cds; mitochondrial	15
445 bp linear DNA	4
OQ360789.1 GI:2438302978	2
	0
304. Crocodylus niloticus isolate FP201203A01 cytochrome c oxidase subunit I (COX1) gene, partial cds; mitochondrial	15
523 bp linear DNA	4
OQ360788.1 GI:2438302976	2
	0
305. Dendroaspis angusticeps isolate FP201107A06 cytochrome c oxidase subunit I (COX1) gene, partial cds; mitochondrial	15
561 bp linear DNA	4
OQ360787.1 GI:2438302974	2
	0
306. Varanus niloticus isolate FP201107A01 cytochrome c oxidase subunit I (COX1) gene, partial cds; mitochondrial	15
466 bp linear DNA	4
OQ360786.1 GI:2438302972	2
	0
307. Naja annulifera isolate FP200824A32 cytochrome c oxidase subunit I (COX1) gene, partial cds; mitochondrial	15
498 bp linear DNA	4
OQ360785.1 GI:2438302970	2
	0
308. Dendroaspis angusticeps isolate FP200824A29 cytochrome c oxidase subunit I (COX1) gene, partial cds; mitochondrial	15
522 bp linear DNA	4
OQ360784.1 GI:2438302968	2
	0
309. Varanus albigularis isolate FP200824A25 cytochrome c oxidase subunit I (COX1) gene, partial cds; mitochondrial	15
562 bp linear DNA	4
OQ360783.1 GI:2438302966	2
	0
310. Python natalensis isolate FP200824A24 cytochrome c oxidase subunit I (COX1) gene, partial cds; mitochondrial	15
520 bp linear DNA	4
OQ360782.1 GI:2438302964	2
	0
311. Bitis arietans isolate FP200824A23 cytochrome c oxidase subunit I (COX1) gene, partial cds; mitochondrial	15
588 bp linear DNA	4
OQ360781.1 GI:2438302962	2
	0
312. Naja annulifera isolate FP200824A21 cytochrome c oxidase subunit I (COX1) gene, partial cds; mitochondrial	15
501 bp linear DNA	4
OQ360780.1 GI:2438302960	2
	0
313. Dendroaspis angusticeps isolate FP200824A20 cytochrome c oxidase subunit I (COX1) gene, partial cds; mitochondrial	15
564 bp linear DNA	4
OQ360779.1 GI:2438302958	2
	0
314. Varanus albigularis isolate FP200824A18 cytochrome c oxidase subunit I (COX1) gene, partial cds; mitochondrial	15
551 bp linear DNA	4
OQ360778.1 GI:2438302956	2
	0
315. Varanus niloticus isolate FP200824A09 cytochrome c oxidase subunit I (COX1) gene, partial cds; mitochondrial	15
534 bp linear DNA	4
OQ360776.1 GI:2438302952	2
	0
316. Philothamnus semivariegatus isolate FP200824A07 cytochrome c oxidase subunit I (COX1) gene, partial cds; mitochondrial	15
587 bp linear DNA	4
OQ360775.1 GI:2438302950	2
	0
317. Python natalensis isolate FP200824A05 cytochrome c oxidase subunit I (COX1) gene, partial cds; mitochondrial	15
572 bp linear DNA	4
OQ360773.1 GI:2438302946	2
	0
318. Pseudaspis cana isolate FP200824A04 cytochrome c oxidase subunit I (COX1) gene, partial cds; mitochondrial	15
490 bp linear DNA	4
OQ360772.1 GI:2438302944	2
	0
319. Hemachatus haemachatus isolate FP200824A03 cytochrome c oxidase subunit I (COX1) gene, partial cds; mitochondrial	15
514 bp linear DNA	4
OQ360771.1 GI:2438302942	2
	0
320. Naja mossambica isolate FP200824A01 cytochrome c oxidase subunit I (COX1) gene, partial cds; mitochondrial	15
545 bp linear DNA	4
OQ360770.1 GI:2438302940	2
	0
321. Dendroaspis angusticeps isolate FP201106A58 cytochrome c oxidase subunit I (COX1) gene, partial cds; mitochondrial	15
574 bp linear DNA	4
OQ360769.1 GI:2438302938	2
	0
322. Varanus albigularis isolate FP201106A52 cytochrome c oxidase subunit I (COX1) gene, partial cds; mitochondrial	15
560 bp linear DNA	4
OQ360768.1 GI:2438302936	2
	0
323. Varanus niloticus isolate FP201106A46 cytochrome c oxidase subunit I (COX1) gene, partial cds; mitochondrial	15
493 bp linear DNA	4
OQ360767.1 GI:2438302934	2
	0
324. Dendroaspis angusticeps isolate FP201106A44 cytochrome c oxidase subunit I (COX1) gene, partial cds; mitochondrial	15
491 bp linear DNA	4
OQ360766.1 GI:2438302932	2
	0
325. Naja mossambica isolate FP201106A42 cytochrome c oxidase subunit I (COX1) gene, partial cds; mitochondrial	15
492 bp linear DNA	4
OQ360765.1 GI:2438302930	2
	0
326. Varanus niloticus isolate FP201106A41 cytochrome c oxidase subunit I (COX1) gene, partial cds; mitochondrial	15
570 bp linear DNA	4
OQ360764.1 GI:2438302928	2
	0
327. Bitis arietans isolate FP201106A33 cytochrome c oxidase subunit I (COX1) gene, partial cds; mitochondrial	15
558 bp linear DNA	4
OQ360763.1 GI:2438302926	2
	0
328. Naja subfulva isolate FP201106A26 cytochrome c oxidase subunit I (COX1) gene, partial cds; mitochondrial	15
572 bp linear DNA	4
OQ360762.1 GI:2438302924	2
	0
329. Chamaeleo dilepis isolate FP201106A22 cytochrome c oxidase subunit I (COX1) gene, partial cds; mitochondrial	15
575 bp linear DNA	4
OQ360761.1 GI:2438302922	2
	0
330. Bitis arietans isolate FP201106A20 cytochrome c oxidase subunit I (COX1) gene, partial cds; mitochondrial	15
527 bp linear DNA	4
OQ360760.1 GI:2438302920	2
	0
331. Varanus niloticus isolate FP201106A16 cytochrome c oxidase subunit I (COX1) gene, partial cds; mitochondrial	15
533 bp linear DNA	4
OQ360759.1 GI:2438302918	2
	0
332. Naja subfulva isolate FP201106A13 cytochrome c oxidase subunit I (COX1) gene, partial cds; mitochondrial	15
541 bp linear DNA	4
OQ360758.1 GI:2438302916	2
	0
333. Dendroaspis angusticeps isolate FP201106A04 cytochrome c oxidase subunit I (COX1) gene, partial cds; mitochondrial	15
556 bp linear DNA	4
OQ360757.1 GI:2438302914	2
	0
334. Trachylepis punctatissima isolate S904 large subunit ribosomal RNA gene, partial sequence; mitochondrial	13
509 bp linear DNA	4
OP508520.1 GI:2308269612	2
	0
335. Trachylepis punctatissima isolate S876 large subunit ribosomal RNA gene, partial sequence; mitochondrial	13
509 bp linear DNA	4
OP508519.1 GI:2308269611	2
	0
336. Trachylepis punctatissima isolate S839 large subunit ribosomal RNA gene, partial sequence; mitochondrial	13
509 bp linear DNA	4
OP508518.1 GI:2308269610	2
	0
337. Trachylepis punctatissima isolate M047 large subunit ribosomal RNA gene, partial sequence; mitochondrial	13
509 bp linear DNA	4
OP508517.1 GI:2308269609	2
	0
338. Trachylepis punctatissima isolate M041 large subunit ribosomal RNA gene, partial sequence; mitochondrial	13
508 bp linear DNA	4
OP508516.1 GI:2308269608	2
	0
339. Pelomedusa galeata isolate WP318 large subunit ribosomal RNA gene, partial sequence; mitochondrial	13
533 bp linear DNA	4
OP508419.1 GI:2308269564	2
	0
340. Pelomedusa galeata isolate WC-5833 large subunit ribosomal RNA gene, partial sequence; mitochondrial	13
533 bp linear DNA	4
OP508418.1 GI:2308269563	2
	0
341. Pelomedusa galeata isolate TGE T3-8 large subunit ribosomal RNA gene, partial sequence; mitochondrial	14
508 bp linear DNA	4
OP508417.1 GI:2308269562	2
	0
342. Pelomedusa galeata isolate S594 large subunit ribosomal RNA gene, partial sequence; mitochondrial	13
527 bp linear DNA	4
OP508416.1 GI:2308269561	2
	0
343. Pelomedusa galeata isolate RSP057 large subunit ribosomal RNA gene, partial sequence; mitochondrial	13
509 bp linear DNA	4
OP508415.1 GI:2308269560	2
	0
344. Pelomedusa galeata isolate MBUR 01266 large subunit ribosomal RNA gene, partial sequence; mitochondrial	14
537 bp linear DNA	4
OP508414.1 GI:2308269559	2
	0
345. Pelomedusa galeata isolate MBUR 00553 large subunit ribosomal RNA gene, partial sequence; mitochondrial	14
533 bp linear DNA	4
OP508413.1 GI:2308269558	2
	0
346. Pelomedusa galeata isolate MB 21424 large subunit ribosomal RNA gene, partial sequence; mitochondrial	14
538 bp linear DNA	4
OP508412.1 GI:2308269557	2
	0
347. Pelomedusa galeata isolate HB048 large subunit ribosomal RNA gene, partial sequence; mitochondrial	13
537 bp linear DNA	4
OP508411.1 GI:2308269556	2
	0
348. Pelomedusa galeata isolate GAL10 large subunit ribosomal RNA gene, partial sequence; mitochondrial	13
533 bp linear DNA	4
OP508410.1 GI:2308269555	2
	0
349. Pelomedusa galeata isolate M143 large subunit ribosomal RNA gene, partial sequence; mitochondrial	13
495 bp linear DNA	4
OP508409.1 GI:2308269554	2
	0
350. Naja nivea isolate M038 large subunit ribosomal RNA gene, partial sequence; mitochondrial	13
481 bp linear DNA	4
OP508307.1 GI:2308269450	2
	0
351. Hemidactylus mabouia isolate S941 large subunit ribosomal RNA gene, partial sequence; mitochondrial	13
495 bp linear DNA	4
OP508306.1 GI:2308269449	2
	0
352. Chondrodactylus bibronii isolate S891 large subunit ribosomal RNA gene, partial sequence; mitochondrial	13
520 bp linear DNA	4
OP508305.1 GI:2308269448	2
	0
353. Agama atra isolate T090 large subunit ribosomal RNA gene, partial sequence; mitochondrial	13
456 bp linear DNA	4
OP508304.1 GI:2308269447	2
	0
354. Agama atra isolate T089 large subunit ribosomal RNA gene, partial sequence; mitochondrial	13
461 bp linear DNA	4
OP508303.1 GI:2308269446	2
	0
355. Goggia braacki isolate FP063 recombination activating protein 1 (RAG1) gene, partial cds	13
1,018 bp linear DNA	4
MZ997473.1 GI:2238316798	2
	0
356. Goggia braacki isolate FP063 phosducin (PDC) gene, partial cds	10
368 bp linear DNA	4
MZ997472.1 GI:2238316796	2
	0
357. Goggia braacki isolate FP063 NADH dehydrogenase subunit 2 (ND2) gene, partial cds; mitochondrial	14
1,011 bp linear DNA	4
MZ997471.1 GI:2238316794	2
	0
358. Bradypodion damaranum isolate DA020 large subunit ribosomal RNA gene, partial sequence; mitochondrial	13
447 bp linear DNA	4
MZ810539.1 GI:2081526329	2
	0
359. Bradypodion sp. KAT-2021b isolate HB402 large subunit ribosomal RNA gene, partial sequence; mitochondrial	14
391 bp linear DNA	4
MZ810538.1 GI:2081526328	2
	0
360. Bradypodion sp. KAT-2021b isolate HB401 large subunit ribosomal RNA gene, partial sequence; mitochondrial	14
426 bp linear DNA	4
MZ810537.1 GI:2081526320	2
	0
361. Bradypodion sp. KAT-2021b isolate HB400 large subunit ribosomal RNA gene, partial sequence; mitochondrial	14
387 bp linear DNA	4
MZ810536.1 GI:2081526319	2
	0
362. Bradypodion sp. KAT-2021b isolate HB399 large subunit ribosomal RNA gene, partial sequence; mitochondrial	14
424 bp linear DNA	4
MZ810535.1 GI:2081526307	2
	0
363. Bradypodion sp. KAT-2021b isolate HB398 large subunit ribosomal RNA gene, partial sequence; mitochondrial	14
426 bp linear DNA	4
MZ810534.1 GI:2081526193	2
	0
364. Bradypodion sp. KAT-2021b isolate HB361 large subunit ribosomal RNA gene, partial sequence; mitochondrial	14
448 bp linear DNA	4
MZ810533.1 GI:2081526060	2
	0
365. Bradypodion ventrale isolate KTH166 large subunit ribosomal RNA gene, partial sequence; mitochondrial	13
439 bp linear DNA	4
MZ810532.1 GI:2081526059	2
	0
366. Bradypodion cf. thamnobates isolate PEM_R05416 large subunit ribosomal RNA gene, partial sequence; mitochondrial	14
440 bp linear DNA	4
MZ810531.1 GI:2081526054	2
	0
367. Bradypodion cf. nemorale isolate JDC10-027 large subunit ribosomal RNA gene, partial sequence; mitochondrial	14
440 bp linear DNA	4
MZ810530.1 GI:2081526053	2
	0
368. Bradypodion cf. thamnobates isolate KTH434 large subunit ribosomal RNA gene, partial sequence; mitochondrial	14
440 bp linear DNA	4
MZ810529.1 GI:2081526048	2
	0
369. Bradypodion caffer isolate KTH11-01 large subunit ribosomal RNA gene, partial sequence; mitochondrial	13
440 bp linear DNA	4
MZ810528.1 GI:2081526047	2
	0
370. Bradypodion sp. KAT-2021a isolate KTH098 large subunit ribosomal RNA gene, partial sequence; mitochondrial	14
448 bp linear DNA	4
MZ810527.1 GI:2081526041	2
	0
371. Homopus areolatus isolate WB1 prolactin receptor (PRLR) gene, partial cds	11
514 bp linear DNA	4
MN245656.1 GI:1886951048	2
	0
372. Homopus areolatus isolate RR1 prolactin receptor (PRLR) gene, partial cds	11
514 bp linear DNA	4
MN245655.1 GI:1886951046	2
	0
373. Homopus areolatus isolate Franschoek prolactin receptor (PRLR) gene, partial cds	11
514 bp linear DNA	4
MN245654.1 GI:1886951044	2
	0
374. Homopus areolatus isolate Adelaid prolactin receptor (PRLR) gene, partial cds	11
514 bp linear DNA	4
MN245653.1 GI:1886951042	2
	0
375. Homopus areolatus isolate FH1 prolactin receptor (PRLR) gene, partial cds	11
514 bp linear DNA	4
MN245652.1 GI:1886951040	2
	0
376. Homopus areolatus isolate Swartwalle prolactin receptor (PRLR) gene, partial cds	11
514 bp linear DNA	4
MN245651.1 GI:1886951038	2
	0
377. Homopus areolatus isolate SB1 prolactin receptor (PRLR) gene, partial cds	11
514 bp linear DNA	4
MN245650.1 GI:1886951036	2
	0
378. Homopus areolatus isolate Oorlogskloof prolactin receptor (PRLR) gene, partial cds	11
514 bp linear DNA	4
MN245649.1 GI:1886951034	2
	0
379. Homopus areolatus isolate HH1 prolactin receptor (PRLR) gene, partial cds	11
514 bp linear DNA	4
MN245648.1 GI:1886951032	2
	0
380. Homopus areolatus isolate SV prolactin receptor (PRLR) gene, partial cds	11
514 bp linear DNA	4
MN245647.1 GI:1886951030	2
	0
381. Homopus areolatus isolate MB1 prolactin receptor (PRLR) gene, partial cds	11
514 bp linear DNA	4
MN245646.1 GI:1886951028	2
	0
382. Homopus areolatus isolate Vrolikheid prolactin receptor (PRLR) gene, partial cds	11
514 bp linear DNA	4
MN245645.1 GI:1886951026	2
	0
383. Homopus areolatus isolate HH6 prolactin receptor (PRLR) gene, partial cds	11
514 bp linear DNA	4
MN245644.1 GI:1886951024	2
	0
384. Homopus areolatus isolate PF1 prolactin receptor (PRLR) gene, partial cds	11
514 bp linear DNA	4
MN245643.1 GI:1886951022	2
	0
385. Homopus areolatus isolate HaIdasvalley prolactin receptor (PRLR) gene, partial cds	11
514 bp linear DNA	4
MN245642.1 GI:1886951020	2
	0
386. Homopus areolatus isolate HaMontague prolactin receptor (PRLR) gene, partial cds	11
514 bp linear DNA	4
MN245641.1 GI:1886951018	2
	0
387. Homopus areolatus isolate HaBuffelsjag prolactin receptor (PRLR) gene, partial cds	11
514 bp linear DNA	4
MN245640.1 GI:1886951016	2
	0
388. Homopus areolatus isolate Vrolikheid4 tRNA-Ser gene, partial sequence; tRNA-His gene, complete sequence; and NADH dehydrogenase subunit 4 (ND4) gene, partial cds; mitochondrial	23
680 bp linear DNA	4
MN245639.1 GI:1886951014	2
	0
389. Homopus areolatus isolate Vrolikheid3 tRNA-Ser gene, partial sequence; tRNA-His gene, complete sequence; and NADH dehydrogenase subunit 4 (ND4) gene, partial cds; mitochondrial	23
680 bp linear DNA	4
MN245638.1 GI:1886951012	2
	0
390. Homopus areolatus isolate Vrolikheid2 tRNA-Ser gene, partial sequence; tRNA-His gene, complete sequence; and NADH dehydrogenase subunit 4 (ND4) gene, partial cds; mitochondrial	23
680 bp linear DNA	4
MN245637.1 GI:1886951010	2
	0
391. Homopus areolatus isolate Vrolikheid1 tRNA-Ser gene, partial sequence; tRNA-His gene, complete sequence; and NADH dehydrogenase subunit 4 (ND4) gene, partial cds; mitochondrial	23
680 bp linear DNA	4
MN245636.1 GI:1886951008	2
	0
392. Homopus areolatus isolate SomersetWest2 tRNA-Ser gene, partial sequence; tRNA-His gene, complete sequence; and NADH dehydrogenase subunit 4 (ND4) gene, partial cds; mitochondrial	23
680 bp linear DNA	4
MN245635.1 GI:1886951006	2
	0
393. Homopus areolatus isolate SomersetWest1 tRNA-Ser gene, partial sequence; tRNA-His gene, complete sequence; and NADH dehydrogenase subunit 4 (ND4) gene, partial cds; mitochondrial	23
680 bp linear DNA	4
MN245634.1 GI:1886951004	2
	0
394. Homopus areolatus isolate Moddervlei tRNA-Ser gene, partial sequence; tRNA-His gene, complete sequence; and NADH dehydrogenase subunit 4 (ND4) gene, partial cds; mitochondrial	23
680 bp linear DNA	4
MN245633.1 GI:1886951002	2
	0
395. Homopus areolatus isolate Idasvalley tRNA-Ser gene, partial sequence; tRNA-His gene, complete sequence; and NADH dehydrogenase subunit 4 (ND4) gene, partial cds; mitochondrial	23
680 bp linear DNA	4
MN245632.1 GI:1886951000	2
	0
396. Homopus areolatus isolate Rooivlei tRNA-Ser gene, partial sequence; tRNA-His gene, complete sequence; and NADH dehydrogenase subunit 4 (ND4) gene, partial cds; mitochondrial	23
680 bp linear DNA	4
MN245631.1 GI:1886950998	2
	0
397. Homopus areolatus isolate Montague tRNA-Ser gene, partial sequence; tRNA-His gene, complete sequence; and NADH dehydrogenase subunit 4 (ND4) gene, partial cds; mitochondrial	23
680 bp linear DNA	4
MN245630.1 GI:1886950996	2
	0
398. Homopus areolatus isolate Kosierskraal5 tRNA-Ser gene, partial sequence; tRNA-His gene, complete sequence; and NADH dehydrogenase subunit 4 (ND4) gene, partial cds; mitochondrial	23
680 bp linear DNA	4
MN245629.1 GI:1886950994	2
	0
399. Homopus areolatus isolate Kosierskraal4 tRNA-Ser gene, partial sequence; tRNA-His gene, complete sequence; and NADH dehydrogenase subunit 4 (ND4) gene, partial cds; mitochondrial	23
680 bp linear DNA	4
MN245628.1 GI:1886950992	2
	0
400. Homopus areolatus isolate HH8 tRNA-Ser gene, partial sequence; tRNA-His gene, complete sequence; and NADH dehydrogenase subunit 4 (ND4) gene, partial cds; mitochondrial	23
680 bp linear DNA	4
MN245627.1 GI:1886950990	2
	0
401. Homopus areolatus isolate HH7 tRNA-Ser gene, partial sequence; tRNA-His gene, complete sequence; and NADH dehydrogenase subunit 4 (ND4) gene, partial cds; mitochondrial	23
680 bp linear DNA	4
MN245626.1 GI:1886950988	2
	0
402. Homopus areolatus isolate HH6 tRNA-Ser gene, partial sequence; tRNA-His gene, complete sequence; and NADH dehydrogenase subunit 4 (ND4) gene, partial cds; mitochondrial	23
680 bp linear DNA	4
MN245625.1 GI:1886950986	2
	0
403. Homopus areolatus isolate HH5 tRNA-Ser gene, partial sequence; tRNA-His gene, complete sequence; and NADH dehydrogenase subunit 4 (ND4) gene, partial cds; mitochondrial	23
680 bp linear DNA	4
MN245624.1 GI:1886950984	2
	0
404. Homopus areolatus isolate HH4 tRNA-Ser gene, partial sequence; tRNA-His gene, complete sequence; and NADH dehydrogenase subunit 4 (ND4) gene, partial cds; mitochondrial	23
680 bp linear DNA	4
MN245623.1 GI:1886950982	2
	0
405. Homopus areolatus isolate HH3 tRNA-Ser gene, partial sequence; tRNA-His gene, complete sequence; and NADH dehydrogenase subunit 4 (ND4) gene, partial cds; mitochondrial	23
680 bp linear DNA	4
MN245622.1 GI:1886950980	2
	0
406. Homopus areolatus isolate HH2 tRNA-Ser gene, partial sequence; tRNA-His gene, complete sequence; and NADH dehydrogenase subunit 4 (ND4) gene, partial cds; mitochondrial	23
680 bp linear DNA	4
MN245621.1 GI:1886950978	2
	0
407. Homopus areolatus isolate HH1 tRNA-Ser gene, partial sequence; tRNA-His gene, complete sequence; and NADH dehydrogenase subunit 4 (ND4) gene, partial cds; mitochondrial	23
680 bp linear DNA	4
MN245620.1 GI:1886950976	2
	0
408. Homopus areolatus isolate EPNR60 tRNA-Ser gene, partial sequence; tRNA-His gene, complete sequence; and NADH dehydrogenase subunit 4 (ND4) gene, partial cds; mitochondrial	23
680 bp linear DNA	4
MN245619.1 GI:1886950974	2
	0
409. Homopus areolatus isolate EPNR59 tRNA-Ser gene, partial sequence; tRNA-His gene, complete sequence; and NADH dehydrogenase subunit 4 (ND4) gene, partial cds; mitochondrial	23
680 bp linear DNA	4
MN245618.1 GI:1886950972	2
	0
410. Homopus areolatus isolate EPNR58 tRNA-Ser gene, partial sequence; tRNA-His gene, complete sequence; and NADH dehydrogenase subunit 4 (ND4) gene, partial cds; mitochondrial	23
680 bp linear DNA	4
MN245617.1 GI:1886950970	2
	0
411. Homopus areolatus isolate EPNR57 tRNA-Ser gene, partial sequence; tRNA-His gene, complete sequence; and NADH dehydrogenase subunit 4 (ND4) gene, partial cds; mitochondrial	23
680 bp linear DNA	4
MN245616.1 GI:1886950968	2
	0
412. Homopus areolatus isolate EPNR56 tRNA-Ser gene, partial sequence; tRNA-His gene, complete sequence; and NADH dehydrogenase subunit 4 (ND4) gene, partial cds; mitochondrial	23
680 bp linear DNA	4
MN245615.1 GI:1886950966	2
	0
413. Homopus areolatus isolate EPNR55 tRNA-Ser gene, partial sequence; tRNA-His gene, complete sequence; and NADH dehydrogenase subunit 4 (ND4) gene, partial cds; mitochondrial	23
680 bp linear DNA	4
MN245614.1 GI:1886950964	2
	0
414. Homopus areolatus isolate EPNR52 tRNA-Ser gene, partial sequence; tRNA-His gene, complete sequence; and NADH dehydrogenase subunit 4 (ND4) gene, partial cds; mitochondrial	23
680 bp linear DNA	4
MN245613.1 GI:1886950962	2
	0
415. Homopus areolatus isolate EPNR51 tRNA-Ser gene, partial sequence; tRNA-His gene, complete sequence; and NADH dehydrogenase subunit 4 (ND4) gene, partial cds; mitochondrial	23
680 bp linear DNA	4
MN245612.1 GI:1886950960	2
	0
416. UNVERIFIED: Homopus areolatus isolate EPNR48 tRNA-Ser gene, partial sequence; tRNA-His gene, complete sequence; and NADH dehydrogenase subunit 4-like (ND4) gene, partial sequence; mitochondrial	24
680 bp linear DNA	4
MN245611.1 GI:1886950959	2
	0
417. Homopus areolatus isolate EPNR47 tRNA-Ser gene, partial sequence; tRNA-His gene, complete sequence; and NADH dehydrogenase subunit 4 (ND4) gene, partial cds; mitochondrial	23
680 bp linear DNA	4
MN245610.1 GI:1886950957	2
	0
418. Homopus areolatus isolate EPNR46 tRNA-Ser gene, partial sequence; tRNA-His gene, complete sequence; and NADH dehydrogenase subunit 4 (ND4) gene, partial cds; mitochondrial	23
680 bp linear DNA	4
MN245609.1 GI:1886950955	2
	0
419. Homopus areolatus isolate EPNR44 tRNA-Ser gene, partial sequence; tRNA-His gene, complete sequence; and NADH dehydrogenase subunit 4 (ND4) gene, partial cds; mitochondrial	23
680 bp linear DNA	4
MN245608.1 GI:1886950953	2
	0
420. Homopus areolatus isolate EPNR42 tRNA-Ser gene, partial sequence; tRNA-His gene, complete sequence; and NADH dehydrogenase subunit 4 (ND4) gene, partial cds; mitochondrial	23
680 bp linear DNA	4
MN245607.1 GI:1886950951	2
	0
421. Homopus areolatus isolate EPNR41 tRNA-Ser gene, partial sequence; tRNA-His gene, complete sequence; and NADH dehydrogenase subunit 4 (ND4) gene, partial cds; mitochondrial	23
680 bp linear DNA	4
MN245606.1 GI:1886950949	2
	0
422. Homopus areolatus isolate Clanwilliam tRNA-Ser gene, partial sequence; tRNA-His gene, complete sequence; and NADH dehydrogenase subunit 4 (ND4) gene, partial cds; mitochondrial	23
680 bp linear DNA	4
MN245605.1 GI:1886950947	2
	0
423. Homopus areolatus isolate Buffelsjag1 tRNA-Ser gene, partial sequence; tRNA-His gene, complete sequence; and NADH dehydrogenase subunit 4 (ND4) gene, partial cds; mitochondrial	23
680 bp linear DNA	4
MN245604.1 GI:1886950945	2
	0
424. Homopus areolatus isolate Buffelsjag2 tRNA-Ser gene, partial sequence; tRNA-His gene, complete sequence; and NADH dehydrogenase subunit 4 (ND4) gene, partial cds; mitochondrial	23
680 bp linear DNA	4
MN245603.1 GI:1886950943	2
	0
425. Homopus areolatus isolate Buffelsjag3 tRNA-Ser gene, partial sequence; tRNA-His gene, complete sequence; and NADH dehydrogenase subunit 4 (ND4) gene, partial cds; mitochondrial	23
680 bp linear DNA	4
MN245602.1 GI:1886950941	2
	0
426. Homopus areolatus isolate Buffelsjag4 tRNA-Ser gene, partial sequence; tRNA-His gene, complete sequence; and NADH dehydrogenase subunit 4 (ND4) gene, partial cds; mitochondrial	23
680 bp linear DNA	4
MN245601.1 GI:1886950939	2
	0
427. Homopus areolatus isolate Buffelsjag5 tRNA-Ser gene, partial sequence; tRNA-His gene, complete sequence; and NADH dehydrogenase subunit 4 (ND4) gene, partial cds; mitochondrial	23
680 bp linear DNA	4
MN245600.1 GI:1886950937	2
	0
428. Homopus areolatus isolate Buffelsjag6 tRNA-Ser gene, partial sequence; tRNA-His gene, complete sequence; and NADH dehydrogenase subunit 4 (ND4) gene, partial cds; mitochondrial	23
680 bp linear DNA	4
MN245599.1 GI:1886950935	2
	0
429. Homopus areolatus isolate MB20984 tRNA-Ser gene, partial sequence; tRNA-His gene, complete sequence; and NADH dehydrogenase subunit 4 (ND4) gene, partial cds; mitochondrial	23
680 bp linear DNA	4
MN245598.1 GI:1886950933	2
	0
430. Homopus areolatus isolate PEM17230 tRNA-Ser gene, partial sequence; tRNA-His gene, complete sequence; and NADH dehydrogenase subunit 4 (ND4) gene, partial cds; mitochondrial	23
680 bp linear DNA	4
MN245597.1 GI:1886950931	2
	0
431. Homopus areolatus isolate Chelance1 tRNA-Ser gene, partial sequence; tRNA-His gene, complete sequence; and NADH dehydrogenase subunit 4 (ND4) gene, partial cds; mitochondrial	23
680 bp linear DNA	4
MN245596.1 GI:1886950929	2
	0
432. Homopus areolatus isolate Perdefontein tRNA-Ser gene, partial sequence; tRNA-His gene, complete sequence; and NADH dehydrogenase subunit 4 (ND4) gene, partial cds; mitochondrial	23
680 bp linear DNA	4
MN245595.1 GI:1886950927	2
	0
433. Homopus areolatus isolate RomansRiver1 tRNA-Ser gene, partial sequence; tRNA-His gene, complete sequence; and NADH dehydrogenase subunit 4 (ND4) gene, partial cds; mitochondrial	23
680 bp linear DNA	4
MN245594.1 GI:1886950925	2
	0
434. Homopus areolatus isolate RomansRiver2 tRNA-Ser gene, partial sequence; tRNA-His gene, complete sequence; and NADH dehydrogenase subunit 4 (ND4) gene, partial cds; mitochondrial	23
680 bp linear DNA	4
MN245593.1 GI:1886950923	2
	0
435. Homopus areolatus isolate RomansRiver3 tRNA-Ser gene, partial sequence; tRNA-His gene, complete sequence; and NADH dehydrogenase subunit 4 (ND4) gene, partial cds; mitochondrial	23
680 bp linear DNA	4
MN245592.1 GI:1886950921	2
	0
436. Homopus areolatus isolate Swartwalle1 tRNA-Ser gene, partial sequence; tRNA-His gene, complete sequence; and NADH dehydrogenase subunit 4 (ND4) gene, partial cds; mitochondrial	23
680 bp linear DNA	4
MN245591.1 GI:1886950919	2
	0
437. Homopus areolatus isolate Swartwalle2 tRNA-Ser gene, partial sequence; tRNA-His gene, complete sequence; and NADH dehydrogenase subunit 4 (ND4) gene, partial cds; mitochondrial	23
680 bp linear DNA	4
MN245590.1 GI:1886950917	2
	0
438. Homopus areolatus isolate Swartwalle3 tRNA-Ser gene, partial sequence; tRNA-His gene, complete sequence; and NADH dehydrogenase subunit 4 (ND4) gene, partial cds; mitochondrial	23
680 bp linear DNA	4
MN245589.1 GI:1886950915	2
	0
439. Homopus areolatus isolate Langfontein1 tRNA-Ser gene, partial sequence; tRNA-His gene, complete sequence; and NADH dehydrogenase subunit 4 (ND4) gene, partial cds; mitochondrial	23
680 bp linear DNA	4
MN245588.1 GI:1886950913	2
	0
440. Homopus areolatus isolate Langfontein2 tRNA-Ser gene, partial sequence; tRNA-His gene, complete sequence; and NADH dehydrogenase subunit 4 (ND4) gene, partial cds; mitochondrial	23
680 bp linear DNA	4
MN245587.1 GI:1886950911	2
	0
441. Homopus areolatus isolate Langfontein3 tRNA-Ser gene, partial sequence; tRNA-His gene, complete sequence; and NADH dehydrogenase subunit 4 (ND4) gene, partial cds; mitochondrial	23
680 bp linear DNA	4
MN245586.1 GI:1886950909	2
	0
442. Homopus areolatus isolate Langfonetin5 tRNA-Ser gene, partial sequence; tRNA-His gene, complete sequence; and NADH dehydrogenase subunit 4 (ND4) gene, partial cds; mitochondrial	23
680 bp linear DNA	4
MN245585.1 GI:1886950907	2
	0
443. Homopus areolatus isolate Riverlands1 tRNA-Ser gene, partial sequence; tRNA-His gene, complete sequence; and NADH dehydrogenase subunit 4 (ND4) gene, partial cds; mitochondrial	23
680 bp linear DNA	4
MN245584.1 GI:1886950905	2
	0
444. Homopus areolatus isolate Stillbay1 tRNA-Ser gene, partial sequence; tRNA-His gene, complete sequence; and NADH dehydrogenase subunit 4 (ND4) gene, partial cds; mitochondrial	23
680 bp linear DNA	4
MN245583.1 GI:1886950903	2
	0
445. Homopus areolatus isolate Stillbay2 tRNA-Ser gene, partial sequence; tRNA-His gene, complete sequence; and NADH dehydrogenase subunit 4 (ND4) gene, partial cds; mitochondrial	23
680 bp linear DNA	4
MN245582.1 GI:1886950901	2
	0
446. Homopus areolatus isolate Franschoek1 tRNA-Ser gene, partial sequence; tRNA-His gene, complete sequence; and NADH dehydrogenase subunit 4 (ND4) gene, partial cds; mitochondrial	23
680 bp linear DNA	4
MN245581.1 GI:1886950899	2
	0
447. Homopus areolatus isolate Franschoek2 tRNA-Ser gene, partial sequence; tRNA-His gene, complete sequence; and NADH dehydrogenase subunit 4 (ND4) gene, partial cds; mitochondrial	23
680 bp linear DNA	4
MN245580.1 GI:1886950897	2
	0
448. Homopus areolatus isolate Franschoek3 tRNA-Ser gene, partial sequence; tRNA-His gene, complete sequence; and NADH dehydrogenase subunit 4 (ND4) gene, partial cds; mitochondrial	23
680 bp linear DNA	4
MN245579.1 GI:1886950895	2
	0
449. Homopus areolatus isolate Adelaide tRNA-Ser gene, partial sequence; tRNA-His gene, complete sequence; and NADH dehydrogenase subunit 4 (ND4) gene, partial cds; mitochondrial	23
680 bp linear DNA	4
MN245578.1 GI:1886950893	2
	0
450. Homopus areolatus isolate Oorlogskloof1 tRNA-Ser gene, partial sequence; tRNA-His gene, complete sequence; and NADH dehydrogenase subunit 4 (ND4) gene, partial cds; mitochondrial	23
680 bp linear DNA	4
MN245577.1 GI:1886950891	2
	0
451. Homopus areolatus isolate ParadysEC1 tRNA-Ser gene, partial sequence; tRNA-His gene, complete sequence; and NADH dehydrogenase subunit 4 (ND4) gene, partial cds; mitochondrial	23
680 bp linear DNA	4
MN245576.1 GI:1886950889	2
	0
452. Homopus areolatus isolate Malmesbury1 tRNA-Ser gene, partial sequence; tRNA-His gene, complete sequence; and NADH dehydrogenase subunit 4 (ND4) gene, partial cds; mitochondrial	23
680 bp linear DNA	4
MN245575.1 GI:1886950887	2
	0
453. Homopus areolatus isolate Blomfontein3 tRNA-Ser gene, partial sequence; tRNA-His gene, complete sequence; and NADH dehydrogenase subunit 4 (ND4) gene, partial cds; mitochondrial	23
680 bp linear DNA	4
MN245574.1 GI:1886950885	2
	0
454. Homopus areolatus isolate Blomfontein2 tRNA-Ser gene, partial sequence; tRNA-His gene, complete sequence; and NADH dehydrogenase subunit 4 (ND4) gene, partial cds; mitochondrial	23
680 bp linear DNA	4
MN245573.1 GI:1886950883	2
	0
455. Homopus areolatus isolate Blomfontein1 tRNA-Ser gene, partial sequence; tRNA-His gene, complete sequence; and NADH dehydrogenase subunit 4 (ND4) gene, partial cds; mitochondrial	23
680 bp linear DNA	4
MN245572.1 GI:1886950881	2
	0
456. Homopus areolatus isolate SV tRNA-Ser gene, partial sequence; tRNA-His gene, complete sequence; and NADH dehydrogenase subunit 4 (ND4) gene, partial cds; mitochondrial	23
680 bp linear DNA	4
MN245571.1 GI:1886950879	2
	0
457. Agama knobeli isolate A25 NADH dehydrogenase subunit 2 gene, partial cds; mitochondrial	13
379 bp linear DNA	4
EU256322.1 GI:165987894	2
	0
458. Agama knobeli isolate A24 NADH dehydrogenase subunit 2 gene, partial cds; mitochondrial	13
549 bp linear DNA	4
EU256321.1 GI:165987892	2
	0
459. Agama atra isolate AA31 NADH dehydrogenase subunit 2 gene, partial cds; mitochondrial	13
549 bp linear DNA	4
EU256320.1 GI:165987890	2
	0
460. Agama atra isolate AA30 NADH dehydrogenase subunit 2 gene, partial cds; mitochondrial	13
549 bp linear DNA	4
EU256319.1 GI:165987888	2
	0
461. Agama atra isolate AA29 NADH dehydrogenase subunit 2 gene, partial cds; mitochondrial	13
549 bp linear DNA	4
EU256318.1 GI:165987886	2
	0
462. Agama atra isolate A4 NADH dehydrogenase subunit 2 gene, partial cds; mitochondrial	13
549 bp linear DNA	4
EU256317.1 GI:165987884	2
	0
463. Agama atra isolate A40 NADH dehydrogenase subunit 2 gene, partial cds; mitochondrial	13
549 bp linear DNA	4
EU256316.1 GI:165987882	2
	0
464. Agama atra isolate A36 NADH dehydrogenase subunit 2 gene, partial cds; mitochondrial	13
549 bp linear DNA	4
EU256315.1 GI:165987880	2
	0
465. Agama atra isolate A32 NADH dehydrogenase subunit 2 gene, partial cds; mitochondrial	13
549 bp linear DNA	4
EU256314.1 GI:165987878	2
	0
466. Agama atra isolate A2 NADH dehydrogenase subunit 2 gene, partial cds; mitochondrial	13
549 bp linear DNA	4
EU256313.1 GI:165987876	2
	0
467. Agama atra isolate A28 NADH dehydrogenase subunit 2 gene, partial cds; mitochondrial	13
549 bp linear DNA	4
EU256312.1 GI:165987874	2
	0
468. Agama atra isolate A19 NADH dehydrogenase subunit 2 gene, partial cds; mitochondrial	13
549 bp linear DNA	4
EU256311.1 GI:165987872	2
	0
469. Agama atra isolate A17 NADH dehydrogenase subunit 2 gene, partial cds; mitochondrial	13
549 bp linear DNA	4
EU256310.1 GI:165987870	2
	0
470. Agama atra isolate A15 NADH dehydrogenase subunit 2 gene, partial cds; mitochondrial	13
549 bp linear DNA	4
EU256309.1 GI:165987868	2
	0
471. Agama atra isolate A12 NADH dehydrogenase subunit 2 gene, partial cds; mitochondrial	13
499 bp linear DNA	4
EU256308.1 GI:165987866	2
	0
472. Agama atra isolate KTH66 NADH dehydrogenase subunit 2 gene, partial cds; mitochondrial	13
549 bp linear DNA	4
EU256307.1 GI:165987864	2
	0
473. Agama atra isolate KTH59 NADH dehydrogenase subunit 2 gene, partial cds; mitochondrial	13
549 bp linear DNA	4
EU256306.1 GI:165987862	2
	0
474. Agama atra isolate KTH58 NADH dehydrogenase subunit 2 gene, partial cds; mitochondrial	13
409 bp linear DNA	4
EU256305.1 GI:165987860	2
	0
475. Agama atra isolate BS4 NADH dehydrogenase subunit 2 gene, partial cds; mitochondrial	13
549 bp linear DNA	4
EU256304.1 GI:165987858	2
	0
476. Agama atra isolate KTH278 NADH dehydrogenase subunit 2 gene, partial cds; mitochondrial	13
549 bp linear DNA	4
EU256303.1 GI:165987856	2
	0
477. Agama atra isolate KTH274 NADH dehydrogenase subunit 2 gene, partial cds; mitochondrial	13
549 bp linear DNA	4
EU256302.1 GI:165987854	2
	0
478. Agama atra isolate KTH186 NADH dehydrogenase subunit 2 gene, partial cds; mitochondrial	13
549 bp linear DNA	4
EU256301.1 GI:165987852	2
	0
479. Agama atra isolate KTH175 NADH dehydrogenase subunit 2 gene, partial cds; mitochondrial	13
549 bp linear DNA	4
EU256300.1 GI:165987850	2
	0
480. Agama atra isolate KTH170 NADH dehydrogenase subunit 2 gene, partial cds; mitochondrial	13
480 bp linear DNA	4
EU256299.1 GI:165987848	2
	0
481. Agama atra isolate KTH162 NADH dehydrogenase subunit 2 gene, partial cds; mitochondrial	13
549 bp linear DNA	4
EU256298.1 GI:165987846	2
	0
482. Agama atra isolate KTH147 NADH dehydrogenase subunit 2 gene, partial cds; mitochondrial	13
549 bp linear DNA	4
EU256297.1 GI:165987844	2
	0
483. Agama atra isolate BS9 NADH dehydrogenase subunit 2 gene, partial cds; mitochondrial	13
549 bp linear DNA	4
EU256296.1 GI:165987842	2
	0
484. Agama atra isolate BS8 NADH dehydrogenase subunit 2 gene, partial cds; mitochondrial	13
549 bp linear DNA	4
EU256295.1 GI:165987840	2
	0
485. Agama atra isolate BS7 NADH dehydrogenase subunit 2 gene, partial cds; mitochondrial	13
549 bp linear DNA	4
EU256294.1 GI:165987838	2
	0
486. Agama atra isolate BS5 NADH dehydrogenase subunit 2 gene, partial cds; mitochondrial	13
549 bp linear DNA	4
EU256293.1 GI:165987836	2
	0
487. Agama atra isolate BS24 NADH dehydrogenase subunit 2 gene, partial cds; mitochondrial	13
549 bp linear DNA	4
EU256292.1 GI:165987834	2
	0
488. Agama atra isolate BS22 NADH dehydrogenase subunit 2 gene, partial cds; mitochondrial	13
549 bp linear DNA	4
EU256291.1 GI:165987832	2
	0
489. Agama atra isolate BS21 NADH dehydrogenase subunit 2 gene, partial cds; mitochondrial	13
549 bp linear DNA	4
EU256290.1 GI:165987830	2
	0
490. Agama atra isolate BS20 NADH dehydrogenase subunit 2 gene, partial cds; mitochondrial	13
549 bp linear DNA	4
EU256289.1 GI:165987828	2
	0
491. Agama atra isolate BS18 NADH dehydrogenase subunit 2 gene, partial cds; mitochondrial	13
549 bp linear DNA	4
EU256288.1 GI:165987826	2
	0
492. Agama atra isolate BS13 NADH dehydrogenase subunit 2 gene, partial cds; mitochondrial	13
549 bp linear DNA	4
EU256287.1 GI:165987824	2
	0
493. Agama atra isolate BS11 NADH dehydrogenase subunit 2 gene, partial cds; mitochondrial	13
549 bp linear DNA	4
EU256286.1 GI:165987822	2
	0
494. Agama atra isolate AASC1 NADH dehydrogenase subunit 2 gene, partial cds; mitochondrial	13
549 bp linear DNA	4
EU256285.1 GI:165987820	2
	0
495. Agama atra isolate AASB2 NADH dehydrogenase subunit 2 gene, partial cds; mitochondrial	13
549 bp linear DNA	4
EU256284.1 GI:165987818	2
	0
496. Agama atra isolate AASB1 NADH dehydrogenase subunit 2 gene, partial cds; mitochondrial	13
549 bp linear DNA	4
EU256283.1 GI:165987816	2
	0
497. Agama atra isolate AALS3 NADH dehydrogenase subunit 2 gene, partial cds; mitochondrial	13
549 bp linear DNA	4
EU256282.1 GI:165987814	2
	0
498. Agama atra isolate AALS2 NADH dehydrogenase subunit 2 gene, partial cds; mitochondrial	13
549 bp linear DNA	4
EU256281.1 GI:165987812	2
	0
499. Agama atra isolate AAKS6 NADH dehydrogenase subunit 2 gene, partial cds; mitochondrial	13
549 bp linear DNA	4
EU256280.1 GI:165987810	2
	0
500. Agama atra isolate AAJH4 NADH dehydrogenase subunit 2 gene, partial cds; mitochondrial	13
549 bp linear DNA	4
EU256279.1 GI:165987808	2
[truncated: 56,968 more rows]

## Sheet: Filtered Data
Filtered Records for Reptiles
1. Meroles suborbitalis from South Africa SWS1 opsin gene, partial cds	1	Meroles	suborbitalis	from	South	Africa	SWS1	opsin	gene,	partial	cds
2. Meroles knoxii from South Africa SWS1 opsin gene, partial cds	2	Meroles	knoxii	from	South	Africa	SWS1	opsin	gene,	partial	cds
3. Meroles ctenodactylus from South Africa SWS1 opsin gene, partial cds	3	Meroles	ctenodactylus	from	South	Africa	SWS1	opsin	gene,	partial	cds
4. Bitis cornuta mitochondrial partial 16S rRNA gene (South Africa)	4	Bitis	cornuta	mitochondrial	partial	16S	rRNA	gene	(South	Africa)
5. Bitis caudalis mitochondrial partial 16S rRNA gene (South Africa)	5	Bitis	caudalis	mitochondrial	partial	16S	rRNA	gene	(South	Africa)
6. Bitis atropos mitochondrial partial 16S rRNA gene (South Africa)	6	Bitis	atropos	mitochondrial	partial	16S	rRNA	gene	(South	Africa)
7. Bitis arietans mitochondrial partial 16S rRNA gene (South Africa)	7	Bitis	arietans	mitochondrial	partial	16S	rRNA	gene	(South	Africa)
8. Bitis cornuta mitochondrial partial cytb gene for cytochrome b (South Africa)	8	Bitis	cornuta	mitochondrial	partial	cytb	gene	for	cytochrome	b	(South	Africa)
9. Bitis caudalis mitochondrial partial cytb gene for cytochrome b (South Africa)	9	Bitis	caudalis	mitochondrial	partial	cytb	gene	for	cytochrome	b	(South	Africa)
10. Bitis atropos mitochondrial partial cytb gene for cytochrome b (South Africa)	10	Bitis	atropos	mitochondrial	partial	cytb	gene	for	cytochrome	b	(South	Africa)
11. Bitis arietans mitochondrial partial cytb gene for cytochrome b (South Africa)	11	Bitis	arietans	mitochondrial	partial	cytb	gene	for	cytochrome	b	(South	Africa)
12. UNVERIFIED: Python regius voucher NZG:BWP36491 cytochrome oxidase subunit 1-like (COI) gene, partial sequence; mitochondrial	12	UNVERIFIED:	Python	regius	voucher	NZG:BWP36491	cytochrome	oxidase	subunit	1-like	(COI)	gene,	partial	sequence;	mitochondrial
13. UNVERIFIED: Python regius voucher NZG:BWP36490 cytochrome oxidase subunit 1-like (COI) gene, partial sequence; mitochondrial	13	UNVERIFIED:	Python	regius	voucher	NZG:BWP36490	cytochrome	oxidase	subunit	1-like	(COI)	gene,	partial	sequence;	mitochondrial
14. UNVERIFIED: Python regius voucher NZG:BWP36489 cytochrome oxidase subunit 1-like (COI) gene, partial sequence; mitochondrial	14	UNVERIFIED:	Python	regius	voucher	NZG:BWP36489	cytochrome	oxidase	subunit	1-like	(COI)	gene,	partial	sequence;	mitochondrial
15. UNVERIFIED: Philothamnus semivariegatus voucher NZG:BWP36488 cytochrome oxidase subunit 1-like (COI) gene, partial sequence; mitochondrial	15	UNVERIFIED:	Philothamnus	semivariegatus	voucher	NZG:BWP36488	cytochrome	oxidase	subunit	1-like	(COI)	gene,	partial	sequence;	mitochondrial
16. UNVERIFIED: Bitis nasicornis voucher NZG:BWP36486 cytochrome oxidase subunit 1-like (COI) gene, partial sequence; mitochondrial	16	UNVERIFIED:	Bitis	nasicornis	voucher	NZG:BWP36486	cytochrome	oxidase	subunit	1-like	(COI)	gene,	partial	sequence;	mitochondrial
17. UNVERIFIED: Bitis nasicornis voucher NZG:BWP36485 cytochrome oxidase subunit 1-like (COI) gene, partial sequence; mitochondrial	17	UNVERIFIED:	Bitis	nasicornis	voucher	NZG:BWP36485	cytochrome	oxidase	subunit	1-like	(COI)	gene,	partial	sequence;	mitochondrial
18. UNVERIFIED: Dendroaspis angusticeps voucher NZG:BWP36484 cytochrome oxidase subunit 1-like (COI) gene, partial sequence; mitochondrial	18	UNVERIFIED:	Dendroaspis	angusticeps	voucher	NZG:BWP36484	cytochrome	oxidase	subunit	1-like	(COI)	gene,	partial	sequence;	mitochondrial
19. UNVERIFIED: Malayopython reticulatus voucher NZG:BWP36441 cytochrome oxidase subunit 1-like (COI) gene, partial sequence; mitochondrial	19	UNVERIFIED:	Malayopython	reticulatus	voucher	NZG:BWP36441	cytochrome	oxidase	subunit	1-like	(COI)	gene,	partial	sequence;	mitochondrial
20. UNVERIFIED: Naja nivea voucher NZG:BWP36438 cytochrome oxidase subunit 1-like (COI) gene, partial sequence; mitochondrial	20	UNVERIFIED:	Naja	nivea	voucher	NZG:BWP36438	cytochrome	oxidase	subunit	1-like	(COI)	gene,	partial	sequence;	mitochondrial
21. UNVERIFIED: Boa constrictor voucher NZG:BWP36435 cytochrome oxidase subunit 1-like (COI) gene, partial sequence; mitochondrial	21	UNVERIFIED:	Boa	constrictor	voucher	NZG:BWP36435	cytochrome	oxidase	subunit	1-like	(COI)	gene,	partial	sequence;	mitochondrial
22. UNVERIFIED: Boa constrictor voucher NZG:BWP36434 cytochrome oxidase subunit 1-like (COI) gene, partial sequence; mitochondrial	22	UNVERIFIED:	Boa	constrictor	voucher	NZG:BWP36434	cytochrome	oxidase	subunit	1-like	(COI)	gene,	partial	sequence;	mitochondrial
23. UNVERIFIED: Bitis gabonica voucher NZG:BWP36368 cytochrome oxidase subunit 1-like (COI) gene, partial sequence; mitochondrial	23	UNVERIFIED:	Bitis	gabonica	voucher	NZG:BWP36368	cytochrome	oxidase	subunit	1-like	(COI)	gene,	partial	sequence;	mitochondrial
24. UNVERIFIED: Alligator mississippiensis voucher NZG:BWP36367 cytochrome oxidase subunit 1-like (COI) gene, partial sequence; mitochondrial	24	UNVERIFIED:	Alligator	mississippiensis	voucher	NZG:BWP36367	cytochrome	oxidase	subunit	1-like	(COI)	gene,	partial	sequence;	mitochondrial
25. UNVERIFIED: Alligator mississippiensis voucher NZG:BWP36366 cytochrome oxidase subunit 1-like (COI) gene, partial sequence; mitochondrial	25	UNVERIFIED:	Alligator	mississippiensis	voucher	NZG:BWP36366	cytochrome	oxidase	subunit	1-like	(COI)	gene,	partial	sequence;	mitochondrial
26. UNVERIFIED: Alligator mississippiensis voucher NZG:BWP36365 cytochrome oxidase subunit 1-like (COI) gene, partial sequence; mitochondrial	26	UNVERIFIED:	Alligator	mississippiensis	voucher	NZG:BWP36365	cytochrome	oxidase	subunit	1-like	(COI)	gene,	partial	sequence;	mitochondrial
27. UNVERIFIED: Mecistops cataphractus voucher NZG:BWP36360 cytochrome oxidase subunit 1-like (COI) gene, partial sequence; mitochondrial	27	UNVERIFIED:	Mecistops	cataphractus	voucher	NZG:BWP36360	cytochrome	oxidase	subunit	1-like	(COI)	gene,	partial	sequence;	mitochondrial
28. UNVERIFIED: Osteolaemus tetraspis voucher NZG:BWP36358 cytochrome oxidase subunit 1-like (COI) gene, partial sequence; mitochondrial	28	UNVERIFIED:	Osteolaemus	tetraspis	voucher	NZG:BWP36358	cytochrome	oxidase	subunit	1-like	(COI)	gene,	partial	sequence;	mitochondrial
29. UNVERIFIED: Osteolaemus tetraspis voucher NZG:BWP36357 cytochrome oxidase subunit 1-like (COI) gene, partial sequence; mitochondrial	29	UNVERIFIED:	Osteolaemus	tetraspis	voucher	NZG:BWP36357	cytochrome	oxidase	subunit	1-like	(COI)	gene,	partial	sequence;	mitochondrial
30. UNVERIFIED: Osteolaemus tetraspis voucher NZG:BWP36356 cytochrome oxidase subunit 1-like (COI) gene, partial sequence; mitochondrial	30	UNVERIFIED:	Osteolaemus	tetraspis	voucher	NZG:BWP36356	cytochrome	oxidase	subunit	1-like	(COI)	gene,	partial	sequence;	mitochondrial
31. UNVERIFIED: Bitis gabonica voucher NZG:BWP36354 cytochrome oxidase subunit 1-like (COI) gene, partial sequence; mitochondrial	31	UNVERIFIED:	Bitis	gabonica	voucher	NZG:BWP36354	cytochrome	oxidase	subunit	1-like	(COI)	gene,	partial	sequence;	mitochondrial
32. UNVERIFIED: Varanus exanthematicus voucher NZG:BWP36332 cytochrome oxidase subunit 1-like (COI) gene, partial sequence; mitochondrial	32	UNVERIFIED:	Varanus	exanthematicus	voucher	NZG:BWP36332	cytochrome	oxidase	subunit	1-like	(COI)	gene,	partial	sequence;	mitochondrial
33. UNVERIFIED: Ouroborus cataphractus voucher NZG:BWP36303 cytochrome oxidase subunit 1-like (COI) gene, partial sequence; mitochondrial	33	UNVERIFIED:	Ouroborus	cataphractus	voucher	NZG:BWP36303	cytochrome	oxidase	subunit	1-like	(COI)	gene,	partial	sequence;	mitochondrial
34. UNVERIFIED: Philothamnus semivariegatus voucher NZG:BWP36302 cytochrome oxidase subunit 1-like (COI) gene, partial sequence; mitochondrial	34	UNVERIFIED:	Philothamnus	semivariegatus	voucher	NZG:BWP36302	cytochrome	oxidase	subunit	1-like	(COI)	gene,	partial	sequence;	mitochondrial
35. UNVERIFIED: Philothamnus semivariegatus voucher NZG:BWP36301 cytochrome oxidase subunit 1-like (COI) gene, partial sequence; mitochondrial	35	UNVERIFIED:	Philothamnus	semivariegatus	voucher	NZG:BWP36301	cytochrome	oxidase	subunit	1-like	(COI)	gene,	partial	sequence;	mitochondrial
36. UNVERIFIED: Philothamnus semivariegatus voucher NZG:BWP36300 cytochrome oxidase subunit 1-like (COI) gene, partial sequence; mitochondrial	36	UNVERIFIED:	Philothamnus	semivariegatus	voucher	NZG:BWP36300	cytochrome	oxidase	subunit	1-like	(COI)	gene,	partial	sequence;	mitochondrial
37. UNVERIFIED: Naja nivea voucher NZG:BWP36299 cytochrome oxidase subunit 1-like (COI) gene, partial sequence; mitochondrial	37	UNVERIFIED:	Naja	nivea	voucher	NZG:BWP36299	cytochrome	oxidase	subunit	1-like	(COI)	gene,	partial	sequence;	mitochondrial
38. UNVERIFIED: Naja nivea voucher NZG:BWP36298 cytochrome oxidase subunit 1-like (COI) gene, partial sequence; mitochondrial	38	UNVERIFIED:	Naja	nivea	voucher	NZG:BWP36298	cytochrome	oxidase	subunit	1-like	(COI)	gene,	partial	sequence;	mitochondrial
39. UNVERIFIED: Python natalensis voucher NZG:BWP36297 cytochrome oxidase subunit 1-like (COI) gene, partial sequence; mitochondrial	39	UNVERIFIED:	Python	natalensis	voucher	NZG:BWP36297	cytochrome	oxidase	subunit	1-like	(COI)	gene,	partial	sequence;	mitochondrial
40. UNVERIFIED: Naja mossambica voucher NZG:BWP36296 cytochrome oxidase subunit 1-like (COI) gene, partial sequence; mitochondrial	40	UNVERIFIED:	Naja	mossambica	voucher	NZG:BWP36296	cytochrome	oxidase	subunit	1-like	(COI)	gene,	partial	sequence;	mitochondrial
41. UNVERIFIED: Naja mossambica voucher NZG:BWP36295 cytochrome oxidase subunit 1-like (COI) gene, partial sequence; mitochondrial	41	UNVERIFIED:	Naja	mossambica	voucher	NZG:BWP36295	cytochrome	oxidase	subunit	1-like	(COI)	gene,	partial	sequence;	mitochondrial
42. UNVERIFIED: Naja melanoleuca voucher NZG:BWP36294 cytochrome oxidase subunit 1-like (COI) gene, partial sequence; mitochondrial	42	UNVERIFIED:	Naja	melanoleuca	voucher	NZG:BWP36294	cytochrome	oxidase	subunit	1-like	(COI)	gene,	partial	sequence;	mitochondrial
43. UNVERIFIED: Naja melanoleuca voucher NZG:BWP36293 cytochrome oxidase subunit 1-like (COI) gene, partial sequence; mitochondrial	43	UNVERIFIED:	Naja	melanoleuca	voucher	NZG:BWP36293	cytochrome	oxidase	subunit	1-like	(COI)	gene,	partial	sequence;	mitochondrial
44. UNVERIFIED: Dendroaspis angusticeps voucher NZG:BWP36291 cytochrome oxidase subunit 1-like (COI) gene, partial sequence; mitochondrial	44	UNVERIFIED:	Dendroaspis	angusticeps	voucher	NZG:BWP36291	cytochrome	oxidase	subunit	1-like	(COI)	gene,	partial	sequence;	mitochondrial
45. UNVERIFIED: Dendroaspis angusticeps voucher NZG:BWP36290 cytochrome oxidase subunit 1-like (COI) gene, partial sequence; mitochondrial	45	UNVERIFIED:	Dendroaspis	angusticeps	voucher	NZG:BWP36290	cytochrome	oxidase	subunit	1-like	(COI)	gene,	partial	sequence;	mitochondrial
46. UNVERIFIED: Python regius voucher NZG:BWP36277 cytochrome oxidase subunit 1-like (COI) gene, partial sequence; mitochondrial	46	UNVERIFIED:	Python	regius	voucher	NZG:BWP36277	cytochrome	oxidase	subunit	1-like	(COI)	gene,	partial	sequence;	mitochondrial
47. UNVERIFIED: Boa constrictor voucher NZG:BWP36275 cytochrome oxidase subunit 1-like (COI) gene, partial sequence; mitochondrial	47	UNVERIFIED:	Boa	constrictor	voucher	NZG:BWP36275	cytochrome	oxidase	subunit	1-like	(COI)	gene,	partial	sequence;	mitochondrial
48. UNVERIFIED: Python natalensis voucher NZG:BWP36273 cytochrome oxidase subunit 1-like (COI) gene, partial sequence; mitochondrial	48	UNVERIFIED:	Python	natalensis	voucher	NZG:BWP36273	cytochrome	oxidase	subunit	1-like	(COI)	gene,	partial	sequence;	mitochondrial
49. UNVERIFIED: Python natalensis voucher NZG:BWP36272 cytochrome oxidase subunit 1-like (COI) gene, partial sequence; mitochondrial	49	UNVERIFIED:	Python	natalensis	voucher	NZG:BWP36272	cytochrome	oxidase	subunit	1-like	(COI)	gene,	partial	sequence;	mitochondrial
50. UNVERIFIED: Naja melanoleuca voucher NZG:BWP36271 cytochrome oxidase subunit 1-like (COI) gene, partial sequence; mitochondrial	50	UNVERIFIED:	Naja	melanoleuca	voucher	NZG:BWP36271	cytochrome	oxidase	subunit	1-like	(COI)	gene,	partial	sequence;	mitochondrial
51. UNVERIFIED: Naja mossambica voucher NZG:BWP36270 cytochrome oxidase subunit 1-like (COI) gene, partial sequence; mitochondrial	51	UNVERIFIED:	Naja	mossambica	voucher	NZG:BWP36270	cytochrome	oxidase	subunit	1-like	(COI)	gene,	partial	sequence;	mitochondrial
52. UNVERIFIED: Naja mossambica voucher NZG:BWP36269 cytochrome oxidase subunit 1-like (COI) gene, partial sequence; mitochondrial	52	UNVERIFIED:	Naja	mossambica	voucher	NZG:BWP36269	cytochrome	oxidase	subunit	1-like	(COI)	gene,	partial	sequence;	mitochondrial
53. UNVERIFIED: Dendroaspis angusticeps voucher NZG:BWP36267 cytochrome oxidase subunit 1-like (COI) gene, partial sequence; mitochondrial	53	UNVERIFIED:	Dendroaspis	angusticeps	voucher	NZG:BWP36267	cytochrome	oxidase	subunit	1-like	(COI)	gene,	partial	sequence;	mitochondrial
54. UNVERIFIED: Bitis arietans voucher NZG:BWP36265 cytochrome oxidase subunit 1-like (COI) gene, partial sequence; mitochondrial	54	UNVERIFIED:	Bitis	arietans	voucher	NZG:BWP36265	cytochrome	oxidase	subunit	1-like	(COI)	gene,	partial	sequence;	mitochondrial
55. UNVERIFIED: Naja annulifera voucher NZG:BWP36264 cytochrome oxidase subunit 1-like (COI) gene, partial sequence; mitochondrial	55	UNVERIFIED:	Naja	annulifera	voucher	NZG:BWP36264	cytochrome	oxidase	subunit	1-like	(COI)	gene,	partial	sequence;	mitochondrial
56. UNVERIFIED: Naja annulifera voucher NZG:BWP36263 cytochrome oxidase subunit 1-like (COI) gene, partial sequence; mitochondrial	56	UNVERIFIED:	Naja	annulifera	voucher	NZG:BWP36263	cytochrome	oxidase	subunit	1-like	(COI)	gene,	partial	sequence;	mitochondrial
57. UNVERIFIED: Hemachatus haemachatus voucher NZG:BWP36194 cytochrome oxidase subunit 1-like (COI) gene, partial sequence; mitochondrial	57	UNVERIFIED:	Hemachatus	haemachatus	voucher	NZG:BWP36194	cytochrome	oxidase	subunit	1-like	(COI)	gene,	partial	sequence;	mitochondrial
58. UNVERIFIED: Hemachatus haemachatus voucher NZG:BWP36193 cytochrome oxidase subunit 1-like (COI) gene, partial sequence; mitochondrial	58	UNVERIFIED:	Hemachatus	haemachatus	voucher	NZG:BWP36193	cytochrome	oxidase	subunit	1-like	(COI)	gene,	partial	sequence;	mitochondrial
59. UNVERIFIED: Hemachatus haemachatus voucher NZG:BWP36192 cytochrome oxidase subunit 1-like (COI) gene, partial sequence; mitochondrial	59	UNVERIFIED:	Hemachatus	haemachatus	voucher	NZG:BWP36192	cytochrome	oxidase	subunit	1-like	(COI)	gene,	partial	sequence;	mitochondrial
60. UNVERIFIED: Hemachatus haemachatus voucher NZG:BWP36191 cytochrome oxidase subunit 1-like (COI) gene, partial sequence; mitochondrial	60	UNVERIFIED:	Hemachatus	haemachatus	voucher	NZG:BWP36191	cytochrome	oxidase	subunit	1-like	(COI)	gene,	partial	sequence;	mitochondrial
61. UNVERIFIED: Python natalensis voucher NZG:BWP36179 cytochrome oxidase subunit 1-like (COI) gene, partial sequence; mitochondrial	61	UNVERIFIED:	Python	natalensis	voucher	NZG:BWP36179	cytochrome	oxidase	subunit	1-like	(COI)	gene,	partial	sequence;	mitochondrial
62. UNVERIFIED: Python natalensis voucher NZG:BWP36178 cytochrome oxidase subunit 1-like (COI) gene, partial sequence; mitochondrial	62	UNVERIFIED:	Python	natalensis	voucher	NZG:BWP36178	cytochrome	oxidase	subunit	1-like	(COI)	gene,	partial	sequence;	mitochondrial
63. UNVERIFIED: Python regius voucher NZG:BWP36177 cytochrome oxidase subunit 1-like (COI) gene, partial sequence; mitochondrial	63	UNVERIFIED:	Python	regius	voucher	NZG:BWP36177	cytochrome	oxidase	subunit	1-like	(COI)	gene,	partial	sequence;	mitochondrial
64. UNVERIFIED: Bitis arietans voucher NZG:BWP35860 cytochrome oxidase subunit 1-like (COI) gene, partial sequence; mitochondrial	64	UNVERIFIED:	Bitis	arietans	voucher	NZG:BWP35860	cytochrome	oxidase	subunit	1-like	(COI)	gene,	partial	sequence;	mitochondrial
65. UNVERIFIED: Bitis arietans voucher NZG:BWP35859 cytochrome oxidase subunit 1-like (COI) gene, partial sequence; mitochondrial	65	UNVERIFIED:	Bitis	arietans	voucher	NZG:BWP35859	cytochrome	oxidase	subunit	1-like	(COI)	gene,	partial	sequence;	mitochondrial
66. UNVERIFIED: Bitis gabonica voucher NZG:BWP36176 cytochrome oxidase subunit 1-like (COI) gene, partial sequence; mitochondrial	66	UNVERIFIED:	Bitis	gabonica	voucher	NZG:BWP36176	cytochrome	oxidase	subunit	1-like	(COI)	gene,	partial	sequence;	mitochondrial
67. UNVERIFIED: Pseudaspis cana voucher NZG:BWP36175 cytochrome oxidase subunit 1-like (COI) gene, partial sequence; mitochondrial	67	UNVERIFIED:	Pseudaspis	cana	voucher	NZG:BWP36175	cytochrome	oxidase	subunit	1-like	(COI)	gene,	partial	sequence;	mitochondrial
68. UNVERIFIED: Pseudaspis cana voucher NZG:BWP36173 cytochrome oxidase subunit 1-like (COI) gene, partial sequence; mitochondrial	68	UNVERIFIED:	Pseudaspis	cana	voucher	NZG:BWP36173	cytochrome	oxidase	subunit	1-like	(COI)	gene,	partial	sequence;	mitochondrial
69. UNVERIFIED: Naja annulifera voucher NZG:BWP36172 cytochrome oxidase subunit 1-like (COI) gene, partial sequence; mitochondrial	69	UNVERIFIED:	Naja	annulifera	voucher	NZG:BWP36172	cytochrome	oxidase	subunit	1-like	(COI)	gene,	partial	sequence;	mitochondrial
70. UNVERIFIED: Naja annulifera voucher NZG:BWP36171 cytochrome oxidase subunit 1-like (COI) gene, partial sequence; mitochondrial	70	UNVERIFIED:	Naja	annulifera	voucher	NZG:BWP36171	cytochrome	oxidase	subunit	1-like	(COI)	gene,	partial	sequence;	mitochondrial
71. UNVERIFIED: Naja annulifera voucher NZG:BWP36170 cytochrome oxidase subunit 1-like (COI) gene, partial sequence; mitochondrial	71	UNVERIFIED:	Naja	annulifera	voucher	NZG:BWP36170	cytochrome	oxidase	subunit	1-like	(COI)	gene,	partial	sequence;	mitochondrial
72. UNVERIFIED: Naja melanoleuca voucher NZG:BWP36169 cytochrome oxidase subunit 1-like (COI) gene, partial sequence; mitochondrial	72	UNVERIFIED:	Naja	melanoleuca	voucher	NZG:BWP36169	cytochrome	oxidase	subunit	1-like	(COI)	gene,	partial	sequence;	mitochondrial
73. UNVERIFIED: Naja melanoleuca voucher NZG:BWP36168 cytochrome oxidase subunit 1-like (COI) gene, partial sequence; mitochondrial	73	UNVERIFIED:	Naja	melanoleuca	voucher	NZG:BWP36168	cytochrome	oxidase	subunit	1-like	(COI)	gene,	partial	sequence;	mitochondrial
74. UNVERIFIED: Dendroaspis angusticeps voucher NZG:BWP35850 cytochrome oxidase subunit 1-like (COI) gene, partial sequence; mitochondrial	74	UNVERIFIED:	Dendroaspis	angusticeps	voucher	NZG:BWP35850	cytochrome	oxidase	subunit	1-like	(COI)	gene,	partial	sequence;	mitochondrial
75. UNVERIFIED: Naja mossambica voucher NZG:BWP35650 cytochrome oxidase subunit 1-like (COI) gene, partial sequence; mitochondrial	75	UNVERIFIED:	Naja	mossambica	voucher	NZG:BWP35650	cytochrome	oxidase	subunit	1-like	(COI)	gene,	partial	sequence;	mitochondrial
76. UNVERIFIED: Bitis arietans voucher NZG:BWP36156 cytochrome oxidase subunit 1-like (COI) gene, partial sequence; mitochondrial	76	UNVERIFIED:	Bitis	arietans	voucher	NZG:BWP36156	cytochrome	oxidase	subunit	1-like	(COI)	gene,	partial	sequence;	mitochondrial
77. UNVERIFIED: Pseudaspis cana voucher NZG:BWP39136 cytochrome oxidase subunit 1-like (COI) gene, partial sequence; mitochondrial	77	UNVERIFIED:	Pseudaspis	cana	voucher	NZG:BWP39136	cytochrome	oxidase	subunit	1-like	(COI)	gene,	partial	sequence;	mitochondrial
78. UNVERIFIED: Dendroaspis polylepis voucher NZG:BWP36268 cytochrome oxidase subunit 1-like (COI) gene, partial sequence; mitochondrial	78	UNVERIFIED:	Dendroaspis	polylepis	voucher	NZG:BWP36268	cytochrome	oxidase	subunit	1-like	(COI)	gene,	partial	sequence;	mitochondrial
79. UNVERIFIED: Bradypodion ngomeense voucher NZG:BWP39152 cytochrome oxidase subunit 1-like (COI) gene, partial sequence; mitochondrial	79	UNVERIFIED:	Bradypodion	ngomeense	voucher	NZG:BWP39152	cytochrome	oxidase	subunit	1-like	(COI)	gene,	partial	sequence;	mitochondrial
80. UNVERIFIED: Bradypodion ngomeense voucher NZG:BWP39151 cytochrome oxidase subunit 1-like (COI) gene, partial sequence; mitochondrial	80	UNVERIFIED:	Bradypodion	ngomeense	voucher	NZG:BWP39151	cytochrome	oxidase	subunit	1-like	(COI)	gene,	partial	sequence;	mitochondrial
81. UNVERIFIED: Bradypodion ngomeense voucher NZG:BWP39150 cytochrome oxidase subunit 1-like (COI) gene, partial sequence; mitochondrial	81	UNVERIFIED:	Bradypodion	ngomeense	voucher	NZG:BWP39150	cytochrome	oxidase	subunit	1-like	(COI)	gene,	partial	sequence;	mitochondrial
82. UNVERIFIED: Bradypodion ngomeense voucher NZG:BWP39149 cytochrome oxidase subunit 1-like (COI) gene, partial sequence; mitochondrial	82	UNVERIFIED:	Bradypodion	ngomeense	voucher	NZG:BWP39149	cytochrome	oxidase	subunit	1-like	(COI)	gene,	partial	sequence;	mitochondrial
83. UNVERIFIED: Bradypodion thamnobates voucher NZG:BWP39148 cytochrome oxidase subunit 1-like (COI) gene, partial sequence; mitochondrial	83	UNVERIFIED:	Bradypodion	thamnobates	voucher	NZG:BWP39148	cytochrome	oxidase	subunit	1-like	(COI)	gene,	partial	sequence;	mitochondrial
84. UNVERIFIED: Bradypodion thamnobates voucher NZG:BWP39146 cytochrome oxidase subunit 1-like (COI) gene, partial sequence; mitochondrial	84	UNVERIFIED:	Bradypodion	thamnobates	voucher	NZG:BWP39146	cytochrome	oxidase	subunit	1-like	(COI)	gene,	partial	sequence;	mitochondrial
85. UNVERIFIED: Bradypodion thamnobates voucher NZG:BWP39144 cytochrome oxidase subunit 1-like (COI) gene, partial sequence; mitochondrial	85	UNVERIFIED:	Bradypodion	thamnobates	voucher	NZG:BWP39144	cytochrome	oxidase	subunit	1-like	(COI)	gene,	partial	sequence;	mitochondrial
86. UNVERIFIED: Bradypodion melanocephalum voucher NZG:BWP39142 cytochrome oxidase subunit 1-like (COI) gene, partial sequence; mitochondrial	86	UNVERIFIED:	Bradypodion	melanocephalum	voucher	NZG:BWP39142	cytochrome	oxidase	subunit	1-like	(COI)	gene,	partial	sequence;	mitochondrial
87. UNVERIFIED: Naja nigricollis voucher NZG:BWP38767 cytochrome oxidase subunit 1-like (COI) gene, partial sequence; mitochondrial	87	UNVERIFIED:	Naja	nigricollis	voucher	NZG:BWP38767	cytochrome	oxidase	subunit	1-like	(COI)	gene,	partial	sequence;	mitochondrial
88. UNVERIFIED: Naja nivea voucher NZG:BWP38766 cytochrome oxidase subunit 1-like (COI) gene, partial sequence; mitochondrial	88	UNVERIFIED:	Naja	nivea	voucher	NZG:BWP38766	cytochrome	oxidase	subunit	1-like	(COI)	gene,	partial	sequence;	mitochondrial
89. UNVERIFIED: Malayopython reticulatus voucher NZG:BWP38764 cytochrome oxidase subunit 1-like (COI) gene, partial sequence; mitochondrial	89	UNVERIFIED:	Malayopython	reticulatus	voucher	NZG:BWP38764	cytochrome	oxidase	subunit	1-like	(COI)	gene,	partial	sequence;	mitochondrial
90. UNVERIFIED: Pseudaspis cana voucher NZG:BWP38763 cytochrome oxidase subunit 1-like (COI) gene, partial sequence; mitochondrial	90	UNVERIFIED:	Pseudaspis	cana	voucher	NZG:BWP38763	cytochrome	oxidase	subunit	1-like	(COI)	gene,	partial	sequence;	mitochondrial
91. UNVERIFIED: Pseudaspis cana voucher NZG:BWP38762 cytochrome oxidase subunit 1-like (COI) gene, partial sequence; mitochondrial	91	UNVERIFIED:	Pseudaspis	cana	voucher	NZG:BWP38762	cytochrome	oxidase	subunit	1-like	(COI)	gene,	partial	sequence;	mitochondrial
92. UNVERIFIED: Malayopython reticulatus voucher NZG:BWP38572 cytochrome oxidase subunit 1-like (COI) gene, partial sequence; mitochondrial	92	UNVERIFIED:	Malayopython	reticulatus	voucher	NZG:BWP38572	cytochrome	oxidase	subunit	1-like	(COI)	gene,	partial	sequence;	mitochondrial
93. UNVERIFIED: Osteolaemus tetraspis voucher NZG:BWP36359 cytochrome oxidase subunit 1-like (COI) gene, partial sequence; mitochondrial	93	UNVERIFIED:	Osteolaemus	tetraspis	voucher	NZG:BWP36359	cytochrome	oxidase	subunit	1-like	(COI)	gene,	partial	sequence;	mitochondrial
94. UNVERIFIED: Osteolaemus tetraspis voucher NZG:BWP36355 cytochrome oxidase subunit 1-like (COI) gene, partial sequence; mitochondrial	94	UNVERIFIED:	Osteolaemus	tetraspis	voucher	NZG:BWP36355	cytochrome	oxidase	subunit	1-like	(COI)	gene,	partial	sequence;	mitochondrial
95. UNVERIFIED: Dendroaspis polylepis voucher NZG:BWP36292 cytochrome oxidase subunit 1-like (COI) gene, partial sequence; mitochondrial	95	UNVERIFIED:	Dendroaspis	polylepis	voucher	NZG:BWP36292	cytochrome	oxidase	subunit	1-like	(COI)	gene,	partial	sequence;	mitochondrial
96. UNVERIFIED: Bradypodion ventrale voucher NZG:BWP39158 cytochrome oxidase subunit 1-like (COI) gene, partial sequence; mitochondrial	96	UNVERIFIED:	Bradypodion	ventrale	voucher	NZG:BWP39158	cytochrome	oxidase	subunit	1-like	(COI)	gene,	partial	sequence;	mitochondrial
97. UNVERIFIED: Bradypodion ventrale voucher NZG:BWP39157 cytochrome oxidase subunit 1-like (COI) gene, partial sequence; mitochondrial	97	UNVERIFIED:	Bradypodion	ventrale	voucher	NZG:BWP39157	cytochrome	oxidase	subunit	1-like	(COI)	gene,	partial	sequence;	mitochondrial
98. UNVERIFIED: Bradypodion ventrale voucher NZG:BWP39156 cytochrome oxidase subunit 1-like (COI) gene, partial sequence; mitochondrial	98	UNVERIFIED:	Bradypodion	ventrale	voucher	NZG:BWP39156	cytochrome	oxidase	subunit	1-like	(COI)	gene,	partial	sequence;	mitochondrial
99. UNVERIFIED: Bradypodion ventrale voucher NZG:BWP39155 cytochrome oxidase subunit 1-like (COI) gene, partial sequence; mitochondrial	99	UNVERIFIED:	Bradypodion	ventrale	voucher	NZG:BWP39155	cytochrome	oxidase	subunit	1-like	(COI)	gene,	partial	sequence;	mitochondrial
100. UNVERIFIED: Bradypodion ventrale voucher NZG:BWP39154 cytochrome oxidase subunit 1-like (COI) gene, partial sequence; mitochondrial	100	UNVERIFIED:	Bradypodion	ventrale	voucher	NZG:BWP39154	cytochrome	oxidase	subunit	1-like	(COI)	gene,	partial	sequence;	mitochondrial
101. UNVERIFIED: Bradypodion ngomeense voucher NZG:BWP39153 cytochrome oxidase subunit 1-like (COI) gene, partial sequence; mitochondrial	101	UNVERIFIED:	Bradypodion	ngomeense	voucher	NZG:BWP39153	cytochrome	oxidase	subunit	1-like	(COI)	gene,	partial	sequence;	mitochondrial
102. UNVERIFIED: Bradypodion thamnobates voucher NZG:BWP39145 cytochrome oxidase subunit 1-like (COI) gene, partial sequence; mitochondrial	102	UNVERIFIED:	Bradypodion	thamnobates	voucher	NZG:BWP39145	cytochrome	oxidase	subunit	1-like	(COI)	gene,	partial	sequence;	mitochondrial
103. UNVERIFIED: Bradypodion melanocephalum voucher NZG:BWP39143 cytochrome oxidase subunit 1-like (COI) gene, partial sequence; mitochondrial	103	UNVERIFIED:	Bradypodion	melanocephalum	voucher	NZG:BWP39143	cytochrome	oxidase	subunit	1-like	(COI)	gene,	partial	sequence;	mitochondrial
104. UNVERIFIED: Smaug giganteus voucher NZG:BWP36190 cytochrome oxidase subunit 1-like (COI) gene, partial sequence; mitochondrial	104	UNVERIFIED:	Smaug	giganteus	voucher	NZG:BWP36190	cytochrome	oxidase	subunit	1-like	(COI)	gene,	partial	sequence;	mitochondrial
105. UNVERIFIED: Smaug giganteus voucher NZG:BWP36189 cytochrome oxidase subunit 1-like (COI) gene, partial sequence; mitochondrial	105	UNVERIFIED:	Smaug	giganteus	voucher	NZG:BWP36189	cytochrome	oxidase	subunit	1-like	(COI)	gene,	partial	sequence;	mitochondrial
106. UNVERIFIED: Smaug giganteus voucher NZG:BWP36188 cytochrome oxidase subunit 1-like (COI) gene, partial sequence; mitochondrial	106	UNVERIFIED:	Smaug	giganteus	voucher	NZG:BWP36188	cytochrome	oxidase	subunit	1-like	(COI)	gene,	partial	sequence;	mitochondrial
107. UNVERIFIED: Smaug giganteus voucher NZG:BWP36187 cytochrome oxidase subunit 1-like (COI) gene, partial sequence; mitochondrial	107	UNVERIFIED:	Smaug	giganteus	voucher	NZG:BWP36187	cytochrome	oxidase	subunit	1-like	(COI)	gene,	partial	sequence;	mitochondrial
108. UNVERIFIED: Smaug giganteus voucher NZG:BWP36186 cytochrome oxidase subunit 1-like (COI) gene, partial sequence; mitochondrial	108	UNVERIFIED:	Smaug	giganteus	voucher	NZG:BWP36186	cytochrome	oxidase	subunit	1-like	(COI)	gene,	partial	sequence;	mitochondrial
109. Gracililima nyassae voucher NMB_R11396 small subunit ribosomal RNA gene, partial sequence; mitochondrial	109	Gracililima	nyassae	voucher	NMB_R11396	small	subunit	ribosomal	RNA	gene,	partial	sequence;	mitochondrial
110. Gracililima nyassae voucher NMB_R11392 small subunit ribosomal RNA gene, partial sequence; mitochondrial	110	Gracililima	nyassae	voucher	NMB_R11392	small	subunit	ribosomal	RNA	gene,	partial	sequence;	mitochondrial
111. Gracililima nyassae voucher NMB_R11391 small subunit ribosomal RNA gene, partial sequence; mitochondrial	111	Gracililima	nyassae	voucher	NMB_R11391	small	subunit	ribosomal	RNA	gene,	partial	sequence;	mitochondrial
112. Gracililima nyassae voucher NMB_R10612 small subunit ribosomal RNA gene, partial sequence; mitochondrial	112	Gracililima	nyassae	voucher	NMB_R10612	small	subunit	ribosomal	RNA	gene,	partial	sequence;	mitochondrial
113. Limaformosa capensis voucher NMB_R11397 small subunit ribosomal RNA gene, partial sequence; mitochondrial	113	Limaformosa	capensis	voucher	NMB_R11397	small	subunit	ribosomal	RNA	gene,	partial	sequence;	mitochondrial
114. Limaformosa capensis voucher NMB_R10886 small subunit ribosomal RNA gene, partial sequence; mitochondrial	114	Limaformosa	capensis	voucher	NMB_R10886	small	subunit	ribosomal	RNA	gene,	partial	sequence;	mitochondrial
115. Psammobates tentorius haplotype H1 prolactin receptor (PRLR) gene, partial cds	115	Psammobates	tentorius	haplotype	H1	prolactin	receptor	(PRLR)	gene,	partial	cds
116. Psammobates tentorius haplotype H26 prolactin receptor (PRLR) gene, partial cds	116	Psammobates	tentorius	haplotype	H26	prolactin	receptor	(PRLR)	gene,	partial	cds
117. Psammobates tentorius haplotype H3 prolactin receptor (PRLR) gene, partial cds	117	Psammobates	tentorius	haplotype	H3	prolactin	receptor	(PRLR)	gene,	partial	cds
118. Psammobates tentorius haplotype H25 prolactin receptor (PRLR) gene, partial cds	118	Psammobates	tentorius	haplotype	H25	prolactin	receptor	(PRLR)	gene,	partial	cds
119. Psammobates tentorius haplotype H24 prolactin receptor (PRLR) gene, partial cds	119	Psammobates	tentorius	haplotype	H24	prolactin	receptor	(PRLR)	gene,	partial	cds
120. Psammobates tentorius haplotype H12 prolactin receptor (PRLR) gene, partial cds	120	Psammobates	tentorius	haplotype	H12	prolactin	receptor	(PRLR)	gene,	partial	cds
121. Psammobates tentorius haplotype H23 prolactin receptor (PRLR) gene, partial cds	121	Psammobates	tentorius	haplotype	H23	prolactin	receptor	(PRLR)	gene,	partial	cds
122. Psammobates tentorius haplotype H22 prolactin receptor (PRLR) gene, partial cds	122	Psammobates	tentorius	haplotype	H22	prolactin	receptor	(PRLR)	gene,	partial	cds
123. Psammobates tentorius haplotype H16 prolactin receptor (PRLR) gene, partial cds	123	Psammobates	tentorius	haplotype	H16	prolactin	receptor	(PRLR)	gene,	partial	cds
124. Psammobates tentorius haplotype H9 prolactin receptor (PRLR) gene, partial cds	124	Psammobates	tentorius	haplotype	H9	prolactin	receptor	(PRLR)	gene,	partial	cds
125. Psammobates tentorius haplotype H13 prolactin receptor (PRLR) gene, partial cds	125	Psammobates	tentorius	haplotype	H13	prolactin	receptor	(PRLR)	gene,	partial	cds
126. Psammobates tentorius haplotype H2 prolactin receptor (PRLR) gene, partial cds	126	Psammobates	tentorius	haplotype	H2	prolactin	receptor	(PRLR)	gene,	partial	cds
127. Psammobates tentorius haplotype H21 prolactin receptor (PRLR) gene, partial cds	127	Psammobates	tentorius	haplotype	H21	prolactin	receptor	(PRLR)	gene,	partial	cds
128. Psammobates tentorius haplotype H20 prolactin receptor (PRLR) gene, partial cds	128	Psammobates	tentorius	haplotype	H20	prolactin	receptor	(PRLR)	gene,	partial	cds
129. Psammobates tentorius haplotype H10 prolactin receptor (PRLR) gene, partial cds	129	Psammobates	tentorius	haplotype	H10	prolactin	receptor	(PRLR)	gene,	partial	cds
130. Psammobates tentorius haplotype H19 prolactin receptor (PRLR) gene, partial cds	130	Psammobates	tentorius	haplotype	H19	prolactin	receptor	(PRLR)	gene,	partial	cds
131. Psammobates tentorius haplotype H18 prolactin receptor (PRLR) gene, partial cds	131	Psammobates	tentorius	haplotype	H18	prolactin	receptor	(PRLR)	gene,	partial	cds
132. Psammobates tentorius haplotype H17 prolactin receptor (PRLR) gene, partial cds	132	Psammobates	tentorius	haplotype	H17	prolactin	receptor	(PRLR)	gene,	partial	cds
133. Psammobates tentorius haplotype H11 prolactin receptor (PRLR) gene, partial cds	133	Psammobates	tentorius	haplotype	H11	prolactin	receptor	(PRLR)	gene,	partial	cds
134. Psammobates tentorius haplotype H6 prolactin receptor (PRLR) gene, partial cds	134	Psammobates	tentorius	haplotype	H6	prolactin	receptor	(PRLR)	gene,	partial	cds
135. Psammobates tentorius haplotype H15 prolactin receptor (PRLR) gene, partial cds	135	Psammobates	tentorius	haplotype	H15	prolactin	receptor	(PRLR)	gene,	partial	cds
136. Psammobates tentorius haplotype H4 prolactin receptor (PRLR) gene, partial cds	136	Psammobates	tentorius	haplotype	H4	prolactin	receptor	(PRLR)	gene,	partial	cds
137. Psammobates tentorius haplotype H14 prolactin receptor (PRLR) gene, partial cds	137	Psammobates	tentorius	haplotype	H14	prolactin	receptor	(PRLR)	gene,	partial	cds
138. Psammobates tentorius haplotype H8 prolactin receptor (PRLR) gene, partial cds	138	Psammobates	tentorius	haplotype	H8	prolactin	receptor	(PRLR)	gene,	partial	cds
139. Psammobates tentorius haplotype H7 prolactin receptor (PRLR) gene, partial cds	139	Psammobates	tentorius	haplotype	H7	prolactin	receptor	(PRLR)	gene,	partial	cds
140. Psammobates tentorius haplotype H5 prolactin receptor (PRLR) gene, partial cds	140	Psammobates	tentorius	haplotype	H5	prolactin	receptor	(PRLR)	gene,	partial	cds
141. Psammobates tentorius haplotype H3 NADH dehydrogenase subunit 4 (ND4) gene, partial cds; mitochondrial	141	Psammobates	tentorius	haplotype	H3	NADH	dehydrogenase	subunit	4	(ND4)	gene,	partial	cds;	mitochondrial
142. Psammobates tentorius haplotype H30 NADH dehydrogenase subunit 4 (ND4) gene, partial cds; mitochondrial	142	Psammobates	tentorius	haplotype	H30	NADH	dehydrogenase	subunit	4	(ND4)	gene,	partial	cds;	mitochondrial
143. Psammobates tentorius haplotype H8 NADH dehydrogenase subunit 4 (ND4) gene, partial cds; mitochondrial	143	Psammobates	tentorius	haplotype	H8	NADH	dehydrogenase	subunit	4	(ND4)	gene,	partial	cds;	mitochondrial
144. Psammobates tentorius haplotype H41 NADH dehydrogenase subunit 4 (ND4) gene, partial cds; mitochondrial	144	Psammobates	tentorius	haplotype	H41	NADH	dehydrogenase	subunit	4	(ND4)	gene,	partial	cds;	mitochondrial
145. Psammobates tentorius haplotype H40 NADH dehydrogenase subunit 4 (ND4) gene, partial cds; mitochondrial	145	Psammobates	tentorius	haplotype	H40	NADH	dehydrogenase	subunit	4	(ND4)	gene,	partial	cds;	mitochondrial
146. Psammobates tentorius haplotype H39 NADH dehydrogenase subunit 4 (ND4) gene, partial cds; mitochondrial	146	Psammobates	tentorius	haplotype	H39	NADH	dehydrogenase	subunit	4	(ND4)	gene,	partial	cds;	mitochondrial
147. Psammobates tentorius haplotype H6 NADH dehydrogenase subunit 4 (ND4) gene, partial cds; mitochondrial	147	Psammobates	tentorius	haplotype	H6	NADH	dehydrogenase	subunit	4	(ND4)	gene,	partial	cds;	mitochondrial
148. Psammobates tentorius haplotype H15 NADH dehydrogenase subunit 4 (ND4) gene, partial cds; mitochondrial	148	Psammobates	tentorius	haplotype	H15	NADH	dehydrogenase	subunit	4	(ND4)	gene,	partial	cds;	mitochondrial
149. Psammobates tentorius haplotype H38 NADH dehydrogenase subunit 4 (ND4) gene, partial cds; mitochondrial	149	Psammobates	tentorius	haplotype	H38	NADH	dehydrogenase	subunit	4	(ND4)	gene,	partial	cds;	mitochondrial
150. Psammobates tentorius haplotype H22 NADH dehydrogenase subunit 4 (ND4) gene, partial cds; mitochondrial	150	Psammobates	tentorius	haplotype	H22	NADH	dehydrogenase	subunit	4	(ND4)	gene,	partial	cds;	mitochondrial
151. Psammobates tentorius haplotype H37 NADH dehydrogenase subunit 4 (ND4) gene, partial cds; mitochondrial	151	Psammobates	tentorius	haplotype	H37	NADH	dehydrogenase	subunit	4	(ND4)	gene,	partial	cds;	mitochondrial
152. Psammobates tentorius haplotype H36 NADH dehydrogenase subunit 4 (ND4) gene, partial cds; mitochondrial	152	Psammobates	tentorius	haplotype	H36	NADH	dehydrogenase	subunit	4	(ND4)	gene,	partial	cds;	mitochondrial
153. Psammobates tentorius haplotype H1 NADH dehydrogenase subunit 4 (ND4) gene, partial cds; mitochondrial	153	Psammobates	tentorius	haplotype	H1	NADH	dehydrogenase	subunit	4	(ND4)	gene,	partial	cds;	mitochondrial
154. Psammobates tentorius haplotype H35 NADH dehydrogenase subunit 4 (ND4) gene, partial cds; mitochondrial	154	Psammobates	tentorius	haplotype	H35	NADH	dehydrogenase	subunit	4	(ND4)	gene,	partial	cds;	mitochondrial
155. Psammobates tentorius haplotype H34 NADH dehydrogenase subunit 4 (ND4) gene, partial cds; mitochondrial	155	Psammobates	tentorius	haplotype	H34	NADH	dehydrogenase	subunit	4	(ND4)	gene,	partial	cds;	mitochondrial
156. Psammobates tentorius haplotype H33 NADH dehydrogenase subunit 4 (ND4) gene, partial cds; mitochondrial	156	Psammobates	tentorius	haplotype	H33	NADH	dehydrogenase	subunit	4	(ND4)	gene,	partial	cds;	mitochondrial
157. Psammobates tentorius haplotype H32 NADH dehydrogenase subunit 4 (ND4) gene, partial cds; mitochondrial	157	Psammobates	tentorius	haplotype	H32	NADH	dehydrogenase	subunit	4	(ND4)	gene,	partial	cds;	mitochondrial
158. Psammobates tentorius haplotype H4 NADH dehydrogenase subunit 4 (ND4) gene, partial cds; mitochondrial	158	Psammobates	tentorius	haplotype	H4	NADH	dehydrogenase	subunit	4	(ND4)	gene,	partial	cds;	mitochondrial
159. Psammobates tentorius haplotype H31 NADH dehydrogenase subunit 4 (ND4) gene, partial cds; mitochondrial	159	Psammobates	tentorius	haplotype	H31	NADH	dehydrogenase	subunit	4	(ND4)	gene,	partial	cds;	mitochondrial
160. Psammobates tentorius haplotype H29 NADH dehydrogenase subunit 4 (ND4) gene, partial cds; mitochondrial	160	Psammobates	tentorius	haplotype	H29	NADH	dehydrogenase	subunit	4	(ND4)	gene,	partial	cds;	mitochondrial
161. Psammobates tentorius haplotype H5 NADH dehydrogenase subunit 4 (ND4) gene, partial cds; mitochondrial	161	Psammobates	tentorius	haplotype	H5	NADH	dehydrogenase	subunit	4	(ND4)	gene,	partial	cds;	mitochondrial
162. Psammobates tentorius haplotype H23 NADH dehydrogenase subunit 4 (ND4) gene, partial cds; mitochondrial	162	Psammobates	tentorius	haplotype	H23	NADH	dehydrogenase	subunit	4	(ND4)	gene,	partial	cds;	mitochondrial
163. Psammobates tentorius haplotype H2 NADH dehydrogenase subunit 4 (ND4) gene, partial cds; mitochondrial	163	Psammobates	tentorius	haplotype	H2	NADH	dehydrogenase	subunit	4	(ND4)	gene,	partial	cds;	mitochondrial
164. Psammobates tentorius haplotype H21 NADH dehydrogenase subunit 4 (ND4) gene, partial cds; mitochondrial	164	Psammobates	tentorius	haplotype	H21	NADH	dehydrogenase	subunit	4	(ND4)	gene,	partial	cds;	mitochondrial
165. Psammobates tentorius haplotype H17 NADH dehydrogenase subunit 4 (ND4) gene, partial cds; mitochondrial	165	Psammobates	tentorius	haplotype	H17	NADH	dehydrogenase	subunit	4	(ND4)	gene,	partial	cds;	mitochondrial
166. Psammobates tentorius haplotype H16 NADH dehydrogenase subunit 4 (ND4) gene, partial cds; mitochondrial	166	Psammobates	tentorius	haplotype	H16	NADH	dehydrogenase	subunit	4	(ND4)	gene,	partial	cds;	mitochondrial
167. Psammobates tentorius haplotype H20 NADH dehydrogenase subunit 4 (ND4) gene, partial cds; mitochondrial	167	Psammobates	tentorius	haplotype	H20	NADH	dehydrogenase	subunit	4	(ND4)	gene,	partial	cds;	mitochondrial
168. Psammobates tentorius haplotype H19 NADH dehydrogenase subunit 4 (ND4) gene, partial cds; mitochondrial	168	Psammobates	tentorius	haplotype	H19	NADH	dehydrogenase	subunit	4	(ND4)	gene,	partial	cds;	mitochondrial
169. Psammobates tentorius haplotype H18 NADH dehydrogenase subunit 4 (ND4) gene, partial cds; mitochondrial	169	Psammobates	tentorius	haplotype	H18	NADH	dehydrogenase	subunit	4	(ND4)	gene,	partial	cds;	mitochondrial
170. Psammobates tentorius haplotype H9 NADH dehydrogenase subunit 4 (ND4) gene, partial cds; mitochondrial	170	Psammobates	tentorius	haplotype	H9	NADH	dehydrogenase	subunit	4	(ND4)	gene,	partial	cds;	mitochondrial
171. Psammobates tentorius haplotype H14 NADH dehydrogenase subunit 4 (ND4) gene, partial cds; mitochondrial	171	Psammobates	tentorius	haplotype	H14	NADH	dehydrogenase	subunit	4	(ND4)	gene,	partial	cds;	mitochondrial
172. Psammobates tentorius haplotype H13 NADH dehydrogenase subunit 4 (ND4) gene, partial cds; mitochondrial	172	Psammobates	tentorius	haplotype	H13	NADH	dehydrogenase	subunit	4	(ND4)	gene,	partial	cds;	mitochondrial
173. Psammobates tentorius haplotype H12 NADH dehydrogenase subunit 4 (ND4) gene, partial cds; mitochondrial	173	Psammobates	tentorius	haplotype	H12	NADH	dehydrogenase	subunit	4	(ND4)	gene,	partial	cds;	mitochondrial
174. Psammobates tentorius haplotype H11 NADH dehydrogenase subunit 4 (ND4) gene, partial cds; mitochondrial	174	Psammobates	tentorius	haplotype	H11	NADH	dehydrogenase	subunit	4	(ND4)	gene,	partial	cds;	mitochondrial
175. Psammobates tentorius haplotype H10 NADH dehydrogenase subunit 4 (ND4) gene, partial cds; mitochondrial	175	Psammobates	tentorius	haplotype	H10	NADH	dehydrogenase	subunit	4	(ND4)	gene,	partial	cds;	mitochondrial
176. Psammobates tentorius haplotype H7 NADH dehydrogenase subunit 4 (ND4) gene, partial cds; mitochondrial	176	Psammobates	tentorius	haplotype	H7	NADH	dehydrogenase	subunit	4	(ND4)	gene,	partial	cds;	mitochondrial
177. Psammobates tentorius haplotype H1 cytochrome b (cytb) gene, partial cds; mitochondrial	177	Psammobates	tentorius	haplotype	H1	cytochrome	b	(cytb)	gene,	partial	cds;	mitochondrial
178. Psammobates tentorius haplotype H21 cytochrome b (cytb) gene, partial cds; mitochondrial	178	Psammobates	tentorius	haplotype	H21	cytochrome	b	(cytb)	gene,	partial	cds;	mitochondrial
179. Psammobates tentorius haplotype H20 cytochrome b (cytb) gene, partial cds; mitochondrial	179	Psammobates	tentorius	haplotype	H20	cytochrome	b	(cytb)	gene,	partial	cds;	mitochondrial
180. Psammobates tentorius haplotype H14 cytochrome b (cytb) gene, partial cds; mitochondrial	180	Psammobates	tentorius	haplotype	H14	cytochrome	b	(cytb)	gene,	partial	cds;	mitochondrial
181. Psammobates tentorius haplotype H28 cytochrome b (cytb) gene, partial cds; mitochondrial	181	Psammobates	tentorius	haplotype	H28	cytochrome	b	(cytb)	gene,	partial	cds;	mitochondrial
182. Psammobates tentorius haplotype H24 cytochrome b (cytb) gene, partial cds; mitochondrial	182	Psammobates	tentorius	haplotype	H24	cytochrome	b	(cytb)	gene,	partial	cds;	mitochondrial
183. Psammobates tentorius haplotype H11 cytochrome b (cytb) gene, partial cds; mitochondrial	183	Psammobates	tentorius	haplotype	H11	cytochrome	b	(cytb)	gene,	partial	cds;	mitochondrial
184. Psammobates tentorius haplotype H25 cytochrome b (cytb) gene, partial cds; mitochondrial	184	Psammobates	tentorius	haplotype	H25	cytochrome	b	(cytb)	gene,	partial	cds;	mitochondrial
185. Psammobates tentorius haplotype H46 cytochrome b (cytb) gene, partial cds; mitochondrial	185	Psammobates	tentorius	haplotype	H46	cytochrome	b	(cytb)	gene,	partial	cds;	mitochondrial
186. Psammobates tentorius haplotype H34 cytochrome b (cytb) gene, partial cds; mitochondrial	186	Psammobates	tentorius	haplotype	H34	cytochrome	b	(cytb)	gene,	partial	cds;	mitochondrial
187. Psammobates tentorius haplotype H45 cytochrome b (cytb) gene, partial cds; mitochondrial	187	Psammobates	tentorius	haplotype	H45	cytochrome	b	(cytb)	gene,	partial	cds;	mitochondrial
188. Psammobates tentorius haplotype H23 cytochrome b (cytb) gene, partial cds; mitochondrial	188	Psammobates	tentorius	haplotype	H23	cytochrome	b	(cytb)	gene,	partial	cds;	mitochondrial
189. Psammobates tentorius haplotype H44 cytochrome b (cytb) gene, partial cds; mitochondrial	189	Psammobates	tentorius	haplotype	H44	cytochrome	b	(cytb)	gene,	partial	cds;	mitochondrial
190. Psammobates tentorius haplotype H43 cytochrome b (cytb) gene, partial cds; mitochondrial	190	Psammobates	tentorius	haplotype	H43	cytochrome	b	(cytb)	gene,	partial	cds;	mitochondrial
191. Psammobates tentorius haplotype H6 cytochrome b (cytb) gene, partial cds; mitochondrial	191	Psammobates	tentorius	haplotype	H6	cytochrome	b	(cytb)	gene,	partial	cds;	mitochondrial
192. Psammobates tentorius haplotype H42 cytochrome b (cytb) gene, partial cds; mitochondrial	192	Psammobates	tentorius	haplotype	H42	cytochrome	b	(cytb)	gene,	partial	cds;	mitochondrial
193. Psammobates tentorius haplotype H41 cytochrome b (cytb) gene, partial cds; mitochondrial	193	Psammobates	tentorius	haplotype	H41	cytochrome	b	(cytb)	gene,	partial	cds;	mitochondrial
194. Psammobates tentorius haplotype H9 cytochrome b (cytb) gene, partial cds; mitochondrial	194	Psammobates	tentorius	haplotype	H9	cytochrome	b	(cytb)	gene,	partial	cds;	mitochondrial
195. Psammobates tentorius haplotype H40 cytochrome b (cytb) gene, partial cds; mitochondrial	195	Psammobates	tentorius	haplotype	H40	cytochrome	b	(cytb)	gene,	partial	cds;	mitochondrial
196. Psammobates tentorius haplotype H10 cytochrome b (cytb) gene, partial cds; mitochondrial	196	Psammobates	tentorius	haplotype	H10	cytochrome	b	(cytb)	gene,	partial	cds;	mitochondrial
197. Psammobates tentorius haplotype H12 cytochrome b (cytb) gene, partial cds; mitochondrial	197	Psammobates	tentorius	haplotype	H12	cytochrome	b	(cytb)	gene,	partial	cds;	mitochondrial
198. Psammobates tentorius haplotype H2 cytochrome b (cytb) gene, partial cds; mitochondrial	198	Psammobates	tentorius	haplotype	H2	cytochrome	b	(cytb)	gene,	partial	cds;	mitochondrial
199. Psammobates tentorius haplotype H37 cytochrome b (cytb) gene, partial cds; mitochondrial	199	Psammobates	tentorius	haplotype	H37	cytochrome	b	(cytb)	gene,	partial	cds;	mitochondrial
200. Psammobates tentorius haplotype H36 cytochrome b (cytb) gene, partial cds; mitochondrial	200	Psammobates	tentorius	haplotype	H36	cytochrome	b	(cytb)	gene,	partial	cds;	mitochondrial
201. Psammobates tentorius haplotype H35 cytochrome b (cytb) gene, partial cds; mitochondrial	201	Psammobates	tentorius	haplotype	H35	cytochrome	b	(cytb)	gene,	partial	cds;	mitochondrial
202. Psammobates tentorius haplotype H33 cytochrome b (cytb) gene, partial cds; mitochondrial	202	Psammobates	tentorius	haplotype	H33	cytochrome	b	(cytb)	gene,	partial	cds;	mitochondrial
203. Psammobates tentorius haplotype H22 cytochrome b (cytb) gene, partial cds; mitochondrial	203	Psammobates	tentorius	haplotype	H22	cytochrome	b	(cytb)	gene,	partial	cds;	mitochondrial
204. Psammobates tentorius haplotype H32 cytochrome b (cytb) gene, partial cds; mitochondrial	204	Psammobates	tentorius	haplotype	H32	cytochrome	b	(cytb)	gene,	partial	cds;	mitochondrial
205. Psammobates tentorius haplotype H31 cytochrome b (cytb) gene, partial cds; mitochondrial	205	Psammobates	tentorius	haplotype	H31	cytochrome	b	(cytb)	gene,	partial	cds;	mitochondrial
206. Psammobates tentorius haplotype H30 cytochrome b (cytb) gene, partial cds; mitochondrial	206	Psammobates	tentorius	haplotype	H30	cytochrome	b	(cytb)	gene,	partial	cds;	mitochondrial
207. Psammobates tentorius haplotype H29 cytochrome b (cytb) gene, partial cds; mitochondrial	207	Psammobates	tentorius	haplotype	H29	cytochrome	b	(cytb)	gene,	partial	cds;	mitochondrial
208. Psammobates tentorius haplotype H18 cytochrome b (cytb) gene, partial cds; mitochondrial	208	Psammobates	tentorius	haplotype	H18	cytochrome	b	(cytb)	gene,	partial	cds;	mitochondrial
209. Psammobates tentorius haplotype H19 cytochrome b (cytb) gene, partial cds; mitochondrial	209	Psammobates	tentorius	haplotype	H19	cytochrome	b	(cytb)	gene,	partial	cds;	mitochondrial
210. Psammobates tentorius haplotype H27 cytochrome b (cytb) gene, partial cds; mitochondrial	210	Psammobates	tentorius	haplotype	H27	cytochrome	b	(cytb)	gene,	partial	cds;	mitochondrial
211. Psammobates tentorius haplotype H26 cytochrome b (cytb) gene, partial cds; mitochondrial	211	Psammobates	tentorius	haplotype	H26	cytochrome	b	(cytb)	gene,	partial	cds;	mitochondrial
212. Psammobates tentorius haplotype H15 cytochrome b (cytb) gene, partial cds; mitochondrial	212	Psammobates	tentorius	haplotype	H15	cytochrome	b	(cytb)	gene,	partial	cds;	mitochondrial
213. Psammobates tentorius haplotype H16 cytochrome b (cytb) gene, partial cds; mitochondrial	213	Psammobates	tentorius	haplotype	H16	cytochrome	b	(cytb)	gene,	partial	cds;	mitochondrial
214. Psammobates tentorius haplotype H17 cytochrome b (cytb) gene, partial cds; mitochondrial	214	Psammobates	tentorius	haplotype	H17	cytochrome	b	(cytb)	gene,	partial	cds;	mitochondrial
215. Psammobates tentorius haplotype H13 cytochrome b (cytb) gene, partial cds; mitochondrial	215	Psammobates	tentorius	haplotype	H13	cytochrome	b	(cytb)	gene,	partial	cds;	mitochondrial
216. Psammobates tentorius haplotype H8 cytochrome b (cytb) gene, partial cds; mitochondrial	216	Psammobates	tentorius	haplotype	H8	cytochrome	b	(cytb)	gene,	partial	cds;	mitochondrial
217. Psammobates tentorius haplotype H7 cytochrome b (cytb) gene, partial cds; mitochondrial	217	Psammobates	tentorius	haplotype	H7	cytochrome	b	(cytb)	gene,	partial	cds;	mitochondrial
218. Psammobates tentorius haplotype H5 cytochrome b (cytb) gene, partial cds; mitochondrial	218	Psammobates	tentorius	haplotype	H5	cytochrome	b	(cytb)	gene,	partial	cds;	mitochondrial
219. Psammobates tentorius haplotype H4 cytochrome b (cytb) gene, partial cds; mitochondrial	219	Psammobates	tentorius	haplotype	H4	cytochrome	b	(cytb)	gene,	partial	cds;	mitochondrial
220. Psammobates tentorius haplotype H3 cytochrome b (cytb) gene, partial cds; mitochondrial	220	Psammobates	tentorius	haplotype	H3	cytochrome	b	(cytb)	gene,	partial	cds;	mitochondrial
221. Psammobates tentorius haplotype H3 cytochrome b (cytb) gene, partial cds; mitochondrial	221	Psammobates	tentorius	haplotype	H3	cytochrome	b	(cytb)	gene,	partial	cds;	mitochondrial
222. Psammobates tentorius haplotype H22 cytochrome b (cytb) gene, partial cds; mitochondrial	222	Psammobates	tentorius	haplotype	H22	cytochrome	b	(cytb)	gene,	partial	cds;	mitochondrial
223. Psammobates tentorius haplotype H21 cytochrome b (cytb) gene, partial cds; mitochondrial	223	Psammobates	tentorius	haplotype	H21	cytochrome	b	(cytb)	gene,	partial	cds;	mitochondrial
224. Psammobates tentorius haplotype H15 cytochrome b (cytb) gene, partial cds; mitochondrial	224	Psammobates	tentorius	haplotype	H15	cytochrome	b	(cytb)	gene,	partial	cds;	mitochondrial
225. Psammobates tentorius haplotype H29 cytochrome b (cytb) gene, partial cds; mitochondrial	225	Psammobates	tentorius	haplotype	H29	cytochrome	b	(cytb)	gene,	partial	cds;	mitochondrial
226. Psammobates tentorius haplotype H25 cytochrome b (cytb) gene, partial cds; mitochondrial	226	Psammobates	tentorius	haplotype	H25	cytochrome	b	(cytb)	gene,	partial	cds;	mitochondrial
227. Psammobates tentorius haplotype H12 cytochrome b (cytb) gene, partial cds; mitochondrial	227	Psammobates	tentorius	haplotype	H12	cytochrome	b	(cytb)	gene,	partial	cds;	mitochondrial
228. Psammobates tentorius haplotype H26 cytochrome b (cytb) gene, partial cds; mitochondrial	228	Psammobates	tentorius	haplotype	H26	cytochrome	b	(cytb)	gene,	partial	cds;	mitochondrial
229. Psammobates tentorius haplotype H47 cytochrome b (cytb) gene, partial cds; mitochondrial	229	Psammobates	tentorius	haplotype	H47	cytochrome	b	(cytb)	gene,	partial	cds;	mitochondrial
230. Psammobates tentorius haplotype H35 cytochrome b (cytb) gene, partial cds; mitochondrial	230	Psammobates	tentorius	haplotype	H35	cytochrome	b	(cytb)	gene,	partial	cds;	mitochondrial
231. Psammobates tentorius haplotype H46 cytochrome b (cytb) gene, partial cds; mitochondrial	231	Psammobates	tentorius	haplotype	H46	cytochrome	b	(cytb)	gene,	partial	cds;	mitochondrial
232. Psammobates tentorius haplotype H24 cytochrome b (cytb) gene, partial cds; mitochondrial	232	Psammobates	tentorius	haplotype	H24	cytochrome	b	(cytb)	gene,	partial	cds;	mitochondrial
233. Psammobates tentorius haplotype H45 cytochrome b (cytb) gene, partial cds; mitochondrial	233	Psammobates	tentorius	haplotype	H45	cytochrome	b	(cytb)	gene,	partial	cds;	mitochondrial
234. Psammobates tentorius haplotype H44 cytochrome b (cytb) gene, partial cds; mitochondrial	234	Psammobates	tentorius	haplotype	H44	cytochrome	b	(cytb)	gene,	partial	cds;	mitochondrial
235. Psammobates tentorius haplotype H7 cytochrome b (cytb) gene, partial cds; mitochondrial	235	Psammobates	tentorius	haplotype	H7	cytochrome	b	(cytb)	gene,	partial	cds;	mitochondrial
236. Psammobates tentorius haplotype H43 cytochrome b (cytb) gene, partial cds; mitochondrial	236	Psammobates	tentorius	haplotype	H43	cytochrome	b	(cytb)	gene,	partial	cds;	mitochondrial
237. Psammobates tentorius haplotype H42 cytochrome b (cytb) gene, partial cds; mitochondrial	237	Psammobates	tentorius	haplotype	H42	cytochrome	b	(cytb)	gene,	partial	cds;	mitochondrial
238. Psammobates tentorius haplotype H10 cytochrome b (cytb) gene, partial cds; mitochondrial	238	Psammobates	tentorius	haplotype	H10	cytochrome	b	(cytb)	gene,	partial	cds;	mitochondrial
239. Psammobates tentorius haplotype H41 cytochrome b (cytb) gene, partial cds; mitochondrial	239	Psammobates	tentorius	haplotype	H41	cytochrome	b	(cytb)	gene,	partial	cds;	mitochondrial
240. Psammobates tentorius haplotype H11 cytochrome b (cytb) gene, partial cds; mitochondrial	240	Psammobates	tentorius	haplotype	H11	cytochrome	b	(cytb)	gene,	partial	cds;	mitochondrial
241. Psammobates tentorius haplotype H13 cytochrome b (cytb) gene, partial cds; mitochondrial	241	Psammobates	tentorius	haplotype	H13	cytochrome	b	(cytb)	gene,	partial	cds;	mitochondrial
242. Psammobates tentorius haplotype H2 cytochrome b (cytb) gene, partial cds; mitochondrial	242	Psammobates	tentorius	haplotype	H2	cytochrome	b	(cytb)	gene,	partial	cds;	mitochondrial
243. Psammobates tentorius haplotype H38 cytochrome b (cytb) gene, partial cds; mitochondrial	243	Psammobates	tentorius	haplotype	H38	cytochrome	b	(cytb)	gene,	partial	cds;	mitochondrial
244. Psammobates tentorius haplotype H37 cytochrome b (cytb) gene, partial cds; mitochondrial	244	Psammobates	tentorius	haplotype	H37	cytochrome	b	(cytb)	gene,	partial	cds;	mitochondrial
245. Psammobates tentorius haplotype H36 cytochrome b (cytb) gene, partial cds; mitochondrial	245	Psammobates	tentorius	haplotype	H36	cytochrome	b	(cytb)	gene,	partial	cds;	mitochondrial
246. Psammobates tentorius haplotype H34 cytochrome b (cytb) gene, partial cds; mitochondrial	246	Psammobates	tentorius	haplotype	H34	cytochrome	b	(cytb)	gene,	partial	cds;	mitochondrial
247. Psammobates tentorius haplotype H23 cytochrome b (cytb) gene, partial cds; mitochondrial	247	Psammobates	tentorius	haplotype	H23	cytochrome	b	(cytb)	gene,	partial	cds;	mitochondrial
248. Psammobates tentorius haplotype H33 cytochrome b (cytb) gene, partial cds; mitochondrial	248	Psammobates	tentorius	haplotype	H33	cytochrome	b	(cytb)	gene,	partial	cds;	mitochondrial
249. Psammobates tentorius haplotype H32 cytochrome b (cytb) gene, partial cds; mitochondrial	249	Psammobates	tentorius	haplotype	H32	cytochrome	b	(cytb)	gene,	partial	cds;	mitochondrial
250. Psammobates tentorius haplotype H31 cytochrome b (cytb) gene, partial cds; mitochondrial	250	Psammobates	tentorius	haplotype	H31	cytochrome	b	(cytb)	gene,	partial	cds;	mitochondrial
251. Psammobates tentorius haplotype H30 cytochrome b (cytb) gene, partial cds; mitochondrial	251	Psammobates	tentorius	haplotype	H30	cytochrome	b	(cytb)	gene,	partial	cds;	mitochondrial
252. Psammobates tentorius haplotype H19 cytochrome b (cytb) gene, partial cds; mitochondrial	252	Psammobates	tentorius	haplotype	H19	cytochrome	b	(cytb)	gene,	partial	cds;	mitochondrial
253. Psammobates tentorius haplotype H20 cytochrome b (cytb) gene, partial cds; mitochondrial	253	Psammobates	tentorius	haplotype	H20	cytochrome	b	(cytb)	gene,	partial	cds;	mitochondrial
254. Psammobates tentorius haplotype H28 cytochrome b (cytb) gene, partial cds; mitochondrial	254	Psammobates	tentorius	haplotype	H28	cytochrome	b	(cytb)	gene,	partial	cds;	mitochondrial
255. Psammobates tentorius haplotype H27 cytochrome b (cytb) gene, partial cds; mitochondrial	255	Psammobates	tentorius	haplotype	H27	cytochrome	b	(cytb)	gene,	partial	cds;	mitochondrial
256. Psammobates tentorius haplotype H16 cytochrome b (cytb) gene, partial cds; mitochondrial	256	Psammobates	tentorius	haplotype	H16	cytochrome	b	(cytb)	gene,	partial	cds;	mitochondrial
257. Psammobates tentorius haplotype H17 cytochrome b (cytb) gene, partial cds; mitochondrial	257	Psammobates	tentorius	haplotype	H17	cytochrome	b	(cytb)	gene,	partial	cds;	mitochondrial
258. Psammobates tentorius haplotype H18 cytochrome b (cytb) gene, partial cds; mitochondrial	258	Psammobates	tentorius	haplotype	H18	cytochrome	b	(cytb)	gene,	partial	cds;	mitochondrial
259. Psammobates tentorius haplotype H14 cytochrome b (cytb) gene, partial cds; mitochondrial	259	Psammobates	tentorius	haplotype	H14	cytochrome	b	(cytb)	gene,	partial	cds;	mitochondrial
260. Psammobates tentorius haplotype H9 cytochrome b (cytb) gene, partial cds; mitochondrial	260	Psammobates	tentorius	haplotype	H9	cytochrome	b	(cytb)	gene,	partial	cds;	mitochondrial
261. Psammobates tentorius haplotype H8 cytochrome b (cytb) gene, partial cds; mitochondrial	261	Psammobates	tentorius	haplotype	H8	cytochrome	b	(cytb)	gene,	partial	cds;	mitochondrial
262. Psammobates tentorius haplotype H6 cytochrome b (cytb) gene, partial cds; mitochondrial	262	Psammobates	tentorius	haplotype	H6	cytochrome	b	(cytb)	gene,	partial	cds;	mitochondrial
263. Psammobates tentorius haplotype H5 cytochrome b (cytb) gene, partial cds; mitochondrial	263	Psammobates	tentorius	haplotype	H5	cytochrome	b	(cytb)	gene,	partial	cds;	mitochondrial
264. Psammobates tentorius haplotype H4 cytochrome b (cytb) gene, partial cds; mitochondrial	264	Psammobates	tentorius	haplotype	H4	cytochrome	b	(cytb)	gene,	partial	cds;	mitochondrial
265. Psammobates tentorius haplotype H1 cytochrome b (cytb) gene, partial cds; mitochondrial	265	Psammobates	tentorius	haplotype	H1	cytochrome	b	(cytb)	gene,	partial	cds;	mitochondrial
266. Bradypodion caeruleogula isolate KTH456 NADH dehydrogenase subunit 2 (ND2) gene, partial cds; mitochondrial	266	Bradypodion	caeruleogula	isolate	KTH456	NADH	dehydrogenase	subunit	2	(ND2)	gene,	partial	cds;	mitochondrial
267. Bradypodion gutturale isolate KTH090 16S rrna ribosomal RNA gene, partial sequence; mitochondrial	267	Bradypodion	gutturale	isolate	KTH090	16S	rrna	ribosomal	RNA	gene,	partial	sequence;	mitochondrial
268. Limaformosa capensis voucher NMB R11397 oocyte maturation factor (c-mos) gene, partial cds	268	Limaformosa	capensis	voucher	NMB	11397	oocyte	maturation	factor	(c-mos)	gene,	partial	cds
269. Limaformosa capensis voucher NMB R10886 oocyte maturation factor (c-mos) gene, partial cds	269	Limaformosa	capensis	voucher	NMB	10886	oocyte	maturation	factor	(c-mos)	gene,	partial	cds
270. Gracililima nyassae voucher NMB R11396 oocyte maturation factor (c-mos) gene, partial cds	270	Gracililima	nyassae	voucher	NMB	11396	oocyte	maturation	factor	(c-mos)	gene,	partial	cds
271. Gracililima nyassae voucher NMB R10612 oocyte maturation factor (c-mos) gene, partial cds	271	Gracililima	nyassae	voucher	NMB	10612	oocyte	maturation	factor	(c-mos)	gene,	partial	cds
272. Limaformosa capensis voucher NMB R11397 cytochrome b (cytb) gene, partial cds; mitochondrial	272	Limaformosa	capensis	voucher	NMB	11397	cytochrome	b	(cytb)	gene,	partial	cds;	mitochondrial
273. Limaformosa capensis voucher NMB R10886 cytochrome b (cytb) gene, partial cds; mitochondrial	273	Limaformosa	capensis	voucher	NMB	10886	cytochrome	b	(cytb)	gene,	partial	cds;	mitochondrial
274. Gracililima nyassae voucher NMB R11396 cytochrome b (cytb) gene, partial cds; mitochondrial	274	Gracililima	nyassae	voucher	NMB	11396	cytochrome	b	(cytb)	gene,	partial	cds;	mitochondrial
275. Gracililima nyassae voucher NMB R11394 cytochrome b (cytb) gene, partial cds; mitochondrial	275	Gracililima	nyassae	voucher	NMB	11394	cytochrome	b	(cytb)	gene,	partial	cds;	mitochondrial
276. Gracililima nyassae voucher NMB R11393 cytochrome b (cytb) gene, partial cds; mitochondrial	276	Gracililima	nyassae	voucher	NMB	11393	cytochrome	b	(cytb)	gene,	partial	cds;	mitochondrial
277. Gracililima nyassae voucher NMB R11392 cytochrome b (cytb) gene, partial cds; mitochondrial	277	Gracililima	nyassae	voucher	NMB	11392	cytochrome	b	(cytb)	gene,	partial	cds;	mitochondrial
278. Gracililima nyassae voucher NMB R11391 cytochrome b (cytb) gene, partial cds; mitochondrial	278	Gracililima	nyassae	voucher	NMB	11391	cytochrome	b	(cytb)	gene,	partial	cds;	mitochondrial
279. Gracililima nyassae voucher NMB R10612 cytochrome b (cytb) gene, partial cds; mitochondrial	279	Gracililima	nyassae	voucher	NMB	10612	cytochrome	b	(cytb)	gene,	partial	cds;	mitochondrial
280. Gracililima nyassae voucher none cytochrome b (cytb) gene, partial cds; mitochondrial	280	Gracililima	nyassae	voucher	none	cytochrome	b	(cytb)	gene,	partial	cds;	mitochondrial
281. Dendroaspis angusticeps isolate FP201106A24 cytochrome c oxidase subunit I (COX1) gene, partial cds; mitochondrial	281	Dendroaspis	angusticeps	isolate	FP201106A24	cytochrome	c	oxidase	subunit	I	(COX1)	gene,	partial	cds;	mitochondrial
282. Crocodylus niloticus isolate FP201203A02 cytochrome c oxidase subunit I (COX1) gene, partial cds; mitochondrial	282	Crocodylus	niloticus	isolate	FP201203A02	cytochrome	c	oxidase	subunit	I	(COX1)	gene,	partial	cds;	mitochondrial
283. Varanus niloticus isolate FP201107A02 cytochrome c oxidase subunit I (COX1) gene, partial cds; mitochondrial	283	Varanus	niloticus	isolate	FP201107A02	cytochrome	c	oxidase	subunit	I	(COX1)	gene,	partial	cds;	mitochondrial
284. Naja annulifera isolate FP200824A31 cytochrome c oxidase subunit I (COX1) gene, partial cds; mitochondrial	284	Naja	annulifera	isolate	FP200824A31	cytochrome	c	oxidase	subunit	I	(COX1)	gene,	partial	cds;	mitochondrial
285. Dendroaspis angusticeps isolate FP200824A30 cytochrome c oxidase subunit I (COX1) gene, partial cds; mitochondrial	285	Dendroaspis	angusticeps	isolate	FP200824A30	cytochrome	c	oxidase	subunit	I	(COX1)	gene,	partial	cds;	mitochondrial
286. Varanus albigularis isolate FP200824A26 cytochrome c oxidase subunit I (COX1) gene, partial cds; mitochondrial	286	Varanus	albigularis	isolate	FP200824A26	cytochrome	c	oxidase	subunit	I	(COX1)	gene,	partial	cds;	mitochondrial
287. Varanus niloticus isolate FP200824A10 cytochrome c oxidase subunit I (COX1) gene, partial cds; mitochondrial	287	Varanus	niloticus	isolate	FP200824A10	cytochrome	c	oxidase	subunit	I	(COX1)	gene,	partial	cds;	mitochondrial
288. Dendroaspis angusticeps isolate FP201106A57 cytochrome c oxidase subunit I (COX1) gene, partial cds; mitochondrial	288	Dendroaspis	angusticeps	isolate	FP201106A57	cytochrome	c	oxidase	subunit	I	(COX1)	gene,	partial	cds;	mitochondrial
289. Dendroaspis angusticeps isolate FP201106A56 cytochrome c oxidase subunit I (COX1) gene, partial cds; mitochondrial	289	Dendroaspis	angusticeps	isolate	FP201106A56	cytochrome	c	oxidase	subunit	I	(COX1)	gene,	partial	cds;	mitochondrial
290. Dendroaspis angusticeps isolate FP201106A55 cytochrome c oxidase subunit I (COX1) gene, partial cds; mitochondrial	290	Dendroaspis	angusticeps	isolate	FP201106A55	cytochrome	c	oxidase	subunit	I	(COX1)	gene,	partial	cds;	mitochondrial
291. Varanus albigularis isolate FP201106A54 cytochrome c oxidase subunit I (COX1) gene, partial cds; mitochondrial	291	Varanus	albigularis	isolate	FP201106A54	cytochrome	c	oxidase	subunit	I	(COX1)	gene,	partial	cds;	mitochondrial
292. Varanus albigularis isolate FP201106A53 cytochrome c oxidase subunit I (COX1) gene, partial cds; mitochondrial	292	Varanus	albigularis	isolate	FP201106A53	cytochrome	c	oxidase	subunit	I	(COX1)	gene,	partial	cds;	mitochondrial
293. Varanus niloticus isolate FP201106A51 cytochrome c oxidase subunit I (COX1) gene, partial cds; mitochondrial	293	Varanus	niloticus	isolate	FP201106A51	cytochrome	c	oxidase	subunit	I	(COX1)	gene,	partial	cds;	mitochondrial
294. Varanus niloticus isolate FP201106A50 cytochrome c oxidase subunit I (COX1) gene, partial cds; mitochondrial	294	Varanus	niloticus	isolate	FP201106A50	cytochrome	c	oxidase	subunit	I	(COX1)	gene,	partial	cds;	mitochondrial
295. Varanus niloticus isolate FP201106A49 cytochrome c oxidase subunit I (COX1) gene, partial cds; mitochondrial	295	Varanus	niloticus	isolate	FP201106A49	cytochrome	c	oxidase	subunit	I	(COX1)	gene,	partial	cds;	mitochondrial
296. Varanus niloticus isolate FP201106A48 cytochrome c oxidase subunit I (COX1) gene, partial cds; mitochondrial	296	Varanus	niloticus	isolate	FP201106A48	cytochrome	c	oxidase	subunit	I	(COX1)	gene,	partial	cds;	mitochondrial
297. Varanus niloticus isolate FP201106A47 cytochrome c oxidase subunit I (COX1) gene, partial cds; mitochondrial	297	Varanus	niloticus	isolate	FP201106A47	cytochrome	c	oxidase	subunit	I	(COX1)	gene,	partial	cds;	mitochondrial
298. Dendroaspis angusticeps isolate FP201106A25 cytochrome c oxidase subunit I (COX1) gene, partial cds; mitochondrial	298	Dendroaspis	angusticeps	isolate	FP201106A25	cytochrome	c	oxidase	subunit	I	(COX1)	gene,	partial	cds;	mitochondrial
299. Chamaeleo dilepis isolate FP201106A39 cytochrome c oxidase subunit I (COX1) gene, partial cds; mitochondrial	299	Chamaeleo	dilepis	isolate	FP201106A39	cytochrome	c	oxidase	subunit	I	(COX1)	gene,	partial	cds;	mitochondrial
300. Chamaeleo dilepis isolate FP201106A23 cytochrome c oxidase subunit I (COX1) gene, partial cds; mitochondrial	300	Chamaeleo	dilepis	isolate	FP201106A23	cytochrome	c	oxidase	subunit	I	(COX1)	gene,	partial	cds;	mitochondrial
301. Dendroaspis angusticeps isolate FP201106A03 cytochrome c oxidase subunit I (COX1) gene, partial cds; mitochondrial	301	Dendroaspis	angusticeps	isolate	FP201106A03	cytochrome	c	oxidase	subunit	I	(COX1)	gene,	partial	cds;	mitochondrial
302. Dendroaspis angusticeps isolate FP201106A02 cytochrome c oxidase subunit I (COX1) gene, partial cds; mitochondrial	302	Dendroaspis	angusticeps	isolate	FP201106A02	cytochrome	c	oxidase	subunit	I	(COX1)	gene,	partial	cds;	mitochondrial
303. Dendroaspis angusticeps isolate FP201106A01 cytochrome c oxidase subunit I (COX1) gene, partial cds; mitochondrial	303	Dendroaspis	angusticeps	isolate	FP201106A01	cytochrome	c	oxidase	subunit	I	(COX1)	gene,	partial	cds;	mitochondrial
304. Crocodylus niloticus isolate FP201203A01 cytochrome c oxidase subunit I (COX1) gene, partial cds; mitochondrial	304	Crocodylus	niloticus	isolate	FP201203A01	cytochrome	c	oxidase	subunit	I	(COX1)	gene,	partial	cds;	mitochondrial
305. Dendroaspis angusticeps isolate FP201107A06 cytochrome c oxidase subunit I (COX1) gene, partial cds; mitochondrial	305	Dendroaspis	angusticeps	isolate	FP201107A06	cytochrome	c	oxidase	subunit	I	(COX1)	gene,	partial	cds;	mitochondrial
306. Varanus niloticus isolate FP201107A01 cytochrome c oxidase subunit I (COX1) gene, partial cds; mitochondrial	306	Varanus	niloticus	isolate	FP201107A01	cytochrome	c	oxidase	subunit	I	(COX1)	gene,	partial	cds;	mitochondrial
307. Naja annulifera isolate FP200824A32 cytochrome c oxidase subunit I (COX1) gene, partial cds; mitochondrial	307	Naja	annulifera	isolate	FP200824A32	cytochrome	c	oxidase	subunit	I	(COX1)	gene,	partial	cds;	mitochondrial
308. Dendroaspis angusticeps isolate FP200824A29 cytochrome c oxidase subunit I (COX1) gene, partial cds; mitochondrial	308	Dendroaspis	angusticeps	isolate	FP200824A29	cytochrome	c	oxidase	subunit	I	(COX1)	gene,	partial	cds;	mitochondrial
309. Varanus albigularis isolate FP200824A25 cytochrome c oxidase subunit I (COX1) gene, partial cds; mitochondrial	309	Varanus	albigularis	isolate	FP200824A25	cytochrome	c	oxidase	subunit	I	(COX1)	gene,	partial	cds;	mitochondrial
310. Python natalensis isolate FP200824A24 cytochrome c oxidase subunit I (COX1) gene, partial cds; mitochondrial	310	Python	natalensis	isolate	FP200824A24	cytochrome	c	oxidase	subunit	I	(COX1)	gene,	partial	cds;	mitochondrial
311. Bitis arietans isolate FP200824A23 cytochrome c oxidase subunit I (COX1) gene, partial cds; mitochondrial	311	Bitis	arietans	isolate	FP200824A23	cytochrome	c	oxidase	subunit	I	(COX1)	gene,	partial	cds;	mitochondrial
312. Naja annulifera isolate FP200824A21 cytochrome c oxidase subunit I (COX1) gene, partial cds; mitochondrial	312	Naja	annulifera	isolate	FP200824A21	cytochrome	c	oxidase	subunit	I	(COX1)	gene,	partial	cds;	mitochondrial
313. Dendroaspis angusticeps isolate FP200824A20 cytochrome c oxidase subunit I (COX1) gene, partial cds; mitochondrial	313	Dendroaspis	angusticeps	isolate	FP200824A20	cytochrome	c	oxidase	subunit	I	(COX1)	gene,	partial	cds;	mitochondrial
314. Varanus albigularis isolate FP200824A18 cytochrome c oxidase subunit I (COX1) gene, partial cds; mitochondrial	314	Varanus	albigularis	isolate	FP200824A18	cytochrome	c	oxidase	subunit	I	(COX1)	gene,	partial	cds;	mitochondrial
315. Varanus niloticus isolate FP200824A09 cytochrome c oxidase subunit I (COX1) gene, partial cds; mitochondrial	315	Varanus	niloticus	isolate	FP200824A09	cytochrome	c	oxidase	subunit	I	(COX1)	gene,	partial	cds;	mitochondrial
316. Philothamnus semivariegatus isolate FP200824A07 cytochrome c oxidase subunit I (COX1) gene, partial cds; mitochondrial	316	Philothamnus	semivariegatus	isolate	FP200824A07	cytochrome	c	oxidase	subunit	I	(COX1)	gene,	partial	cds;	mitochondrial
317. Python natalensis isolate FP200824A05 cytochrome c oxidase subunit I (COX1) gene, partial cds; mitochondrial	317	Python	natalensis	isolate	FP200824A05	cytochrome	c	oxidase	subunit	I	(COX1)	gene,	partial	cds;	mitochondrial
318. Pseudaspis cana isolate FP200824A04 cytochrome c oxidase subunit I (COX1) gene, partial cds; mitochondrial	318	Pseudaspis	cana	isolate	FP200824A04	cytochrome	c	oxidase	subunit	I	(COX1)	gene,	partial	cds;	mitochondrial
319. Hemachatus haemachatus isolate FP200824A03 cytochrome c oxidase subunit I (COX1) gene, partial cds; mitochondrial	319	Hemachatus	haemachatus	isolate	FP200824A03	cytochrome	c	oxidase	subunit	I	(COX1)	gene,	partial	cds;	mitochondrial
320. Naja mossambica isolate FP200824A01 cytochrome c oxidase subunit I (COX1) gene, partial cds; mitochondrial	320	Naja	mossambica	isolate	FP200824A01	cytochrome	c	oxidase	subunit	I	(COX1)	gene,	partial	cds;	mitochondrial
321. Dendroaspis angusticeps isolate FP201106A58 cytochrome c oxidase subunit I (COX1) gene, partial cds; mitochondrial	321	Dendroaspis	angusticeps	isolate	FP201106A58	cytochrome	c	oxidase	subunit	I	(COX1)	gene,	partial	cds;	mitochondrial
322. Varanus albigularis isolate FP201106A52 cytochrome c oxidase subunit I (COX1) gene, partial cds; mitochondrial	322	Varanus	albigularis	isolate	FP201106A52	cytochrome	c	oxidase	subunit	I	(COX1)	gene,	partial	cds;	mitochondrial
323. Varanus niloticus isolate FP201106A46 cytochrome c oxidase subunit I (COX1) gene, partial cds; mitochondrial	323	Varanus	niloticus	isolate	FP201106A46	cytochrome	c	oxidase	subunit	I	(COX1)	gene,	partial	cds;	mitochondrial
324. Dendroaspis angusticeps isolate FP201106A44 cytochrome c oxidase subunit I (COX1) gene, partial cds; mitochondrial	324	Dendroaspis	angusticeps	isolate	FP201106A44	cytochrome	c	oxidase	subunit	I	(COX1)	gene,	partial	cds;	mitochondrial
325. Naja mossambica isolate FP201106A42 cytochrome c oxidase subunit I (COX1) gene, partial cds; mitochondrial	325	Naja	mossambica	isolate	FP201106A42	cytochrome	c	oxidase	subunit	I	(COX1)	gene,	partial	cds;	mitochondrial
326. Varanus niloticus isolate FP201106A41 cytochrome c oxidase subunit I (COX1) gene, partial cds; mitochondrial	326	Varanus	niloticus	isolate	FP201106A41	cytochrome	c	oxidase	subunit	I	(COX1)	gene,	partial	cds;	mitochondrial
327. Bitis arietans isolate FP201106A33 cytochrome c oxidase subunit I (COX1) gene, partial cds; mitochondrial	327	Bitis	arietans	isolate	FP201106A33	cytochrome	c	oxidase	subunit	I	(COX1)	gene,	partial	cds;	mitochondrial
328. Naja subfulva isolate FP201106A26 cytochrome c oxidase subunit I (COX1) gene, partial cds; mitochondrial	328	Naja	subfulva	isolate	FP201106A26	cytochrome	c	oxidase	subunit	I	(COX1)	gene,	partial	cds;	mitochondrial
329. Chamaeleo dilepis isolate FP201106A22 cytochrome c oxidase subunit I (COX1) gene, partial cds; mitochondrial	329	Chamaeleo	dilepis	isolate	FP201106A22	cytochrome	c	oxidase	subunit	I	(COX1)	gene,	partial	cds;	mitochondrial
330. Bitis arietans isolate FP201106A20 cytochrome c oxidase subunit I (COX1) gene, partial cds; mitochondrial	330	Bitis	arietans	isolate	FP201106A20	cytochrome	c	oxidase	subunit	I	(COX1)	gene,	partial	cds;	mitochondrial
331. Varanus niloticus isolate FP201106A16 cytochrome c oxidase subunit I (COX1) gene, partial cds; mitochondrial	331	Varanus	niloticus	isolate	FP201106A16	cytochrome	c	oxidase	subunit	I	(COX1)	gene,	partial	cds;	mitochondrial
332. Naja subfulva isolate FP201106A13 cytochrome c oxidase subunit I (COX1) gene, partial cds; mitochondrial	332	Naja	subfulva	isolate	FP201106A13	cytochrome	c	oxidase	subunit	I	(COX1)	gene,	partial	cds;	mitochondrial
333. Dendroaspis angusticeps isolate FP201106A04 cytochrome c oxidase subunit I (COX1) gene, partial cds; mitochondrial	333	Dendroaspis	angusticeps	isolate	FP201106A04	cytochrome	c	oxidase	subunit	I	(COX1)	gene,	partial	cds;	mitochondrial
334. Trachylepis punctatissima isolate S904 large subunit ribosomal RNA gene, partial sequence; mitochondrial	334	Trachylepis	punctatissima	isolate	S904	large	subunit	ribosomal	RNA	gene,	partial	sequence;	mitochondrial
335. Trachylepis punctatissima isolate S876 large subunit ribosomal RNA gene, partial sequence; mitochondrial	335	Trachylepis	punctatissima	isolate	S876	large	subunit	ribosomal	RNA	gene,	partial	sequence;	mitochondrial
336. Trachylepis punctatissima isolate S839 large subunit ribosomal RNA gene, partial sequence; mitochondrial	336	Trachylepis	punctatissima	isolate	S839	large	subunit	ribosomal	RNA	gene,	partial	sequence;	mitochondrial
337. Trachylepis punctatissima isolate M047 large subunit ribosomal RNA gene, partial sequence; mitochondrial	337	Trachylepis	punctatissima	isolate	M047	large	subunit	ribosomal	RNA	gene,	partial	sequence;	mitochondrial
338. Trachylepis punctatissima isolate M041 large subunit ribosomal RNA gene, partial sequence; mitochondrial	338	Trachylepis	punctatissima	isolate	M041	large	subunit	ribosomal	RNA	gene,	partial	sequence;	mitochondrial
339. Pelomedusa galeata isolate WP318 large subunit ribosomal RNA gene, partial sequence; mitochondrial	339	Pelomedusa	galeata	isolate	WP318	large	subunit	ribosomal	RNA	gene,	partial	sequence;	mitochondrial
340. Pelomedusa galeata isolate WC-5833 large subunit ribosomal RNA gene, partial sequence; mitochondrial	340	Pelomedusa	galeata	isolate	WC-5833	large	subunit	ribosomal	RNA	gene,	partial	sequence;	mitochondrial
341. Pelomedusa galeata isolate TGE T3-8 large subunit ribosomal RNA gene, partial sequence; mitochondrial	341	Pelomedusa	galeata	isolate	TGE	T3-8	large	subunit	ribosomal	RNA	gene,	partial	sequence;	mitochondrial
342. Pelomedusa galeata isolate S594 large subunit ribosomal RNA gene, partial sequence; mitochondrial	342	Pelomedusa	galeata	isolate	S594	large	subunit	ribosomal	RNA	gene,	partial	sequence;	mitochondrial
343. Pelomedusa galeata isolate RSP057 large subunit ribosomal RNA gene, partial sequence; mitochondrial	343	Pelomedusa	galeata	isolate	RSP057	large	subunit	ribosomal	RNA	gene,	partial	sequence;	mitochondrial
344. Pelomedusa galeata isolate MBUR 01266 large subunit ribosomal RNA gene, partial sequence; mitochondrial	344	Pelomedusa	galeata	isolate	MBUR	1266	large	subunit	ribosomal	RNA	gene,	partial	sequence;	mitochondrial
345. Pelomedusa galeata isolate MBUR 00553 large subunit ribosomal RNA gene, partial sequence; mitochondrial	345	Pelomedusa	galeata	isolate	MBUR	553	large	subunit	ribosomal	RNA	gene,	partial	sequence;	mitochondrial
346. Pelomedusa galeata isolate MB 21424 large subunit ribosomal RNA gene, partial sequence; mitochondrial	346	Pelomedusa	galeata	isolate	MB	21424	large	subunit	ribosomal	RNA	gene,	partial	sequence;	mitochondrial
347. Pelomedusa galeata isolate HB048 large subunit ribosomal RNA gene, partial sequence; mitochondrial	347	Pelomedusa	galeata	isolate	HB048	large	subunit	ribosomal	RNA	gene,	partial	sequence;	mitochondrial
348. Pelomedusa galeata isolate GAL10 large subunit ribosomal RNA gene, partial sequence; mitochondrial	348	Pelomedusa	galeata	isolate	GAL10	large	subunit	ribosomal	RNA	gene,	partial	sequence;	mitochondrial
349. Pelomedusa galeata isolate M143 large subunit ribosomal RNA gene, partial sequence; mitochondrial	349	Pelomedusa	galeata	isolate	M143	large	subunit	ribosomal	RNA	gene,	partial	sequence;	mitochondrial
350. Naja nivea isolate M038 large subunit ribosomal RNA gene, partial sequence; mitochondrial	350	Naja	nivea	isolate	M038	large	subunit	ribosomal	RNA	gene,	partial	sequence;	mitochondrial
351. Hemidactylus mabouia isolate S941 large subunit ribosomal RNA gene, partial sequence; mitochondrial	351	Hemidactylus	mabouia	isolate	S941	large	subunit	ribosomal	RNA	gene,	partial	sequence;	mitochondrial
352. Chondrodactylus bibronii isolate S891 large subunit ribosomal RNA gene, partial sequence; mitochondrial	352	Chondrodactylus	bibronii	isolate	S891	large	subunit	ribosomal	RNA	gene,	partial	sequence;	mitochondrial
353. Agama atra isolate T090 large subunit ribosomal RNA gene, partial sequence; mitochondrial	353	Agama	atra	isolate	T090	large	subunit	ribosomal	RNA	gene,	partial	sequence;	mitochondrial
354. Agama atra isolate T089 large subunit ribosomal RNA gene, partial sequence; mitochondrial	354	Agama	atra	isolate	T089	large	subunit	ribosomal	RNA	gene,	partial	sequence;	mitochondrial
355. Goggia braacki isolate FP063 recombination activating protein 1 (RAG1) gene, partial cds	355	Goggia	braacki	isolate	FP063	recombination	activating	protein	1	(RAG1)	gene,	partial	cds
356. Goggia braacki isolate FP063 phosducin (PDC) gene, partial cds	356	Goggia	braacki	isolate	FP063	phosducin	(PDC)	gene,	partial	cds
357. Goggia braacki isolate FP063 NADH dehydrogenase subunit 2 (ND2) gene, partial cds; mitochondrial	357	Goggia	braacki	isolate	FP063	NADH	dehydrogenase	subunit	2	(ND2)	gene,	partial	cds;	mitochondrial
358. Bradypodion damaranum isolate DA020 large subunit ribosomal RNA gene, partial sequence; mitochondrial	358	Bradypodion	damaranum	isolate	DA020	large	subunit	ribosomal	RNA	gene,	partial	sequence;	mitochondrial
359. Bradypodion sp. KAT-2021b isolate HB402 large subunit ribosomal RNA gene, partial sequence; mitochondrial	359	Bradypodion	sp.	KAT-2021b	isolate	HB402	large	subunit	ribosomal	RNA	gene,	partial	sequence;	mitochondrial
360. Bradypodion sp. KAT-2021b isolate HB401 large subunit ribosomal RNA gene, partial sequence; mitochondrial	360	Bradypodion	sp.	KAT-2021b	isolate	HB401	large	subunit	ribosomal	RNA	gene,	partial	sequence;	mitochondrial
361. Bradypodion sp. KAT-2021b isolate HB400 large subunit ribosomal RNA gene, partial sequence; mitochondrial	361	Bradypodion	sp.	KAT-2021b	isolate	HB400	large	subunit	ribosomal	RNA	gene,	partial	sequence;	mitochondrial
362. Bradypodion sp. KAT-2021b isolate HB399 large subunit ribosomal RNA gene, partial sequence; mitochondrial	362	Bradypodion	sp.	KAT-2021b	isolate	HB399	large	subunit	ribosomal	RNA	gene,	partial	sequence;	mitochondrial
363. Bradypodion sp. KAT-2021b isolate HB398 large subunit ribosomal RNA gene, partial sequence; mitochondrial	363	Bradypodion	sp.	KAT-2021b	isolate	HB398	large	subunit	ribosomal	RNA	gene,	partial	sequence;	mitochondrial
364. Bradypodion sp. KAT-2021b isolate HB361 large subunit ribosomal RNA gene, partial sequence; mitochondrial	364	Bradypodion	sp.	KAT-2021b	isolate	HB361	large	subunit	ribosomal	RNA	gene,	partial	sequence;	mitochondrial
365. Bradypodion ventrale isolate KTH166 large subunit ribosomal RNA gene, partial sequence; mitochondrial	365	Bradypodion	ventrale	isolate	KTH166	large	subunit	ribosomal	RNA	gene,	partial	sequence;	mitochondrial
366. Bradypodion cf. thamnobates isolate PEM_R05416 large subunit ribosomal RNA gene, partial sequence; mitochondrial	366	Bradypodion	cf.	thamnobates	isolate	PEM_R05416	large	subunit	ribosomal	RNA	gene,	partial	sequence;	mitochondrial
367. Bradypodion cf. nemorale isolate JDC10-027 large subunit ribosomal RNA gene, partial sequence; mitochondrial	367	Bradypodion	cf.	nemorale	isolate	JDC10-027	large	subunit	ribosomal	RNA	gene,	partial	sequence;	mitochondrial
368. Bradypodion cf. thamnobates isolate KTH434 large subunit ribosomal RNA gene, partial sequence; mitochondrial	368	Bradypodion	cf.	thamnobates	isolate	KTH434	large	subunit	ribosomal	RNA	gene,	partial	sequence;	mitochondrial
369. Bradypodion caffer isolate KTH11-01 large subunit ribosomal RNA gene, partial sequence; mitochondrial	369	Bradypodion	caffer	isolate	KTH11-01	large	subunit	ribosomal	RNA	gene,	partial	sequence;	mitochondrial
370. Bradypodion sp. KAT-2021a isolate KTH098 large subunit ribosomal RNA gene, partial sequence; mitochondrial	370	Bradypodion	sp.	KAT-2021a	isolate	KTH098	large	subunit	ribosomal	RNA	gene,	partial	sequence;	mitochondrial
371. Homopus areolatus isolate WB1 prolactin receptor (PRLR) gene, partial cds	371	Homopus	areolatus	isolate	WB1	prolactin	receptor	(PRLR)	gene,	partial	cds
372. Homopus areolatus isolate RR1 prolactin receptor (PRLR) gene, partial cds	372	Homopus	areolatus	isolate	RR1	prolactin	receptor	(PRLR)	gene,	partial	cds
373. Homopus areolatus isolate Franschoek prolactin receptor (PRLR) gene, partial cds	373	Homopus	areolatus	isolate	Franschoek	prolactin	receptor	(PRLR)	gene,	partial	cds
374. Homopus areolatus isolate Adelaid prolactin receptor (PRLR) gene, partial cds	374	Homopus	areolatus	isolate	Adelaid	prolactin	receptor	(PRLR)	gene,	partial	cds
375. Homopus areolatus isolate FH1 prolactin receptor (PRLR) gene, partial cds	375	Homopus	areolatus	isolate	FH1	prolactin	receptor	(PRLR)	gene,	partial	cds
376. Homopus areolatus isolate Swartwalle prolactin receptor (PRLR) gene, partial cds	376	Homopus	areolatus	isolate	Swartwalle	prolactin	receptor	(PRLR)	gene,	partial	cds
377. Homopus areolatus isolate SB1 prolactin receptor (PRLR) gene, partial cds	377	Homopus	areolatus	isolate	SB1	prolactin	receptor	(PRLR)	gene,	partial	cds
378. Homopus areolatus isolate Oorlogskloof prolactin receptor (PRLR) gene, partial cds	378	Homopus	areolatus	isolate	Oorlogskloof	prolactin	receptor	(PRLR)	gene,	partial	cds
379. Homopus areolatus isolate HH1 prolactin receptor (PRLR) gene, partial cds	379	Homopus	areolatus	isolate	HH1	prolactin	receptor	(PRLR)	gene,	partial	cds
380. Homopus areolatus isolate SV prolactin receptor (PRLR) gene, partial cds	380	Homopus	areolatus	isolate	SV	prolactin	receptor	(PRLR)	gene,	partial	cds
381. Homopus areolatus isolate MB1 prolactin receptor (PRLR) gene, partial cds	381	Homopus	areolatus	isolate	MB1	prolactin	receptor	(PRLR)	gene,	partial	cds
382. Homopus areolatus isolate Vrolikheid prolactin receptor (PRLR) gene, partial cds	382	Homopus	areolatus	isolate	Vrolikheid	prolactin	receptor	(PRLR)	gene,	partial	cds
383. Homopus areolatus isolate HH6 prolactin receptor (PRLR) gene, partial cds	383	Homopus	areolatus	isolate	HH6	prolactin	receptor	(PRLR)	gene,	partial	cds
384. Homopus areolatus isolate PF1 prolactin receptor (PRLR) gene, partial cds	384	Homopus	areolatus	isolate	PF1	prolactin	receptor	(PRLR)	gene,	partial	cds
385. Homopus areolatus isolate HaIdasvalley prolactin receptor (PRLR) gene, partial cds	385	Homopus	areolatus	isolate	HaIdasvalley	prolactin	receptor	(PRLR)	gene,	partial	cds
386. Homopus areolatus isolate HaMontague prolactin receptor (PRLR) gene, partial cds	386	Homopus	areolatus	isolate	HaMontague	prolactin	receptor	(PRLR)	gene,	partial	cds
387. Homopus areolatus isolate HaBuffelsjag prolactin receptor (PRLR) gene, partial cds	387	Homopus	areolatus	isolate	HaBuffelsjag	prolactin	receptor	(PRLR)	gene,	partial	cds
388. Homopus areolatus isolate Vrolikheid4 tRNA-Ser gene, partial sequence; tRNA-His gene, complete sequence; and NADH dehydrogenase subunit 4 (ND4) gene, partial cds; mitochondrial	388	Homopus	areolatus	isolate	Vrolikheid4	tRNA-Ser	gene,	partial	sequence;	tRNA-His	gene,	complete	sequence;	and	NADH	dehydrogenase	subunit	4	(ND4)	gene,	partial	cds;	mitochondrial
389. Homopus areolatus isolate Vrolikheid3 tRNA-Ser gene, partial sequence; tRNA-His gene, complete sequence; and NADH dehydrogenase subunit 4 (ND4) gene, partial cds; mitochondrial	389	Homopus	areolatus	isolate	Vrolikheid3	tRNA-Ser	gene,	partial	sequence;	tRNA-His	gene,	complete	sequence;	and	NADH	dehydrogenase	subunit	4	(ND4)	gene,	partial	cds;	mitochondrial
390. Homopus areolatus isolate Vrolikheid2 tRNA-Ser gene, partial sequence; tRNA-His gene, complete sequence; and NADH dehydrogenase subunit 4 (ND4) gene, partial cds; mitochondrial	390	Homopus	areolatus	isolate	Vrolikheid2	tRNA-Ser	gene,	partial	sequence;	tRNA-His	gene,	complete	sequence;	and	NADH	dehydrogenase	subunit	4	(ND4)	gene,	partial	cds;	mitochondrial
391. Homopus areolatus isolate Vrolikheid1 tRNA-Ser gene, partial sequence; tRNA-His gene, complete sequence; and NADH dehydrogenase subunit 4 (ND4) gene, partial cds; mitochondrial	391	Homopus	areolatus	isolate	Vrolikheid1	tRNA-Ser	gene,	partial	sequence;	tRNA-His	gene,	complete	sequence;	and	NADH	dehydrogenase	subunit	4	(ND4)	gene,	partial	cds;	mitochondrial
392. Homopus areolatus isolate SomersetWest2 tRNA-Ser gene, partial sequence; tRNA-His gene, complete sequence; and NADH dehydrogenase subunit 4 (ND4) gene, partial cds; mitochondrial	392	Homopus	areolatus	isolate	SomersetWest2	tRNA-Ser	gene,	partial	sequence;	tRNA-His	gene,	complete	sequence;	and	NADH	dehydrogenase	subunit	4	(ND4)	gene,	partial	cds;	mitochondrial
393. Homopus areolatus isolate SomersetWest1 tRNA-Ser gene, partial sequence; tRNA-His gene, complete sequence; and NADH dehydrogenase subunit 4 (ND4) gene, partial cds; mitochondrial	393	Homopus	areolatus	isolate	SomersetWest1	tRNA-Ser	gene,	partial	sequence;	tRNA-His	gene,	complete	sequence;	and	NADH	dehydrogenase	subunit	4	(ND4)	gene,	partial	cds;	mitochondrial
394. Homopus areolatus isolate Moddervlei tRNA-Ser gene, partial sequence; tRNA-His gene, complete sequence; and NADH dehydrogenase subunit 4 (ND4) gene, partial cds; mitochondrial	394	Homopus	areolatus	isolate	Moddervlei	tRNA-Ser	gene,	partial	sequence;	tRNA-His	gene,	complete	sequence;	and	NADH	dehydrogenase	subunit	4	(ND4)	gene,	partial	cds;	mitochondrial
395. Homopus areolatus isolate Idasvalley tRNA-Ser gene, partial sequence; tRNA-His gene, complete sequence; and NADH dehydrogenase subunit 4 (ND4) gene, partial cds; mitochondrial	395	Homopus	areolatus	isolate	Idasvalley	tRNA-Ser	gene,	partial	sequence;	tRNA-His	gene,	complete	sequence;	and	NADH	dehydrogenase	subunit	4	(ND4)	gene,	partial	cds;	mitochondrial
396. Homopus areolatus isolate Rooivlei tRNA-Ser gene, partial sequence; tRNA-His gene, complete sequence; and NADH dehydrogenase subunit 4 (ND4) gene, partial cds; mitochondrial	396	Homopus	areolatus	isolate	Rooivlei	tRNA-Ser	gene,	partial	sequence;	tRNA-His	gene,	complete	sequence;	and	NADH	dehydrogenase	subunit	4	(ND4)	gene,	partial	cds;	mitochondrial
397. Homopus areolatus isolate Montague tRNA-Ser gene, partial sequence; tRNA-His gene, complete sequence; and NADH dehydrogenase subunit 4 (ND4) gene, partial cds; mitochondrial	397	Homopus	areolatus	isolate	Montague	tRNA-Ser	gene,	partial	sequence;	tRNA-His	gene,	complete	sequence;	and	NADH	dehydrogenase	subunit	4	(ND4)	gene,	partial	cds;	mitochondrial
398. Homopus areolatus isolate Kosierskraal5 tRNA-Ser gene, partial sequence; tRNA-His gene, complete sequence; and NADH dehydrogenase subunit 4 (ND4) gene, partial cds; mitochondrial	398	Homopus	areolatus	isolate	Kosierskraal5	tRNA-Ser	gene,	partial	sequence;	tRNA-His	gene,	complete	sequence;	and	NADH	dehydrogenase	subunit	4	(ND4)	gene,	partial	cds;	mitochondrial
399. Homopus areolatus isolate Kosierskraal4 tRNA-Ser gene, partial sequence; tRNA-His gene, complete sequence; and NADH dehydrogenase subunit 4 (ND4) gene, partial cds; mitochondrial	399	Homopus	areolatus	isolate	Kosierskraal4	tRNA-Ser	gene,	partial	sequence;	tRNA-His	gene,	complete	sequence;	and	NADH	dehydrogenase	subunit	4	(ND4)	gene,	partial	cds;	mitochondrial
400. Homopus areolatus isolate HH8 tRNA-Ser gene, partial sequence; tRNA-His gene, complete sequence; and NADH dehydrogenase subunit 4 (ND4) gene, partial cds; mitochondrial	400	Homopus	areolatus	isolate	HH8	tRNA-Ser	gene,	partial	sequence;	tRNA-His	gene,	complete	sequence;	and	NADH	dehydrogenase	subunit	4	(ND4)	gene,	partial	cds;	mitochondrial
401. Homopus areolatus isolate HH7 tRNA-Ser gene, partial sequence; tRNA-His gene, complete sequence; and NADH dehydrogenase subunit 4 (ND4) gene, partial cds; mitochondrial	401	Homopus	areolatus	isolate	HH7	tRNA-Ser	gene,	partial	sequence;	tRNA-His	gene,	complete	sequence;	and	NADH	dehydrogenase	subunit	4	(ND4)	gene,	partial	cds;	mitochondrial
402. Homopus areolatus isolate HH6 tRNA-Ser gene, partial sequence; tRNA-His gene, complete sequence; and NADH dehydrogenase subunit 4 (ND4) gene, partial cds; mitochondrial	402	Homopus	areolatus	isolate	HH6	tRNA-Ser	gene,	partial	sequence;	tRNA-His	gene,	complete	sequence;	and	NADH	dehydrogenase	subunit	4	(ND4)	gene,	partial	cds;	mitochondrial
403. Homopus areolatus isolate HH5 tRNA-Ser gene, partial sequence; tRNA-His gene, complete sequence; and NADH dehydrogenase subunit 4 (ND4) gene, partial cds; mitochondrial	403	Homopus	areolatus	isolate	HH5	tRNA-Ser	gene,	partial	sequence;	tRNA-His	gene,	complete	sequence;	and	NADH	dehydrogenase	subunit	4	(ND4)	gene,	partial	cds;	mitochondrial
404. Homopus areolatus isolate HH4 tRNA-Ser gene, partial sequence; tRNA-His gene, complete sequence; and NADH dehydrogenase subunit 4 (ND4) gene, partial cds; mitochondrial	404	Homopus	areolatus	isolate	HH4	tRNA-Ser	gene,	partial	sequence;	tRNA-His	gene,	complete	sequence;	and	NADH	dehydrogenase	subunit	4	(ND4)	gene,	partial	cds;	mitochondrial
405. Homopus areolatus isolate HH3 tRNA-Ser gene, partial sequence; tRNA-His gene, complete sequence; and NADH dehydrogenase subunit 4 (ND4) gene, partial cds; mitochondrial	405	Homopus	areolatus	isolate	HH3	tRNA-Ser	gene,	partial	sequence;	tRNA-His	gene,	complete	sequence;	and	NADH	dehydrogenase	subunit	4	(ND4)	gene,	partial	cds;	mitochondrial
406. Homopus areolatus isolate HH2 tRNA-Ser gene, partial sequence; tRNA-His gene, complete sequence; and NADH dehydrogenase subunit 4 (ND4) gene, partial cds; mitochondrial	406	Homopus	areolatus	isolate	HH2	tRNA-Ser	gene,	partial	sequence;	tRNA-His	gene,	complete	sequence;	and	NADH	dehydrogenase	subunit	4	(ND4)	gene,	partial	cds;	mitochondrial
407. Homopus areolatus isolate HH1 tRNA-Ser gene, partial sequence; tRNA-His gene, complete sequence; and NADH dehydrogenase subunit 4 (ND4) gene, partial cds; mitochondrial	407	Homopus	areolatus	isolate	HH1	tRNA-Ser	gene,	partial	sequence;	tRNA-His	gene,	complete	sequence;	and	NADH	dehydrogenase	subunit	4	(ND4)	gene,	partial	cds;	mitochondrial
408. Homopus areolatus isolate EPNR60 tRNA-Ser gene, partial sequence; tRNA-His gene, complete sequence; and NADH dehydrogenase subunit 4 (ND4) gene, partial cds; mitochondrial	408	Homopus	areolatus	isolate	EPNR60	tRNA-Ser	gene,	partial	sequence;	tRNA-His	gene,	complete	sequence;	and	NADH	dehydrogenase	subunit	4	(ND4)	gene,	partial	cds;	mitochondrial
409. Homopus areolatus isolate EPNR59 tRNA-Ser gene, partial sequence; tRNA-His gene, complete sequence; and NADH dehydrogenase subunit 4 (ND4) gene, partial cds; mitochondrial	409	Homopus	areolatus	isolate	EPNR59	tRNA-Ser	gene,	partial	sequence;	tRNA-His	gene,	complete	sequence;	and	NADH	dehydrogenase	subunit	4	(ND4)	gene,	partial	cds;	mitochondrial
410. Homopus areolatus isolate EPNR58 tRNA-Ser gene, partial sequence; tRNA-His gene, complete sequence; and NADH dehydrogenase subunit 4 (ND4) gene, partial cds; mitochondrial	410	Homopus	areolatus	isolate	EPNR58	tRNA-Ser	gene,	partial	sequence;	tRNA-His	gene,	complete	sequence;	and	NADH	dehydrogenase	subunit	4	(ND4)	gene,	partial	cds;	mitochondrial
411. Homopus areolatus isolate EPNR57 tRNA-Ser gene, partial sequence; tRNA-His gene, complete sequence; and NADH dehydrogenase subunit 4 (ND4) gene, partial cds; mitochondrial	411	Homopus	areolatus	isolate	EPNR57	tRNA-Ser	gene,	partial	sequence;	tRNA-His	gene,	complete	sequence;	and	NADH	dehydrogenase	subunit	4	(ND4)	gene,	partial	cds;	mitochondrial
412. Homopus areolatus isolate EPNR56 tRNA-Ser gene, partial sequence; tRNA-His gene, complete sequence; and NADH dehydrogenase subunit 4 (ND4) gene, partial cds; mitochondrial	412	Homopus	areolatus	isolate	EPNR56	tRNA-Ser	gene,	partial	sequence;	tRNA-His	gene,	complete	sequence;	and	NADH	dehydrogenase	subunit	4	(ND4)	gene,	partial	cds;	mitochondrial
413. Homopus areolatus isolate EPNR55 tRNA-Ser gene, partial sequence; tRNA-His gene, complete sequence; and NADH dehydrogenase subunit 4 (ND4) gene, partial cds; mitochondrial	413	Homopus	areolatus	isolate	EPNR55	tRNA-Ser	gene,	partial	sequence;	tRNA-His	gene,	complete	sequence;	and	NADH	dehydrogenase	subunit	4	(ND4)	gene,	partial	cds;	mitochondrial
414. Homopus areolatus isolate EPNR52 tRNA-Ser gene, partial sequence; tRNA-His gene, complete sequence; and NADH dehydrogenase subunit 4 (ND4) gene, partial cds; mitochondrial	414	Homopus	areolatus	isolate	EPNR52	tRNA-Ser	gene,	partial	sequence;	tRNA-His	gene,	complete	sequence;	and	NADH	dehydrogenase	subunit	4	(ND4)	gene,	partial	cds;	mitochondrial
415. Homopus areolatus isolate EPNR51 tRNA-Ser gene, partial sequence; tRNA-His gene, complete sequence; and NADH dehydrogenase subunit 4 (ND4) gene, partial cds; mitochondrial	415	Homopus	areolatus	isolate	EPNR51	tRNA-Ser	gene,	partial	sequence;	tRNA-His	gene,	complete	sequence;	and	NADH	dehydrogenase	subunit	4	(ND4)	gene,	partial	cds;	mitochondrial
416. UNVERIFIED: Homopus areolatus isolate EPNR48 tRNA-Ser gene, partial sequence; tRNA-His gene, complete sequence; and NADH dehydrogenase subunit 4-like (ND4) gene, partial sequence; mitochondrial	416	UNVERIFIED:	Homopus	areolatus	isolate	EPNR48	tRNA-Ser	gene,	partial	sequence;	tRNA-His	gene,	complete	sequence;	and	NADH	dehydrogenase	subunit	4-like	(ND4)	gene,	partial	sequence;	mitochondrial
417. Homopus areolatus isolate EPNR47 tRNA-Ser gene, partial sequence; tRNA-His gene, complete sequence; and NADH dehydrogenase subunit 4 (ND4) gene, partial cds; mitochondrial	417	Homopus	areolatus	isolate	EPNR47	tRNA-Ser	gene,	partial	sequence;	tRNA-His	gene,	complete	sequence;	and	NADH	dehydrogenase	subunit	4	(ND4)	gene,	partial	cds;	mitochondrial
418. Homopus areolatus isolate EPNR46 tRNA-Ser gene, partial sequence; tRNA-His gene, complete sequence; and NADH dehydrogenase subunit 4 (ND4) gene, partial cds; mitochondrial	418	Homopus	areolatus	isolate	EPNR46	tRNA-Ser	gene,	partial	sequence;	tRNA-His	gene,	complete	sequence;	and	NADH	dehydrogenase	subunit	4	(ND4)	gene,	partial	cds;	mitochondrial
419. Homopus areolatus isolate EPNR44 tRNA-Ser gene, partial sequence; tRNA-His gene, complete sequence; and NADH dehydrogenase subunit 4 (ND4) gene, partial cds; mitochondrial	419	Homopus	areolatus	isolate	EPNR44	tRNA-Ser	gene,	partial	sequence;	tRNA-His	gene,	complete	sequence;	and	NADH	dehydrogenase	subunit	4	(ND4)	gene,	partial	cds;	mitochondrial
420. Homopus areolatus isolate EPNR42 tRNA-Ser gene, partial sequence; tRNA-His gene, complete sequence; and NADH dehydrogenase subunit 4 (ND4) gene, partial cds; mitochondrial	420	Homopus	areolatus	isolate	EPNR42	tRNA-Ser	gene,	partial	sequence;	tRNA-His	gene,	complete	sequence;	and	NADH	dehydrogenase	subunit	4	(ND4)	gene,	partial	cds;	mitochondrial
421. Homopus areolatus isolate EPNR41 tRNA-Ser gene, partial sequence; tRNA-His gene, complete sequence; and NADH dehydrogenase subunit 4 (ND4) gene, partial cds; mitochondrial	421	Homopus	areolatus	isolate	EPNR41	tRNA-Ser	gene,	partial	sequence;	tRNA-His	gene,	complete	sequence;	and	NADH	dehydrogenase	subunit	4	(ND4)	gene,	partial	cds;	mitochondrial
422. Homopus areolatus isolate Clanwilliam tRNA-Ser gene, partial sequence; tRNA-His gene, complete sequence; and NADH dehydrogenase subunit 4 (ND4) gene, partial cds; mitochondrial	422	Homopus	areolatus	isolate	Clanwilliam	tRNA-Ser	gene,	partial	sequence;	tRNA-His	gene,	complete	sequence;	and	NADH	dehydrogenase	subunit	4	(ND4)	gene,	partial	cds;	mitochondrial
423. Homopus areolatus isolate Buffelsjag1 tRNA-Ser gene, partial sequence; tRNA-His gene, complete sequence; and NADH dehydrogenase subunit 4 (ND4) gene, partial cds; mitochondrial	423	Homopus	areolatus	isolate	Buffelsjag1	tRNA-Ser	gene,	partial	sequence;	tRNA-His	gene,	complete	sequence;	and	NADH	dehydrogenase	subunit	4	(ND4)	gene,	partial	cds;	mitochondrial
424. Homopus areolatus isolate Buffelsjag2 tRNA-Ser gene, partial sequence; tRNA-His gene, complete sequence; and NADH dehydrogenase subunit 4 (ND4) gene, partial cds; mitochondrial	424	Homopus	areolatus	isolate	Buffelsjag2	tRNA-Ser	gene,	partial	sequence;	tRNA-His	gene,	complete	sequence;	and	NADH	dehydrogenase	subunit	4	(ND4)	gene,	partial	cds;	mitochondrial
425. Homopus areolatus isolate Buffelsjag3 tRNA-Ser gene, partial sequence; tRNA-His gene, complete sequence; and NADH dehydrogenase subunit 4 (ND4) gene, partial cds; mitochondrial	425	Homopus	areolatus	isolate	Buffelsjag3	tRNA-Ser	gene,	partial	sequence;	tRNA-His	gene,	complete	sequence;	and	NADH	dehydrogenase	subunit	4	(ND4)	gene,	partial	cds;	mitochondrial
426. Homopus areolatus isolate Buffelsjag4 tRNA-Ser gene, partial sequence; tRNA-His gene, complete sequence; and NADH dehydrogenase subunit 4 (ND4) gene, partial cds; mitochondrial	426	Homopus	areolatus	isolate	Buffelsjag4	tRNA-Ser	gene,	partial	sequence;	tRNA-His	gene,	complete	sequence;	and	NADH	dehydrogenase	subunit	4	(ND4)	gene,	partial	cds;	mitochondrial
427. Homopus areolatus isolate Buffelsjag5 tRNA-Ser gene, partial sequence; tRNA-His gene, complete sequence; and NADH dehydrogenase subunit 4 (ND4) gene, partial cds; mitochondrial	427	Homopus	areolatus	isolate	Buffelsjag5	tRNA-Ser	gene,	partial	sequence;	tRNA-His	gene,	complete	sequence;	and	NADH	dehydrogenase	subunit	4	(ND4)	gene,	partial	cds;	mitochondrial
428. Homopus areolatus isolate Buffelsjag6 tRNA-Ser gene, partial sequence; tRNA-His gene, complete sequence; and NADH dehydrogenase subunit 4 (ND4) gene, partial cds; mitochondrial	428	Homopus	areolatus	isolate	Buffelsjag6	tRNA-Ser	gene,	partial	sequence;	tRNA-His	gene,	complete	sequence;	and	NADH	dehydrogenase	subunit	4	(ND4)	gene,	partial	cds;	mitochondrial
429. Homopus areolatus isolate MB20984 tRNA-Ser gene, partial sequence; tRNA-His gene, complete sequence; and NADH dehydrogenase subunit 4 (ND4) gene, partial cds; mitochondrial	429	Homopus	areolatus	isolate	MB20984	tRNA-Ser	gene,	partial	sequence;	tRNA-His	gene,	complete	sequence;	and	NADH	dehydrogenase	subunit	4	(ND4)	gene,	partial	cds;	mitochondrial
430. Homopus areolatus isolate PEM17230 tRNA-Ser gene, partial sequence; tRNA-His gene, complete sequence; and NADH dehydrogenase subunit 4 (ND4) gene, partial cds; mitochondrial	430	Homopus	areolatus	isolate	PEM17230	tRNA-Ser	gene,	partial	sequence;	tRNA-His	gene,	complete	sequence;	and	NADH	dehydrogenase	subunit	4	(ND4)	gene,	partial	cds;	mitochondrial
431. Homopus areolatus isolate Chelance1 tRNA-Ser gene, partial sequence; tRNA-His gene, complete sequence; and NADH dehydrogenase subunit 4 (ND4) gene, partial cds; mitochondrial	431	Homopus	areolatus	isolate	Chelance1	tRNA-Ser	gene,	partial	sequence;	tRNA-His	gene,	complete	sequence;	and	NADH	dehydrogenase	subunit	4	(ND4)	gene,	partial	cds;	mitochondrial
432. Homopus areolatus isolate Perdefontein tRNA-Ser gene, partial sequence; tRNA-His gene, complete sequence; and NADH dehydrogenase subunit 4 (ND4) gene, partial cds; mitochondrial	432	Homopus	areolatus	isolate	Perdefontein	tRNA-Ser	gene,	partial	sequence;	tRNA-His	gene,	complete	sequence;	and	NADH	dehydrogenase	subunit	4	(ND4)	gene,	partial	cds;	mitochondrial
433. Homopus areolatus isolate RomansRiver1 tRNA-Ser gene, partial sequence; tRNA-His gene, complete sequence; and NADH dehydrogenase subunit 4 (ND4) gene, partial cds; mitochondrial	433	Homopus	areolatus	isolate	RomansRiver1	tRNA-Ser	gene,	partial	sequence;	tRNA-His	gene,	complete	sequence;	and	NADH	dehydrogenase	subunit	4	(ND4)	gene,	partial	cds;	mitochondrial
434. Homopus areolatus isolate RomansRiver2 tRNA-Ser gene, partial sequence; tRNA-His gene, complete sequence; and NADH dehydrogenase subunit 4 (ND4) gene, partial cds; mitochondrial	434	Homopus	areolatus	isolate	RomansRiver2	tRNA-Ser	gene,	partial	sequence;	tRNA-His	gene,	complete	sequence;	and	NADH	dehydrogenase	subunit	4	(ND4)	gene,	partial	cds;	mitochondrial
435. Homopus areolatus isolate RomansRiver3 tRNA-Ser gene, partial sequence; tRNA-His gene, complete sequence; and NADH dehydrogenase subunit 4 (ND4) gene, partial cds; mitochondrial	435	Homopus	areolatus	isolate	RomansRiver3	tRNA-Ser	gene,	partial	sequence;	tRNA-His	gene,	complete	sequence;	and	NADH	dehydrogenase	subunit	4	(ND4)	gene,	partial	cds;	mitochondrial
436. Homopus areolatus isolate Swartwalle1 tRNA-Ser gene, partial sequence; tRNA-His gene, complete sequence; and NADH dehydrogenase subunit 4 (ND4) gene, partial cds; mitochondrial	436	Homopus	areolatus	isolate	Swartwalle1	tRNA-Ser	gene,	partial	sequence;	tRNA-His	gene,	complete	sequence;	and	NADH	dehydrogenase	subunit	4	(ND4)	gene,	partial	cds;	mitochondrial
437. Homopus areolatus isolate Swartwalle2 tRNA-Ser gene, partial sequence; tRNA-His gene, complete sequence; and NADH dehydrogenase subunit 4 (ND4) gene, partial cds; mitochondrial	437	Homopus	areolatus	isolate	Swartwalle2	tRNA-Ser	gene,	partial	sequence;	tRNA-His	gene,	complete	sequence;	and	NADH	dehydrogenase	subunit	4	(ND4)	gene,	partial	cds;	mitochondrial
438. Homopus areolatus isolate Swartwalle3 tRNA-Ser gene, partial sequence; tRNA-His gene, complete sequence; and NADH dehydrogenase subunit 4 (ND4) gene, partial cds; mitochondrial	438	Homopus	areolatus	isolate	Swartwalle3	tRNA-Ser	gene,	partial	sequence;	tRNA-His	gene,	complete	sequence;	and	NADH	dehydrogenase	subunit	4	(ND4)	gene,	partial	cds;	mitochondrial
439. Homopus areolatus isolate Langfontein1 tRNA-Ser gene, partial sequence; tRNA-His gene, complete sequence; and NADH dehydrogenase subunit 4 (ND4) gene, partial cds; mitochondrial	439	Homopus	areolatus	isolate	Langfontein1	tRNA-Ser	gene,	partial	sequence;	tRNA-His	gene,	complete	sequence;	and	NADH	dehydrogenase	subunit	4	(ND4)	gene,	partial	cds;	mitochondrial
440. Homopus areolatus isolate Langfontein2 tRNA-Ser gene, partial sequence; tRNA-His gene, complete sequence; and NADH dehydrogenase subunit 4 (ND4) gene, partial cds; mitochondrial	440	Homopus	areolatus	isolate	Langfontein2	tRNA-Ser	gene,	partial	sequence;	tRNA-His	gene,	complete	sequence;	and	NADH	dehydrogenase	subunit	4	(ND4)	gene,	partial	cds;	mitochondrial
441. Homopus areolatus isolate Langfontein3 tRNA-Ser gene, partial sequence; tRNA-His gene, complete sequence; and NADH dehydrogenase subunit 4 (ND4) gene, partial cds; mitochondrial	441	Homopus	areolatus	isolate	Langfontein3	tRNA-Ser	gene,	partial	sequence;	tRNA-His	gene,	complete	sequence;	and	NADH	dehydrogenase	subunit	4	(ND4)	gene,	partial	cds;	mitochondrial
442. Homopus areolatus isolate Langfonetin5 tRNA-Ser gene, partial sequence; tRNA-His gene, complete sequence; and NADH dehydrogenase subunit 4 (ND4) gene, partial cds; mitochondrial	442	Homopus	areolatus	isolate	Langfonetin5	tRNA-Ser	gene,	partial	sequence;	tRNA-His	gene,	complete	sequence;	and	NADH	dehydrogenase	subunit	4	(ND4)	gene,	partial	cds;	mitochondrial
443. Homopus areolatus isolate Riverlands1 tRNA-Ser gene, partial sequence; tRNA-His gene, complete sequence; and NADH dehydrogenase subunit 4 (ND4) gene, partial cds; mitochondrial	443	Homopus	areolatus	isolate	Riverlands1	tRNA-Ser	gene,	partial	sequence;	tRNA-His	gene,	complete	sequence;	and	NADH	dehydrogenase	subunit	4	(ND4)	gene,	partial	cds;	mitochondrial
444. Homopus areolatus isolate Stillbay1 tRNA-Ser gene, partial sequence; tRNA-His gene, complete sequence; and NADH dehydrogenase subunit 4 (ND4) gene, partial cds; mitochondrial	444	Homopus	areolatus	isolate	Stillbay1	tRNA-Ser	gene,	partial	sequence;	tRNA-His	gene,	complete	sequence;	and	NADH	dehydrogenase	subunit	4	(ND4)	gene,	partial	cds;	mitochondrial
445. Homopus areolatus isolate Stillbay2 tRNA-Ser gene, partial sequence; tRNA-His gene, complete sequence; and NADH dehydrogenase subunit 4 (ND4) gene, partial cds; mitochondrial	445	Homopus	areolatus	isolate	Stillbay2	tRNA-Ser	gene,	partial	sequence;	tRNA-His	gene,	complete	sequence;	and	NADH	dehydrogenase	subunit	4	(ND4)	gene,	partial	cds;	mitochondrial
446. Homopus areolatus isolate Franschoek1 tRNA-Ser gene, partial sequence; tRNA-His gene, complete sequence; and NADH dehydrogenase subunit 4 (ND4) gene, partial cds; mitochondrial	446	Homopus	areolatus	isolate	Franschoek1	tRNA-Ser	gene,	partial	sequence;	tRNA-His	gene,	complete	sequence;	and	NADH	dehydrogenase	subunit	4	(ND4)	gene,	partial	cds;	mitochondrial
447. Homopus areolatus isolate Franschoek2 tRNA-Ser gene, partial sequence; tRNA-His gene, complete sequence; and NADH dehydrogenase subunit 4 (ND4) gene, partial cds; mitochondrial	447	Homopus	areolatus	isolate	Franschoek2	tRNA-Ser	gene,	partial	sequence;	tRNA-His	gene,	complete	sequence;	and	NADH	dehydrogenase	subunit	4	(ND4)	gene,	partial	cds;	mitochondrial
448. Homopus areolatus isolate Franschoek3 tRNA-Ser gene, partial sequence; tRNA-His gene, complete sequence; and NADH dehydrogenase subunit 4 (ND4) gene, partial cds; mitochondrial	448	Homopus	areolatus	isolate	Franschoek3	tRNA-Ser	gene,	partial	sequence;	tRNA-His	gene,	complete	sequence;	and	NADH	dehydrogenase	subunit	4	(ND4)	gene,	partial	cds;	mitochondrial
449. Homopus areolatus isolate Adelaide tRNA-Ser gene, partial sequence; tRNA-His gene, complete sequence; and NADH dehydrogenase subunit 4 (ND4) gene, partial cds; mitochondrial	449	Homopus	areolatus	isolate	Adelaide	tRNA-Ser	gene,	partial	sequence;	tRNA-His	gene,	complete	sequence;	and	NADH	dehydrogenase	subunit	4	(ND4)	gene,	partial	cds;	mitochondrial
450. Homopus areolatus isolate Oorlogskloof1 tRNA-Ser gene, partial sequence; tRNA-His gene, complete sequence; and NADH dehydrogenase subunit 4 (ND4) gene, partial cds; mitochondrial	450	Homopus	areolatus	isolate	Oorlogskloof1	tRNA-Ser	gene,	partial	sequence;	tRNA-His	gene,	complete	sequence;	and	NADH	dehydrogenase	subunit	4	(ND4)	gene,	partial	cds;	mitochondrial
451. Homopus areolatus isolate ParadysEC1 tRNA-Ser gene, partial sequence; tRNA-His gene, complete sequence; and NADH dehydrogenase subunit 4 (ND4) gene, partial cds; mitochondrial	451	Homopus	areolatus	isolate	ParadysEC1	tRNA-Ser	gene,	partial	sequence;	tRNA-His	gene,	complete	sequence;	and	NADH	dehydrogenase	subunit	4	(ND4)	gene,	partial	cds;	mitochondrial
452. Homopus areolatus isolate Malmesbury1 tRNA-Ser gene, partial sequence; tRNA-His gene, complete sequence; and NADH dehydrogenase subunit 4 (ND4) gene, partial cds; mitochondrial	452	Homopus	areolatus	isolate	Malmesbury1	tRNA-Ser	gene,	partial	sequence;	tRNA-His	gene,	complete	sequence;	and	NADH	dehydrogenase	subunit	4	(ND4)	gene,	partial	cds;	mitochondrial
453. Homopus areolatus isolate Blomfontein3 tRNA-Ser gene, partial sequence; tRNA-His gene, complete sequence; and NADH dehydrogenase subunit 4 (ND4) gene, partial cds; mitochondrial	453	Homopus	areolatus	isolate	Blomfontein3	tRNA-Ser	gene,	partial	sequence;	tRNA-His	gene,	complete	sequence;	and	NADH	dehydrogenase	subunit	4	(ND4)	gene,	partial	cds;	mitochondrial
454. Homopus areolatus isolate Blomfontein2 tRNA-Ser gene, partial sequence; tRNA-His gene, complete sequence; and NADH dehydrogenase subunit 4 (ND4) gene, partial cds; mitochondrial	454	Homopus	areolatus	isolate	Blomfontein2	tRNA-Ser	gene,	partial	sequence;	tRNA-His	gene,	complete	sequence;	and	NADH	dehydrogenase	subunit	4	(ND4)	gene,	partial	cds;	mitochondrial
455. Homopus areolatus isolate Blomfontein1 tRNA-Ser gene, partial sequence; tRNA-His gene, complete sequence; and NADH dehydrogenase subunit 4 (ND4) gene, partial cds; mitochondrial	455	Homopus	areolatus	isolate	Blomfontein1	tRNA-Ser	gene,	partial	sequence;	tRNA-His	gene,	complete	sequence;	and	NADH	dehydrogenase	subunit	4	(ND4)	gene,	partial	cds;	mitochondrial
456. Homopus areolatus isolate SV tRNA-Ser gene, partial sequence; tRNA-His gene, complete sequence; and NADH dehydrogenase subunit 4 (ND4) gene, partial cds; mitochondrial	456	Homopus	areolatus	isolate	SV	tRNA-Ser	gene,	partial	sequence;	tRNA-His	gene,	complete	sequence;	and	NADH	dehydrogenase	subunit	4	(ND4)	gene,	partial	cds;	mitochondrial
457. Agama knobeli isolate A25 NADH dehydrogenase subunit 2 gene, partial cds; mitochondrial	457	Agama	knobeli	isolate	A25	NADH	dehydrogenase	subunit	2	gene,	partial	cds;	mitochondrial
458. Agama knobeli isolate A24 NADH dehydrogenase subunit 2 gene, partial cds; mitochondrial	458	Agama	knobeli	isolate	A24	NADH	dehydrogenase	subunit	2	gene,	partial	cds;	mitochondrial
459. Agama atra isolate AA31 NADH dehydrogenase subunit 2 gene, partial cds; mitochondrial	459	Agama	atra	isolate	AA31	NADH	dehydrogenase	subunit	2	gene,	partial	cds;	mitochondrial
460. Agama atra isolate AA30 NADH dehydrogenase subunit 2 gene, partial cds; mitochondrial	460	Agama	atra	isolate	AA30	NADH	dehydrogenase	subunit	2	gene,	partial	cds;	mitochondrial
461. Agama atra isolate AA29 NADH dehydrogenase subunit 2 gene, partial cds; mitochondrial	461	Agama	atra	isolate	AA29	NADH	dehydrogenase	subunit	2	gene,	partial	cds;	mitochondrial
462. Agama atra isolate A4 NADH dehydrogenase subunit 2 gene, partial cds; mitochondrial	462	Agama	atra	isolate	A4	NADH	dehydrogenase	subunit	2	gene,	partial	cds;	mitochondrial
463. Agama atra isolate A40 NADH dehydrogenase subunit 2 gene, partial cds; mitochondrial	463	Agama	atra	isolate	A40	NADH	dehydrogenase	subunit	2	gene,	partial	cds;	mitochondrial
464. Agama atra isolate A36 NADH dehydrogenase subunit 2 gene, partial cds; mitochondrial	464	Agama	atra	isolate	A36	NADH	dehydrogenase	subunit	2	gene,	partial	cds;	mitochondrial
465. Agama atra isolate A32 NADH dehydrogenase subunit 2 gene, partial cds; mitochondrial	465	Agama	atra	isolate	A32	NADH	dehydrogenase	subunit	2	gene,	partial	cds;	mitochondrial
466. Agama atra isolate A2 NADH dehydrogenase subunit 2 gene, partial cds; mitochondrial	466	Agama	atra	isolate	A2	NADH	dehydrogenase	subunit	2	gene,	partial	cds;	mitochondrial
467. Agama atra isolate A28 NADH dehydrogenase subunit 2 gene, partial cds; mitochondrial	467	Agama	atra	isolate	A28	NADH	dehydrogenase	subunit	2	gene,	partial	cds;	mitochondrial
468. Agama atra isolate A19 NADH dehydrogenase subunit 2 gene, partial cds; mitochondrial	468	Agama	atra	isolate	A19	NADH	dehydrogenase	subunit	2	gene,	partial	cds;	mitochondrial
469. Agama atra isolate A17 NADH dehydrogenase subunit 2 gene, partial cds; mitochondrial	469	Agama	atra	isolate	A17	NADH	dehydrogenase	subunit	2	gene,	partial	cds;	mitochondrial
470. Agama atra isolate A15 NADH dehydrogenase subunit 2 gene, partial cds; mitochondrial	470	Agama	atra	isolate	A15	NADH	dehydrogenase	subunit	2	gene,	partial	cds;	mitochondrial
471. Agama atra isolate A12 NADH dehydrogenase subunit 2 gene, partial cds; mitochondrial	471	Agama	atra	isolate	A12	NADH	dehydrogenase	subunit	2	gene,	partial	cds;	mitochondrial
472. Agama atra isolate KTH66 NADH dehydrogenase subunit 2 gene, partial cds; mitochondrial	472	Agama	atra	isolate	KTH66	NADH	dehydrogenase	subunit	2	gene,	partial	cds;	mitochondrial
473. Agama atra isolate KTH59 NADH dehydrogenase subunit 2 gene, partial cds; mitochondrial	473	Agama	atra	isolate	KTH59	NADH	dehydrogenase	subunit	2	gene,	partial	cds;	mitochondrial
474. Agama atra isolate KTH58 NADH dehydrogenase subunit 2 gene, partial cds; mitochondrial	474	Agama	atra	isolate	KTH58	NADH	dehydrogenase	subunit	2	gene,	partial	cds;	mitochondrial
475. Agama atra isolate BS4 NADH dehydrogenase subunit 2 gene, partial cds; mitochondrial	475	Agama	atra	isolate	BS4	NADH	dehydrogenase	subunit	2	gene,	partial	cds;	mitochondrial
476. Agama atra isolate KTH278 NADH dehydrogenase subunit 2 gene, partial cds; mitochondrial	476	Agama	atra	isolate	KTH278	NADH	dehydrogenase	subunit	2	gene,	partial	cds;	mitochondrial
477. Agama atra isolate KTH274 NADH dehydrogenase subunit 2 gene, partial cds; mitochondrial	477	Agama	atra	isolate	KTH274	NADH	dehydrogenase	subunit	2	gene,	partial	cds;	mitochondrial
478. Agama atra isolate KTH186 NADH dehydrogenase subunit 2 gene, partial cds; mitochondrial	478	Agama	atra	isolate	KTH186	NADH	dehydrogenase	subunit	2	gene,	partial	cds;	mitochondrial
479. Agama atra isolate KTH175 NADH dehydrogenase subunit 2 gene, partial cds; mitochondrial	479	Agama	atra	isolate	KTH175	NADH	dehydrogenase	subunit	2	gene,	partial	cds;	mitochondrial
480. Agama atra isolate KTH170 NADH dehydrogenase subunit 2 gene, partial cds; mitochondrial	480	Agama	atra	isolate	KTH170	NADH	dehydrogenase	subunit	2	gene,	partial	cds;	mitochondrial
481. Agama atra isolate KTH162 NADH dehydrogenase subunit 2 gene, partial cds; mitochondrial	481	Agama	atra	isolate	KTH162	NADH	dehydrogenase	subunit	2	gene,	partial	cds;	mitochondrial
482. Agama atra isolate KTH147 NADH dehydrogenase subunit 2 gene, partial cds; mitochondrial	482	Agama	atra	isolate	KTH147	NADH	dehydrogenase	subunit	2	gene,	partial	cds;	mitochondrial
483. Agama atra isolate BS9 NADH dehydrogenase subunit 2 gene, partial cds; mitochondrial	483	Agama	atra	isolate	BS9	NADH	dehydrogenase	subunit	2	gene,	partial	cds;	mitochondrial
484. Agama atra isolate BS8 NADH dehydrogenase subunit 2 gene, partial cds; mitochondrial	484	Agama	atra	isolate	BS8	NADH	dehydrogenase	subunit	2	gene,	partial	cds;	mitochondrial
485. Agama atra isolate BS7 NADH dehydrogenase subunit 2 gene, partial cds; mitochondrial	485	Agama	atra	isolate	BS7	NADH	dehydrogenase	subunit	2	gene,	partial	cds;	mitochondrial
486. Agama atra isolate BS5 NADH dehydrogenase subunit 2 gene, partial cds; mitochondrial	486	Agama	atra	isolate	BS5	NADH	dehydrogenase	subunit	2	gene,	partial	cds;	mitochondrial
487. Agama atra isolate BS24 NADH dehydrogenase subunit 2 gene, partial cds; mitochondrial	487	Agama	atra	isolate	BS24	NADH	dehydrogenase	subunit	2	gene,	partial	cds;	mitochondrial
488. Agama atra isolate BS22 NADH dehydrogenase subunit 2 gene, partial cds; mitochondrial	488	Agama	atra	isolate	BS22	NADH	dehydrogenase	subunit	2	gene,	partial	cds;	mitochondrial
489. Agama atra isolate BS21 NADH dehydrogenase subunit 2 gene, partial cds; mitochondrial	489	Agama	atra	isolate	BS21	NADH	dehydrogenase	subunit	2	gene,	partial	cds;	mitochondrial
490. Agama atra isolate BS20 NADH dehydrogenase subunit 2 gene, partial cds; mitochondrial	490	Agama	atra	isolate	BS20	NADH	dehydrogenase	subunit	2	gene,	partial	cds;	mitochondrial
491. Agama atra isolate BS18 NADH dehydrogenase subunit 2 gene, partial cds; mitochondrial	491	Agama	atra	isolate	BS18	NADH	dehydrogenase	subunit	2	gene,	partial	cds;	mitochondrial
492. Agama atra isolate BS13 NADH dehydrogenase subunit 2 gene, partial cds; mitochondrial	492	Agama	atra	isolate	BS13	NADH	dehydrogenase	subunit	2	gene,	partial	cds;	mitochondrial
493. Agama atra isolate BS11 NADH dehydrogenase subunit 2 gene, partial cds; mitochondrial	493	Agama	atra	isolate	BS11	NADH	dehydrogenase	subunit	2	gene,	partial	cds;	mitochondrial
494. Agama atra isolate AASC1 NADH dehydrogenase subunit 2 gene, partial cds; mitochondrial	494	Agama	atra	isolate	AASC1	NADH	dehydrogenase	subunit	2	gene,	partial	cds;	mitochondrial
495. Agama atra isolate AASB2 NADH dehydrogenase subunit 2 gene, partial cds; mitochondrial	495	Agama	atra	isolate	AASB2	NADH	dehydrogenase	subunit	2	gene,	partial	cds;	mitochondrial
496. Agama atra isolate AASB1 NADH dehydrogenase subunit 2 gene, partial cds; mitochondrial	496	Agama	atra	isolate	AASB1	NADH	dehydrogenase	subunit	2	gene,	partial	cds;	mitochondrial
497. Agama atra isolate AALS3 NADH dehydrogenase subunit 2 gene, partial cds; mitochondrial	497	Agama	atra	isolate	AALS3	NADH	dehydrogenase	subunit	2	gene,	partial	cds;	mitochondrial
498. Agama atra isolate AALS2 NADH dehydrogenase subunit 2 gene, partial cds; mitochondrial	498	Agama	atra	isolate	AALS2	NADH	dehydrogenase	subunit	2	gene,	partial	cds;	mitochondrial
499. Agama atra isolate AAKS6 NADH dehydrogenase subunit 2 gene, partial cds; mitochondrial	499	Agama	atra	isolate	AAKS6	NADH	dehydrogenase	subunit	2	gene,	partial	cds;	mitochondrial
500. Agama atra isolate AAJH4 NADH dehydrogenase subunit 2 gene, partial cds; mitochondrial	500	Agama	atra	isolate	AAJH4	NADH	dehydrogenase	subunit	2	gene,	partial	cds;	mitochondrial
501. Agama atra isolate AAJH1 NADH dehydrogenase subunit 2 gene, partial cds; mitochondrial	501	Agama	atra	isolate	AAJH1	NADH	dehydrogenase	subunit	2	gene,	partial	cds;	mitochondrial
502. Agama atra isolate AAEB1 NADH dehydrogenase subunit 2 gene, partial cds; mitochondrial	502	Agama	atra	isolate	AAEB1	NADH	dehydrogenase	subunit	2	gene,	partial	cds;	mitochondrial
503. Agama atra isolate AADR3 NADH dehydrogenase subunit 2 gene, partial cds; mitochondrial	503	Agama	atra	isolate	AADR3	NADH	dehydrogenase	subunit	2	gene,	partial	cds;	mitochondrial
504. Agama atra isolate AADR1 NADH dehydrogenase subunit 2 gene, partial cds; mitochondrial	504	Agama	atra	isolate	AADR1	NADH	dehydrogenase	subunit	2	gene,	partial	cds;	mitochondrial
505. Agama atra isolate AADP1 NADH dehydrogenase subunit 2 gene, partial cds; mitochondrial	505	Agama	atra	isolate	AADP1	NADH	dehydrogenase	subunit	2	gene,	partial	cds;	mitochondrial
506. Agama atra isolate AACC1 NADH dehydrogenase subunit 2 gene, partial cds; mitochondrial	506	Agama	atra	isolate	AACC1	NADH	dehydrogenase	subunit	2	gene,	partial	cds;	mitochondrial
507. Agama atra isolate AABK4 NADH dehydrogenase subunit 2 gene, partial cds; mitochondrial	507	Agama	atra	isolate	AABK4	NADH	dehydrogenase	subunit	2	gene,	partial	cds;	mitochondrial
508. Agama atra isolate AA7 NADH dehydrogenase subunit 2 gene, partial cds; mitochondrial	508	Agama	atra	isolate	AA7	NADH	dehydrogenase	subunit	2	gene,	partial	cds;	mitochondrial
509. Agama atra isolate AA6 NADH dehydrogenase subunit 2 gene, partial cds; mitochondrial	509	Agama	atra	isolate	AA6	NADH	dehydrogenase	subunit	2	gene,	partial	cds;	mitochondrial
510. Agama atra isolate AA5 NADH dehydrogenase subunit 2 gene, partial cds; mitochondrial	510	Agama	atra	isolate	AA5	NADH	dehydrogenase	subunit	2	gene,	partial	cds;	mitochondrial
511. Agama atra isolate AA4 NADH dehydrogenase subunit 2 gene, partial cds; mitochondrial	511	Agama	atra	isolate	AA4	NADH	dehydrogenase	subunit	2	gene,	partial	cds;	mitochondrial
512. Agama atra isolate AA2 NADH dehydrogenase subunit 2 gene, partial cds; mitochondrial	512	Agama	atra	isolate	AA2	NADH	dehydrogenase	subunit	2	gene,	partial	cds;	mitochondrial
513. Agama atra isolate AA27 NADH dehydrogenase subunit 2 gene, partial cds; mitochondrial	513	Agama	atra	isolate	AA27	NADH	dehydrogenase	subunit	2	gene,	partial	cds;	mitochondrial
514. Agama atra isolate AA26 NADH dehydrogenase subunit 2 gene, partial cds; mitochondrial	514	Agama	atra	isolate	AA26	NADH	dehydrogenase	subunit	2	gene,	partial	cds;	mitochondrial
515. Agama atra isolate AA25 NADH dehydrogenase subunit 2 gene, partial cds; mitochondrial	515	Agama	atra	isolate	AA25	NADH	dehydrogenase	subunit	2	gene,	partial	cds;	mitochondrial
516. Agama atra isolate AA24 NADH dehydrogenase subunit 2 gene, partial cds; mitochondrial	516	Agama	atra	isolate	AA24	NADH	dehydrogenase	subunit	2	gene,	partial	cds;	mitochondrial
517. Agama atra isolate AA23 NADH dehydrogenase subunit 2 gene, partial cds; mitochondrial	517	Agama	atra	isolate	AA23	NADH	dehydrogenase	subunit	2	gene,	partial	cds;	mitochondrial
518. Agama atra isolate KTH268 NADH dehydrogenase subunit 2 gene, partial cds; mitochondrial	518	Agama	atra	isolate	KTH268	NADH	dehydrogenase	subunit	2	gene,	partial	cds;	mitochondrial
519. Agama atra isolate AA1 NADH dehydrogenase subunit 2 gene, partial cds; mitochondrial	519	Agama	atra	isolate	AA1	NADH	dehydrogenase	subunit	2	gene,	partial	cds;	mitochondrial
520. Agama atra isolate AA19 NADH dehydrogenase subunit 2 gene, partial cds; mitochondrial	520	Agama	atra	isolate	AA19	NADH	dehydrogenase	subunit	2	gene,	partial	cds;	mitochondrial
521. Agama atra isolate AA18 NADH dehydrogenase subunit 2 gene, partial cds; mitochondrial	521	Agama	atra	isolate	AA18	NADH	dehydrogenase	subunit	2	gene,	partial	cds;	mitochondrial
522. Agama atra isolate AA17 NADH dehydrogenase subunit 2 gene, partial cds; mitochondrial	522	Agama	atra	isolate	AA17	NADH	dehydrogenase	subunit	2	gene,	partial	cds;	mitochondrial
523. Agama atra isolate AA15 NADH dehydrogenase subunit 2 gene, partial cds; mitochondrial	523	Agama	atra	isolate	AA15	NADH	dehydrogenase	subunit	2	gene,	partial	cds;	mitochondrial
524. Agama atra isolate AA14 NADH dehydrogenase subunit 2 gene, partial cds; mitochondrial	524	Agama	atra	isolate	AA14	NADH	dehydrogenase	subunit	2	gene,	partial	cds;	mitochondrial
525. Agama atra isolate AA13 NADH dehydrogenase subunit 2 gene, partial cds; mitochondrial	525	Agama	atra	isolate	AA13	NADH	dehydrogenase	subunit	2	gene,	partial	cds;	mitochondrial
526. Agama atra isolate AA12 NADH dehydrogenase subunit 2 gene, partial cds; mitochondrial	526	Agama	atra	isolate	AA12	NADH	dehydrogenase	subunit	2	gene,	partial	cds;	mitochondrial
527. Agama atra isolate AA11 NADH dehydrogenase subunit 2 gene, partial cds; mitochondrial	527	Agama	atra	isolate	AA11	NADH	dehydrogenase	subunit	2	gene,	partial	cds;	mitochondrial
528. Agama atra isolate AA10 NADH dehydrogenase subunit 2 gene, partial cds; mitochondrial	528	Agama	atra	isolate	AA10	NADH	dehydrogenase	subunit	2	gene,	partial	cds;	mitochondrial
529. Agama atra isolate A9 NADH dehydrogenase subunit 2 gene, partial cds; mitochondrial	529	Agama	atra	isolate	A9	NADH	dehydrogenase	subunit	2	gene,	partial	cds;	mitochondrial
530. Agama atra isolate A46 NADH dehydrogenase subunit 2 gene, partial cds; mitochondrial	530	Agama	atra	isolate	A46	NADH	dehydrogenase	subunit	2	gene,	partial	cds;	mitochondrial
531. Agama atra isolate A26 NADH dehydrogenase subunit 2 gene, partial cds; mitochondrial	531	Agama	atra	isolate	A26	NADH	dehydrogenase	subunit	2	gene,	partial	cds;	mitochondrial
532. Agama atra isolate A10 NADH dehydrogenase subunit 2 gene, partial cds; mitochondrial	532	Agama	atra	isolate	A10	NADH	dehydrogenase	subunit	2	gene,	partial	cds;	mitochondrial
533. Chamaeleo dilepis haplotype 9 16S ribosomal RNA gene, partial sequence; mitochondrial	533	Chamaeleo	dilepis	haplotype	9	16S	ribosomal	RNA	gene,	partial	sequence;	mitochondrial
534. Chamaeleo dilepis haplotype 8 16S ribosomal RNA gene, partial sequence; mitochondrial	534	Chamaeleo	dilepis	haplotype	8	16S	ribosomal	RNA	gene,	partial	sequence;	mitochondrial
535. Chamaeleo dilepis haplotype 11 16S ribosomal RNA gene, partial sequence; mitochondrial	535	Chamaeleo	dilepis	haplotype	11	16S	ribosomal	RNA	gene,	partial	sequence;	mitochondrial
536. Chamaeleo dilepis haplotype 10 16S ribosomal RNA gene, partial sequence; mitochondrial	536	Chamaeleo	dilepis	haplotype	10	16S	ribosomal	RNA	gene,	partial	sequence;	mitochondrial
537. Chamaeleo dilepis haplotype 6 16S ribosomal RNA gene, partial sequence; mitochondrial	537	Chamaeleo	dilepis	haplotype	6	16S	ribosomal	RNA	gene,	partial	sequence;	mitochondrial
538. Chamaeleo dilepis haplotype 2 16S ribosomal RNA gene, partial sequence; mitochondrial	538	Chamaeleo	dilepis	haplotype	2	16S	ribosomal	RNA	gene,	partial	sequence;	mitochondrial
539. Chamaeleo dilepis haplotype 5 16S ribosomal RNA gene, partial sequence; mitochondrial	539	Chamaeleo	dilepis	haplotype	5	16S	ribosomal	RNA	gene,	partial	sequence;	mitochondrial
540. Chamaeleo dilepis haplotype 4 16S ribosomal RNA gene, partial sequence; mitochondrial	540	Chamaeleo	dilepis	haplotype	4	16S	ribosomal	RNA	gene,	partial	sequence;	mitochondrial
541. Chamaeleo dilepis haplotype 3 16S ribosomal RNA gene, partial sequence; mitochondrial	541	Chamaeleo	dilepis	haplotype	3	16S	ribosomal	RNA	gene,	partial	sequence;	mitochondrial
542. Chamaeleo dilepis haplotype 7 16S ribosomal RNA gene, partial sequence; mitochondrial	542	Chamaeleo	dilepis	haplotype	7	16S	ribosomal	RNA	gene,	partial	sequence;	mitochondrial
543. Chamaeleo dilepis haplotype 1 16S ribosomal RNA gene, partial sequence; mitochondrial	543	Chamaeleo	dilepis	haplotype	1	16S	ribosomal	RNA	gene,	partial	sequence;	mitochondrial
544. Chamaeleo dilepis haplotype 9 NADH dehydrogenase subunit 4 (ND4) gene, partial cds; mitochondrial	544	Chamaeleo	dilepis	haplotype	9	NADH	dehydrogenase	subunit	4	(ND4)	gene,	partial	cds;	mitochondrial
545. Chamaeleo dilepis haplotype 8 NADH dehydrogenase subunit 4 (ND4) gene, partial cds; mitochondrial	545	Chamaeleo	dilepis	haplotype	8	NADH	dehydrogenase	subunit	4	(ND4)	gene,	partial	cds;	mitochondrial
546. Chamaeleo dilepis haplotype 11 NADH dehydrogenase subunit 4 (ND4) gene, partial cds; mitochondrial	546	Chamaeleo	dilepis	haplotype	11	NADH	dehydrogenase	subunit	4	(ND4)	gene,	partial	cds;	mitochondrial
547. Chamaeleo dilepis haplotype 10 NADH dehydrogenase subunit 4 (ND4) gene, partial cds; mitochondrial	547	Chamaeleo	dilepis	haplotype	10	NADH	dehydrogenase	subunit	4	(ND4)	gene,	partial	cds;	mitochondrial
548. Chamaeleo dilepis haplotype 5 NADH dehydrogenase subunit 4 (ND4) gene, partial cds; mitochondrial	548	Chamaeleo	dilepis	haplotype	5	NADH	dehydrogenase	subunit	4	(ND4)	gene,	partial	cds;	mitochondrial
549. Chamaeleo dilepis haplotype 7 NADH dehydrogenase subunit 4 (ND4) gene, partial cds; mitochondrial	549	Chamaeleo	dilepis	haplotype	7	NADH	dehydrogenase	subunit	4	(ND4)	gene,	partial	cds;	mitochondrial
550. Chamaeleo dilepis haplotype 4 NADH dehydrogenase subunit 4 (ND4) gene, partial cds; mitochondrial	550	Chamaeleo	dilepis	haplotype	4	NADH	dehydrogenase	subunit	4	(ND4)	gene,	partial	cds;	mitochondrial
551. Chamaeleo dilepis haplotype 3 NADH dehydrogenase subunit 4 (ND4) gene, partial cds; mitochondrial	551	Chamaeleo	dilepis	haplotype	3	NADH	dehydrogenase	subunit	4	(ND4)	gene,	partial	cds;	mitochondrial
552. Chamaeleo dilepis haplotype 2 NADH dehydrogenase subunit 4 (ND4) gene, partial cds; mitochondrial	552	Chamaeleo	dilepis	haplotype	2	NADH	dehydrogenase	subunit	4	(ND4)	gene,	partial	cds;	mitochondrial
553. Chamaeleo dilepis haplotype 6 NADH dehydrogenase subunit 4 (ND4) gene, partial cds; mitochondrial	553	Chamaeleo	dilepis	haplotype	6	NADH	dehydrogenase	subunit	4	(ND4)	gene,	partial	cds;	mitochondrial
554. Chamaeleo dilepis haplotype 1 NADH dehydrogenase subunit 4 (ND4) gene, partial cds; mitochondrial	554	Chamaeleo	dilepis	haplotype	1	NADH	dehydrogenase	subunit	4	(ND4)	gene,	partial	cds;	mitochondrial
555. Bradypodion atromontanum isolate KT16 NADH dehydrogenase subunit 2 (ND2) gene, partial cds; mitochondrial	555	Bradypodion	atromontanum	isolate	KT16	NADH	dehydrogenase	subunit	2	(ND2)	gene,	partial	cds;	mitochondrial
556. Bradypodion atromontanum isolate DA41 NADH dehydrogenase subunit 2 (ND2) gene, partial cds; mitochondrial	556	Bradypodion	atromontanum	isolate	DA41	NADH	dehydrogenase	subunit	2	(ND2)	gene,	partial	cds;	mitochondrial
557. Bradypodion atromontanum isolate DA40 NADH dehydrogenase subunit 2 (ND2) gene, partial cds; mitochondrial	557	Bradypodion	atromontanum	isolate	DA40	NADH	dehydrogenase	subunit	2	(ND2)	gene,	partial	cds;	mitochondrial
558. Bradypodion atromontanum isolate DA39 NADH dehydrogenase subunit 2 (ND2) gene, partial cds; mitochondrial	558	Bradypodion	atromontanum	isolate	DA39	NADH	dehydrogenase	subunit	2	(ND2)	gene,	partial	cds;	mitochondrial
559. Bradypodion atromontanum isolate DA37 NADH dehydrogenase subunit 2 (ND2) gene, partial cds; mitochondrial	559	Bradypodion	atromontanum	isolate	DA37	NADH	dehydrogenase	subunit	2	(ND2)	gene,	partial	cds;	mitochondrial
560. Bradypodion atromontanum isolate DA32 NADH dehydrogenase subunit 2 (ND2) gene, partial cds; mitochondrial	560	Bradypodion	atromontanum	isolate	DA32	NADH	dehydrogenase	subunit	2	(ND2)	gene,	partial	cds;	mitochondrial
561. Bradypodion atromontanum isolate DA31 NADH dehydrogenase subunit 2 (ND2) gene, partial cds; mitochondrial	561	Bradypodion	atromontanum	isolate	DA31	NADH	dehydrogenase	subunit	2	(ND2)	gene,	partial	cds;	mitochondrial
562. Bradypodion atromontanum isolate DA24 NADH dehydrogenase subunit 2 (ND2) gene, partial cds; mitochondrial	562	Bradypodion	atromontanum	isolate	DA24	NADH	dehydrogenase	subunit	2	(ND2)	gene,	partial	cds;	mitochondrial
563. Bradypodion atromontanum isolate DA23 NADH dehydrogenase subunit 2 (ND2) gene, partial cds; mitochondrial	563	Bradypodion	atromontanum	isolate	DA23	NADH	dehydrogenase	subunit	2	(ND2)	gene,	partial	cds;	mitochondrial
564. Bradypodion atromontanum isolate DA22 NADH dehydrogenase subunit 2 (ND2) gene, partial cds; mitochondrial	564	Bradypodion	atromontanum	isolate	DA22	NADH	dehydrogenase	subunit	2	(ND2)	gene,	partial	cds;	mitochondrial
565. Kinyongia vosseleri isolate CT104 NADH dehydrogenase subunit 2 (ND2) gene, partial cds; mitochondrial	565	Kinyongia	vosseleri	isolate	CT104	NADH	dehydrogenase	subunit	2	(ND2)	gene,	partial	cds;	mitochondrial
566. Bradypodion gutturale isolate KT14 NADH dehydrogenase subunit 2 (ND2) gene, partial cds; mitochondrial	566	Bradypodion	gutturale	isolate	KT14	NADH	dehydrogenase	subunit	2	(ND2)	gene,	partial	cds;	mitochondrial
567. Bradypodion dracomontanum isolate CPBD01 NADH dehydrogenase subunit 2 (ND2) gene, partial cds; mitochondrial	567	Bradypodion	dracomontanum	isolate	CPBD01	NADH	dehydrogenase	subunit	2	(ND2)	gene,	partial	cds;	mitochondrial
568. Bradypodion sp. KTH111 NADH dehydrogenase subunit 2 (ND2) gene, partial cds; mitochondrial	568	Bradypodion	sp.	KTH111	NADH	dehydrogenase	subunit	2	(ND2)	gene,	partial	cds;	mitochondrial
569. Bradypodion sp. KTH108 NADH dehydrogenase subunit 2 (ND2) gene, partial cds; mitochondrial	569	Bradypodion	sp.	KTH108	NADH	dehydrogenase	subunit	2	(ND2)	gene,	partial	cds;	mitochondrial
570. Bradypodion sp. KTH105 NADH dehydrogenase subunit 2 (ND2) gene, partial cds; mitochondrial	570	Bradypodion	sp.	KTH105	NADH	dehydrogenase	subunit	2	(ND2)	gene,	partial	cds;	mitochondrial
571. Bradypodion sp. KTH103 NADH dehydrogenase subunit 2 (ND2) gene, partial cds; mitochondrial	571	Bradypodion	sp.	KTH103	NADH	dehydrogenase	subunit	2	(ND2)	gene,	partial	cds;	mitochondrial
572. Bradypodion sp. KTH100 NADH dehydrogenase subunit 2 (ND2) gene, partial cds; mitochondrial	572	Bradypodion	sp.	KTH100	NADH	dehydrogenase	subunit	2	(ND2)	gene,	partial	cds;	mitochondrial
573. Bradypodion sp. KTH098 NADH dehydrogenase subunit 2 (ND2) gene, partial cds; mitochondrial	573	Bradypodion	sp.	KTH098	NADH	dehydrogenase	subunit	2	(ND2)	gene,	partial	cds;	mitochondrial
574. Bradypodion sp. KTH096 NADH dehydrogenase subunit 2 (ND2) gene, partial cds; mitochondrial	574	Bradypodion	sp.	KTH096	NADH	dehydrogenase	subunit	2	(ND2)	gene,	partial	cds;	mitochondrial
575. Bradypodion sp. KTH095 NADH dehydrogenase subunit 2 (ND2) gene, partial cds; mitochondrial	575	Bradypodion	sp.	KTH095	NADH	dehydrogenase	subunit	2	(ND2)	gene,	partial	cds;	mitochondrial
576. Bradypodion sp. KTH094 NADH dehydrogenase subunit 2 (ND2) gene, partial cds; mitochondrial	576	Bradypodion	sp.	KTH094	NADH	dehydrogenase	subunit	2	(ND2)	gene,	partial	cds;	mitochondrial
577. Bradypodion sp. KTH092 NADH dehydrogenase subunit 2 (ND2) gene, partial cds; mitochondrial	577	Bradypodion	sp.	KTH092	NADH	dehydrogenase	subunit	2	(ND2)	gene,	partial	cds;	mitochondrial
578. Bradypodion sp. KTH088 NADH dehydrogenase subunit 2 (ND2) gene, partial cds; mitochondrial	578	Bradypodion	sp.	KTH088	NADH	dehydrogenase	subunit	2	(ND2)	gene,	partial	cds;	mitochondrial
579. Bradypodion cf. taeniabronchum isolate KT44 NADH dehydrogenase subunit 2 (ND2) gene, partial cds; mitochondrial	579	Bradypodion	cf.	taeniabronchum	isolate	KT44	NADH	dehydrogenase	subunit	2	(ND2)	gene,	partial	cds;	mitochondrial
580. Bradypodion cf. taeniabronchum isolate KT43 NADH dehydrogenase subunit 2 (ND2) gene, partial cds; mitochondrial	580	Bradypodion	cf.	taeniabronchum	isolate	KT43	NADH	dehydrogenase	subunit	2	(ND2)	gene,	partial	cds;	mitochondrial
581. Bradypodion damaranum isolate BS1 NADH dehydrogenase subunit 2 (ND2) gene, partial cds; mitochondrial	581	Bradypodion	damaranum	isolate	BS1	NADH	dehydrogenase	subunit	2	(ND2)	gene,	partial	cds;	mitochondrial
582. Acontias meleagris isolate ORTTarka150 16S ribosomal RNA gene, partial sequence	582	Acontias	meleagris	isolate	ORTTarka150	16S	ribosomal	RNA	gene,	partial	sequence
583. Acontias meleagris isolate ORTarka149 16S ribosomal RNA gene, partial sequence	583	Acontias	meleagris	isolate	ORTarka149	16S	ribosomal	RNA	gene,	partial	sequence
584. Acontias meleagris isolate ORTTarka147 16S ribosomal RNA gene, partial sequence	584	Acontias	meleagris	isolate	ORTTarka147	16S	ribosomal	RNA	gene,	partial	sequence
585. Acontias meleagris isolate Tandjiesb 16S ribosomal RNA gene, partial sequence	585	Acontias	meleagris	isolate	Tandjiesb	16S	ribosomal	RNA	gene,	partial	sequence
586. Acontias meleagris isolate Swellendam 16S ribosomal RNA gene, partial sequence	586	Acontias	meleagris	isolate	Swellendam	16S	ribosomal	RNA	gene,	partial	sequence
587. Acontias meleagris isolate Struisb239 16S ribosomal RNA gene, partial sequence	587	Acontias	meleagris	isolate	Struisb239	16S	ribosomal	RNA	gene,	partial	sequence
588. Acontias meleagris isolate Struisb238 16S ribosomal RNA gene, partial sequence	588	Acontias	meleagris	isolate	Struisb238	16S	ribosomal	RNA	gene,	partial	sequence
589. Acontias meleagris isolate Struisb237 16S ribosomal RNA gene, partial sequence	589	Acontias	meleagris	isolate	Struisb237	16S	ribosomal	RNA	gene,	partial	sequence
590. Acontias meleagris isolate ORStruisb232 16S ribosomal RNA gene, partial sequence	590	Acontias	meleagris	isolate	ORStruisb232	16S	ribosomal	RNA	gene,	partial	sequence
591. Acontias meleagris isolate ORTStruisb231 16S ribosomal RNA gene, partial sequence	591	Acontias	meleagris	isolate	ORTStruisb231	16S	ribosomal	RNA	gene,	partial	sequence
592. Acontias meleagris isolate ORTStruisb230 16S ribosomal RNA gene, partial sequence	592	Acontias	meleagris	isolate	ORTStruisb230	16S	ribosomal	RNA	gene,	partial	sequence
593. Acontias meleagris isolate Salem7 16S ribosomal RNA gene, partial sequence	593	Acontias	meleagris	isolate	Salem7	16S	ribosomal	RNA	gene,	partial	sequence
594. Acontias meleagris isolate Salem6 16S ribosomal RNA gene, partial sequence	594	Acontias	meleagris	isolate	Salem6	16S	ribosomal	RNA	gene,	partial	sequence
595. Acontias meleagris isolate Salem5 16S ribosomal RNA gene, partial sequence	595	Acontias	meleagris	isolate	Salem5	16S	ribosomal	RNA	gene,	partial	sequence
596. Acontias meleagris isolate Salem4 16S ribosomal RNA gene, partial sequence	596	Acontias	meleagris	isolate	Salem4	16S	ribosomal	RNA	gene,	partial	sequence
597. Acontias meleagris isolate Salem3 16S ribosomal RNA gene, partial sequence	597	Acontias	meleagris	isolate	Salem3	16S	ribosomal	RNA	gene,	partial	sequence
598. Acontias meleagris isolate Salem2 16S ribosomal RNA gene, partial sequence	598	Acontias	meleagris	isolate	Salem2	16S	ribosomal	RNA	gene,	partial	sequence
599. Acontias meleagris isolate Salem1 16S ribosomal RNA gene, partial sequence	599	Acontias	meleagris	isolate	Salem1	16S	ribosomal	RNA	gene,	partial	sequence
600. Acontias meleagris isolate Robertson 16S ribosomal RNA gene, partial sequence	600	Acontias	meleagris	isolate	Robertson	16S	ribosomal	RNA	gene,	partial	sequence
601. Acontias meleagris isolate Rawson3 16S ribosomal RNA gene, partial sequence	601	Acontias	meleagris	isolate	Rawson3	16S	ribosomal	RNA	gene,	partial	sequence
602. Acontias meleagris isolate Rawsonv2 16S ribosomal RNA gene, partial sequence	602	Acontias	meleagris	isolate	Rawsonv2	16S	ribosomal	RNA	gene,	partial	sequence
603. Acontias meleagris isolate Rawsonv1 16S ribosomal RNA gene, partial sequence	603	Acontias	meleagris	isolate	Rawsonv1	16S	ribosomal	RNA	gene,	partial	sequence
604. Acontias meleagris isolate Qumbu3 16S ribosomal RNA gene, partial sequence	604	Acontias	meleagris	isolate	Qumbu3	16S	ribosomal	RNA	gene,	partial	sequence
605. Acontias meleagris isolate Qumbu2 16S ribosomal RNA gene, partial sequence	605	Acontias	meleagris	isolate	Qumbu2	16S	ribosomal	RNA	gene,	partial	sequence
606. Acontias meleagris isolate PringleB2 16S ribosomal RNA gene, partial sequence	606	Acontias	meleagris	isolate	PringleB2	16S	ribosomal	RNA	gene,	partial	sequence
607. Acontias meleagris isolate PringleB1 16S ribosomal RNA gene, partial sequence	607	Acontias	meleagris	isolate	PringleB1	16S	ribosomal	RNA	gene,	partial	sequence
608. Acontias meleagris isolate PEMR17 16S ribosomal RNA gene, partial sequence	608	Acontias	meleagris	isolate	PEMR17	16S	ribosomal	RNA	gene,	partial	sequence
609. Acontias meleagris isolate Pearston94 16S ribosomal RNA gene, partial sequence	609	Acontias	meleagris	isolate	Pearston94	16S	ribosomal	RNA	gene,	partial	sequence
610. Acontias meleagris isolate Pearston92 16S ribosomal RNA gene, partial sequence	610	Acontias	meleagris	isolate	Pearston92	16S	ribosomal	RNA	gene,	partial	sequence
611. Acontias meleagris isolate Pearston91 16S ribosomal RNA gene, partial sequence	611	Acontias	meleagris	isolate	Pearston91	16S	ribosomal	RNA	gene,	partial	sequence
612. Acontias meleagris isolate ORPearsto89 16S ribosomal RNA gene, partial sequence	612	Acontias	meleagris	isolate	ORPearsto89	16S	ribosomal	RNA	gene,	partial	sequence
613. Acontias meleagris isolate Paterson4 16S ribosomal RNA gene, partial sequence	613	Acontias	meleagris	isolate	Paterson4	16S	ribosomal	RNA	gene,	partial	sequence
614. Acontias meleagris isolate Paterson3 16S ribosomal RNA gene, partial sequence	614	Acontias	meleagris	isolate	Paterson3	16S	ribosomal	RNA	gene,	partial	sequence
615. Acontias meleagris isolate Paterson2 16S ribosomal RNA gene, partial sequence	615	Acontias	meleagris	isolate	Paterson2	16S	ribosomal	RNA	gene,	partial	sequence
616. Acontias meleagris isolate Paterson1 16S ribosomal RNA gene, partial sequence	616	Acontias	meleagris	isolate	Paterson1	16S	ribosomal	RNA	gene,	partial	sequence
617. Acontias meleagris isolate Nieuwoudt254 16S ribosomal RNA gene, partial sequence	617	Acontias	meleagris	isolate	Nieuwoudt254	16S	ribosomal	RNA	gene,	partial	sequence
618. Acontias meleagris isolate Nieuwoudt253 16S ribosomal RNA gene, partial sequence	618	Acontias	meleagris	isolate	Nieuwoudt253	16S	ribosomal	RNA	gene,	partial	sequence
619. Acontias meleagris isolate Muizenberg 16S ribosomal RNA gene, partial sequence	619	Acontias	meleagris	isolate	Muizenberg	16S	ribosomal	RNA	gene,	partial	sequence
620. Acontias meleagris isolate Montagu4 16S ribosomal RNA gene, partial sequence	620	Acontias	meleagris	isolate	Montagu4	16S	ribosomal	RNA	gene,	partial	sequence
621. Acontias meleagris isolate Montagu3 16S ribosomal RNA gene, partial sequence	621	Acontias	meleagris	isolate	Montagu3	16S	ribosomal	RNA	gene,	partial	sequence
622. Acontias meleagris isolate Montagu2 16S ribosomal RNA gene, partial sequence	622	Acontias	meleagris	isolate	Montagu2	16S	ribosomal	RNA	gene,	partial	sequence
623. Acontias meleagris isolate Montagu1 16S ribosomal RNA gene, partial sequence	623	Acontias	meleagris	isolate	Montagu1	16S	ribosomal	RNA	gene,	partial	sequence
624. Acontias meleagris isolate Middeldrft 16S ribosomal RNA gene, partial sequence	624	Acontias	meleagris	isolate	Middeldrft	16S	ribosomal	RNA	gene,	partial	sequence
625. Acontias meleagris isolate Macassar 16S ribosomal RNA gene, partial sequence	625	Acontias	meleagris	isolate	Macassar	16S	ribosomal	RNA	gene,	partial	sequence
626. Acontias meleagris isolate Klipheuwl2 16S ribosomal RNA gene, partial sequence	626	Acontias	meleagris	isolate	Klipheuwl2	16S	ribosomal	RNA	gene,	partial	sequence
627. Acontias meleagris isolate OSKatberg163 16S ribosomal RNA gene, partial sequence	627	Acontias	meleagris	isolate	OSKatberg163	16S	ribosomal	RNA	gene,	partial	sequence
628. Acontias meleagris isolate OSKatberg162 16S ribosomal RNA gene, partial sequence	628	Acontias	meleagris	isolate	OSKatberg162	16S	ribosomal	RNA	gene,	partial	sequence
629. Acontias meleagris isolate OSKatberg161 16S ribosomal RNA gene, partial sequence	629	Acontias	meleagris	isolate	OSKatberg161	16S	ribosomal	RNA	gene,	partial	sequence
630. Acontias meleagris isolate OSKatberg160 16S ribosomal RNA gene, partial sequence	630	Acontias	meleagris	isolate	OSKatberg160	16S	ribosomal	RNA	gene,	partial	sequence
631. Acontias meleagris isolate Jansenv180 16S ribosomal RNA gene, partial sequence	631	Acontias	meleagris	isolate	Jansenv180	16S	ribosomal	RNA	gene,	partial	sequence
632. Acontias meleagris isolate ORJansen171 16S ribosomal RNA gene, partial sequence	632	Acontias	meleagris	isolate	ORJansen171	16S	ribosomal	RNA	gene,	partial	sequence
633. Acontias meleagris isolate ORJansen170 16S ribosomal RNA gene, partial sequence	633	Acontias	meleagris	isolate	ORJansen170	16S	ribosomal	RNA	gene,	partial	sequence
634. Acontias meleagris isolate ORJansen169 16S ribosomal RNA gene, partial sequence	634	Acontias	meleagris	isolate	ORJansen169	16S	ribosomal	RNA	gene,	partial	sequence
635. Acontias meleagris isolate ORJansen168 16S ribosomal RNA gene, partial sequence	635	Acontias	meleagris	isolate	ORJansen168	16S	ribosomal	RNA	gene,	partial	sequence
636. Acontias meleagris isolate Hfountain3 16S ribosomal RNA gene, partial sequence	636	Acontias	meleagris	isolate	Hfountain3	16S	ribosomal	RNA	gene,	partial	sequence
637. Acontias meleagris isolate Hfountain2 16S ribosomal RNA gene, partial sequence	637	Acontias	meleagris	isolate	Hfountain2	16S	ribosomal	RNA	gene,	partial	sequence
638. Acontias meleagris isolate Hfountain1 16S ribosomal RNA gene, partial sequence	638	Acontias	meleagris	isolate	Hfountain1	16S	ribosomal	RNA	gene,	partial	sequence
639. Acontias meleagris isolate GraaffRein128 16S ribosomal RNA gene, partial sequence	639	Acontias	meleagris	isolate	GraaffRein128	16S	ribosomal	RNA	gene,	partial	sequence
640. Acontias meleagris isolate GraaffRein127 16S ribosomal RNA gene, partial sequence	640	Acontias	meleagris	isolate	GraaffRein127	16S	ribosomal	RNA	gene,	partial	sequence
641. Acontias meleagris isolate Gansbaai 16S ribosomal RNA gene, partial sequence	641	Acontias	meleagris	isolate	Gansbaai	16S	ribosomal	RNA	gene,	partial	sequence
642. Acontias meleagris isolate OSEL74 16S ribosomal RNA gene, partial sequence	642	Acontias	meleagris	isolate	OSEL74	16S	ribosomal	RNA	gene,	partial	sequence
643. Acontias meleagris isolate EL70 16S ribosomal RNA gene, partial sequence	643	Acontias	meleagris	isolate	EL70	16S	ribosomal	RNA	gene,	partial	sequence
644. Acontias meleagris isolate ELondon2 16S ribosomal RNA gene, partial sequence	644	Acontias	meleagris	isolate	ELondon2	16S	ribosomal	RNA	gene,	partial	sequence
645. Acontias meleagris isolate ELondon1 16S ribosomal RNA gene, partial sequence	645	Acontias	meleagris	isolate	ELondon1	16S	ribosomal	RNA	gene,	partial	sequence
646. Acontias meleagris isolate Dunbrody5 16S ribosomal RNA gene, partial sequence	646	Acontias	meleagris	isolate	Dunbrody5	16S	ribosomal	RNA	gene,	partial	sequence
647. Acontias meleagris isolate Dunbrody3 16S ribosomal RNA gene, partial sequence	647	Acontias	meleagris	isolate	Dunbrody3	16S	ribosomal	RNA	gene,	partial	sequence
648. Acontias meleagris isolate Dunbrody2 16S ribosomal RNA gene, partial sequence	648	Acontias	meleagris	isolate	Dunbrody2	16S	ribosomal	RNA	gene,	partial	sequence
649. Acontias meleagris isolate Dunbrody1 16S ribosomal RNA gene, partial sequence	649	Acontias	meleagris	isolate	Dunbrody1	16S	ribosomal	RNA	gene,	partial	sequence
650. Acontias meleagris isolate ORTCradock158 16S ribosomal RNA gene, partial sequence	650	Acontias	meleagris	isolate	ORTCradock158	16S	ribosomal	RNA	gene,	partial	sequence
651. Acontias meleagris isolate ORTCradock156 16S ribosomal RNA gene, partial sequence	651	Acontias	meleagris	isolate	ORTCradock156	16S	ribosomal	RNA	gene,	partial	sequence
652. Acontias meleagris isolate ORTCradock155 16S ribosomal RNA gene, partial sequence	652	Acontias	meleagris	isolate	ORTCradock155	16S	ribosomal	RNA	gene,	partial	sequence
653. Acontias meleagris isolate Cookhouse102 16S ribosomal RNA gene, partial sequence	653	Acontias	meleagris	isolate	Cookhouse102	16S	ribosomal	RNA	gene,	partial	sequence
654. Acontias meleagris isolate Cookhouse101 16S ribosomal RNA gene, partial sequence	654	Acontias	meleagris	isolate	Cookhouse101	16S	ribosomal	RNA	gene,	partial	sequence
655. Acontias meleagris isolate Cookhouse100 16S ribosomal RNA gene, partial sequence	655	Acontias	meleagris	isolate	Cookhouse100	16S	ribosomal	RNA	gene,	partial	sequence
656. Acontias meleagris isolate Cookhouse98 16S ribosomal RNA gene, partial sequence	656	Acontias	meleagris	isolate	Cookhouse98	16S	ribosomal	RNA	gene,	partial	sequence
657. Acontias meleagris isolate Bredarsdorp218 16S ribosomal RNA gene, partial sequence	657	Acontias	meleagris	isolate	Bredarsdorp218	16S	ribosomal	RNA	gene,	partial	sequence
658. Acontias meleagris isolate Bredarsdorp214 16S ribosomal RNA gene, partial sequence	658	Acontias	meleagris	isolate	Bredarsdorp214	16S	ribosomal	RNA	gene,	partial	sequence
659. Acontias meleagris isolate Bredarsdorp201 16S ribosomal RNA gene, partial sequence	659	Acontias	meleagris	isolate	Bredarsdorp201	16S	ribosomal	RNA	gene,	partial	sequence
660. Acontias meleagris isolate Bredarsdorp197 16S ribosomal RNA gene, partial sequence	660	Acontias	meleagris	isolate	Bredarsdorp197	16S	ribosomal	RNA	gene,	partial	sequence
661. Acontias meleagris isolate Bredarsdorp193 16S ribosomal RNA gene, partial sequence	661	Acontias	meleagris	isolate	Bredarsdorp193	16S	ribosomal	RNA	gene,	partial	sequence
662. Acontias meleagris isolate Bredarsdorp192 16S ribosomal RNA gene, partial sequence	662	Acontias	meleagris	isolate	Bredarsdorp192	16S	ribosomal	RNA	gene,	partial	sequence
663. Acontias meleagris isolate Bredarsdorp191 16S ribosomal RNA gene, partial sequence	663	Acontias	meleagris	isolate	Bredarsdorp191	16S	ribosomal	RNA	gene,	partial	sequence
664. Acontias meleagris isolate Bloemhof120 16S ribosomal RNA gene, partial sequence	664	Acontias	meleagris	isolate	Bloemhof120	16S	ribosomal	RNA	gene,	partial	sequence
665. Acontias meleagris isolate Bloemhof119 16S ribosomal RNA gene, partial sequence	665	Acontias	meleagris	isolate	Bloemhof119	16S	ribosomal	RNA	gene,	partial	sequence
666. Acontias meleagris isolate Bloemhof114 16S ribosomal RNA gene, partial sequence	666	Acontias	meleagris	isolate	Bloemhof114	16S	ribosomal	RNA	gene,	partial	sequence
667. Acontias meleagris isolate Bloemhof112 16S ribosomal RNA gene, partial sequence	667	Acontias	meleagris	isolate	Bloemhof112	16S	ribosomal	RNA	gene,	partial	sequence
668. Acontias meleagris isolate Bloemhof111 16S ribosomal RNA gene, partial sequence	668	Acontias	meleagris	isolate	Bloemhof111	16S	ribosomal	RNA	gene,	partial	sequence
669. Acontias meleagris isolate Bloemhof110 16S ribosomal RNA gene, partial sequence	669	Acontias	meleagris	isolate	Bloemhof110	16S	ribosomal	RNA	gene,	partial	sequence
670. Acontias meleagris isolate Bloemhof108 16S ribosomal RNA gene, partial sequence	670	Acontias	meleagris	isolate	Bloemhof108	16S	ribosomal	RNA	gene,	partial	sequence
671. Acontias meleagris isolate Bloemhof106 16S ribosomal RNA gene, partial sequence	671	Acontias	meleagris	isolate	Bloemhof106	16S	ribosomal	RNA	gene,	partial	sequence
672. Acontias meleagris isolate Bloemhof105 16S ribosomal RNA gene, partial sequence	672	Acontias	meleagris	isolate	Bloemhof105	16S	ribosomal	RNA	gene,	partial	sequence
673. Acontias meleagris isolate Bloemhof104 16S ribosomal RNA gene, partial sequence	673	Acontias	meleagris	isolate	Bloemhof104	16S	ribosomal	RNA	gene,	partial	sequence
674. Acontias meleagris isolate BettiesB 16S ribosomal RNA gene, partial sequence	674	Acontias	meleagris	isolate	BettiesB	16S	ribosomal	RNA	gene,	partial	sequence
675. Acontias meleagris isolate ORTBedford85 16S ribosomal RNA gene, partial sequence	675	Acontias	meleagris	isolate	ORTBedford85	16S	ribosomal	RNA	gene,	partial	sequence
676. Acontias meleagris isolate ORTBedford84 16S ribosomal RNA gene, partial sequence	676	Acontias	meleagris	isolate	ORTBedford84	16S	ribosomal	RNA	gene,	partial	sequence
677. Acontias meleagris isolate ORTBedford83 16S ribosomal RNA gene, partial sequence	677	Acontias	meleagris	isolate	ORTBedford83	16S	ribosomal	RNA	gene,	partial	sequence
678. Acontias meleagris isolate ORTBedford82 16S ribosomal RNA gene, partial sequence	678	Acontias	meleagris	isolate	ORTBedford82	16S	ribosomal	RNA	gene,	partial	sequence
679. Acontias meleagris isolate ORTBedford81 16S ribosomal RNA gene, partial sequence	679	Acontias	meleagris	isolate	ORTBedford81	16S	ribosomal	RNA	gene,	partial	sequence
680. Acontias meleagris isolate ORTBedford80 16S ribosomal RNA gene, partial sequence	680	Acontias	meleagris	isolate	ORTBedford80	16S	ribosomal	RNA	gene,	partial	sequence
681. Acontias meleagris isolate ORTBedford79 16S ribosomal RNA gene, partial sequence	681	Acontias	meleagris	isolate	ORTBedford79	16S	ribosomal	RNA	gene,	partial	sequence
682. Acontias meleagris isolate OSBarry5 16S ribosomal RNA gene, partial sequence	682	Acontias	meleagris	isolate	OSBarry5	16S	ribosomal	RNA	gene,	partial	sequence
683. Acontias meleagris isolate OSBarry4 16S ribosomal RNA gene, partial sequence	683	Acontias	meleagris	isolate	OSBarry4	16S	ribosomal	RNA	gene,	partial	sequence
684. Acontias meleagris isolate OSBarry3 16S ribosomal RNA gene, partial sequence	684	Acontias	meleagris	isolate	OSBarry3	16S	ribosomal	RNA	gene,	partial	sequence
685. Acontias meleagris isolate OSBarry2 16S ribosomal RNA gene, partial sequence	685	Acontias	meleagris	isolate	OSBarry2	16S	ribosomal	RNA	gene,	partial	sequence
686. Acontias meleagris isolate OSBarry1 16S ribosomal RNA gene, partial sequence	686	Acontias	meleagris	isolate	OSBarry1	16S	ribosomal	RNA	gene,	partial	sequence
687. Acontias meleagris isolate ORBarry 16S ribosomal RNA gene, partial sequence	687	Acontias	meleagris	isolate	ORBarry	16S	ribosomal	RNA	gene,	partial	sequence
688. Acontias meleagris isolate Baakinsvalley 16S ribosomal RNA gene, partial sequence	688	Acontias	meleagris	isolate	Baakinsvalley	16S	ribosomal	RNA	gene,	partial	sequence
689. Acontias meleagris isolate Aurora 16S ribosomal RNA gene, partial sequence	689	Acontias	meleagris	isolate	Aurora	16S	ribosomal	RNA	gene,	partial	sequence
690. Acontias meleagris isolate Ashton5 16S ribosomal RNA gene, partial sequence	690	Acontias	meleagris	isolate	Ashton5	16S	ribosomal	RNA	gene,	partial	sequence
691. Acontias meleagris isolate Ashton4 16S ribosomal RNA gene, partial sequence	691	Acontias	meleagris	isolate	Ashton4	16S	ribosomal	RNA	gene,	partial	sequence
692. Acontias meleagris isolate Ashton3 16S ribosomal RNA gene, partial sequence	692	Acontias	meleagris	isolate	Ashton3	16S	ribosomal	RNA	gene,	partial	sequence
693. Acontias meleagris isolate Ashton2 16S ribosomal RNA gene, partial sequence	693	Acontias	meleagris	isolate	Ashton2	16S	ribosomal	RNA	gene,	partial	sequence
694. Acontias meleagris isolate Alexandria184 16S ribosomal RNA gene, partial sequence	694	Acontias	meleagris	isolate	Alexandria184	16S	ribosomal	RNA	gene,	partial	sequence
695. Acontias meleagris isolate Alexandria182 16S ribosomal RNA gene, partial sequence	695	Acontias	meleagris	isolate	Alexandria182	16S	ribosomal	RNA	gene,	partial	sequence
696. Acontias meleagris isolate ORAlex 16S ribosomal RNA gene, partial sequence	696	Acontias	meleagris	isolate	ORAlex	16S	ribosomal	RNA	gene,	partial	sequence
697. Acontias meleagris isolate ORAgulhas228 16S ribosomal RNA gene, partial sequence	697	Acontias	meleagris	isolate	ORAgulhas228	16S	ribosomal	RNA	gene,	partial	sequence
698. Acontias meleagris isolate Aberdeen144 16S ribosomal RNA gene, partial sequence	698	Acontias	meleagris	isolate	Aberdeen144	16S	ribosomal	RNA	gene,	partial	sequence
699. Acontias meleagris isolate Aberdeen140 16S ribosomal RNA gene, partial sequence	699	Acontias	meleagris	isolate	Aberdeen140	16S	ribosomal	RNA	gene,	partial	sequence
700. Acontias meleagris isolate Aberdeen137 16S ribosomal RNA gene, partial sequence	700	Acontias	meleagris	isolate	Aberdeen137	16S	ribosomal	RNA	gene,	partial	sequence
701. Acontias meleagris isolate Aberdeen136 16S ribosomal RNA gene, partial sequence	701	Acontias	meleagris	isolate	Aberdeen136	16S	ribosomal	RNA	gene,	partial	sequence
702. Acontias meleagris isolate Aberdeen135 16S ribosomal RNA gene, partial sequence	702	Acontias	meleagris	isolate	Aberdeen135	16S	ribosomal	RNA	gene,	partial	sequence
703. Acontias meleagris isolate Aberdeen133 16S ribosomal RNA gene, partial sequence	703	Acontias	meleagris	isolate	Aberdeen133	16S	ribosomal	RNA	gene,	partial	sequence
704. Acontias meleagris isolate ORTTarka150 cytochrome c oxidase subunit I (COI) gene, partial cds; mitochondrial	704	Acontias	meleagris	isolate	ORTTarka150	cytochrome	c	oxidase	subunit	I	(COI)	gene,	partial	cds;	mitochondrial
705. Acontias meleagris isolate ORTTarka149 cytochrome c oxidase subunit I (COI) gene, partial cds; mitochondrial	705	Acontias	meleagris	isolate	ORTTarka149	cytochrome	c	oxidase	subunit	I	(COI)	gene,	partial	cds;	mitochondrial
706. Acontias meleagris isolate ORTarka147 cytochrome c oxidase subunit I (COI) gene, partial cds; mitochondrial	706	Acontias	meleagris	isolate	ORTarka147	cytochrome	c	oxidase	subunit	I	(COI)	gene,	partial	cds;	mitochondrial
707. Acontias meleagris isolate Tarka cytochrome c oxidase subunit I (COI) gene, partial cds; mitochondrial	707	Acontias	meleagris	isolate	Tarka	cytochrome	c	oxidase	subunit	I	(COI)	gene,	partial	cds;	mitochondrial
708. Acontias meleagris isolate Tandjies cytochrome c oxidase subunit I (COI) gene, partial cds; mitochondrial	708	Acontias	meleagris	isolate	Tandjies	cytochrome	c	oxidase	subunit	I	(COI)	gene,	partial	cds;	mitochondrial
709. Acontias meleagris isolate Swellendam cytochrome c oxidase subunit I (COI) gene, partial cds; mitochondrial	709	Acontias	meleagris	isolate	Swellendam	cytochrome	c	oxidase	subunit	I	(COI)	gene,	partial	cds;	mitochondrial
710. Acontias meleagris isolate Struisbaai239 cytochrome c oxidase subunit I (COI) gene, partial cds; mitochondrial	710	Acontias	meleagris	isolate	Struisbaai239	cytochrome	c	oxidase	subunit	I	(COI)	gene,	partial	cds;	mitochondrial
711. Acontias meleagris isolate Struisbaai238 cytochrome c oxidase subunit I (COI) gene, partial cds; mitochondrial	711	Acontias	meleagris	isolate	Struisbaai238	cytochrome	c	oxidase	subunit	I	(COI)	gene,	partial	cds;	mitochondrial
712. Acontias meleagris isolate Struisbaai237 cytochrome c oxidase subunit I (COI) gene, partial cds; mitochondrial	712	Acontias	meleagris	isolate	Struisbaai237	cytochrome	c	oxidase	subunit	I	(COI)	gene,	partial	cds;	mitochondrial
713. Acontias meleagris isolate ORStruisbaai232 cytochrome c oxidase subunit I (COI) gene, partial cds; mitochondrial	713	Acontias	meleagris	isolate	ORStruisbaai232	cytochrome	c	oxidase	subunit	I	(COI)	gene,	partial	cds;	mitochondrial
714. Acontias meleagris isolate ORStruisbaai231 cytochrome c oxidase subunit I (COI) gene, partial cds; mitochondrial	714	Acontias	meleagris	isolate	ORStruisbaai231	cytochrome	c	oxidase	subunit	I	(COI)	gene,	partial	cds;	mitochondrial
715. Acontias meleagris isolate Struisbaai230 cytochrome c oxidase subunit I (COI) gene, partial cds; mitochondrial	715	Acontias	meleagris	isolate	Struisbaai230	cytochrome	c	oxidase	subunit	I	(COI)	gene,	partial	cds;	mitochondrial
716. Acontias meleagris isolate Salem7 cytochrome c oxidase subunit I (COI) gene, partial cds; mitochondrial	716	Acontias	meleagris	isolate	Salem7	cytochrome	c	oxidase	subunit	I	(COI)	gene,	partial	cds;	mitochondrial
717. Acontias meleagris isolate Salem6 cytochrome c oxidase subunit I (COI) gene, partial cds; mitochondrial	717	Acontias	meleagris	isolate	Salem6	cytochrome	c	oxidase	subunit	I	(COI)	gene,	partial	cds;	mitochondrial
718. Acontias meleagris isolate Salem5 cytochrome c oxidase subunit I (COI) gene, partial cds; mitochondrial	718	Acontias	meleagris	isolate	Salem5	cytochrome	c	oxidase	subunit	I	(COI)	gene,	partial	cds;	mitochondrial
719. Acontias meleagris isolate Salem4 cytochrome c oxidase subunit I (COI) gene, partial cds; mitochondrial	719	Acontias	meleagris	isolate	Salem4	cytochrome	c	oxidase	subunit	I	(COI)	gene,	partial	cds;	mitochondrial
720. Acontias meleagris isolate Salem3 cytochrome c oxidase subunit I (COI) gene, partial cds; mitochondrial	720	Acontias	meleagris	isolate	Salem3	cytochrome	c	oxidase	subunit	I	(COI)	gene,	partial	cds;	mitochondrial
721. Acontias meleagris isolate Salem2 cytochrome c oxidase subunit I (COI) gene, partial cds; mitochondrial	721	Acontias	meleagris	isolate	Salem2	cytochrome	c	oxidase	subunit	I	(COI)	gene,	partial	cds;	mitochondrial
722. Acontias meleagris isolate Salem1 cytochrome c oxidase subunit I (COI) gene, partial cds; mitochondrial	722	Acontias	meleagris	isolate	Salem1	cytochrome	c	oxidase	subunit	I	(COI)	gene,	partial	cds;	mitochondrial
723. Acontias meleagris isolate Rawsonville3 cytochrome c oxidase subunit I (COI) gene, partial cds; mitochondrial	723	Acontias	meleagris	isolate	Rawsonville3	cytochrome	c	oxidase	subunit	I	(COI)	gene,	partial	cds;	mitochondrial
724. Acontias meleagris isolate Rawsonville2 cytochrome c oxidase subunit I (COI) gene, partial cds; mitochondrial	724	Acontias	meleagris	isolate	Rawsonville2	cytochrome	c	oxidase	subunit	I	(COI)	gene,	partial	cds;	mitochondrial
725. Acontias meleagris isolate Rawsonville1 cytochrome c oxidase subunit I (COI) gene, partial cds; mitochondrial	725	Acontias	meleagris	isolate	Rawsonville1	cytochrome	c	oxidase	subunit	I	(COI)	gene,	partial	cds;	mitochondrial
726. Acontias meleagris isolate Qumbu3 cytochrome c oxidase subunit I (COI) gene, partial cds; mitochondrial	726	Acontias	meleagris	isolate	Qumbu3	cytochrome	c	oxidase	subunit	I	(COI)	gene,	partial	cds;	mitochondrial
727. Acontias meleagris isolate Qumbu2 cytochrome c oxidase subunit I (COI) gene, partial cds; mitochondrial	727	Acontias	meleagris	isolate	Qumbu2	cytochrome	c	oxidase	subunit	I	(COI)	gene,	partial	cds;	mitochondrial
728. Acontias meleagris isolate PringleBay2 cytochrome c oxidase subunit I (COI) gene, partial cds; mitochondrial	728	Acontias	meleagris	isolate	PringleBay2	cytochrome	c	oxidase	subunit	I	(COI)	gene,	partial	cds;	mitochondrial
729. Acontias meleagris isolate PringleBay cytochrome c oxidase subunit I (COI) gene, partial cds; mitochondrial	729	Acontias	meleagris	isolate	PringleBay	cytochrome	c	oxidase	subunit	I	(COI)	gene,	partial	cds;	mitochondrial
730. Acontias meleagris isolate PEMR17 cytochrome c oxidase subunit I (COI) gene, partial cds; mitochondrial	730	Acontias	meleagris	isolate	PEMR17	cytochrome	c	oxidase	subunit	I	(COI)	gene,	partial	cds;	mitochondrial
731. Acontias meleagris isolate Pearston94 cytochrome c oxidase subunit I (COI) gene, partial cds; mitochondrial	731	Acontias	meleagris	isolate	Pearston94	cytochrome	c	oxidase	subunit	I	(COI)	gene,	partial	cds;	mitochondrial
732. Acontias meleagris isolate Pearston92 cytochrome c oxidase subunit I (COI) gene, partial cds; mitochondrial	732	Acontias	meleagris	isolate	Pearston92	cytochrome	c	oxidase	subunit	I	(COI)	gene,	partial	cds;	mitochondrial
733. Acontias meleagris isolate Pearston91 cytochrome c oxidase subunit I (COI) gene, partial cds; mitochondrial	733	Acontias	meleagris	isolate	Pearston91	cytochrome	c	oxidase	subunit	I	(COI)	gene,	partial	cds;	mitochondrial
734. Acontias meleagris isolate ORTPearson89 cytochrome c oxidase subunit I (COI) gene, partial cds; mitochondrial	734	Acontias	meleagris	isolate	ORTPearson89	cytochrome	c	oxidase	subunit	I	(COI)	gene,	partial	cds;	mitochondrial
735. Acontias meleagris isolate Paterson4 cytochrome c oxidase subunit I (COI) gene, partial cds; mitochondrial	735	Acontias	meleagris	isolate	Paterson4	cytochrome	c	oxidase	subunit	I	(COI)	gene,	partial	cds;	mitochondrial
736. Acontias meleagris isolate Paterson3 cytochrome c oxidase subunit I (COI) gene, partial cds; mitochondrial	736	Acontias	meleagris	isolate	Paterson3	cytochrome	c	oxidase	subunit	I	(COI)	gene,	partial	cds;	mitochondrial
737. Acontias meleagris isolate Paterson2 cytochrome c oxidase subunit I (COI) gene, partial cds; mitochondrial	737	Acontias	meleagris	isolate	Paterson2	cytochrome	c	oxidase	subunit	I	(COI)	gene,	partial	cds;	mitochondrial
738. Acontias meleagris isolate Paterson1 cytochrome c oxidase subunit I (COI) gene, partial cds; mitochondrial	738	Acontias	meleagris	isolate	Paterson1	cytochrome	c	oxidase	subunit	I	(COI)	gene,	partial	cds;	mitochondrial
739. Acontias meleagris isolate Niewoudt254 cytochrome c oxidase subunit I (COI) gene, partial cds; mitochondrial	739	Acontias	meleagris	isolate	Niewoudt254	cytochrome	c	oxidase	subunit	I	(COI)	gene,	partial	cds;	mitochondrial
740. Acontias meleagris isolate Niewoudt253 cytochrome c oxidase subunit I (COI) gene, partial cds; mitochondrial	740	Acontias	meleagris	isolate	Niewoudt253	cytochrome	c	oxidase	subunit	I	(COI)	gene,	partial	cds;	mitochondrial
741. Acontias meleagris isolate Muizenberg cytochrome c oxidase subunit I (COI) gene, partial cds; mitochondrial	741	Acontias	meleagris	isolate	Muizenberg	cytochrome	c	oxidase	subunit	I	(COI)	gene,	partial	cds;	mitochondrial
742. Acontias meleagris isolate Montagu4 cytochrome c oxidase subunit I (COI) gene, partial cds; mitochondrial	742	Acontias	meleagris	isolate	Montagu4	cytochrome	c	oxidase	subunit	I	(COI)	gene,	partial	cds;	mitochondrial
743. Acontias meleagris isolate Montagu3 cytochrome c oxidase subunit I (COI) gene, partial cds; mitochondrial	743	Acontias	meleagris	isolate	Montagu3	cytochrome	c	oxidase	subunit	I	(COI)	gene,	partial	cds;	mitochondrial
744. Acontias meleagris isolate Montagu2 cytochrome c oxidase subunit I (COI) gene, partial cds; mitochondrial	744	Acontias	meleagris	isolate	Montagu2	cytochrome	c	oxidase	subunit	I	(COI)	gene,	partial	cds;	mitochondrial
745. Acontias meleagris isolate Montagu1 cytochrome c oxidase subunit I (COI) gene, partial cds; mitochondrial	745	Acontias	meleagris	isolate	Montagu1	cytochrome	c	oxidase	subunit	I	(COI)	gene,	partial	cds;	mitochondrial
746. Acontias meleagris isolate Middeldrift cytochrome c oxidase subunit I (COI) gene, partial cds; mitochondrial	746	Acontias	meleagris	isolate	Middeldrift	cytochrome	c	oxidase	subunit	I	(COI)	gene,	partial	cds;	mitochondrial
747. Acontias meleagris isolate Macassar cytochrome c oxidase subunit I (COI) gene, partial cds; mitochondrial	747	Acontias	meleagris	isolate	Macassar	cytochrome	c	oxidase	subunit	I	(COI)	gene,	partial	cds;	mitochondrial
748. Acontias meleagris isolate Klipheuwel2 cytochrome c oxidase subunit I (COI) gene, partial cds; mitochondrial	748	Acontias	meleagris	isolate	Klipheuwel2	cytochrome	c	oxidase	subunit	I	(COI)	gene,	partial	cds;	mitochondrial
749. Acontias meleagris isolate OSKatberg163 cytochrome c oxidase subunit I (COI) gene, partial cds; mitochondrial	749	Acontias	meleagris	isolate	OSKatberg163	cytochrome	c	oxidase	subunit	I	(COI)	gene,	partial	cds;	mitochondrial
750. Acontias meleagris isolate OSKatberg162 cytochrome c oxidase subunit I (COI) gene, partial cds; mitochondrial	750	Acontias	meleagris	isolate	OSKatberg162	cytochrome	c	oxidase	subunit	I	(COI)	gene,	partial	cds;	mitochondrial
751. Acontias meleagris isolate OSKatberg161 cytochrome c oxidase subunit I (COI) gene, partial cds; mitochondrial	751	Acontias	meleagris	isolate	OSKatberg161	cytochrome	c	oxidase	subunit	I	(COI)	gene,	partial	cds;	mitochondrial
752. Acontias meleagris isolate OSKatberg160 cytochrome c oxidase subunit I (COI) gene, partial cds; mitochondrial	752	Acontias	meleagris	isolate	OSKatberg160	cytochrome	c	oxidase	subunit	I	(COI)	gene,	partial	cds;	mitochondrial
753. Acontias meleagris isolate Jansenville180 cytochrome c oxidase subunit I (COI) gene, partial cds; mitochondrial	753	Acontias	meleagris	isolate	Jansenville180	cytochrome	c	oxidase	subunit	I	(COI)	gene,	partial	cds;	mitochondrial
754. Acontias meleagris isolate ORJansenvi171 cytochrome c oxidase subunit I (COI) gene, partial cds; mitochondrial	754	Acontias	meleagris	isolate	ORJansenvi171	cytochrome	c	oxidase	subunit	I	(COI)	gene,	partial	cds;	mitochondrial
755. Acontias meleagris isolate ORJansenvi170 cytochrome c oxidase subunit I (COI) gene, partial cds; mitochondrial	755	Acontias	meleagris	isolate	ORJansenvi170	cytochrome	c	oxidase	subunit	I	(COI)	gene,	partial	cds;	mitochondrial
756. Acontias meleagris isolate ORJansenville169 cytochrome c oxidase subunit I (COI) gene, partial cds; mitochondrial	756	Acontias	meleagris	isolate	ORJansenville169	cytochrome	c	oxidase	subunit	I	(COI)	gene,	partial	cds;	mitochondrial
757. Acontias meleagris isolate ORJansenville168 cytochrome c oxidase subunit I (COI) gene, partial cds; mitochondrial	757	Acontias	meleagris	isolate	ORJansenville168	cytochrome	c	oxidase	subunit	I	(COI)	gene,	partial	cds;	mitochondrial
758. Acontias meleagris isolate Hfountain3 cytochrome c oxidase subunit I (COI) gene, partial cds; mitochondrial	758	Acontias	meleagris	isolate	Hfountain3	cytochrome	c	oxidase	subunit	I	(COI)	gene,	partial	cds;	mitochondrial
759. Acontias meleagris isolate Hfountain2 cytochrome c oxidase subunit I (COI) gene, partial cds; mitochondrial	759	Acontias	meleagris	isolate	Hfountain2	cytochrome	c	oxidase	subunit	I	(COI)	gene,	partial	cds;	mitochondrial
760. Acontias meleagris isolate Hfountain1 cytochrome c oxidase subunit I (COI) gene, partial cds; mitochondrial	760	Acontias	meleagris	isolate	Hfountain1	cytochrome	c	oxidase	subunit	I	(COI)	gene,	partial	cds;	mitochondrial
761. Acontias meleagris isolate GraaffRein128 cytochrome c oxidase subunit I (COI) gene, partial cds; mitochondrial	761	Acontias	meleagris	isolate	GraaffRein128	cytochrome	c	oxidase	subunit	I	(COI)	gene,	partial	cds;	mitochondrial
762. Acontias meleagris isolate GraaffRein127 cytochrome c oxidase subunit I (COI) gene, partial cds; mitochondrial	762	Acontias	meleagris	isolate	GraaffRein127	cytochrome	c	oxidase	subunit	I	(COI)	gene,	partial	cds;	mitochondrial
763. Acontias meleagris isolate Gansbaai cytochrome c oxidase subunit I (COI) gene, partial cds; mitochondrial	763	Acontias	meleagris	isolate	Gansbaai	cytochrome	c	oxidase	subunit	I	(COI)	gene,	partial	cds;	mitochondrial
764. Acontias meleagris isolate OSEastLond74 cytochrome c oxidase subunit I (COI) gene, partial cds; mitochondrial	764	Acontias	meleagris	isolate	OSEastLond74	cytochrome	c	oxidase	subunit	I	(COI)	gene,	partial	cds;	mitochondrial
765. Acontias meleagris isolate EastLondon70 cytochrome c oxidase subunit I (COI) gene, partial cds; mitochondrial	765	Acontias	meleagris	isolate	EastLondon70	cytochrome	c	oxidase	subunit	I	(COI)	gene,	partial	cds;	mitochondrial
766. Acontias meleagris isolate ELondon2 cytochrome c oxidase subunit I (COI) gene, partial cds; mitochondrial	766	Acontias	meleagris	isolate	ELondon2	cytochrome	c	oxidase	subunit	I	(COI)	gene,	partial	cds;	mitochondrial
767. Acontias meleagris isolate ELondon1 cytochrome c oxidase subunit I (COI) gene, partial cds; mitochondrial	767	Acontias	meleagris	isolate	ELondon1	cytochrome	c	oxidase	subunit	I	(COI)	gene,	partial	cds;	mitochondrial
768. Acontias meleagris isolate Dunbrody5 cytochrome c oxidase subunit I (COI) gene, partial cds; mitochondrial	768	Acontias	meleagris	isolate	Dunbrody5	cytochrome	c	oxidase	subunit	I	(COI)	gene,	partial	cds;	mitochondrial
769. Acontias meleagris isolate Dunbrody2 cytochrome c oxidase subunit I (COI) gene, partial cds; mitochondrial	769	Acontias	meleagris	isolate	Dunbrody2	cytochrome	c	oxidase	subunit	I	(COI)	gene,	partial	cds;	mitochondrial
770. Acontias meleagris isolate Dunbrody1 cytochrome c oxidase subunit I (COI) gene, partial cds; mitochondrial	770	Acontias	meleagris	isolate	Dunbrody1	cytochrome	c	oxidase	subunit	I	(COI)	gene,	partial	cds;	mitochondrial
771. Acontias meleagris isolate ORTCradock158 cytochrome c oxidase subunit I (COI) gene, partial cds; mitochondrial	771	Acontias	meleagris	isolate	ORTCradock158	cytochrome	c	oxidase	subunit	I	(COI)	gene,	partial	cds;	mitochondrial
772. Acontias meleagris isolate ORTCradock156 cytochrome c oxidase subunit I (COI) gene, partial cds; mitochondrial	772	Acontias	meleagris	isolate	ORTCradock156	cytochrome	c	oxidase	subunit	I	(COI)	gene,	partial	cds;	mitochondrial
773. Acontias meleagris isolate ORTCradock155 cytochrome c oxidase subunit I (COI) gene, partial cds; mitochondrial	773	Acontias	meleagris	isolate	ORTCradock155	cytochrome	c	oxidase	subunit	I	(COI)	gene,	partial	cds;	mitochondrial
774. Acontias meleagris isolate Cookhouse102 cytochrome c oxidase subunit I (COI) gene, partial cds; mitochondrial	774	Acontias	meleagris	isolate	Cookhouse102	cytochrome	c	oxidase	subunit	I	(COI)	gene,	partial	cds;	mitochondrial
775. Acontias meleagris isolate Cookhouse101 cytochrome c oxidase subunit I (COI) gene, partial cds; mitochondrial	775	Acontias	meleagris	isolate	Cookhouse101	cytochrome	c	oxidase	subunit	I	(COI)	gene,	partial	cds;	mitochondrial
776. Acontias meleagris isolate Cookhouse100 cytochrome c oxidase subunit I (COI) gene, partial cds; mitochondrial	776	Acontias	meleagris	isolate	Cookhouse100	cytochrome	c	oxidase	subunit	I	(COI)	gene,	partial	cds;	mitochondrial
777. Acontias meleagris isolate Cookhouse98 cytochrome c oxidase subunit I (COI) gene, partial cds; mitochondrial	777	Acontias	meleagris	isolate	Cookhouse98	cytochrome	c	oxidase	subunit	I	(COI)	gene,	partial	cds;	mitochondrial
778. Acontias meleagris isolate Bredarsdorp218 cytochrome c oxidase subunit I (COI) gene, partial cds; mitochondrial	778	Acontias	meleagris	isolate	Bredarsdorp218	cytochrome	c	oxidase	subunit	I	(COI)	gene,	partial	cds;	mitochondrial
779. Acontias meleagris isolate Bredarsdorp214 cytochrome c oxidase subunit I (COI) gene, partial cds; mitochondrial	779	Acontias	meleagris	isolate	Bredarsdorp214	cytochrome	c	oxidase	subunit	I	(COI)	gene,	partial	cds;	mitochondrial
780. Acontias meleagris isolate Bredarsdorp201 cytochrome c oxidase subunit I (COI) gene, partial cds; mitochondrial	780	Acontias	meleagris	isolate	Bredarsdorp201	cytochrome	c	oxidase	subunit	I	(COI)	gene,	partial	cds;	mitochondrial
781. Acontias meleagris isolate Bredarsdorp197 cytochrome c oxidase subunit I (COI) gene, partial cds; mitochondrial	781	Acontias	meleagris	isolate	Bredarsdorp197	cytochrome	c	oxidase	subunit	I	(COI)	gene,	partial	cds;	mitochondrial
782. Acontias meleagris isolate Bredarsdorp193 cytochrome c oxidase subunit I (COI) gene, partial cds; mitochondrial	782	Acontias	meleagris	isolate	Bredarsdorp193	cytochrome	c	oxidase	subunit	I	(COI)	gene,	partial	cds;	mitochondrial
783. Acontias meleagris isolate Bredarsdorp192 cytochrome c oxidase subunit I (COI) gene, partial cds; mitochondrial	783	Acontias	meleagris	isolate	Bredarsdorp192	cytochrome	c	oxidase	subunit	I	(COI)	gene,	partial	cds;	mitochondrial
784. Acontias meleagris isolate Bredarsdorp191 cytochrome c oxidase subunit I (COI) gene, partial cds; mitochondrial	784	Acontias	meleagris	isolate	Bredarsdorp191	cytochrome	c	oxidase	subunit	I	(COI)	gene,	partial	cds;	mitochondrial
785. Acontias meleagris isolate Bloemhof120 cytochrome c oxidase subunit I (COI) gene, partial cds; mitochondrial	785	Acontias	meleagris	isolate	Bloemhof120	cytochrome	c	oxidase	subunit	I	(COI)	gene,	partial	cds;	mitochondrial
786. Acontias meleagris isolate Bloemhof119 cytochrome c oxidase subunit I (COI) gene, partial cds; mitochondrial	786	Acontias	meleagris	isolate	Bloemhof119	cytochrome	c	oxidase	subunit	I	(COI)	gene,	partial	cds;	mitochondrial
787. Acontias meleagris isolate Bloemhof114 cytochrome c oxidase subunit I (COI) gene, partial cds; mitochondrial	787	Acontias	meleagris	isolate	Bloemhof114	cytochrome	c	oxidase	subunit	I	(COI)	gene,	partial	cds;	mitochondrial
788. Acontias meleagris isolate Bloemhof112 cytochrome c oxidase subunit I (COI) gene, partial cds; mitochondrial	788	Acontias	meleagris	isolate	Bloemhof112	cytochrome	c	oxidase	subunit	I	(COI)	gene,	partial	cds;	mitochondrial
789. Acontias meleagris isolate Bloemhof111 cytochrome c oxidase subunit I (COI) gene, partial cds; mitochondrial	789	Acontias	meleagris	isolate	Bloemhof111	cytochrome	c	oxidase	subunit	I	(COI)	gene,	partial	cds;	mitochondrial
790. Acontias meleagris isolate Bloemhof110 cytochrome c oxidase subunit I (COI) gene, partial cds; mitochondrial	790	Acontias	meleagris	isolate	Bloemhof110	cytochrome	c	oxidase	subunit	I	(COI)	gene,	partial	cds;	mitochondrial
791. Acontias meleagris isolate Bloemhof108 cytochrome c oxidase subunit I (COI) gene, partial cds; mitochondrial	791	Acontias	meleagris	isolate	Bloemhof108	cytochrome	c	oxidase	subunit	I	(COI)	gene,	partial	cds;	mitochondrial
792. Acontias meleagris isolate Bloemho106 cytochrome c oxidase subunit I (COI) gene, partial cds; mitochondrial	792	Acontias	meleagris	isolate	Bloemho106	cytochrome	c	oxidase	subunit	I	(COI)	gene,	partial	cds;	mitochondrial
793. Acontias meleagris isolate Bloemhof105 cytochrome c oxidase subunit I (COI) gene, partial cds; mitochondrial	793	Acontias	meleagris	isolate	Bloemhof105	cytochrome	c	oxidase	subunit	I	(COI)	gene,	partial	cds;	mitochondrial
794. Acontias meleagris isolate Bloemhof104 cytochrome c oxidase subunit I (COI) gene, partial cds; mitochondrial	794	Acontias	meleagris	isolate	Bloemhof104	cytochrome	c	oxidase	subunit	I	(COI)	gene,	partial	cds;	mitochondrial
795. Acontias meleagris isolate BettiesBay cytochrome c oxidase subunit I (COI) gene, partial cds; mitochondrial	795	Acontias	meleagris	isolate	BettiesBay	cytochrome	c	oxidase	subunit	I	(COI)	gene,	partial	cds;	mitochondrial
796. Acontias meleagris isolate ORTBedford85 cytochrome c oxidase subunit I (COI) gene, partial cds; mitochondrial	796	Acontias	meleagris	isolate	ORTBedford85	cytochrome	c	oxidase	subunit	I	(COI)	gene,	partial	cds;	mitochondrial
797. Acontias meleagris isolate ORBedford84 cytochrome c oxidase subunit I (COI) gene, partial cds; mitochondrial	797	Acontias	meleagris	isolate	ORBedford84	cytochrome	c	oxidase	subunit	I	(COI)	gene,	partial	cds;	mitochondrial
798. Acontias meleagris isolate ORBedford83 cytochrome c oxidase subunit I (COI) gene, partial cds; mitochondrial	798	Acontias	meleagris	isolate	ORBedford83	cytochrome	c	oxidase	subunit	I	(COI)	gene,	partial	cds;	mitochondrial
799. Acontias meleagris isolate ORBedford82 cytochrome c oxidase subunit I (COI) gene, partial cds; mitochondrial	799	Acontias	meleagris	isolate	ORBedford82	cytochrome	c	oxidase	subunit	I	(COI)	gene,	partial	cds;	mitochondrial
800. Acontias meleagris isolate ORBedford81 cytochrome c oxidase subunit I (COI) gene, partial cds; mitochondrial	800	Acontias	meleagris	isolate	ORBedford81	cytochrome	c	oxidase	subunit	I	(COI)	gene,	partial	cds;	mitochondrial
801. Acontias meleagris isolate ORBedford80 cytochrome c oxidase subunit I (COI) gene, partial cds; mitochondrial	801	Acontias	meleagris	isolate	ORBedford80	cytochrome	c	oxidase	subunit	I	(COI)	gene,	partial	cds;	mitochondrial
802. Acontias meleagris isolate ORBedford79 cytochrome c oxidase subunit I (COI) gene, partial cds; mitochondrial	802	Acontias	meleagris	isolate	ORBedford79	cytochrome	c	oxidase	subunit	I	(COI)	gene,	partial	cds;	mitochondrial
803. Acontias meleagris isolate OSBarry5 cytochrome c oxidase subunit I (COI) gene, partial cds; mitochondrial	803	Acontias	meleagris	isolate	OSBarry5	cytochrome	c	oxidase	subunit	I	(COI)	gene,	partial	cds;	mitochondrial
804. Acontias meleagris isolate OSBarry4 cytochrome c oxidase subunit I (COI) gene, partial cds; mitochondrial	804	Acontias	meleagris	isolate	OSBarry4	cytochrome	c	oxidase	subunit	I	(COI)	gene,	partial	cds;	mitochondrial
805. Acontias meleagris isolate OSBarry3 cytochrome c oxidase subunit I (COI) gene, partial cds; mitochondrial	805	Acontias	meleagris	isolate	OSBarry3	cytochrome	c	oxidase	subunit	I	(COI)	gene,	partial	cds;	mitochondrial
806. Acontias meleagris isolate OSBarry2 cytochrome c oxidase subunit I (COI) gene, partial cds; mitochondrial	806	Acontias	meleagris	isolate	OSBarry2	cytochrome	c	oxidase	subunit	I	(COI)	gene,	partial	cds;	mitochondrial
807. Acontias meleagris isolate OSBarry1 cytochrome c oxidase subunit I (COI) gene, partial cds; mitochondrial	807	Acontias	meleagris	isolate	OSBarry1	cytochrome	c	oxidase	subunit	I	(COI)	gene,	partial	cds;	mitochondrial
808. Acontias meleagris isolate ORBarry cytochrome c oxidase subunit I (COI) gene, partial cds; mitochondrial	808	Acontias	meleagris	isolate	ORBarry	cytochrome	c	oxidase	subunit	I	(COI)	gene,	partial	cds;	mitochondrial
809. Acontias meleagris isolate Baakinsvalley cytochrome c oxidase subunit I (COI) gene, partial cds; mitochondrial	809	Acontias	meleagris	isolate	Baakinsvalley	cytochrome	c	oxidase	subunit	I	(COI)	gene,	partial	cds;	mitochondrial
810. Acontias meleagris isolate Aurora cytochrome c oxidase subunit I (COI) gene, partial cds; mitochondrial	810	Acontias	meleagris	isolate	Aurora	cytochrome	c	oxidase	subunit	I	(COI)	gene,	partial	cds;	mitochondrial
811. Acontias meleagris isolate Ashton5 cytochrome c oxidase subunit I (COI) gene, partial cds; mitochondrial	811	Acontias	meleagris	isolate	Ashton5	cytochrome	c	oxidase	subunit	I	(COI)	gene,	partial	cds;	mitochondrial
812. Acontias meleagris isolate Ashton4 cytochrome c oxidase subunit I (COI) gene, partial cds; mitochondrial	812	Acontias	meleagris	isolate	Ashton4	cytochrome	c	oxidase	subunit	I	(COI)	gene,	partial	cds;	mitochondrial
813. Acontias meleagris isolate Ashton3 cytochrome c oxidase subunit I (COI) gene, partial cds; mitochondrial	813	Acontias	meleagris	isolate	Ashton3	cytochrome	c	oxidase	subunit	I	(COI)	gene,	partial	cds;	mitochondrial
814. Acontias meleagris isolate Ashton2 cytochrome c oxidase subunit I (COI) gene, partial cds; mitochondrial	814	Acontias	meleagris	isolate	Ashton2	cytochrome	c	oxidase	subunit	I	(COI)	gene,	partial	cds;	mitochondrial
815. Acontias meleagris isolate Alexandria184 cytochrome c oxidase subunit I (COI) gene, partial cds; mitochondrial	815	Acontias	meleagris	isolate	Alexandria184	cytochrome	c	oxidase	subunit	I	(COI)	gene,	partial	cds;	mitochondrial
816. Acontias meleagris isolate Alexandria182 cytochrome c oxidase subunit I (COI) gene, partial cds; mitochondrial	816	Acontias	meleagris	isolate	Alexandria182	cytochrome	c	oxidase	subunit	I	(COI)	gene,	partial	cds;	mitochondrial
817. Acontias meleagris isolate ORAlex cytochrome c oxidase subunit I (COI) gene, partial cds; mitochondrial	817	Acontias	meleagris	isolate	ORAlex	cytochrome	c	oxidase	subunit	I	(COI)	gene,	partial	cds;	mitochondrial
818. Acontias meleagris isolate Agulhas228 cytochrome c oxidase subunit I (COI) gene, partial cds; mitochondrial	818	Acontias	meleagris	isolate	Agulhas228	cytochrome	c	oxidase	subunit	I	(COI)	gene,	partial	cds;	mitochondrial
819. Acontias meleagris isolate Aberdeen144 cytochrome c oxidase subunit I (COI) gene, partial cds; mitochondrial	819	Acontias	meleagris	isolate	Aberdeen144	cytochrome	c	oxidase	subunit	I	(COI)	gene,	partial	cds;	mitochondrial
820. Acontias meleagris isolate Aberdeen140 cytochrome c oxidase subunit I (COI) gene, partial cds; mitochondrial	820	Acontias	meleagris	isolate	Aberdeen140	cytochrome	c	oxidase	subunit	I	(COI)	gene,	partial	cds;	mitochondrial
821. Acontias meleagris isolate Aberdeen137 cytochrome c oxidase subunit I (COI) gene, partial cds; mitochondrial	821	Acontias	meleagris	isolate	Aberdeen137	cytochrome	c	oxidase	subunit	I	(COI)	gene,	partial	cds;	mitochondrial
822. Acontias meleagris isolate Aberdeen136 cytochrome c oxidase subunit I (COI) gene, partial cds; mitochondrial	822	Acontias	meleagris	isolate	Aberdeen136	cytochrome	c	oxidase	subunit	I	(COI)	gene,	partial	cds;	mitochondrial
823. Acontias meleagris isolate Aberdeen135 cytochrome c oxidase subunit I (COI) gene, partial cds; mitochondrial	823	Acontias	meleagris	isolate	Aberdeen135	cytochrome	c	oxidase	subunit	I	(COI)	gene,	partial	cds;	mitochondrial
824. Acontias meleagris isolate Aberdeen133 cytochrome c oxidase subunit I (COI) gene, partial cds; mitochondrial	824	Acontias	meleagris	isolate	Aberdeen133	cytochrome	c	oxidase	subunit	I	(COI)	gene,	partial	cds;	mitochondrial
825. UNVERIFIED: Acontias meleagris isolate ORTarka148 EXPH5-like gene, partial sequence	825	UNVERIFIED:	Acontias	meleagris	isolate	ORTarka148	EXPH5-like	gene,	partial	sequence
826. UNVERIFIED: Acontias meleagris isolate Swellendam EXPH5-like gene, partial sequence	826	UNVERIFIED:	Acontias	meleagris	isolate	Swellendam	EXPH5-like	gene,	partial	sequence
827. UNVERIFIED: Acontias meleagris isolate Struisbaai235 EXPH5-like gene, partial sequence	827	UNVERIFIED:	Acontias	meleagris	isolate	Struisbaai235	EXPH5-like	gene,	partial	sequence
828. UNVERIFIED: Acontias meleagris isolate ORStruisb231 EXPH5-like gene, partial sequence	828	UNVERIFIED:	Acontias	meleagris	isolate	ORStruisb231	EXPH5-like	gene,	partial	sequence
829. UNVERIFIED: Acontias meleagris isolate Salem2 EXPH5-like gene, partial sequence	829	UNVERIFIED:	Acontias	meleagris	isolate	Salem2	EXPH5-like	gene,	partial	sequence
830. UNVERIFIED: Acontias meleagris isolate Robertson EXPH5-like gene, partial sequence	830	UNVERIFIED:	Acontias	meleagris	isolate	Robertson	EXPH5-like	gene,	partial	sequence
831. UNVERIFIED: Acontias meleagris isolate Rawsonville3 EXPH5-like gene, partial sequence	831	UNVERIFIED:	Acontias	meleagris	isolate	Rawsonville3	EXPH5-like	gene,	partial	sequence
832. UNVERIFIED: Acontias meleagris isolate Rawsonville2 EXPH5-like gene, partial sequence	832	UNVERIFIED:	Acontias	meleagris	isolate	Rawsonville2	EXPH5-like	gene,	partial	sequence
833. UNVERIFIED: Acontias meleagris isolate Rawsonville1 EXPH5-like gene, partial sequence	833	UNVERIFIED:	Acontias	meleagris	isolate	Rawsonville1	EXPH5-like	gene,	partial	sequence
834. UNVERIFIED: Acontias meleagris isolate Qumbu2 EXPH5-like gene, partial sequence	834	UNVERIFIED:	Acontias	meleagris	isolate	Qumbu2	EXPH5-like	gene,	partial	sequence
835. UNVERIFIED: Acontias meleagris isolate PringleB2 EXPH5-like gene, partial sequence	835	UNVERIFIED:	Acontias	meleagris	isolate	PringleB2	EXPH5-like	gene,	partial	sequence
836. UNVERIFIED: Acontias meleagris isolate PringleB1 EXPH5-like gene, partial sequence	836	UNVERIFIED:	Acontias	meleagris	isolate	PringleB1	EXPH5-like	gene,	partial	sequence
837. UNVERIFIED: Acontias meleagris isolate Pearston92 EXPH5-like gene, partial sequence	837	UNVERIFIED:	Acontias	meleagris	isolate	Pearston92	EXPH5-like	gene,	partial	sequence
838. UNVERIFIED: Acontias meleagris isolate Pearston93 EXPH5-like gene, partial sequence	838	UNVERIFIED:	Acontias	meleagris	isolate	Pearston93	EXPH5-like	gene,	partial	sequence
839. UNVERIFIED: Acontias meleagris isolate Pearston91 EXPH5-like gene, partial sequence	839	UNVERIFIED:	Acontias	meleagris	isolate	Pearston91	EXPH5-like	gene,	partial	sequence
840. UNVERIFIED: Acontias meleagris isolate Pearston90 EXPH5-like gene, partial sequence	840	UNVERIFIED:	Acontias	meleagris	isolate	Pearston90	EXPH5-like	gene,	partial	sequence
841. UNVERIFIED: Acontias meleagris isolate ORPearston89 EXPH5-like gene, partial sequence	841	UNVERIFIED:	Acontias	meleagris	isolate	ORPearston89	EXPH5-like	gene,	partial	sequence
842. UNVERIFIED: Acontias meleagris isolate Paterson4 EXPH5-like gene, partial sequence	842	UNVERIFIED:	Acontias	meleagris	isolate	Paterson4	EXPH5-like	gene,	partial	sequence
843. UNVERIFIED: Acontias meleagris isolate Paterson3 EXPH5-like gene, partial sequence	843	UNVERIFIED:	Acontias	meleagris	isolate	Paterson3	EXPH5-like	gene,	partial	sequence
844. UNVERIFIED: Acontias meleagris isolate Niewoudt253 EXPH5-like gene, partial sequence	844	UNVERIFIED:	Acontias	meleagris	isolate	Niewoudt253	EXPH5-like	gene,	partial	sequence
845. UNVERIFIED: Acontias meleagris isolate Niewoudt255 EXPH5-like gene, partial sequence	845	UNVERIFIED:	Acontias	meleagris	isolate	Niewoudt255	EXPH5-like	gene,	partial	sequence
846. UNVERIFIED: Acontias meleagris isolate Niewoudt254 EXPH5-like gene, partial sequence	846	UNVERIFIED:	Acontias	meleagris	isolate	Niewoudt254	EXPH5-like	gene,	partial	sequence
847. UNVERIFIED: Acontias meleagris isolate Montagu4 EXPH5-like gene, partial sequence	847	UNVERIFIED:	Acontias	meleagris	isolate	Montagu4	EXPH5-like	gene,	partial	sequence
848. UNVERIFIED: Acontias meleagris isolate Montagu3 EXPH5-like gene, partial sequence	848	UNVERIFIED:	Acontias	meleagris	isolate	Montagu3	EXPH5-like	gene,	partial	sequence
849. UNVERIFIED: Acontias meleagris isolate Montagu2 EXPH5-like gene, partial sequence	849	UNVERIFIED:	Acontias	meleagris	isolate	Montagu2	EXPH5-like	gene,	partial	sequence
850. UNVERIFIED: Acontias meleagris isolate Middeldrift EXPH5-like gene, partial sequence	850	UNVERIFIED:	Acontias	meleagris	isolate	Middeldrift	EXPH5-like	gene,	partial	sequence
851. UNVERIFIED: Acontias meleagris isolate Macassar EXPH5-like gene, partial sequence	851	UNVERIFIED:	Acontias	meleagris	isolate	Macassar	EXPH5-like	gene,	partial	sequence
852. UNVERIFIED: Acontias meleagris isolate Klipheuwel5 EXPH5-like gene, partial sequence	852	UNVERIFIED:	Acontias	meleagris	isolate	Klipheuwel5	EXPH5-like	gene,	partial	sequence
853. UNVERIFIED: Acontias meleagris isolate Klipheuwel2 EXPH5-like gene, partial sequence	853	UNVERIFIED:	Acontias	meleagris	isolate	Klipheuwel2	EXPH5-like	gene,	partial	sequence
854. UNVERIFIED: Acontias meleagris isolate OSKatberg162 EXPH5-like gene, partial sequence	854	UNVERIFIED:	Acontias	meleagris	isolate	OSKatberg162	EXPH5-like	gene,	partial	sequence
855. UNVERIFIED: Acontias meleagris isolate JansenHE180 EXPH5-like gene, partial sequence	855	UNVERIFIED:	Acontias	meleagris	isolate	JansenHE180	EXPH5-like	gene,	partial	sequence
856. UNVERIFIED: Acontias meleagris isolate ORJansen176 EXPH5-like gene, partial sequence	856	UNVERIFIED:	Acontias	meleagris	isolate	ORJansen176	EXPH5-like	gene,	partial	sequence
857. UNVERIFIED: Acontias meleagris isolate ORJansen172 EXPH5-like gene, partial sequence	857	UNVERIFIED:	Acontias	meleagris	isolate	ORJansen172	EXPH5-like	gene,	partial	sequence
858. UNVERIFIED: Acontias meleagris isolate ORJansen169 EXPH5-like gene, partial sequence	858	UNVERIFIED:	Acontias	meleagris	isolate	ORJansen169	EXPH5-like	gene,	partial	sequence
859. UNVERIFIED: Acontias meleagris isolate Hopefountain2 EXPH5-like gene, partial sequence	859	UNVERIFIED:	Acontias	meleagris	isolate	Hopefountain2	EXPH5-like	gene,	partial	sequence
860. UNVERIFIED: Acontias meleagris isolate HopeFountain1 EXPH5-like gene, partial sequence	860	UNVERIFIED:	Acontias	meleagris	isolate	HopeFountain1	EXPH5-like	gene,	partial	sequence
861. UNVERIFIED: Acontias meleagris isolate Heidel2 EXPH5-like gene, partial sequence	861	UNVERIFIED:	Acontias	meleagris	isolate	Heidel2	EXPH5-like	gene,	partial	sequence
862. UNVERIFIED: Acontias meleagris isolate GraffRein128 EXPH5-like gene, partial sequence	862	UNVERIFIED:	Acontias	meleagris	isolate	GraffRein128	EXPH5-like	gene,	partial	sequence
863. UNVERIFIED: Acontias meleagris isolate Gansbaai EXPH5-like gene, partial sequence	863	UNVERIFIED:	Acontias	meleagris	isolate	Gansbaai	EXPH5-like	gene,	partial	sequence
864. UNVERIFIED: Acontias meleagris isolate ELHE70 EXPH5-like gene, partial sequence	864	UNVERIFIED:	Acontias	meleagris	isolate	ELHE70	EXPH5-like	gene,	partial	sequence
865. UNVERIFIED: Acontias meleagris isolate ELHE74 EXPH5-like gene, partial sequence	865	UNVERIFIED:	Acontias	meleagris	isolate	ELHE74	EXPH5-like	gene,	partial	sequence
866. UNVERIFIED: Acontias meleagris isolate Dunbrody3 EXPH5-like gene, partial sequence	866	UNVERIFIED:	Acontias	meleagris	isolate	Dunbrody3	EXPH5-like	gene,	partial	sequence
867. UNVERIFIED: Acontias meleagris isolate ORCradock156 EXPH5-like gene, partial sequence	867	UNVERIFIED:	Acontias	meleagris	isolate	ORCradock156	EXPH5-like	gene,	partial	sequence
868. UNVERIFIED: Acontias meleagris isolate Cookhouse101 EXPH5-like gene, partial sequence	868	UNVERIFIED:	Acontias	meleagris	isolate	Cookhouse101	EXPH5-like	gene,	partial	sequence
869. UNVERIFIED: Acontias meleagris isolate Cookhouse100 EXPH5-like gene, partial sequence	869	UNVERIFIED:	Acontias	meleagris	isolate	Cookhouse100	EXPH5-like	gene,	partial	sequence
870. UNVERIFIED: Acontias meleagris isolate CookHouse98 EXPH5-like gene, partial sequence	870	UNVERIFIED:	Acontias	meleagris	isolate	CookHouse98	EXPH5-like	gene,	partial	sequence
871. UNVERIFIED: Acontias meleagris isolate Bredarsdorp212 EXPH5-like gene, partial sequence	871	UNVERIFIED:	Acontias	meleagris	isolate	Bredarsdorp212	EXPH5-like	gene,	partial	sequence
872. UNVERIFIED: Acontias meleagris isolate Bredarsdorp193 EXPH5-like gene, partial sequence	872	UNVERIFIED:	Acontias	meleagris	isolate	Bredarsdorp193	EXPH5-like	gene,	partial	sequence
873. UNVERIFIED: Acontias meleagris isolate Bredarsdorp192 EXPH5-like gene, partial sequence	873	UNVERIFIED:	Acontias	meleagris	isolate	Bredarsdorp192	EXPH5-like	gene,	partial	sequence
874. UNVERIFIED: Acontias meleagris isolate Bloemhof120 EXPH5-like gene, partial sequence	874	UNVERIFIED:	Acontias	meleagris	isolate	Bloemhof120	EXPH5-like	gene,	partial	sequence
875. UNVERIFIED: Acontias meleagris isolate Bloemhof119 EXPH5-like gene, partial sequence	875	UNVERIFIED:	Acontias	meleagris	isolate	Bloemhof119	EXPH5-like	gene,	partial	sequence
876. UNVERIFIED: Acontias meleagris isolate Bloemhof114 EXPH5-like gene, partial sequence	876	UNVERIFIED:	Acontias	meleagris	isolate	Bloemhof114	EXPH5-like	gene,	partial	sequence
877. UNVERIFIED: Acontias meleagris isolate Bloemhof112 EXPH5-like gene, partial sequence	877	UNVERIFIED:	Acontias	meleagris	isolate	Bloemhof112	EXPH5-like	gene,	partial	sequence
878. UNVERIFIED: Acontias meleagris isolate Bloemhof110 EXPH5-like gene, partial sequence	878	UNVERIFIED:	Acontias	meleagris	isolate	Bloemhof110	EXPH5-like	gene,	partial	sequence
879. UNVERIFIED: Acontias meleagris isolate Bloemhof105 EXPH5-like gene, partial sequence	879	UNVERIFIED:	Acontias	meleagris	isolate	Bloemhof105	EXPH5-like	gene,	partial	sequence
880. UNVERIFIED: Acontias meleagris isolate Bloemhof106 EXPH5-like gene, partial sequence	880	UNVERIFIED:	Acontias	meleagris	isolate	Bloemhof106	EXPH5-like	gene,	partial	sequence
881. UNVERIFIED: Acontias meleagris isolate Bloemhof104 EXPH5-like gene, partial sequence	881	UNVERIFIED:	Acontias	meleagris	isolate	Bloemhof104	EXPH5-like	gene,	partial	sequence
882. UNVERIFIED: Acontias meleagris isolate Betties EXPH5-like gene, partial sequence	882	UNVERIFIED:	Acontias	meleagris	isolate	Betties	EXPH5-like	gene,	partial	sequence
883. UNVERIFIED: Acontias meleagris isolate ORBedford83 EXPH5-like gene, partial sequence	883	UNVERIFIED:	Acontias	meleagris	isolate	ORBedford83	EXPH5-like	gene,	partial	sequence
884. UNVERIFIED: Acontias meleagris isolate OSBarry5 EXPH5-like gene, partial sequence	884	UNVERIFIED:	Acontias	meleagris	isolate	OSBarry5	EXPH5-like	gene,	partial	sequence
885. UNVERIFIED: Acontias meleagris isolate OSBarry1 EXPH5-like gene, partial sequence	885	UNVERIFIED:	Acontias	meleagris	isolate	OSBarry1	EXPH5-like	gene,	partial	sequence
886. UNVERIFIED: Acontias meleagris isolate ORBarry EXPH5-like gene, partial sequence	886	UNVERIFIED:	Acontias	meleagris	isolate	ORBarry	EXPH5-like	gene,	partial	sequence
887. UNVERIFIED: Acontias meleagris isolate Aurora EXPH5-like gene, partial sequence	887	UNVERIFIED:	Acontias	meleagris	isolate	Aurora	EXPH5-like	gene,	partial	sequence
888. UNVERIFIED: Acontias meleagris isolate Ashton5 EXPH5-like gene, partial sequence	888	UNVERIFIED:	Acontias	meleagris	isolate	Ashton5	EXPH5-like	gene,	partial	sequence
889. UNVERIFIED: Acontias meleagris isolate Ashton4 EXPH5-like gene, partial sequence	889	UNVERIFIED:	Acontias	meleagris	isolate	Ashton4	EXPH5-like	gene,	partial	sequence
890. UNVERIFIED: Acontias meleagris isolate Ashton3 EXPH5-like gene, partial sequence	890	UNVERIFIED:	Acontias	meleagris	isolate	Ashton3	EXPH5-like	gene,	partial	sequence
891. UNVERIFIED: Acontias meleagris isolate Alexandria184 EXPH5-like gene, partial sequence	891	UNVERIFIED:	Acontias	meleagris	isolate	Alexandria184	EXPH5-like	gene,	partial	sequence
892. UNVERIFIED: Acontias meleagris isolate Alexandria182 EXPH5-like gene, partial sequence	892	UNVERIFIED:	Acontias	meleagris	isolate	Alexandria182	EXPH5-like	gene,	partial	sequence
893. UNVERIFIED: Acontias meleagris isolate ORAlex EXPH5-like gene, partial sequence	893	UNVERIFIED:	Acontias	meleagris	isolate	ORAlex	EXPH5-like	gene,	partial	sequence
894. UNVERIFIED: Acontias meleagris isolate ORAlgulhas224 EXPH5-like gene, partial sequence	894	UNVERIFIED:	Acontias	meleagris	isolate	ORAlgulhas224	EXPH5-like	gene,	partial	sequence
895. UNVERIFIED: Acontias meleagris isolate Aberdeen140 EXPH5-like gene, partial sequence	895	UNVERIFIED:	Acontias	meleagris	isolate	Aberdeen140	EXPH5-like	gene,	partial	sequence
896. UNVERIFIED: Acontias meleagris isolate Aberdeen138 EXPH5-like gene, partial sequence	896	UNVERIFIED:	Acontias	meleagris	isolate	Aberdeen138	EXPH5-like	gene,	partial	sequence
897. UNVERIFIED: Acontias meleagris isolate Aberdeen133 EXPH5-like gene, partial sequence	897	UNVERIFIED:	Acontias	meleagris	isolate	Aberdeen133	EXPH5-like	gene,	partial	sequence
898. UNVERIFIED: Acontias percivali isolate App EXPH5-like gene, partial sequence	898	UNVERIFIED:	Acontias	percivali	isolate	App	EXPH5-like	gene,	partial	sequence
899. UNVERIFIED: Acontias percivali occidentalis isolate Apo EXPH5-like gene, partial sequence	899	UNVERIFIED:	Acontias	percivali	occidentalis	isolate	Apo	EXPH5-like	gene,	partial	sequence
900. UNVERIFIED: Acontias plumbeus isolate Aplumbeus EXPH5-like gene, partial sequence	900	UNVERIFIED:	Acontias	plumbeus	isolate	Aplumbeus	EXPH5-like	gene,	partial	sequence
901. UNVERIFIED: Microacontias litoralis isolate Alitoralis EXPH5-like gene, partial sequence	901	UNVERIFIED:	Microacontias	litoralis	isolate	Alitoralis	EXPH5-like	gene,	partial	sequence
902. UNVERIFIED: Acontias gracilicauda isolate A.gracil66 EXPH5-like gene, partial sequence	902	UNVERIFIED:	Acontias	gracilicauda	isolate	A.gracil66	EXPH5-like	gene,	partial	sequence
903. Bradypodion ngomeense isolate KTH678 NADH dehydrogenase subunit 2 (ND2) gene, partial cds; mitochondrial	903	Bradypodion	ngomeense	isolate	KTH678	NADH	dehydrogenase	subunit	2	(ND2)	gene,	partial	cds;	mitochondrial
904. Bradypodion ngomeense isolate KTH610 NADH dehydrogenase subunit 2 (ND2) gene, partial cds; mitochondrial	904	Bradypodion	ngomeense	isolate	KTH610	NADH	dehydrogenase	subunit	2	(ND2)	gene,	partial	cds;	mitochondrial
905. Bradypodion ngomeense isolate DA60 NADH dehydrogenase subunit 2 (ND2) gene, partial cds; mitochondrial	905	Bradypodion	ngomeense	isolate	DA60	NADH	dehydrogenase	subunit	2	(ND2)	gene,	partial	cds;	mitochondrial
906. Bradypodion ngomeense isolate DA59 NADH dehydrogenase subunit 2 (ND2) gene, partial cds; mitochondrial	906	Bradypodion	ngomeense	isolate	DA59	NADH	dehydrogenase	subunit	2	(ND2)	gene,	partial	cds;	mitochondrial
907. Bradypodion nemorale isolate KTH453 NADH dehydrogenase subunit 2 (ND2) gene, partial cds; mitochondrial	907	Bradypodion	nemorale	isolate	KTH453	NADH	dehydrogenase	subunit	2	(ND2)	gene,	partial	cds;	mitochondrial
908. Bradypodion nemorale isolate KTH435 NADH dehydrogenase subunit 2 (ND2) gene, partial cds; mitochondrial	908	Bradypodion	nemorale	isolate	KTH435	NADH	dehydrogenase	subunit	2	(ND2)	gene,	partial	cds;	mitochondrial
909. Bradypodion nemorale isolate KTH420 NADH dehydrogenase subunit 2 (ND2) gene, partial cds; mitochondrial	909	Bradypodion	nemorale	isolate	KTH420	NADH	dehydrogenase	subunit	2	(ND2)	gene,	partial	cds;	mitochondrial
910. Bradypodion nemorale isolate DA074 NADH dehydrogenase subunit 2 (ND2) gene, partial cds; mitochondrial	910	Bradypodion	nemorale	isolate	DA074	NADH	dehydrogenase	subunit	2	(ND2)	gene,	partial	cds;	mitochondrial
911. Bradypodion nemorale isolate DA064 NADH dehydrogenase subunit 2 (ND2) gene, partial cds; mitochondrial	911	Bradypodion	nemorale	isolate	DA064	NADH	dehydrogenase	subunit	2	(ND2)	gene,	partial	cds;	mitochondrial
912. Bradypodion nemorale isolate CT146 NADH dehydrogenase subunit 2 (ND2) gene, partial cds; mitochondrial	912	Bradypodion	nemorale	isolate	CT146	NADH	dehydrogenase	subunit	2	(ND2)	gene,	partial	cds;	mitochondrial
913. Bradypodion caeruleogula isolate KTH676 NADH dehydrogenase subunit 2 (ND2) gene, partial cds; mitochondrial	913	Bradypodion	caeruleogula	isolate	KTH676	NADH	dehydrogenase	subunit	2	(ND2)	gene,	partial	cds;	mitochondrial
914. Bradypodion caeruleogula isolate KTH628 NADH dehydrogenase subunit 2 (ND2) gene, partial cds; mitochondrial	914	Bradypodion	caeruleogula	isolate	KTH628	NADH	dehydrogenase	subunit	2	(ND2)	gene,	partial	cds;	mitochondrial
915. Bradypodion caeruleogula isolate KTH443 NADH dehydrogenase subunit 2 (ND2) gene, partial cds; mitochondrial	915	Bradypodion	caeruleogula	isolate	KTH443	NADH	dehydrogenase	subunit	2	(ND2)	gene,	partial	cds;	mitochondrial
916. Bradypodion caeruleogula isolate KTH429 NADH dehydrogenase subunit 2 (ND2) gene, partial cds; mitochondrial	916	Bradypodion	caeruleogula	isolate	KTH429	NADH	dehydrogenase	subunit	2	(ND2)	gene,	partial	cds;	mitochondrial
917. Bradypodion ngomeense isolate KTH678 16S ribosomal RNA gene, partial sequence; mitochondrial	917	Bradypodion	ngomeense	isolate	KTH678	16S	ribosomal	RNA	gene,	partial	sequence;	mitochondrial
918. Bradypodion ngomeense isolate KTH610 16S ribosomal RNA gene, partial sequence; mitochondrial	918	Bradypodion	ngomeense	isolate	KTH610	16S	ribosomal	RNA	gene,	partial	sequence;	mitochondrial
919. Bradypodion ngomeense isolate DA060 16S ribosomal RNA gene, partial sequence; mitochondrial	919	Bradypodion	ngomeense	isolate	DA060	16S	ribosomal	RNA	gene,	partial	sequence;	mitochondrial
920. Bradypodion ngomeense isolate DA059 16S ribosomal RNA gene, partial sequence; mitochondrial	920	Bradypodion	ngomeense	isolate	DA059	16S	ribosomal	RNA	gene,	partial	sequence;	mitochondrial
921. Bradypodion nemorale isolate KTH453 16S ribosomal RNA gene, partial sequence; mitochondrial	921	Bradypodion	nemorale	isolate	KTH453	16S	ribosomal	RNA	gene,	partial	sequence;	mitochondrial
922. Bradypodion nemorale isolate KTH435 16S ribosomal RNA gene, partial sequence; mitochondrial	922	Bradypodion	nemorale	isolate	KTH435	16S	ribosomal	RNA	gene,	partial	sequence;	mitochondrial
923. Bradypodion nemorale isolate KTH420 16S ribosomal RNA gene, partial sequence; mitochondrial	923	Bradypodion	nemorale	isolate	KTH420	16S	ribosomal	RNA	gene,	partial	sequence;	mitochondrial
924. Bradypodion nemorale isolate DA074 16S ribosomal RNA gene, partial sequence; mitochondrial	924	Bradypodion	nemorale	isolate	DA074	16S	ribosomal	RNA	gene,	partial	sequence;	mitochondrial
925. Bradypodion nemorale isolate DA064 16S ribosomal RNA gene, partial sequence; mitochondrial	925	Bradypodion	nemorale	isolate	DA064	16S	ribosomal	RNA	gene,	partial	sequence;	mitochondrial
926. Bradypodion nemorale isolate CT146 16S ribosomal RNA gene, partial sequence; mitochondrial	926	Bradypodion	nemorale	isolate	CT146	16S	ribosomal	RNA	gene,	partial	sequence;	mitochondrial
927. Bradypodion caeruleogula isolate KTH676 16S ribosomal RNA gene, partial sequence; mitochondrial	927	Bradypodion	caeruleogula	isolate	KTH676	16S	ribosomal	RNA	gene,	partial	sequence;	mitochondrial
928. Bradypodion caeruleogula isolate KTH628 16S ribosomal RNA gene, partial sequence; mitochondrial	928	Bradypodion	caeruleogula	isolate	KTH628	16S	ribosomal	RNA	gene,	partial	sequence;	mitochondrial
929. Bradypodion caeruleogula isolate KTH443 16S ribosomal RNA gene, partial sequence; mitochondrial	929	Bradypodion	caeruleogula	isolate	KTH443	16S	ribosomal	RNA	gene,	partial	sequence;	mitochondrial
930. Bradypodion caeruleogula isolate KTH429 16S ribosomal RNA gene, partial sequence; mitochondrial	930	Bradypodion	caeruleogula	isolate	KTH429	16S	ribosomal	RNA	gene,	partial	sequence;	mitochondrial
931. Bradypodion sp. KTH088 16S ribosomal RNA gene, partial sequence	931	Bradypodion	sp.	KTH088	16S	ribosomal	RNA	gene,	partial	sequence
932. Kinyongia vosseleri isolate CT104 16S ribosomal RNA gene, partial sequence; mitochondrial	932	Kinyongia	vosseleri	isolate	CT104	16S	ribosomal	RNA	gene,	partial	sequence;	mitochondrial
933. Bradypodion gutturale isolate KT14 16S ribosomal RNA gene, partial sequence; mitochondrial	933	Bradypodion	gutturale	isolate	KT14	16S	ribosomal	RNA	gene,	partial	sequence;	mitochondrial
934. Bradypodion dracomontanum isolate CPBD01 16S ribosomal RNA gene, partial sequence; mitochondrial	934	Bradypodion	dracomontanum	isolate	CPBD01	16S	ribosomal	RNA	gene,	partial	sequence;	mitochondrial
935. Bradypodion sp. KTH111 16S ribosomal RNA gene, partial sequence; mitochondrial	935	Bradypodion	sp.	KTH111	16S	ribosomal	RNA	gene,	partial	sequence;	mitochondrial
936. Bradypodion sp. KTH108 16S ribosomal RNA gene, partial sequence; mitochondrial	936	Bradypodion	sp.	KTH108	16S	ribosomal	RNA	gene,	partial	sequence;	mitochondrial
937. Bradypodion sp. KTH105 16S ribosomal RNA gene, partial sequence; mitochondrial	937	Bradypodion	sp.	KTH105	16S	ribosomal	RNA	gene,	partial	sequence;	mitochondrial
938. Bradypodion sp. KTH103 16S ribosomal RNA gene, partial sequence; mitochondrial	938	Bradypodion	sp.	KTH103	16S	ribosomal	RNA	gene,	partial	sequence;	mitochondrial
939. Bradypodion sp. KTH100 16S ribosomal RNA gene, partial sequence; mitochondrial	939	Bradypodion	sp.	KTH100	16S	ribosomal	RNA	gene,	partial	sequence;	mitochondrial
940. Bradypodion sp. KTH098 16S ribosomal RNA gene, partial sequence; mitochondrial	940	Bradypodion	sp.	KTH098	16S	ribosomal	RNA	gene,	partial	sequence;	mitochondrial
941. Bradypodion sp. KTH096 16S ribosomal RNA gene, partial sequence; mitochondrial	941	Bradypodion	sp.	KTH096	16S	ribosomal	RNA	gene,	partial	sequence;	mitochondrial
942. Bradypodion sp. KTH095 16S ribosomal RNA gene, partial sequence; mitochondrial	942	Bradypodion	sp.	KTH095	16S	ribosomal	RNA	gene,	partial	sequence;	mitochondrial
943. Bradypodion sp. KTH094 16S ribosomal RNA gene, partial sequence; mitochondrial	943	Bradypodion	sp.	KTH094	16S	ribosomal	RNA	gene,	partial	sequence;	mitochondrial
944. Bradypodion sp. KTH092 16S ribosomal RNA gene, partial sequence; mitochondrial	944	Bradypodion	sp.	KTH092	16S	ribosomal	RNA	gene,	partial	sequence;	mitochondrial
945. Bradypodion cf. taeniabronchum isolate KT44 16S ribosomal RNA gene, partial sequence; mitochondrial	945	Bradypodion	cf.	taeniabronchum	isolate	KT44	16S	ribosomal	RNA	gene,	partial	sequence;	mitochondrial
946. Bradypodion cf. taeniabronchum isolate KT43 16S ribosomal RNA gene, partial sequence; mitochondrial	946	Bradypodion	cf.	taeniabronchum	isolate	KT43	16S	ribosomal	RNA	gene,	partial	sequence;	mitochondrial
947. Bradypodion taeniabronchum isolate KT41 16S ribosomal RNA gene, partial sequence; mitochondrial	947	Bradypodion	taeniabronchum	isolate	KT41	16S	ribosomal	RNA	gene,	partial	sequence;	mitochondrial
948. Bradypodion taeniabronchum isolate KT40 16S ribosomal RNA gene, partial sequence; mitochondrial	948	Bradypodion	taeniabronchum	isolate	KT40	16S	ribosomal	RNA	gene,	partial	sequence;	mitochondrial
949. Bradypodion taeniabronchum isolate KT39 16S ribosomal RNA gene, partial sequence; mitochondrial	949	Bradypodion	taeniabronchum	isolate	KT39	16S	ribosomal	RNA	gene,	partial	sequence;	mitochondrial
950. Bradypodion taeniabronchum isolate KT38 16S ribosomal RNA gene, partial sequence; mitochondrial	950	Bradypodion	taeniabronchum	isolate	KT38	16S	ribosomal	RNA	gene,	partial	sequence;	mitochondrial
951. Bradypodion cf. taeniabronchum isolate KT37 16S ribosomal RNA gene, partial sequence; mitochondrial	951	Bradypodion	cf.	taeniabronchum	isolate	KT37	16S	ribosomal	RNA	gene,	partial	sequence;	mitochondrial
952. Bradypodion taeniabronchum isolate KT35 16S ribosomal RNA gene, partial sequence; mitochondrial	952	Bradypodion	taeniabronchum	isolate	KT35	16S	ribosomal	RNA	gene,	partial	sequence;	mitochondrial
953. Bradypodion cf. taeniabronchum isolate KT34 16S ribosomal RNA gene, partial sequence; mitochondrial	953	Bradypodion	cf.	taeniabronchum	isolate	KT34	16S	ribosomal	RNA	gene,	partial	sequence;	mitochondrial
954. Bradypodion taeniabronchum isolate KT33 16S ribosomal RNA gene, partial sequence; mitochondrial	954	Bradypodion	taeniabronchum	isolate	KT33	16S	ribosomal	RNA	gene,	partial	sequence;	mitochondrial
955. Bradypodion damaranum isolate BS1 16S ribosomal RNA gene, partial sequence; mitochondrial	955	Bradypodion	damaranum	isolate	BS1	16S	ribosomal	RNA	gene,	partial	sequence;	mitochondrial
956. Agama knobeli isolate A25 D-loop, partial sequence; mitochondrial	956	Agama	knobeli	isolate	A25	D-loop,	partial	sequence;	mitochondrial
957. Agama knobeli isolate A24 D-loop, partial sequence; mitochondrial	957	Agama	knobeli	isolate	A24	D-loop,	partial	sequence;	mitochondrial
958. Agama atra isolate AA31 D-loop, partial sequence; mitochondrial	958	Agama	atra	isolate	AA31	D-loop,	partial	sequence;	mitochondrial
959. Agama atra isolate AA30 D-loop, partial sequence; mitochondrial	959	Agama	atra	isolate	AA30	D-loop,	partial	sequence;	mitochondrial
960. Agama atra isolate AA29 D-loop, partial sequence; mitochondrial	960	Agama	atra	isolate	AA29	D-loop,	partial	sequence;	mitochondrial
961. Agama atra isolate A4 D-loop, partial sequence; mitochondrial	961	Agama	atra	isolate	A4	D-loop,	partial	sequence;	mitochondrial
962. Agama atra isolate A40 D-loop, partial sequence; mitochondrial	962	Agama	atra	isolate	A40	D-loop,	partial	sequence;	mitochondrial
963. Agama atra isolate A36 D-loop, partial sequence; mitochondrial	963	Agama	atra	isolate	A36	D-loop,	partial	sequence;	mitochondrial
964. Agama atra isolate A32 D-loop, partial sequence; mitochondrial	964	Agama	atra	isolate	A32	D-loop,	partial	sequence;	mitochondrial
965. Agama atra isolate A2 D-loop, partial sequence; mitochondrial	965	Agama	atra	isolate	A2	D-loop,	partial	sequence;	mitochondrial
966. Agama atra isolate A28 D-loop, partial sequence; mitochondrial	966	Agama	atra	isolate	A28	D-loop,	partial	sequence;	mitochondrial
967. Agama atra isolate A19 D-loop, partial sequence; mitochondrial	967	Agama	atra	isolate	A19	D-loop,	partial	sequence;	mitochondrial
968. Agama atra isolate A17 D-loop, partial sequence; mitochondrial	968	Agama	atra	isolate	A17	D-loop,	partial	sequence;	mitochondrial
969. Agama atra isolate A15 D-loop, partial sequence; mitochondrial	969	Agama	atra	isolate	A15	D-loop,	partial	sequence;	mitochondrial
970. Agama atra isolate A12 D-loop, partial sequence; mitochondrial	970	Agama	atra	isolate	A12	D-loop,	partial	sequence;	mitochondrial
971. Agama atra isolate KTH66 D-loop, partial sequence; mitochondrial	971	Agama	atra	isolate	KTH66	D-loop,	partial	sequence;	mitochondrial
972. Agama atra isolate KTH59 D-loop, partial sequence; mitochondrial	972	Agama	atra	isolate	KTH59	D-loop,	partial	sequence;	mitochondrial
973. Agama atra isolate KTH58 D-loop, partial sequence; mitochondrial	973	Agama	atra	isolate	KTH58	D-loop,	partial	sequence;	mitochondrial
974. Agama atra isolate BS4 D-loop, partial sequence; mitochondrial	974	Agama	atra	isolate	BS4	D-loop,	partial	sequence;	mitochondrial
975. Agama atra isolate KTH278 D-loop, partial sequence; mitochondrial	975	Agama	atra	isolate	KTH278	D-loop,	partial	sequence;	mitochondrial
976. Agama atra isolate KTH274 D-loop, partial sequence; mitochondrial	976	Agama	atra	isolate	KTH274	D-loop,	partial	sequence;	mitochondrial
977. Agama atra isolate KTH186 D-loop, partial sequence; mitochondrial	977	Agama	atra	isolate	KTH186	D-loop,	partial	sequence;	mitochondrial
978. Agama atra isolate KTH175 D-loop, partial sequence; mitochondrial	978	Agama	atra	isolate	KTH175	D-loop,	partial	sequence;	mitochondrial
979. Agama atra isolate KTH170 D-loop, partial sequence; mitochondrial	979	Agama	atra	isolate	KTH170	D-loop,	partial	sequence;	mitochondrial
980. Agama atra isolate KTH162 D-loop, partial sequence; mitochondrial	980	Agama	atra	isolate	KTH162	D-loop,	partial	sequence;	mitochondrial
981. Agama atra isolate KTH147 D-loop, partial sequence; mitochondrial	981	Agama	atra	isolate	KTH147	D-loop,	partial	sequence;	mitochondrial
982. Agama atra isolate BS9 D-loop, partial sequence; mitochondrial	982	Agama	atra	isolate	BS9	D-loop,	partial	sequence;	mitochondrial
983. Agama atra isolate BS8 D-loop, partial sequence; mitochondrial	983	Agama	atra	isolate	BS8	D-loop,	partial	sequence;	mitochondrial
984. Agama atra isolate BS7 D-loop, partial sequence; mitochondrial	984	Agama	atra	isolate	BS7	D-loop,	partial	sequence;	mitochondrial
985. Agama atra isolate BS5 D-loop, partial sequence; mitochondrial	985	Agama	atra	isolate	BS5	D-loop,	partial	sequence;	mitochondrial
986. Agama atra isolate BS24 D-loop, partial sequence; mitochondrial	986	Agama	atra	isolate	BS24	D-loop,	partial	sequence;	mitochondrial
987. Agama atra isolate BS22 D-loop, partial sequence; mitochondrial	987	Agama	atra	isolate	BS22	D-loop,	partial	sequence;	mitochondrial
988. Agama atra isolate BS21 D-loop, partial sequence; mitochondrial	988	Agama	atra	isolate	BS21	D-loop,	partial	sequence;	mitochondrial
989. Agama atra isolate BS20 D-loop, partial sequence; mitochondrial	989	Agama	atra	isolate	BS20	D-loop,	partial	sequence;	mitochondrial
990. Agama atra isolate BS18 D-loop, partial sequence; mitochondrial	990	Agama	atra	isolate	BS18	D-loop,	partial	sequence;	mitochondrial
991. Agama atra isolate BS13 D-loop, partial sequence; mitochondrial	991	Agama	atra	isolate	BS13	D-loop,	partial	sequence;	mitochondrial
992. Agama atra isolate BS11 D-loop, partial sequence; mitochondrial	992	Agama	atra	isolate	BS11	D-loop,	partial	sequence;	mitochondrial
993. Agama atra isolate AASC1 D-loop, partial sequence; mitochondrial	993	Agama	atra	isolate	AASC1	D-loop,	partial	sequence;	mitochondrial
994. Agama atra isolate AASB2 D-loop, partial sequence; mitochondrial	994	Agama	atra	isolate	AASB2	D-loop,	partial	sequence;	mitochondrial
995. Agama atra isolate AASB1 D-loop, partial sequence; mitochondrial	995	Agama	atra	isolate	AASB1	D-loop,	partial	sequence;	mitochondrial
996. Agama atra isolate AALS3 D-loop, partial sequence; mitochondrial	996	Agama	atra	isolate	AALS3	D-loop,	partial	sequence;	mitochondrial
997. Agama atra isolate AALS2 D-loop, partial sequence; mitochondrial	997	Agama	atra	isolate	AALS2	D-loop,	partial	sequence;	mitochondrial
998. Agama atra isolate AAKS6 D-loop, partial sequence; mitochondrial	998	Agama	atra	isolate	AAKS6	D-loop,	partial	sequence;	mitochondrial
999. Agama atra isolate AAJH4 D-loop, partial sequence; mitochondrial	999	Agama	atra	isolate	AAJH4	D-loop,	partial	sequence;	mitochondrial
1000. Agama atra isolate AAJH1 D-loop, partial sequence; mitochondrial	1000	Agama	atra	isolate	AAJH1	D-loop,	partial	sequence;	mitochondrial
1001. Agama atra isolate AAEB1 D-loop, partial sequence; mitochondrial	1001	Agama	atra	isolate	AAEB1	D-loop,	partial	sequence;	mitochondrial
1002. Agama atra isolate AADR3 D-loop, partial sequence; mitochondrial	1002	Agama	atra	isolate	AADR3	D-loop,	partial	sequence;	mitochondrial
1003. Agama atra isolate AADR1 D-loop, partial sequence; mitochondrial	1003	Agama	atra	isolate	AADR1	D-loop,	partial	sequence;	mitochondrial
1004. Agama atra isolate AADP1 D-loop, partial sequence; mitochondrial	1004	Agama	atra	isolate	AADP1	D-loop,	partial	sequence;	mitochondrial
1005. Agama atra isolate AACC1 D-loop, partial sequence; mitochondrial	1005	Agama	atra	isolate	AACC1	D-loop,	partial	sequence;	mitochondrial
1006. Agama atra isolate AABK4 D-loop, partial sequence; mitochondrial	1006	Agama	atra	isolate	AABK4	D-loop,	partial	sequence;	mitochondrial
1007. Agama atra isolate AA7 D-loop, partial sequence; mitochondrial	1007	Agama	atra	isolate	AA7	D-loop,	partial	sequence;	mitochondrial
1008. Agama atra isolate AA6 D-loop, partial sequence; mitochondrial	1008	Agama	atra	isolate	AA6	D-loop,	partial	sequence;	mitochondrial
1009. Agama atra isolate AA5 D-loop, partial sequence; mitochondrial	1009	Agama	atra	isolate	AA5	D-loop,	partial	sequence;	mitochondrial
1010. Agama atra isolate AA4 D-loop, partial sequence; mitochondrial	1010	Agama	atra	isolate	AA4	D-loop,	partial	sequence;	mitochondrial
1011. Agama atra isolate AA2 D-loop, partial sequence; mitochondrial	1011	Agama	atra	isolate	AA2	D-loop,	partial	sequence;	mitochondrial
1012. Agama atra isolate AA27 D-loop, partial sequence; mitochondrial	1012	Agama	atra	isolate	AA27	D-loop,	partial	sequence;	mitochondrial
1013. Agama atra isolate AA26 D-loop, partial sequence; mitochondrial	1013	Agama	atra	isolate	AA26	D-loop,	partial	sequence;	mitochondrial
1014. Agama atra isolate AA25 D-loop, partial sequence; mitochondrial	1014	Agama	atra	isolate	AA25	D-loop,	partial	sequence;	mitochondrial
1015. Agama atra isolate AA24 D-loop, partial sequence; mitochondrial	1015	Agama	atra	isolate	AA24	D-loop,	partial	sequence;	mitochondrial
1016. Agama atra isolate AA23 D-loop, partial sequence; mitochondrial	1016	Agama	atra	isolate	AA23	D-loop,	partial	sequence;	mitochondrial
1017. Agama atra isolate KTH268 D-loop, partial sequence; mitochondrial	1017	Agama	atra	isolate	KTH268	D-loop,	partial	sequence;	mitochondrial
1018. Agama atra isolate AA1 D-loop, partial sequence; mitochondrial	1018	Agama	atra	isolate	AA1	D-loop,	partial	sequence;	mitochondrial
1019. Agama atra isolate AA19 D-loop, partial sequence; mitochondrial	1019	Agama	atra	isolate	AA19	D-loop,	partial	sequence;	mitochondrial
1020. Agama atra isolate AA18 D-loop, partial sequence; mitochondrial	1020	Agama	atra	isolate	AA18	D-loop,	partial	sequence;	mitochondrial
1021. Agama atra isolate AA17 D-loop, partial sequence; mitochondrial	1021	Agama	atra	isolate	AA17	D-loop,	partial	sequence;	mitochondrial
1022. Agama atra isolate AA15 D-loop, partial sequence; mitochondrial	1022	Agama	atra	isolate	AA15	D-loop,	partial	sequence;	mitochondrial
1023. Agama atra isolate AA14 D-loop, partial sequence; mitochondrial	1023	Agama	atra	isolate	AA14	D-loop,	partial	sequence;	mitochondrial
1024. Agama atra isolate AA13 D-loop, partial sequence; mitochondrial	1024	Agama	atra	isolate	AA13	D-loop,	partial	sequence;	mitochondrial
1025. Agama atra isolate AA12 D-loop, partial sequence; mitochondrial	1025	Agama	atra	isolate	AA12	D-loop,	partial	sequence;	mitochondrial
1026. Agama atra isolate AA11 D-loop, partial sequence; mitochondrial	1026	Agama	atra	isolate	AA11	D-loop,	partial	sequence;	mitochondrial
1027. Agama atra isolate AA10 D-loop, partial sequence; mitochondrial	1027	Agama	atra	isolate	AA10	D-loop,	partial	sequence;	mitochondrial
1028. Agama atra isolate A9 D-loop, partial sequence; mitochondrial	1028	Agama	atra	isolate	A9	D-loop,	partial	sequence;	mitochondrial
1029. Agama atra isolate A46 D-loop, partial sequence; mitochondrial	1029	Agama	atra	isolate	A46	D-loop,	partial	sequence;	mitochondrial
1030. Agama atra isolate A26 D-loop, partial sequence; mitochondrial	1030	Agama	atra	isolate	A26	D-loop,	partial	sequence;	mitochondrial
1031. Agama atra isolate A10 D-loop, partial sequence; mitochondrial	1031	Agama	atra	isolate	A10	D-loop,	partial	sequence;	mitochondrial
1032. Bradypodion atromontanum isolate DA41 16S ribosomal RNA gene, partial sequence; mitochondrial	1032	Bradypodion	atromontanum	isolate	DA41	16S	ribosomal	RNA	gene,	partial	sequence;	mitochondrial
1033. Bradypodion atromontanum isolate DA40 16S ribosomal RNA gene, partial sequence; mitochondrial	1033	Bradypodion	atromontanum	isolate	DA40	16S	ribosomal	RNA	gene,	partial	sequence;	mitochondrial
1034. Bradypodion atromontanum isolate DA39 16S ribosomal RNA gene, partial sequence; mitochondrial	1034	Bradypodion	atromontanum	isolate	DA39	16S	ribosomal	RNA	gene,	partial	sequence;	mitochondrial
1035. Bradypodion atromontanum isolate DA37 16S ribosomal RNA gene, partial sequence; mitochondrial	1035	Bradypodion	atromontanum	isolate	DA37	16S	ribosomal	RNA	gene,	partial	sequence;	mitochondrial
1036. Bradypodion atromontanum isolate DA32 16S ribosomal RNA gene, partial sequence; mitochondrial	1036	Bradypodion	atromontanum	isolate	DA32	16S	ribosomal	RNA	gene,	partial	sequence;	mitochondrial
1037. Bradypodion atromontanum isolate DA31 16S ribosomal RNA gene, partial sequence; mitochondrial	1037	Bradypodion	atromontanum	isolate	DA31	16S	ribosomal	RNA	gene,	partial	sequence;	mitochondrial
1038. Bradypodion atromontanum isolate DA24 16S ribosomal RNA gene, partial sequence; mitochondrial	1038	Bradypodion	atromontanum	isolate	DA24	16S	ribosomal	RNA	gene,	partial	sequence;	mitochondrial
1039. Bradypodion atromontanum isolate DA23 16S ribosomal RNA gene, partial sequence; mitochondrial	1039	Bradypodion	atromontanum	isolate	DA23	16S	ribosomal	RNA	gene,	partial	sequence;	mitochondrial
1040. Bradypodion atromontanum isolate DA22 16S ribosomal RNA gene, partial sequence; mitochondrial	1040	Bradypodion	atromontanum	isolate	DA22	16S	ribosomal	RNA	gene,	partial	sequence;	mitochondrial
1041. Bradypodion atromontanum isolate KT16 16S ribosomal RNA gene, partial sequence; mitochondrial	1041	Bradypodion	atromontanum	isolate	KT16	16S	ribosomal	RNA	gene,	partial	sequence;	mitochondrial
1042. Bradypodion thamnobates isolate JDC09-134 NADH-ubiquinone oxidoreductase chain 5 (ND5) gene, partial cds; mitochondrial	1042	Bradypodion	thamnobates	isolate	JDC09-134	NADH-ubiquinone	oxidoreductase	chain	5	(ND5)	gene,	partial	cds;	mitochondrial
1043. Bradypodion thamnobates isolate TD52 NADH-ubiquinone oxidoreductase chain 5 (ND5) gene, partial cds; mitochondrial	1043	Bradypodion	thamnobates	isolate	TD52	NADH-ubiquinone	oxidoreductase	chain	5	(ND5)	gene,	partial	cds;	mitochondrial
1044. Bradypodion transvaalense isolate PEM R17522 NADH-ubiquinone oxidoreductase chain 5 (ND5) gene, partial cds; mitochondrial	1044	Bradypodion	transvaalense	isolate	PEM	17522	NADH-ubiquinone	oxidoreductase	chain	5	(ND5)	gene,	partial	cds;	mitochondrial
1045. Bradypodion transvaalense isolate PEM R17523 NADH-ubiquinone oxidoreductase chain 5 (ND5) gene, partial cds; mitochondrial	1045	Bradypodion	transvaalense	isolate	PEM	17523	NADH-ubiquinone	oxidoreductase	chain	5	(ND5)	gene,	partial	cds;	mitochondrial
1046. Bradypodion ventrale isolate T302 NADH-ubiquinone oxidoreductase chain 5 (ND5) gene, partial cds; mitochondrial	1046	Bradypodion	ventrale	isolate	T302	NADH-ubiquinone	oxidoreductase	chain	5	(ND5)	gene,	partial	cds;	mitochondrial
1047. Bradypodion setaroi isolate H1273 NADH-ubiquinone oxidoreductase chain 5 (ND5) gene, partial cds; mitochondrial	1047	Bradypodion	setaroi	isolate	H1273	NADH-ubiquinone	oxidoreductase	chain	5	(ND5)	gene,	partial	cds;	mitochondrial
1048. Bradypodion sp. 1 DMain-2024 isolate R531A NADH-ubiquinone oxidoreductase chain 5 (ND5) gene, partial cds; mitochondrial	1048	Bradypodion	sp.	1	DMain-2024	isolate	R531A	NADH-ubiquinone	oxidoreductase	chain	5	(ND5)	gene,	partial	cds;	mitochondrial
1049. Bradypodion damaranum isolate P824 NADH-ubiquinone oxidoreductase chain 5 (ND5) gene, partial cds; mitochondrial	1049	Bradypodion	damaranum	isolate	P824	NADH-ubiquinone	oxidoreductase	chain	5	(ND5)	gene,	partial	cds;	mitochondrial
1050. Bradypodion damaranum isolate P822 NADH-ubiquinone oxidoreductase chain 5 (ND5) gene, partial cds; mitochondrial	1050	Bradypodion	damaranum	isolate	P822	NADH-ubiquinone	oxidoreductase	chain	5	(ND5)	gene,	partial	cds;	mitochondrial
1051. Bradypodion damaranum isolate P783 NADH-ubiquinone oxidoreductase chain 5 (ND5) gene, partial cds; mitochondrial	1051	Bradypodion	damaranum	isolate	P783	NADH-ubiquinone	oxidoreductase	chain	5	(ND5)	gene,	partial	cds;	mitochondrial
1052. Bradypodion melanocephalum isolate P684 NADH-ubiquinone oxidoreductase chain 5 (ND5) gene, partial cds; mitochondrial	1052	Bradypodion	melanocephalum	isolate	P684	NADH-ubiquinone	oxidoreductase	chain	5	(ND5)	gene,	partial	cds;	mitochondrial
1053. Bradypodion melanocephalum isolate P657 NADH-ubiquinone oxidoreductase chain 5 (ND5) gene, partial cds; mitochondrial	1053	Bradypodion	melanocephalum	isolate	P657	NADH-ubiquinone	oxidoreductase	chain	5	(ND5)	gene,	partial	cds;	mitochondrial
1054. Bradypodion melanocephalum isolate P625 NADH-ubiquinone oxidoreductase chain 5 (ND5) gene, partial cds; mitochondrial	1054	Bradypodion	melanocephalum	isolate	P625	NADH-ubiquinone	oxidoreductase	chain	5	(ND5)	gene,	partial	cds;	mitochondrial
1055. Bradypodion thamnobates isolate P593 NADH-ubiquinone oxidoreductase chain 5 (ND5) gene, partial cds; mitochondrial	1055	Bradypodion	thamnobates	isolate	P593	NADH-ubiquinone	oxidoreductase	chain	5	(ND5)	gene,	partial	cds;	mitochondrial
1056. Bradypodion thamnobates isolate P582 NADH-ubiquinone oxidoreductase chain 5 (ND5) gene, partial cds; mitochondrial	1056	Bradypodion	thamnobates	isolate	P582	NADH-ubiquinone	oxidoreductase	chain	5	(ND5)	gene,	partial	cds;	mitochondrial
1057. Bradypodion thamnobates isolate P474 NADH-ubiquinone oxidoreductase chain 5 (ND5) gene, partial cds; mitochondrial	1057	Bradypodion	thamnobates	isolate	P474	NADH-ubiquinone	oxidoreductase	chain	5	(ND5)	gene,	partial	cds;	mitochondrial
1058. Bradypodion setaroi isolate P457 NADH-ubiquinone oxidoreductase chain 5 (ND5) gene, partial cds; mitochondrial	1058	Bradypodion	setaroi	isolate	P457	NADH-ubiquinone	oxidoreductase	chain	5	(ND5)	gene,	partial	cds;	mitochondrial
1059. Bradypodion damaranum isolate P306B NADH-ubiquinone oxidoreductase chain 5 (ND5) gene, partial cds; mitochondrial	1059	Bradypodion	damaranum	isolate	P306B	NADH-ubiquinone	oxidoreductase	chain	5	(ND5)	gene,	partial	cds;	mitochondrial
1060. Bradypodion venustum isolate N087 NADH-ubiquinone oxidoreductase chain 5 (ND5) gene, partial cds; mitochondrial	1060	Bradypodion	venustum	isolate	N087	NADH-ubiquinone	oxidoreductase	chain	5	(ND5)	gene,	partial	cds;	mitochondrial
1061. Bradypodion ventrale isolate N287 NADH-ubiquinone oxidoreductase chain 5 (ND5) gene, partial cds; mitochondrial	1061	Bradypodion	ventrale	isolate	N287	NADH-ubiquinone	oxidoreductase	chain	5	(ND5)	gene,	partial	cds;	mitochondrial
1062. Bradypodion ventrale isolate N286 NADH-ubiquinone oxidoreductase chain 5 (ND5) gene, partial cds; mitochondrial	1062	Bradypodion	ventrale	isolate	N286	NADH-ubiquinone	oxidoreductase	chain	5	(ND5)	gene,	partial	cds;	mitochondrial
1063. Bradypodion taeniabronchum isolate PEM R18762 NADH-ubiquinone oxidoreductase chain 5 (ND5) gene, partial cds; mitochondrial	1063	Bradypodion	taeniabronchum	isolate	PEM	18762	NADH-ubiquinone	oxidoreductase	chain	5	(ND5)	gene,	partial	cds;	mitochondrial
1064. Bradypodion transvaalense isolate PEM R17527 NADH-ubiquinone oxidoreductase chain 5 (ND5) gene, partial cds; mitochondrial	1064	Bradypodion	transvaalense	isolate	PEM	17527	NADH-ubiquinone	oxidoreductase	chain	5	(ND5)	gene,	partial	cds;	mitochondrial
1065. Bradypodion sp. 2 DMain-2024 isolate SAM ZR51952 NADH-ubiquinone oxidoreductase chain 5 (ND5) gene, partial cds; mitochondrial	1065	Bradypodion	sp.	2	DMain-2024	isolate	SAM	ZR51952	NADH-ubiquinone	oxidoreductase	chain	5	(ND5)	gene,	partial	cds;	mitochondrial
1066. Bradypodion sp. 2 DMain-2024 isolate SAM ZR51950 NADH-ubiquinone oxidoreductase chain 5 (ND5) gene, partial cds; mitochondrial	1066	Bradypodion	sp.	2	DMain-2024	isolate	SAM	ZR51950	NADH-ubiquinone	oxidoreductase	chain	5	(ND5)	gene,	partial	cds;	mitochondrial
1067. Bradypodion pumilum isolate KTH288 NADH-ubiquinone oxidoreductase chain 5 (ND5) gene, partial cds; mitochondrial	1067	Bradypodion	pumilum	isolate	KTH288	NADH-ubiquinone	oxidoreductase	chain	5	(ND5)	gene,	partial	cds;	mitochondrial
1068. Bradypodion ventrale isolate KTH156 NADH-ubiquinone oxidoreductase chain 5 (ND5) gene, partial cds; mitochondrial	1068	Bradypodion	ventrale	isolate	KTH156	NADH-ubiquinone	oxidoreductase	chain	5	(ND5)	gene,	partial	cds;	mitochondrial
1069. Bradypodion taeniabronchum isolate KTH108 NADH-ubiquinone oxidoreductase chain 5 (ND5) gene, partial cds; mitochondrial	1069	Bradypodion	taeniabronchum	isolate	KTH108	NADH-ubiquinone	oxidoreductase	chain	5	(ND5)	gene,	partial	cds;	mitochondrial
1070. Bradypodion occidentale isolate KTH11-11 NADH-ubiquinone oxidoreductase chain 5 (ND5) gene, partial cds; mitochondrial	1070	Bradypodion	occidentale	isolate	KTH11-11	NADH-ubiquinone	oxidoreductase	chain	5	(ND5)	gene,	partial	cds;	mitochondrial
1071. Bradypodion gutturale isolate KTH08-51 NADH-ubiquinone oxidoreductase chain 5 (ND5) gene, partial cds; mitochondrial	1071	Bradypodion	gutturale	isolate	KTH08-51	NADH-ubiquinone	oxidoreductase	chain	5	(ND5)	gene,	partial	cds;	mitochondrial
1072. Bradypodion transvaalense isolate PEM R17531 NADH-ubiquinone oxidoreductase chain 5 (ND5) gene, partial cds; mitochondrial	1072	Bradypodion	transvaalense	isolate	PEM	17531	NADH-ubiquinone	oxidoreductase	chain	5	(ND5)	gene,	partial	cds;	mitochondrial
1073. Bradypodion transvaalense isolate PEM R17536 NADH-ubiquinone oxidoreductase chain 5 (ND5) gene, partial cds; mitochondrial	1073	Bradypodion	transvaalense	isolate	PEM	17536	NADH-ubiquinone	oxidoreductase	chain	5	(ND5)	gene,	partial	cds;	mitochondrial
1074. Bradypodion nemorale isolate JdC10-026 NADH-ubiquinone oxidoreductase chain 5 (ND5) gene, partial cds; mitochondrial	1074	Bradypodion	nemorale	isolate	JdC10-026	NADH-ubiquinone	oxidoreductase	chain	5	(ND5)	gene,	partial	cds;	mitochondrial
1075. Bradypodion venustum isolate PEM R026336 NADH-ubiquinone oxidoreductase chain 5 (ND5) gene, partial cds; mitochondrial	1075	Bradypodion	venustum	isolate	PEM	26336	NADH-ubiquinone	oxidoreductase	chain	5	(ND5)	gene,	partial	cds;	mitochondrial
1076. Bradypodion melanocephalum isolate H1390 NADH-ubiquinone oxidoreductase chain 5 (ND5) gene, partial cds; mitochondrial	1076	Bradypodion	melanocephalum	isolate	H1390	NADH-ubiquinone	oxidoreductase	chain	5	(ND5)	gene,	partial	cds;	mitochondrial
1077. Bradypodion ngomeense isolate FP596B NADH-ubiquinone oxidoreductase chain 5 (ND5) gene, partial cds; mitochondrial	1077	Bradypodion	ngomeense	isolate	FP596B	NADH-ubiquinone	oxidoreductase	chain	5	(ND5)	gene,	partial	cds;	mitochondrial
1078. Bradypodion sp. 1 DMain-2024 isolate FP578A NADH-ubiquinone oxidoreductase chain 5 (ND5) gene, partial cds; mitochondrial	1078	Bradypodion	sp.	1	DMain-2024	isolate	FP578A	NADH-ubiquinone	oxidoreductase	chain	5	(ND5)	gene,	partial	cds;	mitochondrial
1079. Bradypodion barbatulum isolate FP527 NADH-ubiquinone oxidoreductase chain 5 (ND5) gene, partial cds; mitochondrial	1079	Bradypodion	barbatulum	isolate	FP527	NADH-ubiquinone	oxidoreductase	chain	5	(ND5)	gene,	partial	cds;	mitochondrial
1080. Bradypodion caeruleogula isolate CT359 NADH-ubiquinone oxidoreductase chain 5 (ND5) gene, partial cds; mitochondrial	1080	Bradypodion	caeruleogula	isolate	CT359	NADH-ubiquinone	oxidoreductase	chain	5	(ND5)	gene,	partial	cds;	mitochondrial
1081. Bradypodion transvaalense isolate PEM R5688 NADH-ubiquinone oxidoreductase chain 5 (ND5) gene, partial cds; mitochondrial	1081	Bradypodion	transvaalense	isolate	PEM	5688	NADH-ubiquinone	oxidoreductase	chain	5	(ND5)	gene,	partial	cds;	mitochondrial
1082. Bradypodion caffer isolate PEM R22147 NADH-ubiquinone oxidoreductase chain 5 (ND5) gene, partial cds; mitochondrial	1082	Bradypodion	caffer	isolate	PEM	22147	NADH-ubiquinone	oxidoreductase	chain	5	(ND5)	gene,	partial	cds;	mitochondrial
1083. Bradypodion caffer isolate PEM R22146 NADH-ubiquinone oxidoreductase chain 5 (ND5) gene, partial cds; mitochondrial	1083	Bradypodion	caffer	isolate	PEM	22146	NADH-ubiquinone	oxidoreductase	chain	5	(ND5)	gene,	partial	cds;	mitochondrial
1084. Bradypodion transvaalense isolate ATENTBT1 NADH-ubiquinone oxidoreductase chain 5 (ND5) gene, partial cds; mitochondrial	1084	Bradypodion	transvaalense	isolate	ATENTBT1	NADH-ubiquinone	oxidoreductase	chain	5	(ND5)	gene,	partial	cds;	mitochondrial
1085. Bradypodion transvaalense isolate AMDSF219 NADH-ubiquinone oxidoreductase chain 5 (ND5) gene, partial cds; mitochondrial	1085	Bradypodion	transvaalense	isolate	AMDSF219	NADH-ubiquinone	oxidoreductase	chain	5	(ND5)	gene,	partial	cds;	mitochondrial
1086. Bradypodion thamnobates isolate JDC09-134 ATP synthase Fo subunit 8 (ATP8) gene, partial cds; mitochondrial	1086	Bradypodion	thamnobates	isolate	JDC09-134	ATP	synthase	Fo	subunit	8	(ATP8)	gene,	partial	cds;	mitochondrial
1087. Bradypodion thamnobates isolate TD52 ATP synthase Fo subunit 8 (ATP8) gene, partial cds; mitochondrial	1087	Bradypodion	thamnobates	isolate	TD52	ATP	synthase	Fo	subunit	8	(ATP8)	gene,	partial	cds;	mitochondrial
1088. Bradypodion transvaalense isolate PEM R17522 ATP synthase Fo subunit 8 (ATP8) gene, partial cds; mitochondrial	1088	Bradypodion	transvaalense	isolate	PEM	17522	ATP	synthase	Fo	subunit	8	(ATP8)	gene,	partial	cds;	mitochondrial
1089. Bradypodion transvaalense isolate PEM R17523 ATP synthase Fo subunit 8 (ATP8) gene, partial cds; mitochondrial	1089	Bradypodion	transvaalense	isolate	PEM	17523	ATP	synthase	Fo	subunit	8	(ATP8)	gene,	partial	cds;	mitochondrial
1090. Bradypodion ventrale isolate T302 ATP synthase Fo subunit 8 (ATP8) gene, partial cds; mitochondrial	1090	Bradypodion	ventrale	isolate	T302	ATP	synthase	Fo	subunit	8	(ATP8)	gene,	partial	cds;	mitochondrial
1091. Bradypodion setaroi isolate H1273 ATP synthase Fo subunit 8 (ATP8) gene, partial cds; mitochondrial	1091	Bradypodion	setaroi	isolate	H1273	ATP	synthase	Fo	subunit	8	(ATP8)	gene,	partial	cds;	mitochondrial
1092. Bradypodion sp. 1 DMain-2024 isolate R531A ATP synthase Fo subunit 8 (ATP8) gene, partial cds; mitochondrial	1092	Bradypodion	sp.	1	DMain-2024	isolate	R531A	ATP	synthase	Fo	subunit	8	(ATP8)	gene,	partial	cds;	mitochondrial
1093. Bradypodion damaranum isolate P824 ATP synthase Fo subunit 8 (ATP8) gene, partial cds; mitochondrial	1093	Bradypodion	damaranum	isolate	P824	ATP	synthase	Fo	subunit	8	(ATP8)	gene,	partial	cds;	mitochondrial
1094. Bradypodion damaranum isolate P822 ATP synthase Fo subunit 8 (ATP8) gene, partial cds; mitochondrial	1094	Bradypodion	damaranum	isolate	P822	ATP	synthase	Fo	subunit	8	(ATP8)	gene,	partial	cds;	mitochondrial
1095. Bradypodion damaranum isolate P783 ATP synthase Fo subunit 8 (ATP8) gene, partial cds; mitochondrial	1095	Bradypodion	damaranum	isolate	P783	ATP	synthase	Fo	subunit	8	(ATP8)	gene,	partial	cds;	mitochondrial
1096. Bradypodion melanocephalum isolate P684 ATP synthase Fo subunit 8 (ATP8) gene, partial cds; mitochondrial	1096	Bradypodion	melanocephalum	isolate	P684	ATP	synthase	Fo	subunit	8	(ATP8)	gene,	partial	cds;	mitochondrial
1097. Bradypodion melanocephalum isolate P657 ATP synthase Fo subunit 8 (ATP8) gene, partial cds; mitochondrial	1097	Bradypodion	melanocephalum	isolate	P657	ATP	synthase	Fo	subunit	8	(ATP8)	gene,	partial	cds;	mitochondrial
1098. Bradypodion melanocephalum isolate P625 ATP synthase Fo subunit 8 (ATP8) gene, partial cds; mitochondrial	1098	Bradypodion	melanocephalum	isolate	P625	ATP	synthase	Fo	subunit	8	(ATP8)	gene,	partial	cds;	mitochondrial
1099. Bradypodion thamnobates isolate P593 ATP synthase Fo subunit 8 (ATP8) gene, partial cds; mitochondrial	1099	Bradypodion	thamnobates	isolate	P593	ATP	synthase	Fo	subunit	8	(ATP8)	gene,	partial	cds;	mitochondrial
1100. Bradypodion thamnobates isolate P582 ATP synthase Fo subunit 8 (ATP8) gene, partial cds; mitochondrial	1100	Bradypodion	thamnobates	isolate	P582	ATP	synthase	Fo	subunit	8	(ATP8)	gene,	partial	cds;	mitochondrial
1101. Bradypodion thamnobates isolate P474 ATP synthase Fo subunit 8 (ATP8) gene, partial cds; mitochondrial	1101	Bradypodion	thamnobates	isolate	P474	ATP	synthase	Fo	subunit	8	(ATP8)	gene,	partial	cds;	mitochondrial
1102. Bradypodion setaroi isolate P457 ATP synthase Fo subunit 8 (ATP8) gene, partial cds; mitochondrial	1102	Bradypodion	setaroi	isolate	P457	ATP	synthase	Fo	subunit	8	(ATP8)	gene,	partial	cds;	mitochondrial
1103. Bradypodion damaranum isolate P306B ATP synthase Fo subunit 8 (ATP8) gene, partial cds; mitochondrial	1103	Bradypodion	damaranum	isolate	P306B	ATP	synthase	Fo	subunit	8	(ATP8)	gene,	partial	cds;	mitochondrial
1104. Bradypodion venustum isolate N087 ATP synthase Fo subunit 8 (ATP8) gene, partial cds; mitochondrial	1104	Bradypodion	venustum	isolate	N087	ATP	synthase	Fo	subunit	8	(ATP8)	gene,	partial	cds;	mitochondrial
1105. Bradypodion ventrale isolate N287 ATP synthase Fo subunit 8 (ATP8) gene, partial cds; mitochondrial	1105	Bradypodion	ventrale	isolate	N287	ATP	synthase	Fo	subunit	8	(ATP8)	gene,	partial	cds;	mitochondrial
1106. Bradypodion ventrale isolate N286 ATP synthase Fo subunit 8 (ATP8) gene, partial cds; mitochondrial	1106	Bradypodion	ventrale	isolate	N286	ATP	synthase	Fo	subunit	8	(ATP8)	gene,	partial	cds;	mitochondrial
1107. Bradypodion taeniabronchum isolate PEM R18762 ATP synthase Fo subunit 8 (ATP8) gene, partial cds; mitochondrial	1107	Bradypodion	taeniabronchum	isolate	PEM	18762	ATP	synthase	Fo	subunit	8	(ATP8)	gene,	partial	cds;	mitochondrial
1108. Bradypodion transvaalense isolate PEM R17527 ATP synthase Fo subunit 8 (ATP8) gene, partial cds; mitochondrial	1108	Bradypodion	transvaalense	isolate	PEM	17527	ATP	synthase	Fo	subunit	8	(ATP8)	gene,	partial	cds;	mitochondrial
1109. Bradypodion sp. 2 DMain-2024 isolate SAM ZR51952 ATP synthase Fo subunit 8 (ATP8) gene, partial cds; mitochondrial	1109	Bradypodion	sp.	2	DMain-2024	isolate	SAM	ZR51952	ATP	synthase	Fo	subunit	8	(ATP8)	gene,	partial	cds;	mitochondrial
1110. Bradypodion sp. 2 DMain-2024 isolate SAM ZR51950 ATP synthase Fo subunit 8 (ATP8) gene, partial cds; mitochondrial	1110	Bradypodion	sp.	2	DMain-2024	isolate	SAM	ZR51950	ATP	synthase	Fo	subunit	8	(ATP8)	gene,	partial	cds;	mitochondrial
1111. Bradypodion pumilum isolate KTH288 ATP synthase Fo subunit 8 (ATP8) gene, partial cds; mitochondrial	1111	Bradypodion	pumilum	isolate	KTH288	ATP	synthase	Fo	subunit	8	(ATP8)	gene,	partial	cds;	mitochondrial
1112. Bradypodion ventrale isolate KTH156 ATP synthase Fo subunit 8 (ATP8) gene, partial cds; mitochondrial	1112	Bradypodion	ventrale	isolate	KTH156	ATP	synthase	Fo	subunit	8	(ATP8)	gene,	partial	cds;	mitochondrial
1113. Bradypodion taeniabronchum isolate KTH108 ATP synthase Fo subunit 8 (ATP8) gene, partial cds; mitochondrial	1113	Bradypodion	taeniabronchum	isolate	KTH108	ATP	synthase	Fo	subunit	8	(ATP8)	gene,	partial	cds;	mitochondrial
1114. Bradypodion occidentale isolate KTH11-11 ATP synthase Fo subunit 8 (ATP8) gene, partial cds; mitochondrial	1114	Bradypodion	occidentale	isolate	KTH11-11	ATP	synthase	Fo	subunit	8	(ATP8)	gene,	partial	cds;	mitochondrial
1115. Bradypodion gutturale isolate KTH08-51 ATP synthase Fo subunit 8 (ATP8) gene, partial cds; mitochondrial	1115	Bradypodion	gutturale	isolate	KTH08-51	ATP	synthase	Fo	subunit	8	(ATP8)	gene,	partial	cds;	mitochondrial
1116. Bradypodion transvaalense isolate PEM R17531 ATP synthase Fo subunit 8 (ATP8) gene, partial cds; mitochondrial	1116	Bradypodion	transvaalense	isolate	PEM	17531	ATP	synthase	Fo	subunit	8	(ATP8)	gene,	partial	cds;	mitochondrial
1117. Bradypodion transvaalense isolate PEM R17536 ATP synthase Fo subunit 8 (ATP8) gene, partial cds; mitochondrial	1117	Bradypodion	transvaalense	isolate	PEM	17536	ATP	synthase	Fo	subunit	8	(ATP8)	gene,	partial	cds;	mitochondrial
1118. Bradypodion nemorale isolate JdC10-026 ATP synthase Fo subunit 8 (ATP8) gene, partial cds; mitochondrial	1118	Bradypodion	nemorale	isolate	JdC10-026	ATP	synthase	Fo	subunit	8	(ATP8)	gene,	partial	cds;	mitochondrial
1119. Bradypodion venustum isolate PEM R026336 ATP synthase Fo subunit 8 (ATP8) gene, partial cds; mitochondrial	1119	Bradypodion	venustum	isolate	PEM	26336	ATP	synthase	Fo	subunit	8	(ATP8)	gene,	partial	cds;	mitochondrial
1120. Bradypodion melanocephalum isolate H1390 ATP synthase Fo subunit 8 (ATP8) gene, partial cds; mitochondrial	1120	Bradypodion	melanocephalum	isolate	H1390	ATP	synthase	Fo	subunit	8	(ATP8)	gene,	partial	cds;	mitochondrial
1121. Bradypodion ngomeense isolate FP596B ATP synthase Fo subunit 8 (ATP8) gene, partial cds; mitochondrial	1121	Bradypodion	ngomeense	isolate	FP596B	ATP	synthase	Fo	subunit	8	(ATP8)	gene,	partial	cds;	mitochondrial
1122. Bradypodion sp. 1 DMain-2024 isolate FP578A ATP synthase Fo subunit 8 (ATP8) gene, partial cds; mitochondrial	1122	Bradypodion	sp.	1	DMain-2024	isolate	FP578A	ATP	synthase	Fo	subunit	8	(ATP8)	gene,	partial	cds;	mitochondrial
1123. Bradypodion barbatulum isolate FP527 ATP synthase Fo subunit 8 (ATP8) gene, partial cds; mitochondrial	1123	Bradypodion	barbatulum	isolate	FP527	ATP	synthase	Fo	subunit	8	(ATP8)	gene,	partial	cds;	mitochondrial
1124. Bradypodion caeruleogula isolate CT359 ATP synthase Fo subunit 8 (ATP8) gene, partial cds; mitochondrial	1124	Bradypodion	caeruleogula	isolate	CT359	ATP	synthase	Fo	subunit	8	(ATP8)	gene,	partial	cds;	mitochondrial
1125. Bradypodion transvaalense isolate PEM R5688 ATP synthase Fo subunit 8 (ATP8) gene, partial cds; mitochondrial	1125	Bradypodion	transvaalense	isolate	PEM	5688	ATP	synthase	Fo	subunit	8	(ATP8)	gene,	partial	cds;	mitochondrial
1126. Bradypodion caffer isolate PEM R22147 ATP synthase Fo subunit 8 (ATP8) gene, partial cds; mitochondrial	1126	Bradypodion	caffer	isolate	PEM	22147	ATP	synthase	Fo	subunit	8	(ATP8)	gene,	partial	cds;	mitochondrial
1127. Bradypodion caffer isolate PEM R22146 ATP synthase Fo subunit 8 (ATP8) gene, partial cds; mitochondrial	1127	Bradypodion	caffer	isolate	PEM	22146	ATP	synthase	Fo	subunit	8	(ATP8)	gene,	partial	cds;	mitochondrial
1128. Bradypodion transvaalense isolate ATENTBT1 ATP synthase Fo subunit 8 (ATP8) gene, partial cds; mitochondrial	1128	Bradypodion	transvaalense	isolate	ATENTBT1	ATP	synthase	Fo	subunit	8	(ATP8)	gene,	partial	cds;	mitochondrial
1129. Bradypodion transvaalense isolate AMDSF219 ATP synthase Fo subunit 8 (ATP8) gene, partial cds; mitochondrial	1129	Bradypodion	transvaalense	isolate	AMDSF219	ATP	synthase	Fo	subunit	8	(ATP8)	gene,	partial	cds;	mitochondrial
1130. Bradypodion thamnobates isolate JDC09-134 ATP synthase Fo subunit 6 (ATP6) gene, partial cds; mitochondrial	1130	Bradypodion	thamnobates	isolate	JDC09-134	ATP	synthase	Fo	subunit	6	(ATP6)	gene,	partial	cds;	mitochondrial
1131. Bradypodion thamnobates isolate TD52 ATP synthase Fo subunit 6 (ATP6) gene, partial cds; mitochondrial	1131	Bradypodion	thamnobates	isolate	TD52	ATP	synthase	Fo	subunit	6	(ATP6)	gene,	partial	cds;	mitochondrial
1132. Bradypodion transvaalense isolate PEM R17522 ATP synthase Fo subunit 6 (ATP6) gene, partial cds; mitochondrial	1132	Bradypodion	transvaalense	isolate	PEM	17522	ATP	synthase	Fo	subunit	6	(ATP6)	gene,	partial	cds;	mitochondrial
1133. Bradypodion transvaalense isolate PEM R17523 ATP synthase Fo subunit 6 (ATP6) gene, partial cds; mitochondrial	1133	Bradypodion	transvaalense	isolate	PEM	17523	ATP	synthase	Fo	subunit	6	(ATP6)	gene,	partial	cds;	mitochondrial
1134. Bradypodion ventrale isolate T302 ATP synthase Fo subunit 6 (ATP6) gene, partial cds; mitochondrial	1134	Bradypodion	ventrale	isolate	T302	ATP	synthase	Fo	subunit	6	(ATP6)	gene,	partial	cds;	mitochondrial
1135. Bradypodion setaroi isolate H1273 ATP synthase Fo subunit 6 (ATP6) gene, partial cds; mitochondrial	1135	Bradypodion	setaroi	isolate	H1273	ATP	synthase	Fo	subunit	6	(ATP6)	gene,	partial	cds;	mitochondrial
1136. Bradypodion sp. 1 DMain-2024 isolate R531A ATP synthase Fo subunit 6 (ATP6) gene, partial cds; mitochondrial	1136	Bradypodion	sp.	1	DMain-2024	isolate	R531A	ATP	synthase	Fo	subunit	6	(ATP6)	gene,	partial	cds;	mitochondrial
1137. Bradypodion damaranum isolate P824 ATP synthase Fo subunit 6 (ATP6) gene, partial cds; mitochondrial	1137	Bradypodion	damaranum	isolate	P824	ATP	synthase	Fo	subunit	6	(ATP6)	gene,	partial	cds;	mitochondrial
1138. Bradypodion damaranum isolate P822 ATP synthase Fo subunit 6 (ATP6) gene, partial cds; mitochondrial	1138	Bradypodion	damaranum	isolate	P822	ATP	synthase	Fo	subunit	6	(ATP6)	gene,	partial	cds;	mitochondrial
1139. Bradypodion damaranum isolate P783 ATP synthase Fo subunit 6 (ATP6) gene, partial cds; mitochondrial	1139	Bradypodion	damaranum	isolate	P783	ATP	synthase	Fo	subunit	6	(ATP6)	gene,	partial	cds;	mitochondrial
1140. Bradypodion melanocephalum isolate P684 ATP synthase Fo subunit 6 (ATP6) gene, partial cds; mitochondrial	1140	Bradypodion	melanocephalum	isolate	P684	ATP	synthase	Fo	subunit	6	(ATP6)	gene,	partial	cds;	mitochondrial
1141. Bradypodion melanocephalum isolate P657 ATP synthase Fo subunit 6 (ATP6) gene, partial cds; mitochondrial	1141	Bradypodion	melanocephalum	isolate	P657	ATP	synthase	Fo	subunit	6	(ATP6)	gene,	partial	cds;	mitochondrial
1142. Bradypodion melanocephalum isolate P625 ATP synthase Fo subunit 6 (ATP6) gene, partial cds; mitochondrial	1142	Bradypodion	melanocephalum	isolate	P625	ATP	synthase	Fo	subunit	6	(ATP6)	gene,	partial	cds;	mitochondrial
1143. Bradypodion thamnobates isolate P593 ATP synthase Fo subunit 6 (ATP6) gene, partial cds; mitochondrial	1143	Bradypodion	thamnobates	isolate	P593	ATP	synthase	Fo	subunit	6	(ATP6)	gene,	partial	cds;	mitochondrial
1144. Bradypodion thamnobates isolate P582 ATP synthase Fo subunit 6 (ATP6) gene, partial cds; mitochondrial	1144	Bradypodion	thamnobates	isolate	P582	ATP	synthase	Fo	subunit	6	(ATP6)	gene,	partial	cds;	mitochondrial
1145. Bradypodion thamnobates isolate P474 ATP synthase Fo subunit 6 (ATP6) gene, partial cds; mitochondrial	1145	Bradypodion	thamnobates	isolate	P474	ATP	synthase	Fo	subunit	6	(ATP6)	gene,	partial	cds;	mitochondrial
1146. Bradypodion setaroi isolate P457 ATP synthase Fo subunit 6 (ATP6) gene, partial cds; mitochondrial	1146	Bradypodion	setaroi	isolate	P457	ATP	synthase	Fo	subunit	6	(ATP6)	gene,	partial	cds;	mitochondrial
1147. Bradypodion damaranum isolate P306B ATP synthase Fo subunit 6 (ATP6) gene, partial cds; mitochondrial	1147	Bradypodion	damaranum	isolate	P306B	ATP	synthase	Fo	subunit	6	(ATP6)	gene,	partial	cds;	mitochondrial
1148. Bradypodion venustum isolate N087 ATP synthase Fo subunit 6 (ATP6) gene, partial cds; mitochondrial	1148	Bradypodion	venustum	isolate	N087	ATP	synthase	Fo	subunit	6	(ATP6)	gene,	partial	cds;	mitochondrial
1149. Bradypodion ventrale isolate N287 ATP synthase Fo subunit 6 (ATP6) gene, partial cds; mitochondrial	1149	Bradypodion	ventrale	isolate	N287	ATP	synthase	Fo	subunit	6	(ATP6)	gene,	partial	cds;	mitochondrial
1150. Bradypodion ventrale isolate N286 ATP synthase Fo subunit 6 (ATP6) gene, partial cds; mitochondrial	1150	Bradypodion	ventrale	isolate	N286	ATP	synthase	Fo	subunit	6	(ATP6)	gene,	partial	cds;	mitochondrial
1151. Bradypodion taeniabronchum isolate PEM R18762 ATP synthase Fo subunit 6 (ATP6) gene, partial cds; mitochondrial	1151	Bradypodion	taeniabronchum	isolate	PEM	18762	ATP	synthase	Fo	subunit	6	(ATP6)	gene,	partial	cds;	mitochondrial
1152. Bradypodion transvaalense isolate PEM R17527 ATP synthase Fo subunit 6 (ATP6) gene, partial cds; mitochondrial	1152	Bradypodion	transvaalense	isolate	PEM	17527	ATP	synthase	Fo	subunit	6	(ATP6)	gene,	partial	cds;	mitochondrial
1153. Bradypodion sp. 2 DMain-2024 isolate SAM ZR51952 ATP synthase Fo subunit 6 (ATP6) gene, partial cds; mitochondrial	1153	Bradypodion	sp.	2	DMain-2024	isolate	SAM	ZR51952	ATP	synthase	Fo	subunit	6	(ATP6)	gene,	partial	cds;	mitochondrial
1154. Bradypodion sp. 2 DMain-2024 isolate SAM ZR51950 ATP synthase Fo subunit 6 (ATP6) gene, partial cds; mitochondrial	1154	Bradypodion	sp.	2	DMain-2024	isolate	SAM	ZR51950	ATP	synthase	Fo	subunit	6	(ATP6)	gene,	partial	cds;	mitochondrial
1155. Bradypodion pumilum isolate KTH288 ATP synthase Fo subunit 6 (ATP6) gene, partial cds; mitochondrial	1155	Bradypodion	pumilum	isolate	KTH288	ATP	synthase	Fo	subunit	6	(ATP6)	gene,	partial	cds;	mitochondrial
1156. Bradypodion ventrale isolate KTH156 ATP synthase Fo subunit 6 (ATP6) gene, partial cds; mitochondrial	1156	Bradypodion	ventrale	isolate	KTH156	ATP	synthase	Fo	subunit	6	(ATP6)	gene,	partial	cds;	mitochondrial
1157. Bradypodion taeniabronchum isolate KTH108 ATP synthase Fo subunit 6 (ATP6) gene, partial cds; mitochondrial	1157	Bradypodion	taeniabronchum	isolate	KTH108	ATP	synthase	Fo	subunit	6	(ATP6)	gene,	partial	cds;	mitochondrial
1158. Bradypodion occidentale isolate KTH11-11 ATP synthase Fo subunit 6 (ATP6) gene, partial cds; mitochondrial	1158	Bradypodion	occidentale	isolate	KTH11-11	ATP	synthase	Fo	subunit	6	(ATP6)	gene,	partial	cds;	mitochondrial
1159. Bradypodion gutturale isolate KTH08-51 ATP synthase Fo subunit 6 (ATP6) gene, partial cds; mitochondrial	1159	Bradypodion	gutturale	isolate	KTH08-51	ATP	synthase	Fo	subunit	6	(ATP6)	gene,	partial	cds;	mitochondrial
1160. Bradypodion transvaalense isolate PEM R17531 ATP synthase Fo subunit 6 (ATP6) gene, partial cds; mitochondrial	1160	Bradypodion	transvaalense	isolate	PEM	17531	ATP	synthase	Fo	subunit	6	(ATP6)	gene,	partial	cds;	mitochondrial
1161. Bradypodion transvaalense isolate PEM R17536 ATP synthase Fo subunit 6 (ATP6) gene, partial cds; mitochondrial	1161	Bradypodion	transvaalense	isolate	PEM	17536	ATP	synthase	Fo	subunit	6	(ATP6)	gene,	partial	cds;	mitochondrial
1162. Bradypodion nemorale isolate JdC10-026 ATP synthase Fo subunit 6 (ATP6) gene, partial cds; mitochondrial	1162	Bradypodion	nemorale	isolate	JdC10-026	ATP	synthase	Fo	subunit	6	(ATP6)	gene,	partial	cds;	mitochondrial
1163. Bradypodion venustum isolate PEM R026336 ATP synthase Fo subunit 6 (ATP6) gene, partial cds; mitochondrial	1163	Bradypodion	venustum	isolate	PEM	26336	ATP	synthase	Fo	subunit	6	(ATP6)	gene,	partial	cds;	mitochondrial
1164. Bradypodion melanocephalum isolate H1390 ATP synthase Fo subunit 6 (ATP6) gene, partial cds; mitochondrial	1164	Bradypodion	melanocephalum	isolate	H1390	ATP	synthase	Fo	subunit	6	(ATP6)	gene,	partial	cds;	mitochondrial
1165. Bradypodion ngomeense isolate FP596B ATP synthase Fo subunit 6 (ATP6) gene, partial cds; mitochondrial	1165	Bradypodion	ngomeense	isolate	FP596B	ATP	synthase	Fo	subunit	6	(ATP6)	gene,	partial	cds;	mitochondrial
1166. Bradypodion sp. 1 DMain-2024 isolate FP578A ATP synthase Fo subunit 6 (ATP6) gene, partial cds; mitochondrial	1166	Bradypodion	sp.	1	DMain-2024	isolate	FP578A	ATP	synthase	Fo	subunit	6	(ATP6)	gene,	partial	cds;	mitochondrial
1167. Bradypodion barbatulum isolate FP527 ATP synthase Fo subunit 6 (ATP6) gene, partial cds; mitochondrial	1167	Bradypodion	barbatulum	isolate	FP527	ATP	synthase	Fo	subunit	6	(ATP6)	gene,	partial	cds;	mitochondrial
1168. Bradypodion caeruleogula isolate CT359 ATP synthase Fo subunit 6 (ATP6) gene, partial cds; mitochondrial	1168	Bradypodion	caeruleogula	isolate	CT359	ATP	synthase	Fo	subunit	6	(ATP6)	gene,	partial	cds;	mitochondrial
1169. Bradypodion transvaalense isolate PEM R5688 ATP synthase Fo subunit 6 (ATP6) gene, partial cds; mitochondrial	1169	Bradypodion	transvaalense	isolate	PEM	5688	ATP	synthase	Fo	subunit	6	(ATP6)	gene,	partial	cds;	mitochondrial
1170. Bradypodion caffer isolate PEM R22147 ATP synthase Fo subunit 6 (ATP6) gene, partial cds; mitochondrial	1170	Bradypodion	caffer	isolate	PEM	22147	ATP	synthase	Fo	subunit	6	(ATP6)	gene,	partial	cds;	mitochondrial
1171. Bradypodion caffer isolate PEM R22146 ATP synthase Fo subunit 6 (ATP6) gene, partial cds; mitochondrial	1171	Bradypodion	caffer	isolate	PEM	22146	ATP	synthase	Fo	subunit	6	(ATP6)	gene,	partial	cds;	mitochondrial
1172. Bradypodion transvaalense isolate ATENTBT1 ATP synthase Fo subunit 6 (ATP6) gene, partial cds; mitochondrial	1172	Bradypodion	transvaalense	isolate	ATENTBT1	ATP	synthase	Fo	subunit	6	(ATP6)	gene,	partial	cds;	mitochondrial
1173. Bradypodion transvaalense isolate AMDSF219 ATP synthase Fo subunit 6 (ATP6) gene, partial cds; mitochondrial	1173	Bradypodion	transvaalense	isolate	AMDSF219	ATP	synthase	Fo	subunit	6	(ATP6)	gene,	partial	cds;	mitochondrial
1174. Bradypodion thamnobates isolate JDC09-134 cytochrome b (COB) gene, partial cds; mitochondrial	1174	Bradypodion	thamnobates	isolate	JDC09-134	cytochrome	b	(COB)	gene,	partial	cds;	mitochondrial
1175. Bradypodion thamnobates isolate TD52 cytochrome b (COB) gene, partial cds; mitochondrial	1175	Bradypodion	thamnobates	isolate	TD52	cytochrome	b	(COB)	gene,	partial	cds;	mitochondrial
1176. Bradypodion transvaalense isolate PEM R17522 cytochrome b (COB) gene, partial cds; mitochondrial	1176	Bradypodion	transvaalense	isolate	PEM	17522	cytochrome	b	(COB)	gene,	partial	cds;	mitochondrial
1177. Bradypodion transvaalense isolate PEM R17523 cytochrome b (COB) gene, partial cds; mitochondrial	1177	Bradypodion	transvaalense	isolate	PEM	17523	cytochrome	b	(COB)	gene,	partial	cds;	mitochondrial
1178. Bradypodion ventrale isolate T302 cytochrome b (COB) gene, partial cds; mitochondrial	1178	Bradypodion	ventrale	isolate	T302	cytochrome	b	(COB)	gene,	partial	cds;	mitochondrial
1179. Bradypodion setaroi isolate H1273 cytochrome b (COB) gene, partial cds; mitochondrial	1179	Bradypodion	setaroi	isolate	H1273	cytochrome	b	(COB)	gene,	partial	cds;	mitochondrial
1180. Bradypodion sp. 1 DMain-2024 isolate R531A cytochrome b (COB) gene, partial cds; mitochondrial	1180	Bradypodion	sp.	1	DMain-2024	isolate	R531A	cytochrome	b	(COB)	gene,	partial	cds;	mitochondrial
1181. Bradypodion damaranum isolate P824 cytochrome b (COB) gene, partial cds; mitochondrial	1181	Bradypodion	damaranum	isolate	P824	cytochrome	b	(COB)	gene,	partial	cds;	mitochondrial
1182. Bradypodion damaranum isolate P822 cytochrome b (COB) gene, partial cds; mitochondrial	1182	Bradypodion	damaranum	isolate	P822	cytochrome	b	(COB)	gene,	partial	cds;	mitochondrial
1183. Bradypodion damaranum isolate P783 cytochrome b (COB) gene, partial cds; mitochondrial	1183	Bradypodion	damaranum	isolate	P783	cytochrome	b	(COB)	gene,	partial	cds;	mitochondrial
1184. Bradypodion melanocephalum isolate P684 cytochrome b (COB) gene, partial cds; mitochondrial	1184	Bradypodion	melanocephalum	isolate	P684	cytochrome	b	(COB)	gene,	partial	cds;	mitochondrial
1185. Bradypodion melanocephalum isolate P657 cytochrome b (COB) gene, partial cds; mitochondrial	1185	Bradypodion	melanocephalum	isolate	P657	cytochrome	b	(COB)	gene,	partial	cds;	mitochondrial
1186. Bradypodion melanocephalum isolate P625 cytochrome b (COB) gene, partial cds; mitochondrial	1186	Bradypodion	melanocephalum	isolate	P625	cytochrome	b	(COB)	gene,	partial	cds;	mitochondrial
1187. Bradypodion thamnobates isolate P593 cytochrome b (COB) gene, partial cds; mitochondrial	1187	Bradypodion	thamnobates	isolate	P593	cytochrome	b	(COB)	gene,	partial	cds;	mitochondrial
1188. Bradypodion thamnobates isolate P582 cytochrome b (COB) gene, partial cds; mitochondrial	1188	Bradypodion	thamnobates	isolate	P582	cytochrome	b	(COB)	gene,	partial	cds;	mitochondrial
1189. Bradypodion thamnobates isolate P474 cytochrome b (COB) gene, partial cds; mitochondrial	1189	Bradypodion	thamnobates	isolate	P474	cytochrome	b	(COB)	gene,	partial	cds;	mitochondrial
1190. Bradypodion setaroi isolate P457 cytochrome b (COB) gene, partial cds; mitochondrial	1190	Bradypodion	setaroi	isolate	P457	cytochrome	b	(COB)	gene,	partial	cds;	mitochondrial
1191. Bradypodion damaranum isolate P306B cytochrome b (COB) gene, partial cds; mitochondrial	1191	Bradypodion	damaranum	isolate	P306B	cytochrome	b	(COB)	gene,	partial	cds;	mitochondrial
1192. Bradypodion venustum isolate N087 cytochrome b (COB) gene, partial cds; mitochondrial	1192	Bradypodion	venustum	isolate	N087	cytochrome	b	(COB)	gene,	partial	cds;	mitochondrial
1193. Bradypodion ventrale isolate N287 cytochrome b (COB) gene, partial cds; mitochondrial	1193	Bradypodion	ventrale	isolate	N287	cytochrome	b	(COB)	gene,	partial	cds;	mitochondrial
1194. Bradypodion ventrale isolate N286 cytochrome b (COB) gene, partial cds; mitochondrial	1194	Bradypodion	ventrale	isolate	N286	cytochrome	b	(COB)	gene,	partial	cds;	mitochondrial
1195. Bradypodion taeniabronchum isolate PEM R18762 cytochrome b (COB) gene, partial cds; mitochondrial	1195	Bradypodion	taeniabronchum	isolate	PEM	18762	cytochrome	b	(COB)	gene,	partial	cds;	mitochondrial
1196. Bradypodion transvaalense isolate PEM R17527 cytochrome b (COB) gene, partial cds; mitochondrial	1196	Bradypodion	transvaalense	isolate	PEM	17527	cytochrome	b	(COB)	gene,	partial	cds;	mitochondrial
1197. Bradypodion sp. 2 DMain-2024 isolate SAM ZR51952 cytochrome b (COB) gene, partial cds; mitochondrial	1197	Bradypodion	sp.	2	DMain-2024	isolate	SAM	ZR51952	cytochrome	b	(COB)	gene,	partial	cds;	mitochondrial
1198. Bradypodion sp. 2 DMain-2024 isolate SAM ZR51950 cytochrome b (COB) gene, partial cds; mitochondrial	1198	Bradypodion	sp.	2	DMain-2024	isolate	SAM	ZR51950	cytochrome	b	(COB)	gene,	partial	cds;	mitochondrial
1199. Bradypodion pumilum isolate KTH288 cytochrome b (COB) gene, partial cds; mitochondrial	1199	Bradypodion	pumilum	isolate	KTH288	cytochrome	b	(COB)	gene,	partial	cds;	mitochondrial
1200. Bradypodion ventrale isolate KTH156 cytochrome b (COB) gene, partial cds; mitochondrial	1200	Bradypodion	ventrale	isolate	KTH156	cytochrome	b	(COB)	gene,	partial	cds;	mitochondrial
1201. Bradypodion taeniabronchum isolate KTH108 cytochrome b (COB) gene, partial cds; mitochondrial	1201	Bradypodion	taeniabronchum	isolate	KTH108	cytochrome	b	(COB)	gene,	partial	cds;	mitochondrial
1202. Bradypodion occidentale isolate KTH11-11 cytochrome b (COB) gene, partial cds; mitochondrial	1202	Bradypodion	occidentale	isolate	KTH11-11	cytochrome	b	(COB)	gene,	partial	cds;	mitochondrial
1203. Bradypodion gutturale isolate KTH08-51 cytochrome b (COB) gene, partial cds; mitochondrial	1203	Bradypodion	gutturale	isolate	KTH08-51	cytochrome	b	(COB)	gene,	partial	cds;	mitochondrial
1204. Bradypodion transvaalense isolate PEM R17531 cytochrome b (COB) gene, partial cds; mitochondrial	1204	Bradypodion	transvaalense	isolate	PEM	17531	cytochrome	b	(COB)	gene,	partial	cds;	mitochondrial
1205. Bradypodion transvaalense isolate PEM R17536 cytochrome b (COB) gene, partial cds; mitochondrial	1205	Bradypodion	transvaalense	isolate	PEM	17536	cytochrome	b	(COB)	gene,	partial	cds;	mitochondrial
1206. Bradypodion nemorale isolate JdC10-026 cytochrome b (COB) gene, partial cds; mitochondrial	1206	Bradypodion	nemorale	isolate	JdC10-026	cytochrome	b	(COB)	gene,	partial	cds;	mitochondrial
1207. Bradypodion venustum isolate PEM R026336 cytochrome b (COB) gene, partial cds; mitochondrial	1207	Bradypodion	venustum	isolate	PEM	26336	cytochrome	b	(COB)	gene,	partial	cds;	mitochondrial
1208. Bradypodion melanocephalum isolate H1390 cytochrome b (COB) gene, partial cds; mitochondrial	1208	Bradypodion	melanocephalum	isolate	H1390	cytochrome	b	(COB)	gene,	partial	cds;	mitochondrial
1209. Bradypodion ngomeense isolate FP596B cytochrome b (COB) gene, partial cds; mitochondrial	1209	Bradypodion	ngomeense	isolate	FP596B	cytochrome	b	(COB)	gene,	partial	cds;	mitochondrial
1210. Bradypodion sp. 1 DMain-2024 isolate FP578A cytochrome b (COB) gene, partial cds; mitochondrial	1210	Bradypodion	sp.	1	DMain-2024	isolate	FP578A	cytochrome	b	(COB)	gene,	partial	cds;	mitochondrial
1211. Bradypodion barbatulum isolate FP527 cytochrome b (COB) gene, partial cds; mitochondrial	1211	Bradypodion	barbatulum	isolate	FP527	cytochrome	b	(COB)	gene,	partial	cds;	mitochondrial
1212. Bradypodion caeruleogula isolate CT359 cytochrome b (COB) gene, partial cds; mitochondrial	1212	Bradypodion	caeruleogula	isolate	CT359	cytochrome	b	(COB)	gene,	partial	cds;	mitochondrial
1213. Bradypodion transvaalense isolate PEM R5688 cytochrome b (COB) gene, partial cds; mitochondrial	1213	Bradypodion	transvaalense	isolate	PEM	5688	cytochrome	b	(COB)	gene,	partial	cds;	mitochondrial
1214. Bradypodion caffer isolate PEM R22147 cytochrome b (COB) gene, partial cds; mitochondrial	1214	Bradypodion	caffer	isolate	PEM	22147	cytochrome	b	(COB)	gene,	partial	cds;	mitochondrial
1215. Bradypodion caffer isolate PEM R22146 cytochrome b (COB) gene, partial cds; mitochondrial	1215	Bradypodion	caffer	isolate	PEM	22146	cytochrome	b	(COB)	gene,	partial	cds;	mitochondrial
1216. Bradypodion transvaalense isolate ATENTBT1 cytochrome b (COB) gene, partial cds; mitochondrial	1216	Bradypodion	transvaalense	isolate	ATENTBT1	cytochrome	b	(COB)	gene,	partial	cds;	mitochondrial
1217. Bradypodion transvaalense isolate AMDSF219 cytochrome b (COB) gene, partial cds; mitochondrial	1217	Bradypodion	transvaalense	isolate	AMDSF219	cytochrome	b	(COB)	gene,	partial	cds;	mitochondrial
1218. Bradypodion thamnobates isolate JDC09-134 cytochrome c oxidase subunit 3 (COIII) gene, partial cds; mitochondrial	1218	Bradypodion	thamnobates	isolate	JDC09-134	cytochrome	c	oxidase	subunit	3	(COIII)	gene,	partial	cds;	mitochondrial
1219. Bradypodion thamnobates isolate TD52 cytochrome c oxidase subunit 3 (COIII) gene, partial cds; mitochondrial	1219	Bradypodion	thamnobates	isolate	TD52	cytochrome	c	oxidase	subunit	3	(COIII)	gene,	partial	cds;	mitochondrial
1220. Bradypodion transvaalense isolate PEM R17522 cytochrome c oxidase subunit 3 (COIII) gene, partial cds; mitochondrial	1220	Bradypodion	transvaalense	isolate	PEM	17522	cytochrome	c	oxidase	subunit	3	(COIII)	gene,	partial	cds;	mitochondrial
1221. Bradypodion transvaalense isolate PEM R17523 cytochrome c oxidase subunit 3 (COIII) gene, partial cds; mitochondrial	1221	Bradypodion	transvaalense	isolate	PEM	17523	cytochrome	c	oxidase	subunit	3	(COIII)	gene,	partial	cds;	mitochondrial
1222. Bradypodion ventrale isolate T302 cytochrome c oxidase subunit 3 (COIII) gene, partial cds; mitochondrial	1222	Bradypodion	ventrale	isolate	T302	cytochrome	c	oxidase	subunit	3	(COIII)	gene,	partial	cds;	mitochondrial
1223. Bradypodion setaroi isolate H1273 cytochrome c oxidase subunit 3 (COIII) gene, partial cds; mitochondrial	1223	Bradypodion	setaroi	isolate	H1273	cytochrome	c	oxidase	subunit	3	(COIII)	gene,	partial	cds;	mitochondrial
1224. Bradypodion sp. 1 DMain-2024 isolate R531A cytochrome c oxidase subunit 3 (COIII) gene, partial cds; mitochondrial	1224	Bradypodion	sp.	1	DMain-2024	isolate	R531A	cytochrome	c	oxidase	subunit	3	(COIII)	gene,	partial	cds;	mitochondrial
1225. Bradypodion damaranum isolate P824 cytochrome c oxidase subunit 3 (COIII) gene, partial cds; mitochondrial	1225	Bradypodion	damaranum	isolate	P824	cytochrome	c	oxidase	subunit	3	(COIII)	gene,	partial	cds;	mitochondrial
1226. Bradypodion damaranum isolate P822 cytochrome c oxidase subunit 3 (COIII) gene, partial cds; mitochondrial	1226	Bradypodion	damaranum	isolate	P822	cytochrome	c	oxidase	subunit	3	(COIII)	gene,	partial	cds;	mitochondrial
1227. Bradypodion damaranum isolate P783 cytochrome c oxidase subunit 3 (COIII) gene, partial cds; mitochondrial	1227	Bradypodion	damaranum	isolate	P783	cytochrome	c	oxidase	subunit	3	(COIII)	gene,	partial	cds;	mitochondrial
1228. Bradypodion melanocephalum isolate P684 cytochrome c oxidase subunit 3 (COIII) gene, partial cds; mitochondrial	1228	Bradypodion	melanocephalum	isolate	P684	cytochrome	c	oxidase	subunit	3	(COIII)	gene,	partial	cds;	mitochondrial
1229. Bradypodion melanocephalum isolate P657 cytochrome c oxidase subunit 3 (COIII) gene, partial cds; mitochondrial	1229	Bradypodion	melanocephalum	isolate	P657	cytochrome	c	oxidase	subunit	3	(COIII)	gene,	partial	cds;	mitochondrial
1230. Bradypodion melanocephalum isolate P625 cytochrome c oxidase subunit 3 (COIII) gene, partial cds; mitochondrial	1230	Bradypodion	melanocephalum	isolate	P625	cytochrome	c	oxidase	subunit	3	(COIII)	gene,	partial	cds;	mitochondrial
1231. Bradypodion thamnobates isolate P593 cytochrome c oxidase subunit 3 (COIII) gene, partial cds; mitochondrial	1231	Bradypodion	thamnobates	isolate	P593	cytochrome	c	oxidase	subunit	3	(COIII)	gene,	partial	cds;	mitochondrial
1232. Bradypodion thamnobates isolate P582 cytochrome c oxidase subunit 3 (COIII) gene, partial cds; mitochondrial	1232	Bradypodion	thamnobates	isolate	P582	cytochrome	c	oxidase	subunit	3	(COIII)	gene,	partial	cds;	mitochondrial
1233. Bradypodion thamnobates isolate P474 cytochrome c oxidase subunit 3 (COIII) gene, partial cds; mitochondrial	1233	Bradypodion	thamnobates	isolate	P474	cytochrome	c	oxidase	subunit	3	(COIII)	gene,	partial	cds;	mitochondrial
1234. Bradypodion setaroi isolate P457 cytochrome c oxidase subunit 3 (COIII) gene, partial cds; mitochondrial	1234	Bradypodion	setaroi	isolate	P457	cytochrome	c	oxidase	subunit	3	(COIII)	gene,	partial	cds;	mitochondrial
1235. Bradypodion damaranum isolate P306B cytochrome c oxidase subunit 3 (COIII) gene, partial cds; mitochondrial	1235	Bradypodion	damaranum	isolate	P306B	cytochrome	c	oxidase	subunit	3	(COIII)	gene,	partial	cds;	mitochondrial
1236. Bradypodion venustum isolate N087 cytochrome c oxidase subunit 3 (COIII) gene, partial cds; mitochondrial	1236	Bradypodion	venustum	isolate	N087	cytochrome	c	oxidase	subunit	3	(COIII)	gene,	partial	cds;	mitochondrial
1237. Bradypodion ventrale isolate N287 cytochrome c oxidase subunit 3 (COIII) gene, partial cds; mitochondrial	1237	Bradypodion	ventrale	isolate	N287	cytochrome	c	oxidase	subunit	3	(COIII)	gene,	partial	cds;	mitochondrial
1238. Bradypodion ventrale isolate N286 cytochrome c oxidase subunit 3 (COIII) gene, partial cds; mitochondrial	1238	Bradypodion	ventrale	isolate	N286	cytochrome	c	oxidase	subunit	3	(COIII)	gene,	partial	cds;	mitochondrial
1239. Bradypodion taeniabronchum isolate PEM R18762 cytochrome c oxidase subunit 3 (COIII) gene, partial cds; mitochondrial	1239	Bradypodion	taeniabronchum	isolate	PEM	18762	cytochrome	c	oxidase	subunit	3	(COIII)	gene,	partial	cds;	mitochondrial
1240. Bradypodion transvaalense isolate PEM R17527 cytochrome c oxidase subunit 3 (COIII) gene, partial cds; mitochondrial	1240	Bradypodion	transvaalense	isolate	PEM	17527	cytochrome	c	oxidase	subunit	3	(COIII)	gene,	partial	cds;	mitochondrial
1241. Bradypodion sp. 2 DMain-2024 isolate SAM ZR51952 cytochrome c oxidase subunit 3 (COIII) gene, partial cds; mitochondrial	1241	Bradypodion	sp.	2	DMain-2024	isolate	SAM	ZR51952	cytochrome	c	oxidase	subunit	3	(COIII)	gene,	partial	cds;	mitochondrial
1242. Bradypodion sp. 2 DMain-2024 isolate SAM ZR51950 cytochrome c oxidase subunit 3 (COIII) gene, partial cds; mitochondrial	1242	Bradypodion	sp.	2	DMain-2024	isolate	SAM	ZR51950	cytochrome	c	oxidase	subunit	3	(COIII)	gene,	partial	cds;	mitochondrial
1243. Bradypodion pumilum isolate KTH288 cytochrome c oxidase subunit 3 (COIII) gene, partial cds; mitochondrial	1243	Bradypodion	pumilum	isolate	KTH288	cytochrome	c	oxidase	subunit	3	(COIII)	gene,	partial	cds;	mitochondrial
1244. Bradypodion ventrale isolate KTH156 cytochrome c oxidase subunit 3 (COIII) gene, partial cds; mitochondrial	1244	Bradypodion	ventrale	isolate	KTH156	cytochrome	c	oxidase	subunit	3	(COIII)	gene,	partial	cds;	mitochondrial
1245. Bradypodion taeniabronchum isolate KTH108 cytochrome c oxidase subunit 3 (COIII) gene, partial cds; mitochondrial	1245	Bradypodion	taeniabronchum	isolate	KTH108	cytochrome	c	oxidase	subunit	3	(COIII)	gene,	partial	cds;	mitochondrial
1246. Bradypodion occidentale isolate KTH11-11 cytochrome c oxidase subunit 3 (COIII) gene, partial cds; mitochondrial	1246	Bradypodion	occidentale	isolate	KTH11-11	cytochrome	c	oxidase	subunit	3	(COIII)	gene,	partial	cds;	mitochondrial
1247. Bradypodion gutturale isolate KTH08-51 cytochrome c oxidase subunit 3 (COIII) gene, partial cds; mitochondrial	1247	Bradypodion	gutturale	isolate	KTH08-51	cytochrome	c	oxidase	subunit	3	(COIII)	gene,	partial	cds;	mitochondrial
1248. Bradypodion transvaalense isolate PEM R17531 cytochrome c oxidase subunit 3 (COIII) gene, partial cds; mitochondrial	1248	Bradypodion	transvaalense	isolate	PEM	17531	cytochrome	c	oxidase	subunit	3	(COIII)	gene,	partial	cds;	mitochondrial
1249. Bradypodion transvaalense isolate PEM R17536 cytochrome c oxidase subunit 3 (COIII) gene, partial cds; mitochondrial	1249	Bradypodion	transvaalense	isolate	PEM	17536	cytochrome	c	oxidase	subunit	3	(COIII)	gene,	partial	cds;	mitochondrial
1250. Bradypodion nemorale isolate JdC10-026 cytochrome c oxidase subunit 3 (COIII) gene, partial cds; mitochondrial	1250	Bradypodion	nemorale	isolate	JdC10-026	cytochrome	c	oxidase	subunit	3	(COIII)	gene,	partial	cds;	mitochondrial
1251. Bradypodion venustum isolate PEM R026336 cytochrome c oxidase subunit 3 (COIII) gene, partial cds; mitochondrial	1251	Bradypodion	venustum	isolate	PEM	26336	cytochrome	c	oxidase	subunit	3	(COIII)	gene,	partial	cds;	mitochondrial
1252. Bradypodion melanocephalum isolate H1390 cytochrome c oxidase subunit 3 (COIII) gene, partial cds; mitochondrial	1252	Bradypodion	melanocephalum	isolate	H1390	cytochrome	c	oxidase	subunit	3	(COIII)	gene,	partial	cds;	mitochondrial
1253. Bradypodion ngomeense isolate FP596B cytochrome c oxidase subunit 3 (COIII) gene, partial cds; mitochondrial	1253	Bradypodion	ngomeense	isolate	FP596B	cytochrome	c	oxidase	subunit	3	(COIII)	gene,	partial	cds;	mitochondrial
1254. Bradypodion sp. 1 DMain-2024 isolate FP578A cytochrome c oxidase subunit 3 (COIII) gene, partial cds; mitochondrial	1254	Bradypodion	sp.	1	DMain-2024	isolate	FP578A	cytochrome	c	oxidase	subunit	3	(COIII)	gene,	partial	cds;	mitochondrial
1255. Bradypodion barbatulum isolate FP527 cytochrome c oxidase subunit 3 (COIII) gene, partial cds; mitochondrial	1255	Bradypodion	barbatulum	isolate	FP527	cytochrome	c	oxidase	subunit	3	(COIII)	gene,	partial	cds;	mitochondrial
1256. Bradypodion caeruleogula isolate CT359 cytochrome c oxidase subunit 3 (COIII) gene, partial cds; mitochondrial	1256	Bradypodion	caeruleogula	isolate	CT359	cytochrome	c	oxidase	subunit	3	(COIII)	gene,	partial	cds;	mitochondrial
1257. Bradypodion transvaalense isolate PEM R5688 cytochrome c oxidase subunit 3 (COIII) gene, partial cds; mitochondrial	1257	Bradypodion	transvaalense	isolate	PEM	5688	cytochrome	c	oxidase	subunit	3	(COIII)	gene,	partial	cds;	mitochondrial
1258. Bradypodion caffer isolate PEM R22147 cytochrome c oxidase subunit 3 (COIII) gene, partial cds; mitochondrial	1258	Bradypodion	caffer	isolate	PEM	22147	cytochrome	c	oxidase	subunit	3	(COIII)	gene,	partial	cds;	mitochondrial
1259. Bradypodion caffer isolate PEM R22146 cytochrome c oxidase subunit 3 (COIII) gene, partial cds; mitochondrial	1259	Bradypodion	caffer	isolate	PEM	22146	cytochrome	c	oxidase	subunit	3	(COIII)	gene,	partial	cds;	mitochondrial
1260. Bradypodion transvaalense isolate ATENTBT1 cytochrome c oxidase subunit 3 (COIII) gene, partial cds; mitochondrial	1260	Bradypodion	transvaalense	isolate	ATENTBT1	cytochrome	c	oxidase	subunit	3	(COIII)	gene,	partial	cds;	mitochondrial
1261. Bradypodion transvaalense isolate AMDSF219 cytochrome c oxidase subunit 3 (COIII) gene, partial cds; mitochondrial	1261	Bradypodion	transvaalense	isolate	AMDSF219	cytochrome	c	oxidase	subunit	3	(COIII)	gene,	partial	cds;	mitochondrial
1262. Bradypodion thamnobates isolate JDC09-134 cytochrome c oxidase subunit 2 (COII) gene, partial cds; mitochondrial	1262	Bradypodion	thamnobates	isolate	JDC09-134	cytochrome	c	oxidase	subunit	2	(COII)	gene,	partial	cds;	mitochondrial
1263. Bradypodion thamnobates isolate TD52 cytochrome c oxidase subunit 2 (COII) gene, partial cds; mitochondrial	1263	Bradypodion	thamnobates	isolate	TD52	cytochrome	c	oxidase	subunit	2	(COII)	gene,	partial	cds;	mitochondrial
1264. Bradypodion transvaalense isolate PEM R17522 cytochrome c oxidase subunit 2 (COII) gene, partial cds; mitochondrial	1264	Bradypodion	transvaalense	isolate	PEM	17522	cytochrome	c	oxidase	subunit	2	(COII)	gene,	partial	cds;	mitochondrial
1265. Bradypodion transvaalense isolate PEM R17523 cytochrome c oxidase subunit 2 (COII) gene, partial cds; mitochondrial	1265	Bradypodion	transvaalense	isolate	PEM	17523	cytochrome	c	oxidase	subunit	2	(COII)	gene,	partial	cds;	mitochondrial
1266. Bradypodion ventrale isolate T302 cytochrome c oxidase subunit 2 (COII) gene, partial cds; mitochondrial	1266	Bradypodion	ventrale	isolate	T302	cytochrome	c	oxidase	subunit	2	(COII)	gene,	partial	cds;	mitochondrial
1267. Bradypodion setaroi isolate H1273 cytochrome c oxidase subunit 2 (COII) gene, partial cds; mitochondrial	1267	Bradypodion	setaroi	isolate	H1273	cytochrome	c	oxidase	subunit	2	(COII)	gene,	partial	cds;	mitochondrial
1268. Bradypodion sp. 1 DMain-2024 isolate R531A cytochrome c oxidase subunit 2 (COII) gene, partial cds; mitochondrial	1268	Bradypodion	sp.	1	DMain-2024	isolate	R531A	cytochrome	c	oxidase	subunit	2	(COII)	gene,	partial	cds;	mitochondrial
1269. Bradypodion damaranum isolate P824 cytochrome c oxidase subunit 2 (COII) gene, partial cds; mitochondrial	1269	Bradypodion	damaranum	isolate	P824	cytochrome	c	oxidase	subunit	2	(COII)	gene,	partial	cds;	mitochondrial
1270. Bradypodion damaranum isolate P822 cytochrome c oxidase subunit 2 (COII) gene, partial cds; mitochondrial	1270	Bradypodion	damaranum	isolate	P822	cytochrome	c	oxidase	subunit	2	(COII)	gene,	partial	cds;	mitochondrial
1271. Bradypodion damaranum isolate P783 cytochrome c oxidase subunit 2 (COII) gene, partial cds; mitochondrial	1271	Bradypodion	damaranum	isolate	P783	cytochrome	c	oxidase	subunit	2	(COII)	gene,	partial	cds;	mitochondrial
1272. Bradypodion melanocephalum isolate P684 cytochrome c oxidase subunit 2 (COII) gene, partial cds; mitochondrial	1272	Bradypodion	melanocephalum	isolate	P684	cytochrome	c	oxidase	subunit	2	(COII)	gene,	partial	cds;	mitochondrial
1273. Bradypodion melanocephalum isolate P657 cytochrome c oxidase subunit 2 (COII) gene, partial cds; mitochondrial	1273	Bradypodion	melanocephalum	isolate	P657	cytochrome	c	oxidase	subunit	2	(COII)	gene,	partial	cds;	mitochondrial
1274. Bradypodion melanocephalum isolate P625 cytochrome c oxidase subunit 2 (COII) gene, partial cds; mitochondrial	1274	Bradypodion	melanocephalum	isolate	P625	cytochrome	c	oxidase	subunit	2	(COII)	gene,	partial	cds;	mitochondrial
1275. Bradypodion thamnobates isolate P593 cytochrome c oxidase subunit 2 (COII) gene, partial cds; mitochondrial	1275	Bradypodion	thamnobates	isolate	P593	cytochrome	c	oxidase	subunit	2	(COII)	gene,	partial	cds;	mitochondrial
1276. Bradypodion thamnobates isolate P582 cytochrome c oxidase subunit 2 (COII) gene, partial cds; mitochondrial	1276	Bradypodion	thamnobates	isolate	P582	cytochrome	c	oxidase	subunit	2	(COII)	gene,	partial	cds;	mitochondrial
1277. Bradypodion thamnobates isolate P474 cytochrome c oxidase subunit 2 (COII) gene, partial cds; mitochondrial	1277	Bradypodion	thamnobates	isolate	P474	cytochrome	c	oxidase	subunit	2	(COII)	gene,	partial	cds;	mitochondrial
1278. Bradypodion setaroi isolate P457 cytochrome c oxidase subunit 2 (COII) gene, partial cds; mitochondrial	1278	Bradypodion	setaroi	isolate	P457	cytochrome	c	oxidase	subunit	2	(COII)	gene,	partial	cds;	mitochondrial
1279. Bradypodion damaranum isolate P306B cytochrome c oxidase subunit 2 (COII) gene, partial cds; mitochondrial	1279	Bradypodion	damaranum	isolate	P306B	cytochrome	c	oxidase	subunit	2	(COII)	gene,	partial	cds;	mitochondrial
1280. Bradypodion venustum isolate N087 cytochrome c oxidase subunit 2 (COII) gene, partial cds; mitochondrial	1280	Bradypodion	venustum	isolate	N087	cytochrome	c	oxidase	subunit	2	(COII)	gene,	partial	cds;	mitochondrial
1281. Bradypodion ventrale isolate N287 cytochrome c oxidase subunit 2 (COII) gene, partial cds; mitochondrial	1281	Bradypodion	ventrale	isolate	N287	cytochrome	c	oxidase	subunit	2	(COII)	gene,	partial	cds;	mitochondrial
1282. Bradypodion ventrale isolate N286 cytochrome c oxidase subunit 2 (COII) gene, partial cds; mitochondrial	1282	Bradypodion	ventrale	isolate	N286	cytochrome	c	oxidase	subunit	2	(COII)	gene,	partial	cds;	mitochondrial
1283. Bradypodion taeniabronchum isolate PEM R18762 cytochrome c oxidase subunit 2 (COII) gene, partial cds; mitochondrial	1283	Bradypodion	taeniabronchum	isolate	PEM	18762	cytochrome	c	oxidase	subunit	2	(COII)	gene,	partial	cds;	mitochondrial
1284. Bradypodion transvaalense isolate PEM R17527 cytochrome c oxidase subunit 2 (COII) gene, partial cds; mitochondrial	1284	Bradypodion	transvaalense	isolate	PEM	17527	cytochrome	c	oxidase	subunit	2	(COII)	gene,	partial	cds;	mitochondrial
1285. Bradypodion sp. 2 DMain-2024 isolate SAM ZR51952 cytochrome c oxidase subunit 2 (COII) gene, partial cds; mitochondrial	1285	Bradypodion	sp.	2	DMain-2024	isolate	SAM	ZR51952	cytochrome	c	oxidase	subunit	2	(COII)	gene,	partial	cds;	mitochondrial
1286. Bradypodion sp. 2 DMain-2024 isolate SAM ZR51950 cytochrome c oxidase subunit 2 (COII) gene, partial cds; mitochondrial	1286	Bradypodion	sp.	2	DMain-2024	isolate	SAM	ZR51950	cytochrome	c	oxidase	subunit	2	(COII)	gene,	partial	cds;	mitochondrial
1287. Bradypodion pumilum isolate KTH288 cytochrome c oxidase subunit 2 (COII) gene, partial cds; mitochondrial	1287	Bradypodion	pumilum	isolate	KTH288	cytochrome	c	oxidase	subunit	2	(COII)	gene,	partial	cds;	mitochondrial
1288. Bradypodion ventrale isolate KTH156 cytochrome c oxidase subunit 2 (COII) gene, partial cds; mitochondrial	1288	Bradypodion	ventrale	isolate	KTH156	cytochrome	c	oxidase	subunit	2	(COII)	gene,	partial	cds;	mitochondrial
1289. Bradypodion taeniabronchum isolate KTH108 cytochrome c oxidase subunit 2 (COII) gene, partial cds; mitochondrial	1289	Bradypodion	taeniabronchum	isolate	KTH108	cytochrome	c	oxidase	subunit	2	(COII)	gene,	partial	cds;	mitochondrial
1290. Bradypodion occidentale isolate KTH11-11 cytochrome c oxidase subunit 2 (COII) gene, partial cds; mitochondrial	1290	Bradypodion	occidentale	isolate	KTH11-11	cytochrome	c	oxidase	subunit	2	(COII)	gene,	partial	cds;	mitochondrial
1291. Bradypodion gutturale isolate KTH08-51 cytochrome c oxidase subunit 2 (COII) gene, partial cds; mitochondrial	1291	Bradypodion	gutturale	isolate	KTH08-51	cytochrome	c	oxidase	subunit	2	(COII)	gene,	partial	cds;	mitochondrial
1292. Bradypodion transvaalense isolate PEM R17531 cytochrome c oxidase subunit 2 (COII) gene, partial cds; mitochondrial	1292	Bradypodion	transvaalense	isolate	PEM	17531	cytochrome	c	oxidase	subunit	2	(COII)	gene,	partial	cds;	mitochondrial
1293. Bradypodion transvaalense isolate PEM R17536 cytochrome c oxidase subunit 2 (COII) gene, partial cds; mitochondrial	1293	Bradypodion	transvaalense	isolate	PEM	17536	cytochrome	c	oxidase	subunit	2	(COII)	gene,	partial	cds;	mitochondrial
1294. Bradypodion nemorale isolate JdC10-026 cytochrome c oxidase subunit 2 (COII) gene, partial cds; mitochondrial	1294	Bradypodion	nemorale	isolate	JdC10-026	cytochrome	c	oxidase	subunit	2	(COII)	gene,	partial	cds;	mitochondrial
1295. Bradypodion venustum isolate PEM R026336 cytochrome c oxidase subunit 2 (COII) gene, partial cds; mitochondrial	1295	Bradypodion	venustum	isolate	PEM	26336	cytochrome	c	oxidase	subunit	2	(COII)	gene,	partial	cds;	mitochondrial
1296. Bradypodion melanocephalum isolate H1390 cytochrome c oxidase subunit 2 (COII) gene, partial cds; mitochondrial	1296	Bradypodion	melanocephalum	isolate	H1390	cytochrome	c	oxidase	subunit	2	(COII)	gene,	partial	cds;	mitochondrial
1297. Bradypodion ngomeense isolate FP596B cytochrome c oxidase subunit 2 (COII) gene, partial cds; mitochondrial	1297	Bradypodion	ngomeense	isolate	FP596B	cytochrome	c	oxidase	subunit	2	(COII)	gene,	partial	cds;	mitochondrial
1298. Bradypodion sp. 1 DMain-2024 isolate FP578A cytochrome c oxidase subunit 2 (COII) gene, partial cds; mitochondrial	1298	Bradypodion	sp.	1	DMain-2024	isolate	FP578A	cytochrome	c	oxidase	subunit	2	(COII)	gene,	partial	cds;	mitochondrial
1299. Bradypodion barbatulum isolate FP527 cytochrome c oxidase subunit 2 (COII) gene, partial cds; mitochondrial	1299	Bradypodion	barbatulum	isolate	FP527	cytochrome	c	oxidase	subunit	2	(COII)	gene,	partial	cds;	mitochondrial
1300. Bradypodion caeruleogula isolate CT359 cytochrome c oxidase subunit 2 (COII) gene, partial cds; mitochondrial	1300	Bradypodion	caeruleogula	isolate	CT359	cytochrome	c	oxidase	subunit	2	(COII)	gene,	partial	cds;	mitochondrial
1301. Bradypodion transvaalense isolate PEM R5688 cytochrome c oxidase subunit 2 (COII) gene, partial cds; mitochondrial	1301	Bradypodion	transvaalense	isolate	PEM	5688	cytochrome	c	oxidase	subunit	2	(COII)	gene,	partial	cds;	mitochondrial
1302. Bradypodion caffer isolate PEM R22147 cytochrome c oxidase subunit 2 (COII) gene, partial cds; mitochondrial	1302	Bradypodion	caffer	isolate	PEM	22147	cytochrome	c	oxidase	subunit	2	(COII)	gene,	partial	cds;	mitochondrial
1303. Bradypodion caffer isolate PEM R22146 cytochrome c oxidase subunit 2 (COII) gene, partial cds; mitochondrial	1303	Bradypodion	caffer	isolate	PEM	22146	cytochrome	c	oxidase	subunit	2	(COII)	gene,	partial	cds;	mitochondrial
1304. Bradypodion transvaalense isolate ATENTBT1 cytochrome c oxidase subunit 2 (COII) gene, partial cds; mitochondrial	1304	Bradypodion	transvaalense	isolate	ATENTBT1	cytochrome	c	oxidase	subunit	2	(COII)	gene,	partial	cds;	mitochondrial
1305. Bradypodion transvaalense isolate AMDSF219 cytochrome c oxidase subunit 2 (COII) gene, partial cds; mitochondrial	1305	Bradypodion	transvaalense	isolate	AMDSF219	cytochrome	c	oxidase	subunit	2	(COII)	gene,	partial	cds;	mitochondrial
1306. Bradypodion thamnobates isolate JDC09-134 NADH-ubiquinone oxidoreductase chain 4L (ND4L) gene, partial cds; mitochondrial	1306	Bradypodion	thamnobates	isolate	JDC09-134	NADH-ubiquinone	oxidoreductase	chain	4L	(ND4L)	gene,	partial	cds;	mitochondrial
1307. Bradypodion thamnobates isolate TD52 NADH-ubiquinone oxidoreductase chain 4L (ND4L) gene, partial cds; mitochondrial	1307	Bradypodion	thamnobates	isolate	TD52	NADH-ubiquinone	oxidoreductase	chain	4L	(ND4L)	gene,	partial	cds;	mitochondrial
1308. Bradypodion transvaalense isolate PEM R17522 NADH-ubiquinone oxidoreductase chain 4L (ND4L) gene, partial cds; mitochondrial	1308	Bradypodion	transvaalense	isolate	PEM	17522	NADH-ubiquinone	oxidoreductase	chain	4L	(ND4L)	gene,	partial	cds;	mitochondrial
1309. Bradypodion transvaalense isolate PEM R17523 NADH-ubiquinone oxidoreductase chain 4L (ND4L) gene, partial cds; mitochondrial	1309	Bradypodion	transvaalense	isolate	PEM	17523	NADH-ubiquinone	oxidoreductase	chain	4L	(ND4L)	gene,	partial	cds;	mitochondrial
1310. Bradypodion ventrale isolate T302 NADH-ubiquinone oxidoreductase chain 4L (ND4L) gene, partial cds; mitochondrial	1310	Bradypodion	ventrale	isolate	T302	NADH-ubiquinone	oxidoreductase	chain	4L	(ND4L)	gene,	partial	cds;	mitochondrial
1311. Bradypodion setaroi isolate H1273 NADH-ubiquinone oxidoreductase chain 4L (ND4L) gene, partial cds; mitochondrial	1311	Bradypodion	setaroi	isolate	H1273	NADH-ubiquinone	oxidoreductase	chain	4L	(ND4L)	gene,	partial	cds;	mitochondrial
1312. Bradypodion sp. 1 DMain-2024 isolate R531A NADH-ubiquinone oxidoreductase chain 4L (ND4L) gene, partial cds; mitochondrial	1312	Bradypodion	sp.	1	DMain-2024	isolate	R531A	NADH-ubiquinone	oxidoreductase	chain	4L	(ND4L)	gene,	partial	cds;	mitochondrial
1313. Bradypodion damaranum isolate P824 NADH-ubiquinone oxidoreductase chain 4L (ND4L) gene, partial cds; mitochondrial	1313	Bradypodion	damaranum	isolate	P824	NADH-ubiquinone	oxidoreductase	chain	4L	(ND4L)	gene,	partial	cds;	mitochondrial
1314. Bradypodion damaranum isolate P822 NADH-ubiquinone oxidoreductase chain 4L (ND4L) gene, partial cds; mitochondrial	1314	Bradypodion	damaranum	isolate	P822	NADH-ubiquinone	oxidoreductase	chain	4L	(ND4L)	gene,	partial	cds;	mitochondrial
1315. Bradypodion damaranum isolate P783 NADH-ubiquinone oxidoreductase chain 4L (ND4L) gene, partial cds; mitochondrial	1315	Bradypodion	damaranum	isolate	P783	NADH-ubiquinone	oxidoreductase	chain	4L	(ND4L)	gene,	partial	cds;	mitochondrial
1316. Bradypodion melanocephalum isolate P684 NADH-ubiquinone oxidoreductase chain 4L (ND4L) gene, partial cds; mitochondrial	1316	Bradypodion	melanocephalum	isolate	P684	NADH-ubiquinone	oxidoreductase	chain	4L	(ND4L)	gene,	partial	cds;	mitochondrial
1317. Bradypodion melanocephalum isolate P657 NADH-ubiquinone oxidoreductase chain 4L (ND4L) gene, partial cds; mitochondrial	1317	Bradypodion	melanocephalum	isolate	P657	NADH-ubiquinone	oxidoreductase	chain	4L	(ND4L)	gene,	partial	cds;	mitochondrial
1318. Bradypodion melanocephalum isolate P625 NADH-ubiquinone oxidoreductase chain 4L (ND4L) gene, partial cds; mitochondrial	1318	Bradypodion	melanocephalum	isolate	P625	NADH-ubiquinone	oxidoreductase	chain	4L	(ND4L)	gene,	partial	cds;	mitochondrial
1319. Bradypodion thamnobates isolate P593 NADH-ubiquinone oxidoreductase chain 4L (ND4L) gene, partial cds; mitochondrial	1319	Bradypodion	thamnobates	isolate	P593	NADH-ubiquinone	oxidoreductase	chain	4L	(ND4L)	gene,	partial	cds;	mitochondrial
1320. Bradypodion thamnobates isolate P582 NADH-ubiquinone oxidoreductase chain 4L (ND4L) gene, partial cds; mitochondrial	1320	Bradypodion	thamnobates	isolate	P582	NADH-ubiquinone	oxidoreductase	chain	4L	(ND4L)	gene,	partial	cds;	mitochondrial
1321. Bradypodion thamnobates isolate P474 NADH-ubiquinone oxidoreductase chain 4L (ND4L) gene, partial cds; mitochondrial	1321	Bradypodion	thamnobates	isolate	P474	NADH-ubiquinone	oxidoreductase	chain	4L	(ND4L)	gene,	partial	cds;	mitochondrial
1322. Bradypodion setaroi isolate P457 NADH-ubiquinone oxidoreductase chain 4L (ND4L) gene, partial cds; mitochondrial	1322	Bradypodion	setaroi	isolate	P457	NADH-ubiquinone	oxidoreductase	chain	4L	(ND4L)	gene,	partial	cds;	mitochondrial
1323. Bradypodion damaranum isolate P306B NADH-ubiquinone oxidoreductase chain 4L (ND4L) gene, partial cds; mitochondrial	1323	Bradypodion	damaranum	isolate	P306B	NADH-ubiquinone	oxidoreductase	chain	4L	(ND4L)	gene,	partial	cds;	mitochondrial
1324. Bradypodion venustum isolate N087 NADH-ubiquinone oxidoreductase chain 4L (ND4L) gene, partial cds; mitochondrial	1324	Bradypodion	venustum	isolate	N087	NADH-ubiquinone	oxidoreductase	chain	4L	(ND4L)	gene,	partial	cds;	mitochondrial
1325. Bradypodion ventrale isolate N287 NADH-ubiquinone oxidoreductase chain 4L (ND4L) gene, partial cds; mitochondrial	1325	Bradypodion	ventrale	isolate	N287	NADH-ubiquinone	oxidoreductase	chain	4L	(ND4L)	gene,	partial	cds;	mitochondrial
1326. Bradypodion ventrale isolate N286 NADH-ubiquinone oxidoreductase chain 4L (ND4L) gene, partial cds; mitochondrial	1326	Bradypodion	ventrale	isolate	N286	NADH-ubiquinone	oxidoreductase	chain	4L	(ND4L)	gene,	partial	cds;	mitochondrial
1327. Bradypodion taeniabronchum isolate PEM R18762 NADH-ubiquinone oxidoreductase chain 4L (ND4L) gene, partial cds; mitochondrial	1327	Bradypodion	taeniabronchum	isolate	PEM	18762	NADH-ubiquinone	oxidoreductase	chain	4L	(ND4L)	gene,	partial	cds;	mitochondrial
1328. Bradypodion transvaalense isolate PEM R17527 NADH-ubiquinone oxidoreductase chain 4L (ND4L) gene, partial cds; mitochondrial	1328	Bradypodion	transvaalense	isolate	PEM	17527	NADH-ubiquinone	oxidoreductase	chain	4L	(ND4L)	gene,	partial	cds;	mitochondrial
1329. Bradypodion sp. 2 DMain-2024 isolate SAM ZR51952 NADH-ubiquinone oxidoreductase chain 4L (ND4L) gene, partial cds; mitochondrial	1329	Bradypodion	sp.	2	DMain-2024	isolate	SAM	ZR51952	NADH-ubiquinone	oxidoreductase	chain	4L	(ND4L)	gene,	partial	cds;	mitochondrial
1330. Bradypodion sp. 2 DMain-2024 isolate SAM ZR51950 NADH-ubiquinone oxidoreductase chain 4L (ND4L) gene, partial cds; mitochondrial	1330	Bradypodion	sp.	2	DMain-2024	isolate	SAM	ZR51950	NADH-ubiquinone	oxidoreductase	chain	4L	(ND4L)	gene,	partial	cds;	mitochondrial
1331. Bradypodion pumilum isolate KTH288 NADH-ubiquinone oxidoreductase chain 4L (ND4L) gene, partial cds; mitochondrial	1331	Bradypodion	pumilum	isolate	KTH288	NADH-ubiquinone	oxidoreductase	chain	4L	(ND4L)	gene,	partial	cds;	mitochondrial
1332. Bradypodion ventrale isolate KTH156 NADH-ubiquinone oxidoreductase chain 4L (ND4L) gene, partial cds; mitochondrial	1332	Bradypodion	ventrale	isolate	KTH156	NADH-ubiquinone	oxidoreductase	chain	4L	(ND4L)	gene,	partial	cds;	mitochondrial
1333. Bradypodion taeniabronchum isolate KTH108 NADH-ubiquinone oxidoreductase chain 4L (ND4L) gene, partial cds; mitochondrial	1333	Bradypodion	taeniabronchum	isolate	KTH108	NADH-ubiquinone	oxidoreductase	chain	4L	(ND4L)	gene,	partial	cds;	mitochondrial
1334. Bradypodion occidentale isolate KTH11-11 NADH-ubiquinone oxidoreductase chain 4L (ND4L) gene, partial cds; mitochondrial	1334	Bradypodion	occidentale	isolate	KTH11-11	NADH-ubiquinone	oxidoreductase	chain	4L	(ND4L)	gene,	partial	cds;	mitochondrial
1335. Bradypodion gutturale isolate KTH08-51 NADH-ubiquinone oxidoreductase chain 4L (ND4L) gene, partial cds; mitochondrial	1335	Bradypodion	gutturale	isolate	KTH08-51	NADH-ubiquinone	oxidoreductase	chain	4L	(ND4L)	gene,	partial	cds;	mitochondrial
1336. Bradypodion transvaalense isolate PEM R17531 NADH-ubiquinone oxidoreductase chain 4L (ND4L) gene, partial cds; mitochondrial	1336	Bradypodion	transvaalense	isolate	PEM	17531	NADH-ubiquinone	oxidoreductase	chain	4L	(ND4L)	gene,	partial	cds;	mitochondrial
1337. Bradypodion transvaalense isolate PEM R17536 NADH-ubiquinone oxidoreductase chain 4L (ND4L) gene, partial cds; mitochondrial	1337	Bradypodion	transvaalense	isolate	PEM	17536	NADH-ubiquinone	oxidoreductase	chain	4L	(ND4L)	gene,	partial	cds;	mitochondrial
1338. Bradypodion nemorale isolate JdC10-026 NADH-ubiquinone oxidoreductase chain 4L (ND4L) gene, partial cds; mitochondrial	1338	Bradypodion	nemorale	isolate	JdC10-026	NADH-ubiquinone	oxidoreductase	chain	4L	(ND4L)	gene,	partial	cds;	mitochondrial
1339. Bradypodion venustum isolate PEM R026336 NADH-ubiquinone oxidoreductase chain 4L (ND4L) gene, partial cds; mitochondrial	1339	Bradypodion	venustum	isolate	PEM	26336	NADH-ubiquinone	oxidoreductase	chain	4L	(ND4L)	gene,	partial	cds;	mitochondrial
1340. Bradypodion melanocephalum isolate H1390 NADH-ubiquinone oxidoreductase chain 4L (ND4L) gene, partial cds; mitochondrial	1340	Bradypodion	melanocephalum	isolate	H1390	NADH-ubiquinone	oxidoreductase	chain	4L	(ND4L)	gene,	partial	cds;	mitochondrial
1341. Bradypodion ngomeense isolate FP596B NADH-ubiquinone oxidoreductase chain 4L (ND4L) gene, partial cds; mitochondrial	1341	Bradypodion	ngomeense	isolate	FP596B	NADH-ubiquinone	oxidoreductase	chain	4L	(ND4L)	gene,	partial	cds;	mitochondrial
1342. Bradypodion sp. 1 DMain-2024 isolate FP578A NADH-ubiquinone oxidoreductase chain 4L (ND4L) gene, partial cds; mitochondrial	1342	Bradypodion	sp.	1	DMain-2024	isolate	FP578A	NADH-ubiquinone	oxidoreductase	chain	4L	(ND4L)	gene,	partial	cds;	mitochondrial
1343. Bradypodion barbatulum isolate FP527 NADH-ubiquinone oxidoreductase chain 4L (ND4L) gene, partial cds; mitochondrial	1343	Bradypodion	barbatulum	isolate	FP527	NADH-ubiquinone	oxidoreductase	chain	4L	(ND4L)	gene,	partial	cds;	mitochondrial
1344. Bradypodion caeruleogula isolate CT359 NADH-ubiquinone oxidoreductase chain 4L (ND4L) gene, partial cds; mitochondrial	1344	Bradypodion	caeruleogula	isolate	CT359	NADH-ubiquinone	oxidoreductase	chain	4L	(ND4L)	gene,	partial	cds;	mitochondrial
1345. Bradypodion transvaalense isolate PEM R5688 NADH-ubiquinone oxidoreductase chain 4L (ND4L) gene, partial cds; mitochondrial	1345	Bradypodion	transvaalense	isolate	PEM	5688	NADH-ubiquinone	oxidoreductase	chain	4L	(ND4L)	gene,	partial	cds;	mitochondrial
1346. Bradypodion caffer isolate PEM R22147 NADH-ubiquinone oxidoreductase chain 4L (ND4L) gene, partial cds; mitochondrial	1346	Bradypodion	caffer	isolate	PEM	22147	NADH-ubiquinone	oxidoreductase	chain	4L	(ND4L)	gene,	partial	cds;	mitochondrial
1347. Bradypodion caffer isolate PEM R22146 NADH-ubiquinone oxidoreductase chain 4L (ND4L) gene, partial cds; mitochondrial	1347	Bradypodion	caffer	isolate	PEM	22146	NADH-ubiquinone	oxidoreductase	chain	4L	(ND4L)	gene,	partial	cds;	mitochondrial
1348. Bradypodion transvaalense isolate ATENTBT1 NADH-ubiquinone oxidoreductase chain 4L (ND4L) gene, partial cds; mitochondrial	1348	Bradypodion	transvaalense	isolate	ATENTBT1	NADH-ubiquinone	oxidoreductase	chain	4L	(ND4L)	gene,	partial	cds;	mitochondrial
1349. Bradypodion transvaalense isolate AMDSF219 NADH-ubiquinone oxidoreductase chain 4L (ND4L) gene, partial cds; mitochondrial	1349	Bradypodion	transvaalense	isolate	AMDSF219	NADH-ubiquinone	oxidoreductase	chain	4L	(ND4L)	gene,	partial	cds;	mitochondrial
1350. Bradypodion thamnobates isolate JDC09-134 NADH-ubiquinone oxidoreductase chain 6 (ND6) gene, partial cds; mitochondrial	1350	Bradypodion	thamnobates	isolate	JDC09-134	NADH-ubiquinone	oxidoreductase	chain	6	(ND6)	gene,	partial	cds;	mitochondrial
1351. Bradypodion thamnobates isolate TD52 NADH-ubiquinone oxidoreductase chain 6 (ND6) gene, partial cds; mitochondrial	1351	Bradypodion	thamnobates	isolate	TD52	NADH-ubiquinone	oxidoreductase	chain	6	(ND6)	gene,	partial	cds;	mitochondrial
1352. Bradypodion transvaalense isolate PEM R17522 NADH-ubiquinone oxidoreductase chain 6 (ND6) gene, partial cds; mitochondrial	1352	Bradypodion	transvaalense	isolate	PEM	17522	NADH-ubiquinone	oxidoreductase	chain	6	(ND6)	gene,	partial	cds;	mitochondrial
1353. Bradypodion transvaalense isolate PEM R17523 NADH-ubiquinone oxidoreductase chain 6 (ND6) gene, partial cds; mitochondrial	1353	Bradypodion	transvaalense	isolate	PEM	17523	NADH-ubiquinone	oxidoreductase	chain	6	(ND6)	gene,	partial	cds;	mitochondrial
1354. Bradypodion ventrale isolate T302 NADH-ubiquinone oxidoreductase chain 6 (ND6) gene, partial cds; mitochondrial	1354	Bradypodion	ventrale	isolate	T302	NADH-ubiquinone	oxidoreductase	chain	6	(ND6)	gene,	partial	cds;	mitochondrial
1355. Bradypodion setaroi isolate H1273 NADH-ubiquinone oxidoreductase chain 6 (ND6) gene, partial cds; mitochondrial	1355	Bradypodion	setaroi	isolate	H1273	NADH-ubiquinone	oxidoreductase	chain	6	(ND6)	gene,	partial	cds;	mitochondrial
1356. Bradypodion sp. 1 DMain-2024 isolate R531A NADH-ubiquinone oxidoreductase chain 6 (ND6) gene, partial cds; mitochondrial	1356	Bradypodion	sp.	1	DMain-2024	isolate	R531A	NADH-ubiquinone	oxidoreductase	chain	6	(ND6)	gene,	partial	cds;	mitochondrial
1357. Bradypodion damaranum isolate P824 NADH-ubiquinone oxidoreductase chain 6 (ND6) gene, partial cds; mitochondrial	1357	Bradypodion	damaranum	isolate	P824	NADH-ubiquinone	oxidoreductase	chain	6	(ND6)	gene,	partial	cds;	mitochondrial
1358. Bradypodion damaranum isolate P822 NADH-ubiquinone oxidoreductase chain 6 (ND6) gene, partial cds; mitochondrial	1358	Bradypodion	damaranum	isolate	P822	NADH-ubiquinone	oxidoreductase	chain	6	(ND6)	gene,	partial	cds;	mitochondrial
1359. Bradypodion damaranum isolate P783 NADH-ubiquinone oxidoreductase chain 6 (ND6) gene, partial cds; mitochondrial	1359	Bradypodion	damaranum	isolate	P783	NADH-ubiquinone	oxidoreductase	chain	6	(ND6)	gene,	partial	cds;	mitochondrial
1360. Bradypodion melanocephalum isolate P684 NADH-ubiquinone oxidoreductase chain 6 (ND6) gene, partial cds; mitochondrial	1360	Bradypodion	melanocephalum	isolate	P684	NADH-ubiquinone	oxidoreductase	chain	6	(ND6)	gene,	partial	cds;	mitochondrial
1361. Bradypodion melanocephalum isolate P657 NADH-ubiquinone oxidoreductase chain 6 (ND6) gene, partial cds; mitochondrial	1361	Bradypodion	melanocephalum	isolate	P657	NADH-ubiquinone	oxidoreductase	chain	6	(ND6)	gene,	partial	cds;	mitochondrial
1362. Bradypodion melanocephalum isolate P625 NADH-ubiquinone oxidoreductase chain 6 (ND6) gene, partial cds; mitochondrial	1362	Bradypodion	melanocephalum	isolate	P625	NADH-ubiquinone	oxidoreductase	chain	6	(ND6)	gene,	partial	cds;	mitochondrial
1363. Bradypodion thamnobates isolate P593 NADH-ubiquinone oxidoreductase chain 6 (ND6) gene, partial cds; mitochondrial	1363	Bradypodion	thamnobates	isolate	P593	NADH-ubiquinone	oxidoreductase	chain	6	(ND6)	gene,	partial	cds;	mitochondrial
1364. Bradypodion thamnobates isolate P582 NADH-ubiquinone oxidoreductase chain 6 (ND6) gene, partial cds; mitochondrial	1364	Bradypodion	thamnobates	isolate	P582	NADH-ubiquinone	oxidoreductase	chain	6	(ND6)	gene,	partial	cds;	mitochondrial
1365. Bradypodion thamnobates isolate P474 NADH-ubiquinone oxidoreductase chain 6 (ND6) gene, partial cds; mitochondrial	1365	Bradypodion	thamnobates	isolate	P474	NADH-ubiquinone	oxidoreductase	chain	6	(ND6)	gene,	partial	cds;	mitochondrial
1366. Bradypodion setaroi isolate P457 NADH-ubiquinone oxidoreductase chain 6 (ND6) gene, partial cds; mitochondrial	1366	Bradypodion	setaroi	isolate	P457	NADH-ubiquinone	oxidoreductase	chain	6	(ND6)	gene,	partial	cds;	mitochondrial
1367. Bradypodion damaranum isolate P306B NADH-ubiquinone oxidoreductase chain 6 (ND6) gene, partial cds; mitochondrial	1367	Bradypodion	damaranum	isolate	P306B	NADH-ubiquinone	oxidoreductase	chain	6	(ND6)	gene,	partial	cds;	mitochondrial
1368. Bradypodion venustum isolate N087 NADH-ubiquinone oxidoreductase chain 6 (ND6) gene, partial cds; mitochondrial	1368	Bradypodion	venustum	isolate	N087	NADH-ubiquinone	oxidoreductase	chain	6	(ND6)	gene,	partial	cds;	mitochondrial
1369. Bradypodion ventrale isolate N287 NADH-ubiquinone oxidoreductase chain 6 (ND6) gene, partial cds; mitochondrial	1369	Bradypodion	ventrale	isolate	N287	NADH-ubiquinone	oxidoreductase	chain	6	(ND6)	gene,	partial	cds;	mitochondrial
1370. Bradypodion ventrale isolate N286 NADH-ubiquinone oxidoreductase chain 6 (ND6) gene, partial cds; mitochondrial	1370	Bradypodion	ventrale	isolate	N286	NADH-ubiquinone	oxidoreductase	chain	6	(ND6)	gene,	partial	cds;	mitochondrial
1371. Bradypodion taeniabronchum isolate PEM R18762 NADH-ubiquinone oxidoreductase chain 6 (ND6) gene, partial cds; mitochondrial	1371	Bradypodion	taeniabronchum	isolate	PEM	18762	NADH-ubiquinone	oxidoreductase	chain	6	(ND6)	gene,	partial	cds;	mitochondrial
1372. Bradypodion transvaalense isolate PEM R17527 NADH-ubiquinone oxidoreductase chain 6 (ND6) gene, partial cds; mitochondrial	1372	Bradypodion	transvaalense	isolate	PEM	17527	NADH-ubiquinone	oxidoreductase	chain	6	(ND6)	gene,	partial	cds;	mitochondrial
1373. Bradypodion sp. 2 DMain-2024 isolate SAM ZR51952 NADH-ubiquinone oxidoreductase chain 6 (ND6) gene, partial cds; mitochondrial	1373	Bradypodion	sp.	2	DMain-2024	isolate	SAM	ZR51952	NADH-ubiquinone	oxidoreductase	chain	6	(ND6)	gene,	partial	cds;	mitochondrial
1374. Bradypodion sp. 2 DMain-2024 isolate SAM ZR51950 NADH-ubiquinone oxidoreductase chain 6 (ND6) gene, partial cds; mitochondrial	1374	Bradypodion	sp.	2	DMain-2024	isolate	SAM	ZR51950	NADH-ubiquinone	oxidoreductase	chain	6	(ND6)	gene,	partial	cds;	mitochondrial
1375. Bradypodion pumilum isolate KTH288 NADH-ubiquinone oxidoreductase chain 6 (ND6) gene, partial cds; mitochondrial	1375	Bradypodion	pumilum	isolate	KTH288	NADH-ubiquinone	oxidoreductase	chain	6	(ND6)	gene,	partial	cds;	mitochondrial
1376. Bradypodion ventrale isolate KTH156 NADH-ubiquinone oxidoreductase chain 6 (ND6) gene, partial cds; mitochondrial	1376	Bradypodion	ventrale	isolate	KTH156	NADH-ubiquinone	oxidoreductase	chain	6	(ND6)	gene,	partial	cds;	mitochondrial
1377. Bradypodion taeniabronchum isolate KTH108 NADH-ubiquinone oxidoreductase chain 6 (ND6) gene, partial cds; mitochondrial	1377	Bradypodion	taeniabronchum	isolate	KTH108	NADH-ubiquinone	oxidoreductase	chain	6	(ND6)	gene,	partial	cds;	mitochondrial
1378. Bradypodion occidentale isolate KTH11-11 NADH-ubiquinone oxidoreductase chain 6 (ND6) gene, partial cds; mitochondrial	1378	Bradypodion	occidentale	isolate	KTH11-11	NADH-ubiquinone	oxidoreductase	chain	6	(ND6)	gene,	partial	cds;	mitochondrial
1379. Bradypodion gutturale isolate KTH08-51 NADH-ubiquinone oxidoreductase chain 6 (ND6) gene, partial cds; mitochondrial	1379	Bradypodion	gutturale	isolate	KTH08-51	NADH-ubiquinone	oxidoreductase	chain	6	(ND6)	gene,	partial	cds;	mitochondrial
1380. Bradypodion transvaalense isolate PEM R17531 NADH-ubiquinone oxidoreductase chain 6 (ND6) gene, partial cds; mitochondrial	1380	Bradypodion	transvaalense	isolate	PEM	17531	NADH-ubiquinone	oxidoreductase	chain	6	(ND6)	gene,	partial	cds;	mitochondrial
1381. Bradypodion transvaalense isolate PEM R17536 NADH-ubiquinone oxidoreductase chain 6 (ND6) gene, partial cds; mitochondrial	1381	Bradypodion	transvaalense	isolate	PEM	17536	NADH-ubiquinone	oxidoreductase	chain	6	(ND6)	gene,	partial	cds;	mitochondrial
1382. Bradypodion nemorale isolate JdC10-026 NADH-ubiquinone oxidoreductase chain 6 (ND6) gene, partial cds; mitochondrial	1382	Bradypodion	nemorale	isolate	JdC10-026	NADH-ubiquinone	oxidoreductase	chain	6	(ND6)	gene,	partial	cds;	mitochondrial
1383. Bradypodion venustum isolate PEM R026336 NADH-ubiquinone oxidoreductase chain 6 (ND6) gene, partial cds; mitochondrial	1383	Bradypodion	venustum	isolate	PEM	26336	NADH-ubiquinone	oxidoreductase	chain	6	(ND6)	gene,	partial	cds;	mitochondrial
1384. Bradypodion melanocephalum isolate H1390 NADH-ubiquinone oxidoreductase chain 6 (ND6) gene, partial cds; mitochondrial	1384	Bradypodion	melanocephalum	isolate	H1390	NADH-ubiquinone	oxidoreductase	chain	6	(ND6)	gene,	partial	cds;	mitochondrial
1385. Bradypodion ngomeense isolate FP596B NADH-ubiquinone oxidoreductase chain 6 (ND6) gene, partial cds; mitochondrial	1385	Bradypodion	ngomeense	isolate	FP596B	NADH-ubiquinone	oxidoreductase	chain	6	(ND6)	gene,	partial	cds;	mitochondrial
1386. Bradypodion sp. 1 DMain-2024 isolate FP578A NADH-ubiquinone oxidoreductase chain 6 (ND6) gene, partial cds; mitochondrial	1386	Bradypodion	sp.	1	DMain-2024	isolate	FP578A	NADH-ubiquinone	oxidoreductase	chain	6	(ND6)	gene,	partial	cds;	mitochondrial
1387. Bradypodion barbatulum isolate FP527 NADH-ubiquinone oxidoreductase chain 6 (ND6) gene, partial cds; mitochondrial	1387	Bradypodion	barbatulum	isolate	FP527	NADH-ubiquinone	oxidoreductase	chain	6	(ND6)	gene,	partial	cds;	mitochondrial
1388. Bradypodion caeruleogula isolate CT359 NADH-ubiquinone oxidoreductase chain 6 (ND6) gene, partial cds; mitochondrial	1388	Bradypodion	caeruleogula	isolate	CT359	NADH-ubiquinone	oxidoreductase	chain	6	(ND6)	gene,	partial	cds;	mitochondrial
1389. Bradypodion transvaalense isolate PEM R5688 NADH-ubiquinone oxidoreductase chain 6 (ND6) gene, partial cds; mitochondrial	1389	Bradypodion	transvaalense	isolate	PEM	5688	NADH-ubiquinone	oxidoreductase	chain	6	(ND6)	gene,	partial	cds;	mitochondrial
1390. Bradypodion caffer isolate PEM R22147 NADH-ubiquinone oxidoreductase chain 6 (ND6) gene, partial cds; mitochondrial	1390	Bradypodion	caffer	isolate	PEM	22147	NADH-ubiquinone	oxidoreductase	chain	6	(ND6)	gene,	partial	cds;	mitochondrial
1391. Bradypodion caffer isolate PEM R22146 NADH-ubiquinone oxidoreductase chain 6 (ND6) gene, partial cds; mitochondrial	1391	Bradypodion	caffer	isolate	PEM	22146	NADH-ubiquinone	oxidoreductase	chain	6	(ND6)	gene,	partial	cds;	mitochondrial
1392. Bradypodion transvaalense isolate ATENTBT1 NADH-ubiquinone oxidoreductase chain 6 (ND6) gene, partial cds; mitochondrial	1392	Bradypodion	transvaalense	isolate	ATENTBT1	NADH-ubiquinone	oxidoreductase	chain	6	(ND6)	gene,	partial	cds;	mitochondrial
1393. Bradypodion transvaalense isolate AMDSF219 NADH-ubiquinone oxidoreductase chain 6 (ND6) gene, partial cds; mitochondrial	1393	Bradypodion	transvaalense	isolate	AMDSF219	NADH-ubiquinone	oxidoreductase	chain	6	(ND6)	gene,	partial	cds;	mitochondrial
1394. Bradypodion thamnobates isolate JDC09-134 NADH-ubiquinone oxidoreductase chain 4 (ND4) gene, partial cds; mitochondrial	1394	Bradypodion	thamnobates	isolate	JDC09-134	NADH-ubiquinone	oxidoreductase	chain	4	(ND4)	gene,	partial	cds;	mitochondrial
1395. Bradypodion thamnobates isolate TD52 NADH-ubiquinone oxidoreductase chain 4 (ND4) gene, partial cds; mitochondrial	1395	Bradypodion	thamnobates	isolate	TD52	NADH-ubiquinone	oxidoreductase	chain	4	(ND4)	gene,	partial	cds;	mitochondrial
1396. Bradypodion transvaalense isolate PEM R17522 NADH-ubiquinone oxidoreductase chain 4 (ND4) gene, partial cds; mitochondrial	1396	Bradypodion	transvaalense	isolate	PEM	17522	NADH-ubiquinone	oxidoreductase	chain	4	(ND4)	gene,	partial	cds;	mitochondrial
1397. Bradypodion transvaalense isolate PEM R17523 NADH-ubiquinone oxidoreductase chain 4 (ND4) gene, partial cds; mitochondrial	1397	Bradypodion	transvaalense	isolate	PEM	17523	NADH-ubiquinone	oxidoreductase	chain	4	(ND4)	gene,	partial	cds;	mitochondrial
1398. Bradypodion ventrale isolate T302 NADH-ubiquinone oxidoreductase chain 4 (ND4) gene, partial cds; mitochondrial	1398	Bradypodion	ventrale	isolate	T302	NADH-ubiquinone	oxidoreductase	chain	4	(ND4)	gene,	partial	cds;	mitochondrial
1399. Bradypodion setaroi isolate H1273 NADH-ubiquinone oxidoreductase chain 4 (ND4) gene, partial cds; mitochondrial	1399	Bradypodion	setaroi	isolate	H1273	NADH-ubiquinone	oxidoreductase	chain	4	(ND4)	gene,	partial	cds;	mitochondrial
1400. Bradypodion sp. 1 DMain-2024 isolate R531A NADH-ubiquinone oxidoreductase chain 4 (ND4) gene, partial cds; mitochondrial	1400	Bradypodion	sp.	1	DMain-2024	isolate	R531A	NADH-ubiquinone	oxidoreductase	chain	4	(ND4)	gene,	partial	cds;	mitochondrial
1401. Bradypodion damaranum isolate P824 NADH-ubiquinone oxidoreductase chain 4 (ND4) gene, partial cds; mitochondrial	1401	Bradypodion	damaranum	isolate	P824	NADH-ubiquinone	oxidoreductase	chain	4	(ND4)	gene,	partial	cds;	mitochondrial
1402. Bradypodion damaranum isolate P822 NADH-ubiquinone oxidoreductase chain 4 (ND4) gene, partial cds; mitochondrial	1402	Bradypodion	damaranum	isolate	P822	NADH-ubiquinone	oxidoreductase	chain	4	(ND4)	gene,	partial	cds;	mitochondrial
1403. Bradypodion damaranum isolate P783 NADH-ubiquinone oxidoreductase chain 4 (ND4) gene, partial cds; mitochondrial	1403	Bradypodion	damaranum	isolate	P783	NADH-ubiquinone	oxidoreductase	chain	4	(ND4)	gene,	partial	cds;	mitochondrial
1404. Bradypodion melanocephalum isolate P684 NADH-ubiquinone oxidoreductase chain 4 (ND4) gene, partial cds; mitochondrial	1404	Bradypodion	melanocephalum	isolate	P684	NADH-ubiquinone	oxidoreductase	chain	4	(ND4)	gene,	partial	cds;	mitochondrial
1405. Bradypodion melanocephalum isolate P657 NADH-ubiquinone oxidoreductase chain 4 (ND4) gene, partial cds; mitochondrial	1405	Bradypodion	melanocephalum	isolate	P657	NADH-ubiquinone	oxidoreductase	chain	4	(ND4)	gene,	partial	cds;	mitochondrial
1406. Bradypodion melanocephalum isolate P625 NADH-ubiquinone oxidoreductase chain 4 (ND4) gene, partial cds; mitochondrial	1406	Bradypodion	melanocephalum	isolate	P625	NADH-ubiquinone	oxidoreductase	chain	4	(ND4)	gene,	partial	cds;	mitochondrial
1407. Bradypodion thamnobates isolate P593 NADH-ubiquinone oxidoreductase chain 4 (ND4) gene, partial cds; mitochondrial	1407	Bradypodion	thamnobates	isolate	P593	NADH-ubiquinone	oxidoreductase	chain	4	(ND4)	gene,	partial	cds;	mitochondrial
1408. Bradypodion thamnobates isolate P582 NADH-ubiquinone oxidoreductase chain 4 (ND4) gene, partial cds; mitochondrial	1408	Bradypodion	thamnobates	isolate	P582	NADH-ubiquinone	oxidoreductase	chain	4	(ND4)	gene,	partial	cds;	mitochondrial
1409. Bradypodion thamnobates isolate P474 NADH-ubiquinone oxidoreductase chain 4 (ND4) gene, partial cds; mitochondrial	1409	Bradypodion	thamnobates	isolate	P474	NADH-ubiquinone	oxidoreductase	chain	4	(ND4)	gene,	partial	cds;	mitochondrial
1410. Bradypodion setaroi isolate P457 NADH-ubiquinone oxidoreductase chain 4 (ND4) gene, partial cds; mitochondrial	1410	Bradypodion	setaroi	isolate	P457	NADH-ubiquinone	oxidoreductase	chain	4	(ND4)	gene,	partial	cds;	mitochondrial
1411. Bradypodion damaranum isolate P306B NADH-ubiquinone oxidoreductase chain 4 (ND4) gene, partial cds; mitochondrial	1411	Bradypodion	damaranum	isolate	P306B	NADH-ubiquinone	oxidoreductase	chain	4	(ND4)	gene,	partial	cds;	mitochondrial
1412. Bradypodion venustum isolate N087 NADH-ubiquinone oxidoreductase chain 4 (ND4) gene, partial cds; mitochondrial	1412	Bradypodion	venustum	isolate	N087	NADH-ubiquinone	oxidoreductase	chain	4	(ND4)	gene,	partial	cds;	mitochondrial
1413. Bradypodion ventrale isolate N287 NADH-ubiquinone oxidoreductase chain 4 (ND4) gene, partial cds; mitochondrial	1413	Bradypodion	ventrale	isolate	N287	NADH-ubiquinone	oxidoreductase	chain	4	(ND4)	gene,	partial	cds;	mitochondrial
1414. Bradypodion ventrale isolate N286 NADH-ubiquinone oxidoreductase chain 4 (ND4) gene, partial cds; mitochondrial	1414	Bradypodion	ventrale	isolate	N286	NADH-ubiquinone	oxidoreductase	chain	4	(ND4)	gene,	partial	cds;	mitochondrial
1415. Bradypodion taeniabronchum isolate PEM R18762 NADH-ubiquinone oxidoreductase chain 4 (ND4) gene, partial cds; mitochondrial	1415	Bradypodion	taeniabronchum	isolate	PEM	18762	NADH-ubiquinone	oxidoreductase	chain	4	(ND4)	gene,	partial	cds;	mitochondrial
1416. Bradypodion transvaalense isolate PEM R17527 NADH-ubiquinone oxidoreductase chain 4 (ND4) gene, partial cds; mitochondrial	1416	Bradypodion	transvaalense	isolate	PEM	17527	NADH-ubiquinone	oxidoreductase	chain	4	(ND4)	gene,	partial	cds;	mitochondrial
1417. Bradypodion sp. 2 DMain-2024 isolate SAM ZR51952 NADH-ubiquinone oxidoreductase chain 4 (ND4) gene, partial cds; mitochondrial	1417	Bradypodion	sp.	2	DMain-2024	isolate	SAM	ZR51952	NADH-ubiquinone	oxidoreductase	chain	4	(ND4)	gene,	partial	cds;	mitochondrial
1418. Bradypodion sp. 2 DMain-2024 isolate SAM ZR51950 NADH-ubiquinone oxidoreductase chain 4 (ND4) gene, partial cds; mitochondrial	1418	Bradypodion	sp.	2	DMain-2024	isolate	SAM	ZR51950	NADH-ubiquinone	oxidoreductase	chain	4	(ND4)	gene,	partial	cds;	mitochondrial
1419. Bradypodion pumilum isolate KTH288 NADH-ubiquinone oxidoreductase chain 4 (ND4) gene, partial cds; mitochondrial	1419	Bradypodion	pumilum	isolate	KTH288	NADH-ubiquinone	oxidoreductase	chain	4	(ND4)	gene,	partial	cds;	mitochondrial
1420. Bradypodion ventrale isolate KTH156 NADH-ubiquinone oxidoreductase chain 4 (ND4) gene, partial cds; mitochondrial	1420	Bradypodion	ventrale	isolate	KTH156	NADH-ubiquinone	oxidoreductase	chain	4	(ND4)	gene,	partial	cds;	mitochondrial
1421. Bradypodion taeniabronchum isolate KTH108 NADH-ubiquinone oxidoreductase chain 4 (ND4) gene, partial cds; mitochondrial	1421	Bradypodion	taeniabronchum	isolate	KTH108	NADH-ubiquinone	oxidoreductase	chain	4	(ND4)	gene,	partial	cds;	mitochondrial
1422. Bradypodion occidentale isolate KTH11-11 NADH-ubiquinone oxidoreductase chain 4 (ND4) gene, partial cds; mitochondrial	1422	Bradypodion	occidentale	isolate	KTH11-11	NADH-ubiquinone	oxidoreductase	chain	4	(ND4)	gene,	partial	cds;	mitochondrial
1423. Bradypodion gutturale isolate KTH08-51 NADH-ubiquinone oxidoreductase chain 4 (ND4) gene, partial cds; mitochondrial	1423	Bradypodion	gutturale	isolate	KTH08-51	NADH-ubiquinone	oxidoreductase	chain	4	(ND4)	gene,	partial	cds;	mitochondrial
1424. Bradypodion transvaalense isolate PEM R17531 NADH-ubiquinone oxidoreductase chain 4 (ND4) gene, partial cds; mitochondrial	1424	Bradypodion	transvaalense	isolate	PEM	17531	NADH-ubiquinone	oxidoreductase	chain	4	(ND4)	gene,	partial	cds;	mitochondrial
1425. Bradypodion transvaalense isolate PEM R17536 NADH-ubiquinone oxidoreductase chain 4 (ND4) gene, partial cds; mitochondrial	1425	Bradypodion	transvaalense	isolate	PEM	17536	NADH-ubiquinone	oxidoreductase	chain	4	(ND4)	gene,	partial	cds;	mitochondrial
1426. Bradypodion nemorale isolate JdC10-026 NADH-ubiquinone oxidoreductase chain 4 (ND4) gene, partial cds; mitochondrial	1426	Bradypodion	nemorale	isolate	JdC10-026	NADH-ubiquinone	oxidoreductase	chain	4	(ND4)	gene,	partial	cds;	mitochondrial
1427. Bradypodion venustum isolate PEM R026336 NADH-ubiquinone oxidoreductase chain 4 (ND4) gene, partial cds; mitochondrial	1427	Bradypodion	venustum	isolate	PEM	26336	NADH-ubiquinone	oxidoreductase	chain	4	(ND4)	gene,	partial	cds;	mitochondrial
1428. Bradypodion melanocephalum isolate H1390 NADH-ubiquinone oxidoreductase chain 4 (ND4) gene, partial cds; mitochondrial	1428	Bradypodion	melanocephalum	isolate	H1390	NADH-ubiquinone	oxidoreductase	chain	4	(ND4)	gene,	partial	cds;	mitochondrial
1429. Bradypodion ngomeense isolate FP596B NADH-ubiquinone oxidoreductase chain 4 (ND4) gene, partial cds; mitochondrial	1429	Bradypodion	ngomeense	isolate	FP596B	NADH-ubiquinone	oxidoreductase	chain	4	(ND4)	gene,	partial	cds;	mitochondrial
1430. Bradypodion sp. 1 DMain-2024 isolate FP578A NADH-ubiquinone oxidoreductase chain 4 (ND4) gene, partial cds; mitochondrial	1430	Bradypodion	sp.	1	DMain-2024	isolate	FP578A	NADH-ubiquinone	oxidoreductase	chain	4	(ND4)	gene,	partial	cds;	mitochondrial
1431. Bradypodion barbatulum isolate FP527 NADH-ubiquinone oxidoreductase chain 4 (ND4) gene, partial cds; mitochondrial	1431	Bradypodion	barbatulum	isolate	FP527	NADH-ubiquinone	oxidoreductase	chain	4	(ND4)	gene,	partial	cds;	mitochondrial
1432. Bradypodion caeruleogula isolate CT359 NADH-ubiquinone oxidoreductase chain 4 (ND4) gene, partial cds; mitochondrial	1432	Bradypodion	caeruleogula	isolate	CT359	NADH-ubiquinone	oxidoreductase	chain	4	(ND4)	gene,	partial	cds;	mitochondrial
1433. Bradypodion transvaalense isolate PEM R5688 NADH-ubiquinone oxidoreductase chain 4 (ND4) gene, partial cds; mitochondrial	1433	Bradypodion	transvaalense	isolate	PEM	5688	NADH-ubiquinone	oxidoreductase	chain	4	(ND4)	gene,	partial	cds;	mitochondrial
1434. Bradypodion caffer isolate PEM R22147 NADH-ubiquinone oxidoreductase chain 4 (ND4) gene, partial cds; mitochondrial	1434	Bradypodion	caffer	isolate	PEM	22147	NADH-ubiquinone	oxidoreductase	chain	4	(ND4)	gene,	partial	cds;	mitochondrial
1435. Bradypodion caffer isolate PEM R22146 NADH-ubiquinone oxidoreductase chain 4 (ND4) gene, partial cds; mitochondrial	1435	Bradypodion	caffer	isolate	PEM	22146	NADH-ubiquinone	oxidoreductase	chain	4	(ND4)	gene,	partial	cds;	mitochondrial
1436. Bradypodion transvaalense isolate ATENTBT1 NADH-ubiquinone oxidoreductase chain 4 (ND4) gene, partial cds; mitochondrial	1436	Bradypodion	transvaalense	isolate	ATENTBT1	NADH-ubiquinone	oxidoreductase	chain	4	(ND4)	gene,	partial	cds;	mitochondrial
1437. Bradypodion transvaalense isolate AMDSF219 NADH-ubiquinone oxidoreductase chain 4 (ND4) gene, partial cds; mitochondrial	1437	Bradypodion	transvaalense	isolate	AMDSF219	NADH-ubiquinone	oxidoreductase	chain	4	(ND4)	gene,	partial	cds;	mitochondrial
1438. Bradypodion thamnobates isolate JDC09-134 NADH-ubiquinone oxidoreductase chain 1 (ND1) gene, partial cds; mitochondrial	1438	Bradypodion	thamnobates	isolate	JDC09-134	NADH-ubiquinone	oxidoreductase	chain	1	(ND1)	gene,	partial	cds;	mitochondrial
1439. Bradypodion thamnobates isolate TD52 NADH-ubiquinone oxidoreductase chain 1 (ND1) gene, partial cds; mitochondrial	1439	Bradypodion	thamnobates	isolate	TD52	NADH-ubiquinone	oxidoreductase	chain	1	(ND1)	gene,	partial	cds;	mitochondrial
1440. Bradypodion transvaalense isolate PEM R17522 NADH-ubiquinone oxidoreductase chain 1 (ND1) gene, partial cds; mitochondrial	1440	Bradypodion	transvaalense	isolate	PEM	17522	NADH-ubiquinone	oxidoreductase	chain	1	(ND1)	gene,	partial	cds;	mitochondrial
1441. Bradypodion transvaalense isolate PEM R17523 NADH-ubiquinone oxidoreductase chain 1 (ND1) gene, partial cds; mitochondrial	1441	Bradypodion	transvaalense	isolate	PEM	17523	NADH-ubiquinone	oxidoreductase	chain	1	(ND1)	gene,	partial	cds;	mitochondrial
1442. Bradypodion ventrale isolate T302 NADH-ubiquinone oxidoreductase chain 1 (ND1) gene, partial cds; mitochondrial	1442	Bradypodion	ventrale	isolate	T302	NADH-ubiquinone	oxidoreductase	chain	1	(ND1)	gene,	partial	cds;	mitochondrial
1443. Bradypodion setaroi isolate H1273 NADH-ubiquinone oxidoreductase chain 1 (ND1) gene, partial cds; mitochondrial	1443	Bradypodion	setaroi	isolate	H1273	NADH-ubiquinone	oxidoreductase	chain	1	(ND1)	gene,	partial	cds;	mitochondrial
1444. Bradypodion sp. 1 DMain-2024 isolate R531A NADH-ubiquinone oxidoreductase chain 1 (ND1) gene, partial cds; mitochondrial	1444	Bradypodion	sp.	1	DMain-2024	isolate	R531A	NADH-ubiquinone	oxidoreductase	chain	1	(ND1)	gene,	partial	cds;	mitochondrial
1445. Bradypodion damaranum isolate P824 NADH-ubiquinone oxidoreductase chain 1 (ND1) gene, partial cds; mitochondrial	1445	Bradypodion	damaranum	isolate	P824	NADH-ubiquinone	oxidoreductase	chain	1	(ND1)	gene,	partial	cds;	mitochondrial
1446. Bradypodion damaranum isolate P822 NADH-ubiquinone oxidoreductase chain 1 (ND1) gene, partial cds; mitochondrial	1446	Bradypodion	damaranum	isolate	P822	NADH-ubiquinone	oxidoreductase	chain	1	(ND1)	gene,	partial	cds;	mitochondrial
1447. Bradypodion damaranum isolate P783 NADH-ubiquinone oxidoreductase chain 1 (ND1) gene, partial cds; mitochondrial	1447	Bradypodion	damaranum	isolate	P783	NADH-ubiquinone	oxidoreductase	chain	1	(ND1)	gene,	partial	cds;	mitochondrial
1448. Bradypodion melanocephalum isolate P684 NADH-ubiquinone oxidoreductase chain 1 (ND1) gene, partial cds; mitochondrial	1448	Bradypodion	melanocephalum	isolate	P684	NADH-ubiquinone	oxidoreductase	chain	1	(ND1)	gene,	partial	cds;	mitochondrial
[truncated: 13,294 more rows]
[truncated: 24 more columns]

## Sheet: Assessment
Gene Region	Number of Records
[truncated: 68 more rows]
