# Supplementary material for: An overview of DNA barcoding of biodiversity in South Africa
Source: PLoS One. 2026 Apr 21;21(4):e0345173. doi: 10.1371/journal.pone.0345173 (PMC13098986; doi:10.1371/journal.pone.0345173)
Supplement: S1 File — The data was downloaded in a text format and transferred to Microsoft excel for analysis. (ZIP) [file pone.0345173.s011.zip › S1_File/Sponges.xlsx]

## Sheet: Sponges Orig Data
Sponges Original Data from GenBank	Number of Words
1. Tsitsikamma pedunculata isolate TIC2015_218 large subunit ribosomal RNA gene, partial sequence	12
622 bp linear DNA	4
MG203897.1 GI:1261086907	2
	1
2. Tsitsikamma pedunculata isolate TIC2015_217 large subunit ribosomal RNA gene, partial sequence	12
622 bp linear DNA	4
MG203896.1 GI:1261086906	2
	1
3. Tsitsikamma sp. 1 SHH-2016 isolate TIC2015_203 large subunit ribosomal RNA gene, partial sequence	14
622 bp linear DNA	4
MG203895.1 GI:1261086905	2
	1
4. Tsitsikamma sp. 1 SHH-2016 isolate TIC2015_202 large subunit ribosomal RNA gene, partial sequence	14
622 bp linear DNA	4
MG203894.1 GI:1261086904	2
	1
5. Tsitsikamma sp. 1 SHH-2016 isolate TIC2015_201 large subunit ribosomal RNA gene, partial sequence	14
622 bp linear DNA	4
MG203893.1 GI:1261086903	2
	1
6. Tsitsikamma favus isolate TIC2016_050A large subunit ribosomal RNA gene, partial sequence	12
622 bp linear DNA	4
MG203892.1 GI:1261086902	2
	1
7. Tsitsikamma favus isolate TIC2015_027 large subunit ribosomal RNA gene, partial sequence	12
622 bp linear DNA	4
MG203891.1 GI:1261086901	2
	1
8. Tsitsikamma favus isolate TIC2015_026 large subunit ribosomal RNA gene, partial sequence	12
622 bp linear DNA	4
MG203890.1 GI:1261086900	2
	1
9. Tsitsikamma favus isolate TIC2015_013 large subunit ribosomal RNA gene, partial sequence	12
622 bp linear DNA	4
MG203889.1 GI:1261086899	2
	1
10. Tsitsikamma sp. 2 SHH-2016 isolate TIC2015_003 large subunit ribosomal RNA gene, partial sequence	14
621 bp linear DNA	4
MG203888.1 GI:1261086898	2
	1
11. Tsitsikamma sp. 005 isolate TIC2010-070 28S ribosomal RNA gene, partial sequence	12
622 bp linear DNA	4
KU535630.1 GI:1027077643	2
	1
12. Tsitsikamma sp. 004 isolate 2010-2B 28S ribosomal RNA gene, partial sequence	12
622 bp linear DNA	4
KU535629.1 GI:1027077642	2
	1
13. Tsitsikamma sp. 002 isolate TIC2011-102 28S ribosomal RNA gene, partial sequence	12
622 bp linear DNA	4
KU535628.1 GI:1027077641	2
	1
14. Tsitsikamma sp. 001 isolate TIC2014-001 28S ribosomal RNA gene, partial sequence	12
622 bp linear DNA	4
KU535627.1 GI:1027077640	2
	1
15. Tsitsikamma sp. 001 isolate TIC2012-057 28S ribosomal RNA gene, partial sequence	12
622 bp linear DNA	4
KU535626.1 GI:1027077639	2
	1
16. Tsitsikamma sp. 001 isolate TIC2009-002 28S ribosomal RNA gene, partial sequence	12
622 bp linear DNA	4
KU535625.1 GI:1027077638	2
	1
17. Mycale sp. TIC2010_030 28S ribosomal RNA gene, partial sequence	10
618 bp linear DNA	4
KU535624.1 GI:1027077637	2
	1
18. Latrunculia algoaensis isolate TIC2010-031 28S ribosomal RNA gene, partial sequence	11
617 bp linear DNA	4
KU535623.1 GI:1027077636	2
	1
19. Cyclacanthia bellae isolate TIC2012-056 28S ribosomal RNA gene, partial sequence	11
623 bp linear DNA	4
KU535622.1 GI:1027077635	2
	1
20. Porifera sp. Sp12 28S ribosomal RNA gene, partial sequence	10
625 bp linear DNA	4
KC471510.1 GI:701786900	2
	1
21. Porifera sp. Sp08 28S ribosomal RNA gene, partial sequence	10
625 bp linear DNA	4
KC471509.1 GI:701786899	2
	1
22. Tsitsikamma sp. Sp11 28S ribosomal RNA gene, partial sequence	10
629 bp linear DNA	4
KC471508.1 GI:701786898	2
	1
23. Tsitsikamma sp. Sp09 28S ribosomal RNA gene, partial sequence	10
629 bp linear DNA	4
KC471507.1 GI:701786897	2
	1
24. Tsitsikamma sp. Sp07 28S ribosomal RNA gene, partial sequence	10
629 bp linear DNA	4
KC471506.1 GI:701786896	2
	1
25. Latrunculia sp. Sp06 28S ribosomal RNA gene, partial sequence	10
623 bp linear DNA	4
KC471505.1 GI:701786895	2
	1
26. Tsitsikamma favus voucher Sp03 28S ribosomal RNA gene, partial sequence	11
629 bp linear DNA	4
KC471504.1 GI:701786894	2
	1
27. Tsitsikamma favus voucher Sp02 28S ribosomal RNA gene, partial sequence	11
629 bp linear DNA	4
KC471503.1 GI:701786893	2
	1
28. Tsitsikamma favus voucher Sp01 28S ribosomal RNA gene, partial sequence	11
629 bp linear DNA	4
KC471502.1 GI:701786892	2
	1
29. Porifera sp. Sp08 cytochrome oxidase subunit I (COI) gene, partial cds; mitochondrial	13
658 bp linear DNA	4
KC471501.1 GI:701786890	2
	1
30. Tsitsikamma sp. Sp11 cytochrome oxidase subunit I (COI) gene, partial cds; mitochondrial	13
658 bp linear DNA	4
KC471500.1 GI:701786888	2
	1
31. Tsitsikamma sp. Sp09 cytochrome oxidase subunit I (COI) gene, partial cds; mitochondrial	13
658 bp linear DNA	4
KC471499.1 GI:701786886	2
	1
32. Tsitsikamma sp. Sp07 cytochrome oxidase subunit I (COI) gene, partial cds; mitochondrial	13
658 bp linear DNA	4
KC471498.1 GI:701786884	2
	1
33. Latrunculia sp. Sp06 cytochrome oxidase subunit I (COI) gene, partial cds; mitochondrial	13
658 bp linear DNA	4
KC471497.1 GI:701786882	2
	1
34. Tsitsikamma favus voucher Sp03 cytochrome oxidase subunit I (COI) gene, partial cds; mitochondrial	14
658 bp linear DNA	4
KC471496.1 GI:701786880	2
	1
35. Tsitsikamma favus voucher Sp02 cytochrome oxidase subunit I (COI) gene, partial cds; mitochondrial	14
658 bp linear DNA	4
KC471495.1 GI:701786878	2
	1
36. Tsitsikamma favus voucher Sp01 cytochrome oxidase subunit I (COI) gene, partial cds; mitochondrial	14
658 bp linear DNA	4
KC471494.1 GI:701786876	2
	1
37. Tsitsikamma favus voucher SP03 cytochrome coxidase subunit 1 (COX1) gene, partial cds; mitochondrial	14
678 bp linear DNA	4
MK153293.1 GI:1632161613	2
	1
38. Tsitsikamma favus voucher SP02 cytochrome coxidase subunit 1 (COX1) gene, partial cds; mitochondrial	14
678 bp linear DNA	4
MK153292.1 GI:1632161611	2
	1
39. Tsitsikamma favus voucher OCDN7241-G cytochrome coxidase subunit 1 (COX1) gene, partial cds; mitochondrial	14
678 bp linear DNA	4
MK153291.1 GI:1632161609	2
	1
40. Tsitsikamma favus voucher RU510-21 cytochrome coxidase subunit 1 (COX1) gene, partial cds; mitochondrial	14
678 bp linear DNA	4
MK153290.1 GI:1632161607	2
	1
41. Tsitsikamma favus voucher RU510-22 cytochrome coxidase subunit 1 (COX1) gene, partial cds; mitochondrial	14
678 bp linear DNA	4
MK153289.1 GI:1632161605	2
	1
42. Tsitsikamma favus voucher RU510-16 cytochrome coxidase subunit 1 (COX1) gene, partial cds; mitochondrial	14
678 bp linear DNA	4
MK153288.1 GI:1632161603	2
	1
43. Tsitsikamma favus voucher RU510-19 cytochrome coxidase subunit 1 (COX1) gene, partial cds; mitochondrial	14
678 bp linear DNA	4
MK153287.1 GI:1632161601	2
	1
44. Tsitsikamma favus voucher RU510-18 cytochrome coxidase subunit 1 (COX1) gene, partial cds; mitochondrial	14
678 bp linear DNA	4
MK153286.1 GI:1632161599	2
	1
45. Tsitsikamma favus voucher RU510-14 cytochrome coxidase subunit 1 (COX1) gene, partial cds; mitochondrial	14
678 bp linear DNA	4
MK153285.1 GI:1632161597	2
	1
46. Tsitsikamma favus voucher RU510-12 cytochrome coxidase subunit 1 (COX1) gene, partial cds; mitochondrial	14
678 bp linear DNA	4
MK153284.1 GI:1632161595	2
	1
47. Tsitsikamma sp. RU510-15 cytochrome coxidase subunit 1 (COX1) gene, partial cds; mitochondrial	13
678 bp linear DNA	4
MK153283.1 GI:1632161593	2
	1
48. Tsitsikamma sp. TS4345 cytochrome coxidase subunit 1 (COX1) gene, partial cds; mitochondrial	13
678 bp linear DNA	4
MK153282.1 GI:1632161591	2
	1
49. Tsitsikamma sp. TS3852 cytochrome coxidase subunit 1 (COX1) gene, partial cds; mitochondrial	13
678 bp linear DNA	4
MK153281.1 GI:1632161589	2
	1
50. Tsitsikamma sp. TS3717 cytochrome coxidase subunit 1 (COX1) gene, partial cds; mitochondrial	13
678 bp linear DNA	4
MK153280.1 GI:1632161587	2
	1
51. Tsitsikamma sp. TS2804 cytochrome coxidase subunit 1 (COX1) gene, partial cds; mitochondrial	13
678 bp linear DNA	4
MK153279.1 GI:1632161585	2
	1
52. Tsitsikamma sp. TS4267 cytochrome coxidase subunit 1 (COX1) gene, partial cds; mitochondrial	13
678 bp linear DNA	4
MK153278.1 GI:1632161583	2
	1
53. Tsitsikamma sp. TS4551 cytochrome coxidase subunit 1 (COX1) gene, partial cds; mitochondrial	13
678 bp linear DNA	4
MK153277.1 GI:1632161581	2
	1
54. Tsitsikamma sp. OCDN7414-S cytochrome coxidase subunit 1 (COX1) gene, partial cds; mitochondrial	13
678 bp linear DNA	4
MK153276.1 GI:1632161579	2
	1
55. Tsitsikamma sp. TS4658 cytochrome coxidase subunit 1 (COX1) gene, partial cds; mitochondrial	13
678 bp linear DNA	4
MK153275.1 GI:1632161577	2
	1
56. Tsitsikamma sp. TS4655 cytochrome coxidase subunit 1 (COX1) gene, partial cds; mitochondrial	13
678 bp linear DNA	4
MK153274.1 GI:1632161575	2
	1
57. Tsitsikamma sp. TS4263 cytochrome coxidase subunit 1 (COX1) gene, partial cds; mitochondrial	13
678 bp linear DNA	4
MK153273.1 GI:1632161573	2
	1
58. Tsitsikamma sp. TS4553 cytochrome coxidase subunit 1 (COX1) gene, partial cds; mitochondrial	13
678 bp linear DNA	4
MK153272.1 GI:1632161571	2
	1
59. Cyclacanthia sp. TS3603 cytochrome coxidase subunit 1 (COX1) gene, partial cds; mitochondrial	13
678 bp linear DNA	4
MK153271.1 GI:1632161569	2
	1
60. Cyclacanthia sp. TS4324 cytochrome coxidase subunit 1 (COX1) gene, partial cds; mitochondrial	13
678 bp linear DNA	4
MK153270.1 GI:1632161567	2
	1
61. Cyclacanthia sp. TS4342 cytochrome coxidase subunit 1 (COX1) gene, partial cds; mitochondrial	13
678 bp linear DNA	4
MK153269.1 GI:1632161565	2
	1
62. Tsitsikamma sp. TS4237 cytochrome c oxidase subunit 1 (COX1) gene, partial cds; mitochondrial	14
678 bp linear DNA	4
MK016479.1 GI:1632161472	2
	1
63. Tsitsikamma sp. RU510-4/5 cytochrome c oxidase subunit 1 (COX1) gene, partial cds; mitochondrial	14
678 bp linear DNA	4
MK016478.1 GI:1632161470	2
	1
64. Tsitsikamma sp. TS4659 cytochrome c oxidase subunit 1 (COX1) gene, partial cds; mitochondrial	14
678 bp linear DNA	4
MK016477.1 GI:1632161468	2
	1
65. Cyclacanthia sp. TS4552 cytochrome c oxidase subunit 1 (COX1) gene, partial cds; mitochondrial	14
678 bp linear DNA	4
MK016476.1 GI:1632161466	2
	1
66. Cyclacanthia bellae isolate TIC2008-085A large subunit ribosomal RNA gene, partial sequence	12
657 bp linear DNA	4
MG820030.1 GI:1333074050	2
	1
67. Tsitsikamma scurra isolate TIC2003-465 large subunit ribosomal RNA gene, partial sequence	12
628 bp linear DNA	4
MG686549.1 GI:1314929438	2
	1
68. Hymeniacidon perlevis voucher MB-A094611 cytochrome c oxidase subunit I (COX1) gene, partial cds; mitochondrial	15
642 bp linear DNA	4
ON062402.1 GI:2211508857	2
	1
69. Hymeniacidon perlevis voucher SAMC-A091452 cytochrome c oxidase subunit I (COX1) gene, partial cds; mitochondrial	15
626 bp linear DNA	4
ON062401.1 GI:2211508855	2
	1
70. Hymeniacidon perlevis voucher SAMC-A091456 cytochrome c oxidase subunit I (COX1) gene, partial cds; mitochondrial	15
604 bp linear DNA	4
ON062400.1 GI:2211508853	2
	1
71. Hymeniacidon perlevis voucher MB-A094590 cytochrome c oxidase subunit I (COX1) gene, partial cds; mitochondrial	15
613 bp linear DNA	4
ON062399.1 GI:2211508851	2
	1
72. Hymeniacidon perlevis voucher SAMC-A091453 cytochrome c oxidase subunit I (COX1) gene, partial cds; mitochondrial	15
634 bp linear DNA	4
ON062398.1 GI:2211508849	2
	1
73. Hymeniacidon perlevis voucher SAMC-A091454 cytochrome c oxidase subunit I (COX1) gene, partial cds; mitochondrial	15
639 bp linear DNA	4
ON062397.1 GI:2211508847	2
	1
74. Hymeniacidon perlevis voucher MB-A094593 cytochrome c oxidase subunit I (COX1) gene, partial cds; mitochondrial	15
622 bp linear DNA	4
ON062396.1 GI:2211508845	2
	1
75. Hymeniacidon perlevis voucher MB-A094601 cytochrome c oxidase subunit I (COX1) gene, partial cds; mitochondrial	15
642 bp linear DNA	4
ON062395.1 GI:2211508843	2
	1
76. Hymeniacidon perlevis voucher MB-A094602 cytochrome c oxidase subunit I (COX1) gene, partial cds; mitochondrial	15
632 bp linear DNA	4
ON062394.1 GI:2211508841	2
	1
77. Hymeniacidon perlevis voucher MB-A094604 cytochrome c oxidase subunit I (COX1) gene, partial cds; mitochondrial	15
640 bp linear DNA	4
ON062393.1 GI:2211508839	2
	1
78. Hymeniacidon perlevis voucher MB-A094599 cytochrome c oxidase subunit I (COX1) gene, partial cds; mitochondrial	15
678 bp linear DNA	4
ON062392.1 GI:2211508837	2
	1
79. Hymeniacidon perlevis voucher MB-A094598 cytochrome c oxidase subunit I (COX1) gene, partial cds; mitochondrial	15
678 bp linear DNA	4
ON062391.1 GI:2211508835	2
	1
80. Hymeniacidon perlevis voucher MB-A094597 cytochrome c oxidase subunit I (COX1) gene, partial cds; mitochondrial	15
678 bp linear DNA	4
ON062390.1 GI:2211508833	2
	1
81. Hymeniacidon perlevis voucher MB-A094592 cytochrome c oxidase subunit I (COX1) gene, partial cds; mitochondrial	15
678 bp linear DNA	4
ON062389.1 GI:2211508831	2
	1
82. Hymeniacidon perlevis voucher MB-A094589 cytochrome c oxidase subunit I (COX1) gene, partial cds; mitochondrial	15
678 bp linear DNA	4
ON062388.1 GI:2211508829	2
	1
83. Hymeniacidon perlevis voucher MB-A094588 cytochrome c oxidase subunit I (COX1) gene, partial cds; mitochondrial	15
678 bp linear DNA	4
ON062387.1 GI:2211508827	2
	1
84. Hymeniacidon perlevis voucher MB-A094587 cytochrome c oxidase subunit I (COX1) gene, partial cds; mitochondrial	15
678 bp linear DNA	4
ON062386.1 GI:2211508825	2
	1
85. Hymeniacidon perlevis voucher MB-A094586 cytochrome c oxidase subunit I (COX1) gene, partial cds; mitochondrial	15
678 bp linear DNA	4
ON062385.1 GI:2211508823	2
	1
86. Hymeniacidon perlevis voucher SAMC-A091455 cytochrome c oxidase subunit I (COX1) gene, partial cds; mitochondrial	15
678 bp linear DNA	4
ON062384.1 GI:2211508821	2
	1
87. Hymeniacidon perlevis voucher MB-A094583 cytochrome c oxidase subunit I (COX1) gene, partial cds; mitochondrial	15
678 bp linear DNA	4
ON062383.1 GI:2211508819	2
	1
88. Hymeniacidon perlevis voucher SAMC-A091462 cytochrome c oxidase subunit I (COX1) gene, partial cds; mitochondrial	15
678 bp linear DNA	4
ON062382.1 GI:2211508817	2
	1
89. Hymeniacidon perlevis voucher SAMC-A091447 cytochrome c oxidase subunit I (COX1) gene, partial cds; mitochondrial	15
639 bp linear DNA	4
ON062381.1 GI:2211508815	2
	1
90. Hymeniacidon perlevis voucher SAMC-A091446 cytochrome c oxidase subunit I (COX1) gene, partial cds; mitochondrial	15
649 bp linear DNA	4
ON062380.1 GI:2211508813	2
	1
91. Hymeniacidon perlevis voucher SAMC-A091457 cytochrome c oxidase subunit I (COX1) gene, partial cds; mitochondrial	15
594 bp linear DNA	4
ON062379.1 GI:2211508811	2
	1
92. Hymeniacidon perlevis voucher SAMC-A091458 cytochrome c oxidase subunit I (COX1) gene, partial cds; mitochondrial	15
678 bp linear DNA	4
ON062378.1 GI:2211508809	2
	1
93. Hymeniacidon perlevis voucher SAMC-A091449 cytochrome c oxidase subunit I (COX1) gene, partial cds; mitochondrial	15
645 bp linear DNA	4
ON062377.1 GI:2211508807	2
	1
94. Tsitsikamma favus cytochrome c oxidase subunit I (COI) gene, partial cds; mitochondrial	13
1,246 bp linear DNA	4
JF930154.1 GI:338228354	2
	1
95. Hymeniacidon cf. perlevis TS2942 small subunit ribosomal RNA gene, partial sequence; internal transcribed spacer 1, 5.8S ribosomal RNA gene, and internal transcribed spacer 2, complete sequence; and large subunit ribosomal RNA gene, partial sequence	35
798 bp linear DNA	4
MT501797.1 GI:1844098771	2
	1
96. Hymeniacidon sp. 1 PRT-2020 voucher TS4861 small subunit ribosomal RNA gene, partial sequence; internal transcribed spacer 1, 5.8S ribosomal RNA gene, and internal transcribed spacer 2, complete sequence; and large subunit ribosomal RNA gene, partial sequence	37
798 bp linear DNA	4
MT501796.1 GI:1844098770	2
	1
97. Hymeniacidon sp. 1 PRT-2020 voucher TS4855 small subunit ribosomal RNA gene, partial sequence; internal transcribed spacer 1, 5.8S ribosomal RNA gene, and internal transcribed spacer 2, complete sequence; and large subunit ribosomal RNA gene, partial sequence	37
798 bp linear DNA	4
MT501795.1 GI:1844098769	2
	1
98. Hymeniacidon sp. 1 PRT-2020 voucher TS4841 small subunit ribosomal RNA gene, partial sequence; internal transcribed spacer 1, 5.8S ribosomal RNA gene, and internal transcribed spacer 2, complete sequence; and large subunit ribosomal RNA gene, partial sequence	37
798 bp linear DNA	4
MT501794.1 GI:1844098768	2
	1
99. Hymeniacidon sp. 1 PRT-2020 voucher TS4860 small subunit ribosomal RNA gene, partial sequence; internal transcribed spacer 1, 5.8S ribosomal RNA gene, and internal transcribed spacer 2, complete sequence; and large subunit ribosomal RNA gene, partial sequence	37
798 bp linear DNA	4
MT501793.1 GI:1844098767	2
	1
100. Hymeniacidon cf. perlevis TS2935 small subunit ribosomal RNA gene, partial sequence; internal transcribed spacer 1, 5.8S ribosomal RNA gene, and internal transcribed spacer 2, complete sequence; and large subunit ribosomal RNA gene, partial sequence	35
798 bp linear DNA	4
MT501792.1 GI:1844098766	2
	1
101. Hymeniacidon cf. perlevis TS2943 small subunit ribosomal RNA gene, partial sequence; internal transcribed spacer 1, 5.8S ribosomal RNA gene, and internal transcribed spacer 2, complete sequence; and large subunit ribosomal RNA gene, partial sequence	35
798 bp linear DNA	4
MT501791.1 GI:1844098765	2
	1
102. Hymeniacidon cf. perlevis TS2946 small subunit ribosomal RNA gene, partial sequence; internal transcribed spacer 1, 5.8S ribosomal RNA gene, and internal transcribed spacer 2, complete sequence; and large subunit ribosomal RNA gene, partial sequence	35
798 bp linear DNA	4
MT501790.1 GI:1844098764	2
	1
103. Hymeniacidon cf. perlevis TS2962 small subunit ribosomal RNA gene, partial sequence; internal transcribed spacer 1, 5.8S ribosomal RNA gene, and internal transcribed spacer 2, complete sequence; and large subunit ribosomal RNA gene, partial sequence	35
798 bp linear DNA	4
MT501789.1 GI:1844098763	2
	1
104. Hymeniacidon cf. perlevis TS2957 small subunit ribosomal RNA gene, partial sequence; internal transcribed spacer 1, 5.8S ribosomal RNA gene, and internal transcribed spacer 2, complete sequence; and large subunit ribosomal RNA gene, partial sequence	35
798 bp linear DNA	4
MT501788.1 GI:1844098762	2
	1
105. Hymeniacidon cf. perlevis TS2942 voucher TS2963 small subunit ribosomal RNA gene, partial sequence; internal transcribed spacer 1, 5.8S ribosomal RNA gene, and internal transcribed spacer 2, complete sequence; and large subunit ribosomal RNA gene, partial sequence	37
798 bp linear DNA	4
MT501787.1 GI:1844098761	2
	1
106. Tsitsikamma sp. n. 1 PRT-2020 voucher RU510-15 small subunit ribosomal RNA gene, partial sequence; internal transcribed spacer 1, 5.8S ribosomal RNA gene, and internal transcribed spacer 2, complete sequence; and large subunit ribosomal RNA gene, partial sequence	38
945 bp linear DNA	4
MT501784.1 GI:1844098757	2
	1
107. Tsitsikamma favus voucher RU510-16 small subunit ribosomal RNA gene, partial sequence; internal transcribed spacer 1, 5.8S ribosomal RNA gene, and internal transcribed spacer 2, complete sequence; and large subunit ribosomal RNA gene, partial sequence	35
944 bp linear DNA	4
MT501783.1 GI:1844098756	2
	1
108. Tsitsikamma sp. RU510-4/5 small subunit ribosomal RNA gene, partial sequence; internal transcribed spacer 1, 5.8S ribosomal RNA gene, and internal transcribed spacer 2, complete sequence; and large subunit ribosomal RNA gene, partial sequence	34
945 bp linear DNA	4
MT501782.1 GI:1844098755	2
	1
109. Tsitsikamma sp. n. 2 PRT-2020 voucher TS4263 small subunit ribosomal RNA gene, partial sequence; internal transcribed spacer 1, 5.8S ribosomal RNA gene, and internal transcribed spacer 2, complete sequence; and large subunit ribosomal RNA gene, partial sequence	38
942 bp linear DNA	4
MT501781.1 GI:1844098754	2
	1
110. Tsitsikamma sp. TS4551 small subunit ribosomal RNA gene, partial sequence; internal transcribed spacer 1, 5.8S ribosomal RNA gene, and internal transcribed spacer 2, complete sequence; and large subunit ribosomal RNA gene, partial sequence	34
945 bp linear DNA	4
MT501780.1 GI:1844098753	2
	1
111. Tsitsikamma sp. n. 2 PRT-2020 voucher TS4553 small subunit ribosomal RNA gene and internal transcribed spacer 1, partial sequence	20
333 bp linear DNA	4
MT501779.1 GI:1844098752	2
	1
112. Tsitsikamma sp. n. 2 PRT-2020 voucher TS4658 small subunit ribosomal RNA gene, partial sequence; internal transcribed spacer 1, 5.8S ribosomal RNA gene, and internal transcribed spacer 2, complete sequence; and large subunit ribosomal RNA gene, partial sequence	38
942 bp linear DNA	4
MT501778.1 GI:1844098751	2
	1
113. Tsitsikamma sp. n. 2 PRT-2020 voucher TS4659 small subunit ribosomal RNA gene, partial sequence; internal transcribed spacer 1, 5.8S ribosomal RNA gene, and internal transcribed spacer 2, complete sequence; and large subunit ribosomal RNA gene, partial sequence	38
942 bp linear DNA	4
MT501777.1 GI:1844098750	2
	1
114. Raspailiidae sp. 2 PRT-2020 voucher TS4042 cytochrome c oxidase subunit I (COX1) gene, partial cds; mitochondrial	17
603 bp linear DNA	4
MT491725.1 GI:1843765702	2
	1
115. Pachastrella caliculata voucher TS3990 cytochrome c oxidase subunit I (COX1) gene, partial cds; mitochondrial	15
678 bp linear DNA	4
MT491724.1 GI:1843765700	2
	1
116. Hymeniacidon cf. perlevis G3833 voucher TS2942 cytochrome c oxidase subunit I (COX1) gene, partial cds; mitochondrial	17
678 bp linear DNA	4
MT491723.1 GI:1843765698	2
	1
117. Fibulia ramosa voucher TS2936 cytochrome c oxidase subunit I (COX1) gene, partial cds; mitochondrial	15
678 bp linear DNA	4
MT491722.1 GI:1843765696	2
	1
118. Iophon sp. 1 PRT-2020 voucher TS4079 cytochrome c oxidase subunit I (COX1) gene, partial cds; mitochondrial	17
641 bp linear DNA	4
MT491721.1 GI:1843765694	2
	1
119. Fangophilina cf. gilchristi G3833 voucher TS4579 cytochrome c oxidase subunit I (COX1) gene, partial cds; mitochondrial	17
678 bp linear DNA	4
MT491720.1 GI:1843765692	2
	1
120. Ectyonopsis pluridentata voucher TS4824 cytochrome c oxidase subunit I (COX1) gene, partial cds; mitochondrial	15
678 bp linear DNA	4
MT491719.1 GI:1843765690	2
	1
121. Ectyonopsis pluridentata voucher TS4215 cytochrome c oxidase subunit I (COX1) gene, partial cds; mitochondrial	15
678 bp linear DNA	4
MT491718.1 GI:1843765688	2
	1
122. Ectyonopsis pluridentata voucher TS4211 cytochrome c oxidase subunit I (COX1) gene, partial cds; mitochondrial	15
678 bp linear DNA	4
MT491717.1 GI:1843765686	2
	1
123. Phorbas clathratus voucher TS4387 cytochrome c oxidase subunit I (COX1) gene, partial cds; mitochondrial	15
678 bp linear DNA	4
MT491716.1 GI:1843765684	2
	1
124. Myxilla sp. G3833 voucher TS4783 cytochrome c oxidase subunit I (COX1) gene, partial cds; mitochondrial	16
615 bp linear DNA	4
MT491715.1 GI:1843765682	2
	1
125. Myxilla sp. G3833 voucher TS4773 cytochrome c oxidase subunit I (COX1) gene, partial cds; mitochondrial	16
678 bp linear DNA	4
MT491714.1 GI:1843765680	2
	1
126. Isodictya elastica voucher TS4340 cytochrome c oxidase subunit I (COX1) gene, partial cds; mitochondrial	15
619 bp linear DNA	4
MT491713.1 GI:1843765678	2
	1
127. Svenzea sp. 1 PRT-2020 voucher TS4468 cytochrome c oxidase subunit I (COX1) gene, partial cds; mitochondrial	17
618 bp linear DNA	4
MT491712.1 GI:1843765676	2
	1
128. Svenzea sp. 1 PRT-2020 voucher TS4008 cytochrome c oxidase subunit I (COX1) gene, partial cds; mitochondrial	17
678 bp linear DNA	4
MT491711.1 GI:1843765674	2
	1
129. Svenzea sp. 1 PRT-2020 voucher TS4712 cytochrome c oxidase subunit I (COX1) gene, partial cds; mitochondrial	17
678 bp linear DNA	4
MT491710.1 GI:1843765672	2
	1
130. Svenzea sp. 1 PRT-2020 voucher TS4410 cytochrome c oxidase subunit I (COX1) gene, partial cds; mitochondrial	17
678 bp linear DNA	4
MT491709.1 GI:1843765670	2
	1
131. Svenzea sp. 1 PRT-2020 voucher TS4599 cytochrome c oxidase subunit I (COX1) gene, partial cds; mitochondrial	17
678 bp linear DNA	4
MT491708.1 GI:1843765668	2
	1
132. Lithoplocamia lithistoides voucher TS4018 cytochrome c oxidase subunit I (COX1) gene, partial cds; mitochondrial	15
678 bp linear DNA	4
MT491707.1 GI:1843765666	2
	1
133. Hexasterophora sp. 1 PRT-2020 voucher TS4432 cytochrome c oxidase subunit I (COX1) gene, partial cds; mitochondrial	17
618 bp linear DNA	4
MT491706.1 GI:1843765664	2
	1
134. Phakellia sp. 1 PRT-2020 voucher TS3721 cytochrome c oxidase subunit I (COX1) gene, partial cds; mitochondrial	17
611 bp linear DNA	4
MT491705.1 GI:1843765662	2
	1
135. Fangophilina cf. gilchristi G3833 voucher TS3823 cytochrome c oxidase subunit I (COX1) gene, partial cds; mitochondrial	17
613 bp linear DNA	4
MT491704.1 GI:1843765660	2
	1
136. Tetilla sp. 2 PRT-2020 voucher TS4474 cytochrome c oxidase subunit I (COX1) gene, partial cds; mitochondrial	17
618 bp linear DNA	4
MT491703.1 GI:1843765658	2
	1
137. Tetilla sp. 1 PRT-2020 voucher TS4798 cytochrome c oxidase subunit I (COX1) gene, partial cds; mitochondrial	17
678 bp linear DNA	4
MT491702.1 GI:1843765656	2
	1
138. Echinostylinos sp. 1 PRT-2020 voucher TS4800 cytochrome c oxidase subunit I (COX1) gene, partial cds; mitochondrial	17
678 bp linear DNA	4
MT491701.1 GI:1843765654	2
	1
139. Theonella sp. 1 PRT-2020 voucher TS3609 cytochrome c oxidase subunit I (COX1) gene, partial cds; mitochondrial	17
678 bp linear DNA	4
MT491700.1 GI:1843765652	2
	1
140. Theonella sp. 1 PRT-2020 voucher TS4758 cytochrome c oxidase subunit I (COX1) gene, partial cds; mitochondrial	17
678 bp linear DNA	4
MT491699.1 GI:1843765650	2
	1
141. Theonella sp. 1 PRT-2020 voucher TS4757 cytochrome c oxidase subunit I (COX1) gene, partial cds; mitochondrial	17
678 bp linear DNA	4
MT491698.1 GI:1843765648	2
	1
142. Stelletta cf. agulhana G3833 voucher TS4199 cytochrome c oxidase subunit I (COX1) gene, partial cds; mitochondrial	17
678 bp linear DNA	4
MT491697.1 GI:1843765646	2
	1
143. Stelletta cf. agulhana G3833 voucher TS4479 cytochrome c oxidase subunit I (COX1) gene, partial cds; mitochondrial	17
573 bp linear DNA	4
MT491696.1 GI:1843765644	2
	1
144. Stelletta capensis voucher TS4495 cytochrome c oxidase subunit I (COX1) gene, partial cds; mitochondrial	15
613 bp linear DNA	4
MT491695.1 GI:1843765642	2
	1
145. Stelletta capensis voucher TS4487 cytochrome c oxidase subunit I (COX1) gene, partial cds; mitochondrial	15
613 bp linear DNA	4
MT491694.1 GI:1843765640	2
	1
146. Stelletta capensis voucher TS3606 cytochrome c oxidase subunit I (COX1) gene, partial cds; mitochondrial	15
678 bp linear DNA	4
MT491693.1 GI:1843765638	2
	1
147. Bubaris sp. 1 PRT-2020 voucher TS4401 cytochrome c oxidase subunit I (COX1) gene, partial cds; mitochondrial	17
668 bp linear DNA	4
MT491692.1 GI:1843765636	2
	1
148. Bubaris sp. 1 PRT-2020 voucher TS3820 cytochrome c oxidase subunit I (COX1) gene, partial cds; mitochondrial	17
608 bp linear DNA	4
MT491691.1 GI:1843765634	2
	1
149. Axinella sp. 1 PRT-2020 voucher TS4249 cytochrome c oxidase subunit I (COX1) gene, partial cds; mitochondrial	17
618 bp linear DNA	4
MT491690.1 GI:1843765632	2
	1
150. Pachastrella caliculata voucher TS3988 cytochrome c oxidase subunit I (COX1) gene, partial cds; mitochondrial	15
678 bp linear DNA	4
MT491689.1 GI:1843765630	2
	1
151. Callyspongia sp. 2 PRT-2020 voucher TS4238 cytochrome c oxidase subunit I (COX1) gene, partial cds; mitochondrial	17
678 bp linear DNA	4
MT491688.1 GI:1843765628	2
	1
152. Corallistes sp. 1 PRT-2020 voucher TS4014 cytochrome c oxidase subunit I (COX1) gene, partial cds; mitochondrial	17
678 bp linear DNA	4
MT491687.1 GI:1843765626	2
	1
153. Corallistes sp. 1 PRT-2020 voucher TS4001 cytochrome c oxidase subunit I (COX1) gene, partial cds; mitochondrial	17
678 bp linear DNA	4
MT491686.1 GI:1843765624	2
	1
154. Crambe sp. 1 PRT-2020 voucher TS4337 cytochrome c oxidase subunit I (COX1) gene, partial cds; mitochondrial	17
534 bp linear DNA	4
MT491685.1 GI:1843765622	2
	1
155. Tetilla casula voucher TS4196 cytochrome c oxidase subunit I (COX1) gene, partial cds; mitochondrial	15
678 bp linear DNA	4
MT491684.1 GI:1843765620	2
	1
156. Tetilla casula voucher TS4687 cytochrome c oxidase subunit I (COX1) gene, partial cds; mitochondrial	15
678 bp linear DNA	4
MT491683.1 GI:1843765618	2
	1
157. Tetilla casula voucher TS4679 cytochrome c oxidase subunit I (COX1) gene, partial cds; mitochondrial	15
678 bp linear DNA	4
MT491682.1 GI:1843765616	2
	1
158. Tetilla casula voucher TS4676 cytochrome c oxidase subunit I (COX1) gene, partial cds; mitochondrial	15
678 bp linear DNA	4
MT491681.1 GI:1843765614	2
	1
159. Rhabdastrella sp. 2 PRT-2020 voucher TS4857 cytochrome c oxidase subunit I (COX1) gene, partial cds; mitochondrial	17
678 bp linear DNA	4
MT491680.1 GI:1843765612	2
	1
160. Rhabdastrella sp. 2 PRT-2020 voucher TS4842 cytochrome c oxidase subunit I (COX1) gene, partial cds; mitochondrial	17
678 bp linear DNA	4
MT491679.1 GI:1843765610	2
	1
161. Rhabdastrella sp. 1 PRT-2020 voucher TS4141 cytochrome c oxidase subunit I (COX1) gene, partial cds; mitochondrial	17
678 bp linear DNA	4
MT491678.1 GI:1843765608	2
	1
162. Fibulia ramosa voucher TS4233 cytochrome c oxidase subunit I (COX1) gene, partial cds; mitochondrial	15
559 bp linear DNA	4
MT491677.1 GI:1843765606	2
	1
163. Fibulia ramosa voucher TS4220 cytochrome c oxidase subunit I (COX1) gene, partial cds; mitochondrial	15
678 bp linear DNA	4
MT491676.1 GI:1843765604	2
	1
164. Didiscus cf. placospongioides G3833 voucher TS4677 cytochrome c oxidase subunit I (COX1) gene, partial cds; mitochondrial	17
678 bp linear DNA	4
MT491675.1 GI:1843765602	2
	1
165. Homaxinella sp. 2 PRT-2020 voucher TS4419 cytochrome c oxidase subunit I (COX1) gene, partial cds; mitochondrial	17
678 bp linear DNA	4
MT491674.1 GI:1843765600	2
	1
166. Homaxinella sp. 1 PRT-2020 voucher TS4285 cytochrome c oxidase subunit I (COX1) gene, partial cds; mitochondrial	17
618 bp linear DNA	4
MT491673.1 GI:1843765598	2
	1
167. Homaxinella sp. 1 PRT-2020 voucher TS4663 cytochrome c oxidase subunit I (COX1) gene, partial cds; mitochondrial	17
678 bp linear DNA	4
MT491672.1 GI:1843765596	2
	1
168. Homaxinella sp. 1 PRT-2020 voucher TS4601 cytochrome c oxidase subunit I (COX1) gene, partial cds; mitochondrial	17
678 bp linear DNA	4
MT491671.1 GI:1843765594	2
	1
169. Homaxinella sp. 1 PRT-2020 voucher TS4563 cytochrome c oxidase subunit I (COX1) gene, partial cds; mitochondrial	17
678 bp linear DNA	4
MT491670.1 GI:1843765592	2
	1
170. Homaxinella sp. 1 PRT-2020 voucher TS4436 cytochrome c oxidase subunit I (COX1) gene, partial cds; mitochondrial	17
618 bp linear DNA	4
MT491669.1 GI:1843765590	2
	1
171. Kaliapsis sp. 1 PRT-2020 voucher TS4053 cytochrome c oxidase subunit I (COX1) gene, partial cds; mitochondrial	17
678 bp linear DNA	4
MT491668.1 GI:1843765588	2
	1
172. Kaliapsis sp. 1 PRT-2020 voucher TS4007 cytochrome c oxidase subunit I (COX1) gene, partial cds; mitochondrial	17
678 bp linear DNA	4
MT491667.1 GI:1843765586	2
	1
173. Kaliapsis sp. 1 PRT-2020 voucher TS4400 cytochrome c oxidase subunit I (COX1) gene, partial cds; mitochondrial	17
678 bp linear DNA	4
MT491666.1 GI:1843765584	2
	1
174. Kaliapsis sp. 1 PRT-2020 voucher TS3906 cytochrome c oxidase subunit I (COX1) gene, partial cds; mitochondrial	17
678 bp linear DNA	4
MT491665.1 GI:1843765582	2
	1
175. Geodia libera voucher TS4825 cytochrome c oxidase subunit I (COX1) gene, partial cds; mitochondrial	15
678 bp linear DNA	4
MT491664.1 GI:1843765580	2
	1
176. Geodia sp. 2 PRT-2020 voucher TS4303 cytochrome c oxidase subunit I (COX1) gene, partial cds; mitochondrial	17
618 bp linear DNA	4
MT491663.1 GI:1843765578	2
	1
177. Geodia libera voucher TS4703 cytochrome c oxidase subunit I (COX1) gene, partial cds; mitochondrial	15
678 bp linear DNA	4
MT491662.1 GI:1843765576	2
	1
178. Geodia libera voucher TS4702 cytochrome c oxidase subunit I (COX1) gene, partial cds; mitochondrial	15
678 bp linear DNA	4
MT491661.1 GI:1843765574	2
	1
179. Geodia libera voucher TS4688 cytochrome c oxidase subunit I (COX1) gene, partial cds; mitochondrial	15
678 bp linear DNA	4
MT491660.1 GI:1843765572	2
	1
180. Geodia libera voucher TS4681 cytochrome c oxidase subunit I (COX1) gene, partial cds; mitochondrial	15
678 bp linear DNA	4
MT491659.1 GI:1843765570	2
	1
181. Geodia sp. 1 PRT-2020 voucher TS4248 cytochrome c oxidase subunit I (COX1) gene, partial cds; mitochondrial	17
618 bp linear DNA	4
MT491658.1 GI:1843765568	2
	1
182. Poecillastra sp. 3 PRT-2020 voucher TS4799 cytochrome c oxidase subunit I (COX1) gene, partial cds; mitochondrial	17
678 bp linear DNA	4
MT491657.1 GI:1843765566	2
	1
183. Poecillastra sp. 3 PRT-2020 voucher TS4795 cytochrome c oxidase subunit I (COX1) gene, partial cds; mitochondrial	17
678 bp linear DNA	4
MT491656.1 GI:1843765564	2
	1
184. Poecillastra sp. 3 PRT-2020 voucher TS4780 cytochrome c oxidase subunit I (COX1) gene, partial cds; mitochondrial	17
678 bp linear DNA	4
MT491655.1 GI:1843765562	2
	1
185. Poecillastra sp. 3 PRT-2020 voucher TS4787 cytochrome c oxidase subunit I (COX1) gene, partial cds; mitochondrial	17
678 bp linear DNA	4
MT491654.1 GI:1843765560	2
	1
186. Poecillastra sp. 3 PRT-2020 voucher TS4775 cytochrome c oxidase subunit I (COX1) gene, partial cds; mitochondrial	17
678 bp linear DNA	4
MT491653.1 GI:1843765558	2
	1
187. Poecillastra sp. 3 PRT-2020 voucher TS4080 cytochrome c oxidase subunit I (COX1) gene, partial cds; mitochondrial	17
678 bp linear DNA	4
MT491652.1 GI:1843765556	2
	1
188. Poecillastra sp. 3 PRT-2020 voucher TS4423 cytochrome c oxidase subunit I (COX1) gene, partial cds; mitochondrial	17
678 bp linear DNA	4
MT491651.1 GI:1843765554	2
	1
189. Poecillastra sp. 2 PRT-2020 voucher TS4433 cytochrome c oxidase subunit I (COX1) gene, partial cds; mitochondrial	17
618 bp linear DNA	4
MT491650.1 GI:1843765552	2
	1
190. Poecillastra sp. 1 PRT-2020 voucher TS4533 cytochrome c oxidase subunit I (COX1) gene, partial cds; mitochondrial	17
678 bp linear DNA	4
MT491649.1 GI:1843765550	2
	1
191. Poecillastra sp. 1 PRT-2020 voucher TS4085 cytochrome c oxidase subunit I (COX1) gene, partial cds; mitochondrial	17
618 bp linear DNA	4
MT491648.1 GI:1843765548	2
	1
192. Poecillastra sp. 1 PRT-2020 voucher TS4082 cytochrome c oxidase subunit I (COX1) gene, partial cds; mitochondrial	17
678 bp linear DNA	4
MT491647.1 GI:1843765546	2
	1
193. Poecillastra sp. 1 PRT-2020 voucher TS4090 cytochrome c oxidase subunit I (COX1) gene, partial cds; mitochondrial	17
678 bp linear DNA	4
MT491646.1 GI:1843765544	2
	1
194. Tedania scotiae voucher TS4216 cytochrome c oxidase subunit I (COX1) gene, partial cds; mitochondrial	15
678 bp linear DNA	4
MT491645.1 GI:1843765542	2
	1
195. Tedania sp. 1 PRT-2020 voucher TS4483 cytochrome c oxidase subunit I (COX1) gene, partial cds; mitochondrial	17
594 bp linear DNA	4
MT491644.1 GI:1843765540	2
	1
196. Tedania sp. 1 PRT-2020 voucher TS2818 cytochrome c oxidase subunit I (COX1) gene, partial cds; mitochondrial	17
678 bp linear DNA	4
MT491643.1 GI:1843765538	2
	1
197. Tedania sp. 1 PRT-2020 voucher TS4074 cytochrome c oxidase subunit I (COX1) gene, partial cds; mitochondrial	17
678 bp linear DNA	4
MT491642.1 GI:1843765536	2
	1
198. Tedania tubulifera voucher TS2761 cytochrome c oxidase subunit I (COX1) gene, partial cds; mitochondrial	15
678 bp linear DNA	4
MT491641.1 GI:1843765534	2
	1
199. Tedania tubulifera voucher TS2746 cytochrome c oxidase subunit I (COX1) gene, partial cds; mitochondrial	15
678 bp linear DNA	4
MT491640.1 GI:1843765532	2
	1
200. Tedania tubulifera voucher TS2757 cytochrome c oxidase subunit I (COX1) gene, partial cds; mitochondrial	15
678 bp linear DNA	4
MT491639.1 GI:1843765530	2
	1
201. Tedania tubulifera voucher TS4854 cytochrome c oxidase subunit I (COX1) gene, partial cds; mitochondrial	15
678 bp linear DNA	4
MT491638.1 GI:1843765528	2
	1
202. Tedania tubulifera voucher TS4852 cytochrome c oxidase subunit I (COX1) gene, partial cds; mitochondrial	15
618 bp linear DNA	4
MT491637.1 GI:1843765526	2
	1
203. Tedania tubulifera voucher TS4858 cytochrome c oxidase subunit I (COX1) gene, partial cds; mitochondrial	15
678 bp linear DNA	4
MT491636.1 GI:1843765524	2
	1
204. Macandrewia sp. 1 PRT-2020 voucher TS4834 cytochrome c oxidase subunit I (COX1) gene, partial cds; mitochondrial	17
678 bp linear DNA	4
MT491635.1 GI:1843765522	2
	1
205. Macandrewia sp. 1 PRT-2020 voucher TS4833 cytochrome c oxidase subunit I (COX1) gene, partial cds; mitochondrial	17
678 bp linear DNA	4
MT491634.1 GI:1843765520	2
	1
206. Erylus gilchristi voucher TS4006 cytochrome c oxidase subunit I (COX1) gene, partial cds; mitochondrial	15
678 bp linear DNA	4
MT491633.1 GI:1843765518	2
	1
207. Erylus gilchristi voucher TS4005 cytochrome c oxidase subunit I (COX1) gene, partial cds; mitochondrial	15
678 bp linear DNA	4
MT491632.1 GI:1843765516	2
	1
208. Erylus gilchristi voucher TS4004 cytochrome c oxidase subunit I (COX1) gene, partial cds; mitochondrial	15
678 bp linear DNA	4
MT491631.1 GI:1843765514	2
	1
209. Erylus amorphus voucher TS4002 cytochrome c oxidase subunit I (COX1) gene, partial cds; mitochondrial	15
678 bp linear DNA	4
MT491630.1 GI:1843765512	2
	1
210. Erylus cf. globulifer G3833 voucher TS4830 cytochrome c oxidase subunit I (COX1) gene, partial cds; mitochondrial	17
678 bp linear DNA	4
MT491629.1 GI:1843765510	2
	1
211. Erylus cf. globulifer G3833 voucher TS4812 cytochrome c oxidase subunit I (COX1) gene, partial cds; mitochondrial	17
678 bp linear DNA	4
MT491628.1 GI:1843765508	2
	1
212. Sollasipelta cavernicola voucher TS4021 cytochrome c oxidase subunit I (COX1) gene, partial cds; mitochondrial	15
678 bp linear DNA	4
MT491627.1 GI:1843765506	2
	1
213. Sollasipelta cavernicola voucher TS4121 cytochrome c oxidase subunit I (COX1) gene, partial cds; mitochondrial	15
678 bp linear DNA	4
MT491626.1 GI:1843765504	2
	1
214. Sollasipelta thoosa voucher TS3604 cytochrome c oxidase subunit I (COX1) gene, partial cds; mitochondrial	15
678 bp linear DNA	4
MT491625.1 GI:1843765502	2
	1
215. Calyx sp. 1 PRT-2020 voucher TS4212 cytochrome c oxidase subunit I (COX1) gene, partial cds; mitochondrial	17
678 bp linear DNA	4
MT491624.1 GI:1843765500	2
	1
216. Cliona sp. 1 PRT-2020 voucher TS2941 cytochrome c oxidase subunit I (COX1) gene, partial cds; mitochondrial	17
678 bp linear DNA	4
MT491623.1 GI:1843765498	2
	1
217. Cliona sp. 1 PRT-2020 voucher TS2824 cytochrome c oxidase subunit I (COX1) gene, partial cds; mitochondrial	17
678 bp linear DNA	4
MT491622.1 GI:1843765496	2
	1
218. Clathria sp. 9 PRT-2020 voucher TS4811 cytochrome c oxidase subunit I (COX1) gene, partial cds; mitochondrial	17
639 bp linear DNA	4
MT491621.1 GI:1843765494	2
	1
219. Clathria sp. 8 PRT-2020 voucher TS4197 cytochrome c oxidase subunit I (COX1) gene, partial cds; mitochondrial	17
678 bp linear DNA	4
MT491620.1 GI:1843765492	2
	1
220. Clathria sp. 8 PRT-2020 voucher TS4200 cytochrome c oxidase subunit I (COX1) gene, partial cds; mitochondrial	17
678 bp linear DNA	4
MT491619.1 GI:1843765490	2
	1
221. Clathria sp. 4 PRT-2020 voucher TS4202 cytochrome c oxidase subunit I (COX1) gene, partial cds; mitochondrial	17
678 bp linear DNA	4
MT491618.1 GI:1843765488	2
	1
222. Clathria sp. 3 PRT-2020 voucher TS4198 cytochrome c oxidase subunit I (COX1) gene, partial cds; mitochondrial	17
678 bp linear DNA	4
MT491617.1 GI:1843765486	2
	1
223. Clathria sp. 5 PRT-2020 voucher TS4489 cytochrome c oxidase subunit I (COX1) gene, partial cds; mitochondrial	17
580 bp linear DNA	4
MT491616.1 GI:1843765484	2
	1
224. Clathria sp. 2 PRT-2020 voucher TS3402 cytochrome c oxidase subunit I (COX1) gene, partial cds; mitochondrial	17
678 bp linear DNA	4
MT491615.1 GI:1843765482	2
	1
225. Clathria sp. 6 PRT-2020 voucher TS3405 cytochrome c oxidase subunit I (COX1) gene, partial cds; mitochondrial	17
678 bp linear DNA	4
MT491614.1 GI:1843765480	2
	1
226. Clathria sp. 7 PRT-2020 voucher TS2677 cytochrome c oxidase subunit I (COX1) gene, partial cds; mitochondrial	17
678 bp linear DNA	4
MT491613.1 GI:1843765478	2
	1
227. Clathria sp. 6 PRT-2020 voucher TS3305 cytochrome c oxidase subunit I (COX1) gene, partial cds; mitochondrial	17
678 bp linear DNA	4
MT491612.1 GI:1843765476	2
	1
228. Clathria sp. 1 PRT-2020 voucher TS4445 cytochrome c oxidase subunit I (COX1) gene, partial cds; mitochondrial	17
559 bp linear DNA	4
MT491611.1 GI:1843765474	2
	1
229. Clathria sp. 1 PRT-2020 voucher TS4475 cytochrome c oxidase subunit I (COX1) gene, partial cds; mitochondrial	17
615 bp linear DNA	4
MT491610.1 GI:1843765472	2
	1
230. Clathria sp. 10 PRT-2020 voucher TS4156 cytochrome c oxidase subunit I (COX1) gene, partial cds; mitochondrial	17
678 bp linear DNA	4
MT491609.1 GI:1843765470	2
	1
231. Clathria sp. 10 PRT-2020 voucher TS4810 cytochrome c oxidase subunit I (COX1) gene, partial cds; mitochondrial	17
678 bp linear DNA	4
MT491608.1 GI:1843765468	2
	1
232. Microcionidae sp. 4 PRT-2020 voucher TS4409 cytochrome c oxidase subunit I (COX1) gene, partial cds; mitochondrial	17
678 bp linear DNA	4
MT491607.1 GI:1843765466	2
	1
233. Microcionidae sp. 1 PRT-2020 voucher TS3920 cytochrome c oxidase subunit I (COX1) gene, partial cds; mitochondrial	17
678 bp linear DNA	4
MT491606.1 GI:1843765464	2
	1
234. Microcionidae sp. 1 PRT-2020 voucher TS3922 cytochrome c oxidase subunit I (COX1) gene, partial cds; mitochondrial	17
678 bp linear DNA	4
MT491605.1 GI:1843765462	2
	1
235. Aaptos nuda voucher TS3403 cytochrome c oxidase subunit I (COX1) gene, partial cds; mitochondrial	15
678 bp linear DNA	4
MT491604.1 GI:1843765460	2
	1
236. Aaptos nuda voucher TS4440 cytochrome c oxidase subunit I (COX1) gene, partial cds; mitochondrial	15
619 bp linear DNA	4
MT491603.1 GI:1843765458	2
	1
237. Aaptos nuda voucher TS2749 cytochrome c oxidase subunit I (COX1) gene, partial cds; mitochondrial	15
678 bp linear DNA	4
MT491602.1 GI:1843765456	2
	1
238. Higginsia sp. 1 PRT-2020 voucher TS2820 cytochrome c oxidase subunit I (COX1) gene, partial cds; mitochondrial	17
678 bp linear DNA	4
MT491601.1 GI:1843765454	2
	1
239. Higginsia sp. 3 PRT-2020 voucher TS2837 cytochrome c oxidase subunit I (COX1) gene, partial cds; mitochondrial	17
678 bp linear DNA	4
MT491600.1 GI:1843765452	2
	1
240. Higginsia sp. 3 PRT-2020 voucher TS4630 cytochrome c oxidase subunit I (COX1) gene, partial cds; mitochondrial	17
678 bp linear DNA	4
MT491599.1 GI:1843765450	2
	1
241. Higginsia sp. 1 PRT-2020 voucher TS4205 cytochrome c oxidase subunit I (COX1) gene, partial cds; mitochondrial	17
678 bp linear DNA	4
MT491598.1 GI:1843765448	2
	1
242. Higginsia sp. 2 PRT-2020 voucher TS4481 cytochrome c oxidase subunit I (COX1) gene, partial cds; mitochondrial	17
618 bp linear DNA	4
MT491597.1 GI:1843765446	2
	1
243. Higginsia sp. 1 PRT-2020 voucher TS3530 cytochrome c oxidase subunit I (COX1) gene, partial cds; mitochondrial	17
678 bp linear DNA	4
MT491596.1 GI:1843765444	2
	1
244. Higginsia sp. 1 PRT-2020 voucher TS3527 cytochrome c oxidase subunit I (COX1) gene, partial cds; mitochondrial	17
678 bp linear DNA	4
MT491595.1 GI:1843765442	2
	1
245. Higginsia sp. 1 PRT-2020 voucher TS3517 cytochrome c oxidase subunit I (COX1) gene, partial cds; mitochondrial	17
678 bp linear DNA	4
MT491594.1 GI:1843765440	2
	1
246. Higginsia sp. 1 PRT-2020 voucher TS4511 cytochrome c oxidase subunit I (COX1) gene, partial cds; mitochondrial	17
678 bp linear DNA	4
MT491593.1 GI:1843765438	2
	1
247. Higginsia sp. 1 PRT-2020 voucher TS4075 cytochrome c oxidase subunit I (COX1) gene, partial cds; mitochondrial	17
678 bp linear DNA	4
MT491592.1 GI:1843765436	2
	1
248. Higginsia sp. 1 PRT-2020 voucher TS3966 cytochrome c oxidase subunit I (COX1) gene, partial cds; mitochondrial	17
678 bp linear DNA	4
MT491591.1 GI:1843765434	2
	1
249. Higginsia sp. 1 PRT-2020 voucher TS4652 cytochrome c oxidase subunit I (COX1) gene, partial cds; mitochondrial	17
678 bp linear DNA	4
MT491590.1 GI:1843765432	2
	1
250. Higginsia sp. 1 PRT-2020 voucher TS4684 cytochrome c oxidase subunit I (COX1) gene, partial cds; mitochondrial	17
678 bp linear DNA	4
MT491589.1 GI:1843765430	2
	1
251. Higginsia sp. 1 PRT-2020 voucher TS4685 cytochrome c oxidase subunit I (COX1) gene, partial cds; mitochondrial	17
678 bp linear DNA	4
MT491588.1 GI:1843765428	2
	1
252. Penares sphaera voucher TS4217 cytochrome c oxidase subunit I (COX1) gene, partial cds; mitochondrial	15
678 bp linear DNA	4
MT491587.1 GI:1843765426	2
	1
253. Penares alatus voucher TS4583 cytochrome c oxidase subunit I (COX1) gene, partial cds; mitochondrial	15
678 bp linear DNA	4
MT491586.1 GI:1843765424	2
	1
254. Penares cf. intermedius G3833 voucher TS4595 cytochrome c oxidase subunit I (COX1) gene, partial cds; mitochondrial	17
678 bp linear DNA	4
MT491585.1 GI:1843765422	2
	1
255. Penares cf. intermedius G3833 voucher TS4571 cytochrome c oxidase subunit I (COX1) gene, partial cds; mitochondrial	17
678 bp linear DNA	4
MT491584.1 GI:1843765420	2
	1
256. Penares cf. intermedius G3833 voucher TS4518 cytochrome c oxidase subunit I (COX1) gene, partial cds; mitochondrial	17
678 bp linear DNA	4
MT491583.1 GI:1843765418	2
	1
257. Penares cf. intermedius G3833 voucher TS4261 cytochrome c oxidase subunit I (COX1) gene, partial cds; mitochondrial	17
678 bp linear DNA	4
MT491582.1 GI:1843765416	2
	1
258. Penares cf. intermedius G3833 voucher TS4510 cytochrome c oxidase subunit I (COX1) gene, partial cds; mitochondrial	17
678 bp linear DNA	4
MT491581.1 GI:1843765414	2
	1
259. Penares orthotriaena voucher TS4772 cytochrome c oxidase subunit I (COX1) gene, partial cds; mitochondrial	15
678 bp linear DNA	4
MT491580.1 GI:1843765412	2
	1
260. Penares orthotriaena voucher TS4578 cytochrome c oxidase subunit I (COX1) gene, partial cds; mitochondrial	15
678 bp linear DNA	4
MT491579.1 GI:1843765410	2
	1
261. Penares orthotriaena voucher TS4480 cytochrome c oxidase subunit I (COX1) gene, partial cds; mitochondrial	15
619 bp linear DNA	4
MT491578.1 GI:1843765408	2
	1
262. Penares orthotriaena voucher TS4759 cytochrome c oxidase subunit I (COX1) gene, partial cds; mitochondrial	15
678 bp linear DNA	4
MT491577.1 GI:1843765406	2
	1
263. Raspailiidae sp. 9 PRT-2020 voucher TS4204 cytochrome c oxidase subunit I (COX1) gene, partial cds; mitochondrial	17
678 bp linear DNA	4
MT491576.1 GI:1843765404	2
	1
264. Raspailiidae sp. 8 PRT-2020 voucher TS4295 cytochrome c oxidase subunit I (COX1) gene, partial cds; mitochondrial	17
619 bp linear DNA	4
MT491575.1 GI:1843765402	2
	1
265. Raspailiidae sp. 8 PRT-2020 voucher TS4695 cytochrome c oxidase subunit I (COX1) gene, partial cds; mitochondrial	17
678 bp linear DNA	4
MT491574.1 GI:1843765400	2
	1
266. Raspailiidae sp. 8 PRT-2020 voucher TS4694 cytochrome c oxidase subunit I (COX1) gene, partial cds; mitochondrial	17
678 bp linear DNA	4
MT491573.1 GI:1843765398	2
	1
267. Raspailiidae sp. 6 PRT-2020 voucher TS4246 cytochrome c oxidase subunit I (COX1) gene, partial cds; mitochondrial	17
619 bp linear DNA	4
MT491572.1 GI:1843765396	2
	1
268. Raspailiidae sp. 6 PRT-2020 voucher TS4296 cytochrome c oxidase subunit I (COX1) gene, partial cds; mitochondrial	17
678 bp linear DNA	4
MT491571.1 GI:1843765394	2
	1
269. Raspailiidae sp. 6 PRT-2020 voucher TS4294 cytochrome c oxidase subunit I (COX1) gene, partial cds; mitochondrial	17
678 bp linear DNA	4
MT491570.1 GI:1843765392	2
	1
270. Raspailiidae sp. 7 PRT-2020 voucher TS4243 cytochrome c oxidase subunit I (COX1) gene, partial cds; mitochondrial	17
619 bp linear DNA	4
MT491569.1 GI:1843765390	2
	1
271. Raspailiidae sp. 5 PRT-2020 voucher TS4638 cytochrome c oxidase subunit I (COX1) gene, partial cds; mitochondrial	17
678 bp linear DNA	4
MT491568.1 GI:1843765388	2
	1
272. Raspailiidae sp. 5 PRT-2020 voucher TS4642 cytochrome c oxidase subunit I (COX1) gene, partial cds; mitochondrial	17
678 bp linear DNA	4
MT491567.1 GI:1843765386	2
	1
273. Raspailiidae sp. 4 PRT-2020 voucher TS4624 cytochrome c oxidase subunit I (COX1) gene, partial cds; mitochondrial	17
619 bp linear DNA	4
MT491566.1 GI:1843765384	2
	1
274. Raspailiidae sp. 4 PRT-2020 voucher TS4262 cytochrome c oxidase subunit I (COX1) gene, partial cds; mitochondrial	17
678 bp linear DNA	4
MT491565.1 GI:1843765382	2
	1
275. Raspailiidae sp. 1 PRT-2020 voucher TS4594 cytochrome c oxidase subunit I (COX1) gene, partial cds; mitochondrial	17
619 bp linear DNA	4
MT491564.1 GI:1843765380	2
	1
276. Raspailiidae sp. 1 PRT-2020 voucher TS4426 cytochrome c oxidase subunit I (COX1) gene, partial cds; mitochondrial	17
678 bp linear DNA	4
MT491563.1 GI:1843765378	2
	1
277. Raspailiidae sp. 2 PRT-2020 voucher TS4425 cytochrome c oxidase subunit I (COX1) gene, partial cds; mitochondrial	17
678 bp linear DNA	4
MT491562.1 GI:1843765376	2
	1
278. Raspailiidae sp. 3 PRT-2020 voucher TS3627 cytochrome c oxidase subunit I (COX1) gene, partial cds; mitochondrial	17
678 bp linear DNA	4
MT491561.1 GI:1843765374	2
	1
279. Raspailiidae sp. 3 PRT-2020 voucher TS4013 cytochrome c oxidase subunit I (COX1) gene, partial cds; mitochondrial	17
678 bp linear DNA	4
MT491560.1 GI:1843765372	2
	1
280. Petrosia durissima voucher TS4228 cytochrome c oxidase subunit I (COX1) gene, partial cds; mitochondrial	15
678 bp linear DNA	4
MT491559.1 GI:1843765370	2
	1
281. Petrosia durissima voucher TS3411 cytochrome c oxidase subunit I (COX1) gene, partial cds; mitochondrial	15
678 bp linear DNA	4
MT491558.1 GI:1843765368	2
	1
282. Petrosia sp. 1 PRT-2020 voucher TS4515 cytochrome c oxidase subunit I (COX1) gene, partial cds; mitochondrial	17
678 bp linear DNA	4
MT491557.1 GI:1843765366	2
	1
283. Petrosia durissima voucher TS4602 cytochrome c oxidase subunit I (COX1) gene, partial cds; mitochondrial	15
678 bp linear DNA	4
MT491556.1 GI:1843765364	2
	1
284. Petrosia durissima voucher TS4444 cytochrome c oxidase subunit I (COX1) gene, partial cds; mitochondrial	15
618 bp linear DNA	4
MT491555.1 GI:1843765362	2
	1
285. Petrosia sp. 1 PRT-2020 voucher TS3862 cytochrome c oxidase subunit I (COX1) gene, partial cds; mitochondrial	17
678 bp linear DNA	4
MT491554.1 GI:1843765360	2
	1
286. Petrosia durissima voucher TS3640 cytochrome c oxidase subunit I (COX1) gene, partial cds; mitochondrial	15
678 bp linear DNA	4
MT491553.1 GI:1843765358	2
	1
287. Petrosia durissima voucher TS3821 cytochrome c oxidase subunit I (COX1) gene, partial cds; mitochondrial	15
678 bp linear DNA	4
MT491552.1 GI:1843765356	2
	1
288. Petrosia sp. 1 PRT-2020 voucher TS4046 cytochrome c oxidase subunit I (COX1) gene, partial cds; mitochondrial	17
551 bp linear DNA	4
MT491551.1 GI:1843765354	2
	1
289. Petrosia durissima voucher TS4828 cytochrome c oxidase subunit I (COX1) gene, partial cds; mitochondrial	15
678 bp linear DNA	4
MT491550.1 GI:1843765352	2
	1
290. Petrosia durissima voucher TS4240 cytochrome c oxidase subunit I (COX1) gene, partial cds; mitochondrial	15
678 bp linear DNA	4
MT491549.1 GI:1843765350	2
	1
291. Polymastia sp. 4 PRT-2020 voucher TS4698 cytochrome c oxidase subunit I (COX1) gene, partial cds; mitochondrial	17
678 bp linear DNA	4
MT491548.1 GI:1843765348	2
	1
292. Polymastia sp. 1 PRT-2020 voucher TS4146 cytochrome c oxidase subunit I (COX1) gene, partial cds; mitochondrial	17
611 bp linear DNA	4
MT491547.1 GI:1843765346	2
	1
293. Polymastia sp. 2 PRT-2020 voucher TS3976 cytochrome c oxidase subunit I (COX1) gene, partial cds; mitochondrial	17
678 bp linear DNA	4
MT491546.1 GI:1843765344	2
	1
294. Polymastia sp. 3 PRT-2020 voucher TS4442 cytochrome c oxidase subunit I (COX1) gene, partial cds; mitochondrial	17
618 bp linear DNA	4
MT491545.1 GI:1843765342	2
	1
295. Polymastia sp. 3 PRT-2020 voucher TS4254 cytochrome c oxidase subunit I (COX1) gene, partial cds; mitochondrial	17
559 bp linear DNA	4
MT491544.1 GI:1843765340	2
	1
296. Sphaerotylus strobilis voucher TS3628 cytochrome c oxidase subunit I (COX1) gene, partial cds; mitochondrial	15
678 bp linear DNA	4
MT491543.1 GI:1843765338	2
	1
297. Sphaerotylus strobilis voucher TS4700 cytochrome c oxidase subunit I (COX1) gene, partial cds; mitochondrial	15
678 bp linear DNA	4
MT491542.1 GI:1843765336	2
	1
298. Sphaerotylus strobilis voucher TS4699 cytochrome c oxidase subunit I (COX1) gene, partial cds; mitochondrial	15
678 bp linear DNA	4
MT491541.1 GI:1843765334	2
	1
299. Sphaerotylus strobilis voucher TS4697 cytochrome c oxidase subunit I (COX1) gene, partial cds; mitochondrial	15
678 bp linear DNA	4
MT491540.1 GI:1843765332	2
	1
300. Sphaerotylus strobilis voucher TS4154 cytochrome c oxidase subunit I (COX1) gene, partial cds; mitochondrial	15
644 bp linear DNA	4
MT491539.1 GI:1843765330	2
	1
301. Polymastia atlantica voucher TS2947 cytochrome c oxidase subunit I (COX1) gene, partial cds; mitochondrial	15
678 bp linear DNA	4
MT491538.1 GI:1843765328	2
	1
302. Polymastia atlantica voucher TS2938 cytochrome c oxidase subunit I (COX1) gene, partial cds; mitochondrial	15
678 bp linear DNA	4
MT491537.1 GI:1843765326	2
	1
303. Sphaerotylus strobilis voucher TS2685 cytochrome c oxidase subunit I (COX1) gene, partial cds; mitochondrial	15
678 bp linear DNA	4
MT491536.1 GI:1843765324	2
	1
304. Sigmaxinella sp. 1 PRT-2020 voucher TS4396 cytochrome c oxidase subunit I (COX1) gene, partial cds; mitochondrial	17
678 bp linear DNA	4
MT491535.1 GI:1843765322	2
	1
305. Sigmaxinella sp. 2 PRT-2020 voucher TS4372 cytochrome c oxidase subunit I (COX1) gene, partial cds; mitochondrial	17
678 bp linear DNA	4
MT491534.1 GI:1843765320	2
	1
306. Sigmaxinella sp. 1 PRT-2020 voucher TS4610 cytochrome c oxidase subunit I (COX1) gene, partial cds; mitochondrial	17
678 bp linear DNA	4
MT491533.1 GI:1843765318	2
	1
307. Sigmaxinella sp. 1 PRT-2020 voucher TS3525 cytochrome c oxidase subunit I (COX1) gene, partial cds; mitochondrial	17
678 bp linear DNA	4
MT491532.1 GI:1843765316	2
	1
308. Sigmaxinella sp. 2 PRT-2020 voucher TS3953 cytochrome c oxidase subunit I (COX1) gene, partial cds; mitochondrial	17
678 bp linear DNA	4
MT491531.1 GI:1843765314	2
	1
309. Haliclona sp. 2 PRT-2020 voucher TS2770 cytochrome c oxidase subunit I (COX1) gene, partial cds; mitochondrial	17
678 bp linear DNA	4
MT491530.1 GI:1843765312	2
	1
310. Haliclona sp. 2 PRT-2020 voucher TS2771 cytochrome c oxidase subunit I (COX1) gene, partial cds; mitochondrial	17
678 bp linear DNA	4
MT491529.1 GI:1843765310	2
	1
311. Haliclona stilensis voucher TS2937 cytochrome c oxidase subunit I (COX1) gene, partial cds; mitochondrial	15
678 bp linear DNA	4
MT491528.1 GI:1843765308	2
	1
312. Haliclona sp. 1 PRT-2020 voucher TS2752 cytochrome c oxidase subunit I (COX1) gene, partial cds; mitochondrial	17
678 bp linear DNA	4
MT491527.1 GI:1843765306	2
	1
313. Haliclona sp. 1 PRT-2020 voucher TS4863 cytochrome c oxidase subunit I (COX1) gene, partial cds; mitochondrial	17
678 bp linear DNA	4
MT491526.1 GI:1843765304	2
	1
314. Niphatidae sp. 8 PRT-2020 voucher TS2750 cytochrome c oxidase subunit I (COX1) gene, partial cds; mitochondrial	17
678 bp linear DNA	4
MT491525.1 GI:1843765302	2
	1
315. Niphatidae sp. 8 PRT-2020 voucher TS4859 cytochrome c oxidase subunit I (COX1) gene, partial cds; mitochondrial	17
678 bp linear DNA	4
MT491524.1 GI:1843765300	2
	1
316. Niphatidae sp. 8 PRT-2020 voucher TS4849 cytochrome c oxidase subunit I (COX1) gene, partial cds; mitochondrial	17
678 bp linear DNA	4
MT491523.1 GI:1843765298	2
	1
317. Niphatidae sp. 8 PRT-2020 voucher TS4851 cytochrome c oxidase subunit I (COX1) gene, partial cds; mitochondrial	17
678 bp linear DNA	4
MT491522.1 GI:1843765296	2
	1
318. Niphatidae sp. 9 PRT-2020 voucher TS2956 cytochrome c oxidase subunit I (COX1) gene, partial cds; mitochondrial	17
678 bp linear DNA	4
MT491521.1 GI:1843765294	2
	1
319. Niphatidae sp. 10 PRT-2020 voucher TS4856 cytochrome c oxidase subunit I (COX1) gene, partial cds; mitochondrial	17
678 bp linear DNA	4
MT491520.1 GI:1843765292	2
	1
320. Niphatidae sp. 9 PRT-2020 voucher TS2944 cytochrome c oxidase subunit I (COX1) gene, partial cds; mitochondrial	17
678 bp linear DNA	4
MT491519.1 GI:1843765290	2
	1
321. Niphatidae sp. 11 PRT-2020 voucher TS2954 cytochrome c oxidase subunit I (COX1) gene, partial cds; mitochondrial	17
678 bp linear DNA	4
MT491518.1 GI:1843765288	2
	1
322. Niphatidae sp. 7 PRT-2020 voucher TS4351 cytochrome c oxidase subunit I (COX1) gene, partial cds; mitochondrial	17
618 bp linear DNA	4
MT491517.1 GI:1843765286	2
	1
323. Niphatidae sp. 6 PRT-2020 voucher TS4672 cytochrome c oxidase subunit I (COX1) gene, partial cds; mitochondrial	17
618 bp linear DNA	4
MT491516.1 GI:1843765284	2
	1
324. Niphatidae sp. 5 PRT-2020 voucher TS3954 cytochrome c oxidase subunit I (COX1) gene, partial cds; mitochondrial	17
678 bp linear DNA	4
MT491515.1 GI:1843765282	2
	1
325. Niphatidae sp. 5 PRT-2020 voucher TS4260 cytochrome c oxidase subunit I (COX1) gene, partial cds; mitochondrial	17
678 bp linear DNA	4
MT491514.1 GI:1843765280	2
	1
326. Niphatidae sp. 5 PRT-2020 voucher TS4662 cytochrome c oxidase subunit I (COX1) gene, partial cds; mitochondrial	17
678 bp linear DNA	4
MT491513.1 GI:1843765278	2
	1
327. Niphatidae sp. 5 PRT-2020 voucher TS4635 cytochrome c oxidase subunit I (COX1) gene, partial cds; mitochondrial	17
678 bp linear DNA	4
MT491512.1 GI:1843765276	2
	1
328. Niphatidae sp. 4 PRT-2020 voucher TS4429 cytochrome c oxidase subunit I (COX1) gene, partial cds; mitochondrial	17
618 bp linear DNA	4
MT491511.1 GI:1843765274	2
	1
329. Niphatidae sp. 3 PRT-2020 voucher TS4542 cytochrome c oxidase subunit I (COX1) gene, partial cds; mitochondrial	17
678 bp linear DNA	4
MT491510.1 GI:1843765272	2
	1
330. Niphatidae sp. 2 PRT-2020 voucher TS4683 cytochrome c oxidase subunit I (COX1) gene, partial cds; mitochondrial	17
678 bp linear DNA	4
MT491509.1 GI:1843765270	2
	1
331. Niphatidae sp. 1 PRT-2020 voucher TS4765 cytochrome c oxidase subunit I (COX1) gene, partial cds; mitochondrial	17
678 bp linear DNA	4
MT491508.1 GI:1843765268	2
	1
332. Niphatidae sp. 1 PRT-2020 voucher TS4009 cytochrome c oxidase subunit I (COX1) gene, partial cds; mitochondrial	17
678 bp linear DNA	4
MT491507.1 GI:1843765266	2
	1
333. Niphatidae sp. 1 PRT-2020 voucher TS4593 cytochrome c oxidase subunit I (COX1) gene, partial cds; mitochondrial	17
678 bp linear DNA	4
MT491506.1 GI:1843765264	2
	1
334. Niphatidae sp. 1 PRT-2020 voucher TS4397 cytochrome c oxidase subunit I (COX1) gene, partial cds; mitochondrial	17
678 bp linear DNA	4
MT491505.1 GI:1843765262	2
	1
335. Pseudosuberites sp. 1 PRT-2020 voucher TS4791 cytochrome c oxidase subunit I (COX1) gene, partial cds; mitochondrial	17
678 bp linear DNA	4
MT491504.1 GI:1843765260	2
	1
336. Lissodendoryx sp. 1 PRT-2020 voucher TS2767 cytochrome c oxidase subunit I (COX1) gene, partial cds; mitochondrial	17
678 bp linear DNA	4
MT491503.1 GI:1843765258	2
	1
337. Hymeniacidon sp. 1 PRT-2020 voucher TS4861 cytochrome c oxidase subunit I (COX1) gene, partial cds; mitochondrial	17
678 bp linear DNA	4
MT491502.1 GI:1843765256	2
	1
338. Hymeniacidon sp. 1 PRT-2020 voucher TS4860 cytochrome c oxidase subunit I (COX1) gene, partial cds; mitochondrial	17
678 bp linear DNA	4
MT491501.1 GI:1843765254	2
	1
339. Hymeniacidon sp. 1 PRT-2020 voucher TS4855 cytochrome c oxidase subunit I (COX1) gene, partial cds; mitochondrial	17
678 bp linear DNA	4
MT491500.1 GI:1843765252	2
	1
340. Hymeniacidon sp. 1 PRT-2020 voucher TS4841 cytochrome c oxidase subunit I (COX1) gene, partial cds; mitochondrial	17
678 bp linear DNA	4
MT491499.1 GI:1843765250	2
	1
341. Hymeniacidon cf. perlevis G3833 voucher TS2963 cytochrome c oxidase subunit I (COX1) gene, partial cds; mitochondrial	17
678 bp linear DNA	4
MT491498.1 GI:1843765248	2
	1
342. Hymeniacidon cf. perlevis G3833 voucher TS2962 cytochrome c oxidase subunit I (COX1) gene, partial cds; mitochondrial	17
678 bp linear DNA	4
MT491497.1 GI:1843765246	2
	1
343. Hymeniacidon cf. perlevis G3833 voucher TS2957 cytochrome c oxidase subunit I (COX1) gene, partial cds; mitochondrial	17
678 bp linear DNA	4
MT491496.1 GI:1843765244	2
	1
344. Hymeniacidon cf. perlevis G3833 voucher TS2946 cytochrome c oxidase subunit I (COX1) gene, partial cds; mitochondrial	17
678 bp linear DNA	4
MT491495.1 GI:1843765242	2
	1
345. Hymeniacidon cf. perlevis G3833 voucher TS2943 cytochrome c oxidase subunit I (COX1) gene, partial cds; mitochondrial	17
678 bp linear DNA	4
MT491494.1 GI:1843765240	2
	1
346. Hymeniacidon cf. perlevis G3833 voucher TS2935 cytochrome c oxidase subunit I (COX1) gene, partial cds; mitochondrial	17
678 bp linear DNA	4
MT491493.1 GI:1843765238	2
	1
347. Hymeniacidon cf. perlevis G3833 voucher TS2766 cytochrome c oxidase subunit I (COX1) gene, partial cds; mitochondrial	17
678 bp linear DNA	4
MT491492.1 GI:1843765236	2
	1
348. Characella sp. 1 PRT-2020 voucher TS4469 cytochrome c oxidase subunit I (COX1) gene, partial cds; mitochondrial	17
618 bp linear DNA	4
MT491491.1 GI:1843765234	2
	1
349. Characella sp. 1 PRT-2020 voucher TS4377 cytochrome c oxidase subunit I (COX1) gene, partial cds; mitochondrial	17
678 bp linear DNA	4
MT491490.1 GI:1843765232	2
	1
350. Characella sp. 2 PRT-2020 voucher TS4049 cytochrome c oxidase subunit I (COX1) gene, partial cds; mitochondrial	17
557 bp linear DNA	4
MT491489.1 GI:1843765230	2
	1
351. Characella sp. 2 PRT-2020 voucher TS4047 cytochrome c oxidase subunit I (COX1) gene, partial cds; mitochondrial	17
618 bp linear DNA	4
MT491488.1 GI:1843765228	2
	1
352. Characella sp. 2 PRT-2020 voucher TS4036 cytochrome c oxidase subunit I (COX1) gene, partial cds; mitochondrial	17
618 bp linear DNA	4
MT491487.1 GI:1843765226	2
	1
353. Characella sp. 2 PRT-2020 voucher TS4035 cytochrome c oxidase subunit I (COX1) gene, partial cds; mitochondrial	17
618 bp linear DNA	4
MT491486.1 GI:1843765224	2
	1
354. Characella sp. 2 PRT-2020 voucher TS4030 cytochrome c oxidase subunit I (COX1) gene, partial cds; mitochondrial	17
618 bp linear DNA	4
MT491485.1 GI:1843765222	2
	1
355. Characella sp. 2 PRT-2020 voucher TS4029 cytochrome c oxidase subunit I (COX1) gene, partial cds; mitochondrial	17
618 bp linear DNA	4
MT491484.1 GI:1843765220	2
	1
356. Characella sp. 2 PRT-2020 voucher TS4026 cytochrome c oxidase subunit I (COX1) gene, partial cds; mitochondrial	17
678 bp linear DNA	4
MT491483.1 GI:1843765218	2
	1
357. Characella sp. 2 PRT-2020 voucher TS4025 cytochrome c oxidase subunit I (COX1) gene, partial cds; mitochondrial	17
678 bp linear DNA	4
MT491482.1 GI:1843765216	2
	1
358. Characella sp. 2 PRT-2020 voucher TS4024 cytochrome c oxidase subunit I (COX1) gene, partial cds; mitochondrial	17
611 bp linear DNA	4
MT491481.1 GI:1843765214	2
	1
359. Characella sp. 2 PRT-2020 voucher TS3999 cytochrome c oxidase subunit I (COX1) gene, partial cds; mitochondrial	17
678 bp linear DNA	4
MT491480.1 GI:1843765212	2
	1
360. Biemna sp. 4 PRT-2020 voucher TS4689 cytochrome c oxidase subunit I (COX1) gene, partial cds; mitochondrial	17
678 bp linear DNA	4
MT491479.1 GI:1843765210	2
	1
361. Biemna sp. 1 PRT-2020 voucher TS4862 cytochrome c oxidase subunit I (COX1) gene, partial cds; mitochondrial	17
678 bp linear DNA	4
MT491478.1 GI:1843765208	2
	1
362. Biemna sp. 1 PRT-2020 voucher TS4850 cytochrome c oxidase subunit I (COX1) gene, partial cds; mitochondrial	17
678 bp linear DNA	4
MT491477.1 GI:1843765206	2
	1
363. Biemna megalosigma var. sigmodragma voucher TS4299 cytochrome c oxidase subunit I (COX1) gene, partial cds; mitochondrial	17
618 bp linear DNA	4
MT491476.1 GI:1843765204	2
	1
364. Biemna sp. 4 PRT-2020 voucher TS4245 cytochrome c oxidase subunit I (COX1) gene, partial cds; mitochondrial	17
678 bp linear DNA	4
MT491475.1 GI:1843765202	2
	1
365. Biemna megalosigma var. sigmodragma voucher TS4208 cytochrome c oxidase subunit I (COX1) gene, partial cds; mitochondrial	17
678 bp linear DNA	4
MT491474.1 GI:1843765200	2
	1
366. Biemna sp. 3 PRT-2020 voucher TS4032 cytochrome c oxidase subunit I (COX1) gene, partial cds; mitochondrial	17
593 bp linear DNA	4
MT491473.1 GI:1843765198	2
	1
367. Biemna sp. 4 PRT-2020 voucher TS4003 cytochrome c oxidase subunit I (COX1) gene, partial cds; mitochondrial	17
678 bp linear DNA	4
MT491472.1 GI:1843765196	2
	1
368. Biemna megalosigma var. sigmodragma voucher TS3992 cytochrome c oxidase subunit I (COX1) gene, partial cds; mitochondrial	17
678 bp linear DNA	4
MT491471.1 GI:1843765194	2
	1
369. Biemna megalosigma var. sigmodragma voucher TS3955 cytochrome c oxidase subunit I (COX1) gene, partial cds; mitochondrial	17
678 bp linear DNA	4
MT491470.1 GI:1843765192	2
	1
370. Biemna sp. 2 PRT-2020 voucher TS3818 cytochrome c oxidase subunit I (COX1) gene, partial cds; mitochondrial	17
559 bp linear DNA	4
MT491469.1 GI:1843765190	2
	1
371. Biemna megalosigma var. sigmodragma voucher TS3723 cytochrome c oxidase subunit I (COX1) gene, partial cds; mitochondrial	17
678 bp linear DNA	4
MT491468.1 GI:1843765188	2
	1
372. Biemna sp. 4 PRT-2020 voucher TS3516 cytochrome c oxidase subunit I (COX1) gene, partial cds; mitochondrial	17
678 bp linear DNA	4
MT491467.1 GI:1843765186	2
	1
373. Coelosphaera sp. 2 PRT-2020 voucher TS2835 cytochrome c oxidase subunit I (COX1) gene, partial cds; mitochondrial	17
678 bp linear DNA	4
MT491466.1 GI:1843765184	2
	1
374. Coelosphaera sp. 1 PRT-2020 voucher TS2762 cytochrome c oxidase subunit I (COX1) gene, partial cds; mitochondrial	17
678 bp linear DNA	4
MT491465.1 GI:1843765182	2
	1
375. Coelosphaera sp. 1 PRT-2020 voucher TS2759 cytochrome c oxidase subunit I (COX1) gene, partial cds; mitochondrial	17
678 bp linear DNA	4
MT491464.1 GI:1843765180	2
	1
376. Coelosphaera sp. 1 PRT-2020 voucher TS2748 cytochrome c oxidase subunit I (COX1) gene, partial cds; mitochondrial	17
678 bp linear DNA	4
MT491463.1 GI:1843765178	2
	1
377. Suberites sp. n. PRT-2020 voucher TS4189 cytochrome c oxidase subunit I (COX1) gene, partial cds; mitochondrial	17
444 bp linear DNA	4
MT491462.1 GI:1843763108	2
	1
378. Suberites sp. n. PRT-2020 voucher TS4185 cytochrome c oxidase subunit I (COX1) gene, partial cds; mitochondrial	17
444 bp linear DNA	4
MT491461.1 GI:1843763106	2
	1
379. Suberites sp. n. PRT-2020 voucher TS4190 cytochrome c oxidase subunit I (COX1) gene, partial cds; mitochondrial	17
444 bp linear DNA	4
MT491460.1 GI:1843763104	2
	1
380. Suberites sp. n. PRT-2020 voucher TS4187 cytochrome c oxidase subunit I (COX1) gene, partial cds; mitochondrial	17
444 bp linear DNA	4
MT491459.1 GI:1843763102	2
	1
381. Suberites sp. n. PRT-2020 voucher TS4191 cytochrome c oxidase subunit I (COX1) gene, partial cds; mitochondrial	17
444 bp linear DNA	4
MT491458.1 GI:1843763100	2
	1
382. Suberites sp. n. PRT-2020 voucher TS4186 cytochrome c oxidase subunit I (COX1) gene, partial cds; mitochondrial	17
444 bp linear DNA	4
MT491457.1 GI:1843763098	2
	1
383. Suberites sp. n. PRT-2020 voucher TS4188 cytochrome c oxidase subunit I (COX1) gene, partial cds; mitochondrial	17
444 bp linear DNA	4
MT491456.1 GI:1843763096	2
	1
384. Suberites dandelenae voucher TS1807 cytochrome c oxidase subunit I (COX1) gene, partial cds; mitochondrial	15
444 bp linear DNA	4
MT491455.1 GI:1843763094	2
	1
385. Suberites dandelenae voucher TS1798 cytochrome c oxidase subunit I (COX1) gene, partial cds; mitochondrial	15
444 bp linear DNA	4
MT491454.1 GI:1843763092	2
	1
386. Suberites dandelenae voucher TS1585 cytochrome c oxidase subunit I (COX1) gene, partial cds; mitochondrial	15
444 bp linear DNA	4
MT491453.1 GI:1843763090	2
	1
387. Suberites dandelenae voucher TS1819 cytochrome c oxidase subunit I (COX1) gene, partial cds; mitochondrial	15
444 bp linear DNA	4
MT491452.1 GI:1843763088	2
	1
388. Suberites dandelenae voucher TS1584 cytochrome c oxidase subunit I (COX1) gene, partial cds; mitochondrial	15
444 bp linear DNA	4
MT491451.1 GI:1843763086	2
	1
389. Suberites dandelenae voucher TS1815 cytochrome c oxidase subunit I (COX1) gene, partial cds; mitochondrial	15
444 bp linear DNA	4
MT491450.1 GI:1843763084	2
	1
390. Suberites dandelenae voucher TS1633 cytochrome c oxidase subunit I (COX1) gene, partial cds; mitochondrial	15
444 bp linear DNA	4
MT491449.1 GI:1843763082	2
	1
391. Suberites dandelenae voucher TS1614 cytochrome c oxidase subunit I (COX1) gene, partial cds; mitochondrial	15
444 bp linear DNA	4
MT491448.1 GI:1843763080	2
	1
392. Suberites dandelenae voucher TS1816 cytochrome c oxidase subunit I (COX1) gene, partial cds; mitochondrial	15
444 bp linear DNA	4
MT491447.1 GI:1843763078	2
	1
393. Suberites dandelenae voucher TS1640 cytochrome c oxidase subunit I (COX1) gene, partial cds; mitochondrial	15
444 bp linear DNA	4
MT491446.1 GI:1843763076	2
	1
394. Suberites dandelenae voucher TS1592 cytochrome c oxidase subunit I (COX1) gene, partial cds; mitochondrial	15
444 bp linear DNA	4
MT491445.1 GI:1843763074	2
	1
395. Suberites dandelenae voucher TS1611 cytochrome c oxidase subunit I (COX1) gene, partial cds; mitochondrial	15
444 bp linear DNA	4
MT491444.1 GI:1843763072	2
	1
396. Suberites dandelenae voucher TS1810 cytochrome c oxidase subunit I (COX1) gene, partial cds; mitochondrial	15
444 bp linear DNA	4
MT491443.1 GI:1843763070	2
	1
397. Suberites sp. n. PRT-2020 voucher TS4191 cytochrome c oxidase subunit I (COX1) gene, partial cds; mitochondrial	17
678 bp linear DNA	4
MT483574.1 GI:1843425202	2
	1
398. Suberites sp. n. PRT-2020 voucher TS4190 cytochrome c oxidase subunit I (COX1) gene, partial cds; mitochondrial	17
678 bp linear DNA	4
MT483573.1 GI:1843425199	2
	1
399. Suberites sp. n. PRT-2020 voucher TS4189 cytochrome c oxidase subunit I (COX1) gene, partial cds; mitochondrial	17
678 bp linear DNA	4
MT483572.1 GI:1843425196	2
	1
400. Suberites sp. n. PRT-2020 voucher TS4188 cytochrome c oxidase subunit I (COX1) gene, partial cds; mitochondrial	17
678 bp linear DNA	4
MT483571.1 GI:1843425193	2
	1
401. Suberites sp. n. PRT-2020 voucher TS4187 cytochrome c oxidase subunit I (COX1) gene, partial cds; mitochondrial	17
678 bp linear DNA	4
MT483570.1 GI:1843425190	2
	1
402. Suberites sp. n. PRT-2020 voucher TS4186 cytochrome c oxidase subunit I (COX1) gene, partial cds; mitochondrial	17
678 bp linear DNA	4
MT483569.1 GI:1843425187	2
	1
403. Suberites sp. n. PRT-2020 voucher TS4185 cytochrome c oxidase subunit I (COX1) gene, partial cds; mitochondrial	17
678 bp linear DNA	4
MT483568.1 GI:1843425184	2
	1
404. Tsitsikamma favus voucher TIC2016-050D large subunit ribosomal RNA gene, partial sequence	12
622 bp linear DNA	4
MK159865.1 GI:1511948118	2
	1
405. Kebira tetractinifera voucher ZMA15245 large subunit ribosomal RNA gene, partial sequence	12
432 bp linear DNA	4
MF872786.1 GI:1240338463	2
	1
406. Tsitsikamma favus isolate TIC2015-027 large subunit ribosomal RNA gene, partial sequence	12
622 bp linear DNA	4
MG640039.1 GI:1293743741	2
	1
407. Tsitsikamma favus isolate TIC2016-050AH large subunit ribosomal RNA gene, partial sequence	12
622 bp linear DNA	4
MG640038.1 GI:1293743740	2
	1
408. Suberites dandelenae haplotype 2 cytochrome oxidase subunit I (COI) gene, partial cds; mitochondrial	14
579 bp linear DNA	4
KY463456.1 GI:1209331623	2
	1
409. Suberites dandelenae haplotype 1 cytochrome oxidase subunit I (COI) gene, partial cds; mitochondrial	14
579 bp linear DNA	4
KY463455.1 GI:1209331621	2
	1
410. Tethya samaaii isolate TIC2016_003 28S ribosomal RNA gene, partial sequence	11
622 bp linear DNA	4
KX618511.1 GI:1122276098	2
	1
411. Tethya samaaii isolate TIC2016_001 28S ribosomal RNA gene, partial sequence	11
622 bp linear DNA	4
KX618510.1 GI:1122276097	2
	1
412. Tethya samaaii isolate TIC2015_222 28S ribosomal RNA gene, partial sequence	11
622 bp linear DNA	4
KX618509.1 GI:1122276096	2
	1
413. Tethya samaaii isolate TIC2015_221 28S ribosomal RNA gene, partial sequence	11
622 bp linear DNA	4
KX618508.1 GI:1122276095	2
	1
414. Tsitsikamma pedunculata isolate TIC2015-206 28S ribosomal RNA gene, partial sequence	11
622 bp linear DNA	4
KU695580.1 GI:1059526364	2
	1
415. Tsitsikamma pedunculata isolate TIC2015-205 28S ribosomal RNA gene, partial sequence	11
622 bp linear DNA	4
KU695579.1 GI:1059526363	2
	1
416. Mycale sp. SHH-2016 28S ribosomal RNA gene, partial sequence	10
618 bp linear DNA	4
KU695578.1 GI:1059526362	2
	1
417. Tsitsikamma sp. 1 SHH-2016 28S ribosomal RNA gene, partial sequence	11
622 bp linear DNA	4
KU695577.1 GI:1059526361	2
	1
418. Tsitsikamma sp. 3 SHH-2016 28S ribosomal RNA gene, partial sequence	11
622 bp linear DNA	4
KU695576.1 GI:1059526360	2
	1
419. Tsitsikamma sp. 2 SHH-2016 28S ribosomal RNA gene, partial sequence	11
621 bp linear DNA	4
KU695575.1 GI:1059526359	2
	1
420. Leucosolenia sp. n. NCI307 28S ribosomal RNA gene, partial sequence	11
2,795 bp linear DNA	4
KC869503.1 GI:512765265	2
	1
421. Leucetta chagosensis isolate POR_10144 cytochrome oxidase subunit 3 (cox3) gene, partial cds; mitochondrial	14
412 bp linear DNA	4
MT300134.1 GI:2107801062	2
	1
422. Leucetta chagosensis isolate R2S27 cytochrome oxidase subunit 3 (cox3) gene, partial cds; mitochondrial	14
412 bp linear DNA	4
MT300133.1 GI:2107801060	2
	1
423. Leucetta chagosensis isolate R3S31 cytochrome oxidase subunit 3 (cox3) gene, partial cds; mitochondrial	14
412 bp linear DNA	4
MT300132.1 GI:2107801058	2
	1
424. Leucetta chagosensis isolate L2 cytochrome oxidase subunit 3 (cox3) gene, partial cds; mitochondrial	14
412 bp linear DNA	4
MT300131.1 GI:2107801056	2
	1
425. Leucetta chagosensis isolate S8b cytochrome oxidase subunit 3 (cox3) gene, partial cds; mitochondrial	14
412 bp linear DNA	4
MT300130.1 GI:2107801054	2
	1
426. Leucetta chagosensis isolate R4S13 cytochrome oxidase subunit 3 (cox3) gene, partial cds; mitochondrial	14
412 bp linear DNA	4
MT300129.1 GI:2107801052	2
	1
427. Leucetta chagosensis isolate S4Q5a cytochrome oxidase subunit 3 (cox3) gene, partial cds; mitochondrial	14
412 bp linear DNA	4
MT300128.1 GI:2107801050	2
	1
428. Leucetta chagosensis isolate R2S7 cytochrome oxidase subunit 3 (cox3) gene, partial cds; mitochondrial	14
412 bp linear DNA	4
MT300127.1 GI:2107801048	2
	1
429. Leucetta chagosensis isolate R2S22 cytochrome oxidase subunit 3 (cox3) gene, partial cds; mitochondrial	14
412 bp linear DNA	4
MT300126.1 GI:2107801046	2
	1
430. Leucetta chagosensis isolate R3S12 cytochrome oxidase subunit 3 (cox3) gene, partial cds; mitochondrial	14
412 bp linear DNA	4
MT300125.1 GI:2107801044	2
	1
431. Leucetta chagosensis isolate R4S20 cytochrome oxidase subunit 3 (cox3) gene, partial cds; mitochondrial	14
412 bp linear DNA	4
MT300124.1 GI:2107801042	2
	1
432. Leucetta chagosensis isolate R2S12 cytochrome oxidase subunit 3 (cox3) gene, partial cds; mitochondrial	14
412 bp linear DNA	4
MT300123.1 GI:2107801040	2
	1
433. Leucetta chagosensis isolate S4Q8c cytochrome oxidase subunit 3 (cox3) gene, partial cds; mitochondrial	14
412 bp linear DNA	4
MT300122.1 GI:2107801038	2
	1
434. Leucetta chagosensis isolate S9S1 cytochrome oxidase subunit 3 (cox3) gene, partial cds; mitochondrial	14
412 bp linear DNA	4
MT300121.1 GI:2107801036	2
	1
435. Leucetta chagosensis isolate R3S8 cytochrome oxidase subunit 3 (cox3) gene, partial cds; mitochondrial	14
412 bp linear DNA	4
MT300120.1 GI:2107801034	2
	1
436. Leucetta chagosensis isolate R2S18 cytochrome oxidase subunit 3 (cox3) gene, partial cds; mitochondrial	14
412 bp linear DNA	4
MT300119.1 GI:2107801032	2
	1
437. Leucetta chagosensis isolate R3S13 cytochrome oxidase subunit 3 (cox3) gene, partial cds; mitochondrial	14
412 bp linear DNA	4
MT300118.1 GI:2107801030	2
	1
438. Leucetta chagosensis isolate L1 cytochrome oxidase subunit 3 (cox3) gene, partial cds; mitochondrial	14
412 bp linear DNA	4
MT300117.1 GI:2107801028	2
	1
439. Leucetta chagosensis isolate S4Q4b cytochrome oxidase subunit 3 (cox3) gene, partial cds; mitochondrial	14
412 bp linear DNA	4
MT300116.1 GI:2107801026	2
	1
440. Leucetta chagosensis isolate S4S1 cytochrome oxidase subunit 3 (cox3) gene, partial cds; mitochondrial	14
412 bp linear DNA	4
MT300115.1 GI:2107801024	2
	1
441. Leucetta chagosensis isolate R4S22 cytochrome oxidase subunit 3 (cox3) gene, partial cds; mitochondrial	14
412 bp linear DNA	4
MT300114.1 GI:2107801022	2
	1
442. Leucetta chagosensis isolate R2S20 cytochrome oxidase subunit 3 (cox3) gene, partial cds; mitochondrial	14
412 bp linear DNA	4
MT300113.1 GI:2107801020	2
	1
443. Leucetta chagosensis isolate R3S2 cytochrome oxidase subunit 3 (cox3) gene, partial cds; mitochondrial	14
412 bp linear DNA	4
MT300112.1 GI:2107801018	2
	1
444. Leucetta chagosensis isolate POR_9348 cytochrome oxidase subunit 3 (cox3) gene, partial cds; mitochondrial	14
412 bp linear DNA	4
MT300111.1 GI:2107801016	2
	1
445. Leucetta chagosensis isolate POR_9197 cytochrome oxidase subunit 3 (cox3) gene, partial cds; mitochondrial	14
412 bp linear DNA	4
MT300110.1 GI:2107801014	2
	1
446. Leucetta chagosensis isolate POR_1627 cytochrome oxidase subunit 3 (cox3) gene, partial cds; mitochondrial	14
412 bp linear DNA	4
MT300109.1 GI:2107801012	2
	1
447. Penares sp. NCI181 voucher CASIZ 301086 28S ribosomal RNA gene, partial sequence	13
2,898 bp linear DNA	4
KC869466.1 GI:512765228	2
	1
448. Leucetta chagosensis voucher POR_1652 large subunit ribosomal RNA gene, partial sequence	12
304 bp linear DNA	4
MT275684.1 GI:1827637405	2
	1
449. Leucetta chagosensis voucher POR_10141 large subunit ribosomal RNA gene, partial sequence	12
304 bp linear DNA	4
MT275683.1 GI:1827637404	2
	1
450. Leucetta chagosensis voucher R2S15 large subunit ribosomal RNA gene, partial sequence	12
304 bp linear DNA	4
MT275682.1 GI:1827637403	2
	1
451. Leucetta chagosensis voucher R2S8 large subunit ribosomal RNA gene, partial sequence	12
304 bp linear DNA	4
MT275681.1 GI:1827637402	2
	1
452. Leucetta chagosensis voucher POR_1923 large subunit ribosomal RNA gene, partial sequence	12
304 bp linear DNA	4
MT275680.1 GI:1827637401	2
	1
453. Leucetta chagosensis voucher POR_3017 large subunit ribosomal RNA gene, partial sequence	12
304 bp linear DNA	4
MT275679.1 GI:1827637400	2
	1
454. Leucetta chagosensis voucher POR_10114 large subunit ribosomal RNA gene, partial sequence	12
304 bp linear DNA	4
MT275678.1 GI:1827637399	2
	1
455. Leucetta chagosensis voucher POR_8542 large subunit ribosomal RNA gene, partial sequence	12
304 bp linear DNA	4
MT275677.1 GI:1827637398	2
	1
456. Leucetta chagosensis voucher POR_1792 large subunit ribosomal RNA gene, partial sequence	12
304 bp linear DNA	4
MT275676.1 GI:1827637397	2
	1
457. Leucetta chagosensis voucher POR_9676 large subunit ribosomal RNA gene, partial sequence	12
304 bp linear DNA	4
MT275675.1 GI:1827637396	2
	1
458. Leucetta chagosensis voucher S4Q5b large subunit ribosomal RNA gene, partial sequence	12
304 bp linear DNA	4
MT275674.1 GI:1827637395	2
	1
459. Leucetta chagosensis voucher POR_9196 large subunit ribosomal RNA gene, partial sequence	12
304 bp linear DNA	4
MT275673.1 GI:1827637394	2
	1
460. Leucetta chagosensis voucher POR_2910 large subunit ribosomal RNA gene, partial sequence	12
304 bp linear DNA	4
MT275672.1 GI:1827637393	2
	1
461. Leucetta chagosensis voucher S9S1 large subunit ribosomal RNA gene, partial sequence	12
304 bp linear DNA	4
MT251971.1 GI:1824898671	2
	1
462. Leucetta chagosensis voucher S4S1 large subunit ribosomal RNA gene, partial sequence	12
304 bp linear DNA	4
MT251970.1 GI:1824898667	2
	1
463. Leucetta chagosensis voucher S4Q4b large subunit ribosomal RNA gene, partial sequence	12
304 bp linear DNA	4
MT251969.1 GI:1824898663	2
	1
464. Leucetta chagosensis voucher S8b large subunit ribosomal RNA gene, partial sequence	12
304 bp linear DNA	4
MT251968.1 GI:1824898659	2
	1
465. Leucetta chagosensis voucher S4Q8c large subunit ribosomal RNA gene, partial sequence	12
304 bp linear DNA	4
MT251967.1 GI:1824898655	2
	1
466. Leucetta chagosensis voucher S4Q5a large subunit ribosomal RNA gene, partial sequence	12
304 bp linear DNA	4
MT251966.1 GI:1824898651	2
	1
467. Leucetta chagosensis voucher R2S18 large subunit ribosomal RNA gene, partial sequence	12
304 bp linear DNA	4
MT251965.1 GI:1824898647	2
	1
468. Leucetta chagosensis voucher R4S13 large subunit ribosomal RNA gene, partial sequence	12
304 bp linear DNA	4
MT251964.1 GI:1824898643	2
	1
469. Leucetta chagosensis voucher R3S8 large subunit ribosomal RNA gene, partial sequence	12
304 bp linear DNA	4
MT251963.1 GI:1824898639	2
	1
470. Leucetta chagosensis voucher R3S13 large subunit ribosomal RNA gene, partial sequence	12
304 bp linear DNA	4
MT251962.1 GI:1824898635	2
	1
471. Leucetta chagosensis voucher R3S2 large subunit ribosomal RNA gene, partial sequence	12
304 bp linear DNA	4
MT251961.1 GI:1824898631	2
	1
472. Leucetta chagosensis voucher R4S22 large subunit ribosomal RNA gene, partial sequence	12
304 bp linear DNA	4
MT251960.1 GI:1824898627	2
	1
473. Leucetta chagosensis voucher R2S27 large subunit ribosomal RNA gene, partial sequence	12
304 bp linear DNA	4
MT251959.1 GI:1824898623	2
	1
474. Leucetta chagosensis voucher L1 large subunit ribosomal RNA gene, partial sequence	12
304 bp linear DNA	4
MT251958.1 GI:1824898619	2
	1
475. Leucetta chagosensis voucher R3S12 large subunit ribosomal RNA gene, partial sequence	12
304 bp linear DNA	4
MT251957.1 GI:1824898615	2
	1
476. Leucetta chagosensis voucher L2 large subunit ribosomal RNA gene, partial sequence	12
304 bp linear DNA	4
MT251956.1 GI:1824898611	2
	1
477. Leucetta chagosensis voucher R4S20 large subunit ribosomal RNA gene, partial sequence	12
304 bp linear DNA	4
MT251955.1 GI:1824898608	2
	1
478. Leucetta chagosensis voucher R2S20 large subunit ribosomal RNA gene, partial sequence	12
304 bp linear DNA	4
MT251954.1 GI:1824898605	2
	1
479. Leucetta chagosensis voucher R2S22 large subunit ribosomal RNA gene, partial sequence	12
304 bp linear DNA	4
MT251953.1 GI:1824898602	2
	1
480. Leucetta chagosensis voucher R3S31 large subunit ribosomal RNA gene, partial sequence	12
304 bp linear DNA	4
MT251952.1 GI:1824898599	2
	1
481. Leucetta chagosensis voucher R2S12 large subunit ribosomal RNA gene, partial sequence	12
304 bp linear DNA	4
MT251951.1 GI:1824898596	2
	1
482. Leucetta chagosensis voucher R2S7 large subunit ribosomal RNA gene, partial sequence	12
304 bp linear DNA	4
MT251950.1 GI:1824898593	2
	1
483. Leucetta chagosensis voucher POR_10144 large subunit ribosomal RNA gene, partial sequence	12
304 bp linear DNA	4
MT251949.1 GI:1824898590	2
	1
484. Leucetta chagosensis voucher POR_9348 large subunit ribosomal RNA gene, partial sequence	12
304 bp linear DNA	4
MT251948.1 GI:1824898587	2
	1
485. Leucetta chagosensis voucher POR_9197 large subunit ribosomal RNA gene, partial sequence	12
304 bp linear DNA	4
MT251947.1 GI:1824898584	2
	1
486. Leucetta chagosensis voucher POR_1627 large subunit ribosomal RNA gene, partial sequence	12
304 bp linear DNA	4
MT251946.1 GI:1824898581	2
	1
487. Discodermia sp. ETS-2004 actin gene, partial cds	8
771 bp linear DNA	4
AY582839.1 GI:53829573	2
	1
488. Antho sp. NCI322 28S ribosomal RNA gene, partial sequence	10
2,883 bp linear DNA	4
KC869629.1 GI:512765391	2
	1
489. Forcepia sp. n. NCI034 28S ribosomal RNA gene, partial sequence	11
3,141 bp linear DNA	4
KC869627.1 GI:512765389	2
	1
490. Fasciospongia cf. cycni NCI030 28S ribosomal RNA gene, partial sequence	11
3,133 bp linear DNA	4
KC869586.1 GI:512765348	2
	1
491. Trachycladus sp. NCI325 28S ribosomal RNA gene, partial sequence	10
2,860 bp linear DNA	4
KC869579.1 GI:512765341	2
	1
492. Isodictya frondosa voucher NCI381 28S ribosomal RNA gene, partial sequence	11
3,264 bp linear DNA	4
KC869563.1 GI:512765325	2
	1
493. Lissodendoryx arenaria voucher NCI321 28S ribosomal RNA gene, partial sequence	11
2,867 bp linear DNA	4
KC869561.1 GI:512765323	2
	1
494. Tedania tubulifera voucher NCI345 28S ribosomal RNA gene, partial sequence	11
2,854 bp linear DNA	4
KC869548.1 GI:512765310	2
	1
495. Isodictya compressa voucher NCI437 28S ribosomal RNA gene, partial sequence	11
3,137 bp linear DNA	4
KC869546.1 GI:512765308	2
	1
496. Mycale macilenta voucher NCI346 28S ribosomal RNA gene, partial sequence	11
2,867 bp linear DNA	4
KC869541.1 GI:512765303	2
	1
497. Guitarra fimbriata voucher NCI405 28S ribosomal RNA gene, partial sequence	11
2,988 bp linear DNA	4
KC869537.1 GI:512765299	2
	1
498. Isodictya grandis voucher NCI439 28S ribosomal RNA gene, partial sequence	11
2,896 bp linear DNA	4
KC869522.1 GI:512765284	2
	1
499. Tsitsikamma pedunculata voucher NCI384 28S ribosomal RNA gene, partial sequence	11
3,281 bp linear DNA	4
KC869512.1 GI:512765274	2
	1
500. Echinoclathria dichotoma voucher NCI444 28S ribosomal RNA gene, partial sequence	11
3,115 bp linear DNA	4
KC869501.1 GI:512765263	2
[truncated: 112 more rows]

## Sheet: Filtered Data
Filtered Records for Sponges
1. Tsitsikamma pedunculata isolate TIC2015_218 large subunit ribosomal RNA gene, partial sequence	1	Tsitsikamma	pedunculata	isolate	TIC2015_218	large	subunit	ribosomal	RNA	gene,	partial	sequence
2. Tsitsikamma pedunculata isolate TIC2015_217 large subunit ribosomal RNA gene, partial sequence	2	Tsitsikamma	pedunculata	isolate	TIC2015_217	large	subunit	ribosomal	RNA	gene,	partial	sequence
3. Tsitsikamma sp. 1 SHH-2016 isolate TIC2015_203 large subunit ribosomal RNA gene, partial sequence	3	Tsitsikamma	sp.	1	SHH-2016	isolate	TIC2015_203	large	subunit	ribosomal	RNA	gene,	partial	sequence
4. Tsitsikamma sp. 1 SHH-2016 isolate TIC2015_202 large subunit ribosomal RNA gene, partial sequence	4	Tsitsikamma	sp.	1	SHH-2016	isolate	TIC2015_202	large	subunit	ribosomal	RNA	gene,	partial	sequence
5. Tsitsikamma sp. 1 SHH-2016 isolate TIC2015_201 large subunit ribosomal RNA gene, partial sequence	5	Tsitsikamma	sp.	1	SHH-2016	isolate	TIC2015_201	large	subunit	ribosomal	RNA	gene,	partial	sequence
6. Tsitsikamma favus isolate TIC2016_050A large subunit ribosomal RNA gene, partial sequence	6	Tsitsikamma	favus	isolate	TIC2016_050A	large	subunit	ribosomal	RNA	gene,	partial	sequence
7. Tsitsikamma favus isolate TIC2015_027 large subunit ribosomal RNA gene, partial sequence	7	Tsitsikamma	favus	isolate	TIC2015_027	large	subunit	ribosomal	RNA	gene,	partial	sequence
8. Tsitsikamma favus isolate TIC2015_026 large subunit ribosomal RNA gene, partial sequence	8	Tsitsikamma	favus	isolate	TIC2015_026	large	subunit	ribosomal	RNA	gene,	partial	sequence
9. Tsitsikamma favus isolate TIC2015_013 large subunit ribosomal RNA gene, partial sequence	9	Tsitsikamma	favus	isolate	TIC2015_013	large	subunit	ribosomal	RNA	gene,	partial	sequence
10. Tsitsikamma sp. 2 SHH-2016 isolate TIC2015_003 large subunit ribosomal RNA gene, partial sequence	10	Tsitsikamma	sp.	2	SHH-2016	isolate	TIC2015_003	large	subunit	ribosomal	RNA	gene,	partial	sequence
11. Tsitsikamma sp. 005 isolate TIC2010-070 28S ribosomal RNA gene, partial sequence	11	Tsitsikamma	sp.	5	isolate	TIC2010-070	28S	ribosomal	RNA	gene,	partial	sequence
12. Tsitsikamma sp. 004 isolate 2010-2B 28S ribosomal RNA gene, partial sequence	12	Tsitsikamma	sp.	4	isolate	2010-2B	28S	ribosomal	RNA	gene,	partial	sequence
13. Tsitsikamma sp. 002 isolate TIC2011-102 28S ribosomal RNA gene, partial sequence	13	Tsitsikamma	sp.	2	isolate	TIC2011-102	28S	ribosomal	RNA	gene,	partial	sequence
14. Tsitsikamma sp. 001 isolate TIC2014-001 28S ribosomal RNA gene, partial sequence	14	Tsitsikamma	sp.	1	isolate	TIC2014-001	28S	ribosomal	RNA	gene,	partial	sequence
15. Tsitsikamma sp. 001 isolate TIC2012-057 28S ribosomal RNA gene, partial sequence	15	Tsitsikamma	sp.	1	isolate	TIC2012-057	28S	ribosomal	RNA	gene,	partial	sequence
16. Tsitsikamma sp. 001 isolate TIC2009-002 28S ribosomal RNA gene, partial sequence	16	Tsitsikamma	sp.	1	isolate	TIC2009-002	28S	ribosomal	RNA	gene,	partial	sequence
17. Mycale sp. TIC2010_030 28S ribosomal RNA gene, partial sequence	17	Mycale	sp.	TIC2010_030	28S	ribosomal	RNA	gene,	partial	sequence
18. Latrunculia algoaensis isolate TIC2010-031 28S ribosomal RNA gene, partial sequence	18	Latrunculia	algoaensis	isolate	TIC2010-031	28S	ribosomal	RNA	gene,	partial	sequence
19. Cyclacanthia bellae isolate TIC2012-056 28S ribosomal RNA gene, partial sequence	19	Cyclacanthia	bellae	isolate	TIC2012-056	28S	ribosomal	RNA	gene,	partial	sequence
20. Porifera sp. Sp12 28S ribosomal RNA gene, partial sequence	20	Porifera	sp.	Sp12	28S	ribosomal	RNA	gene,	partial	sequence
21. Porifera sp. Sp08 28S ribosomal RNA gene, partial sequence	21	Porifera	sp.	Sp08	28S	ribosomal	RNA	gene,	partial	sequence
22. Tsitsikamma sp. Sp11 28S ribosomal RNA gene, partial sequence	22	Tsitsikamma	sp.	Sp11	28S	ribosomal	RNA	gene,	partial	sequence
23. Tsitsikamma sp. Sp09 28S ribosomal RNA gene, partial sequence	23	Tsitsikamma	sp.	Sp09	28S	ribosomal	RNA	gene,	partial	sequence
24. Tsitsikamma sp. Sp07 28S ribosomal RNA gene, partial sequence	24	Tsitsikamma	sp.	Sp07	28S	ribosomal	RNA	gene,	partial	sequence
25. Latrunculia sp. Sp06 28S ribosomal RNA gene, partial sequence	25	Latrunculia	sp.	Sp06	28S	ribosomal	RNA	gene,	partial	sequence
26. Tsitsikamma favus voucher Sp03 28S ribosomal RNA gene, partial sequence	26	Tsitsikamma	favus	voucher	Sp03	28S	ribosomal	RNA	gene,	partial	sequence
27. Tsitsikamma favus voucher Sp02 28S ribosomal RNA gene, partial sequence	27	Tsitsikamma	favus	voucher	Sp02	28S	ribosomal	RNA	gene,	partial	sequence
28. Tsitsikamma favus voucher Sp01 28S ribosomal RNA gene, partial sequence	28	Tsitsikamma	favus	voucher	Sp01	28S	ribosomal	RNA	gene,	partial	sequence
29. Porifera sp. Sp08 cytochrome oxidase subunit I (COI) gene, partial cds; mitochondrial	29	Porifera	sp.	Sp08	cytochrome	oxidase	subunit	I	(COI)	gene,	partial	cds;	mitochondrial
30. Tsitsikamma sp. Sp11 cytochrome oxidase subunit I (COI) gene, partial cds; mitochondrial	30	Tsitsikamma	sp.	Sp11	cytochrome	oxidase	subunit	I	(COI)	gene,	partial	cds;	mitochondrial
31. Tsitsikamma sp. Sp09 cytochrome oxidase subunit I (COI) gene, partial cds; mitochondrial	31	Tsitsikamma	sp.	Sp09	cytochrome	oxidase	subunit	I	(COI)	gene,	partial	cds;	mitochondrial
32. Tsitsikamma sp. Sp07 cytochrome oxidase subunit I (COI) gene, partial cds; mitochondrial	32	Tsitsikamma	sp.	Sp07	cytochrome	oxidase	subunit	I	(COI)	gene,	partial	cds;	mitochondrial
33. Latrunculia sp. Sp06 cytochrome oxidase subunit I (COI) gene, partial cds; mitochondrial	33	Latrunculia	sp.	Sp06	cytochrome	oxidase	subunit	I	(COI)	gene,	partial	cds;	mitochondrial
34. Tsitsikamma favus voucher Sp03 cytochrome oxidase subunit I (COI) gene, partial cds; mitochondrial	34	Tsitsikamma	favus	voucher	Sp03	cytochrome	oxidase	subunit	I	(COI)	gene,	partial	cds;	mitochondrial
35. Tsitsikamma favus voucher Sp02 cytochrome oxidase subunit I (COI) gene, partial cds; mitochondrial	35	Tsitsikamma	favus	voucher	Sp02	cytochrome	oxidase	subunit	I	(COI)	gene,	partial	cds;	mitochondrial
36. Tsitsikamma favus voucher Sp01 cytochrome oxidase subunit I (COI) gene, partial cds; mitochondrial	36	Tsitsikamma	favus	voucher	Sp01	cytochrome	oxidase	subunit	I	(COI)	gene,	partial	cds;	mitochondrial
37. Tsitsikamma favus voucher SP03 cytochrome coxidase subunit 1 (COX1) gene, partial cds; mitochondrial	37	Tsitsikamma	favus	voucher	SP03	cytochrome	coxidase	subunit	1	(COX1)	gene,	partial	cds;	mitochondrial
38. Tsitsikamma favus voucher SP02 cytochrome coxidase subunit 1 (COX1) gene, partial cds; mitochondrial	38	Tsitsikamma	favus	voucher	SP02	cytochrome	coxidase	subunit	1	(COX1)	gene,	partial	cds;	mitochondrial
39. Tsitsikamma favus voucher OCDN7241-G cytochrome coxidase subunit 1 (COX1) gene, partial cds; mitochondrial	39	Tsitsikamma	favus	voucher	OCDN7241-G	cytochrome	coxidase	subunit	1	(COX1)	gene,	partial	cds;	mitochondrial
40. Tsitsikamma favus voucher RU510-21 cytochrome coxidase subunit 1 (COX1) gene, partial cds; mitochondrial	40	Tsitsikamma	favus	voucher	RU510-21	cytochrome	coxidase	subunit	1	(COX1)	gene,	partial	cds;	mitochondrial
41. Tsitsikamma favus voucher RU510-22 cytochrome coxidase subunit 1 (COX1) gene, partial cds; mitochondrial	41	Tsitsikamma	favus	voucher	RU510-22	cytochrome	coxidase	subunit	1	(COX1)	gene,	partial	cds;	mitochondrial
42. Tsitsikamma favus voucher RU510-16 cytochrome coxidase subunit 1 (COX1) gene, partial cds; mitochondrial	42	Tsitsikamma	favus	voucher	RU510-16	cytochrome	coxidase	subunit	1	(COX1)	gene,	partial	cds;	mitochondrial
43. Tsitsikamma favus voucher RU510-19 cytochrome coxidase subunit 1 (COX1) gene, partial cds; mitochondrial	43	Tsitsikamma	favus	voucher	RU510-19	cytochrome	coxidase	subunit	1	(COX1)	gene,	partial	cds;	mitochondrial
44. Tsitsikamma favus voucher RU510-18 cytochrome coxidase subunit 1 (COX1) gene, partial cds; mitochondrial	44	Tsitsikamma	favus	voucher	RU510-18	cytochrome	coxidase	subunit	1	(COX1)	gene,	partial	cds;	mitochondrial
45. Tsitsikamma favus voucher RU510-14 cytochrome coxidase subunit 1 (COX1) gene, partial cds; mitochondrial	45	Tsitsikamma	favus	voucher	RU510-14	cytochrome	coxidase	subunit	1	(COX1)	gene,	partial	cds;	mitochondrial
46. Tsitsikamma favus voucher RU510-12 cytochrome coxidase subunit 1 (COX1) gene, partial cds; mitochondrial	46	Tsitsikamma	favus	voucher	RU510-12	cytochrome	coxidase	subunit	1	(COX1)	gene,	partial	cds;	mitochondrial
47. Tsitsikamma sp. RU510-15 cytochrome coxidase subunit 1 (COX1) gene, partial cds; mitochondrial	47	Tsitsikamma	sp.	RU510-15	cytochrome	coxidase	subunit	1	(COX1)	gene,	partial	cds;	mitochondrial
48. Tsitsikamma sp. TS4345 cytochrome coxidase subunit 1 (COX1) gene, partial cds; mitochondrial	48	Tsitsikamma	sp.	TS4345	cytochrome	coxidase	subunit	1	(COX1)	gene,	partial	cds;	mitochondrial
49. Tsitsikamma sp. TS3852 cytochrome coxidase subunit 1 (COX1) gene, partial cds; mitochondrial	49	Tsitsikamma	sp.	TS3852	cytochrome	coxidase	subunit	1	(COX1)	gene,	partial	cds;	mitochondrial
50. Tsitsikamma sp. TS3717 cytochrome coxidase subunit 1 (COX1) gene, partial cds; mitochondrial	50	Tsitsikamma	sp.	TS3717	cytochrome	coxidase	subunit	1	(COX1)	gene,	partial	cds;	mitochondrial
51. Tsitsikamma sp. TS2804 cytochrome coxidase subunit 1 (COX1) gene, partial cds; mitochondrial	51	Tsitsikamma	sp.	TS2804	cytochrome	coxidase	subunit	1	(COX1)	gene,	partial	cds;	mitochondrial
52. Tsitsikamma sp. TS4267 cytochrome coxidase subunit 1 (COX1) gene, partial cds; mitochondrial	52	Tsitsikamma	sp.	TS4267	cytochrome	coxidase	subunit	1	(COX1)	gene,	partial	cds;	mitochondrial
53. Tsitsikamma sp. TS4551 cytochrome coxidase subunit 1 (COX1) gene, partial cds; mitochondrial	53	Tsitsikamma	sp.	TS4551	cytochrome	coxidase	subunit	1	(COX1)	gene,	partial	cds;	mitochondrial
54. Tsitsikamma sp. OCDN7414-S cytochrome coxidase subunit 1 (COX1) gene, partial cds; mitochondrial	54	Tsitsikamma	sp.	OCDN7414-S	cytochrome	coxidase	subunit	1	(COX1)	gene,	partial	cds;	mitochondrial
55. Tsitsikamma sp. TS4658 cytochrome coxidase subunit 1 (COX1) gene, partial cds; mitochondrial	55	Tsitsikamma	sp.	TS4658	cytochrome	coxidase	subunit	1	(COX1)	gene,	partial	cds;	mitochondrial
56. Tsitsikamma sp. TS4655 cytochrome coxidase subunit 1 (COX1) gene, partial cds; mitochondrial	56	Tsitsikamma	sp.	TS4655	cytochrome	coxidase	subunit	1	(COX1)	gene,	partial	cds;	mitochondrial
57. Tsitsikamma sp. TS4263 cytochrome coxidase subunit 1 (COX1) gene, partial cds; mitochondrial	57	Tsitsikamma	sp.	TS4263	cytochrome	coxidase	subunit	1	(COX1)	gene,	partial	cds;	mitochondrial
58. Tsitsikamma sp. TS4553 cytochrome coxidase subunit 1 (COX1) gene, partial cds; mitochondrial	58	Tsitsikamma	sp.	TS4553	cytochrome	coxidase	subunit	1	(COX1)	gene,	partial	cds;	mitochondrial
59. Cyclacanthia sp. TS3603 cytochrome coxidase subunit 1 (COX1) gene, partial cds; mitochondrial	59	Cyclacanthia	sp.	TS3603	cytochrome	coxidase	subunit	1	(COX1)	gene,	partial	cds;	mitochondrial
60. Cyclacanthia sp. TS4324 cytochrome coxidase subunit 1 (COX1) gene, partial cds; mitochondrial	60	Cyclacanthia	sp.	TS4324	cytochrome	coxidase	subunit	1	(COX1)	gene,	partial	cds;	mitochondrial
61. Cyclacanthia sp. TS4342 cytochrome coxidase subunit 1 (COX1) gene, partial cds; mitochondrial	61	Cyclacanthia	sp.	TS4342	cytochrome	coxidase	subunit	1	(COX1)	gene,	partial	cds;	mitochondrial
62. Tsitsikamma sp. TS4237 cytochrome c oxidase subunit 1 (COX1) gene, partial cds; mitochondrial	62	Tsitsikamma	sp.	TS4237	cytochrome	c	oxidase	subunit	1	(COX1)	gene,	partial	cds;	mitochondrial
63. Tsitsikamma sp. RU510-4/5 cytochrome c oxidase subunit 1 (COX1) gene, partial cds; mitochondrial	63	Tsitsikamma	sp.	RU510-4/5	cytochrome	c	oxidase	subunit	1	(COX1)	gene,	partial	cds;	mitochondrial
64. Tsitsikamma sp. TS4659 cytochrome c oxidase subunit 1 (COX1) gene, partial cds; mitochondrial	64	Tsitsikamma	sp.	TS4659	cytochrome	c	oxidase	subunit	1	(COX1)	gene,	partial	cds;	mitochondrial
65. Cyclacanthia sp. TS4552 cytochrome c oxidase subunit 1 (COX1) gene, partial cds; mitochondrial	65	Cyclacanthia	sp.	TS4552	cytochrome	c	oxidase	subunit	1	(COX1)	gene,	partial	cds;	mitochondrial
66. Cyclacanthia bellae isolate TIC2008-085A large subunit ribosomal RNA gene, partial sequence	66	Cyclacanthia	bellae	isolate	TIC2008-085A	large	subunit	ribosomal	RNA	gene,	partial	sequence
67. Tsitsikamma scurra isolate TIC2003-465 large subunit ribosomal RNA gene, partial sequence	67	Tsitsikamma	scurra	isolate	TIC2003-465	large	subunit	ribosomal	RNA	gene,	partial	sequence
68. Hymeniacidon perlevis voucher MB-A094611 cytochrome c oxidase subunit I (COX1) gene, partial cds; mitochondrial	68	Hymeniacidon	perlevis	voucher	MB-A094611	cytochrome	c	oxidase	subunit	I	(COX1)	gene,	partial	cds;	mitochondrial
69. Hymeniacidon perlevis voucher SAMC-A091452 cytochrome c oxidase subunit I (COX1) gene, partial cds; mitochondrial	69	Hymeniacidon	perlevis	voucher	SAMC-A091452	cytochrome	c	oxidase	subunit	I	(COX1)	gene,	partial	cds;	mitochondrial
70. Hymeniacidon perlevis voucher SAMC-A091456 cytochrome c oxidase subunit I (COX1) gene, partial cds; mitochondrial	70	Hymeniacidon	perlevis	voucher	SAMC-A091456	cytochrome	c	oxidase	subunit	I	(COX1)	gene,	partial	cds;	mitochondrial
71. Hymeniacidon perlevis voucher MB-A094590 cytochrome c oxidase subunit I (COX1) gene, partial cds; mitochondrial	71	Hymeniacidon	perlevis	voucher	MB-A094590	cytochrome	c	oxidase	subunit	I	(COX1)	gene,	partial	cds;	mitochondrial
72. Hymeniacidon perlevis voucher SAMC-A091453 cytochrome c oxidase subunit I (COX1) gene, partial cds; mitochondrial	72	Hymeniacidon	perlevis	voucher	SAMC-A091453	cytochrome	c	oxidase	subunit	I	(COX1)	gene,	partial	cds;	mitochondrial
73. Hymeniacidon perlevis voucher SAMC-A091454 cytochrome c oxidase subunit I (COX1) gene, partial cds; mitochondrial	73	Hymeniacidon	perlevis	voucher	SAMC-A091454	cytochrome	c	oxidase	subunit	I	(COX1)	gene,	partial	cds;	mitochondrial
74. Hymeniacidon perlevis voucher MB-A094593 cytochrome c oxidase subunit I (COX1) gene, partial cds; mitochondrial	74	Hymeniacidon	perlevis	voucher	MB-A094593	cytochrome	c	oxidase	subunit	I	(COX1)	gene,	partial	cds;	mitochondrial
75. Hymeniacidon perlevis voucher MB-A094601 cytochrome c oxidase subunit I (COX1) gene, partial cds; mitochondrial	75	Hymeniacidon	perlevis	voucher	MB-A094601	cytochrome	c	oxidase	subunit	I	(COX1)	gene,	partial	cds;	mitochondrial
76. Hymeniacidon perlevis voucher MB-A094602 cytochrome c oxidase subunit I (COX1) gene, partial cds; mitochondrial	76	Hymeniacidon	perlevis	voucher	MB-A094602	cytochrome	c	oxidase	subunit	I	(COX1)	gene,	partial	cds;	mitochondrial
77. Hymeniacidon perlevis voucher MB-A094604 cytochrome c oxidase subunit I (COX1) gene, partial cds; mitochondrial	77	Hymeniacidon	perlevis	voucher	MB-A094604	cytochrome	c	oxidase	subunit	I	(COX1)	gene,	partial	cds;	mitochondrial
78. Hymeniacidon perlevis voucher MB-A094599 cytochrome c oxidase subunit I (COX1) gene, partial cds; mitochondrial	78	Hymeniacidon	perlevis	voucher	MB-A094599	cytochrome	c	oxidase	subunit	I	(COX1)	gene,	partial	cds;	mitochondrial
79. Hymeniacidon perlevis voucher MB-A094598 cytochrome c oxidase subunit I (COX1) gene, partial cds; mitochondrial	79	Hymeniacidon	perlevis	voucher	MB-A094598	cytochrome	c	oxidase	subunit	I	(COX1)	gene,	partial	cds;	mitochondrial
80. Hymeniacidon perlevis voucher MB-A094597 cytochrome c oxidase subunit I (COX1) gene, partial cds; mitochondrial	80	Hymeniacidon	perlevis	voucher	MB-A094597	cytochrome	c	oxidase	subunit	I	(COX1)	gene,	partial	cds;	mitochondrial
81. Hymeniacidon perlevis voucher MB-A094592 cytochrome c oxidase subunit I (COX1) gene, partial cds; mitochondrial	81	Hymeniacidon	perlevis	voucher	MB-A094592	cytochrome	c	oxidase	subunit	I	(COX1)	gene,	partial	cds;	mitochondrial
82. Hymeniacidon perlevis voucher MB-A094589 cytochrome c oxidase subunit I (COX1) gene, partial cds; mitochondrial	82	Hymeniacidon	perlevis	voucher	MB-A094589	cytochrome	c	oxidase	subunit	I	(COX1)	gene,	partial	cds;	mitochondrial
83. Hymeniacidon perlevis voucher MB-A094588 cytochrome c oxidase subunit I (COX1) gene, partial cds; mitochondrial	83	Hymeniacidon	perlevis	voucher	MB-A094588	cytochrome	c	oxidase	subunit	I	(COX1)	gene,	partial	cds;	mitochondrial
84. Hymeniacidon perlevis voucher MB-A094587 cytochrome c oxidase subunit I (COX1) gene, partial cds; mitochondrial	84	Hymeniacidon	perlevis	voucher	MB-A094587	cytochrome	c	oxidase	subunit	I	(COX1)	gene,	partial	cds;	mitochondrial
85. Hymeniacidon perlevis voucher MB-A094586 cytochrome c oxidase subunit I (COX1) gene, partial cds; mitochondrial	85	Hymeniacidon	perlevis	voucher	MB-A094586	cytochrome	c	oxidase	subunit	I	(COX1)	gene,	partial	cds;	mitochondrial
86. Hymeniacidon perlevis voucher SAMC-A091455 cytochrome c oxidase subunit I (COX1) gene, partial cds; mitochondrial	86	Hymeniacidon	perlevis	voucher	SAMC-A091455	cytochrome	c	oxidase	subunit	I	(COX1)	gene,	partial	cds;	mitochondrial
87. Hymeniacidon perlevis voucher MB-A094583 cytochrome c oxidase subunit I (COX1) gene, partial cds; mitochondrial	87	Hymeniacidon	perlevis	voucher	MB-A094583	cytochrome	c	oxidase	subunit	I	(COX1)	gene,	partial	cds;	mitochondrial
88. Hymeniacidon perlevis voucher SAMC-A091462 cytochrome c oxidase subunit I (COX1) gene, partial cds; mitochondrial	88	Hymeniacidon	perlevis	voucher	SAMC-A091462	cytochrome	c	oxidase	subunit	I	(COX1)	gene,	partial	cds;	mitochondrial
89. Hymeniacidon perlevis voucher SAMC-A091447 cytochrome c oxidase subunit I (COX1) gene, partial cds; mitochondrial	89	Hymeniacidon	perlevis	voucher	SAMC-A091447	cytochrome	c	oxidase	subunit	I	(COX1)	gene,	partial	cds;	mitochondrial
90. Hymeniacidon perlevis voucher SAMC-A091446 cytochrome c oxidase subunit I (COX1) gene, partial cds; mitochondrial	90	Hymeniacidon	perlevis	voucher	SAMC-A091446	cytochrome	c	oxidase	subunit	I	(COX1)	gene,	partial	cds;	mitochondrial
91. Hymeniacidon perlevis voucher SAMC-A091457 cytochrome c oxidase subunit I (COX1) gene, partial cds; mitochondrial	91	Hymeniacidon	perlevis	voucher	SAMC-A091457	cytochrome	c	oxidase	subunit	I	(COX1)	gene,	partial	cds;	mitochondrial
92. Hymeniacidon perlevis voucher SAMC-A091458 cytochrome c oxidase subunit I (COX1) gene, partial cds; mitochondrial	92	Hymeniacidon	perlevis	voucher	SAMC-A091458	cytochrome	c	oxidase	subunit	I	(COX1)	gene,	partial	cds;	mitochondrial
93. Hymeniacidon perlevis voucher SAMC-A091449 cytochrome c oxidase subunit I (COX1) gene, partial cds; mitochondrial	93	Hymeniacidon	perlevis	voucher	SAMC-A091449	cytochrome	c	oxidase	subunit	I	(COX1)	gene,	partial	cds;	mitochondrial
94. Tsitsikamma favus cytochrome c oxidase subunit I (COI) gene, partial cds; mitochondrial	94	Tsitsikamma	favus	cytochrome	c	oxidase	subunit	I	(COI)	gene,	partial	cds;	mitochondrial
95. Hymeniacidon cf. perlevis TS2942 small subunit ribosomal RNA gene, partial sequence; internal transcribed spacer 1, 5.8S ribosomal RNA gene, and internal transcribed spacer 2, complete sequence; and large subunit ribosomal RNA gene, partial sequence	95	Hymeniacidon	cf.	perlevis	TS2942	small	subunit	ribosomal	RNA	gene,	partial	sequence;	internal	transcribed	spacer	1,	5.8S	ribosomal	RNA	gene,	and	internal	transcribed	spacer	2,	complete	sequence;	and	large	subunit	ribosomal	RNA	gene,	partial	sequence
96. Hymeniacidon sp. 1 PRT-2020 voucher TS4861 small subunit ribosomal RNA gene, partial sequence; internal transcribed spacer 1, 5.8S ribosomal RNA gene, and internal transcribed spacer 2, complete sequence; and large subunit ribosomal RNA gene, partial sequence	96	Hymeniacidon	sp.	1	PRT-2020	voucher	TS4861	small	subunit	ribosomal	RNA	gene,	partial	sequence;	internal	transcribed	spacer	1,	5.8S	ribosomal	RNA	gene,	and	internal	transcribed	spacer	2,	complete	sequence;	and	large	subunit	ribosomal	RNA	gene,	partial	sequence
97. Hymeniacidon sp. 1 PRT-2020 voucher TS4855 small subunit ribosomal RNA gene, partial sequence; internal transcribed spacer 1, 5.8S ribosomal RNA gene, and internal transcribed spacer 2, complete sequence; and large subunit ribosomal RNA gene, partial sequence	97	Hymeniacidon	sp.	1	PRT-2020	voucher	TS4855	small	subunit	ribosomal	RNA	gene,	partial	sequence;	internal	transcribed	spacer	1,	5.8S	ribosomal	RNA	gene,	and	internal	transcribed	spacer	2,	complete	sequence;	and	large	subunit	ribosomal	RNA	gene,	partial	sequence
98. Hymeniacidon sp. 1 PRT-2020 voucher TS4841 small subunit ribosomal RNA gene, partial sequence; internal transcribed spacer 1, 5.8S ribosomal RNA gene, and internal transcribed spacer 2, complete sequence; and large subunit ribosomal RNA gene, partial sequence	98	Hymeniacidon	sp.	1	PRT-2020	voucher	TS4841	small	subunit	ribosomal	RNA	gene,	partial	sequence;	internal	transcribed	spacer	1,	5.8S	ribosomal	RNA	gene,	and	internal	transcribed	spacer	2,	complete	sequence;	and	large	subunit	ribosomal	RNA	gene,	partial	sequence
99. Hymeniacidon sp. 1 PRT-2020 voucher TS4860 small subunit ribosomal RNA gene, partial sequence; internal transcribed spacer 1, 5.8S ribosomal RNA gene, and internal transcribed spacer 2, complete sequence; and large subunit ribosomal RNA gene, partial sequence	99	Hymeniacidon	sp.	1	PRT-2020	voucher	TS4860	small	subunit	ribosomal	RNA	gene,	partial	sequence;	internal	transcribed	spacer	1,	5.8S	ribosomal	RNA	gene,	and	internal	transcribed	spacer	2,	complete	sequence;	and	large	subunit	ribosomal	RNA	gene,	partial	sequence
100. Hymeniacidon cf. perlevis TS2935 small subunit ribosomal RNA gene, partial sequence; internal transcribed spacer 1, 5.8S ribosomal RNA gene, and internal transcribed spacer 2, complete sequence; and large subunit ribosomal RNA gene, partial sequence	100	Hymeniacidon	cf.	perlevis	TS2935	small	subunit	ribosomal	RNA	gene,	partial	sequence;	internal	transcribed	spacer	1,	5.8S	ribosomal	RNA	gene,	and	internal	transcribed	spacer	2,	complete	sequence;	and	large	subunit	ribosomal	RNA	gene,	partial	sequence
101. Hymeniacidon cf. perlevis TS2943 small subunit ribosomal RNA gene, partial sequence; internal transcribed spacer 1, 5.8S ribosomal RNA gene, and internal transcribed spacer 2, complete sequence; and large subunit ribosomal RNA gene, partial sequence	101	Hymeniacidon	cf.	perlevis	TS2943	small	subunit	ribosomal	RNA	gene,	partial	sequence;	internal	transcribed	spacer	1,	5.8S	ribosomal	RNA	gene,	and	internal	transcribed	spacer	2,	complete	sequence;	and	large	subunit	ribosomal	RNA	gene,	partial	sequence
102. Hymeniacidon cf. perlevis TS2946 small subunit ribosomal RNA gene, partial sequence; internal transcribed spacer 1, 5.8S ribosomal RNA gene, and internal transcribed spacer 2, complete sequence; and large subunit ribosomal RNA gene, partial sequence	102	Hymeniacidon	cf.	perlevis	TS2946	small	subunit	ribosomal	RNA	gene,	partial	sequence;	internal	transcribed	spacer	1,	5.8S	ribosomal	RNA	gene,	and	internal	transcribed	spacer	2,	complete	sequence;	and	large	subunit	ribosomal	RNA	gene,	partial	sequence
103. Hymeniacidon cf. perlevis TS2962 small subunit ribosomal RNA gene, partial sequence; internal transcribed spacer 1, 5.8S ribosomal RNA gene, and internal transcribed spacer 2, complete sequence; and large subunit ribosomal RNA gene, partial sequence	103	Hymeniacidon	cf.	perlevis	TS2962	small	subunit	ribosomal	RNA	gene,	partial	sequence;	internal	transcribed	spacer	1,	5.8S	ribosomal	RNA	gene,	and	internal	transcribed	spacer	2,	complete	sequence;	and	large	subunit	ribosomal	RNA	gene,	partial	sequence
104. Hymeniacidon cf. perlevis TS2957 small subunit ribosomal RNA gene, partial sequence; internal transcribed spacer 1, 5.8S ribosomal RNA gene, and internal transcribed spacer 2, complete sequence; and large subunit ribosomal RNA gene, partial sequence	104	Hymeniacidon	cf.	perlevis	TS2957	small	subunit	ribosomal	RNA	gene,	partial	sequence;	internal	transcribed	spacer	1,	5.8S	ribosomal	RNA	gene,	and	internal	transcribed	spacer	2,	complete	sequence;	and	large	subunit	ribosomal	RNA	gene,	partial	sequence
105. Hymeniacidon cf. perlevis TS2942 voucher TS2963 small subunit ribosomal RNA gene, partial sequence; internal transcribed spacer 1, 5.8S ribosomal RNA gene, and internal transcribed spacer 2, complete sequence; and large subunit ribosomal RNA gene, partial sequence	105	Hymeniacidon	cf.	perlevis	TS2942	voucher	TS2963	small	subunit	ribosomal	RNA	gene,	partial	sequence;	internal	transcribed	spacer	1,	5.8S	ribosomal	RNA	gene,	and	internal	transcribed	spacer	2,	complete	sequence;	and	large	subunit	ribosomal	RNA	gene,	partial	sequence
106. Tsitsikamma sp. n. 1 PRT-2020 voucher RU510-15 small subunit ribosomal RNA gene, partial sequence; internal transcribed spacer 1, 5.8S ribosomal RNA gene, and internal transcribed spacer 2, complete sequence; and large subunit ribosomal RNA gene, partial sequence	106	Tsitsikamma	sp.	n.	1	PRT-2020	voucher	RU510-15	small	subunit	ribosomal	RNA	gene,	partial	sequence;	internal	transcribed	spacer	1,	5.8S	ribosomal	RNA	gene,	and	internal	transcribed	spacer	2,	complete	sequence;	and	large	subunit	ribosomal	RNA	gene,	partial	sequence
107. Tsitsikamma favus voucher RU510-16 small subunit ribosomal RNA gene, partial sequence; internal transcribed spacer 1, 5.8S ribosomal RNA gene, and internal transcribed spacer 2, complete sequence; and large subunit ribosomal RNA gene, partial sequence	107	Tsitsikamma	favus	voucher	RU510-16	small	subunit	ribosomal	RNA	gene,	partial	sequence;	internal	transcribed	spacer	1,	5.8S	ribosomal	RNA	gene,	and	internal	transcribed	spacer	2,	complete	sequence;	and	large	subunit	ribosomal	RNA	gene,	partial	sequence
108. Tsitsikamma sp. RU510-4/5 small subunit ribosomal RNA gene, partial sequence; internal transcribed spacer 1, 5.8S ribosomal RNA gene, and internal transcribed spacer 2, complete sequence; and large subunit ribosomal RNA gene, partial sequence	108	Tsitsikamma	sp.	RU510-4/5	small	subunit	ribosomal	RNA	gene,	partial	sequence;	internal	transcribed	spacer	1,	5.8S	ribosomal	RNA	gene,	and	internal	transcribed	spacer	2,	complete	sequence;	and	large	subunit	ribosomal	RNA	gene,	partial	sequence
109. Tsitsikamma sp. n. 2 PRT-2020 voucher TS4263 small subunit ribosomal RNA gene, partial sequence; internal transcribed spacer 1, 5.8S ribosomal RNA gene, and internal transcribed spacer 2, complete sequence; and large subunit ribosomal RNA gene, partial sequence	109	Tsitsikamma	sp.	n.	2	PRT-2020	voucher	TS4263	small	subunit	ribosomal	RNA	gene,	partial	sequence;	internal	transcribed	spacer	1,	5.8S	ribosomal	RNA	gene,	and	internal	transcribed	spacer	2,	complete	sequence;	and	large	subunit	ribosomal	RNA	gene,	partial	sequence
110. Tsitsikamma sp. TS4551 small subunit ribosomal RNA gene, partial sequence; internal transcribed spacer 1, 5.8S ribosomal RNA gene, and internal transcribed spacer 2, complete sequence; and large subunit ribosomal RNA gene, partial sequence	110	Tsitsikamma	sp.	TS4551	small	subunit	ribosomal	RNA	gene,	partial	sequence;	internal	transcribed	spacer	1,	5.8S	ribosomal	RNA	gene,	and	internal	transcribed	spacer	2,	complete	sequence;	and	large	subunit	ribosomal	RNA	gene,	partial	sequence
111. Tsitsikamma sp. n. 2 PRT-2020 voucher TS4553 small subunit ribosomal RNA gene and internal transcribed spacer 1, partial sequence	111	Tsitsikamma	sp.	n.	2	PRT-2020	voucher	TS4553	small	subunit	ribosomal	RNA	gene	and	internal	transcribed	spacer	1,	partial	sequence
112. Tsitsikamma sp. n. 2 PRT-2020 voucher TS4658 small subunit ribosomal RNA gene, partial sequence; internal transcribed spacer 1, 5.8S ribosomal RNA gene, and internal transcribed spacer 2, complete sequence; and large subunit ribosomal RNA gene, partial sequence	112	Tsitsikamma	sp.	n.	2	PRT-2020	voucher	TS4658	small	subunit	ribosomal	RNA	gene,	partial	sequence;	internal	transcribed	spacer	1,	5.8S	ribosomal	RNA	gene,	and	internal	transcribed	spacer	2,	complete	sequence;	and	large	subunit	ribosomal	RNA	gene,	partial	sequence
113. Tsitsikamma sp. n. 2 PRT-2020 voucher TS4659 small subunit ribosomal RNA gene, partial sequence; internal transcribed spacer 1, 5.8S ribosomal RNA gene, and internal transcribed spacer 2, complete sequence; and large subunit ribosomal RNA gene, partial sequence	113	Tsitsikamma	sp.	n.	2	PRT-2020	voucher	TS4659	small	subunit	ribosomal	RNA	gene,	partial	sequence;	internal	transcribed	spacer	1,	5.8S	ribosomal	RNA	gene,	and	internal	transcribed	spacer	2,	complete	sequence;	and	large	subunit	ribosomal	RNA	gene,	partial	sequence
114. Raspailiidae sp. 2 PRT-2020 voucher TS4042 cytochrome c oxidase subunit I (COX1) gene, partial cds; mitochondrial	114	Raspailiidae	sp.	2	PRT-2020	voucher	TS4042	cytochrome	c	oxidase	subunit	I	(COX1)	gene,	partial	cds;	mitochondrial
115. Pachastrella caliculata voucher TS3990 cytochrome c oxidase subunit I (COX1) gene, partial cds; mitochondrial	115	Pachastrella	caliculata	voucher	TS3990	cytochrome	c	oxidase	subunit	I	(COX1)	gene,	partial	cds;	mitochondrial
116. Hymeniacidon cf. perlevis G3833 voucher TS2942 cytochrome c oxidase subunit I (COX1) gene, partial cds; mitochondrial	116	Hymeniacidon	cf.	perlevis	G3833	voucher	TS2942	cytochrome	c	oxidase	subunit	I	(COX1)	gene,	partial	cds;	mitochondrial
117. Fibulia ramosa voucher TS2936 cytochrome c oxidase subunit I (COX1) gene, partial cds; mitochondrial	117	Fibulia	ramosa	voucher	TS2936	cytochrome	c	oxidase	subunit	I	(COX1)	gene,	partial	cds;	mitochondrial
118. Iophon sp. 1 PRT-2020 voucher TS4079 cytochrome c oxidase subunit I (COX1) gene, partial cds; mitochondrial	118	Iophon	sp.	1	PRT-2020	voucher	TS4079	cytochrome	c	oxidase	subunit	I	(COX1)	gene,	partial	cds;	mitochondrial
119. Fangophilina cf. gilchristi G3833 voucher TS4579 cytochrome c oxidase subunit I (COX1) gene, partial cds; mitochondrial	119	Fangophilina	cf.	gilchristi	G3833	voucher	TS4579	cytochrome	c	oxidase	subunit	I	(COX1)	gene,	partial	cds;	mitochondrial
120. Ectyonopsis pluridentata voucher TS4824 cytochrome c oxidase subunit I (COX1) gene, partial cds; mitochondrial	120	Ectyonopsis	pluridentata	voucher	TS4824	cytochrome	c	oxidase	subunit	I	(COX1)	gene,	partial	cds;	mitochondrial
121. Ectyonopsis pluridentata voucher TS4215 cytochrome c oxidase subunit I (COX1) gene, partial cds; mitochondrial	121	Ectyonopsis	pluridentata	voucher	TS4215	cytochrome	c	oxidase	subunit	I	(COX1)	gene,	partial	cds;	mitochondrial
122. Ectyonopsis pluridentata voucher TS4211 cytochrome c oxidase subunit I (COX1) gene, partial cds; mitochondrial	122	Ectyonopsis	pluridentata	voucher	TS4211	cytochrome	c	oxidase	subunit	I	(COX1)	gene,	partial	cds;	mitochondrial
123. Phorbas clathratus voucher TS4387 cytochrome c oxidase subunit I (COX1) gene, partial cds; mitochondrial	123	Phorbas	clathratus	voucher	TS4387	cytochrome	c	oxidase	subunit	I	(COX1)	gene,	partial	cds;	mitochondrial
124. Myxilla sp. G3833 voucher TS4783 cytochrome c oxidase subunit I (COX1) gene, partial cds; mitochondrial	124	Myxilla	sp.	G3833	voucher	TS4783	cytochrome	c	oxidase	subunit	I	(COX1)	gene,	partial	cds;	mitochondrial
125. Myxilla sp. G3833 voucher TS4773 cytochrome c oxidase subunit I (COX1) gene, partial cds; mitochondrial	125	Myxilla	sp.	G3833	voucher	TS4773	cytochrome	c	oxidase	subunit	I	(COX1)	gene,	partial	cds;	mitochondrial
126. Isodictya elastica voucher TS4340 cytochrome c oxidase subunit I (COX1) gene, partial cds; mitochondrial	126	Isodictya	elastica	voucher	TS4340	cytochrome	c	oxidase	subunit	I	(COX1)	gene,	partial	cds;	mitochondrial
127. Svenzea sp. 1 PRT-2020 voucher TS4468 cytochrome c oxidase subunit I (COX1) gene, partial cds; mitochondrial	127	Svenzea	sp.	1	PRT-2020	voucher	TS4468	cytochrome	c	oxidase	subunit	I	(COX1)	gene,	partial	cds;	mitochondrial
128. Svenzea sp. 1 PRT-2020 voucher TS4008 cytochrome c oxidase subunit I (COX1) gene, partial cds; mitochondrial	128	Svenzea	sp.	1	PRT-2020	voucher	TS4008	cytochrome	c	oxidase	subunit	I	(COX1)	gene,	partial	cds;	mitochondrial
129. Svenzea sp. 1 PRT-2020 voucher TS4712 cytochrome c oxidase subunit I (COX1) gene, partial cds; mitochondrial	129	Svenzea	sp.	1	PRT-2020	voucher	TS4712	cytochrome	c	oxidase	subunit	I	(COX1)	gene,	partial	cds;	mitochondrial
130. Svenzea sp. 1 PRT-2020 voucher TS4410 cytochrome c oxidase subunit I (COX1) gene, partial cds; mitochondrial	130	Svenzea	sp.	1	PRT-2020	voucher	TS4410	cytochrome	c	oxidase	subunit	I	(COX1)	gene,	partial	cds;	mitochondrial
131. Svenzea sp. 1 PRT-2020 voucher TS4599 cytochrome c oxidase subunit I (COX1) gene, partial cds; mitochondrial	131	Svenzea	sp.	1	PRT-2020	voucher	TS4599	cytochrome	c	oxidase	subunit	I	(COX1)	gene,	partial	cds;	mitochondrial
132. Lithoplocamia lithistoides voucher TS4018 cytochrome c oxidase subunit I (COX1) gene, partial cds; mitochondrial	132	Lithoplocamia	lithistoides	voucher	TS4018	cytochrome	c	oxidase	subunit	I	(COX1)	gene,	partial	cds;	mitochondrial
133. Hexasterophora sp. 1 PRT-2020 voucher TS4432 cytochrome c oxidase subunit I (COX1) gene, partial cds; mitochondrial	133	Hexasterophora	sp.	1	PRT-2020	voucher	TS4432	cytochrome	c	oxidase	subunit	I	(COX1)	gene,	partial	cds;	mitochondrial
134. Phakellia sp. 1 PRT-2020 voucher TS3721 cytochrome c oxidase subunit I (COX1) gene, partial cds; mitochondrial	134	Phakellia	sp.	1	PRT-2020	voucher	TS3721	cytochrome	c	oxidase	subunit	I	(COX1)	gene,	partial	cds;	mitochondrial
135. Fangophilina cf. gilchristi G3833 voucher TS3823 cytochrome c oxidase subunit I (COX1) gene, partial cds; mitochondrial	135	Fangophilina	cf.	gilchristi	G3833	voucher	TS3823	cytochrome	c	oxidase	subunit	I	(COX1)	gene,	partial	cds;	mitochondrial
136. Tetilla sp. 2 PRT-2020 voucher TS4474 cytochrome c oxidase subunit I (COX1) gene, partial cds; mitochondrial	136	Tetilla	sp.	2	PRT-2020	voucher	TS4474	cytochrome	c	oxidase	subunit	I	(COX1)	gene,	partial	cds;	mitochondrial
137. Tetilla sp. 1 PRT-2020 voucher TS4798 cytochrome c oxidase subunit I (COX1) gene, partial cds; mitochondrial	137	Tetilla	sp.	1	PRT-2020	voucher	TS4798	cytochrome	c	oxidase	subunit	I	(COX1)	gene,	partial	cds;	mitochondrial
138. Echinostylinos sp. 1 PRT-2020 voucher TS4800 cytochrome c oxidase subunit I (COX1) gene, partial cds; mitochondrial	138	Echinostylinos	sp.	1	PRT-2020	voucher	TS4800	cytochrome	c	oxidase	subunit	I	(COX1)	gene,	partial	cds;	mitochondrial
139. Theonella sp. 1 PRT-2020 voucher TS3609 cytochrome c oxidase subunit I (COX1) gene, partial cds; mitochondrial	139	Theonella	sp.	1	PRT-2020	voucher	TS3609	cytochrome	c	oxidase	subunit	I	(COX1)	gene,	partial	cds;	mitochondrial
140. Theonella sp. 1 PRT-2020 voucher TS4758 cytochrome c oxidase subunit I (COX1) gene, partial cds; mitochondrial	140	Theonella	sp.	1	PRT-2020	voucher	TS4758	cytochrome	c	oxidase	subunit	I	(COX1)	gene,	partial	cds;	mitochondrial
141. Theonella sp. 1 PRT-2020 voucher TS4757 cytochrome c oxidase subunit I (COX1) gene, partial cds; mitochondrial	141	Theonella	sp.	1	PRT-2020	voucher	TS4757	cytochrome	c	oxidase	subunit	I	(COX1)	gene,	partial	cds;	mitochondrial
142. Stelletta cf. agulhana G3833 voucher TS4199 cytochrome c oxidase subunit I (COX1) gene, partial cds; mitochondrial	142	Stelletta	cf.	agulhana	G3833	voucher	TS4199	cytochrome	c	oxidase	subunit	I	(COX1)	gene,	partial	cds;	mitochondrial
143. Stelletta cf. agulhana G3833 voucher TS4479 cytochrome c oxidase subunit I (COX1) gene, partial cds; mitochondrial	143	Stelletta	cf.	agulhana	G3833	voucher	TS4479	cytochrome	c	oxidase	subunit	I	(COX1)	gene,	partial	cds;	mitochondrial
144. Stelletta capensis voucher TS4495 cytochrome c oxidase subunit I (COX1) gene, partial cds; mitochondrial	144	Stelletta	capensis	voucher	TS4495	cytochrome	c	oxidase	subunit	I	(COX1)	gene,	partial	cds;	mitochondrial
145. Stelletta capensis voucher TS4487 cytochrome c oxidase subunit I (COX1) gene, partial cds; mitochondrial	145	Stelletta	capensis	voucher	TS4487	cytochrome	c	oxidase	subunit	I	(COX1)	gene,	partial	cds;	mitochondrial
146. Stelletta capensis voucher TS3606 cytochrome c oxidase subunit I (COX1) gene, partial cds; mitochondrial	146	Stelletta	capensis	voucher	TS3606	cytochrome	c	oxidase	subunit	I	(COX1)	gene,	partial	cds;	mitochondrial
147. Bubaris sp. 1 PRT-2020 voucher TS4401 cytochrome c oxidase subunit I (COX1) gene, partial cds; mitochondrial	147	Bubaris	sp.	1	PRT-2020	voucher	TS4401	cytochrome	c	oxidase	subunit	I	(COX1)	gene,	partial	cds;	mitochondrial
148. Bubaris sp. 1 PRT-2020 voucher TS3820 cytochrome c oxidase subunit I (COX1) gene, partial cds; mitochondrial	148	Bubaris	sp.	1	PRT-2020	voucher	TS3820	cytochrome	c	oxidase	subunit	I	(COX1)	gene,	partial	cds;	mitochondrial
149. Axinella sp. 1 PRT-2020 voucher TS4249 cytochrome c oxidase subunit I (COX1) gene, partial cds; mitochondrial	149	Axinella	sp.	1	PRT-2020	voucher	TS4249	cytochrome	c	oxidase	subunit	I	(COX1)	gene,	partial	cds;	mitochondrial
150. Pachastrella caliculata voucher TS3988 cytochrome c oxidase subunit I (COX1) gene, partial cds; mitochondrial	150	Pachastrella	caliculata	voucher	TS3988	cytochrome	c	oxidase	subunit	I	(COX1)	gene,	partial	cds;	mitochondrial
151. Callyspongia sp. 2 PRT-2020 voucher TS4238 cytochrome c oxidase subunit I (COX1) gene, partial cds; mitochondrial	151	Callyspongia	sp.	2	PRT-2020	voucher	TS4238	cytochrome	c	oxidase	subunit	I	(COX1)	gene,	partial	cds;	mitochondrial
152. Corallistes sp. 1 PRT-2020 voucher TS4014 cytochrome c oxidase subunit I (COX1) gene, partial cds; mitochondrial	152	Corallistes	sp.	1	PRT-2020	voucher	TS4014	cytochrome	c	oxidase	subunit	I	(COX1)	gene,	partial	cds;	mitochondrial
153. Corallistes sp. 1 PRT-2020 voucher TS4001 cytochrome c oxidase subunit I (COX1) gene, partial cds; mitochondrial	153	Corallistes	sp.	1	PRT-2020	voucher	TS4001	cytochrome	c	oxidase	subunit	I	(COX1)	gene,	partial	cds;	mitochondrial
154. Crambe sp. 1 PRT-2020 voucher TS4337 cytochrome c oxidase subunit I (COX1) gene, partial cds; mitochondrial	154	Crambe	sp.	1	PRT-2020	voucher	TS4337	cytochrome	c	oxidase	subunit	I	(COX1)	gene,	partial	cds;	mitochondrial
155. Tetilla casula voucher TS4196 cytochrome c oxidase subunit I (COX1) gene, partial cds; mitochondrial	155	Tetilla	casula	voucher	TS4196	cytochrome	c	oxidase	subunit	I	(COX1)	gene,	partial	cds;	mitochondrial
156. Tetilla casula voucher TS4687 cytochrome c oxidase subunit I (COX1) gene, partial cds; mitochondrial	156	Tetilla	casula	voucher	TS4687	cytochrome	c	oxidase	subunit	I	(COX1)	gene,	partial	cds;	mitochondrial
157. Tetilla casula voucher TS4679 cytochrome c oxidase subunit I (COX1) gene, partial cds; mitochondrial	157	Tetilla	casula	voucher	TS4679	cytochrome	c	oxidase	subunit	I	(COX1)	gene,	partial	cds;	mitochondrial
158. Tetilla casula voucher TS4676 cytochrome c oxidase subunit I (COX1) gene, partial cds; mitochondrial	158	Tetilla	casula	voucher	TS4676	cytochrome	c	oxidase	subunit	I	(COX1)	gene,	partial	cds;	mitochondrial
159. Rhabdastrella sp. 2 PRT-2020 voucher TS4857 cytochrome c oxidase subunit I (COX1) gene, partial cds; mitochondrial	159	Rhabdastrella	sp.	2	PRT-2020	voucher	TS4857	cytochrome	c	oxidase	subunit	I	(COX1)	gene,	partial	cds;	mitochondrial
160. Rhabdastrella sp. 2 PRT-2020 voucher TS4842 cytochrome c oxidase subunit I (COX1) gene, partial cds; mitochondrial	160	Rhabdastrella	sp.	2	PRT-2020	voucher	TS4842	cytochrome	c	oxidase	subunit	I	(COX1)	gene,	partial	cds;	mitochondrial
161. Rhabdastrella sp. 1 PRT-2020 voucher TS4141 cytochrome c oxidase subunit I (COX1) gene, partial cds; mitochondrial	161	Rhabdastrella	sp.	1	PRT-2020	voucher	TS4141	cytochrome	c	oxidase	subunit	I	(COX1)	gene,	partial	cds;	mitochondrial
162. Fibulia ramosa voucher TS4233 cytochrome c oxidase subunit I (COX1) gene, partial cds; mitochondrial	162	Fibulia	ramosa	voucher	TS4233	cytochrome	c	oxidase	subunit	I	(COX1)	gene,	partial	cds;	mitochondrial
163. Fibulia ramosa voucher TS4220 cytochrome c oxidase subunit I (COX1) gene, partial cds; mitochondrial	163	Fibulia	ramosa	voucher	TS4220	cytochrome	c	oxidase	subunit	I	(COX1)	gene,	partial	cds;	mitochondrial
164. Didiscus cf. placospongioides G3833 voucher TS4677 cytochrome c oxidase subunit I (COX1) gene, partial cds; mitochondrial	164	Didiscus	cf.	placospongioides	G3833	voucher	TS4677	cytochrome	c	oxidase	subunit	I	(COX1)	gene,	partial	cds;	mitochondrial
165. Homaxinella sp. 2 PRT-2020 voucher TS4419 cytochrome c oxidase subunit I (COX1) gene, partial cds; mitochondrial	165	Homaxinella	sp.	2	PRT-2020	voucher	TS4419	cytochrome	c	oxidase	subunit	I	(COX1)	gene,	partial	cds;	mitochondrial
166. Homaxinella sp. 1 PRT-2020 voucher TS4285 cytochrome c oxidase subunit I (COX1) gene, partial cds; mitochondrial	166	Homaxinella	sp.	1	PRT-2020	voucher	TS4285	cytochrome	c	oxidase	subunit	I	(COX1)	gene,	partial	cds;	mitochondrial
167. Homaxinella sp. 1 PRT-2020 voucher TS4663 cytochrome c oxidase subunit I (COX1) gene, partial cds; mitochondrial	167	Homaxinella	sp.	1	PRT-2020	voucher	TS4663	cytochrome	c	oxidase	subunit	I	(COX1)	gene,	partial	cds;	mitochondrial
168. Homaxinella sp. 1 PRT-2020 voucher TS4601 cytochrome c oxidase subunit I (COX1) gene, partial cds; mitochondrial	168	Homaxinella	sp.	1	PRT-2020	voucher	TS4601	cytochrome	c	oxidase	subunit	I	(COX1)	gene,	partial	cds;	mitochondrial
169. Homaxinella sp. 1 PRT-2020 voucher TS4563 cytochrome c oxidase subunit I (COX1) gene, partial cds; mitochondrial	169	Homaxinella	sp.	1	PRT-2020	voucher	TS4563	cytochrome	c	oxidase	subunit	I	(COX1)	gene,	partial	cds;	mitochondrial
170. Homaxinella sp. 1 PRT-2020 voucher TS4436 cytochrome c oxidase subunit I (COX1) gene, partial cds; mitochondrial	170	Homaxinella	sp.	1	PRT-2020	voucher	TS4436	cytochrome	c	oxidase	subunit	I	(COX1)	gene,	partial	cds;	mitochondrial
171. Kaliapsis sp. 1 PRT-2020 voucher TS4053 cytochrome c oxidase subunit I (COX1) gene, partial cds; mitochondrial	171	Kaliapsis	sp.	1	PRT-2020	voucher	TS4053	cytochrome	c	oxidase	subunit	I	(COX1)	gene,	partial	cds;	mitochondrial
172. Kaliapsis sp. 1 PRT-2020 voucher TS4007 cytochrome c oxidase subunit I (COX1) gene, partial cds; mitochondrial	172	Kaliapsis	sp.	1	PRT-2020	voucher	TS4007	cytochrome	c	oxidase	subunit	I	(COX1)	gene,	partial	cds;	mitochondrial
173. Kaliapsis sp. 1 PRT-2020 voucher TS4400 cytochrome c oxidase subunit I (COX1) gene, partial cds; mitochondrial	173	Kaliapsis	sp.	1	PRT-2020	voucher	TS4400	cytochrome	c	oxidase	subunit	I	(COX1)	gene,	partial	cds;	mitochondrial
174. Kaliapsis sp. 1 PRT-2020 voucher TS3906 cytochrome c oxidase subunit I (COX1) gene, partial cds; mitochondrial	174	Kaliapsis	sp.	1	PRT-2020	voucher	TS3906	cytochrome	c	oxidase	subunit	I	(COX1)	gene,	partial	cds;	mitochondrial
175. Geodia libera voucher TS4825 cytochrome c oxidase subunit I (COX1) gene, partial cds; mitochondrial	175	Geodia	libera	voucher	TS4825	cytochrome	c	oxidase	subunit	I	(COX1)	gene,	partial	cds;	mitochondrial
176. Geodia sp. 2 PRT-2020 voucher TS4303 cytochrome c oxidase subunit I (COX1) gene, partial cds; mitochondrial	176	Geodia	sp.	2	PRT-2020	voucher	TS4303	cytochrome	c	oxidase	subunit	I	(COX1)	gene,	partial	cds;	mitochondrial
177. Geodia libera voucher TS4703 cytochrome c oxidase subunit I (COX1) gene, partial cds; mitochondrial	177	Geodia	libera	voucher	TS4703	cytochrome	c	oxidase	subunit	I	(COX1)	gene,	partial	cds;	mitochondrial
178. Geodia libera voucher TS4702 cytochrome c oxidase subunit I (COX1) gene, partial cds; mitochondrial	178	Geodia	libera	voucher	TS4702	cytochrome	c	oxidase	subunit	I	(COX1)	gene,	partial	cds;	mitochondrial
179. Geodia libera voucher TS4688 cytochrome c oxidase subunit I (COX1) gene, partial cds; mitochondrial	179	Geodia	libera	voucher	TS4688	cytochrome	c	oxidase	subunit	I	(COX1)	gene,	partial	cds;	mitochondrial
180. Geodia libera voucher TS4681 cytochrome c oxidase subunit I (COX1) gene, partial cds; mitochondrial	180	Geodia	libera	voucher	TS4681	cytochrome	c	oxidase	subunit	I	(COX1)	gene,	partial	cds;	mitochondrial
181. Geodia sp. 1 PRT-2020 voucher TS4248 cytochrome c oxidase subunit I (COX1) gene, partial cds; mitochondrial	181	Geodia	sp.	1	PRT-2020	voucher	TS4248	cytochrome	c	oxidase	subunit	I	(COX1)	gene,	partial	cds;	mitochondrial
182. Poecillastra sp. 3 PRT-2020 voucher TS4799 cytochrome c oxidase subunit I (COX1) gene, partial cds; mitochondrial	182	Poecillastra	sp.	3	PRT-2020	voucher	TS4799	cytochrome	c	oxidase	subunit	I	(COX1)	gene,	partial	cds;	mitochondrial
183. Poecillastra sp. 3 PRT-2020 voucher TS4795 cytochrome c oxidase subunit I (COX1) gene, partial cds; mitochondrial	183	Poecillastra	sp.	3	PRT-2020	voucher	TS4795	cytochrome	c	oxidase	subunit	I	(COX1)	gene,	partial	cds;	mitochondrial
184. Poecillastra sp. 3 PRT-2020 voucher TS4780 cytochrome c oxidase subunit I (COX1) gene, partial cds; mitochondrial	184	Poecillastra	sp.	3	PRT-2020	voucher	TS4780	cytochrome	c	oxidase	subunit	I	(COX1)	gene,	partial	cds;	mitochondrial
185. Poecillastra sp. 3 PRT-2020 voucher TS4787 cytochrome c oxidase subunit I (COX1) gene, partial cds; mitochondrial	185	Poecillastra	sp.	3	PRT-2020	voucher	TS4787	cytochrome	c	oxidase	subunit	I	(COX1)	gene,	partial	cds;	mitochondrial
186. Poecillastra sp. 3 PRT-2020 voucher TS4775 cytochrome c oxidase subunit I (COX1) gene, partial cds; mitochondrial	186	Poecillastra	sp.	3	PRT-2020	voucher	TS4775	cytochrome	c	oxidase	subunit	I	(COX1)	gene,	partial	cds;	mitochondrial
187. Poecillastra sp. 3 PRT-2020 voucher TS4080 cytochrome c oxidase subunit I (COX1) gene, partial cds; mitochondrial	187	Poecillastra	sp.	3	PRT-2020	voucher	TS4080	cytochrome	c	oxidase	subunit	I	(COX1)	gene,	partial	cds;	mitochondrial
188. Poecillastra sp. 3 PRT-2020 voucher TS4423 cytochrome c oxidase subunit I (COX1) gene, partial cds; mitochondrial	188	Poecillastra	sp.	3	PRT-2020	voucher	TS4423	cytochrome	c	oxidase	subunit	I	(COX1)	gene,	partial	cds;	mitochondrial
189. Poecillastra sp. 2 PRT-2020 voucher TS4433 cytochrome c oxidase subunit I (COX1) gene, partial cds; mitochondrial	189	Poecillastra	sp.	2	PRT-2020	voucher	TS4433	cytochrome	c	oxidase	subunit	I	(COX1)	gene,	partial	cds;	mitochondrial
190. Poecillastra sp. 1 PRT-2020 voucher TS4533 cytochrome c oxidase subunit I (COX1) gene, partial cds; mitochondrial	190	Poecillastra	sp.	1	PRT-2020	voucher	TS4533	cytochrome	c	oxidase	subunit	I	(COX1)	gene,	partial	cds;	mitochondrial
191. Poecillastra sp. 1 PRT-2020 voucher TS4085 cytochrome c oxidase subunit I (COX1) gene, partial cds; mitochondrial	191	Poecillastra	sp.	1	PRT-2020	voucher	TS4085	cytochrome	c	oxidase	subunit	I	(COX1)	gene,	partial	cds;	mitochondrial
192. Poecillastra sp. 1 PRT-2020 voucher TS4082 cytochrome c oxidase subunit I (COX1) gene, partial cds; mitochondrial	192	Poecillastra	sp.	1	PRT-2020	voucher	TS4082	cytochrome	c	oxidase	subunit	I	(COX1)	gene,	partial	cds;	mitochondrial
193. Poecillastra sp. 1 PRT-2020 voucher TS4090 cytochrome c oxidase subunit I (COX1) gene, partial cds; mitochondrial	193	Poecillastra	sp.	1	PRT-2020	voucher	TS4090	cytochrome	c	oxidase	subunit	I	(COX1)	gene,	partial	cds;	mitochondrial
194. Tedania scotiae voucher TS4216 cytochrome c oxidase subunit I (COX1) gene, partial cds; mitochondrial	194	Tedania	scotiae	voucher	TS4216	cytochrome	c	oxidase	subunit	I	(COX1)	gene,	partial	cds;	mitochondrial
195. Tedania sp. 1 PRT-2020 voucher TS4483 cytochrome c oxidase subunit I (COX1) gene, partial cds; mitochondrial	195	Tedania	sp.	1	PRT-2020	voucher	TS4483	cytochrome	c	oxidase	subunit	I	(COX1)	gene,	partial	cds;	mitochondrial
196. Tedania sp. 1 PRT-2020 voucher TS2818 cytochrome c oxidase subunit I (COX1) gene, partial cds; mitochondrial	196	Tedania	sp.	1	PRT-2020	voucher	TS2818	cytochrome	c	oxidase	subunit	I	(COX1)	gene,	partial	cds;	mitochondrial
197. Tedania sp. 1 PRT-2020 voucher TS4074 cytochrome c oxidase subunit I (COX1) gene, partial cds; mitochondrial	197	Tedania	sp.	1	PRT-2020	voucher	TS4074	cytochrome	c	oxidase	subunit	I	(COX1)	gene,	partial	cds;	mitochondrial
198. Tedania tubulifera voucher TS2761 cytochrome c oxidase subunit I (COX1) gene, partial cds; mitochondrial	198	Tedania	tubulifera	voucher	TS2761	cytochrome	c	oxidase	subunit	I	(COX1)	gene,	partial	cds;	mitochondrial
199. Tedania tubulifera voucher TS2746 cytochrome c oxidase subunit I (COX1) gene, partial cds; mitochondrial	199	Tedania	tubulifera	voucher	TS2746	cytochrome	c	oxidase	subunit	I	(COX1)	gene,	partial	cds;	mitochondrial
200. Tedania tubulifera voucher TS2757 cytochrome c oxidase subunit I (COX1) gene, partial cds; mitochondrial	200	Tedania	tubulifera	voucher	TS2757	cytochrome	c	oxidase	subunit	I	(COX1)	gene,	partial	cds;	mitochondrial
201. Tedania tubulifera voucher TS4854 cytochrome c oxidase subunit I (COX1) gene, partial cds; mitochondrial	201	Tedania	tubulifera	voucher	TS4854	cytochrome	c	oxidase	subunit	I	(COX1)	gene,	partial	cds;	mitochondrial
202. Tedania tubulifera voucher TS4852 cytochrome c oxidase subunit I (COX1) gene, partial cds; mitochondrial	202	Tedania	tubulifera	voucher	TS4852	cytochrome	c	oxidase	subunit	I	(COX1)	gene,	partial	cds;	mitochondrial
203. Tedania tubulifera voucher TS4858 cytochrome c oxidase subunit I (COX1) gene, partial cds; mitochondrial	203	Tedania	tubulifera	voucher	TS4858	cytochrome	c	oxidase	subunit	I	(COX1)	gene,	partial	cds;	mitochondrial
204. Macandrewia sp. 1 PRT-2020 voucher TS4834 cytochrome c oxidase subunit I (COX1) gene, partial cds; mitochondrial	204	Macandrewia	sp.	1	PRT-2020	voucher	TS4834	cytochrome	c	oxidase	subunit	I	(COX1)	gene,	partial	cds;	mitochondrial
205. Macandrewia sp. 1 PRT-2020 voucher TS4833 cytochrome c oxidase subunit I (COX1) gene, partial cds; mitochondrial	205	Macandrewia	sp.	1	PRT-2020	voucher	TS4833	cytochrome	c	oxidase	subunit	I	(COX1)	gene,	partial	cds;	mitochondrial
206. Erylus gilchristi voucher TS4006 cytochrome c oxidase subunit I (COX1) gene, partial cds; mitochondrial	206	Erylus	gilchristi	voucher	TS4006	cytochrome	c	oxidase	subunit	I	(COX1)	gene,	partial	cds;	mitochondrial
207. Erylus gilchristi voucher TS4005 cytochrome c oxidase subunit I (COX1) gene, partial cds; mitochondrial	207	Erylus	gilchristi	voucher	TS4005	cytochrome	c	oxidase	subunit	I	(COX1)	gene,	partial	cds;	mitochondrial
208. Erylus gilchristi voucher TS4004 cytochrome c oxidase subunit I (COX1) gene, partial cds; mitochondrial	208	Erylus	gilchristi	voucher	TS4004	cytochrome	c	oxidase	subunit	I	(COX1)	gene,	partial	cds;	mitochondrial
209. Erylus amorphus voucher TS4002 cytochrome c oxidase subunit I (COX1) gene, partial cds; mitochondrial	209	Erylus	amorphus	voucher	TS4002	cytochrome	c	oxidase	subunit	I	(COX1)	gene,	partial	cds;	mitochondrial
210. Erylus cf. globulifer G3833 voucher TS4830 cytochrome c oxidase subunit I (COX1) gene, partial cds; mitochondrial	210	Erylus	cf.	globulifer	G3833	voucher	TS4830	cytochrome	c	oxidase	subunit	I	(COX1)	gene,	partial	cds;	mitochondrial
211. Erylus cf. globulifer G3833 voucher TS4812 cytochrome c oxidase subunit I (COX1) gene, partial cds; mitochondrial	211	Erylus	cf.	globulifer	G3833	voucher	TS4812	cytochrome	c	oxidase	subunit	I	(COX1)	gene,	partial	cds;	mitochondrial
212. Sollasipelta cavernicola voucher TS4021 cytochrome c oxidase subunit I (COX1) gene, partial cds; mitochondrial	212	Sollasipelta	cavernicola	voucher	TS4021	cytochrome	c	oxidase	subunit	I	(COX1)	gene,	partial	cds;	mitochondrial
213. Sollasipelta cavernicola voucher TS4121 cytochrome c oxidase subunit I (COX1) gene, partial cds; mitochondrial	213	Sollasipelta	cavernicola	voucher	TS4121	cytochrome	c	oxidase	subunit	I	(COX1)	gene,	partial	cds;	mitochondrial
214. Sollasipelta thoosa voucher TS3604 cytochrome c oxidase subunit I (COX1) gene, partial cds; mitochondrial	214	Sollasipelta	thoosa	voucher	TS3604	cytochrome	c	oxidase	subunit	I	(COX1)	gene,	partial	cds;	mitochondrial
215. Calyx sp. 1 PRT-2020 voucher TS4212 cytochrome c oxidase subunit I (COX1) gene, partial cds; mitochondrial	215	Calyx	sp.	1	PRT-2020	voucher	TS4212	cytochrome	c	oxidase	subunit	I	(COX1)	gene,	partial	cds;	mitochondrial
216. Cliona sp. 1 PRT-2020 voucher TS2941 cytochrome c oxidase subunit I (COX1) gene, partial cds; mitochondrial	216	Cliona	sp.	1	PRT-2020	voucher	TS2941	cytochrome	c	oxidase	subunit	I	(COX1)	gene,	partial	cds;	mitochondrial
217. Cliona sp. 1 PRT-2020 voucher TS2824 cytochrome c oxidase subunit I (COX1) gene, partial cds; mitochondrial	217	Cliona	sp.	1	PRT-2020	voucher	TS2824	cytochrome	c	oxidase	subunit	I	(COX1)	gene,	partial	cds;	mitochondrial
218. Clathria sp. 9 PRT-2020 voucher TS4811 cytochrome c oxidase subunit I (COX1) gene, partial cds; mitochondrial	218	Clathria	sp.	9	PRT-2020	voucher	TS4811	cytochrome	c	oxidase	subunit	I	(COX1)	gene,	partial	cds;	mitochondrial
219. Clathria sp. 8 PRT-2020 voucher TS4197 cytochrome c oxidase subunit I (COX1) gene, partial cds; mitochondrial	219	Clathria	sp.	8	PRT-2020	voucher	TS4197	cytochrome	c	oxidase	subunit	I	(COX1)	gene,	partial	cds;	mitochondrial
220. Clathria sp. 8 PRT-2020 voucher TS4200 cytochrome c oxidase subunit I (COX1) gene, partial cds; mitochondrial	220	Clathria	sp.	8	PRT-2020	voucher	TS4200	cytochrome	c	oxidase	subunit	I	(COX1)	gene,	partial	cds;	mitochondrial
221. Clathria sp. 4 PRT-2020 voucher TS4202 cytochrome c oxidase subunit I (COX1) gene, partial cds; mitochondrial	221	Clathria	sp.	4	PRT-2020	voucher	TS4202	cytochrome	c	oxidase	subunit	I	(COX1)	gene,	partial	cds;	mitochondrial
222. Clathria sp. 3 PRT-2020 voucher TS4198 cytochrome c oxidase subunit I (COX1) gene, partial cds; mitochondrial	222	Clathria	sp.	3	PRT-2020	voucher	TS4198	cytochrome	c	oxidase	subunit	I	(COX1)	gene,	partial	cds;	mitochondrial
223. Clathria sp. 5 PRT-2020 voucher TS4489 cytochrome c oxidase subunit I (COX1) gene, partial cds; mitochondrial	223	Clathria	sp.	5	PRT-2020	voucher	TS4489	cytochrome	c	oxidase	subunit	I	(COX1)	gene,	partial	cds;	mitochondrial
224. Clathria sp. 2 PRT-2020 voucher TS3402 cytochrome c oxidase subunit I (COX1) gene, partial cds; mitochondrial	224	Clathria	sp.	2	PRT-2020	voucher	TS3402	cytochrome	c	oxidase	subunit	I	(COX1)	gene,	partial	cds;	mitochondrial
225. Clathria sp. 6 PRT-2020 voucher TS3405 cytochrome c oxidase subunit I (COX1) gene, partial cds; mitochondrial	225	Clathria	sp.	6	PRT-2020	voucher	TS3405	cytochrome	c	oxidase	subunit	I	(COX1)	gene,	partial	cds;	mitochondrial
226. Clathria sp. 7 PRT-2020 voucher TS2677 cytochrome c oxidase subunit I (COX1) gene, partial cds; mitochondrial	226	Clathria	sp.	7	PRT-2020	voucher	TS2677	cytochrome	c	oxidase	subunit	I	(COX1)	gene,	partial	cds;	mitochondrial
227. Clathria sp. 6 PRT-2020 voucher TS3305 cytochrome c oxidase subunit I (COX1) gene, partial cds; mitochondrial	227	Clathria	sp.	6	PRT-2020	voucher	TS3305	cytochrome	c	oxidase	subunit	I	(COX1)	gene,	partial	cds;	mitochondrial
228. Clathria sp. 1 PRT-2020 voucher TS4445 cytochrome c oxidase subunit I (COX1) gene, partial cds; mitochondrial	228	Clathria	sp.	1	PRT-2020	voucher	TS4445	cytochrome	c	oxidase	subunit	I	(COX1)	gene,	partial	cds;	mitochondrial
229. Clathria sp. 1 PRT-2020 voucher TS4475 cytochrome c oxidase subunit I (COX1) gene, partial cds; mitochondrial	229	Clathria	sp.	1	PRT-2020	voucher	TS4475	cytochrome	c	oxidase	subunit	I	(COX1)	gene,	partial	cds;	mitochondrial
230. Clathria sp. 10 PRT-2020 voucher TS4156 cytochrome c oxidase subunit I (COX1) gene, partial cds; mitochondrial	230	Clathria	sp.	10	PRT-2020	voucher	TS4156	cytochrome	c	oxidase	subunit	I	(COX1)	gene,	partial	cds;	mitochondrial
231. Clathria sp. 10 PRT-2020 voucher TS4810 cytochrome c oxidase subunit I (COX1) gene, partial cds; mitochondrial	231	Clathria	sp.	10	PRT-2020	voucher	TS4810	cytochrome	c	oxidase	subunit	I	(COX1)	gene,	partial	cds;	mitochondrial
232. Microcionidae sp. 4 PRT-2020 voucher TS4409 cytochrome c oxidase subunit I (COX1) gene, partial cds; mitochondrial	232	Microcionidae	sp.	4	PRT-2020	voucher	TS4409	cytochrome	c	oxidase	subunit	I	(COX1)	gene,	partial	cds;	mitochondrial
233. Microcionidae sp. 1 PRT-2020 voucher TS3920 cytochrome c oxidase subunit I (COX1) gene, partial cds; mitochondrial	233	Microcionidae	sp.	1	PRT-2020	voucher	TS3920	cytochrome	c	oxidase	subunit	I	(COX1)	gene,	partial	cds;	mitochondrial
234. Microcionidae sp. 1 PRT-2020 voucher TS3922 cytochrome c oxidase subunit I (COX1) gene, partial cds; mitochondrial	234	Microcionidae	sp.	1	PRT-2020	voucher	TS3922	cytochrome	c	oxidase	subunit	I	(COX1)	gene,	partial	cds;	mitochondrial
235. Aaptos nuda voucher TS3403 cytochrome c oxidase subunit I (COX1) gene, partial cds; mitochondrial	235	Aaptos	nuda	voucher	TS3403	cytochrome	c	oxidase	subunit	I	(COX1)	gene,	partial	cds;	mitochondrial
236. Aaptos nuda voucher TS4440 cytochrome c oxidase subunit I (COX1) gene, partial cds; mitochondrial	236	Aaptos	nuda	voucher	TS4440	cytochrome	c	oxidase	subunit	I	(COX1)	gene,	partial	cds;	mitochondrial
237. Aaptos nuda voucher TS2749 cytochrome c oxidase subunit I (COX1) gene, partial cds; mitochondrial	237	Aaptos	nuda	voucher	TS2749	cytochrome	c	oxidase	subunit	I	(COX1)	gene,	partial	cds;	mitochondrial
238. Higginsia sp. 1 PRT-2020 voucher TS2820 cytochrome c oxidase subunit I (COX1) gene, partial cds; mitochondrial	238	Higginsia	sp.	1	PRT-2020	voucher	TS2820	cytochrome	c	oxidase	subunit	I	(COX1)	gene,	partial	cds;	mitochondrial
239. Higginsia sp. 3 PRT-2020 voucher TS2837 cytochrome c oxidase subunit I (COX1) gene, partial cds; mitochondrial	239	Higginsia	sp.	3	PRT-2020	voucher	TS2837	cytochrome	c	oxidase	subunit	I	(COX1)	gene,	partial	cds;	mitochondrial
240. Higginsia sp. 3 PRT-2020 voucher TS4630 cytochrome c oxidase subunit I (COX1) gene, partial cds; mitochondrial	240	Higginsia	sp.	3	PRT-2020	voucher	TS4630	cytochrome	c	oxidase	subunit	I	(COX1)	gene,	partial	cds;	mitochondrial
241. Higginsia sp. 1 PRT-2020 voucher TS4205 cytochrome c oxidase subunit I (COX1) gene, partial cds; mitochondrial	241	Higginsia	sp.	1	PRT-2020	voucher	TS4205	cytochrome	c	oxidase	subunit	I	(COX1)	gene,	partial	cds;	mitochondrial
242. Higginsia sp. 2 PRT-2020 voucher TS4481 cytochrome c oxidase subunit I (COX1) gene, partial cds; mitochondrial	242	Higginsia	sp.	2	PRT-2020	voucher	TS4481	cytochrome	c	oxidase	subunit	I	(COX1)	gene,	partial	cds;	mitochondrial
243. Higginsia sp. 1 PRT-2020 voucher TS3530 cytochrome c oxidase subunit I (COX1) gene, partial cds; mitochondrial	243	Higginsia	sp.	1	PRT-2020	voucher	TS3530	cytochrome	c	oxidase	subunit	I	(COX1)	gene,	partial	cds;	mitochondrial
244. Higginsia sp. 1 PRT-2020 voucher TS3527 cytochrome c oxidase subunit I (COX1) gene, partial cds; mitochondrial	244	Higginsia	sp.	1	PRT-2020	voucher	TS3527	cytochrome	c	oxidase	subunit	I	(COX1)	gene,	partial	cds;	mitochondrial
245. Higginsia sp. 1 PRT-2020 voucher TS3517 cytochrome c oxidase subunit I (COX1) gene, partial cds; mitochondrial	245	Higginsia	sp.	1	PRT-2020	voucher	TS3517	cytochrome	c	oxidase	subunit	I	(COX1)	gene,	partial	cds;	mitochondrial
246. Higginsia sp. 1 PRT-2020 voucher TS4511 cytochrome c oxidase subunit I (COX1) gene, partial cds; mitochondrial	246	Higginsia	sp.	1	PRT-2020	voucher	TS4511	cytochrome	c	oxidase	subunit	I	(COX1)	gene,	partial	cds;	mitochondrial
247. Higginsia sp. 1 PRT-2020 voucher TS4075 cytochrome c oxidase subunit I (COX1) gene, partial cds; mitochondrial	247	Higginsia	sp.	1	PRT-2020	voucher	TS4075	cytochrome	c	oxidase	subunit	I	(COX1)	gene,	partial	cds;	mitochondrial
248. Higginsia sp. 1 PRT-2020 voucher TS3966 cytochrome c oxidase subunit I (COX1) gene, partial cds; mitochondrial	248	Higginsia	sp.	1	PRT-2020	voucher	TS3966	cytochrome	c	oxidase	subunit	I	(COX1)	gene,	partial	cds;	mitochondrial
249. Higginsia sp. 1 PRT-2020 voucher TS4652 cytochrome c oxidase subunit I (COX1) gene, partial cds; mitochondrial	249	Higginsia	sp.	1	PRT-2020	voucher	TS4652	cytochrome	c	oxidase	subunit	I	(COX1)	gene,	partial	cds;	mitochondrial
250. Higginsia sp. 1 PRT-2020 voucher TS4684 cytochrome c oxidase subunit I (COX1) gene, partial cds; mitochondrial	250	Higginsia	sp.	1	PRT-2020	voucher	TS4684	cytochrome	c	oxidase	subunit	I	(COX1)	gene,	partial	cds;	mitochondrial
251. Higginsia sp. 1 PRT-2020 voucher TS4685 cytochrome c oxidase subunit I (COX1) gene, partial cds; mitochondrial	251	Higginsia	sp.	1	PRT-2020	voucher	TS4685	cytochrome	c	oxidase	subunit	I	(COX1)	gene,	partial	cds;	mitochondrial
252. Penares sphaera voucher TS4217 cytochrome c oxidase subunit I (COX1) gene, partial cds; mitochondrial	252	Penares	sphaera	voucher	TS4217	cytochrome	c	oxidase	subunit	I	(COX1)	gene,	partial	cds;	mitochondrial
253. Penares alatus voucher TS4583 cytochrome c oxidase subunit I (COX1) gene, partial cds; mitochondrial	253	Penares	alatus	voucher	TS4583	cytochrome	c	oxidase	subunit	I	(COX1)	gene,	partial	cds;	mitochondrial
254. Penares cf. intermedius G3833 voucher TS4595 cytochrome c oxidase subunit I (COX1) gene, partial cds; mitochondrial	254	Penares	cf.	intermedius	G3833	voucher	TS4595	cytochrome	c	oxidase	subunit	I	(COX1)	gene,	partial	cds;	mitochondrial
255. Penares cf. intermedius G3833 voucher TS4571 cytochrome c oxidase subunit I (COX1) gene, partial cds; mitochondrial	255	Penares	cf.	intermedius	G3833	voucher	TS4571	cytochrome	c	oxidase	subunit	I	(COX1)	gene,	partial	cds;	mitochondrial
256. Penares cf. intermedius G3833 voucher TS4518 cytochrome c oxidase subunit I (COX1) gene, partial cds; mitochondrial	256	Penares	cf.	intermedius	G3833	voucher	TS4518	cytochrome	c	oxidase	subunit	I	(COX1)	gene,	partial	cds;	mitochondrial
257. Penares cf. intermedius G3833 voucher TS4261 cytochrome c oxidase subunit I (COX1) gene, partial cds; mitochondrial	257	Penares	cf.	intermedius	G3833	voucher	TS4261	cytochrome	c	oxidase	subunit	I	(COX1)	gene,	partial	cds;	mitochondrial
258. Penares cf. intermedius G3833 voucher TS4510 cytochrome c oxidase subunit I (COX1) gene, partial cds; mitochondrial	258	Penares	cf.	intermedius	G3833	voucher	TS4510	cytochrome	c	oxidase	subunit	I	(COX1)	gene,	partial	cds;	mitochondrial
259. Penares orthotriaena voucher TS4772 cytochrome c oxidase subunit I (COX1) gene, partial cds; mitochondrial	259	Penares	orthotriaena	voucher	TS4772	cytochrome	c	oxidase	subunit	I	(COX1)	gene,	partial	cds;	mitochondrial
260. Penares orthotriaena voucher TS4578 cytochrome c oxidase subunit I (COX1) gene, partial cds; mitochondrial	260	Penares	orthotriaena	voucher	TS4578	cytochrome	c	oxidase	subunit	I	(COX1)	gene,	partial	cds;	mitochondrial
261. Penares orthotriaena voucher TS4480 cytochrome c oxidase subunit I (COX1) gene, partial cds; mitochondrial	261	Penares	orthotriaena	voucher	TS4480	cytochrome	c	oxidase	subunit	I	(COX1)	gene,	partial	cds;	mitochondrial
262. Penares orthotriaena voucher TS4759 cytochrome c oxidase subunit I (COX1) gene, partial cds; mitochondrial	262	Penares	orthotriaena	voucher	TS4759	cytochrome	c	oxidase	subunit	I	(COX1)	gene,	partial	cds;	mitochondrial
263. Raspailiidae sp. 9 PRT-2020 voucher TS4204 cytochrome c oxidase subunit I (COX1) gene, partial cds; mitochondrial	263	Raspailiidae	sp.	9	PRT-2020	voucher	TS4204	cytochrome	c	oxidase	subunit	I	(COX1)	gene,	partial	cds;	mitochondrial
264. Raspailiidae sp. 8 PRT-2020 voucher TS4295 cytochrome c oxidase subunit I (COX1) gene, partial cds; mitochondrial	264	Raspailiidae	sp.	8	PRT-2020	voucher	TS4295	cytochrome	c	oxidase	subunit	I	(COX1)	gene,	partial	cds;	mitochondrial
265. Raspailiidae sp. 8 PRT-2020 voucher TS4695 cytochrome c oxidase subunit I (COX1) gene, partial cds; mitochondrial	265	Raspailiidae	sp.	8	PRT-2020	voucher	TS4695	cytochrome	c	oxidase	subunit	I	(COX1)	gene,	partial	cds;	mitochondrial
266. Raspailiidae sp. 8 PRT-2020 voucher TS4694 cytochrome c oxidase subunit I (COX1) gene, partial cds; mitochondrial	266	Raspailiidae	sp.	8	PRT-2020	voucher	TS4694	cytochrome	c	oxidase	subunit	I	(COX1)	gene,	partial	cds;	mitochondrial
267. Raspailiidae sp. 6 PRT-2020 voucher TS4246 cytochrome c oxidase subunit I (COX1) gene, partial cds; mitochondrial	267	Raspailiidae	sp.	6	PRT-2020	voucher	TS4246	cytochrome	c	oxidase	subunit	I	(COX1)	gene,	partial	cds;	mitochondrial
268. Raspailiidae sp. 6 PRT-2020 voucher TS4296 cytochrome c oxidase subunit I (COX1) gene, partial cds; mitochondrial	268	Raspailiidae	sp.	6	PRT-2020	voucher	TS4296	cytochrome	c	oxidase	subunit	I	(COX1)	gene,	partial	cds;	mitochondrial
269. Raspailiidae sp. 6 PRT-2020 voucher TS4294 cytochrome c oxidase subunit I (COX1) gene, partial cds; mitochondrial	269	Raspailiidae	sp.	6	PRT-2020	voucher	TS4294	cytochrome	c	oxidase	subunit	I	(COX1)	gene,	partial	cds;	mitochondrial
270. Raspailiidae sp. 7 PRT-2020 voucher TS4243 cytochrome c oxidase subunit I (COX1) gene, partial cds; mitochondrial	270	Raspailiidae	sp.	7	PRT-2020	voucher	TS4243	cytochrome	c	oxidase	subunit	I	(COX1)	gene,	partial	cds;	mitochondrial
271. Raspailiidae sp. 5 PRT-2020 voucher TS4638 cytochrome c oxidase subunit I (COX1) gene, partial cds; mitochondrial	271	Raspailiidae	sp.	5	PRT-2020	voucher	TS4638	cytochrome	c	oxidase	subunit	I	(COX1)	gene,	partial	cds;	mitochondrial
272. Raspailiidae sp. 5 PRT-2020 voucher TS4642 cytochrome c oxidase subunit I (COX1) gene, partial cds; mitochondrial	272	Raspailiidae	sp.	5	PRT-2020	voucher	TS4642	cytochrome	c	oxidase	subunit	I	(COX1)	gene,	partial	cds;	mitochondrial
273. Raspailiidae sp. 4 PRT-2020 voucher TS4624 cytochrome c oxidase subunit I (COX1) gene, partial cds; mitochondrial	273	Raspailiidae	sp.	4	PRT-2020	voucher	TS4624	cytochrome	c	oxidase	subunit	I	(COX1)	gene,	partial	cds;	mitochondrial
274. Raspailiidae sp. 4 PRT-2020 voucher TS4262 cytochrome c oxidase subunit I (COX1) gene, partial cds; mitochondrial	274	Raspailiidae	sp.	4	PRT-2020	voucher	TS4262	cytochrome	c	oxidase	subunit	I	(COX1)	gene,	partial	cds;	mitochondrial
275. Raspailiidae sp. 1 PRT-2020 voucher TS4594 cytochrome c oxidase subunit I (COX1) gene, partial cds; mitochondrial	275	Raspailiidae	sp.	1	PRT-2020	voucher	TS4594	cytochrome	c	oxidase	subunit	I	(COX1)	gene,	partial	cds;	mitochondrial
276. Raspailiidae sp. 1 PRT-2020 voucher TS4426 cytochrome c oxidase subunit I (COX1) gene, partial cds; mitochondrial	276	Raspailiidae	sp.	1	PRT-2020	voucher	TS4426	cytochrome	c	oxidase	subunit	I	(COX1)	gene,	partial	cds;	mitochondrial
277. Raspailiidae sp. 2 PRT-2020 voucher TS4425 cytochrome c oxidase subunit I (COX1) gene, partial cds; mitochondrial	277	Raspailiidae	sp.	2	PRT-2020	voucher	TS4425	cytochrome	c	oxidase	subunit	I	(COX1)	gene,	partial	cds;	mitochondrial
278. Raspailiidae sp. 3 PRT-2020 voucher TS3627 cytochrome c oxidase subunit I (COX1) gene, partial cds; mitochondrial	278	Raspailiidae	sp.	3	PRT-2020	voucher	TS3627	cytochrome	c	oxidase	subunit	I	(COX1)	gene,	partial	cds;	mitochondrial
279. Raspailiidae sp. 3 PRT-2020 voucher TS4013 cytochrome c oxidase subunit I (COX1) gene, partial cds; mitochondrial	279	Raspailiidae	sp.	3	PRT-2020	voucher	TS4013	cytochrome	c	oxidase	subunit	I	(COX1)	gene,	partial	cds;	mitochondrial
280. Petrosia durissima voucher TS4228 cytochrome c oxidase subunit I (COX1) gene, partial cds; mitochondrial	280	Petrosia	durissima	voucher	TS4228	cytochrome	c	oxidase	subunit	I	(COX1)	gene,	partial	cds;	mitochondrial
281. Petrosia durissima voucher TS3411 cytochrome c oxidase subunit I (COX1) gene, partial cds; mitochondrial	281	Petrosia	durissima	voucher	TS3411	cytochrome	c	oxidase	subunit	I	(COX1)	gene,	partial	cds;	mitochondrial
282. Petrosia sp. 1 PRT-2020 voucher TS4515 cytochrome c oxidase subunit I (COX1) gene, partial cds; mitochondrial	282	Petrosia	sp.	1	PRT-2020	voucher	TS4515	cytochrome	c	oxidase	subunit	I	(COX1)	gene,	partial	cds;	mitochondrial
283. Petrosia durissima voucher TS4602 cytochrome c oxidase subunit I (COX1) gene, partial cds; mitochondrial	283	Petrosia	durissima	voucher	TS4602	cytochrome	c	oxidase	subunit	I	(COX1)	gene,	partial	cds;	mitochondrial
284. Petrosia durissima voucher TS4444 cytochrome c oxidase subunit I (COX1) gene, partial cds; mitochondrial	284	Petrosia	durissima	voucher	TS4444	cytochrome	c	oxidase	subunit	I	(COX1)	gene,	partial	cds;	mitochondrial
285. Petrosia sp. 1 PRT-2020 voucher TS3862 cytochrome c oxidase subunit I (COX1) gene, partial cds; mitochondrial	285	Petrosia	sp.	1	PRT-2020	voucher	TS3862	cytochrome	c	oxidase	subunit	I	(COX1)	gene,	partial	cds;	mitochondrial
286. Petrosia durissima voucher TS3640 cytochrome c oxidase subunit I (COX1) gene, partial cds; mitochondrial	286	Petrosia	durissima	voucher	TS3640	cytochrome	c	oxidase	subunit	I	(COX1)	gene,	partial	cds;	mitochondrial
287. Petrosia durissima voucher TS3821 cytochrome c oxidase subunit I (COX1) gene, partial cds; mitochondrial	287	Petrosia	durissima	voucher	TS3821	cytochrome	c	oxidase	subunit	I	(COX1)	gene,	partial	cds;	mitochondrial
288. Petrosia sp. 1 PRT-2020 voucher TS4046 cytochrome c oxidase subunit I (COX1) gene, partial cds; mitochondrial	288	Petrosia	sp.	1	PRT-2020	voucher	TS4046	cytochrome	c	oxidase	subunit	I	(COX1)	gene,	partial	cds;	mitochondrial
289. Petrosia durissima voucher TS4828 cytochrome c oxidase subunit I (COX1) gene, partial cds; mitochondrial	289	Petrosia	durissima	voucher	TS4828	cytochrome	c	oxidase	subunit	I	(COX1)	gene,	partial	cds;	mitochondrial
290. Petrosia durissima voucher TS4240 cytochrome c oxidase subunit I (COX1) gene, partial cds; mitochondrial	290	Petrosia	durissima	voucher	TS4240	cytochrome	c	oxidase	subunit	I	(COX1)	gene,	partial	cds;	mitochondrial
291. Polymastia sp. 4 PRT-2020 voucher TS4698 cytochrome c oxidase subunit I (COX1) gene, partial cds; mitochondrial	291	Polymastia	sp.	4	PRT-2020	voucher	TS4698	cytochrome	c	oxidase	subunit	I	(COX1)	gene,	partial	cds;	mitochondrial
292. Polymastia sp. 1 PRT-2020 voucher TS4146 cytochrome c oxidase subunit I (COX1) gene, partial cds; mitochondrial	292	Polymastia	sp.	1	PRT-2020	voucher	TS4146	cytochrome	c	oxidase	subunit	I	(COX1)	gene,	partial	cds;	mitochondrial
293. Polymastia sp. 2 PRT-2020 voucher TS3976 cytochrome c oxidase subunit I (COX1) gene, partial cds; mitochondrial	293	Polymastia	sp.	2	PRT-2020	voucher	TS3976	cytochrome	c	oxidase	subunit	I	(COX1)	gene,	partial	cds;	mitochondrial
294. Polymastia sp. 3 PRT-2020 voucher TS4442 cytochrome c oxidase subunit I (COX1) gene, partial cds; mitochondrial	294	Polymastia	sp.	3	PRT-2020	voucher	TS4442	cytochrome	c	oxidase	subunit	I	(COX1)	gene,	partial	cds;	mitochondrial
295. Polymastia sp. 3 PRT-2020 voucher TS4254 cytochrome c oxidase subunit I (COX1) gene, partial cds; mitochondrial	295	Polymastia	sp.	3	PRT-2020	voucher	TS4254	cytochrome	c	oxidase	subunit	I	(COX1)	gene,	partial	cds;	mitochondrial
296. Sphaerotylus strobilis voucher TS3628 cytochrome c oxidase subunit I (COX1) gene, partial cds; mitochondrial	296	Sphaerotylus	strobilis	voucher	TS3628	cytochrome	c	oxidase	subunit	I	(COX1)	gene,	partial	cds;	mitochondrial
297. Sphaerotylus strobilis voucher TS4700 cytochrome c oxidase subunit I (COX1) gene, partial cds; mitochondrial	297	Sphaerotylus	strobilis	voucher	TS4700	cytochrome	c	oxidase	subunit	I	(COX1)	gene,	partial	cds;	mitochondrial
298. Sphaerotylus strobilis voucher TS4699 cytochrome c oxidase subunit I (COX1) gene, partial cds; mitochondrial	298	Sphaerotylus	strobilis	voucher	TS4699	cytochrome	c	oxidase	subunit	I	(COX1)	gene,	partial	cds;	mitochondrial
299. Sphaerotylus strobilis voucher TS4697 cytochrome c oxidase subunit I (COX1) gene, partial cds; mitochondrial	299	Sphaerotylus	strobilis	voucher	TS4697	cytochrome	c	oxidase	subunit	I	(COX1)	gene,	partial	cds;	mitochondrial
300. Sphaerotylus strobilis voucher TS4154 cytochrome c oxidase subunit I (COX1) gene, partial cds; mitochondrial	300	Sphaerotylus	strobilis	voucher	TS4154	cytochrome	c	oxidase	subunit	I	(COX1)	gene,	partial	cds;	mitochondrial
301. Polymastia atlantica voucher TS2947 cytochrome c oxidase subunit I (COX1) gene, partial cds; mitochondrial	301	Polymastia	atlantica	voucher	TS2947	cytochrome	c	oxidase	subunit	I	(COX1)	gene,	partial	cds;	mitochondrial
302. Polymastia atlantica voucher TS2938 cytochrome c oxidase subunit I (COX1) gene, partial cds; mitochondrial	302	Polymastia	atlantica	voucher	TS2938	cytochrome	c	oxidase	subunit	I	(COX1)	gene,	partial	cds;	mitochondrial
303. Sphaerotylus strobilis voucher TS2685 cytochrome c oxidase subunit I (COX1) gene, partial cds; mitochondrial	303	Sphaerotylus	strobilis	voucher	TS2685	cytochrome	c	oxidase	subunit	I	(COX1)	gene,	partial	cds;	mitochondrial
304. Sigmaxinella sp. 1 PRT-2020 voucher TS4396 cytochrome c oxidase subunit I (COX1) gene, partial cds; mitochondrial	304	Sigmaxinella	sp.	1	PRT-2020	voucher	TS4396	cytochrome	c	oxidase	subunit	I	(COX1)	gene,	partial	cds;	mitochondrial
305. Sigmaxinella sp. 2 PRT-2020 voucher TS4372 cytochrome c oxidase subunit I (COX1) gene, partial cds; mitochondrial	305	Sigmaxinella	sp.	2	PRT-2020	voucher	TS4372	cytochrome	c	oxidase	subunit	I	(COX1)	gene,	partial	cds;	mitochondrial
306. Sigmaxinella sp. 1 PRT-2020 voucher TS4610 cytochrome c oxidase subunit I (COX1) gene, partial cds; mitochondrial	306	Sigmaxinella	sp.	1	PRT-2020	voucher	TS4610	cytochrome	c	oxidase	subunit	I	(COX1)	gene,	partial	cds;	mitochondrial
307. Sigmaxinella sp. 1 PRT-2020 voucher TS3525 cytochrome c oxidase subunit I (COX1) gene, partial cds; mitochondrial	307	Sigmaxinella	sp.	1	PRT-2020	voucher	TS3525	cytochrome	c	oxidase	subunit	I	(COX1)	gene,	partial	cds;	mitochondrial
308. Sigmaxinella sp. 2 PRT-2020 voucher TS3953 cytochrome c oxidase subunit I (COX1) gene, partial cds; mitochondrial	308	Sigmaxinella	sp.	2	PRT-2020	voucher	TS3953	cytochrome	c	oxidase	subunit	I	(COX1)	gene,	partial	cds;	mitochondrial
309. Haliclona sp. 2 PRT-2020 voucher TS2770 cytochrome c oxidase subunit I (COX1) gene, partial cds; mitochondrial	309	Haliclona	sp.	2	PRT-2020	voucher	TS2770	cytochrome	c	oxidase	subunit	I	(COX1)	gene,	partial	cds;	mitochondrial
310. Haliclona sp. 2 PRT-2020 voucher TS2771 cytochrome c oxidase subunit I (COX1) gene, partial cds; mitochondrial	310	Haliclona	sp.	2	PRT-2020	voucher	TS2771	cytochrome	c	oxidase	subunit	I	(COX1)	gene,	partial	cds;	mitochondrial
311. Haliclona stilensis voucher TS2937 cytochrome c oxidase subunit I (COX1) gene, partial cds; mitochondrial	311	Haliclona	stilensis	voucher	TS2937	cytochrome	c	oxidase	subunit	I	(COX1)	gene,	partial	cds;	mitochondrial
312. Haliclona sp. 1 PRT-2020 voucher TS2752 cytochrome c oxidase subunit I (COX1) gene, partial cds; mitochondrial	312	Haliclona	sp.	1	PRT-2020	voucher	TS2752	cytochrome	c	oxidase	subunit	I	(COX1)	gene,	partial	cds;	mitochondrial
313. Haliclona sp. 1 PRT-2020 voucher TS4863 cytochrome c oxidase subunit I (COX1) gene, partial cds; mitochondrial	313	Haliclona	sp.	1	PRT-2020	voucher	TS4863	cytochrome	c	oxidase	subunit	I	(COX1)	gene,	partial	cds;	mitochondrial
314. Niphatidae sp. 8 PRT-2020 voucher TS2750 cytochrome c oxidase subunit I (COX1) gene, partial cds; mitochondrial	314	Niphatidae	sp.	8	PRT-2020	voucher	TS2750	cytochrome	c	oxidase	subunit	I	(COX1)	gene,	partial	cds;	mitochondrial
315. Niphatidae sp. 8 PRT-2020 voucher TS4859 cytochrome c oxidase subunit I (COX1) gene, partial cds; mitochondrial	315	Niphatidae	sp.	8	PRT-2020	voucher	TS4859	cytochrome	c	oxidase	subunit	I	(COX1)	gene,	partial	cds;	mitochondrial
316. Niphatidae sp. 8 PRT-2020 voucher TS4849 cytochrome c oxidase subunit I (COX1) gene, partial cds; mitochondrial	316	Niphatidae	sp.	8	PRT-2020	voucher	TS4849	cytochrome	c	oxidase	subunit	I	(COX1)	gene,	partial	cds;	mitochondrial
317. Niphatidae sp. 8 PRT-2020 voucher TS4851 cytochrome c oxidase subunit I (COX1) gene, partial cds; mitochondrial	317	Niphatidae	sp.	8	PRT-2020	voucher	TS4851	cytochrome	c	oxidase	subunit	I	(COX1)	gene,	partial	cds;	mitochondrial
318. Niphatidae sp. 9 PRT-2020 voucher TS2956 cytochrome c oxidase subunit I (COX1) gene, partial cds; mitochondrial	318	Niphatidae	sp.	9	PRT-2020	voucher	TS2956	cytochrome	c	oxidase	subunit	I	(COX1)	gene,	partial	cds;	mitochondrial
319. Niphatidae sp. 10 PRT-2020 voucher TS4856 cytochrome c oxidase subunit I (COX1) gene, partial cds; mitochondrial	319	Niphatidae	sp.	10	PRT-2020	voucher	TS4856	cytochrome	c	oxidase	subunit	I	(COX1)	gene,	partial	cds;	mitochondrial
320. Niphatidae sp. 9 PRT-2020 voucher TS2944 cytochrome c oxidase subunit I (COX1) gene, partial cds; mitochondrial	320	Niphatidae	sp.	9	PRT-2020	voucher	TS2944	cytochrome	c	oxidase	subunit	I	(COX1)	gene,	partial	cds;	mitochondrial
321. Niphatidae sp. 11 PRT-2020 voucher TS2954 cytochrome c oxidase subunit I (COX1) gene, partial cds; mitochondrial	321	Niphatidae	sp.	11	PRT-2020	voucher	TS2954	cytochrome	c	oxidase	subunit	I	(COX1)	gene,	partial	cds;	mitochondrial
322. Niphatidae sp. 7 PRT-2020 voucher TS4351 cytochrome c oxidase subunit I (COX1) gene, partial cds; mitochondrial	322	Niphatidae	sp.	7	PRT-2020	voucher	TS4351	cytochrome	c	oxidase	subunit	I	(COX1)	gene,	partial	cds;	mitochondrial
323. Niphatidae sp. 6 PRT-2020 voucher TS4672 cytochrome c oxidase subunit I (COX1) gene, partial cds; mitochondrial	323	Niphatidae	sp.	6	PRT-2020	voucher	TS4672	cytochrome	c	oxidase	subunit	I	(COX1)	gene,	partial	cds;	mitochondrial
324. Niphatidae sp. 5 PRT-2020 voucher TS3954 cytochrome c oxidase subunit I (COX1) gene, partial cds; mitochondrial	324	Niphatidae	sp.	5	PRT-2020	voucher	TS3954	cytochrome	c	oxidase	subunit	I	(COX1)	gene,	partial	cds;	mitochondrial
325. Niphatidae sp. 5 PRT-2020 voucher TS4260 cytochrome c oxidase subunit I (COX1) gene, partial cds; mitochondrial	325	Niphatidae	sp.	5	PRT-2020	voucher	TS4260	cytochrome	c	oxidase	subunit	I	(COX1)	gene,	partial	cds;	mitochondrial
326. Niphatidae sp. 5 PRT-2020 voucher TS4662 cytochrome c oxidase subunit I (COX1) gene, partial cds; mitochondrial	326	Niphatidae	sp.	5	PRT-2020	voucher	TS4662	cytochrome	c	oxidase	subunit	I	(COX1)	gene,	partial	cds;	mitochondrial
327. Niphatidae sp. 5 PRT-2020 voucher TS4635 cytochrome c oxidase subunit I (COX1) gene, partial cds; mitochondrial	327	Niphatidae	sp.	5	PRT-2020	voucher	TS4635	cytochrome	c	oxidase	subunit	I	(COX1)	gene,	partial	cds;	mitochondrial
328. Niphatidae sp. 4 PRT-2020 voucher TS4429 cytochrome c oxidase subunit I (COX1) gene, partial cds; mitochondrial	328	Niphatidae	sp.	4	PRT-2020	voucher	TS4429	cytochrome	c	oxidase	subunit	I	(COX1)	gene,	partial	cds;	mitochondrial
329. Niphatidae sp. 3 PRT-2020 voucher TS4542 cytochrome c oxidase subunit I (COX1) gene, partial cds; mitochondrial	329	Niphatidae	sp.	3	PRT-2020	voucher	TS4542	cytochrome	c	oxidase	subunit	I	(COX1)	gene,	partial	cds;	mitochondrial
330. Niphatidae sp. 2 PRT-2020 voucher TS4683 cytochrome c oxidase subunit I (COX1) gene, partial cds; mitochondrial	330	Niphatidae	sp.	2	PRT-2020	voucher	TS4683	cytochrome	c	oxidase	subunit	I	(COX1)	gene,	partial	cds;	mitochondrial
331. Niphatidae sp. 1 PRT-2020 voucher TS4765 cytochrome c oxidase subunit I (COX1) gene, partial cds; mitochondrial	331	Niphatidae	sp.	1	PRT-2020	voucher	TS4765	cytochrome	c	oxidase	subunit	I	(COX1)	gene,	partial	cds;	mitochondrial
332. Niphatidae sp. 1 PRT-2020 voucher TS4009 cytochrome c oxidase subunit I (COX1) gene, partial cds; mitochondrial	332	Niphatidae	sp.	1	PRT-2020	voucher	TS4009	cytochrome	c	oxidase	subunit	I	(COX1)	gene,	partial	cds;	mitochondrial
333. Niphatidae sp. 1 PRT-2020 voucher TS4593 cytochrome c oxidase subunit I (COX1) gene, partial cds; mitochondrial	333	Niphatidae	sp.	1	PRT-2020	voucher	TS4593	cytochrome	c	oxidase	subunit	I	(COX1)	gene,	partial	cds;	mitochondrial
334. Niphatidae sp. 1 PRT-2020 voucher TS4397 cytochrome c oxidase subunit I (COX1) gene, partial cds; mitochondrial	334	Niphatidae	sp.	1	PRT-2020	voucher	TS4397	cytochrome	c	oxidase	subunit	I	(COX1)	gene,	partial	cds;	mitochondrial
335. Pseudosuberites sp. 1 PRT-2020 voucher TS4791 cytochrome c oxidase subunit I (COX1) gene, partial cds; mitochondrial	335	Pseudosuberites	sp.	1	PRT-2020	voucher	TS4791	cytochrome	c	oxidase	subunit	I	(COX1)	gene,	partial	cds;	mitochondrial
336. Lissodendoryx sp. 1 PRT-2020 voucher TS2767 cytochrome c oxidase subunit I (COX1) gene, partial cds; mitochondrial	336	Lissodendoryx	sp.	1	PRT-2020	voucher	TS2767	cytochrome	c	oxidase	subunit	I	(COX1)	gene,	partial	cds;	mitochondrial
337. Hymeniacidon sp. 1 PRT-2020 voucher TS4861 cytochrome c oxidase subunit I (COX1) gene, partial cds; mitochondrial	337	Hymeniacidon	sp.	1	PRT-2020	voucher	TS4861	cytochrome	c	oxidase	subunit	I	(COX1)	gene,	partial	cds;	mitochondrial
338. Hymeniacidon sp. 1 PRT-2020 voucher TS4860 cytochrome c oxidase subunit I (COX1) gene, partial cds; mitochondrial	338	Hymeniacidon	sp.	1	PRT-2020	voucher	TS4860	cytochrome	c	oxidase	subunit	I	(COX1)	gene,	partial	cds;	mitochondrial
339. Hymeniacidon sp. 1 PRT-2020 voucher TS4855 cytochrome c oxidase subunit I (COX1) gene, partial cds; mitochondrial	339	Hymeniacidon	sp.	1	PRT-2020	voucher	TS4855	cytochrome	c	oxidase	subunit	I	(COX1)	gene,	partial	cds;	mitochondrial
340. Hymeniacidon sp. 1 PRT-2020 voucher TS4841 cytochrome c oxidase subunit I (COX1) gene, partial cds; mitochondrial	340	Hymeniacidon	sp.	1	PRT-2020	voucher	TS4841	cytochrome	c	oxidase	subunit	I	(COX1)	gene,	partial	cds;	mitochondrial
341. Hymeniacidon cf. perlevis G3833 voucher TS2963 cytochrome c oxidase subunit I (COX1) gene, partial cds; mitochondrial	341	Hymeniacidon	cf.	perlevis	G3833	voucher	TS2963	cytochrome	c	oxidase	subunit	I	(COX1)	gene,	partial	cds;	mitochondrial
342. Hymeniacidon cf. perlevis G3833 voucher TS2962 cytochrome c oxidase subunit I (COX1) gene, partial cds; mitochondrial	342	Hymeniacidon	cf.	perlevis	G3833	voucher	TS2962	cytochrome	c	oxidase	subunit	I	(COX1)	gene,	partial	cds;	mitochondrial
343. Hymeniacidon cf. perlevis G3833 voucher TS2957 cytochrome c oxidase subunit I (COX1) gene, partial cds; mitochondrial	343	Hymeniacidon	cf.	perlevis	G3833	voucher	TS2957	cytochrome	c	oxidase	subunit	I	(COX1)	gene,	partial	cds;	mitochondrial
344. Hymeniacidon cf. perlevis G3833 voucher TS2946 cytochrome c oxidase subunit I (COX1) gene, partial cds; mitochondrial	344	Hymeniacidon	cf.	perlevis	G3833	voucher	TS2946	cytochrome	c	oxidase	subunit	I	(COX1)	gene,	partial	cds;	mitochondrial
345. Hymeniacidon cf. perlevis G3833 voucher TS2943 cytochrome c oxidase subunit I (COX1) gene, partial cds; mitochondrial	345	Hymeniacidon	cf.	perlevis	G3833	voucher	TS2943	cytochrome	c	oxidase	subunit	I	(COX1)	gene,	partial	cds;	mitochondrial
346. Hymeniacidon cf. perlevis G3833 voucher TS2935 cytochrome c oxidase subunit I (COX1) gene, partial cds; mitochondrial	346	Hymeniacidon	cf.	perlevis	G3833	voucher	TS2935	cytochrome	c	oxidase	subunit	I	(COX1)	gene,	partial	cds;	mitochondrial
347. Hymeniacidon cf. perlevis G3833 voucher TS2766 cytochrome c oxidase subunit I (COX1) gene, partial cds; mitochondrial	347	Hymeniacidon	cf.	perlevis	G3833	voucher	TS2766	cytochrome	c	oxidase	subunit	I	(COX1)	gene,	partial	cds;	mitochondrial
348. Characella sp. 1 PRT-2020 voucher TS4469 cytochrome c oxidase subunit I (COX1) gene, partial cds; mitochondrial	348	Characella	sp.	1	PRT-2020	voucher	TS4469	cytochrome	c	oxidase	subunit	I	(COX1)	gene,	partial	cds;	mitochondrial
349. Characella sp. 1 PRT-2020 voucher TS4377 cytochrome c oxidase subunit I (COX1) gene, partial cds; mitochondrial	349	Characella	sp.	1	PRT-2020	voucher	TS4377	cytochrome	c	oxidase	subunit	I	(COX1)	gene,	partial	cds;	mitochondrial
350. Characella sp. 2 PRT-2020 voucher TS4049 cytochrome c oxidase subunit I (COX1) gene, partial cds; mitochondrial	350	Characella	sp.	2	PRT-2020	voucher	TS4049	cytochrome	c	oxidase	subunit	I	(COX1)	gene,	partial	cds;	mitochondrial
351. Characella sp. 2 PRT-2020 voucher TS4047 cytochrome c oxidase subunit I (COX1) gene, partial cds; mitochondrial	351	Characella	sp.	2	PRT-2020	voucher	TS4047	cytochrome	c	oxidase	subunit	I	(COX1)	gene,	partial	cds;	mitochondrial
352. Characella sp. 2 PRT-2020 voucher TS4036 cytochrome c oxidase subunit I (COX1) gene, partial cds; mitochondrial	352	Characella	sp.	2	PRT-2020	voucher	TS4036	cytochrome	c	oxidase	subunit	I	(COX1)	gene,	partial	cds;	mitochondrial
353. Characella sp. 2 PRT-2020 voucher TS4035 cytochrome c oxidase subunit I (COX1) gene, partial cds; mitochondrial	353	Characella	sp.	2	PRT-2020	voucher	TS4035	cytochrome	c	oxidase	subunit	I	(COX1)	gene,	partial	cds;	mitochondrial
354. Characella sp. 2 PRT-2020 voucher TS4030 cytochrome c oxidase subunit I (COX1) gene, partial cds; mitochondrial	354	Characella	sp.	2	PRT-2020	voucher	TS4030	cytochrome	c	oxidase	subunit	I	(COX1)	gene,	partial	cds;	mitochondrial
355. Characella sp. 2 PRT-2020 voucher TS4029 cytochrome c oxidase subunit I (COX1) gene, partial cds; mitochondrial	355	Characella	sp.	2	PRT-2020	voucher	TS4029	cytochrome	c	oxidase	subunit	I	(COX1)	gene,	partial	cds;	mitochondrial
356. Characella sp. 2 PRT-2020 voucher TS4026 cytochrome c oxidase subunit I (COX1) gene, partial cds; mitochondrial	356	Characella	sp.	2	PRT-2020	voucher	TS4026	cytochrome	c	oxidase	subunit	I	(COX1)	gene,	partial	cds;	mitochondrial
357. Characella sp. 2 PRT-2020 voucher TS4025 cytochrome c oxidase subunit I (COX1) gene, partial cds; mitochondrial	357	Characella	sp.	2	PRT-2020	voucher	TS4025	cytochrome	c	oxidase	subunit	I	(COX1)	gene,	partial	cds;	mitochondrial
358. Characella sp. 2 PRT-2020 voucher TS4024 cytochrome c oxidase subunit I (COX1) gene, partial cds; mitochondrial	358	Characella	sp.	2	PRT-2020	voucher	TS4024	cytochrome	c	oxidase	subunit	I	(COX1)	gene,	partial	cds;	mitochondrial
359. Characella sp. 2 PRT-2020 voucher TS3999 cytochrome c oxidase subunit I (COX1) gene, partial cds; mitochondrial	359	Characella	sp.	2	PRT-2020	voucher	TS3999	cytochrome	c	oxidase	subunit	I	(COX1)	gene,	partial	cds;	mitochondrial
360. Biemna sp. 4 PRT-2020 voucher TS4689 cytochrome c oxidase subunit I (COX1) gene, partial cds; mitochondrial	360	Biemna	sp.	4	PRT-2020	voucher	TS4689	cytochrome	c	oxidase	subunit	I	(COX1)	gene,	partial	cds;	mitochondrial
361. Biemna sp. 1 PRT-2020 voucher TS4862 cytochrome c oxidase subunit I (COX1) gene, partial cds; mitochondrial	361	Biemna	sp.	1	PRT-2020	voucher	TS4862	cytochrome	c	oxidase	subunit	I	(COX1)	gene,	partial	cds;	mitochondrial
362. Biemna sp. 1 PRT-2020 voucher TS4850 cytochrome c oxidase subunit I (COX1) gene, partial cds; mitochondrial	362	Biemna	sp.	1	PRT-2020	voucher	TS4850	cytochrome	c	oxidase	subunit	I	(COX1)	gene,	partial	cds;	mitochondrial
363. Biemna megalosigma var. sigmodragma voucher TS4299 cytochrome c oxidase subunit I (COX1) gene, partial cds; mitochondrial	363	Biemna	megalosigma	var.	sigmodragma	voucher	TS4299	cytochrome	c	oxidase	subunit	I	(COX1)	gene,	partial	cds;	mitochondrial
364. Biemna sp. 4 PRT-2020 voucher TS4245 cytochrome c oxidase subunit I (COX1) gene, partial cds; mitochondrial	364	Biemna	sp.	4	PRT-2020	voucher	TS4245	cytochrome	c	oxidase	subunit	I	(COX1)	gene,	partial	cds;	mitochondrial
365. Biemna megalosigma var. sigmodragma voucher TS4208 cytochrome c oxidase subunit I (COX1) gene, partial cds; mitochondrial	365	Biemna	megalosigma	var.	sigmodragma	voucher	TS4208	cytochrome	c	oxidase	subunit	I	(COX1)	gene,	partial	cds;	mitochondrial
366. Biemna sp. 3 PRT-2020 voucher TS4032 cytochrome c oxidase subunit I (COX1) gene, partial cds; mitochondrial	366	Biemna	sp.	3	PRT-2020	voucher	TS4032	cytochrome	c	oxidase	subunit	I	(COX1)	gene,	partial	cds;	mitochondrial
367. Biemna sp. 4 PRT-2020 voucher TS4003 cytochrome c oxidase subunit I (COX1) gene, partial cds; mitochondrial	367	Biemna	sp.	4	PRT-2020	voucher	TS4003	cytochrome	c	oxidase	subunit	I	(COX1)	gene,	partial	cds;	mitochondrial
368. Biemna megalosigma var. sigmodragma voucher TS3992 cytochrome c oxidase subunit I (COX1) gene, partial cds; mitochondrial	368	Biemna	megalosigma	var.	sigmodragma	voucher	TS3992	cytochrome	c	oxidase	subunit	I	(COX1)	gene,	partial	cds;	mitochondrial
369. Biemna megalosigma var. sigmodragma voucher TS3955 cytochrome c oxidase subunit I (COX1) gene, partial cds; mitochondrial	369	Biemna	megalosigma	var.	sigmodragma	voucher	TS3955	cytochrome	c	oxidase	subunit	I	(COX1)	gene,	partial	cds;	mitochondrial
370. Biemna sp. 2 PRT-2020 voucher TS3818 cytochrome c oxidase subunit I (COX1) gene, partial cds; mitochondrial	370	Biemna	sp.	2	PRT-2020	voucher	TS3818	cytochrome	c	oxidase	subunit	I	(COX1)	gene,	partial	cds;	mitochondrial
371. Biemna megalosigma var. sigmodragma voucher TS3723 cytochrome c oxidase subunit I (COX1) gene, partial cds; mitochondrial	371	Biemna	megalosigma	var.	sigmodragma	voucher	TS3723	cytochrome	c	oxidase	subunit	I	(COX1)	gene,	partial	cds;	mitochondrial
372. Biemna sp. 4 PRT-2020 voucher TS3516 cytochrome c oxidase subunit I (COX1) gene, partial cds; mitochondrial	372	Biemna	sp.	4	PRT-2020	voucher	TS3516	cytochrome	c	oxidase	subunit	I	(COX1)	gene,	partial	cds;	mitochondrial
373. Coelosphaera sp. 2 PRT-2020 voucher TS2835 cytochrome c oxidase subunit I (COX1) gene, partial cds; mitochondrial	373	Coelosphaera	sp.	2	PRT-2020	voucher	TS2835	cytochrome	c	oxidase	subunit	I	(COX1)	gene,	partial	cds;	mitochondrial
374. Coelosphaera sp. 1 PRT-2020 voucher TS2762 cytochrome c oxidase subunit I (COX1) gene, partial cds; mitochondrial	374	Coelosphaera	sp.	1	PRT-2020	voucher	TS2762	cytochrome	c	oxidase	subunit	I	(COX1)	gene,	partial	cds;	mitochondrial
375. Coelosphaera sp. 1 PRT-2020 voucher TS2759 cytochrome c oxidase subunit I (COX1) gene, partial cds; mitochondrial	375	Coelosphaera	sp.	1	PRT-2020	voucher	TS2759	cytochrome	c	oxidase	subunit	I	(COX1)	gene,	partial	cds;	mitochondrial
376. Coelosphaera sp. 1 PRT-2020 voucher TS2748 cytochrome c oxidase subunit I (COX1) gene, partial cds; mitochondrial	376	Coelosphaera	sp.	1	PRT-2020	voucher	TS2748	cytochrome	c	oxidase	subunit	I	(COX1)	gene,	partial	cds;	mitochondrial
377. Suberites sp. n. PRT-2020 voucher TS4189 cytochrome c oxidase subunit I (COX1) gene, partial cds; mitochondrial	377	Suberites	sp.	n.	PRT-2020	voucher	TS4189	cytochrome	c	oxidase	subunit	I	(COX1)	gene,	partial	cds;	mitochondrial
378. Suberites sp. n. PRT-2020 voucher TS4185 cytochrome c oxidase subunit I (COX1) gene, partial cds; mitochondrial	378	Suberites	sp.	n.	PRT-2020	voucher	TS4185	cytochrome	c	oxidase	subunit	I	(COX1)	gene,	partial	cds;	mitochondrial
379. Suberites sp. n. PRT-2020 voucher TS4190 cytochrome c oxidase subunit I (COX1) gene, partial cds; mitochondrial	379	Suberites	sp.	n.	PRT-2020	voucher	TS4190	cytochrome	c	oxidase	subunit	I	(COX1)	gene,	partial	cds;	mitochondrial
380. Suberites sp. n. PRT-2020 voucher TS4187 cytochrome c oxidase subunit I (COX1) gene, partial cds; mitochondrial	380	Suberites	sp.	n.	PRT-2020	voucher	TS4187	cytochrome	c	oxidase	subunit	I	(COX1)	gene,	partial	cds;	mitochondrial
381. Suberites sp. n. PRT-2020 voucher TS4191 cytochrome c oxidase subunit I (COX1) gene, partial cds; mitochondrial	381	Suberites	sp.	n.	PRT-2020	voucher	TS4191	cytochrome	c	oxidase	subunit	I	(COX1)	gene,	partial	cds;	mitochondrial
382. Suberites sp. n. PRT-2020 voucher TS4186 cytochrome c oxidase subunit I (COX1) gene, partial cds; mitochondrial	382	Suberites	sp.	n.	PRT-2020	voucher	TS4186	cytochrome	c	oxidase	subunit	I	(COX1)	gene,	partial	cds;	mitochondrial
383. Suberites sp. n. PRT-2020 voucher TS4188 cytochrome c oxidase subunit I (COX1) gene, partial cds; mitochondrial	383	Suberites	sp.	n.	PRT-2020	voucher	TS4188	cytochrome	c	oxidase	subunit	I	(COX1)	gene,	partial	cds;	mitochondrial
384. Suberites dandelenae voucher TS1807 cytochrome c oxidase subunit I (COX1) gene, partial cds; mitochondrial	384	Suberites	dandelenae	voucher	TS1807	cytochrome	c	oxidase	subunit	I	(COX1)	gene,	partial	cds;	mitochondrial
385. Suberites dandelenae voucher TS1798 cytochrome c oxidase subunit I (COX1) gene, partial cds; mitochondrial	385	Suberites	dandelenae	voucher	TS1798	cytochrome	c	oxidase	subunit	I	(COX1)	gene,	partial	cds;	mitochondrial
386. Suberites dandelenae voucher TS1585 cytochrome c oxidase subunit I (COX1) gene, partial cds; mitochondrial	386	Suberites	dandelenae	voucher	TS1585	cytochrome	c	oxidase	subunit	I	(COX1)	gene,	partial	cds;	mitochondrial
387. Suberites dandelenae voucher TS1819 cytochrome c oxidase subunit I (COX1) gene, partial cds; mitochondrial	387	Suberites	dandelenae	voucher	TS1819	cytochrome	c	oxidase	subunit	I	(COX1)	gene,	partial	cds;	mitochondrial
388. Suberites dandelenae voucher TS1584 cytochrome c oxidase subunit I (COX1) gene, partial cds; mitochondrial	388	Suberites	dandelenae	voucher	TS1584	cytochrome	c	oxidase	subunit	I	(COX1)	gene,	partial	cds;	mitochondrial
389. Suberites dandelenae voucher TS1815 cytochrome c oxidase subunit I (COX1) gene, partial cds; mitochondrial	389	Suberites	dandelenae	voucher	TS1815	cytochrome	c	oxidase	subunit	I	(COX1)	gene,	partial	cds;	mitochondrial
390. Suberites dandelenae voucher TS1633 cytochrome c oxidase subunit I (COX1) gene, partial cds; mitochondrial	390	Suberites	dandelenae	voucher	TS1633	cytochrome	c	oxidase	subunit	I	(COX1)	gene,	partial	cds;	mitochondrial
391. Suberites dandelenae voucher TS1614 cytochrome c oxidase subunit I (COX1) gene, partial cds; mitochondrial	391	Suberites	dandelenae	voucher	TS1614	cytochrome	c	oxidase	subunit	I	(COX1)	gene,	partial	cds;	mitochondrial
392. Suberites dandelenae voucher TS1816 cytochrome c oxidase subunit I (COX1) gene, partial cds; mitochondrial	392	Suberites	dandelenae	voucher	TS1816	cytochrome	c	oxidase	subunit	I	(COX1)	gene,	partial	cds;	mitochondrial
393. Suberites dandelenae voucher TS1640 cytochrome c oxidase subunit I (COX1) gene, partial cds; mitochondrial	393	Suberites	dandelenae	voucher	TS1640	cytochrome	c	oxidase	subunit	I	(COX1)	gene,	partial	cds;	mitochondrial
394. Suberites dandelenae voucher TS1592 cytochrome c oxidase subunit I (COX1) gene, partial cds; mitochondrial	394	Suberites	dandelenae	voucher	TS1592	cytochrome	c	oxidase	subunit	I	(COX1)	gene,	partial	cds;	mitochondrial
395. Suberites dandelenae voucher TS1611 cytochrome c oxidase subunit I (COX1) gene, partial cds; mitochondrial	395	Suberites	dandelenae	voucher	TS1611	cytochrome	c	oxidase	subunit	I	(COX1)	gene,	partial	cds;	mitochondrial
396. Suberites dandelenae voucher TS1810 cytochrome c oxidase subunit I (COX1) gene, partial cds; mitochondrial	396	Suberites	dandelenae	voucher	TS1810	cytochrome	c	oxidase	subunit	I	(COX1)	gene,	partial	cds;	mitochondrial
397. Suberites sp. n. PRT-2020 voucher TS4191 cytochrome c oxidase subunit I (COX1) gene, partial cds; mitochondrial	397	Suberites	sp.	n.	PRT-2020	voucher	TS4191	cytochrome	c	oxidase	subunit	I	(COX1)	gene,	partial	cds;	mitochondrial
398. Suberites sp. n. PRT-2020 voucher TS4190 cytochrome c oxidase subunit I (COX1) gene, partial cds; mitochondrial	398	Suberites	sp.	n.	PRT-2020	voucher	TS4190	cytochrome	c	oxidase	subunit	I	(COX1)	gene,	partial	cds;	mitochondrial
399. Suberites sp. n. PRT-2020 voucher TS4189 cytochrome c oxidase subunit I (COX1) gene, partial cds; mitochondrial	399	Suberites	sp.	n.	PRT-2020	voucher	TS4189	cytochrome	c	oxidase	subunit	I	(COX1)	gene,	partial	cds;	mitochondrial
400. Suberites sp. n. PRT-2020 voucher TS4188 cytochrome c oxidase subunit I (COX1) gene, partial cds; mitochondrial	400	Suberites	sp.	n.	PRT-2020	voucher	TS4188	cytochrome	c	oxidase	subunit	I	(COX1)	gene,	partial	cds;	mitochondrial
401. Suberites sp. n. PRT-2020 voucher TS4187 cytochrome c oxidase subunit I (COX1) gene, partial cds; mitochondrial	401	Suberites	sp.	n.	PRT-2020	voucher	TS4187	cytochrome	c	oxidase	subunit	I	(COX1)	gene,	partial	cds;	mitochondrial
402. Suberites sp. n. PRT-2020 voucher TS4186 cytochrome c oxidase subunit I (COX1) gene, partial cds; mitochondrial	402	Suberites	sp.	n.	PRT-2020	voucher	TS4186	cytochrome	c	oxidase	subunit	I	(COX1)	gene,	partial	cds;	mitochondrial
403. Suberites sp. n. PRT-2020 voucher TS4185 cytochrome c oxidase subunit I (COX1) gene, partial cds; mitochondrial	403	Suberites	sp.	n.	PRT-2020	voucher	TS4185	cytochrome	c	oxidase	subunit	I	(COX1)	gene,	partial	cds;	mitochondrial
404. Tsitsikamma favus voucher TIC2016-050D large subunit ribosomal RNA gene, partial sequence	404	Tsitsikamma	favus	voucher	TIC2016-050D	large	subunit	ribosomal	RNA	gene,	partial	sequence
405. Kebira tetractinifera voucher ZMA15245 large subunit ribosomal RNA gene, partial sequence	405	Kebira	tetractinifera	voucher	ZMA15245	large	subunit	ribosomal	RNA	gene,	partial	sequence
406. Tsitsikamma favus isolate TIC2015-027 large subunit ribosomal RNA gene, partial sequence	406	Tsitsikamma	favus	isolate	TIC2015-027	large	subunit	ribosomal	RNA	gene,	partial	sequence
407. Tsitsikamma favus isolate TIC2016-050AH large subunit ribosomal RNA gene, partial sequence	407	Tsitsikamma	favus	isolate	TIC2016-050AH	large	subunit	ribosomal	RNA	gene,	partial	sequence
408. Suberites dandelenae haplotype 2 cytochrome oxidase subunit I (COI) gene, partial cds; mitochondrial	408	Suberites	dandelenae	haplotype	2	cytochrome	oxidase	subunit	I	(COI)	gene,	partial	cds;	mitochondrial
409. Suberites dandelenae haplotype 1 cytochrome oxidase subunit I (COI) gene, partial cds; mitochondrial	409	Suberites	dandelenae	haplotype	1	cytochrome	oxidase	subunit	I	(COI)	gene,	partial	cds;	mitochondrial
410. Tethya samaaii isolate TIC2016_003 28S ribosomal RNA gene, partial sequence	410	Tethya	samaaii	isolate	TIC2016_003	28S	ribosomal	RNA	gene,	partial	sequence
411. Tethya samaaii isolate TIC2016_001 28S ribosomal RNA gene, partial sequence	411	Tethya	samaaii	isolate	TIC2016_001	28S	ribosomal	RNA	gene,	partial	sequence
412. Tethya samaaii isolate TIC2015_222 28S ribosomal RNA gene, partial sequence	412	Tethya	samaaii	isolate	TIC2015_222	28S	ribosomal	RNA	gene,	partial	sequence
413. Tethya samaaii isolate TIC2015_221 28S ribosomal RNA gene, partial sequence	413	Tethya	samaaii	isolate	TIC2015_221	28S	ribosomal	RNA	gene,	partial	sequence
414. Tsitsikamma pedunculata isolate TIC2015-206 28S ribosomal RNA gene, partial sequence	414	Tsitsikamma	pedunculata	isolate	TIC2015-206	28S	ribosomal	RNA	gene,	partial	sequence
415. Tsitsikamma pedunculata isolate TIC2015-205 28S ribosomal RNA gene, partial sequence	415	Tsitsikamma	pedunculata	isolate	TIC2015-205	28S	ribosomal	RNA	gene,	partial	sequence
416. Mycale sp. SHH-2016 28S ribosomal RNA gene, partial sequence	416	Mycale	sp.	SHH-2016	28S	ribosomal	RNA	gene,	partial	sequence
417. Tsitsikamma sp. 1 SHH-2016 28S ribosomal RNA gene, partial sequence	417	Tsitsikamma	sp.	1	SHH-2016	28S	ribosomal	RNA	gene,	partial	sequence
418. Tsitsikamma sp. 3 SHH-2016 28S ribosomal RNA gene, partial sequence	418	Tsitsikamma	sp.	3	SHH-2016	28S	ribosomal	RNA	gene,	partial	sequence
419. Tsitsikamma sp. 2 SHH-2016 28S ribosomal RNA gene, partial sequence	419	Tsitsikamma	sp.	2	SHH-2016	28S	ribosomal	RNA	gene,	partial	sequence
420. Leucosolenia sp. n. NCI307 28S ribosomal RNA gene, partial sequence	420	Leucosolenia	sp.	n.	NCI307	28S	ribosomal	RNA	gene,	partial	sequence
421. Leucetta chagosensis isolate POR_10144 cytochrome oxidase subunit 3 (cox3) gene, partial cds; mitochondrial	421	Leucetta	chagosensis	isolate	POR_10144	cytochrome	oxidase	subunit	3	(cox3)	gene,	partial	cds;	mitochondrial
422. Leucetta chagosensis isolate R2S27 cytochrome oxidase subunit 3 (cox3) gene, partial cds; mitochondrial	422	Leucetta	chagosensis	isolate	R2S27	cytochrome	oxidase	subunit	3	(cox3)	gene,	partial	cds;	mitochondrial
423. Leucetta chagosensis isolate R3S31 cytochrome oxidase subunit 3 (cox3) gene, partial cds; mitochondrial	423	Leucetta	chagosensis	isolate	R3S31	cytochrome	oxidase	subunit	3	(cox3)	gene,	partial	cds;	mitochondrial
424. Leucetta chagosensis isolate L2 cytochrome oxidase subunit 3 (cox3) gene, partial cds; mitochondrial	424	Leucetta	chagosensis	isolate	L2	cytochrome	oxidase	subunit	3	(cox3)	gene,	partial	cds;	mitochondrial
425. Leucetta chagosensis isolate S8b cytochrome oxidase subunit 3 (cox3) gene, partial cds; mitochondrial	425	Leucetta	chagosensis	isolate	S8b	cytochrome	oxidase	subunit	3	(cox3)	gene,	partial	cds;	mitochondrial
426. Leucetta chagosensis isolate R4S13 cytochrome oxidase subunit 3 (cox3) gene, partial cds; mitochondrial	426	Leucetta	chagosensis	isolate	R4S13	cytochrome	oxidase	subunit	3	(cox3)	gene,	partial	cds;	mitochondrial
427. Leucetta chagosensis isolate S4Q5a cytochrome oxidase subunit 3 (cox3) gene, partial cds; mitochondrial	427	Leucetta	chagosensis	isolate	S4Q5a	cytochrome	oxidase	subunit	3	(cox3)	gene,	partial	cds;	mitochondrial
428. Leucetta chagosensis isolate R2S7 cytochrome oxidase subunit 3 (cox3) gene, partial cds; mitochondrial	428	Leucetta	chagosensis	isolate	R2S7	cytochrome	oxidase	subunit	3	(cox3)	gene,	partial	cds;	mitochondrial
429. Leucetta chagosensis isolate R2S22 cytochrome oxidase subunit 3 (cox3) gene, partial cds; mitochondrial	429	Leucetta	chagosensis	isolate	R2S22	cytochrome	oxidase	subunit	3	(cox3)	gene,	partial	cds;	mitochondrial
430. Leucetta chagosensis isolate R3S12 cytochrome oxidase subunit 3 (cox3) gene, partial cds; mitochondrial	430	Leucetta	chagosensis	isolate	R3S12	cytochrome	oxidase	subunit	3	(cox3)	gene,	partial	cds;	mitochondrial
431. Leucetta chagosensis isolate R4S20 cytochrome oxidase subunit 3 (cox3) gene, partial cds; mitochondrial	431	Leucetta	chagosensis	isolate	R4S20	cytochrome	oxidase	subunit	3	(cox3)	gene,	partial	cds;	mitochondrial
432. Leucetta chagosensis isolate R2S12 cytochrome oxidase subunit 3 (cox3) gene, partial cds; mitochondrial	432	Leucetta	chagosensis	isolate	R2S12	cytochrome	oxidase	subunit	3	(cox3)	gene,	partial	cds;	mitochondrial
433. Leucetta chagosensis isolate S4Q8c cytochrome oxidase subunit 3 (cox3) gene, partial cds; mitochondrial	433	Leucetta	chagosensis	isolate	S4Q8c	cytochrome	oxidase	subunit	3	(cox3)	gene,	partial	cds;	mitochondrial
434. Leucetta chagosensis isolate S9S1 cytochrome oxidase subunit 3 (cox3) gene, partial cds; mitochondrial	434	Leucetta	chagosensis	isolate	S9S1	cytochrome	oxidase	subunit	3	(cox3)	gene,	partial	cds;	mitochondrial
435. Leucetta chagosensis isolate R3S8 cytochrome oxidase subunit 3 (cox3) gene, partial cds; mitochondrial	435	Leucetta	chagosensis	isolate	R3S8	cytochrome	oxidase	subunit	3	(cox3)	gene,	partial	cds;	mitochondrial
436. Leucetta chagosensis isolate R2S18 cytochrome oxidase subunit 3 (cox3) gene, partial cds; mitochondrial	436	Leucetta	chagosensis	isolate	R2S18	cytochrome	oxidase	subunit	3	(cox3)	gene,	partial	cds;	mitochondrial
437. Leucetta chagosensis isolate R3S13 cytochrome oxidase subunit 3 (cox3) gene, partial cds; mitochondrial	437	Leucetta	chagosensis	isolate	R3S13	cytochrome	oxidase	subunit	3	(cox3)	gene,	partial	cds;	mitochondrial
438. Leucetta chagosensis isolate L1 cytochrome oxidase subunit 3 (cox3) gene, partial cds; mitochondrial	438	Leucetta	chagosensis	isolate	L1	cytochrome	oxidase	subunit	3	(cox3)	gene,	partial	cds;	mitochondrial
439. Leucetta chagosensis isolate S4Q4b cytochrome oxidase subunit 3 (cox3) gene, partial cds; mitochondrial	439	Leucetta	chagosensis	isolate	S4Q4b	cytochrome	oxidase	subunit	3	(cox3)	gene,	partial	cds;	mitochondrial
440. Leucetta chagosensis isolate S4S1 cytochrome oxidase subunit 3 (cox3) gene, partial cds; mitochondrial	440	Leucetta	chagosensis	isolate	S4S1	cytochrome	oxidase	subunit	3	(cox3)	gene,	partial	cds;	mitochondrial
441. Leucetta chagosensis isolate R4S22 cytochrome oxidase subunit 3 (cox3) gene, partial cds; mitochondrial	441	Leucetta	chagosensis	isolate	R4S22	cytochrome	oxidase	subunit	3	(cox3)	gene,	partial	cds;	mitochondrial
442. Leucetta chagosensis isolate R2S20 cytochrome oxidase subunit 3 (cox3) gene, partial cds; mitochondrial	442	Leucetta	chagosensis	isolate	R2S20	cytochrome	oxidase	subunit	3	(cox3)	gene,	partial	cds;	mitochondrial
443. Leucetta chagosensis isolate R3S2 cytochrome oxidase subunit 3 (cox3) gene, partial cds; mitochondrial	443	Leucetta	chagosensis	isolate	R3S2	cytochrome	oxidase	subunit	3	(cox3)	gene,	partial	cds;	mitochondrial
444. Leucetta chagosensis isolate POR_9348 cytochrome oxidase subunit 3 (cox3) gene, partial cds; mitochondrial	444	Leucetta	chagosensis	isolate	POR_9348	cytochrome	oxidase	subunit	3	(cox3)	gene,	partial	cds;	mitochondrial
445. Leucetta chagosensis isolate POR_9197 cytochrome oxidase subunit 3 (cox3) gene, partial cds; mitochondrial	445	Leucetta	chagosensis	isolate	POR_9197	cytochrome	oxidase	subunit	3	(cox3)	gene,	partial	cds;	mitochondrial
446. Leucetta chagosensis isolate POR_1627 cytochrome oxidase subunit 3 (cox3) gene, partial cds; mitochondrial	446	Leucetta	chagosensis	isolate	POR_1627	cytochrome	oxidase	subunit	3	(cox3)	gene,	partial	cds;	mitochondrial
447. Penares sp. NCI181 voucher CASIZ 301086 28S ribosomal RNA gene, partial sequence	447	Penares	sp.	NCI181	voucher	CASIZ	301086	28S	ribosomal	RNA	gene,	partial	sequence
448. Leucetta chagosensis voucher POR_1652 large subunit ribosomal RNA gene, partial sequence	448	Leucetta	chagosensis	voucher	POR_1652	large	subunit	ribosomal	RNA	gene,	partial	sequence
449. Leucetta chagosensis voucher POR_10141 large subunit ribosomal RNA gene, partial sequence	449	Leucetta	chagosensis	voucher	POR_10141	large	subunit	ribosomal	RNA	gene,	partial	sequence
450. Leucetta chagosensis voucher R2S15 large subunit ribosomal RNA gene, partial sequence	450	Leucetta	chagosensis	voucher	R2S15	large	subunit	ribosomal	RNA	gene,	partial	sequence
451. Leucetta chagosensis voucher R2S8 large subunit ribosomal RNA gene, partial sequence	451	Leucetta	chagosensis	voucher	R2S8	large	subunit	ribosomal	RNA	gene,	partial	sequence
452. Leucetta chagosensis voucher POR_1923 large subunit ribosomal RNA gene, partial sequence	452	Leucetta	chagosensis	voucher	POR_1923	large	subunit	ribosomal	RNA	gene,	partial	sequence
453. Leucetta chagosensis voucher POR_3017 large subunit ribosomal RNA gene, partial sequence	453	Leucetta	chagosensis	voucher	POR_3017	large	subunit	ribosomal	RNA	gene,	partial	sequence
454. Leucetta chagosensis voucher POR_10114 large subunit ribosomal RNA gene, partial sequence	454	Leucetta	chagosensis	voucher	POR_10114	large	subunit	ribosomal	RNA	gene,	partial	sequence
455. Leucetta chagosensis voucher POR_8542 large subunit ribosomal RNA gene, partial sequence	455	Leucetta	chagosensis	voucher	POR_8542	large	subunit	ribosomal	RNA	gene,	partial	sequence
456. Leucetta chagosensis voucher POR_1792 large subunit ribosomal RNA gene, partial sequence	456	Leucetta	chagosensis	voucher	POR_1792	large	subunit	ribosomal	RNA	gene,	partial	sequence
457. Leucetta chagosensis voucher POR_9676 large subunit ribosomal RNA gene, partial sequence	457	Leucetta	chagosensis	voucher	POR_9676	large	subunit	ribosomal	RNA	gene,	partial	sequence
458. Leucetta chagosensis voucher S4Q5b large subunit ribosomal RNA gene, partial sequence	458	Leucetta	chagosensis	voucher	S4Q5b	large	subunit	ribosomal	RNA	gene,	partial	sequence
459. Leucetta chagosensis voucher POR_9196 large subunit ribosomal RNA gene, partial sequence	459	Leucetta	chagosensis	voucher	POR_9196	large	subunit	ribosomal	RNA	gene,	partial	sequence
460. Leucetta chagosensis voucher POR_2910 large subunit ribosomal RNA gene, partial sequence	460	Leucetta	chagosensis	voucher	POR_2910	large	subunit	ribosomal	RNA	gene,	partial	sequence
461. Leucetta chagosensis voucher S9S1 large subunit ribosomal RNA gene, partial sequence	461	Leucetta	chagosensis	voucher	S9S1	large	subunit	ribosomal	RNA	gene,	partial	sequence
462. Leucetta chagosensis voucher S4S1 large subunit ribosomal RNA gene, partial sequence	462	Leucetta	chagosensis	voucher	S4S1	large	subunit	ribosomal	RNA	gene,	partial	sequence
463. Leucetta chagosensis voucher S4Q4b large subunit ribosomal RNA gene, partial sequence	463	Leucetta	chagosensis	voucher	S4Q4b	large	subunit	ribosomal	RNA	gene,	partial	sequence
464. Leucetta chagosensis voucher S8b large subunit ribosomal RNA gene, partial sequence	464	Leucetta	chagosensis	voucher	S8b	large	subunit	ribosomal	RNA	gene,	partial	sequence
465. Leucetta chagosensis voucher S4Q8c large subunit ribosomal RNA gene, partial sequence	465	Leucetta	chagosensis	voucher	S4Q8c	large	subunit	ribosomal	RNA	gene,	partial	sequence
466. Leucetta chagosensis voucher S4Q5a large subunit ribosomal RNA gene, partial sequence	466	Leucetta	chagosensis	voucher	S4Q5a	large	subunit	ribosomal	RNA	gene,	partial	sequence
467. Leucetta chagosensis voucher R2S18 large subunit ribosomal RNA gene, partial sequence	467	Leucetta	chagosensis	voucher	R2S18	large	subunit	ribosomal	RNA	gene,	partial	sequence
468. Leucetta chagosensis voucher R4S13 large subunit ribosomal RNA gene, partial sequence	468	Leucetta	chagosensis	voucher	R4S13	large	subunit	ribosomal	RNA	gene,	partial	sequence
469. Leucetta chagosensis voucher R3S8 large subunit ribosomal RNA gene, partial sequence	469	Leucetta	chagosensis	voucher	R3S8	large	subunit	ribosomal	RNA	gene,	partial	sequence
470. Leucetta chagosensis voucher R3S13 large subunit ribosomal RNA gene, partial sequence	470	Leucetta	chagosensis	voucher	R3S13	large	subunit	ribosomal	RNA	gene,	partial	sequence
471. Leucetta chagosensis voucher R3S2 large subunit ribosomal RNA gene, partial sequence	471	Leucetta	chagosensis	voucher	R3S2	large	subunit	ribosomal	RNA	gene,	partial	sequence
472. Leucetta chagosensis voucher R4S22 large subunit ribosomal RNA gene, partial sequence	472	Leucetta	chagosensis	voucher	R4S22	large	subunit	ribosomal	RNA	gene,	partial	sequence
473. Leucetta chagosensis voucher R2S27 large subunit ribosomal RNA gene, partial sequence	473	Leucetta	chagosensis	voucher	R2S27	large	subunit	ribosomal	RNA	gene,	partial	sequence
474. Leucetta chagosensis voucher L1 large subunit ribosomal RNA gene, partial sequence	474	Leucetta	chagosensis	voucher	L1	large	subunit	ribosomal	RNA	gene,	partial	sequence
475. Leucetta chagosensis voucher R3S12 large subunit ribosomal RNA gene, partial sequence	475	Leucetta	chagosensis	voucher	R3S12	large	subunit	ribosomal	RNA	gene,	partial	sequence
476. Leucetta chagosensis voucher L2 large subunit ribosomal RNA gene, partial sequence	476	Leucetta	chagosensis	voucher	L2	large	subunit	ribosomal	RNA	gene,	partial	sequence
477. Leucetta chagosensis voucher R4S20 large subunit ribosomal RNA gene, partial sequence	477	Leucetta	chagosensis	voucher	R4S20	large	subunit	ribosomal	RNA	gene,	partial	sequence
478. Leucetta chagosensis voucher R2S20 large subunit ribosomal RNA gene, partial sequence	478	Leucetta	chagosensis	voucher	R2S20	large	subunit	ribosomal	RNA	gene,	partial	sequence
479. Leucetta chagosensis voucher R2S22 large subunit ribosomal RNA gene, partial sequence	479	Leucetta	chagosensis	voucher	R2S22	large	subunit	ribosomal	RNA	gene,	partial	sequence
480. Leucetta chagosensis voucher R3S31 large subunit ribosomal RNA gene, partial sequence	480	Leucetta	chagosensis	voucher	R3S31	large	subunit	ribosomal	RNA	gene,	partial	sequence
481. Leucetta chagosensis voucher R2S12 large subunit ribosomal RNA gene, partial sequence	481	Leucetta	chagosensis	voucher	R2S12	large	subunit	ribosomal	RNA	gene,	partial	sequence
482. Leucetta chagosensis voucher R2S7 large subunit ribosomal RNA gene, partial sequence	482	Leucetta	chagosensis	voucher	R2S7	large	subunit	ribosomal	RNA	gene,	partial	sequence
483. Leucetta chagosensis voucher POR_10144 large subunit ribosomal RNA gene, partial sequence	483	Leucetta	chagosensis	voucher	POR_10144	large	subunit	ribosomal	RNA	gene,	partial	sequence
484. Leucetta chagosensis voucher POR_9348 large subunit ribosomal RNA gene, partial sequence	484	Leucetta	chagosensis	voucher	POR_9348	large	subunit	ribosomal	RNA	gene,	partial	sequence
485. Leucetta chagosensis voucher POR_9197 large subunit ribosomal RNA gene, partial sequence	485	Leucetta	chagosensis	voucher	POR_9197	large	subunit	ribosomal	RNA	gene,	partial	sequence
486. Leucetta chagosensis voucher POR_1627 large subunit ribosomal RNA gene, partial sequence	486	Leucetta	chagosensis	voucher	POR_1627	large	subunit	ribosomal	RNA	gene,	partial	sequence
487. Discodermia sp. ETS-2004 actin gene, partial cds	487	Discodermia	sp.	ETS-2004	actin	gene,	partial	cds
488. Antho sp. NCI322 28S ribosomal RNA gene, partial sequence	488	Antho	sp.	NCI322	28S	ribosomal	RNA	gene,	partial	sequence
489. Forcepia sp. n. NCI034 28S ribosomal RNA gene, partial sequence	489	Forcepia	sp.	n.	NCI034	28S	ribosomal	RNA	gene,	partial	sequence
490. Fasciospongia cf. cycni NCI030 28S ribosomal RNA gene, partial sequence	490	Fasciospongia	cf.	cycni	NCI030	28S	ribosomal	RNA	gene,	partial	sequence
491. Trachycladus sp. NCI325 28S ribosomal RNA gene, partial sequence	491	Trachycladus	sp.	NCI325	28S	ribosomal	RNA	gene,	partial	sequence
492. Isodictya frondosa voucher NCI381 28S ribosomal RNA gene, partial sequence	492	Isodictya	frondosa	voucher	NCI381	28S	ribosomal	RNA	gene,	partial	sequence
493. Lissodendoryx arenaria voucher NCI321 28S ribosomal RNA gene, partial sequence	493	Lissodendoryx	arenaria	voucher	NCI321	28S	ribosomal	RNA	gene,	partial	sequence
494. Tedania tubulifera voucher NCI345 28S ribosomal RNA gene, partial sequence	494	Tedania	tubulifera	voucher	NCI345	28S	ribosomal	RNA	gene,	partial	sequence
495. Isodictya compressa voucher NCI437 28S ribosomal RNA gene, partial sequence	495	Isodictya	compressa	voucher	NCI437	28S	ribosomal	RNA	gene,	partial	sequence
496. Mycale macilenta voucher NCI346 28S ribosomal RNA gene, partial sequence	496	Mycale	macilenta	voucher	NCI346	28S	ribosomal	RNA	gene,	partial	sequence
497. Guitarra fimbriata voucher NCI405 28S ribosomal RNA gene, partial sequence	497	Guitarra	fimbriata	voucher	NCI405	28S	ribosomal	RNA	gene,	partial	sequence
498. Isodictya grandis voucher NCI439 28S ribosomal RNA gene, partial sequence	498	Isodictya	grandis	voucher	NCI439	28S	ribosomal	RNA	gene,	partial	sequence
499. Tsitsikamma pedunculata voucher NCI384 28S ribosomal RNA gene, partial sequence	499	Tsitsikamma	pedunculata	voucher	NCI384	28S	ribosomal	RNA	gene,	partial	sequence
500. Echinoclathria dichotoma voucher NCI444 28S ribosomal RNA gene, partial sequence	500	Echinoclathria	dichotoma	voucher	NCI444	28S	ribosomal	RNA	gene,	partial	sequence
501. Sigmaxinella sp. n. NCI333 28S ribosomal RNA gene, partial sequence	501	Sigmaxinella	sp.	n.	NCI333	28S	ribosomal	RNA	gene,	partial	sequence
502. Latrunculia lunaviridis voucher NCI417 28S ribosomal RNA gene, partial sequence	502	Latrunculia	lunaviridis	voucher	NCI417	28S	ribosomal	RNA	gene,	partial	sequence
503. Isodictya frondosa voucher NCI461 28S ribosomal RNA gene, partial sequence	503	Isodictya	frondosa	voucher	NCI461	28S	ribosomal	RNA	gene,	partial	sequence
504. Inflatella sp. n. NCI385 28S ribosomal RNA gene, partial sequence	504	Inflatella	sp.	n.	NCI385	28S	ribosomal	RNA	gene,	partial	sequence
505. Guancha blanca voucher NCI143 28S ribosomal RNA gene, partial sequence	505	Guancha	blanca	voucher	NCI143	28S	ribosomal	RNA	gene,	partial	sequence
506. Antho cf. prima 0CDN7404-I small subunit 18S ribosomal RNA gene, partial sequence	506	Antho	cf.	prima	0CDN7404-I	small	subunit	18S	ribosomal	RNA	gene,	partial	sequence
507. Forcepia sp. 0CDN7230-S small subunit 18S ribosomal RNA gene, partial sequence	507	Forcepia	sp.	0CDN7230-S	small	subunit	18S	ribosomal	RNA	gene,	partial	sequence
508. Ectyonopsis flabellata voucher 0CDN7328-Y small subunit 18S ribosomal RNA gene, partial sequence	508	Ectyonopsis	flabellata	voucher	0CDN7328-Y	small	subunit	18S	ribosomal	RNA	gene,	partial	sequence
509. Latrunculia lunaviridis voucher 0CDN7382-J small subunit 18S ribosomal RNA gene, partial sequence	509	Latrunculia	lunaviridis	voucher	0CDN7382-J	small	subunit	18S	ribosomal	RNA	gene,	partial	sequence
510. Psammocinia cf. halmiformis 0CDN6164-K small subunit 18S ribosomal RNA gene, partial sequence	510	Psammocinia	cf.	halmiformis	0CDN6164-K	small	subunit	18S	ribosomal	RNA	gene,	partial	sequence
511. Tsitsikamma pedunculata voucher 0CDN7414-S small subunit 18S ribosomal RNA gene, partial sequence	511	Tsitsikamma	pedunculata	voucher	0CDN7414-S	small	subunit	18S	ribosomal	RNA	gene,	partial	sequence
512. Trachycladus sp. 0CDN7250-P small subunit 18S ribosomal RNA gene, partial sequence	512	Trachycladus	sp.	0CDN7250-P	small	subunit	18S	ribosomal	RNA	gene,	partial	sequence
513. Guitarra sp. 0CDN7391-S small subunit 18S ribosomal RNA gene, partial sequence	513	Guitarra	sp.	0CDN7391-S	small	subunit	18S	ribosomal	RNA	gene,	partial	sequence
514. Sigmaxinella sp. n. 0CDN7186-U small subunit 18S ribosomal RNA gene, partial sequence	514	Sigmaxinella	sp.	n.	0CDN7186-U	small	subunit	18S	ribosomal	RNA	gene,	partial	sequence
515. Penares cf. alata 0CDN7316-M small subunit 18S ribosomal RNA gene, partial sequence	515	Penares	cf.	alata	0CDN7316-M	small	subunit	18S	ribosomal	RNA	gene,	partial	sequence
516. Tsitsikamma scurra voucher 0CDN7364-O small subunit 18S ribosomal RNA gene, partial sequence	516	Tsitsikamma	scurra	voucher	0CDN7364-O	small	subunit	18S	ribosomal	RNA	gene,	partial	sequence
517. Isodictya frondosa voucher 0CDN7103-G small subunit 18S ribosomal RNA gene, partial sequence	517	Isodictya	frondosa	voucher	0CDN7103-G	small	subunit	18S	ribosomal	RNA	gene,	partial	sequence
518. Fasciospongia cf. cycni 0CDN7150-H small subunit 18S ribosomal RNA gene, partial sequence	518	Fasciospongia	cf.	cycni	0CDN7150-H	small	subunit	18S	ribosomal	RNA	gene,	partial	sequence
519. Isodictya ectofibrosa voucher 0CDN7392-T small subunit 18S ribosomal RNA gene, partial sequence	519	Isodictya	ectofibrosa	voucher	0CDN7392-T	small	subunit	18S	ribosomal	RNA	gene,	partial	sequence
520. Inflatella sp. n. 0CDN7412-Q small subunit 18S ribosomal RNA gene, partial sequence	520	Inflatella	sp.	n.	0CDN7412-Q	small	subunit	18S	ribosomal	RNA	gene,	partial	sequence
521. Isodictya frondosa voucher 0CDN7366-Q small subunit 18S ribosomal RNA gene, partial sequence	521	Isodictya	frondosa	voucher	0CDN7366-Q	small	subunit	18S	ribosomal	RNA	gene,	partial	sequence
522. Proteleia sollasi voucher 0CDN7370-U small subunit 18S ribosomal RNA gene, partial sequence	522	Proteleia	sollasi	voucher	0CDN7370-U	small	subunit	18S	ribosomal	RNA	gene,	partial	sequence
523. Axinellidae sp. 0CDN7204-P small subunit 18S ribosomal RNA gene, partial sequence	523	Axinellidae	sp.	0CDN7204-P	small	subunit	18S	ribosomal	RNA	gene,	partial	sequence
524. Tsitsikamma favus voucher 0CDN7241-G small subunit 18S ribosomal RNA gene, partial sequence	524	Tsitsikamma	favus	voucher	0CDN7241-G	small	subunit	18S	ribosomal	RNA	gene,	partial	sequence
525. Echinoclathria dichotoma voucher 0CDN7405-J small subunit 18S ribosomal RNA gene, partial sequence	525	Echinoclathria	dichotoma	voucher	0CDN7405-J	small	subunit	18S	ribosomal	RNA	gene,	partial	sequence
526. Lissodendoryx arenaria voucher 0CDN7285-C small subunit 18S ribosomal RNA gene, partial sequence	526	Lissodendoryx	arenaria	voucher	0CDN7285-C	small	subunit	18S	ribosomal	RNA	gene,	partial	sequence
527. Mycale macilenta voucher 0CDN7203-O small subunit 18S ribosomal RNA gene, partial sequence	527	Mycale	macilenta	voucher	0CDN7203-O	small	subunit	18S	ribosomal	RNA	gene,	partial	sequence
528. Isodictya compressa voucher 0CDN7386-N small subunit 18S ribosomal RNA gene, partial sequence	528	Isodictya	compressa	voucher	0CDN7386-N	small	subunit	18S	ribosomal	RNA	gene,	partial	sequence

## Sheet: Assessment
Gene Region	Number of Records
Cytochrome oxidase subunit I (COI/COX1)	356
Large subunit ribosomal RNA gene	73
28S	48
Small subunit ribosomal RNA gene	38
Cytochrome oxidase subunit III (COIII)	26
18S	23
Internal Transcribed Spacer 1 (ITS 1)	19
Internal Transcribed Spacer 2 (ITS2)	18
5.8S	18
Actin gene	1
